# Supplementary material for: Global-Mode Analysis of Full-Disk Data from the Michelson Doppler Imager and the Helioseismic and Magnetic Imager
Source: Sol Phys. 2018 Jan 31;293(2):29. doi: 10.1007/s11207-017-1201-5 (PMC6566312; doi:10.1007/s11207-017-1201-5)
Supplement: Supplementary file 3 — (TAR 230.0 MB) [file 11207_2017_1201_MOESM3_ESM.tar › MDI/mdifdasym.4202.18]

   0  16 2362.5883    1.3268  0.5332 10.9646  0.0000      -16.8849  0.2155   0.2676   0.2356    0.3720   0.0000       12.9185    -0.0000       0.00000       0.00000       0.00000       0.00000       0.00000       0.00000       0.00000       0.00000       0.00000       0.00000       0.00000       0.00000       0.00000       0.00000       0.00000       0.00000       0.00000       0.00000       0.00000       0.00000       0.00000       0.00000       0.00000       0.00000       0.00000       0.00000       0.00000       0.00000       0.00000       0.00000       0.00000       0.00000       0.00000       0.00000       0.00000
   1  12 1885.1346    0.5692  0.7214  8.8237  0.0000       2.33273  0.2520   0.0513   0.2404    0.5481   0.0000       4.38458   512.8948      -62.6695       0.00000       0.00000       0.00000       0.00000       0.00000       0.00000       0.00000       0.00000       0.00000       0.00000       0.00000       0.00000       0.00000       0.00000       0.00000       0.00000       236.110       106.262       0.00000       0.00000       0.00000       0.00000       0.00000       0.00000       0.00000       0.00000       0.00000       0.00000       0.00000       0.00000       0.00000       0.00000       0.00000       0.00000
   1  14 2156.8158    0.8298  1.4974  9.7834  0.0000       3.31178  0.2303   0.0635   0.3108    0.4073   0.0000       2.17701   434.6733       89.8510       0.00000       0.00000       0.00000       0.00000       0.00000       0.00000       0.00000       0.00000       0.00000       0.00000       0.00000       0.00000       0.00000       0.00000       0.00000       0.00000       222.270       101.501       0.00000       0.00000       0.00000       0.00000       0.00000       0.00000       0.00000       0.00000       0.00000       0.00000       0.00000       0.00000       0.00000       0.00000       0.00000       0.00000
   1  15 2292.1835    1.3708  0.7690  8.7502  0.0000       4.03556  0.1030   0.1468   0.3180    2.1668   0.0000       2.35118   389.3256       38.9236       0.00000       0.00000       0.00000       0.00000       0.00000       0.00000       0.00000       0.00000       0.00000       0.00000       0.00000       0.00000       0.00000       0.00000       0.00000       0.00000       93.7992       48.6769       0.00000       0.00000       0.00000       0.00000       0.00000       0.00000       0.00000       0.00000       0.00000       0.00000       0.00000       0.00000       0.00000       0.00000       0.00000       0.00000
   1  17 2559.1559    2.0994  1.3167 -0.0165  0.0000       2.49744  0.2140   0.1414   0.2826 1000.0000   0.0000       2.50519   286.7921      -116.812       0.00000       0.00000       0.00000       0.00000       0.00000       0.00000       0.00000       0.00000       0.00000       0.00000       0.00000       0.00000       0.00000       0.00000       0.00000       0.00000       112.266       117.118       0.00000       0.00000       0.00000       0.00000       0.00000       0.00000       0.00000       0.00000       0.00000       0.00000       0.00000       0.00000       0.00000       0.00000       0.00000       0.00000
   1  18 2693.4169    2.8472  1.0122  0.6863  0.0000       2.02886  0.1451   0.2600   0.2465 1000.0000   0.0000       2.09905   256.9562      0.432177       0.00000       0.00000       0.00000       0.00000       0.00000       0.00000       0.00000       0.00000       0.00000       0.00000       0.00000       0.00000       0.00000       0.00000       0.00000       0.00000       220.263       59.1732       0.00000       0.00000       0.00000       0.00000       0.00000       0.00000       0.00000       0.00000       0.00000       0.00000       0.00000       0.00000       0.00000       0.00000       0.00000       0.00000
   1  19 2828.2994    3.2844  0.9325  5.7557  0.0000       2.60509  0.1323   0.2670   0.2385  342.1371   0.0000       2.49631   450.4660       19.1210       0.00000       0.00000       0.00000       0.00000       0.00000       0.00000       0.00000       0.00000       0.00000       0.00000       0.00000       0.00000       0.00000       0.00000       0.00000       0.00000       127.300       79.8216       0.00000       0.00000       0.00000       0.00000       0.00000       0.00000       0.00000       0.00000       0.00000       0.00000       0.00000       0.00000       0.00000       0.00000       0.00000       0.00000
   1  23 3368.7668    3.7066  2.1324  5.0447  0.0000       1.12101  0.2416   0.2009   0.4092  453.4099   0.0000      0.903673   435.4140       78.0050       0.00000       0.00000       0.00000       0.00000       0.00000       0.00000       0.00000       0.00000       0.00000       0.00000       0.00000       0.00000       0.00000       0.00000       0.00000       0.00000       250.979       106.886       0.00000       0.00000       0.00000       0.00000       0.00000       0.00000       0.00000       0.00000       0.00000       0.00000       0.00000       0.00000       0.00000       0.00000       0.00000       0.00000
   1  24 3503.9734    3.1539  3.4173  8.1182  0.0000     -0.896109  0.2560   0.1231   0.4992    8.8612   0.0000      0.435405   173.0571       201.644       0.00000       0.00000       0.00000       0.00000       0.00000       0.00000       0.00000       0.00000       0.00000       0.00000       0.00000       0.00000       0.00000       0.00000       0.00000       0.00000       189.371       118.029       0.00000       0.00000       0.00000       0.00000       0.00000       0.00000       0.00000       0.00000       0.00000       0.00000       0.00000       0.00000       0.00000       0.00000       0.00000       0.00000
   2  12 1945.8653    0.5252  0.8226  9.5816  0.0000       3.43687  0.1651   0.0461   0.2147    0.3257   0.0000       3.07654   484.9506       43.2875       32.0802       15.2328       0.00000       0.00000       0.00000       0.00000       0.00000       0.00000       0.00000       0.00000       0.00000       0.00000       0.00000       0.00000       0.00000       0.00000       113.412       79.5447       46.2976       11.5176       0.00000       0.00000       0.00000       0.00000       0.00000       0.00000       0.00000       0.00000       0.00000       0.00000       0.00000       0.00000       0.00000       0.00000
   2  13 2082.0139    0.7356  0.8064  8.2643  0.0000       4.70758  0.1215   0.0467   0.1682    0.9150   0.0000       2.33912   330.3231      -14.2573      -18.7942       3.45132       0.00000       0.00000       0.00000       0.00000       0.00000       0.00000       0.00000       0.00000       0.00000       0.00000       0.00000       0.00000       0.00000       0.00000       76.3899       63.4884       26.0427       7.46493       0.00000       0.00000       0.00000       0.00000       0.00000       0.00000       0.00000       0.00000       0.00000       0.00000       0.00000       0.00000       0.00000       0.00000
   2  15 2352.3144    1.2125  0.8686  9.3858  0.0000       3.65020  0.1001   0.0757   0.1774    0.9473   0.0000       2.28775   547.5020      -25.3092       31.4607      -10.3394       0.00000       0.00000       0.00000       0.00000       0.00000       0.00000       0.00000       0.00000       0.00000       0.00000       0.00000       0.00000       0.00000       0.00000       63.5593       47.9592       24.5871       8.02713       0.00000       0.00000       0.00000       0.00000       0.00000       0.00000       0.00000       0.00000       0.00000       0.00000       0.00000       0.00000       0.00000       0.00000
   2  16 2485.8158    1.5968  1.3222 -0.4559  0.0000      0.791377  0.1429   0.0901   0.2097 1000.0000   0.0000       1.61982   452.1160       91.2823      -73.6761       14.8384       0.00000       0.00000       0.00000       0.00000       0.00000       0.00000       0.00000       0.00000       0.00000       0.00000       0.00000       0.00000       0.00000       0.00000       69.3516       52.5782       36.5197       10.9441       0.00000       0.00000       0.00000       0.00000       0.00000       0.00000       0.00000       0.00000       0.00000       0.00000       0.00000       0.00000       0.00000       0.00000
   2  17 2619.7350    1.9497  1.3339  3.4525  0.0000       2.17526  0.1134   0.1019   0.2132  878.0629   0.0000       1.26843   407.8051       18.2690      -10.2205       10.8489       0.00000       0.00000       0.00000       0.00000       0.00000       0.00000       0.00000       0.00000       0.00000       0.00000       0.00000       0.00000       0.00000       0.00000       61.1835       47.4335       30.5175       9.68391       0.00000       0.00000       0.00000       0.00000       0.00000       0.00000       0.00000       0.00000       0.00000       0.00000       0.00000       0.00000       0.00000       0.00000
   2  18 2754.5375    2.7226  1.1464  1.5200  0.0000       1.14348  0.1050   0.1555   0.2067 1000.0000   0.0000       1.73145   439.3202      -32.9415       3.85788      -5.31370       0.00000       0.00000       0.00000       0.00000       0.00000       0.00000       0.00000       0.00000       0.00000       0.00000       0.00000       0.00000       0.00000       0.00000       50.8191       46.7248       22.4311       9.71588       0.00000       0.00000       0.00000       0.00000       0.00000       0.00000       0.00000       0.00000       0.00000       0.00000       0.00000       0.00000       0.00000       0.00000
   2  19 2889.7968    3.3366  1.0170  4.1221  0.0000       2.34397  0.1171   0.1916   0.1708 1000.0000   0.0000       1.52663   429.4324       139.115       30.3937       9.45012       0.00000       0.00000       0.00000       0.00000       0.00000       0.00000       0.00000       0.00000       0.00000       0.00000       0.00000       0.00000       0.00000       0.00000       66.6550       51.7842       26.5842       8.24104       0.00000       0.00000       0.00000       0.00000       0.00000       0.00000       0.00000       0.00000       0.00000       0.00000       0.00000       0.00000       0.00000       0.00000
   2  21 3159.9921    4.1553  1.2527 -4.9842  0.0000       1.96505  0.2018   0.2474   0.2397 1000.0000   0.0000       2.13678   427.2294       42.3151      -2.26431       4.81308       0.00000       0.00000       0.00000       0.00000       0.00000       0.00000       0.00000       0.00000       0.00000       0.00000       0.00000       0.00000       0.00000       0.00000       55.1174       79.3529       36.0839       21.0957       0.00000       0.00000       0.00000       0.00000       0.00000       0.00000       0.00000       0.00000       0.00000       0.00000       0.00000       0.00000       0.00000       0.00000
   2  22 3295.2756    3.9306  1.6723  4.9817  0.0000       1.26970  0.1355   0.2066   0.2904  754.4664   0.0000       1.09482   421.9149       43.8010       4.29500       3.38300       0.00000       0.00000       0.00000       0.00000       0.00000       0.00000       0.00000       0.00000       0.00000       0.00000       0.00000       0.00000       0.00000       0.00000       77.2575       62.2769       30.4239       10.7161       0.00000       0.00000       0.00000       0.00000       0.00000       0.00000       0.00000       0.00000       0.00000       0.00000       0.00000       0.00000       0.00000       0.00000
   2  24 3566.6271    2.8173  2.9045 -0.6199  0.0000   -0.00647971  0.1827   0.1002   0.3375 1000.0000   0.0000      0.496302   388.0481       32.1158       30.3664      -10.2957       0.00000       0.00000       0.00000       0.00000       0.00000       0.00000       0.00000       0.00000       0.00000       0.00000       0.00000       0.00000       0.00000       0.00000       98.9670       79.8074       40.0698       14.7990       0.00000       0.00000       0.00000       0.00000       0.00000       0.00000       0.00000       0.00000       0.00000       0.00000       0.00000       0.00000       0.00000       0.00000
   3  12 2001.2237    0.6214  0.2978  9.4620  0.0000    -0.0862991  0.0940   0.0602   0.0910    0.2126   0.0000       5.29301   411.8811      -9.53547       31.0491       16.0569      -3.57062      0.238151       0.00000       0.00000       0.00000       0.00000       0.00000       0.00000       0.00000       0.00000       0.00000       0.00000       0.00000       0.00000       29.3474       26.0625       20.7765       13.7366       5.99761       2.89561       0.00000       0.00000       0.00000       0.00000       0.00000       0.00000       0.00000       0.00000       0.00000       0.00000       0.00000       0.00000
   3  13 2137.8249    0.7482  0.6804  8.8897  0.0000       4.84168  0.0730   0.0521   0.1738    0.5178   0.0000       2.09606   442.7374       2.26981      -5.96548      -6.23783      -3.18613       2.03054       0.00000       0.00000       0.00000       0.00000       0.00000       0.00000       0.00000       0.00000       0.00000       0.00000       0.00000       0.00000       30.0995       30.1530       18.3934       12.2963       4.46195       1.89464       0.00000       0.00000       0.00000       0.00000       0.00000       0.00000       0.00000       0.00000       0.00000       0.00000       0.00000       0.00000
   3  14 2273.4469    1.0594  0.8499  9.9697  0.0000       4.83448  0.0827   0.0649   0.1665    0.4490   0.0000       2.14796   445.9518       30.3463      -13.4212      -25.2142      -9.32511      -1.51983       0.00000       0.00000       0.00000       0.00000       0.00000       0.00000       0.00000       0.00000       0.00000       0.00000       0.00000       0.00000       34.1397       31.0353       23.0440       13.1359       6.02123       1.55428       0.00000       0.00000       0.00000       0.00000       0.00000       0.00000       0.00000       0.00000       0.00000       0.00000       0.00000       0.00000
   3  15 2407.7157    1.4155  1.0881  9.5810  0.0000       3.38946  0.1003   0.0749   0.1794    1.0610   0.0000       2.01721   401.0629       23.0994      -5.99883      -25.5563      -1.13781      -1.03659       0.00000       0.00000       0.00000       0.00000       0.00000       0.00000       0.00000       0.00000       0.00000       0.00000       0.00000       0.00000       31.5160       30.3120       22.6071       17.1986       6.01353       2.01643       0.00000       0.00000       0.00000       0.00000       0.00000       0.00000       0.00000       0.00000       0.00000       0.00000       0.00000       0.00000
   3  17 2676.1984    2.2556  0.7892 11.6236  0.0000       2.96469  0.0831   0.1410   0.1495    0.4308   0.0000       1.97824   379.1222      -8.11521      -14.4568       16.2879       3.67653      -1.47514       0.00000       0.00000       0.00000       0.00000       0.00000       0.00000       0.00000       0.00000       0.00000       0.00000       0.00000       0.00000       30.2308       31.5276       23.8978       10.6522       6.74964       1.92860       0.00000       0.00000       0.00000       0.00000       0.00000       0.00000       0.00000       0.00000       0.00000       0.00000       0.00000       0.00000
   3  18 2811.4706    3.1449  0.7984  2.4941  0.0000       2.15840  0.1080   0.1865   0.1571 1000.0000   0.0000       2.08881   382.4135      -4.18236       16.0503      -1.09539      -4.14264      -2.09144       0.00000       0.00000       0.00000       0.00000       0.00000       0.00000       0.00000       0.00000       0.00000       0.00000       0.00000       0.00000       59.4584       51.4464       30.0039       12.7559       4.50359       1.14091       0.00000       0.00000       0.00000       0.00000       0.00000       0.00000       0.00000       0.00000       0.00000       0.00000       0.00000       0.00000
   3  19 2946.9919    3.6424  1.1204  2.9892  0.0000     0.0842256  0.0868   0.1860   0.1619 1000.0000   0.0000       1.65472   419.8188       21.1514      -8.18691       17.7741       6.26302      0.602236       0.00000       0.00000       0.00000       0.00000       0.00000       0.00000       0.00000       0.00000       0.00000       0.00000       0.00000       0.00000       31.2703       30.5782       21.8401       12.4076       5.69015       1.64889       0.00000       0.00000       0.00000       0.00000       0.00000       0.00000       0.00000       0.00000       0.00000       0.00000       0.00000       0.00000
   3  20 3082.2792    4.2963  0.9499  1.2636  0.0000      0.175809  0.0874   0.2257   0.1561 1000.0000   0.0000       1.28321   460.2191       14.0486       48.4507       15.3695      0.633706      -3.33131       0.00000       0.00000       0.00000       0.00000       0.00000       0.00000       0.00000       0.00000       0.00000       0.00000       0.00000       0.00000       37.0701       33.3320       23.5777       12.3457       5.15855       1.29920       0.00000       0.00000       0.00000       0.00000       0.00000       0.00000       0.00000       0.00000       0.00000       0.00000       0.00000       0.00000
   3  22 3353.7455    3.5135  1.6383 11.5829  0.0000       1.03658  0.1042   0.1533   0.2373    0.7244   0.0000       1.01632   439.2606       68.2998      -10.6510      -11.0367       3.43078       3.56838       0.00000       0.00000       0.00000       0.00000       0.00000       0.00000       0.00000       0.00000       0.00000       0.00000       0.00000       0.00000       36.6951       33.8348       25.6827       16.1752       6.70195       2.03092       0.00000       0.00000       0.00000       0.00000       0.00000       0.00000       0.00000       0.00000       0.00000       0.00000       0.00000       0.00000
   3  23 3489.8444    3.0531  2.5071 10.6263 -0.0005      0.784092  0.1205   0.1070   0.2938    0.7633   0.0000      0.499663   355.6920      -6.50279       33.4394       22.4297       1.00573      -5.00763       0.00000       0.00000       0.00000       0.00000       0.00000       0.00000       0.00000       0.00000       0.00000       0.00000       0.00000       0.00000       43.0442       43.1201       32.0459       17.0153       8.74815       2.64513       0.00000       0.00000       0.00000       0.00000       0.00000       0.00000       0.00000       0.00000       0.00000       0.00000       0.00000       0.00000
   3  24 3626.3260    2.3795  3.7070 11.0395  0.0020      0.550971  0.1773   0.0760   0.3777    0.2774   0.0000      0.472737   520.1838       82.8065       108.322       27.6191       1.76412      0.965939       0.00000       0.00000       0.00000       0.00000       0.00000       0.00000       0.00000       0.00000       0.00000       0.00000       0.00000       0.00000       64.2846       63.1370       44.8000       25.2135       11.4000       3.56789       0.00000       0.00000       0.00000       0.00000       0.00000       0.00000       0.00000       0.00000       0.00000       0.00000       0.00000       0.00000
   4  12 2051.8301    0.7466  0.5167  9.2442  0.0044       8.75630  0.0571   0.0481   0.1030    0.2301   0.0000       2.22371   439.4375      -3.96515      -1.44709     -0.554731       1.22352      0.247929      0.777364      0.247968       0.00000       0.00000       0.00000       0.00000       0.00000       0.00000       0.00000       0.00000       0.00000       0.00000       22.2639       23.0041       16.9407       11.6304       6.81357       2.80067       1.01157      0.246287       0.00000       0.00000       0.00000       0.00000       0.00000       0.00000       0.00000       0.00000       0.00000       0.00000
   4  13 2188.4239    0.8413  0.6427  9.1205 -0.0023       5.93062  0.0671   0.0493   0.1092    0.4498   0.0000       2.04164   447.1306       18.2704      -4.40893      -22.9089      0.874710      -3.15149     -0.858925     0.0645792       0.00000       0.00000       0.00000       0.00000       0.00000       0.00000       0.00000       0.00000       0.00000       0.00000       19.8448       21.2823       18.4975       11.4635       7.00181       3.22717       1.26373      0.323430       0.00000       0.00000       0.00000       0.00000       0.00000       0.00000       0.00000       0.00000       0.00000       0.00000
   4  15 2458.6281    1.5981  1.1001 -5.5942  0.0000       3.93739  0.0890   0.0732   0.1540 1000.0000   0.0000       1.51996   422.9117       50.1921      -2.04929       1.89328       8.73576       5.84522       0.00000       0.00000       0.00000       0.00000       0.00000       0.00000       0.00000       0.00000       0.00000       0.00000       0.00000       0.00000       24.7863       27.0338       20.1318       14.6956       8.60388       3.89940       1.40275      0.414281       0.00000       0.00000       0.00000       0.00000       0.00000       0.00000       0.00000       0.00000       0.00000       0.00000
   4  16 2592.9513    2.1439  1.0097  2.3700  0.0000      0.840037  0.0753   0.1018   0.1679 1000.0000   0.0000       1.38939   422.7406       27.6018      -21.7153      -16.6083      -12.7498      -3.58932       0.00000       0.00000       0.00000       0.00000       0.00000       0.00000       0.00000       0.00000       0.00000       0.00000       0.00000       0.00000       19.6993       22.3211       18.3993       12.1979       7.77580       3.52004       1.58874      0.399883       0.00000       0.00000       0.00000       0.00000       0.00000       0.00000       0.00000       0.00000       0.00000       0.00000
   4  17 2728.5072    2.5646  0.8785 10.4548 -0.0063       2.81316  0.0919   0.1250   0.1463    1.6505   0.0000       1.44439   436.3939      -13.1715      -8.82841       25.4776     -0.482385      -8.60565    0.00987470      0.201630       0.00000       0.00000       0.00000       0.00000       0.00000       0.00000       0.00000       0.00000       0.00000       0.00000       21.7503       25.6922       22.1820       14.8434       7.11620       5.39885       1.81019      0.557104       0.00000       0.00000       0.00000       0.00000       0.00000       0.00000       0.00000       0.00000       0.00000       0.00000
   4  19 3000.1604    3.7544  0.8052 12.1563 -0.0076      -1.00660  0.0684   0.2066   0.1297    0.5093   0.0000       1.00010   434.9561       48.0660      -22.1045       2.80508       11.3984       2.45750      -1.22242      0.540397       0.00000       0.00000       0.00000       0.00000       0.00000       0.00000       0.00000       0.00000       0.00000       0.00000       22.2119       26.1338       17.6654       14.9233       6.97071       3.81296       1.07031      0.465590       0.00000       0.00000       0.00000       0.00000       0.00000       0.00000       0.00000       0.00000       0.00000       0.00000
   4  22 3408.1591    3.3025  2.2605 10.6518 -0.0072      0.516911  0.1113   0.1075   0.2271    0.9389   0.0000      0.419449   431.6573      -37.7759       1.63562       6.36542       1.09914      -2.96547      -2.76129     -0.313956       0.00000       0.00000       0.00000       0.00000       0.00000       0.00000       0.00000       0.00000       0.00000       0.00000       29.9380       30.8919       26.4752       17.8597       10.4740       5.29987       2.07457      0.505899       0.00000       0.00000       0.00000       0.00000       0.00000       0.00000       0.00000       0.00000       0.00000       0.00000
   4  23 3544.8076    2.8507  3.5643 10.2811  0.0022      0.777780  0.1557   0.0750   0.2673    0.4970   0.0000      0.300867   422.6813       109.946      -14.9348      0.763029       10.0206      0.535413      -3.21833     -0.581039       0.00000       0.00000       0.00000       0.00000       0.00000       0.00000       0.00000       0.00000       0.00000       0.00000       40.2917       42.5994       33.7994       24.5728       14.6620       6.73034       2.57354      0.683305       0.00000       0.00000       0.00000       0.00000       0.00000       0.00000       0.00000       0.00000       0.00000       0.00000
   4  24 3681.9261    2.3761  4.3521 10.3426 -0.0022      0.602041  0.1770   0.0594   0.3276    0.3379   0.0000      0.264432   547.3305       149.992       35.8320      -1.74610      -4.66040      -4.69611      -1.16390     -0.645885       0.00000       0.00000       0.00000       0.00000       0.00000       0.00000       0.00000       0.00000       0.00000       0.00000       53.5275       55.5909       44.1495       28.5890       15.6814       7.77703       2.84340      0.725619       0.00000       0.00000       0.00000       0.00000       0.00000       0.00000       0.00000       0.00000       0.00000       0.00000
   5  13 2235.4938    0.9817  0.7226  9.4630 -0.0043       5.01743  0.0489   0.0477   0.1164    0.3133   0.0000       1.78283   439.9938      -3.29839       23.3536      0.242013      -7.82560       3.02081     -0.860908     -0.545504   -0.00343208    -0.0428685       0.00000       0.00000       0.00000       0.00000       0.00000       0.00000       0.00000       0.00000       12.9168       15.2433       13.0961       9.14876       5.70374       3.48790       1.53676      0.785011      0.261020     0.0629747       0.00000       0.00000       0.00000       0.00000       0.00000       0.00000       0.00000       0.00000
   5  15 2506.0702    1.7948  0.8681 10.5242 -0.0246       1.88922  0.0735   0.0835   0.1214    0.4612   0.0000       1.25930   431.6845      -3.90437       20.3673       18.9131      -14.6216       12.4415       2.31645     -0.904607      0.459844     -0.121890       0.00000       0.00000       0.00000       0.00000       0.00000       0.00000       0.00000       0.00000       19.7923       21.3072       18.4028       12.2916       7.65762       4.02287       1.88153      0.830180      0.283193     0.0595798       0.00000       0.00000       0.00000       0.00000       0.00000       0.00000       0.00000       0.00000
   5  16 2641.2095    2.3217  0.6476 11.4672 -0.0077     -0.671196  0.0578   0.1204   0.0971    0.3161   0.0000       1.47239   455.7647      -3.41366       17.5892       2.63706       5.02551       3.72237       1.11598     -0.613458    -0.0742698    -0.0890144       0.00000       0.00000       0.00000       0.00000       0.00000       0.00000       0.00000       0.00000       12.8254       15.8782       11.2703       11.3763       7.07607       5.00454       1.72143       1.04456      0.256568     0.0939542       0.00000       0.00000       0.00000       0.00000       0.00000       0.00000       0.00000       0.00000
   5  17 2777.5077    2.8752  0.9693 11.5850  0.0005       7.37294  0.0693   0.1298   0.1281    0.3961   0.0000       2.41975   447.2212       43.5471      -2.69855      -4.69867       7.00276       2.15419    -0.0356401     -0.181143     -0.325992     0.0146072       0.00000       0.00000       0.00000       0.00000       0.00000       0.00000       0.00000       0.00000       14.3978       16.5093       13.8592       11.1060       7.80423       4.56505       2.03455      0.931549      0.330880     0.0777157       0.00000       0.00000       0.00000       0.00000       0.00000       0.00000       0.00000       0.00000
   5  19 3050.0995    3.8731  1.2470 11.5976  0.0065      0.681639  0.0818   0.1727   0.1645    1.0466   0.0000       1.31253   408.4819       9.73876       13.6890       24.1337      0.263387      -4.60793      0.408522     -0.862645      0.219305      0.208987       0.00000       0.00000       0.00000       0.00000       0.00000       0.00000       0.00000       0.00000       17.2293       20.1079       17.9554       13.8497       10.0064       5.22846       3.22145       1.16212      0.469173      0.103703       0.00000       0.00000       0.00000       0.00000       0.00000       0.00000       0.00000       0.00000
   5  22 3459.4484    3.1737  2.2926 11.0581  0.0004      0.314359  0.1061   0.1015   0.2256    0.6141   0.0000      0.582975   446.8889       18.2613       6.68626      -8.80152       17.2076     -0.786321       2.82437       1.47935     -0.681141     0.0128511       0.00000       0.00000       0.00000       0.00000       0.00000       0.00000       0.00000       0.00000       22.0467       25.0109       22.1555       17.6171       12.0985       6.95243       3.81366       1.53508      0.557791      0.128761       0.00000       0.00000       0.00000       0.00000       0.00000       0.00000       0.00000       0.00000
   5  23 3596.6767    2.6514  3.6838  9.5868  0.0029      0.179768  0.1465   0.0629   0.2602    0.8077   0.0000      0.250226   393.3175       44.5870       4.54527      -2.63823     -0.134279       12.5342      0.738147      0.968366     -0.699600     -0.236366       0.00000       0.00000       0.00000       0.00000       0.00000       0.00000       0.00000       0.00000       30.7760       35.6112       31.1834       24.6994       14.7095       9.38976       4.91005       2.21376      0.676769      0.172765       0.00000       0.00000       0.00000       0.00000       0.00000       0.00000       0.00000       0.00000
   5  24 3734.3839    2.2523  4.5229 10.1066 -0.0020      0.502078  0.1584   0.0535   0.3190    0.3575   0.0000      0.197093   388.7032       41.3367      -8.81903      -5.67558      -25.9679       9.88645       8.98738      -4.45091      -1.12743     -0.107619       0.00000       0.00000       0.00000       0.00000       0.00000       0.00000       0.00000       0.00000       34.1150       39.3691       32.8550       26.8122       18.0668       10.5102       5.31507       2.20045      0.772454      0.195461       0.00000       0.00000       0.00000       0.00000       0.00000       0.00000       0.00000       0.00000
   6  10 1866.2202    0.3946  0.3783  8.9089  0.0004       11.1263  0.0503   0.0241   0.0713    0.1072   0.0000       4.45472   449.8925      -9.05522     -0.393220      -7.75340       2.60674      0.670468      -1.32046     -0.708777     0.0294123      0.223917  -0.000220662    -0.0193576       0.00000       0.00000       0.00000       0.00000       0.00000       0.00000       8.61412       10.2314       11.4794       7.82307       5.20863       4.66858       2.24147       1.02614      0.672292      0.291879     0.0748741     0.0150637       0.00000       0.00000       0.00000       0.00000       0.00000       0.00000
   6  12 2142.6696    0.6933  0.5606  9.2992 -0.0122       8.41753  0.0518   0.0344   0.0842    0.1918   0.0000       2.32499   426.4438      -28.9293       28.5785       17.1418      -1.11147       7.24744       2.10612     0.0161624      0.305380      0.241380     0.0108467     0.0127965       0.00000       0.00000       0.00000       0.00000       0.00000       0.00000       12.7940       15.2733       13.2318       10.7112       6.98496       4.16792       2.36334       1.17410      0.514638      0.188966     0.0555636     0.0138064       0.00000       0.00000       0.00000       0.00000       0.00000       0.00000
   6  13 2279.9213    0.9342  0.9946  9.6233  0.0014       6.45981  0.0846   0.0412   0.1281    0.2893   0.0000       1.82167   455.5150      -9.66943       1.02418       5.91176       13.8045      -2.19531      -1.07192      -1.53581    -0.0312341    -0.0535022     0.0233969    -0.0199144       0.00000       0.00000       0.00000       0.00000       0.00000       0.00000       14.8762       14.7487       14.7464       14.3631       9.34531       5.96883       4.25440       2.10492       1.00291      0.320665     0.0981342     0.0203081       0.00000       0.00000       0.00000       0.00000       0.00000       0.00000
   6  14 2415.6734    1.4774  0.8746  9.7590 -0.0041       5.47389  0.0560   0.0592   0.0992    0.3701   0.0000       1.48554   436.5168       7.92401       10.5001      -8.45568      -6.60999       5.64958     -0.521019     -0.359468      0.626593     0.0355418    -0.0364644    0.00693185       0.00000       0.00000       0.00000       0.00000       0.00000       0.00000       10.9427       13.1710       11.6867       9.28042       7.10079       4.51248       2.59751       1.35523      0.575393      0.232877     0.0773918     0.0165719       0.00000       0.00000       0.00000       0.00000       0.00000       0.00000
   6  15 2551.1406    1.9712  0.7649 10.9398 -0.0025       1.30726  0.0611   0.0864   0.0878    0.2559   0.0000       1.42226   434.5549       18.4252       3.25073       5.88426      0.747422     -0.669369       3.36250     -0.463649      0.671553     -0.157090     0.0913185     0.0176252       0.00000       0.00000       0.00000       0.00000       0.00000       0.00000       11.6256       14.6579       11.7699       10.7630       7.94771       5.01380       3.21041       1.44191      0.744229      0.235032     0.0852877     0.0211132       0.00000       0.00000       0.00000       0.00000       0.00000       0.00000
   6  16 2687.2136    2.4615  0.9348 10.7355 -0.0097       2.94974  0.0597   0.0974   0.1157    0.5599   0.0000       1.43111   447.4838      -1.08456       3.53755      -14.1507       2.97820       3.55260     -0.753474      -1.90882    -0.0832391     0.0102363    -0.0466789    -0.0201662       0.00000       0.00000       0.00000       0.00000       0.00000       0.00000       10.8342       11.6850       12.1765       8.86974       7.64557       4.82677       2.78987       1.57863      0.644804      0.274033     0.0890668     0.0151422       0.00000       0.00000       0.00000       0.00000       0.00000       0.00000
   6  17 2823.6838    2.9899  0.8156 11.4467  0.0060   -0.00468920  0.0821   0.1328   0.1207    0.3358   0.0000       1.49687   435.0668     -0.152471     -0.412692       11.6929      -6.85271    -0.0259303      -1.13325      0.177315       1.06195    -0.0138898    -0.0574766   -0.00671249       0.00000       0.00000       0.00000       0.00000       0.00000       0.00000       18.6478       12.7948       16.2302       17.8693       10.1491       5.29388       4.68134       3.00856       1.19849      0.351401     0.0740526     0.0127171       0.00000       0.00000       0.00000       0.00000       0.00000       0.00000
   6  18 2960.7896    3.6573  0.8157 12.5219 -0.0122       2.14294  0.0576   0.1740   0.1099    0.2422   0.0000       1.20454   444.9756       15.6542       31.7405       10.7095       8.99771       8.77343      -5.83500      0.252973     0.0352612    -0.0522873     0.0980668     0.0343082       0.00000       0.00000       0.00000       0.00000       0.00000       0.00000       11.4219       12.6347       12.7040       9.73062       6.56892       5.35468       2.71566       1.22880      0.712189      0.309152     0.0785086     0.0170568       0.00000       0.00000       0.00000       0.00000       0.00000       0.00000
   6  19 3097.4201    4.0770  0.9224 11.6979  0.0081       2.07639  0.0651   0.1688   0.1113    0.5051   0.0000       1.33427   430.8788       37.4155       14.0720       24.7367      -9.02660     -0.859190       4.64408     -0.115537      0.900202      0.365321  -0.000743638     0.0125114       0.00000       0.00000       0.00000       0.00000       0.00000       0.00000       12.6745       12.7344       10.6594       9.63814       8.38416       5.68611       3.29018       1.48073      0.631361      0.229748     0.0744812     0.0166541       0.00000       0.00000       0.00000       0.00000       0.00000       0.00000
   6  20 3234.1928    4.0491  1.2851 12.3897 -0.0069       2.32957  0.0961   0.1665   0.1404    0.4027   0.0000       1.31088   421.1870       38.7626      -7.27467       15.3625      -4.03479       9.70033       4.23520      -1.17796       1.03890    -0.0960036    -0.0996145   -0.00855092       0.00000       0.00000       0.00000       0.00000       0.00000       0.00000       19.2087       22.6144       17.7975       14.8327       12.2513       7.71238       4.34474       1.92696      0.770438      0.289394     0.0825028     0.0188948       0.00000       0.00000       0.00000       0.00000       0.00000       0.00000
   6  21 3371.1061    3.6902  1.9033 11.4076 -0.0070       1.15207  0.0943   0.1095   0.1729    0.4604   0.0000      0.683598   419.6615       21.0726      -1.24318       6.10965       4.79800      -6.43033       1.65168      0.551279     -0.387517     -0.680396     0.0192913     0.0361995       0.00000       0.00000       0.00000       0.00000       0.00000       0.00000       16.8422       19.3006       16.8936       14.1492       10.7568       6.83080       4.17331       2.05485      0.933110      0.338979      0.108566     0.0233171       0.00000       0.00000       0.00000       0.00000       0.00000       0.00000
   6  22 3508.7081    2.9193  2.8034 10.7812 -0.0124       1.33931  0.1151   0.0698   0.2074    0.3540   0.0000      0.377060   464.5770       49.0097       37.8115       21.1269      -7.98060       2.22323      -6.85396      -6.22880       2.85469    -0.0827798     0.0901930    -0.0223402       0.00000       0.00000       0.00000       0.00000       0.00000       0.00000       20.8506       24.8105       22.5430       19.0734       12.8378       8.45827       5.09610       2.82931       1.26297      0.479996      0.141482     0.0319794       0.00000       0.00000       0.00000       0.00000       0.00000       0.00000
   6  23 3646.3202    2.4880  3.8465 10.2706  0.0046      0.592376  0.1503   0.0543   0.2553    0.2894   0.0000      0.269281   462.1578      -9.60344       10.5184       16.0926      -6.66028       20.6929      -4.69020      -1.50452      -2.70827      0.216402      0.181739   -0.00294880       0.00000       0.00000       0.00000       0.00000       0.00000       0.00000       22.8825       29.3171       25.2637       22.9063       15.8336       11.2868       6.26328       3.53953       1.52199      0.649766      0.187302     0.0464582       0.00000       0.00000       0.00000       0.00000       0.00000       0.00000
   6  27 4199.7919    1.2770 11.6212  9.4375  0.0010     0.0812738  0.3263   0.0200   0.5977    0.0930   0.0000      0.100184   458.8163      -39.1463       52.7555      -30.4835      -9.17810       18.4956      -12.7993     -0.991629       3.73070       2.24850     -0.543963     -0.245789       0.00000       0.00000       0.00000       0.00000       0.00000       0.00000       50.0362       59.9837       54.9333       46.1593       34.1990       22.2239       13.9831       6.94135       3.45324       1.23456      0.399596     0.0837789       0.00000       0.00000       0.00000       0.00000       0.00000       0.00000
   7  10 1906.9232    0.4290  0.3479  9.0743 -0.0272       13.4544  0.0502   0.0456   0.0704    0.1364   0.0000       3.52020   430.0921      -4.12783       15.6932       7.52774      0.396512      -1.89864       5.14235       1.37203       1.11897      0.425331     0.0102659    0.00717539    0.00421817   -0.00122093       0.00000       0.00000       0.00000       0.00000       10.2943       11.0709       9.98138       9.78540       8.71283       6.80745       5.50360       2.04038      0.874605      0.536780      0.152980     0.0602516     0.0132401    0.00346530       0.00000       0.00000       0.00000       0.00000
   7  11 2045.9545    0.6156  0.4668  9.1966 -0.0028       7.44585  0.0383   0.0333   0.0787    0.1299   0.0000       2.20691   420.7431       2.59149     -0.125147       2.44288      -2.86244       3.41651      -1.27641      -1.67753       1.26285    -0.0501233    -0.0813865   -0.00791216    0.00525179   -0.00356812       0.00000       0.00000       0.00000       0.00000       8.13408       8.29419       8.94416       8.35425       5.69625       3.36296       2.13802       1.68634      0.954521      0.409273      0.160462     0.0507388     0.0123174    0.00222241       0.00000       0.00000       0.00000       0.00000
   7  12 2184.6609    0.8499  0.6289  9.5316 -0.0079       7.50342  0.0528   0.0369   0.0836    0.1725   0.0000       1.80870   434.1218      -7.69838       5.77489       10.0948      -2.37677       1.26832       1.19061       2.74709      0.395787     -0.524564     0.0820575     0.0609185    -0.0135288   -0.00154984       0.00000       0.00000       0.00000       0.00000       9.75475       9.97353       9.33987       8.61403       7.09980       5.74327       3.71461       2.03305       1.06002      0.463824      0.207217     0.0640242     0.0171073    0.00333711       0.00000       0.00000       0.00000       0.00000
   7  13 2322.3383    1.1699  0.8648 10.0874 -0.0141       7.02881  0.0668   0.0459   0.1001    0.2223   0.0000       1.68830   424.6236       4.98133       6.18979      -5.32597       4.94883      -4.51963      -4.16565       4.26446    -0.0323896     -0.222844     -0.210665     0.0434495    0.00114144   -0.00616910       0.00000       0.00000       0.00000       0.00000       9.33583       10.0151       11.1159       9.43689       7.76447       4.96765       3.57134       2.25192       1.16485      0.595699      0.231107     0.0826177     0.0247334    0.00389054       0.00000       0.00000       0.00000       0.00000
   7  14 2458.2686    1.6290  0.9013 10.3169 -0.0049       3.07476  0.0524   0.0631   0.1056    0.2599   0.0000       1.35401   412.7292      -2.27139     -0.757167      -8.48439       8.06550       2.46991      -3.74615      -3.20533      -1.03751    -0.0720071      0.114718    -0.0552709     0.0159532    0.00173239       0.00000       0.00000       0.00000       0.00000       9.19346       10.6760       10.5371       7.78765       6.92961       5.07532       3.07118       1.83067      0.950592      0.390469      0.181703     0.0701890     0.0196776    0.00323129       0.00000       0.00000       0.00000       0.00000
   7  15 2594.3312    2.0648  0.8212 10.8782  0.0035       1.21596  0.0494   0.0817   0.0909    0.2701   0.0000       1.22778   428.0189       18.3185     -0.811017       18.1362      0.379612      -5.48234       1.08943       1.78482      0.930459     -0.897842    -0.0469585  -0.000444969   -0.00985879   -0.00122222       0.00000       0.00000       0.00000       0.00000       9.04328       10.5696       9.99131       8.62587       6.41841       4.52968       2.94860       1.68634      0.840367      0.455450      0.168094     0.0594662     0.0164173    0.00326970       0.00000       0.00000       0.00000       0.00000
   7  16 2731.3095    2.6342  0.8418 10.9569 -0.0047       4.68628  0.0750   0.1026   0.0942    0.3845   0.0000       1.58595   449.7016       11.7458       15.2631       7.91384       7.98248       3.57895      -6.80506     -0.850447       1.81591      0.201676    -0.0518713   0.000948651     0.0247954   -0.00132749       0.00000       0.00000       0.00000       0.00000       13.1193       13.5893       11.5340       9.48244       10.5252       7.25873       4.88888       2.70179       1.20067      0.597520      0.199223     0.0776622     0.0258967    0.00378686       0.00000       0.00000       0.00000       0.00000
   7  17 2868.3788    3.4456  0.7290 11.6412 -0.0079    0.00347853  0.0451   0.1468   0.0908    0.3490   0.0000       1.29584   431.5798       10.1401       1.40728       10.1297      -13.6514       1.84762      -1.48158       2.35623      -1.21965     -0.203041    -0.0853145     0.0675520   -0.00917998  -0.000452860       0.00000       0.00000       0.00000       0.00000       7.68867       8.81567       9.40130       7.36325       5.70766       4.20644       2.64130       1.55495      0.830085      0.388850      0.171878     0.0630100     0.0178836    0.00277062       0.00000       0.00000       0.00000       0.00000
   7  18 3005.8113    3.5755  0.9045 12.4003 -0.0127       1.07279  0.0636   0.1393   0.1013    0.2454   0.0000       1.19732   427.2310       22.9822       13.8687       19.0773      -14.2249       12.0839      -1.75495       1.10138      0.238278      0.664900      0.215791   -0.00493996   -0.00595481   -0.00628917       0.00000       0.00000       0.00000       0.00000       10.1429       11.0294       11.6149       10.1543       6.71142       5.22559       3.51667       1.89340       1.06134      0.551550      0.241567     0.0734488     0.0183565    0.00379018       0.00000       0.00000       0.00000       0.00000
   7  19 3142.8591    3.6803  1.2601 12.0191 -0.0108      0.882227  0.0734   0.1236   0.1394    0.3319   0.0000       1.27975   437.4691       28.9335       28.9006      -6.34495       5.61085       8.16723       2.75473       1.41365      -2.48768     -0.467284      0.287013    -0.0687352  -0.000173251    0.00136341       0.00000       0.00000       0.00000       0.00000       10.6652       12.3416       12.4039       10.1911       8.11054       5.43980       3.84305       2.10204       1.12942      0.590254      0.237006     0.0811478     0.0242012    0.00432152       0.00000       0.00000       0.00000       0.00000
   7  20 3279.9296    3.5492  1.4234 12.2485 -0.0082     -0.392275  0.0823   0.1206   0.1393    0.2463   0.0000       1.01390   441.6429       33.7865       2.12973       20.9792       15.3628      -6.75476      -2.21525     -0.284256      -1.05633     -0.504278     0.0562102     -0.193195    0.00102261    -0.0124169       0.00000       0.00000       0.00000       0.00000       12.5152       14.2225       13.5906       11.3596       9.31616       6.58455       4.44341       2.49070       1.22604      0.649487      0.242963     0.0898168     0.0254414    0.00483192       0.00000       0.00000       0.00000       0.00000
   7  21 3417.6995    3.1058  2.1255 11.5841  0.0025      0.893976  0.0953   0.0852   0.1741    0.2089   0.0000      0.529330   424.9473       32.0154       10.7409       23.2966     -0.305282      -13.0330      -6.59293     -0.318394       2.26919      0.523936    -0.0273519    -0.0847748   -0.00344892   -0.00900110       0.00000       0.00000       0.00000       0.00000       13.7670       15.9743       15.2075       13.6469       10.2972       7.45374       5.06911       2.73568       1.51412      0.712147      0.312211      0.100827     0.0291519    0.00590803       0.00000       0.00000       0.00000       0.00000
   7  22 3555.5770    2.6880  2.9825 10.8827 -0.0050       1.06205  0.1184   0.0620   0.1950    0.2412   0.0000      0.348789   427.4463       42.3410       13.3921       11.5076       4.80349       7.69009       2.42092      -4.74032      -1.90504       2.07873     -0.458714     0.0166693     0.0670120   0.000879501       0.00000       0.00000       0.00000       0.00000       18.0449       22.0143       20.8932       18.1106       13.5181       9.53303       6.05943       3.71709       1.79064       1.00560      0.365481      0.141989     0.0388665    0.00780920       0.00000       0.00000       0.00000       0.00000
   7  23 3693.7198    2.3358  4.2568 10.0684 -0.0002      0.371012  0.1328   0.0427   0.2492    0.2242   0.0000      0.211924   421.1388      -25.4146       68.8995       34.2117      -14.0740       1.57886       9.81956       5.18711      -1.39562     -0.724238     0.0208476     -0.134979     -0.108834   -0.00964129       0.00000       0.00000       0.00000       0.00000       20.3701       23.5459       23.5263       19.2680       15.4155       12.0246       7.03399       4.39494       2.31565       1.00500      0.458237      0.176766     0.0445408    0.00827220       0.00000       0.00000       0.00000       0.00000
   7  24 3832.2882    1.9554  5.8718 10.0219 -0.0012      0.513477  0.1750   0.0328   0.3038    0.1371   0.0000      0.150457   473.2440       27.8662       21.7028       17.1528      -29.4371       18.4178      -11.1456      -5.43323      -1.83153      0.596755      0.539080     -0.264549     0.0144627   -0.00319680       0.00000       0.00000       0.00000       0.00000       25.6615       30.4371       28.7350       25.1089       19.7378       14.4682       9.22373       5.41337       2.93940       1.31089      0.569538      0.202160     0.0568803     0.0110918       0.00000       0.00000       0.00000       0.00000
   8  11 2086.1772    0.6929  0.5435  9.3781 -0.0183       6.13103  0.0781   0.0382   0.0823    0.1468   0.0000       2.40685   433.3220      -5.62687      -3.47527       4.43574      -4.16301     -0.363972      -1.37725      0.667681      0.875612     0.0862216     0.0790139     -0.176857    0.00624520    -0.0304195    0.00467353   0.000855608       0.00000       0.00000       13.0643       18.3998       14.4226       10.9924       11.7401       8.20054       6.37552       3.48626       1.83961      0.677116      0.335067      0.112175     0.0465333     0.0180834    0.00415214   0.000630514       0.00000       0.00000
   8  12 2225.2029    0.9159  0.7120  9.2848 -0.0025       5.33112  0.0444   0.0356   0.0821    0.2024   0.0000       1.45971   435.9915      -8.40829       17.7542      -5.68375      -4.13640       6.75462      -4.84009      -3.29446      0.752124     -0.512945     -0.735602     0.0371551     0.0215013   -0.00409311   -0.00680420  -0.000417652       0.00000       0.00000       6.68850       7.59612       7.79549       7.10362       5.80060       4.13534       2.80845       1.85961       1.18745      0.634266      0.308594      0.128152     0.0495810     0.0157832    0.00408373   0.000714713       0.00000       0.00000
   8  13 2362.9242    1.2828  0.8367  9.8445 -0.0026       2.88277  0.0624   0.0494   0.0928    0.2634   0.0000       1.34017   426.1094       19.8450       18.9456      -8.22026       2.20454       4.43123       1.86575      0.912000      -1.30271     0.0294034     -0.426847     0.0682532     0.0278908     0.0147838   -0.00657285   0.000469608       0.00000       0.00000       9.59642       11.3237       9.36967       7.99060       8.17802       6.36336       4.70559       2.80627       1.51738      0.745075      0.330242      0.152765     0.0554498     0.0173403    0.00563075   0.000908405       0.00000       0.00000
   8  14 2499.5924    1.6703  0.8433 10.6472 -0.0083       2.41587  0.0573   0.0619   0.0917    0.1986   0.0000       1.24538   447.0700       4.33802       9.80834     -0.734845      0.306139       3.77458      -5.50267       1.45981    -0.0897704      0.441739     -0.164037     -0.220686    0.00472729     0.0474248   -0.00215288  -3.25218e-05       0.00000       0.00000       9.06504       10.4642       10.7559       8.42793       7.95608       5.33762       3.47595       2.62958       1.41832      0.778626      0.387790      0.141936     0.0533843     0.0223076    0.00554855   0.000760118       0.00000       0.00000
   8  15 2636.2418    2.2520  0.8264 11.2849 -0.0133       3.50072  0.0546   0.0904   0.0935    0.2217   0.0000       1.23248   440.4728       20.5456       3.71335      -5.89241       15.2733       8.54388      -5.80442      -2.93528     -0.887288      0.907544     0.0846223     -0.137715     0.0726551     0.0323812    0.00180805  -0.000317069       0.00000       0.00000       7.31159       8.71039       9.48508       7.84451       6.37560       5.32546       3.12707       2.23039       1.39520      0.710001      0.356362      0.146950     0.0664078     0.0228432    0.00513882   0.000925010       0.00000       0.00000
   8  16 2773.9053    2.7247  0.8948 11.5687 -0.0057       4.94567  0.0537   0.0994   0.0993    0.2149   0.0000       1.29806   432.9851       23.3294       14.8056       2.35581     -0.539643      0.309241       6.81682      -4.35380      0.514926     0.0209859      0.192708     0.0643378    0.00237229    0.00386021   -0.00213569  -8.48646e-05       0.00000       0.00000       7.04458       9.51376       7.99470       8.64247       5.77854       5.26323       3.19999       2.32944       1.22700      0.713423      0.325503      0.150986     0.0541139     0.0197291    0.00403038    0.00112122       0.00000       0.00000
   8  17 2911.6456    3.4378  0.8001 12.0644 -0.0055       3.48474  0.0437   0.1298   0.0865    0.2158   0.0000       1.26143   450.0244      0.194546       17.3376       14.4307       3.40008       2.20987       1.03127       2.76926     -0.899849     -0.136992     -0.214887     0.0155302     0.0180625    -0.0187750    0.00354550  -7.80601e-05       0.00000       0.00000       6.64834       7.44012       7.47676       6.93695       5.24767       4.18102       2.96160       1.89321       1.08351      0.586100      0.300944      0.130884     0.0493595     0.0151816    0.00358032   0.000703644       0.00000       0.00000
   8  18 3049.2553    3.9644  0.8048 12.2662  0.0014       2.02465  0.0521   0.1551   0.0897    0.2397   0.0000       1.07992   435.6534       9.20337       13.5878       18.1632       8.47875       3.43827      -5.93588       1.25432      0.514679     -0.825942     -0.493715      0.127470    -0.0110938    -0.0307249  -0.000506154   0.000737709       0.00000       0.00000       7.70164       8.49860       8.91207       9.01190       6.12547       4.64334       3.85632       2.32723       1.24992      0.713791      0.432943      0.173700     0.0681273     0.0182939    0.00449695   0.000972569       0.00000       0.00000
   8  19 3186.9016    3.8512  1.0564 12.7421 -0.0005       4.09162  0.0939   0.1365   0.1152    0.1978   0.0000       1.42125   422.3948       7.05335      -1.60961       20.3525       14.0365      -6.14444      -2.23949       3.05211       2.87588     -0.162093     0.0630668    -0.0725401     0.0328136     0.0119255   -0.00722258   -0.00118590       0.00000       0.00000       11.5429       12.2655       16.1560       10.9303       11.4938       7.89451       4.43013       3.94548       1.84572       1.05783      0.641190      0.207434     0.0904459     0.0411400    0.00928452    0.00104104       0.00000       0.00000
   8  20 3324.6102    3.2954  1.2183 12.5345 -0.0038      0.807108  0.0769   0.1161   0.1213    0.2042   0.0000       1.34103   440.7949       8.01806       2.73549       35.4315       2.45444      -9.18699      0.610715       2.41396      0.786094      -1.47555     -0.202503     0.0243635   -0.00985065   -0.00682268     0.0143005   -0.00176282       0.00000       0.00000       11.1761       13.2785       11.9953       10.3881       9.35918       7.68158       5.27979       3.25360       1.89133      0.932934      0.426817      0.178109     0.0770235     0.0244224    0.00676118    0.00117568       0.00000       0.00000
   8  21 3462.7593    2.9993  2.3431 11.1232 -0.0041       1.70517  0.0904   0.0691   0.1589    0.1793   0.0000      0.449346   433.6181       42.9193      -5.03824       15.8620      -5.10276      -6.55696      -1.55500       3.01546      0.417310      -2.59738      0.174598      0.190901    -0.0465713    0.00305618   -0.00945778   8.28955e-05       0.00000       0.00000       12.2362       14.5411       13.7150       12.2932       10.6563       7.73989       5.48041       3.59249       2.02478       1.08399      0.556231      0.218882     0.0831505     0.0281405    0.00775252    0.00137327       0.00000       0.00000
   8  22 3601.1967    2.6524  3.3280 10.6577 -0.0041      0.555153  0.1132   0.0528   0.1878    0.1768   0.0000      0.281095   436.9317       24.3340      -11.1448       9.13864       9.68924       2.41493       14.8120       3.27464      -3.06440     -0.215240    -0.0187894     -0.669606    -0.0883760     0.0590184    -0.0146713   -0.00396135       0.00000       0.00000       15.1386       18.3635       17.5539       15.9455       12.3373       9.60794       6.80520       4.20053       2.41060       1.24074      0.669588      0.274619      0.109736     0.0338201    0.00882878    0.00171882       0.00000       0.00000
   8  23 3740.1405    2.1058  5.0222 10.3334 -0.0046      0.796354  0.1407   0.0366   0.2639    0.1261   0.0000      0.181272   435.0745       34.2694      -26.5660       17.6152      -5.06728      -20.5871       4.98978      -3.74411       3.88547     -0.986522     -0.833814     -0.277853     -0.223961     0.0464150     0.0178325   -0.00164027       0.00000       0.00000       19.0595       21.7796       21.7735       19.7928       15.9109       11.8674       8.66591       5.37788       3.14482       1.72907      0.837605      0.379670      0.140446     0.0436228     0.0115374    0.00200200       0.00000       0.00000
   8  24 3878.5613    1.8787  6.7301  9.8987 -0.0006     0.0716319  0.1722   0.0275   0.3143    0.1086   0.0000      0.117369   444.3964       17.8866       28.1954       43.5139       38.3790      0.862877       9.46195       6.70392       3.09677      -3.85458      -2.05291     -0.390793    -0.0685202   -0.00447906    -0.0126223   0.000423376       0.00000       0.00000       22.9898       28.0304       26.9967       23.8111       20.4838       15.1811       10.2196       6.89772       4.01477       2.15587       1.04426      0.437947      0.169351     0.0594407     0.0155869    0.00271054       0.00000       0.00000
   8  25 4018.1221    1.5429  8.6492  9.7460 -0.0004      0.332465  0.2123   0.0220   0.4059    0.0824   0.0000     0.0979866   450.9308       5.05508       43.6288       36.2736      -16.5729       8.23194      -14.3953     -0.168378       6.58291      -1.22022      0.199905     -0.390739      0.361027     -0.140256    -0.0336555    0.00568172       0.00000       0.00000       27.2080       31.1279       30.1993       28.9248       24.1539       17.7941       12.4231       8.20282       5.10737       2.69675       1.34220      0.544420      0.213768     0.0676806     0.0180395    0.00319130       0.00000       0.00000
   8  26 4156.9731    1.3150 10.4706  9.5144 -0.0026     0.0214777  0.2591   0.0182   0.4789    0.0757   0.0000     0.0978433   389.9812       42.3257       56.4845       36.1649       39.6875      -13.6565      -10.3596      -12.3181     -0.666101       1.24515       1.86854     -0.368782      0.619364     0.0579933     0.0274316   -0.00496466       0.00000       0.00000       31.5848       40.2333       38.0408       34.9460       27.9433       21.3705       14.3870       9.66825       5.53303       3.13530       1.44806      0.673098      0.245076     0.0859250     0.0216500    0.00411620       0.00000       0.00000
   9  10 1984.2869    0.5395  0.3912  9.2615 -0.0231       10.2180  0.0396   0.0273   0.0533    0.1069   0.0000       2.62384   436.4664      -8.15669       7.15280       3.55769      -3.15694      -2.80310     -0.803016       2.12145     -0.472313     -0.441036      0.538734     -0.182803      0.127207     0.0130558     0.0300166   -0.00414165  -0.000678441   0.000274983       5.28354       6.12930       5.95267       6.10286       4.86642       3.76098       2.91060       2.00601       1.30576      0.745576      0.469252      0.199031      0.111214     0.0360572     0.0145549    0.00368275   0.000991447   0.000182927
   9  11 2125.2161    0.7326  0.6309  9.1753  0.0006       5.93783  0.0460   0.0311   0.0788    0.1688   0.0000       1.62875   441.6763      -4.38847       12.5727       7.24166      -2.26496     -0.639653     -0.662030       1.38750    -0.0874300      0.629531      0.178839     -0.156307     0.0780540     0.0604479     0.0185801   -0.00902709   -0.00268274   0.000244941       5.48487       7.03333       7.32646       5.67078       6.34412       4.10189       3.37681       2.48279       1.37346      0.910793      0.471425      0.232945      0.115600     0.0458428     0.0142212    0.00585696    0.00151799   0.000199065
   9  13 2402.5665    1.3156  0.8692 10.4771 -0.0232       5.26571  0.0788   0.0525   0.0873    0.1850   0.0000       1.38438   436.7475       11.5530      -5.19230       10.9983       10.3763      -3.13747       3.53112      -3.18081     -0.260346      -1.89987     -0.856091     -0.378236      0.122603    -0.0133790  -0.000121281    0.00395772   -0.00161289   0.000230663       13.1631       16.9851       17.1471       14.9931       12.3125       7.40709       5.11642       2.67642       2.05372       1.10123      0.547803      0.315857      0.103305     0.0599464     0.0204848    0.00574847    0.00199569   0.000269925
   9  14 2539.6181    1.8039  1.0111 10.6864 -0.0005       2.60357  0.0571   0.0588   0.0994    0.2140   0.0000       1.22702   440.1827       3.83747       15.7933       15.1368       3.08296       6.39045       1.17325      -2.25314      0.472108      0.594654     -0.104530     -0.246639      0.108347    -0.0187542    0.00235492   -0.00207959   6.18262e-05  -0.000223275       6.77516       7.98623       8.30969       7.25801       6.67397       4.99027       3.58887       2.70642       1.59289      0.948074      0.549917      0.256902      0.126497     0.0440652     0.0172241    0.00560577    0.00131058   0.000202867
   9  15 2677.1159    2.3084  0.8211 11.3726 -0.0114       3.12922  0.0517   0.0863   0.0889    0.2013   0.0000       1.27406   438.8742       19.2506      -10.7016     -0.373666      -3.46351      0.960067      -5.11996      0.660344      -1.60870      0.264352      0.733495     -0.497149    -0.0400945     0.0419006     0.0264777   -0.00122288   0.000284325  -0.000274689       6.13297       8.40142       7.45180       7.56254       6.07695       5.43353       3.10224       2.57184       1.52873      0.960296      0.488355      0.270015     0.0974493     0.0465904     0.0165304    0.00585777    0.00113807   0.000269825
   9  16 2815.2084    3.0806  0.8141 11.9628 -0.0013      0.967469  0.0744   0.1142   0.0801    0.1888   0.0000       1.53232   417.3987       20.1851       15.0513      -9.12421      -7.92920       8.87872      -6.07858      -2.18703       2.07688      0.593131     -0.103951     -0.196786      0.224351   -0.00989036    0.00453627   -0.00294285   0.000162619  -0.000122763       6.54000       12.1062       8.95191       11.3206       7.17548       7.23765       5.06132       3.02045       2.40166       1.06486      0.779781      0.245825      0.191408     0.0519132     0.0296300    0.00675272    0.00194077   0.000482025
   9  17 2953.5448    3.5880  0.9663 11.4154  0.0032      0.137751  0.0492   0.1164   0.0962    0.3298   0.0000      0.989499   439.2999       19.5953       2.30961      -4.30427       3.00207       4.74910     -0.557695      0.125973      0.594240     -0.395189      0.494724   -0.00527348     -0.156534     0.0125223     0.0168248    -0.0109642  -0.000105842  -0.000162952       6.85243       8.43182       8.45207       7.42053       6.17219       4.66858       3.38547       2.28809       1.35362      0.806271      0.412621      0.221307     0.0935220     0.0407197     0.0134436    0.00451430    0.00107380   0.000179667
   9  19 3229.6721    3.9911  0.9460 12.8444 -0.0103      0.177708  0.0541   0.1421   0.1005    0.2073   0.0000       1.18448   427.2365       17.2928      -1.59887       15.8228      -10.0167      -5.42554       6.50780      0.552916       1.59171      -1.27135     -0.162816     -0.475580    -0.0105182   0.000402654     0.0104420  -0.000373143   -0.00115243   0.000137314       7.45290       9.16270       9.19703       8.47498       6.56268       5.29798       3.92988       2.37567       1.61727      0.956802      0.494299      0.243467      0.113291     0.0490479     0.0172728    0.00485942    0.00122194   0.000217756
   9  20 3367.8957    3.3706  1.7369 11.9137 -0.0003       1.16214  0.0794   0.0900   0.1346    0.1834   0.0000      0.592157   441.6056      0.173141       10.5786       16.9398       3.73108      -2.48711     -0.695492      -2.05968       2.60508      -2.06301      0.608305     -0.941538      0.297167     -0.112248    -0.0137444   -0.00440898   2.35029e-05   0.000151447       8.97732       10.4226       10.9980       10.5691       8.30932       6.83464       4.81455       3.28121       2.17879       1.31206      0.728769      0.351946      0.170826     0.0669963     0.0244552    0.00709941    0.00165379   0.000306739
   9  21 3506.3589    2.8639  2.5235 11.4426 -0.0016      0.832972  0.0967   0.0632   0.1664    0.1240   0.0000      0.492439   434.9235       18.7186       18.8439       18.7508      -14.1329      -5.30262      -2.28561      -3.36814      -2.63586       1.30710      0.303972    -0.0486178     -0.323337    -0.0783814    -0.0441812    -0.0113901   -0.00149431  -0.000498494       11.1018       12.3784       13.4226       11.8055       10.0818       8.17933       5.92999       4.17053       2.56833       1.52028      0.839060      0.403897      0.197892     0.0770162     0.0283394    0.00878768    0.00196733   0.000307275
   9  22 3645.2199    2.4492  3.6219 10.9085  0.0018    -0.0885885  0.1108   0.0457   0.1984    0.1081   0.0000      0.244241   399.4222       20.2375       9.89937      -6.81143      -3.04226       28.1699       2.57366       4.72890      -2.34939       1.79133      -2.26717     -0.567827    -0.0979037     -0.123233    -0.0190101   -0.00161170   -0.00281559   0.000130411       14.0174       17.0642       16.5080       15.3087       12.5454       10.0728       7.30508       5.12687       3.04934       1.76322      0.975956      0.478197      0.223144     0.0861855     0.0308130    0.00973697    0.00226274   0.000408753
   9  23 3784.7934    1.9885  5.3234 10.5225 -0.0028      0.608019  0.1504   0.0326   0.2506    0.0897   0.0000      0.151798   435.2789       33.2633       56.0068       3.69854       7.18293      -11.8788       15.8707      0.806153       3.31257      -5.62835     -0.672771      0.915876     0.0178698     0.0945539    -0.0159594     0.0118100    0.00270079   -0.00136523       16.8313       21.6182       20.8624       19.3738       16.3966       12.8176       9.29446       6.34410       4.05789       2.36396       1.32000      0.623180      0.300433      0.115274     0.0438709     0.0134774    0.00342828   0.000596687
   9  25 4063.9363    1.4499 10.2078  9.6448 -0.0008      0.233166  0.2312   0.0183   0.4222    0.0671   0.0000     0.0873752   444.3937      -44.8273      -23.1687       23.0439       27.3598      -8.94383      -4.00054      -4.23995      -14.3660       1.37146       4.95223       1.38585      -1.06434     -0.160207     0.0431065   -0.00798642   -0.00553592  -0.000841479       24.2580       31.5611       30.4484       28.6810       24.0203       18.8193       13.8470       9.42330       6.02651       3.53997       1.92378      0.971189      0.436208      0.181686     0.0657487     0.0203337    0.00514302   0.000896370
   9  26 4202.8063    1.2283 11.7058  9.6264 -0.0041   -0.00469237  0.2812   0.0161   0.5074    0.0594   0.0000     0.0963266   459.1922       66.9238      -26.1138       9.92080       9.50102       11.7092      -18.8990      -7.76583       12.6402      -6.96949    -0.0200476     -0.608133     -0.893083     0.0182536     0.0651010    0.00415912   -0.00293299   -0.00122030       28.4275       35.6342       35.8707       33.0561       28.3843       21.7767       16.2356       11.3505       7.12382       4.30932       2.39893       1.19322      0.564631      0.222079     0.0791805     0.0249150    0.00608983   0.000998175
  10   9 1880.0862    0.3925  0.3554  9.0461  0.0033       14.8527  0.0450   0.0222   0.0653    0.0768   0.0000       3.80472   437.7326      -2.19259       5.78776      -6.02101       4.77420       3.76616      0.878901      0.244640     -0.274989      0.863513    -0.0913586     -0.210180     0.0301628     0.0312620    -0.0175012   -0.00203620    0.00461490    0.00187765       6.44310       5.99681       6.07216       8.21224       6.35737       3.64944       3.09707       3.40438       1.85600      0.892176      0.541418      0.434338      0.260292      0.108701     0.0391341     0.0105580    0.00331178    0.00108771
  10  10 2021.5003    0.6296  0.4338  9.3928 -0.0128       5.99227  0.0317   0.0372   0.0801    0.1084   0.0000       1.82625   438.5820       3.62381       10.3828       1.72658      -4.51187       7.84240       5.89453       1.86941     -0.542540       1.22148     -0.101535    -0.0109477     -0.139185    -0.0258840    -0.0237706     0.0169416    0.00172796   0.000909831       4.29937       5.36041       6.03887       6.05683       4.18776       3.99238       3.38571       1.95534       1.45171      0.826392      0.699972      0.242428      0.184123     0.0656812     0.0399373     0.0116263    0.00481588   0.000900554
  10  11 2163.0114    0.8510  0.5673  9.3702 -0.0025       6.86252  0.0420   0.0357   0.0741    0.1602   0.0000       1.57909   439.7609      -8.40707       13.6580       2.17534       3.65905       1.73197       2.53396      0.581738     -0.532469       1.10970     -0.260829    -0.0771604     -0.109842    0.00369289     0.0129353    0.00415965  -0.000603018  -0.000181708       6.05629       6.02856       6.32895       6.15125       5.31977       4.42364       3.85489       2.82245       1.93745       1.05318      0.514271      0.379535      0.196096     0.0813103     0.0334809     0.0134896    0.00380827   0.000945302
  10  12 2302.9535    1.1139  0.6805  9.8178 -0.0085       6.78571  0.0545   0.0432   0.0860    0.1921   0.0000       1.60462   425.4609      -3.04681      -1.35678      -2.32015       3.12054       3.33577      -3.70712      -1.18623       2.12224      0.139788      0.639474     -0.174359     -0.123107     0.0804536    0.00677974   -0.00935322    0.00667385   0.000756416       7.71195       7.06729       6.99700       8.90430       7.15052       4.54527       4.02256       3.53917       2.15244      0.948608      0.610130      0.477469      0.261607      0.122866     0.0378726     0.0125690    0.00353795   0.000888426
  10  13 2440.8660    1.4723  0.9246 10.3826 -0.0108       2.71511  0.0475   0.0514   0.0962    0.2094   0.0000       1.11169   436.8254      -3.50779       12.5513       10.1333       9.70427      -6.13771       5.03618     -0.544131       3.57284      -1.19151      0.161634      0.298643      0.138184    -0.0896030    -0.0175817   -0.00418355   0.000935740   -0.00109045       6.64999       8.32270       8.49919       7.06599       6.38078       5.01632       3.93405       2.69866       1.69182       1.04931      0.563158      0.299428      0.151647     0.0666312     0.0298064     0.0114030    0.00388961    0.00125153
  10  14 2578.7477    1.9849  0.8358 11.0242 -0.0056       3.99246  0.0441   0.0682   0.0886    0.1714   0.0000       1.17461   435.3097      -2.00802       10.9062      0.990105      -5.70982       1.46745      0.728372     -0.672659      0.704451      -2.24718     -0.303817      0.379620     -0.193356    0.00436381    0.00793612     0.0110391    0.00248108  -9.77226e-05       5.71908       7.42819       7.32579       6.94168       5.62631       4.43966       3.43515       2.08739       1.55721      0.930648      0.586749      0.280523      0.149009     0.0679161     0.0303045     0.0115766    0.00372234   0.000977582
  10  15 2717.0868    2.5211  0.7810 11.5850 -0.0064       2.36404  0.0402   0.0915   0.0812    0.1646   0.0000       1.19936   435.0572       1.28506       9.91441       12.3910      -9.35847      -1.73090      -3.23875     0.0554302      -1.82253      0.255754     0.0724267     -0.315366     0.0910061    0.00506566   -0.00211162     0.0134560  -0.000763420  -0.000227674       5.26785       6.68717       6.52735       6.24355       5.13317       4.27295       3.07652       2.06854       1.37653      0.909037      0.515724      0.282545      0.138792     0.0630477     0.0271621     0.0103750    0.00339514   0.000976632
  10  16 2855.7434    3.2797  0.7915 11.8239 -0.0065       1.72010  0.0624   0.1148   0.0806    0.1811   0.0000       1.10411   442.4340       7.20059       4.48577       8.80677       7.24802      -4.65005      -1.43224      -1.23965      -1.69822      -2.39887      0.233975    -0.0901804     -0.350768     0.0312319   0.000594823   -0.00313995  -0.000916464    0.00176804       7.22594       6.90520       10.5570       7.60611       5.53563       7.66299       4.35618       2.90033       2.79042       1.35473      0.596715      0.529052      0.254020     0.0728587     0.0450596     0.0259996    0.00824820    0.00196386
  10  17 2994.5770    3.7703  0.8561 12.2880 -0.0011       2.13972  0.0499   0.1221   0.0787    0.1783   0.0000       1.14669   441.3464       10.5071       4.77341       10.5303       4.35012      -1.85849      -3.36629      -1.84996       1.65373      0.763495     0.0901109     -0.562523    -0.0913264    0.00627151     0.0236600    0.00851317    0.00307984   -0.00100256       6.31552       7.92498       8.46473       7.59639       5.96870       4.68995       3.51982       2.28344       1.52738      0.972937      0.572323      0.296025      0.152194     0.0721156     0.0328433     0.0121126    0.00385340    0.00105118
  10  18 3132.9879    3.8543  1.0178 12.4768  0.0003       2.91028  0.0545   0.1200   0.0896    0.1892   0.0000       1.21050   444.0367       10.3510       4.69731       4.50179       9.02474       6.05082     -0.990625      -2.13620       2.85181     -0.588407      0.196143      0.196952   -0.00529793    -0.0864153    -0.0124682    0.00368501   -0.00627665   0.000364559       6.30033       7.07468       7.04686       6.69348       6.05674       5.09956       3.63444       2.72883       1.90827       1.15126      0.694679      0.379137      0.189920     0.0853282     0.0342313     0.0128977    0.00473039    0.00127387
  10  19 3271.3828    3.6493  1.4417 12.0559 -0.0018       1.00315  0.0826   0.0966   0.1132    0.1850   0.0000      0.802457   437.0349       9.02525     -0.591892      0.898486      -3.20426       8.25875       1.29593     -0.116200      -1.77876      0.618083      -1.43591     0.0750476     -0.227105     -0.130880   -0.00235624   -0.00368288   -0.00349327    0.00154070       9.94778       8.86863       12.2130       12.3361       7.21659       7.15606       6.83296       3.84333       2.14695       2.05672       1.26687      0.448159      0.251159      0.164526     0.0797240     0.0275750    0.00764900    0.00161832
  10  20 3410.3717    3.0884  2.0744 11.7519 -0.0008       1.97765  0.0828   0.0710   0.1382    0.1292   0.0000      0.514950   453.1826       13.2462       11.3860      -8.62338    -0.0108058       7.83287      -1.70664       1.98780      -1.54986     -0.524689       1.19191     -0.686074      0.189222    0.00150717     0.0230993     0.0170827    0.00354601  -0.000692835       9.07678       11.0789       11.5662       10.8241       9.44133       6.93300       5.51412       3.71050       2.56947       1.62651      0.935810      0.554354      0.261788      0.132420     0.0514667     0.0212911    0.00666241    0.00191378
  10  21 3549.2052    2.6785  2.7745 11.6043 -0.0052      0.685929  0.0959   0.0553   0.1821    0.0924   0.0000      0.443079   420.3254       36.6311      -1.07678      -2.57142      -13.6946      -5.50109      -2.45381      -6.78519      -3.88784      -1.77120    -0.0140721      -1.17073      0.226028      0.199687      0.113842    -0.0230763   -0.00710429   0.000356421       9.76360       12.2926       12.0046       12.0526       9.51891       8.31758       6.18419       4.72043       2.92179       1.94029       1.12682      0.597816      0.323495      0.146150     0.0681707     0.0234570    0.00801037    0.00235095
  10  22 3688.4647    2.2498  4.1694 10.7314 -0.0011     0.0451910  0.1197   0.0368   0.2098    0.0875   0.0000      0.204222   437.0426       18.6445       17.2717     -0.846546       7.65195      -6.46108      -6.53622      -4.31592      -1.51731      -1.26299       1.61590      0.951317      0.445101     -0.179645    -0.0690083   -0.00430291    0.00976261   -0.00117313       12.6071       15.7195       16.0221       15.3627       12.5973       10.2081       8.26091       5.60118       3.82761       2.30108       1.40182      0.737757      0.379872      0.186530     0.0786446     0.0301378    0.00989224    0.00269193
  10  23 3828.2720    1.9340  6.0620 10.1486 -0.0026      0.367315  0.1507   0.0280   0.2606    0.0880   0.0000      0.115487   432.7919      -9.17612       8.23444      -18.1047     -0.298235      0.379464      -1.80685       7.86787      0.433457       3.90997       2.62102      -1.64792      0.632427     -0.321212     -0.130809    -0.0299440    0.00648995    0.00640958       15.2777       19.7324       18.8426       18.5784       15.6695       12.8717       9.97750       7.26020       4.76745       2.94376       1.68406      0.963132      0.483237      0.229323     0.0938327     0.0369145     0.0119607    0.00356035
  10  24 3968.3596    1.5919  7.8233  9.8005 -0.0040      0.502860  0.1785   0.0207   0.3219    0.0743   0.0000      0.106094   427.0098       17.7747       22.0596       20.8237       13.1045      -1.77188       16.1243       8.39645      -1.52146      0.886493      -3.95662      0.125260      0.270441     -0.238900    -0.0896779     0.0174829     0.0281790   -0.00340327       18.0857       23.0416       23.7273       21.7656       18.5849       15.0126       11.3831       8.16658       5.38301       3.41425       1.94790       1.12580      0.559941      0.270758      0.112450     0.0455959     0.0146054    0.00437796
  10  28 4526.1727    0.7960 17.1032  9.4539 -0.0029     -0.556716  0.4940   0.0115   0.8088    0.0455   0.0000      0.110984   437.8918       70.5627       46.8528      -21.3278      -22.1537       21.9666       13.3048      -12.4651      -25.6103      0.278202      -4.68965      0.192093       3.39504     -0.775035      0.269240      0.108917   -0.00164665   -0.00494602       38.2625       49.2045       51.0753       47.2039       41.3954       34.5690       25.6993       19.1964       13.0030       8.35420       4.98973       2.78895       1.45964      0.670808      0.295265      0.112532     0.0382372     0.0110322
  11   9 1915.4215    0.4191  0.4279  9.0292 -0.0119       6.89765  0.0416   0.0209   0.0590    0.0845   0.0000       2.50042   432.1956       10.6027       20.7960      0.352282      -5.42588      -4.55962       3.96400      -3.91533      -3.92741       1.18741    -0.0114796      0.343787    -0.0243994     -0.211674     0.0105584     0.0229044   -0.00282764   -0.00127051       5.03372       5.81506       5.98251       4.89790       5.09835       3.78939       4.09351       2.87938       1.92880       1.35915      0.699712      0.482611      0.193996      0.129403     0.0525671     0.0296087     0.0102736    0.00364018
  11  12 2340.2135    1.2652  0.9179 10.0890  0.0003       6.42724  0.0555   0.0421   0.0864    0.1875   0.0000       1.39542   444.8279       10.9795       11.0627      -3.02823      -3.31440       2.90212     -0.305036       1.06216       1.72126      -1.42116    -0.0870025     -0.463188      0.168752    -0.0898621     0.0979925    -0.0367452   -0.00259642   -0.00351850       5.16529       6.86908       7.11235       6.69921       5.96925       4.73733       3.87623       2.84819       1.98038       1.31033      0.775598      0.471138      0.246168      0.131301     0.0633465     0.0270904     0.0115478    0.00407001
  11  13 2478.6332    1.5347  0.9511 10.3141 -0.0133       3.32025  0.0517   0.0488   0.0871    0.2342   0.0000       1.08359   442.1049     -0.828717       15.2731       7.38923      -3.68352      -2.25812      0.231782       3.42772       2.20822      -2.03661      0.131707      0.130831    -0.0866740     0.0764076     -0.150631    -0.0314701    0.00494453   -0.00632460       5.53130       6.43954       6.84597       7.23285       5.77112       4.57600       4.06907       3.02886       1.88566       1.29149      0.845404      0.516685      0.234741      0.136995     0.0799643     0.0324750     0.0126876    0.00454225
  11  14 2617.0985    2.0782  0.8762 11.0208 -0.0025       2.94634  0.0490   0.0672   0.0815    0.2013   0.0000       1.17441   424.8498       9.49211       9.72180      -2.00429     -0.459625       5.81892      0.346951     -0.596284      0.172604      -1.36253      0.181153     -0.161459      0.113154     -0.181479    -0.0376173    -0.0445943    0.00299337   0.000459128       5.57947       7.01690       7.23894       6.74167       5.36958       4.59164       3.84802       2.68992       1.88883       1.18319      0.769175      0.420472      0.219407      0.114137     0.0599043     0.0270012     0.0109267    0.00368358
  11  15 2756.2327    2.6662  0.8314 11.7187 -0.0079       2.29567  0.0423   0.0865   0.0778    0.1542   0.0000       1.13222   434.2785       11.5871       8.76915      -2.83814      -6.74798      -2.07579      -2.03029      -2.38405    -0.0819038      0.432835      0.984397     0.0563473    -0.0759038     -0.114836    0.00709482    -0.0443906    0.00763024    0.00382072       4.26751       5.95678       5.39466       5.81444       4.34519       4.27797       3.12516       2.50168       1.62792       1.10760      0.654318      0.385225      0.199961      0.107372     0.0511711     0.0229298    0.00908888    0.00338439
  11  16 2895.4895    3.3418  0.8899 11.8330 -0.0060       2.58871  0.0453   0.1030   0.0770    0.1845   0.0000       1.24213   434.4263       3.19065       7.20345       2.19979      -5.54069      -6.84129      0.240689      -1.84882      -1.80781      0.231407       1.26337    0.00752924    -0.0468457     -0.229645   -0.00683537    -0.0343327  -0.000381695  -0.000412243       5.25156       6.80361       6.77725       6.34948       5.28615       4.54563       3.36419       2.56021       1.62818       1.14674      0.690237      0.388474      0.209471      0.104315     0.0490486     0.0221244    0.00928788    0.00315250
  11  17 3034.5517    3.9239  0.8755 12.4110 -0.0009      0.234920  0.0565   0.1209   0.0762    0.1707   0.0000       1.27576   441.3825       7.75244       18.0837       10.6307       2.47973      -2.52612      0.595389      0.456122       2.02525      -1.35987       1.02288     -0.473624   -0.00206556    -0.0697888    -0.0515195    -0.0534783   -0.00365951    0.00268144       5.84742       6.69261       5.70499       5.84873       6.51665       5.56164       3.74213       2.31129       1.88494       1.46154       1.05362      0.566680      0.322554      0.133081     0.0565706     0.0240442    0.00991891    0.00333852
  11  18 3173.5317    3.9992  1.0890 12.4037  0.0053      0.995039  0.0648   0.1143   0.0912    0.1879   0.0000       1.11301   428.0933       11.6370       10.5997       18.4828      -6.32998      0.363036       2.92015      0.491679       4.10524      0.177354      0.277014     -0.145554      0.298665      0.122849    -0.0250934    0.00683087     0.0100260    0.00350970       5.30927       8.00283       6.92851       7.47079       6.05577       5.38773       4.19999       2.97545       2.30787       1.32280      0.920238      0.459539      0.283333      0.130136     0.0672297     0.0292080     0.0109142    0.00444220
  11  19 3312.3865    3.5248  1.4065 12.4692 -0.0116      0.183777  0.0643   0.0951   0.1123    0.1391   0.0000      0.764228   422.7237       22.5957       2.96405       8.58007      0.320360      -2.23437       4.83067       7.79395       1.40686      -1.76369      0.861317     0.0864060      0.341813     -0.178616    -0.0188734    -0.0334216    -0.0141872  -9.90501e-05       6.55532       7.28450       7.98134       8.36028       7.08092       5.67669       4.11697       3.68971       2.43221       1.52397      0.956640      0.582894      0.343829      0.196459     0.0847465     0.0392904     0.0136784    0.00502288
  11  20 3451.8429    3.0641  1.9848 11.6057 -0.0033       1.24108  0.0757   0.0687   0.1295    0.1257   0.0000      0.452175   436.7737       5.52828       16.5918       24.6172      -4.24924       2.67457       11.7723      0.978170       4.21791      -1.74698     -0.998538     -0.255925      0.238563     -0.118585     -0.185779    -0.0316804     0.0160214  -0.000865743       7.42005       8.82097       8.72875       9.07369       7.69593       6.25376       5.10654       3.96001       2.78203       1.77862       1.04149      0.634998      0.370642      0.193678     0.0911035     0.0381938     0.0154403    0.00524440
  11  21 3591.4377    2.6652  3.1881 10.8620 -0.0018      0.624024  0.0934   0.0459   0.1572    0.1049   0.0000      0.262548   446.0946       10.9053       4.42612       2.19752       5.42130       10.6172      -5.22224      -10.6735       1.29042      -2.21959     -0.339885     -0.328147      0.374761     -0.140388      0.192206    -0.0939592    -0.0110846   -0.00531325       8.88971       11.1005       11.3441       11.0102       9.55561       7.96392       6.37714       4.77427       3.23204       2.16769       1.38761      0.788134      0.435418      0.219476      0.110698     0.0478049     0.0194234    0.00666792
  11  22 3731.1245    2.1593  4.9513 10.3934 -0.0006      0.491776  0.1181   0.0308   0.2245    0.0792   0.0000      0.151933   451.6302       2.96921       49.3270       57.0977      -13.8807      -12.6409    -0.0200570      -6.82875       4.46493       1.37380       2.01261      -1.24747      0.130801    -0.0129149     -0.146937    -0.0392078    -0.0410841    0.00585177       11.6847       14.4974       14.6366       13.9463       12.5515       10.4050       8.33634       5.92076       4.29213       2.80931       1.77850       1.03048      0.561464      0.284154      0.134833     0.0590470     0.0239725    0.00870233
  11  24 4011.6225    1.5210  8.0598  9.9126 -0.0020      0.490511  0.1815   0.0196   0.3218    0.0617   0.0000      0.106870   473.0196       50.5173       52.0439       24.0144       24.3749      -12.1384      -6.71200       3.57373      -9.51135      -7.89275      -2.25676     -0.800356     -0.171027     -0.707625     -0.439176     0.0585374     0.0241483    -0.0108716       16.0750       20.8540       20.6054       19.3534       17.5950       14.6862       12.3707       9.04984       6.53584       4.10798       2.58256       1.48918      0.815907      0.425696      0.203192     0.0907496     0.0349927     0.0130675
  11  25 4151.4733    1.3053 11.3084  9.6433 -0.0032     0.0624451  0.2417   0.0154   0.4301    0.0551   0.0000     0.0873753   453.5706      -8.25206       48.6550       21.5022       8.97507     -0.758163       24.7305       1.56539      -4.96379      -1.56970       7.17235     -0.479272      0.694488     -0.971361      0.244259      0.335737   0.000550610    0.00420686       20.1055       25.6246       26.6624       24.8030       22.3531       19.1279       14.9041       11.2190       7.97730       5.20441       3.33464       1.94084       1.07289      0.548798      0.269249      0.116899     0.0467310     0.0175071
  12  11 2235.9309    0.9763  0.6245  9.7989 -0.0011       4.01047  0.0352   0.0340   0.0678    0.1170   0.0000       1.35442   438.1032       1.14676       8.75876     -0.264396      -6.47264      -4.42575      -3.62098       1.63807       1.71702      0.638075      0.593138     0.0981079     0.0488567     0.0130474     0.0428720   8.70803e-05   -0.00450390   -0.00529817       4.22736       5.17539       5.63519       4.89651       4.95432       3.99617       2.89722       2.20388       1.51349       1.13136      0.729220      0.448193      0.271409      0.142856     0.0726044     0.0322507     0.0143721    0.00595344
  12  12 2376.4548    1.4051  0.7751  9.9598 -0.0004       3.52408  0.0375   0.0452   0.0761    0.1904   0.0000       1.03677   441.0547       5.12748       10.9840      -1.33055       1.84668       6.27582      -1.74129     -0.712489       1.27397       1.06127      0.113789     -0.372207     -0.286727    -0.0219804      0.107662    -0.0130556     0.0131177   -0.00113080       4.38598       5.17539       4.94036       4.75574       3.91097       3.72597       3.36270       2.83003       1.95849       1.31902      0.803779      0.493631      0.268183      0.132912     0.0784658     0.0405034     0.0167507    0.00720587
  12  13 2515.5689    1.8699  0.9352 10.0703  0.0030       3.75947  0.0434   0.0552   0.0813    0.3047   0.0000      0.929898   432.6215       12.5655       14.5433       3.82588       3.71181     -0.866138      -3.82250       1.91813       2.25620       1.09239      0.189025     -0.680119    -0.0652475    -0.0547514     0.0683282    -0.0235322    -0.0185116   0.000255866       4.76412       5.18612       5.29867       5.62644       4.97065       4.12766       3.40949       2.50655       1.70818       1.22312      0.886618      0.563688      0.312960      0.166896     0.0852225     0.0434196     0.0183187    0.00791294
  12  14 2654.7596    2.3316  0.7859 11.2126 -0.0077       4.66431  0.0364   0.0753   0.0739    0.1764   0.0000       1.09755   432.3384       12.7782       18.0166       10.0774     -0.945383       1.11702       1.06625      -5.56627      -1.63301      0.152815     0.0719072     -0.213996     -0.223973     0.0470865     -0.160282    -0.0375976    -0.0130403   -0.00787377       3.68591       4.54068       4.81266       4.69904       4.04754       3.45619       2.85292       2.30396       1.55493       1.04221      0.734708      0.446743      0.245046      0.140201     0.0719528     0.0359966     0.0170748    0.00720834
  12  15 2794.6393    2.7839  0.8054 11.7356 -0.0083       3.11361  0.0409   0.0894   0.0768    0.1773   0.0000       1.01707   439.3157       14.4125       16.9082      0.196368       2.37707      0.236863      -3.63988       2.97734     -0.189699      -1.76618      -1.47744     0.0681580     0.0614164     -0.247606     0.0341830    0.00159709    0.00163846   -0.00314456       4.66579       5.84511       6.48869       5.54017       5.09961       4.27965       3.35630       2.68375       1.84927       1.18662      0.814287      0.481650      0.273224      0.142535     0.0787039     0.0373971     0.0180163    0.00673770
  12  16 2934.4705    3.6725  0.7010 12.4410 -0.0150       2.38634  0.0375   0.1284   0.0642    0.1441   0.0000       1.10941   437.5698       6.51428       6.70115       4.32434     -0.212902      -1.68870      -9.66148      0.378774     -0.979296    -0.0454727       1.26063     -0.648788     -0.360381      0.142093     0.0402067    -0.0216962    -0.0126867    0.00775431       4.43387       5.38496       5.68789       5.56985       4.66064       3.89855       3.23927       2.25422       1.59955       1.11336      0.688845      0.446678      0.249907      0.137082     0.0726165     0.0345428     0.0169350    0.00626928
  12  17 3073.9650    3.9710  0.8312 12.5449 -0.0020       1.42840  0.0418   0.1251   0.0709    0.1530   0.0000       1.18099   438.0045       7.88141      -4.09722       2.44221       1.14630       11.0990      -3.55604      -1.67185       2.99849      -2.59641     -0.123686     -0.342761     -0.201138      0.226028     -0.201513    -0.0651992    -0.0555336    0.00375637       4.01113       5.12929       5.18558       5.26697       4.53577       4.01865       3.04007       2.36085       1.79390       1.18103      0.795732      0.475920      0.297831      0.156939     0.0839568     0.0411686     0.0176836    0.00735916
  12  18 3213.3290    3.9146  1.1148 12.5054 -0.0000      0.192364  0.0608   0.1080   0.0986    0.1749   0.0000       1.07275   434.8256       11.7769       19.6111       17.6186      0.929587       5.74438       5.45920      0.434370       1.26159     -0.938369      0.855125     -0.802242     0.0274272   0.000393350    -0.0382740     0.0225344    -0.0167839    0.00584168       7.92926       10.8326       11.6034       10.8492       9.28743       7.08140       4.96486       3.49457       2.24599       1.47512      0.910210      0.563601      0.333163      0.170759     0.0968519     0.0444175     0.0191794    0.00768255
  12  19 3352.7524    3.3520  1.7966 11.9968 -0.0008      0.538846  0.0679   0.0738   0.1242    0.1256   0.0000      0.515962   436.0059       4.48223       10.0965      0.888256       8.18471      -7.19689      0.486794      0.582946      -1.85997      -2.07526       1.68583     -0.395435    -0.0726899     -0.392647      0.113332     0.0242287    0.00850971    -0.0131030       6.35409       8.64287       8.55904       8.48372       7.24163       6.27171       4.94792       3.77622       2.73747       1.85817       1.17240      0.731277      0.416799      0.232567      0.120801     0.0578093     0.0257075     0.0106068
  12  20 3492.6128    2.9323  2.6524 11.2421  0.0018      0.720509  0.0837   0.0517   0.1399    0.1033   0.0000      0.302515   436.8036      -5.43154       20.8415       16.2959      -15.7260      -6.92764      -10.0502       1.20037       5.20977       2.18470     -0.894759      -1.32179      0.724225     -0.208521     0.0817313     0.0156288    -0.0266057    0.00152698       7.49181       9.80525       9.69343       9.76712       8.57228       7.31008       5.87585       4.52321       3.27582       2.26531       1.44210      0.901697      0.515672      0.295766      0.146348     0.0728463     0.0313694     0.0134553
  12  21 3632.7560    2.4860  3.6883 10.7313 -0.0007      0.683973  0.0948   0.0376   0.1673    0.0847   0.0000      0.195732   449.3321       11.9194      -3.45235       19.2090       12.7011      -11.5200      -2.71328       4.52491       3.23862      -4.76608     -0.594557     -0.242204     -0.705523     -0.279550     -0.167520    -0.0649353    -0.0139177    0.00270109       8.40681       10.6761       10.8346       10.7019       9.90369       8.15225       6.58138       4.93413       3.55630       2.52795       1.68844       1.03595      0.623265      0.346005      0.176762     0.0838391     0.0385199     0.0158500
  12  22 3773.0529    2.0314  5.3658 10.5376  0.0001      0.689350  0.1275   0.0283   0.2260    0.0646   0.0000      0.150824   435.2495       21.8514       8.40271      -8.86018      -19.6992       23.9226       12.9528      -1.96882      -12.4132       2.16516       2.07238       1.31703     0.0581432     -0.704162      0.162493      0.233024     0.0123847   -0.00391584       10.7442       13.9095       14.0145       14.1143       12.3118       10.6600       8.60569       6.58083       4.86161       3.26021       2.21514       1.33849      0.799411      0.435214      0.228153      0.111806     0.0501921     0.0209867
  12  23 3913.3085    1.7338  6.9408 10.0804 -0.0002      0.259696  0.1489   0.0215   0.2696    0.0648   0.0000      0.109119   460.3154       22.6602       4.32078       6.58199       25.9245       23.8064       15.8218      0.790218       1.03365       4.48078      -5.71879     -0.418794       2.50355      0.112966     -0.270396     -0.215550     0.0833126     0.0381897       12.6557       16.2509       16.7061       16.0956       14.9060       12.5496       10.2895       7.73881       5.73648       3.95641       2.63385       1.63937      0.947006      0.548161      0.271194      0.133326     0.0596535     0.0249660
  12  24 4053.8526    1.4403  8.8845  9.9236 -0.0021      0.276258  0.1868   0.0175   0.3452    0.0548   0.0000     0.0951691   412.8612       3.70392       16.9556       13.1146       18.0291      -5.52869      -5.60493      -7.47169      -5.17829      -7.30741      -1.67839      -3.37233       1.07427     -0.569589     -0.595732      0.114401     0.0872605   -0.00956059       15.6944       20.2375       20.2861       19.5781       17.9891       15.2447       12.6235       9.74692       7.06804       4.91809       3.14179       2.00830       1.13283      0.634663      0.324984      0.161225     0.0703154     0.0291145
  12  25 4194.0959    1.2361 12.3257  9.6639 -0.0009    0.00138153  0.2632   0.0143   0.4552    0.0504   0.0000     0.0857637   445.8523       17.8132       40.4647    -0.0845565       2.66396      -37.3584      -27.0527       19.1692      -9.00283      -13.6658      -2.91154       3.90988     -0.325711      -1.11261     -0.477130      0.385531      0.168692    -0.0523966       19.4957       24.8414       25.2659       25.4693       22.5641       19.8189       15.9636       12.3688       9.02154       6.34536       4.11723       2.60180       1.51815      0.842021      0.437425      0.214381     0.0943086     0.0399146
  12  26 4335.5087    1.0427 14.4966  9.5699  0.0028    -0.0918461  0.3357   0.0125   0.5743    0.0467   0.0000     0.0913633   447.6918       51.1349       40.7492      -12.5208      -2.01312      -4.52247       43.5373       30.8129      -13.7728      -11.6529       4.50165       2.89781     -0.697988     -0.469895       1.12633     -0.148934     0.0293410    -0.0478023       23.5678       30.0015       30.8764       30.8787       27.7109       23.5107       19.1789       15.0684       11.1209       7.64122       4.88004       3.20356       1.81095       1.05997      0.540223      0.272235      0.117081     0.0485910
  12  27 4476.2953    0.8792 16.5651  9.5036  0.0020     -0.204734  0.4388   0.0106   0.6886    0.0423   0.0000      0.104207   462.1325      -27.6682       39.1858       19.1968      -2.81471       28.1930      -11.1073       10.3978       2.33104      -8.76296      -2.88164       10.1970      -8.27140      -1.67007     0.0695399     -0.389326     -0.148847     0.0588139       28.1667       37.4101       37.7408       37.1733       34.0384       28.8588       24.1887       18.4110       13.6743       9.48436       6.33165       3.91539       2.33203       1.30198      0.668455      0.332169      0.142450     0.0613337
  13   8 1838.6834    0.3713  0.3629  9.0005 -0.0024       13.9852  0.0303   0.0162   0.0480    0.0701   0.0000       3.35537   435.6329      -2.56731       19.8023      -2.14064      -4.47147    0.00462509       2.03202       2.24370      0.666399      0.359088     -0.401811     -0.146709     -0.209112     0.0268854    0.00362408     0.0142922   -0.00423556   -0.00191914       3.08382       4.60809       4.09982       4.94480       3.66119       3.63259       2.51030       2.22828       1.54147       1.04087      0.783423      0.475847      0.318313      0.144836      0.105400     0.0419655     0.0270460     0.0119690
  13   9 1983.9098    0.5238  0.4276  9.2175 -0.0111       9.09553  0.0273   0.0215   0.0496    0.0810   0.0000       2.05041   434.7892       6.50118       8.78658       3.42021      -5.05294      -3.86171       1.31259      0.293436      0.829563      -1.63245     -0.159763     -0.243599    -0.0934088     -0.248182     0.0528501     0.0480394    -0.0294538   -0.00188980       2.74000       3.27736       3.56483       3.49459       3.17387       2.71474       2.40919       1.61042       1.29484      0.974165      0.655497      0.449751      0.266484      0.175439     0.0817472     0.0472148     0.0229341     0.0102091
  13  10 2128.6183    0.7265  0.5760  9.3115 -0.0074       7.83154  0.0328   0.0268   0.0609    0.1130   0.0000       1.40875   436.9055       5.76579       14.1074      0.677239      -2.32773      0.841260      0.885002       1.14607      -2.98378      0.953432      0.323028     0.0534047      0.259494    0.00623367     0.0417934    -0.0384371     0.0328194     0.0110084       3.35753       4.31498       4.01771       4.22081       3.39871       3.37627       2.81644       2.53092       1.76953       1.28236      0.902780      0.486617      0.309961      0.178732      0.102211     0.0510704     0.0248027     0.0131383
  13  11 2271.2423    1.0043  0.8990  9.7683 -0.0100       4.24908  0.0440   0.0293   0.0811    0.1441   0.0000       1.15924   440.9155       6.97101       12.1829      -3.68784       3.94315      -2.15440      -4.46965      -2.15495      -1.46441      -2.44537    0.00448909     -0.703229      0.430776    -0.0189048     -0.138243     0.0916183    -0.0319048    0.00311447       4.15071       5.46714       5.69704       5.42672       5.01169       4.29208       3.41663       2.51635       1.97713       1.32473      0.923835      0.623616      0.366541      0.220418      0.120053     0.0596720     0.0296779     0.0131764
  13  12 2411.9318    1.4079  0.9262  9.8884 -0.0028       3.16212  0.0487   0.0397   0.0805    0.1911   0.0000      0.990230   437.5264      -1.32140       4.06808      -3.09483      -8.54048   -0.00200194      -5.98905       1.05186     -0.830029      0.175644     -0.968091      0.204394      0.151754     -0.160071    -0.0300766    -0.0379734    -0.0111296    -0.0246202       4.04284       4.70265       5.12207       5.89148       5.03597       3.66485       3.53223       2.56094       2.15090       1.23388      0.900079      0.685914      0.415906      0.189777      0.127015     0.0696387     0.0359667     0.0174856
  13  13 2551.8660    1.8073  0.9252 10.9678  0.0018       4.54274  0.0439   0.0519   0.0813    0.1520   0.0000       1.21228   440.7508       3.18567       20.0948       7.27266       6.32449       12.0050      -3.80766      0.476257       1.52412      0.144755     -0.710589     0.0921056     -0.193829    -0.0500617     -0.102628     0.0359170    0.00200461     0.0292890       4.06415       5.10051       5.08009       4.97792       4.50077       4.10639       3.37259       2.64479       2.02581       1.47445      0.935386      0.623843      0.375554      0.217478      0.120745     0.0629132     0.0304857     0.0132988
  13  14 2691.6818    2.3174  0.9645 11.3047 -0.0010      0.891047  0.0502   0.0655   0.0830    0.1847   0.0000       1.47197   436.1427       13.0627       4.04599       7.08199       7.85360      -3.22357      -2.56678       3.20621       3.15181      -1.40001       2.03545      0.245984     -0.583541     -0.126698    -0.0133420     0.0575694   -0.00885453    -0.0118843       4.49160       4.78772       5.39682       5.18862       5.49826       4.08357       3.13272       2.81464       2.18225       1.55966      0.922783      0.614852      0.406674      0.247507      0.141603     0.0813746     0.0396129     0.0159909
  13  15 2832.1728    3.0092  0.8625 11.5914  0.0035    -0.0931174  0.0498   0.0891   0.0712    0.2015   0.0000      0.957220   439.5316       7.88020       12.0241    -0.0825063       2.45034       4.60684      -1.10374      -3.39849     -0.378571       1.74425     -0.152901     -0.101690      0.551920     -0.277598    -0.0591747    -0.0376837     0.0200783    -0.0139529       6.10063       8.39120       9.01486       8.78557       7.53581       5.94334       4.39122       3.08936       1.93004       1.35287      0.875364      0.575517      0.338873      0.200813      0.112226     0.0536974     0.0264020     0.0125520
  13  16 2972.7187    3.5602  0.7010 12.5686 -0.0101       2.41238  0.0374   0.1185   0.0618    0.1407   0.0000      0.932451   446.0581       6.27092       7.96614       1.70617   -0.00938304      -7.65086      -4.69399      0.877554       3.28707       1.46210      0.235818      -1.25730     -0.464675    -0.0570468     -0.120713     0.0712654     0.0455983    0.00161183       3.69680       4.50675       4.52870       4.78535       4.64052       3.59033       3.22905       2.49223       1.57552       1.16816      0.876738      0.645399      0.380438      0.195986      0.109402     0.0570747     0.0320002     0.0154157
  13  17 3112.5729    3.7476  0.9109 12.7145 -0.0031       1.05390  0.0432   0.1113   0.0796    0.1423   0.0000       1.39829   438.2849       5.94772       13.8466      -9.11053       1.20283       2.09859      -2.66831      -2.90813       2.50088     -0.786566      -1.14052     -0.786458     -0.138748     -0.231430    -0.0128819     0.0144502   0.000583147    -0.0172867       4.19955       5.05985       4.87615       4.57008       4.56936       3.96572       3.35189       2.77073       2.20710       1.50134       1.01406      0.618213      0.388117      0.217582      0.123274     0.0615479     0.0305137     0.0137559
  13  18 3252.3785    3.8147  1.2432 12.5526 -0.0018     -0.606579  0.0576   0.0971   0.0952    0.1568   0.0000      0.838792   442.5271       10.8366       14.9097       15.1473      -10.2239       6.98304      -1.77736      -1.18450       2.09141      0.927326      -2.11542      -1.21744      0.193115     -0.426568     -0.190547   0.000424174     0.0242915    0.00823177       5.16622       6.41832       6.11002       5.80379       5.89316       5.35187       4.26192       3.22722       2.45777       1.73244       1.32276      0.872278      0.502765      0.313049      0.153286     0.0797694     0.0352848     0.0168831
  13  19 3392.6475    3.1395  2.0451 11.7375 -0.0045       1.63559  0.0688   0.0621   0.1232    0.1060   0.0000      0.385725   449.6787       19.2857      0.852450       13.5062      -3.83947      -2.58961      -7.80677      -3.68580      -1.98668      -1.23669       1.12785      -1.99171     -0.560664      0.209227      0.128029     0.0344575     0.0257562     0.0444971       5.44245       7.02215       6.98829       7.41727       6.49668       5.95566       4.44475       3.75716       2.70559       1.99966       1.34042      0.902789      0.531873      0.330872      0.192123     0.0929553     0.0474559     0.0217373
  13  20 3532.8160    2.6476  2.7927 11.2498  0.0017      0.656613  0.0829   0.0454   0.1426    0.0901   0.0000      0.317358   438.0759      0.932104       13.3357       11.2388       4.34749      -8.65516      -1.11467      -1.85149       5.23159       3.24064     -0.909925     -0.257656     -0.672162     -0.178535      0.238049    -0.0169736     0.0364566     0.0200750       6.82508       8.55372       8.76659       8.70256       7.87046       7.13826       5.63643       4.59081       3.35723       2.46165       1.68304       1.02948      0.663997      0.388084      0.219119      0.110533     0.0537071     0.0244284
  13  21 3673.3525    2.2959  3.8552 10.8487 -0.0004      0.570144  0.0990   0.0339   0.1734    0.0724   0.0000      0.198731   444.1359       3.40613       31.4810       30.5041      -2.66021     -0.486688      -8.50603      -1.32616       3.54823       2.29215      -2.43318      -1.14634      0.848845     -0.817776      0.159048     -0.144876    -0.0718636    -0.0162699       7.89023       10.6535       10.4377       10.9046       9.29315       8.59098       6.88882       5.48805       3.94098       2.96667       1.96133       1.27650      0.795192      0.457206      0.259103      0.131175     0.0627538     0.0296382
  13  22 3813.9426    1.9044  6.0812 10.3737 -0.0001      0.282195  0.1297   0.0232   0.2358    0.0571   0.0000      0.116430   439.1708       31.2021      -11.0884      0.727892      -17.5008      -21.7118       6.61353       1.51337      -2.73583      -9.92693     -0.389220     -0.337360     -0.406382    -0.0629640     -0.407982     0.0901198      0.105832    0.00141174       10.3491       13.3139       13.5761       13.0749       12.5254       10.7398       9.22084       7.08256       5.45017       3.87813       2.70274       1.72344       1.05879      0.638033      0.346820      0.180363     0.0854922     0.0400402
  13  23 3954.9579    1.6095  7.6773 10.0499 -0.0010      0.516631  0.1550   0.0187   0.2904    0.0567   0.0000     0.0998437   442.6883       19.8590      -10.2695      -11.4621      -7.43710       11.3591       12.4377      -3.28026       2.96718      -2.30393      -7.19867       1.17461       1.26085     -0.772869     -0.538232      0.135152    -0.0245725    -0.0454635       12.0327       15.6720       16.5675       16.1101       14.6072       12.8305       10.4032       8.38899       6.10925       4.38707       3.08025       1.94926       1.19012      0.728069      0.396284      0.206693     0.0996415     0.0472077
  13  24 4095.3430    1.3961 10.3539  9.7921  0.0000      0.167797  0.2037   0.0153   0.3649    0.0527   0.0000     0.0866172   428.0056       63.6142       34.6094       12.1668       10.0347       24.3320       4.68251      -8.58689       4.97004       3.25892    -0.0559426      -2.10565      0.973334      0.213173     -0.385767     -0.493114    -0.0818819      0.138013       14.9021       18.8996       19.5582       19.4721       18.0819       15.4232       13.2345       10.1203       7.83304       5.54758       3.84380       2.52696       1.55727      0.915659      0.506012      0.267100      0.129943     0.0604011
  13  25 4236.5338    1.1729 12.5730  9.7004  0.0013   -0.00407249  0.2631   0.0134   0.4652    0.0473   0.0000     0.0824254   408.9074       5.64953       64.0521      -11.5485      -38.2851       14.8410      -9.07088      -5.45585      -25.1828       4.06546       3.21796      -1.66531      0.226321      0.235740     -0.212708     -0.201096     0.0552557      0.109879       18.5503       24.0888       25.1955       25.0080       22.6275       19.7187       16.3315       12.6984       9.52198       6.86296       4.76719       3.07634       1.93474       1.15370      0.618939      0.339767      0.158559     0.0740733
  13  26 4378.5104    0.9721 15.4373  9.5938 -0.0000     0.0833592  0.3644   0.0110   0.5923    0.0427   0.0000     0.0931311   451.8720       13.4921       56.8479       36.6024       63.2988      -26.3949      -26.6384       16.7949       11.6958      0.577366      -3.43114     -0.599040      -1.44351      -1.88661     -0.285547      0.441212     0.0759416      0.240612       22.6662       29.3432       30.4631       29.5871       28.3662       23.9032       20.6076       15.9120       12.3306       8.81897       6.05890       3.96322       2.48628       1.45604      0.809467      0.427510      0.205064     0.0938933
  13  27 4518.6024    0.8353 19.3380  9.5045 -0.0003     -0.233708  0.5213   0.0087   0.7450    0.0355   0.0000      0.106048   490.8994       51.9068       7.57062      -10.6268       44.1966       30.1816     -0.301769       12.0241       20.7949      -18.1921      -8.11159       4.18384       3.87976     -0.528913     -0.634757      0.325693    -0.0289175    -0.0683938       29.6122       37.7680       40.2066       39.5047       36.1746       30.8779       26.2650       21.1397       15.9851       11.4063       7.83713       5.03057       3.21403       1.85003       1.06076      0.563548      0.275487      0.128191
  14   9 2017.1012    0.5705  0.5317  9.1092 -0.0033       6.70012  0.0340   0.0198   0.0523    0.0918   0.0000       1.70448   432.7593       4.30788       9.23037       4.10769       3.71313      -4.25634       3.49324      0.663924      -1.36272      -1.06363     -0.463897      0.349526     -0.279791      0.253371      0.169711    0.00587828    -0.0222067    -0.0270514       3.38390       4.35768       4.25418       3.50024       3.40005       3.35015       3.05079       2.56704       2.15850       1.45868       1.02338      0.655560      0.403616      0.239046      0.121938     0.0694827     0.0358685     0.0173221
  14  10 2162.6514    0.8172  0.7184  9.2960  0.0023       5.02125  0.0328   0.0246   0.0656    0.1238   0.0000       1.18090   438.7433      -2.53321       10.5154       8.26191       4.54540     -0.117466      -4.04642     0.0724690      0.348528      0.407352     -0.877071      0.172674      0.108691     -0.119689     -0.219771  -7.96778e-05     0.0792502    -0.0184201       2.91992       3.61953       3.61834       3.65463       3.40877       3.05709       2.70881       2.14524       1.60415       1.23032      0.883339      0.576158      0.372749      0.229364      0.136193     0.0736928     0.0377710     0.0188177
  14  11 2305.8044    1.1021  0.7978  9.7937 -0.0115       4.34564  0.0385   0.0318   0.0680    0.1479   0.0000       1.05807   433.6445      -3.72447       11.6554      -3.59000     -0.202634      -3.04733       1.01599       1.99969      -2.58276      0.864220     -0.181828     -0.549371     -0.405462      0.194158      0.338765     0.0117003     0.0375960   -0.00920042       3.52015       4.02326       4.68145       4.66921       3.94908       3.60690       3.07451       2.24693       1.74840       1.32401      0.877750      0.615425      0.403787      0.234703      0.148036     0.0823462     0.0424977     0.0205603
  14  12 2446.8875    1.4830  0.8476 10.4702 -0.0026       3.57880  0.0416   0.0418   0.0742    0.1483   0.0000       1.08506   439.8571       8.75053       3.15238       3.13440      -8.83382       1.86760       1.19189      -3.34965      0.909504      0.718789      -1.61102     -0.329977     -0.553181     0.0401155   0.000129671     0.0114611    -0.0703348    -0.0247852       3.83297       5.12498       4.88081       5.27570       4.54106       4.25293       3.37782       2.64283       1.91582       1.41435      0.997167      0.689181      0.461602      0.267621      0.147814     0.0821371     0.0430431     0.0217686
  14  13 2587.4724    1.9287  1.0821 10.9360 -0.0093       3.42246  0.0486   0.0501   0.0793    0.1613   0.0000      0.952966   440.5857       3.21990       10.1901       12.3673      -4.04250      -4.60695       2.04851       5.49347      0.305452      -2.82194      0.608043      0.443619      0.402836     -0.671382     -0.172954     0.0413719     0.0723126    -0.0147491       3.92450       5.13319       4.78438       4.78947       4.59487       4.22876       3.47385       2.97116       2.14593       1.68563       1.14544      0.789048      0.492357      0.315987      0.170521     0.0976644     0.0479018     0.0237477
  14  14 2728.2940    2.5608  0.9002 11.2388 -0.0022       2.76711  0.0454   0.0701   0.0727    0.1939   0.0000      0.965311   448.4717       7.74896       10.7329      -3.84697      -2.94739      0.516340      0.376493     -0.103774       2.32155       2.71343     -0.434625     -0.165632    -0.0152380    -0.0940174    -0.0107710     0.0646813     0.0204981    -0.0386954       3.83131       4.77770       5.94694       5.08217       4.81391       4.58053       3.09189       2.80356       2.10568       1.28205       1.09044      0.713926      0.420924      0.313052      0.153757     0.0857478     0.0502468     0.0242197
  14  15 2869.2927    3.1169  0.9754 11.6777 -0.0010       1.10128  0.0427   0.0839   0.0760    0.2068   0.0000      0.955178   433.9053       6.53635       16.3906       5.71416      -3.63090      -1.89479      -2.79859      -2.75148      0.499031     -0.882046     -0.543329      0.278060     -0.102559     -0.227343     0.0867214     -0.137484    -0.0155398    0.00326568       3.24182       3.98494       4.59097       4.45787       3.88299       3.83310       2.93563       2.49478       1.94805       1.35574       1.01750      0.675345      0.398979      0.268795      0.159514     0.0871237     0.0445660     0.0225519
  14  16 3010.2507    3.8141  0.9413 12.0490 -0.0049       1.75057  0.0455   0.1044   0.0824    0.2213   0.0000      0.890729   437.4176       10.8522       8.22269       12.3674       2.07567       4.05989      -6.36597       1.45270     -0.127891       1.23901      0.154745      -1.10058     -0.100757     -0.326340      0.299835     -0.152563    -0.0205927   -0.00415338       4.37358       5.24985       5.18077       4.98062       4.71384       4.45921       3.77729       2.88026       2.07841       1.49201       1.15886      0.869320      0.551428      0.308614      0.177052     0.0907442     0.0448425     0.0219863
  14  17 3150.6599    3.8065  0.9910 12.5595  0.0007       1.89402  0.0471   0.1024   0.0753    0.1561   0.0000      0.993063   432.5869       18.5754       11.8132       16.2413      -7.57011      -2.03153     -0.422711       1.19746     -0.600483       1.28393      0.726995      0.128056      0.524031     -0.456215     -0.130311    -0.0273974     0.0340573   -0.00806361       3.60506       4.87257       5.03676       4.69915       4.65697       4.23024       3.46613       2.70138       2.22064       1.39180       1.21000      0.748039      0.498678      0.322059      0.169060     0.0956883     0.0488116     0.0235365
  14  18 3291.0744    3.6662  1.4008 12.1966 -0.0022       2.13885  0.0591   0.0854   0.0927    0.1477   0.0000      0.706589   436.0782       11.7787       14.3548       8.40918       4.69410     -0.435532      -1.27329      -7.91382       1.23593       2.60730      -2.01418     -0.979201      0.329758    -0.0991452     -0.453767     -0.106413     0.0791948     0.0931536       4.56518       5.70221       5.65195       5.59534       5.00560       4.62233       4.27094       3.39317       2.71923       1.93865       1.38818      0.913195      0.557462      0.348185      0.197859      0.112520     0.0531742     0.0285315
  14  19 3431.7571    3.0272  2.2612 11.5327 -0.0036       2.17658  0.0715   0.0548   0.1184    0.1007   0.0000      0.426280   431.8045       30.5932       15.1751       10.3070     -0.521619     -0.436126      -8.77362      -3.54146     -0.847237      -3.03549      -1.31336      -1.76400      0.115614     -0.354022      0.147115     -0.102722    -0.0271932    -0.0519244       5.24855       6.68189       6.83442       7.08130       6.44602       5.79266       4.70961       3.87438       3.06272       2.20774       1.56968       1.03383      0.707954      0.398214      0.253843      0.140897     0.0708192     0.0370262
  14  20 3572.3781    2.5642  2.9265 11.2829 -0.0018      0.538895  0.0867   0.0425   0.1438    0.0821   0.0000      0.293181   431.5378       12.3826       18.7518       7.84889      0.541917       2.10334      -6.90594      -5.54431       6.51559      -7.56196     -0.560488      0.809311     -0.913787     -0.305965      0.709332     -0.214347     0.0939046     0.0385517       6.38593       8.32827       8.63117       8.58257       7.92846       7.09131       5.74578       4.91212       3.67707       2.74101       1.94142       1.27808      0.832907      0.514715      0.296147      0.169636     0.0860550     0.0438574
  14  21 3713.4279    2.1761  4.4768 10.5981 -0.0017      0.537566  0.1034   0.0291   0.1834    0.0712   0.0000      0.157207   444.4683       23.5472       16.8865       17.5342      -6.83030       9.14334      -4.64709       6.00606       1.45744      -3.05083      -1.99212       1.39176     -0.352518     -0.655930     -0.316147     -0.109266      0.114789     0.0562202       8.16745       10.4604       11.1006       10.7022       9.93941       8.66091       7.28883       5.89559       4.51165       3.32960       2.32113       1.51305      0.983780      0.587860      0.351855      0.201197     0.0972006     0.0511838
  14  22 3854.4404    1.8334  6.5096 10.2480 -0.0006      0.283918  0.1347   0.0213   0.2391    0.0577   0.0000      0.108875   443.0107       27.4405      -6.97806       21.3470      -1.94859       6.99801       2.74768      -2.07398      -2.35916      -3.28740      -3.19312      -1.64388      0.779744     -0.782771     -0.210539      0.357458     0.0153594     0.0401299       10.0345       12.7608       13.1071       12.9861       12.3227       10.8251       9.33568       7.11140       5.69903       4.08054       2.95360       2.01553       1.31562      0.815396      0.450052      0.252841      0.136685     0.0674914
  14  23 3996.2313    1.5418  8.1683 10.0083 -0.0011      0.567936  0.1618   0.0177   0.2942    0.0533   0.0000     0.0919156   443.3633       19.5398       19.4356      -14.3989       28.1248      -5.37999      -7.58097      -16.1742      0.673369      -2.77237      -7.52173       3.39790      -1.48652      -2.01269     -0.430926     -0.206456      0.240477    -0.0368093       11.7358       15.3430       15.7904       15.7458       14.2948       12.9587       11.0116       8.88869       6.78137       5.05307       3.54630       2.38226       1.50902      0.944939      0.537769      0.304290      0.153159     0.0769554
  14  24 4137.0605    1.2893 11.3624  9.8106 -0.0024      0.271714  0.2282   0.0143   0.4001    0.0481   0.0000     0.0882983   397.4762      -18.3931       60.1657      -6.78975      -31.3494       18.5178       23.6421       16.3084       18.2772      0.106106       2.09671      -2.61485       3.17715     -0.276519      0.223032      0.273737     0.0799741    0.00615999       15.3592       19.4698       21.0194       20.7688       19.1176       16.7697       14.3627       11.6233       8.85355       6.51458       4.67439       3.09908       2.00181       1.22414      0.732501      0.412056      0.204651      0.105701
  14  25 4278.0382    1.0951 13.5384  9.7225 -0.0036     0.0177184  0.2945   0.0123   0.5031    0.0442   0.0000     0.0919489   433.9114       1.34960      -22.7515      -22.3201       43.6423       5.94659      -38.7204      -9.48887       10.8933      -17.0607      -5.82072       4.34459       2.37775      -1.15045      0.162275      0.739676      0.234496     -0.392229       17.9358       23.2899       24.5285       24.3974       22.8609       20.0961       17.3741       13.6402       10.9644       8.03537       5.66867       3.82299       2.47399       1.52542      0.905245      0.511497      0.259056      0.131182
  15   8 1902.3694    0.4644  0.4225  8.9008 -0.0060       9.16815  0.0251   0.0185   0.0470    0.0789   0.0000       1.92178   435.9545       5.35791       10.2300       3.83005      -3.19657       2.52061      -1.96746     -0.644584     -0.811819      -1.28530      -1.02152      0.399449     0.0284003    0.00623523     -0.181682     0.0344189     0.0812946    -0.0223969       2.75705       3.53046       3.58208       3.42815       3.87068       3.48710       2.46541       1.77767       1.61225       1.34034       1.07347      0.588185      0.319077      0.234525      0.188137      0.123148     0.0709410     0.0356324
  15   9 2049.7018    0.6642  0.4572  9.2436 -0.0024       5.81061  0.0296   0.0233   0.0464    0.0935   0.0000       1.50429   433.6551       1.67494       19.9890       1.34455     -0.452933       5.81473     -0.512279       2.80875      0.512229       1.55218     0.0716469     -0.440785     -0.204396    -0.0318164      0.144216    -0.0782830   -0.00585414    0.00883867       2.60386       3.30890       3.23936       4.07084       3.38689       2.83572       2.46015       2.20136       1.69573       1.02078      0.954171      0.577366      0.410671      0.200831      0.168967     0.0913770     0.0530386     0.0268825
  15  10 2195.9034    0.9191  0.6163  9.5786 -0.0057       5.66204  0.0372   0.0287   0.0524    0.1108   0.0000       1.25539   436.2055       3.76131       13.0986      0.950234      -1.25889     -0.260465     -0.561720      -1.16413      0.747322     0.0801337       1.07849     -0.118441     -0.421286     -0.112522      0.163338    -0.0651096    -0.0255185    -0.0132450       4.01920       5.09567       4.66258       3.75378       2.94927       3.11916       3.50865       3.33890       2.91124       2.17943       1.49472      0.915680      0.538149      0.295674      0.180549      0.104991     0.0506229     0.0257161
  15  11 2339.5523    1.2731  0.8265 10.0309 -0.0056       4.15412  0.0371   0.0350   0.0653    0.1430   0.0000      0.981629   438.3745       2.05421       9.92048       8.89513      -5.87026       2.08164       3.72542    -0.0426861      0.228430      -1.18217       1.02403     -0.346855    0.00731138      0.145852     -0.100412      0.269772    -0.0543340    -0.0159103       3.25297       4.06530       4.30379       4.33254       3.90801       3.56050       3.13730       2.31524       1.99374       1.53787       1.10355      0.698261      0.435344      0.291504      0.188510      0.114528     0.0658512     0.0329467
  15  12 2481.1651    1.7218  0.9022 10.2779 -0.0001       4.49699  0.0378   0.0452   0.0692    0.1684   0.0000      0.977615   436.7988       6.37261       14.4400       1.06292      -2.92047       2.55298      -5.54697      0.279706       1.20941       1.14972     -0.172620      0.218009      0.800613      0.158021    -0.0117226     0.0992650    -0.0311102    -0.0183865       3.30839       4.25839       4.34349       4.08479       3.69747       3.26298       3.10823       2.51594       2.17861       1.57475       1.09810      0.746588      0.460353      0.292305      0.167353      0.102806     0.0547447     0.0284882
  15  13 2622.4559    2.1753  0.8259 11.0639  0.0018       1.25347  0.0393   0.0579   0.0630    0.1432   0.0000      0.979000   437.0832       1.03003       14.5593       3.36583      -4.99012       2.30474      -1.43512      -2.36822       2.77406     -0.841110      0.468085    -0.0914087      0.746081     -0.137851    -0.0473352     -0.159042     0.0267700   -0.00565484       3.41338       3.92155       3.68805       4.28925       4.13814       3.79263       2.76837       2.22376       1.92498       1.67264       1.13176      0.682685      0.436322      0.295121      0.217921      0.125553     0.0691371     0.0385915
  15  15 2905.8265    3.1801  0.8746 12.4203 -0.0087       1.91625  0.0387   0.0900   0.0717    0.1384   0.0000       1.03893   441.8788       4.60821       17.6567       2.16477      -2.72407       2.86481       1.00606      0.792137       1.91260     -0.728552     0.0291298      -1.35979      -1.44627     -0.156813    -0.0572907    -0.0683948   -0.00935864     0.0211911       3.22790       3.72913       4.18057       4.44438       3.95931       3.46334       3.06590       2.40480       1.89387       1.43061       1.06747      0.694320      0.491344      0.301667      0.188697      0.113056     0.0623945     0.0331782
  15  16 3047.1445    3.9137  0.9562 12.2630 -0.0026      0.871763  0.0394   0.1026   0.0755    0.1812   0.0000      0.893651   433.3503       5.93763       6.12757       7.64911      -8.64894       6.50738       1.57343      -3.33761      -2.38786     -0.345848     -0.604666     -0.898101      0.606319    -0.0161996      0.169229     0.0297798   -0.00146139  -0.000488263       3.09779       3.95181       3.93397       4.08603       3.69396       3.42299       3.03733       2.47906       1.91282       1.42984       1.05489      0.738177      0.492307      0.316541      0.188304      0.103146     0.0582102     0.0324592
  15  17 3188.1604    3.8056  1.1113 12.5042 -0.0077       2.80498  0.0478   0.0988   0.0837    0.1843   0.0000      0.951999   443.5196       8.40275       13.1059       2.21390       6.12225      0.922642       2.06472       1.86446      0.484851      -5.12963     -0.664263     -0.623143      0.574989    -0.0983604      0.535690     -0.147727     -0.133369     0.0102776       3.96822       4.99903       5.35358       5.56374       5.13293       4.36865       3.67875       2.84892       2.14425       1.57974       1.18067      0.820209      0.527556      0.351294      0.214965      0.128028     0.0703800     0.0387450
  15  18 3328.8451    3.5085  1.4975 12.1002 -0.0111      0.483984  0.0550   0.0780   0.0971    0.1589   0.0000      0.716414   433.6470       9.71429       14.7165       4.16456      -3.82061       3.02544       6.69550       1.22195       1.25770      -4.71478       1.89469      0.952822     -0.881078     -0.968850      0.318041      0.317384    -0.0282828     0.0368293       4.14206       5.39350       5.70863       5.67198       5.33692       4.69059       3.90438       3.15928       2.48172       1.91684       1.34034      0.922113      0.602693      0.388784      0.240867      0.143852     0.0797997     0.0409274
  15  19 3470.0586    2.9213  2.5078 11.4828  0.0008      0.254843  0.0745   0.0507   0.1303    0.0994   0.0000      0.312711   449.2089       17.1607       21.6978       3.64607      -13.3796      0.793773       3.95104       3.16090      -3.88017      -5.11565       1.91363       1.90599     -0.783387      -1.16488     -0.223313     0.0925661      0.123829     0.0533877       5.60553       7.05729       7.26189       7.19379       6.63328       5.82446       5.12139       4.50330       3.69953       2.60202       1.94044       1.30673      0.870782      0.541591      0.319781      0.183953      0.105659     0.0567918
  15  20 3611.4921    2.4678  3.5094 11.0939 -0.0032      0.801850  0.0876   0.0368   0.1565    0.0762   0.0000      0.197401   437.8437       10.2287       9.90987     -0.285887      -31.5841       1.58779       11.7579     -0.179076       2.84577      -1.03617      -1.68915     -0.752545      -1.85660  -0.000960825      0.394011     -0.106651      0.157850    -0.0534321       6.15018       8.22150       8.19601       8.70325       7.91925       7.20716       6.30345       4.96001       3.99122       3.08426       2.22725       1.49991      0.993558      0.642556      0.393987      0.232837      0.131613     0.0681631
  15  21 3752.8582    2.0963  5.0829 10.4515 -0.0018      0.510172  0.1081   0.0258   0.1930    0.0659   0.0000      0.137499   436.4641       13.2965       16.1147       22.3916      -3.52249      -1.40182      -12.2280      -9.14960       9.51712       3.95784     -0.658561      -4.83878      -3.32439      0.458171      0.359009      0.250184      0.218921    -0.0640288       7.86331       9.61173       10.2859       10.2248       9.62601       8.61218       7.34087       6.08520       4.90248       3.68714       2.65381       1.80093       1.22751      0.766627      0.468928      0.278640      0.155137     0.0825499
  15  22 3894.6235    1.7345  7.0503 10.2059 -0.0012      0.407882  0.1381   0.0195   0.2552    0.0529   0.0000     0.0985825   446.3560       34.0273       24.6138      -12.6918      -15.6852      -6.22737       2.43175      -2.78915       3.78084      -4.15285       7.01026      0.212550      0.387772     -0.980031      0.351077     0.0966999     0.0426148    -0.0162514       9.33874       12.0664       12.8175       12.9015       12.2514       10.9457       9.35852       7.52700       5.98455       4.68022       3.27374       2.30972       1.53945       1.01526      0.591368      0.367041      0.195178      0.107138
  15  23 4036.3318    1.4671  9.1628  9.9200 -0.0006      0.515682  0.1705   0.0159   0.3190    0.0493   0.0000     0.0835504   427.0463       11.1324       1.61550       11.9258       22.8602       4.65267      -2.10109       18.6949       4.44300      -7.47057      -1.54759     -0.338026      0.780210     -0.624374     -0.858045     -0.643108      0.101268      0.287648       11.3373       14.3113       14.9527       15.2114       14.6156       12.9848       11.3335       9.17335       7.20648       5.29710       4.06987       2.78666       1.93205       1.22079      0.744247      0.440190      0.236045      0.125184
  15  24 4178.2200    1.2299 11.7296  9.7877 -0.0016      0.319856  0.2286   0.0134   0.4056    0.0445   0.0000     0.0841297   429.1719      -5.31485       32.5119      -19.6476      -10.7090       17.2560      -17.8607     -0.635040       15.4679       10.2700       7.81278      0.798650      -3.92630     -0.227683     -0.550297      0.374198     -0.498985    -0.0937501       14.0281       17.4860       18.9722       18.8649       17.6887       16.3151       13.9697       11.3123       9.26280       6.81488       5.07032       3.56688       2.38321       1.50924      0.934127      0.561515      0.298618      0.157091
  16   8 1933.2265    0.4456  0.4557  9.0243 -0.0109       8.62138  0.0277   0.0169   0.0508    0.0746   0.0000       1.98122   436.9862       4.17405       16.7834       2.25923     -0.915596     -0.688089      -3.14551      -2.17707      0.233680      -1.10630      -1.22102      -1.46476    -0.0797466      0.311301     0.0764726     -0.139474     0.0203550    0.00764211       2.35903       2.92096       3.21356       3.06237       3.22474       2.80432       2.15989       1.81870       1.55286       1.22909      0.931880      0.617332      0.401616      0.269676      0.176202      0.113868     0.0680490     0.0397425
  16   9 2081.7042    0.7064  0.5179  9.1532 -0.0050       7.31190  0.0261   0.0245   0.0484    0.1015   0.0000       1.33706   435.0759      -7.68989       14.9032      -2.98164      -2.81382       3.32484       3.60739     -0.998434       2.89837      0.798686       1.45460       1.23085      0.285219    -0.0551426      0.340403     -0.165451    -0.0294670     0.0270681       2.34831       2.77897       3.12550       2.93104       2.62836       2.73510       2.26621       1.86159       1.58390       1.11452      0.848636      0.654878      0.403361      0.263416      0.180221      0.108054     0.0598533     0.0329903
  16  10 2228.5779    0.9331  0.8947  9.2960 -0.0028       5.67113  0.0386   0.0242   0.0690    0.1618   0.0000       1.04629   434.1927      -2.31091       14.5600       4.51761       4.56130       4.69841       3.63772      0.425670       5.39278       1.32040      0.987839     -0.745905     -0.255084      0.414626     -0.297553     0.0279337     0.0194832    -0.0325684       2.98870       4.03106       4.20392       4.16499       3.88730       3.50743       3.06814       2.53922       2.07371       1.63218       1.16186      0.776850      0.554558      0.356329      0.219171      0.129103     0.0751298     0.0433549
  16  11 2372.7264    1.2471  0.8268 10.1864 -0.0047       4.35649  0.0360   0.0327   0.0651    0.1205   0.0000       1.04330   434.4559       5.65653       14.2180       2.57077      -2.14428       1.72391       1.54529       3.44472       2.43232     -0.536452     -0.649964      0.644442      0.499416      0.201826     -0.246071     0.0409608     0.0560268     0.0863784       2.57805       3.27408       3.61230       3.56867       3.37362       3.06974       2.71519       2.15921       1.68161       1.37315       1.01064      0.673108      0.519114      0.329247      0.202051      0.126867     0.0743083     0.0419851
  16  12 2515.0101    1.7379  0.9445 10.5158 -0.0036       4.94013  0.0400   0.0420   0.0697    0.1440   0.0000      0.975470   439.9637       5.72124       11.8013      0.948854      -2.78043      -4.60101     -0.318316      0.685900     -0.861268       1.25743      0.176670      -2.27108      0.164977   -0.00390991      0.225613    -0.0249041     0.0323921    -0.0340979       3.18880       3.81094       3.87716       4.03494       4.06933       3.56673       2.88229       2.29086       1.98626       1.60787       1.15300      0.777735      0.500462      0.338365      0.231926      0.146044     0.0830132     0.0480251
  16  13 2657.0695    2.3923  0.8364 11.2075 -0.0034       2.63968  0.0353   0.0626   0.0598    0.1447   0.0000      0.935226   434.8138       3.19025       14.7155       4.46774      -3.96911      0.364414     0.0369668     -0.770786       1.52232    -0.0824451      0.512915      -1.20011     -0.911514     -0.664359     -0.312309     0.0221994     0.0479626     0.0112484       2.78793       3.45280       3.67825       3.86406       3.64124       3.21688       2.64705       2.27371       1.73659       1.28120      0.967576      0.694279      0.501226      0.341233      0.213912      0.119214     0.0732637     0.0440474
  16  14 2799.5339    2.9263  0.8347 11.5505 -0.0033       1.43301  0.0332   0.0777   0.0627    0.1481   0.0000      0.874220   433.3790       8.78340       6.49119       3.24349     -0.967806      0.543463      -1.66201      -1.12796      -1.83758      0.433077      -1.09280      -2.00425    -0.0710891     -0.353297      0.249064      0.148928     -0.105714    -0.0393710       2.52978       3.09763       3.24553       3.45392       3.16175       2.84840       2.55300       2.02439       1.75136       1.28034      0.958239      0.667279      0.491363      0.317471      0.200489      0.118289     0.0671549     0.0410813
  16  15 2941.8388    3.5117  0.8774 11.9807 -0.0082       1.34526  0.0342   0.0913   0.0658    0.1644   0.0000      0.850164   438.8282       5.41271       13.1029       3.68798      -6.64346       2.05160       5.58356     -0.204807       2.45532      -1.34684       1.20665      -1.12498      0.273035     -0.423714      0.130679     -0.140663     0.0552823   -0.00789170       2.53807       3.20971       3.20973       3.30335       3.25024       2.97612       2.63361       2.15918       1.77524       1.32347      0.958385      0.740140      0.518555      0.334471      0.216307      0.127664     0.0712375     0.0413116
  16  16 3083.5509    3.9097  0.8509 12.6565 -0.0035      0.561241  0.0518   0.1091   0.0648    0.1450   0.0000       1.11284   441.5969       13.1905       17.6593       3.86731       1.15443      -4.70316      0.967952      -4.47448      -2.72289    0.00242999       1.97167      -1.87930      0.743736    -0.0582220      0.346906    0.00623325     0.0164315    -0.0157056       4.47065       5.68365       4.90028       4.24386       3.79286       3.68784       3.65842       3.59662       3.02930       2.49537       1.75940       1.21220      0.767810      0.467815      0.278950      0.150149     0.0833816     0.0452720
  16  17 3225.0479    3.6721  1.3744 12.1958 -0.0049       1.27227  0.0522   0.0821   0.0910    0.1510   0.0000      0.666311   439.6429       14.7669       19.8257       9.06690      -1.12533      -4.78065       6.79420      -7.06814      -5.54360       7.15352      -1.07193      -1.55262      0.328051      0.135387      0.223985     -0.155526    -0.0883206     0.0392102       3.47675       4.17640       4.99027       4.99915       4.34419       4.25828       3.85324       2.83956       2.41130       1.87818       1.35351      0.944807      0.689720      0.445106      0.288990      0.173844      0.103095     0.0575387
  16  18 3366.5180    3.3448  1.6742 12.1310 -0.0061      0.639929  0.0578   0.0726   0.1034    0.1284   0.0000      0.542622   437.6388       2.86488       6.16217       10.6821      -11.2716       2.02874      -9.92694      0.627170      0.403424      -4.00003       2.22765      -1.53822      0.300000       1.09047     -0.402572      0.466481     -0.139666     0.0749619       3.94021       5.35798       5.36474       5.57924       5.40711       4.74584       4.15661       3.34032       2.75768       2.16888       1.54841       1.12864      0.767514      0.504323      0.327540      0.197527      0.117596     0.0639050
  16  19 3508.0726    2.9250  2.7400 11.2218 -0.0006      0.477177  0.0743   0.0472   0.1280    0.1129   0.0000      0.278145   430.0595       6.59966       23.4387       3.88004      -15.3846       2.84970      -2.37006      -2.70333      -2.71361      -1.43953      -1.94565      0.277887      -1.48343    0.00627122      0.739166      0.245908     0.0179757     -0.125797       5.07988       6.62920       7.11591       6.96860       6.66794       6.10410       5.07653       4.34983       3.40683       2.66673       1.98511       1.35078      0.986943      0.606267      0.401703      0.241944      0.137776     0.0796760
  16  20 3649.9991    2.4485  3.9887 10.6789 -0.0001      0.383904  0.0917   0.0321   0.1513    0.0809   0.0000      0.148376   440.8820       7.53517       27.6645       16.7729      -19.9869       2.90978       10.7796      -4.30707       2.94643       5.05210      -2.98726     -0.197597       1.23719      -1.10485      0.400721    -0.0967620      0.145358     0.0138483       6.09181       7.59702       8.30354       8.25747       7.65941       7.17542       6.30811       5.23835       4.36744       3.32020       2.46814       1.69908       1.24379      0.805561      0.505024      0.298372      0.174311     0.0990934
  16  21 3792.0872    1.9577  5.3386 10.4335 -0.0004      0.850779  0.1075   0.0235   0.2003    0.0597   0.0000      0.121830   423.4696       11.1360       33.9892       8.44914      -2.20540       13.3344      -1.10526      -3.98132       6.38943      -3.89094      0.120666       1.89746       3.62993     -0.588467     -0.309369      0.716911      0.308756    -0.0579028       7.45998       9.32173       9.59416       10.0990       9.52388       8.47600       7.52174       6.33622       5.07756       3.85833       2.92581       2.10067       1.42440      0.942806      0.592167      0.369739      0.211718      0.117633
  16  22 3933.9644    1.6850  7.6238 10.0678  0.0000      0.429999  0.1428   0.0178   0.2528    0.0502   0.0000     0.0950479   444.2337       20.2637       34.0238       23.0019       4.68309       9.53436       11.7673      -11.4836       1.76676      -5.17285      -3.59393       2.16026     -0.400853     -0.304936      0.127476     -0.419820     0.0799764     -0.117594       9.00624       11.2475       11.8320       12.2321       11.4808       10.5561       9.11508       7.89910       6.30326       4.95801       3.68546       2.58834       1.80834       1.17883      0.754017      0.459544      0.264574      0.151649
  16  23 4076.0258    1.4208 10.2864  9.7792 -0.0024      0.333160  0.1823   0.0141   0.3307    0.0463   0.0000     0.0765005   452.5950       37.7077      0.530893       2.46826      -10.6396      -13.4509       2.15998       19.5846      -8.17781      -12.6267       8.44922      -3.72982      -3.73194      -1.18206      -2.17411    -0.0981640      0.108495      0.142217       11.0978       14.6394       15.0860       15.8604       14.5789       13.6771       11.4193       9.84540       7.79273       6.03422       4.45018       3.21287       2.22515       1.46753      0.935709      0.562498      0.325341      0.182335
  17   8 1963.4022    0.5107  0.4982  9.0942 -0.0081       10.0025  0.0285   0.0174   0.0474    0.0783   0.0000       1.81591   437.4756       1.47534       14.5917       4.73309      -1.30347      -2.90569      -5.16274       2.23923       2.07555      0.604486      -1.80567   -0.00760775      0.351500    -0.0198505    -0.0458684     -0.175784    -0.0232540    -0.0567909       2.26877       2.77323       2.89976       3.14294       2.69866       2.58656       2.25517       2.07170       1.66135       1.35347       1.01695      0.664826      0.514890      0.363051      0.210173      0.133848     0.0796987     0.0473663
  17   9 2113.0707    0.7392  0.5431  9.2885 -0.0067       6.74607  0.0273   0.0231   0.0488    0.0956   0.0000       1.29750   439.1291      -5.00761       12.6591      -2.92728     -0.229644       1.84157       2.31121       1.16007       1.23553       1.51100      0.695369       1.11947      0.530802      0.602887      0.159406    -0.0338845     0.0387777    -0.0101449       2.66665       3.46338       3.37393       3.09564       2.56267       2.62168       2.39080       2.32800       2.16116       1.78198       1.36532      0.953853      0.575818      0.349475      0.214502      0.129889     0.0820808     0.0507967
  17  10 2260.3853    1.0065  0.7207  9.5894 -0.0025       5.29018  0.0310   0.0267   0.0602    0.1265   0.0000       1.09014   436.5351      0.894527       10.2697      0.692664      -3.94192      -4.17321       1.44117       3.22603      0.491808     -0.291282    -0.0538583      0.204851    -0.0179254     -0.226714     -0.125814   -0.00386505     0.0313426     0.0111883       2.31235       3.10351       3.02124       3.28684       3.21998       2.82581       2.62318       1.87906       1.68031       1.24626       1.02468      0.670416      0.490171      0.341192      0.216881      0.145904     0.0844423     0.0527984
  17  11 2405.1017    1.3731  0.8911 10.3490  0.0005       2.86137  0.0385   0.0340   0.0666    0.1196   0.0000       1.06010   438.2568       4.87526       12.0339      -4.47770       1.18453       4.90981       2.08506       4.54942       3.14641     -0.578838     -0.622647     -0.646535      0.383643     -0.569402     -0.162551     -0.144890     0.0688990    -0.0446003       2.72356       3.41508       3.61711       3.41556       3.14131       3.10465       2.84550       2.37988       2.08540       1.56242       1.19048      0.867428      0.604222      0.446965      0.272682      0.162514     0.0940916     0.0547563
  17  12 2548.2230    1.8777  0.9295 10.4361 -0.0007       2.78175  0.0355   0.0447   0.0653    0.1607   0.0000      0.871769   440.7883       1.30053       12.5283       3.51344       1.29709      -5.00042      -3.67401       3.59365      0.665432       1.20462      0.451530      0.268454      0.666666      0.897990    -0.0235429     -0.299885     0.0848291    0.00766838       2.68280       3.41097       3.51402       3.57854       3.36545       3.02678       2.73332       2.36483       1.89088       1.44649       1.10878      0.799761      0.574629      0.374984      0.247371      0.146850     0.0932958     0.0539650
  17  13 2691.1117    2.4683  0.8981 11.1106 -0.0046       1.27378  0.0343   0.0604   0.0647    0.1461   0.0000      0.835832   437.9669      -1.28698       21.1614       7.72737       3.69651       1.07783      -1.49622      -2.37328       1.88408      -2.42650     0.0450052      -1.32266      0.132878     -0.219605    -0.0403408     0.0966681     -0.213971    -0.0207197       2.58991       3.25212       3.33095       3.42241       3.13058       3.01735       2.55367       2.29725       1.88789       1.43918       1.06299      0.778692      0.577312      0.376474      0.250953      0.150680     0.0880138     0.0517977
  17  14 2834.4342    2.9447  0.8685 12.0147 -0.0094       2.90514  0.0356   0.0756   0.0651    0.1140   0.0000      0.936468   436.0280       7.28952       6.16348       2.47207      -1.99010       1.21187      -1.71408      -2.84363       2.04480      -2.25507       1.09216      -2.56947      0.820549     -0.722476     -0.514838     -0.357192     0.0217134    -0.0401134       2.55248       3.37100       3.35157       3.51043       3.35625       3.23382       2.69379       2.31261       1.70626       1.37823       1.06657      0.791514      0.572645      0.394660      0.258762      0.160861     0.0980721     0.0559058
  17  15 2977.3438    3.5520  0.9822 12.1361 -0.0022       1.71665  0.0384   0.0844   0.0684    0.1416   0.0000       1.16423   437.6250       6.02139       15.6946       2.21613      0.841993      0.637830      -1.00054      -1.01944    -0.0425123     -0.467032     -0.319531      0.452992     -0.399173    -0.0404007    -0.0989070     -0.402467     -0.222266    -0.0135250       2.56437       3.31393       3.59376       3.58530       3.40784       3.04545       2.76539       2.27087       1.90978       1.50917       1.16121      0.834067      0.574836      0.379126      0.234831      0.166827     0.0997188     0.0603364
  17  16 3119.4076    3.7865  1.0172 12.5060 -0.0187     -0.567176  0.0391   0.0950   0.0720    0.1513   0.0000      0.830927   438.2552       8.94003       15.5367       13.3594     -0.842150     -0.764172      0.514925      -1.18573       3.67609       1.37353      -1.20249     -0.254844       1.14791      -1.52930     0.0823576      0.164533     -0.218736    -0.0656469       2.54798       3.40602       3.49746       3.66928       3.44294       3.19209       2.78370       2.35661       1.95394       1.49648       1.17390      0.827153      0.623416      0.404923      0.276379      0.182256     0.0941233     0.0641643
  17  17 3261.5314    3.7208  1.4367 12.2078 -0.0021       1.04888  0.0508   0.0780   0.0901    0.1428   0.0000      0.571700   444.7415       6.07923       12.4281       6.55280      -6.62628      0.714624       3.53023      0.628142      -4.35558       2.04963      0.213776       1.08126      0.401479      0.487208     -0.196706     0.0961270     -0.164511      0.113551       3.32911       4.42058       4.40991       4.60407       4.47256       4.13358       3.55901       3.07210       2.33740       1.84931       1.34861       1.08576      0.756164      0.520791      0.334330      0.223631      0.125542     0.0771646
  17  18 3403.5794    3.2228  2.1048 11.3596 -0.0016      0.530652  0.0615   0.0564   0.1068    0.1584   0.0000      0.362691   433.8056       7.12592       9.95228       5.99164      -4.53237       4.89719     -0.117006      0.901940       3.29495      -2.67287       3.31411      0.180911      0.191823     -0.581836    -0.0711762     -0.221958     0.0667982    -0.0235906       3.94183       5.03983       5.22304       5.24608       5.29638       4.59328       4.30638       3.49399       2.91136       2.25984       1.79026       1.29418      0.899416      0.603636      0.398095      0.252139      0.159287     0.0908095
  17  19 3545.7199    2.8082  2.9517 11.1176  0.0000      0.831808  0.0732   0.0421   0.1303    0.1014   0.0000      0.233731   436.0244       1.09506       11.2413       17.9805      -6.25638       3.53513      -3.19547      -2.48093       2.20252      -1.77092       1.29683       1.08760      0.537857      0.553071      -1.18396   -0.00285070     0.0511732    -0.0648838       4.65408       5.75107       6.20536       6.20916       6.07289       5.48819       4.82905       4.20979       3.44955       2.71514       2.07808       1.51150       1.05708      0.715885      0.477614      0.293699      0.181502      0.105181
  17  20 3688.0604    2.2693  4.5878 10.5414 -0.0005      0.540999  0.0994   0.0278   0.1645    0.0736   0.0000      0.142770   448.7981       25.3526       21.5746      -2.29085       1.97073      0.378123       7.37208       2.59564       5.04429      -11.0552      -2.36793     -0.813396     0.0706320       1.07120      0.606954     -0.475865     -0.210944     0.0123305       6.67551       8.63650       9.23537       9.18149       8.80927       8.11531       7.05011       6.01691       4.68491       3.73161       2.80828       2.08189       1.43098      0.997887      0.642527      0.407427      0.243520      0.141774
  17  21 3830.2760    1.9041  6.3215 10.2009  0.0001      0.341963  0.1183   0.0209   0.2149    0.0587   0.0000     0.0996064   441.1071       5.38739       12.9227       27.6658      -3.65384      -13.3708      -9.09260      -1.76296       2.78198      0.374481      -1.29684       3.55158      -1.29670      0.908218     -0.332695    -0.0686742    -0.0822690    -0.0465907       7.33151       9.53052       10.0553       10.3989       9.77940       9.05346       7.92799       6.84873       5.45997       4.41773       3.28234       2.43946       1.65718       1.16067      0.750558      0.473666      0.278487      0.167670
  17  22 3972.5808    1.6271  8.5288  9.8098  0.0004      0.308329  0.1474   0.0159   0.2685    0.0523   0.0000     0.0775196   424.6822      -6.94133       19.5812       13.4331       8.53615       8.15869       7.70478      -8.28474      -11.9442      -8.32623      -4.15331      -2.37641       2.64063     -0.795951      0.288779     0.0329612     -0.510098     0.0821033       8.85512       11.2478       12.0403       12.4955       11.9660       11.0380       9.43016       8.06098       6.64416       5.17971       4.06731       2.83559       2.02850       1.36895      0.922134      0.573879      0.345319      0.205036
  17  23 4115.6353    1.3364 10.6895  9.7834 -0.0010      0.212420  0.1906   0.0130   0.3496    0.0434   0.0000     0.0759721   441.3615       22.0701       30.7691       16.1334       5.95547      -1.13535       9.57023      -7.63514      -6.58772       4.35962       4.52944      -3.48557      -5.90092       2.88918      0.816085     -0.762527     -0.432555    0.00304853       10.9734       14.0009       14.9686       15.0870       14.4812       13.5395       11.9537       10.0450       8.26761       6.56290       4.99734       3.60204       2.61258       1.77149       1.16473      0.725188      0.437318      0.257610
  17  24 4258.1819    1.1801 13.6995  9.5926 -0.0015      0.186777  0.2601   0.0107   0.4348    0.0415   0.0000     0.0781299   457.9771     -0.723664      -30.9345      -3.14743      -1.41761      -12.5143      -5.80990       16.3320       2.26020      -2.57145       4.69296       1.45684      0.361118       2.26036       3.29877      0.823872      0.132568      0.123454       13.4004       17.3925       19.0063       18.9652       18.2700       16.3316       14.7894       12.6841       10.2604       8.09711       6.17763       4.47828       3.22834       2.16427       1.41344      0.909357      0.521459      0.305237
  18   6 1683.6864    0.2856  0.2517  8.8820  0.0017       20.8104  0.0207   0.0151   0.0450    0.0507   0.0000       5.27937   438.9025      -2.01555       14.3491       1.72602      -3.96104     -0.872231      -1.24709       1.18187     -0.299397      0.623183     -0.110027     -0.803242    -0.0973999     0.0680927    -0.0903326    0.00106043     0.0244190     0.0802531       1.49863       1.93885       1.94501       2.08401       2.10499       2.11508       1.71096       1.27183       1.31136      0.892934      0.751194      0.468824      0.364947      0.290899      0.197257      0.119153     0.0686969     0.0545841
  18   9 2143.7726    0.7814  0.6028  9.4846  0.0020       5.67264  0.0288   0.0229   0.0532    0.0912   0.0000       1.33831   437.1738      -2.22506       15.0233      0.879330       2.27642       1.15426      0.969345      0.843632       1.77198      -1.05781     -0.783026      0.710846    -0.0640141      0.371012     -0.435100    -0.0893794      0.282614    -0.0206871       2.22461       2.64037       2.90664       2.60338       2.45881       2.37328       2.11478       2.07151       1.74394       1.34679       1.08997      0.759899      0.567475      0.409281      0.269070      0.170267     0.0965171     0.0559670
  18  10 2291.7519    1.1529  0.7490  9.6707  0.0014       6.00934  0.0306   0.0295   0.0561    0.1231   0.0000      0.973928   440.1039      -1.90337       13.4495       2.39895      -3.25959     -0.137971     -0.222102      -1.03017      0.931434      0.727152      -1.23941      0.422268     -0.594293      0.197841      0.369877      0.323793    -0.0322002    -0.0590461       2.24407       2.64979       2.84147       3.06555       3.04240       2.44771       2.34058       2.10050       1.69722       1.29668       1.00669      0.771174      0.561380      0.377912      0.248545      0.162123      0.109373     0.0629351
  18  11 2436.9018    1.4972  0.9069 10.4613 -0.0098       2.11756  0.0363   0.0371   0.0633    0.1310   0.0000      0.943204   444.3439      -2.27325       15.9525      0.612772      0.750516      -1.35259       1.35606       4.22531       4.20145     0.0564820       1.40004      -1.83321      -1.82738     -0.509566      0.706465      0.151118     -0.257808    -0.0439281       2.33977       2.95738       3.23755       3.47645       3.16618       3.00331       2.61936       2.15815       1.85742       1.53747       1.08699      0.848078      0.608317      0.417781      0.316903      0.190977      0.107768     0.0702882
  18  12 2580.9421    2.0572  0.9699 11.0572  0.0034       2.30427  0.0399   0.0494   0.0727    0.1249   0.0000      0.873678   439.0205       2.26479       15.3063       1.37738       5.30529      0.382692      -5.60639      -3.56843     -0.291013      0.841088      -1.25009     -0.351074      0.194990     -0.163779    -0.0272113     -0.204055     -0.100007    -0.0780353       3.13507       3.92080       3.63459       3.37049       3.55807       3.62477       3.47587       2.90291       2.20280       1.49830       1.17510      0.978791      0.797525      0.630254      0.404430      0.264449      0.150694     0.0838823
  18  13 2724.7883    2.6271  0.8766 11.3900 -0.0017       2.34446  0.0344   0.0632   0.0588    0.1311   0.0000      0.865036   440.9662     -0.210871       15.5591       5.97910       1.23283       2.63203      -2.88852     -0.298079      0.987221      -2.47186      0.998159      0.988663      0.523074     -0.339276     -0.499024     -0.507328    -0.0739615    -0.0245094       2.28424       2.76641       2.99807       3.07633       3.09266       2.82247       2.38231       2.15141       1.72133       1.29850       1.08658      0.771283      0.553933      0.404774      0.281611      0.183868      0.115197     0.0668634
  18  15 3012.2848    3.9034  0.8832 12.4303 -0.0026       2.79320  0.0331   0.0982   0.0666    0.1240   0.0000      0.894283   442.1240       6.53455       16.1968       2.26891      -1.58165       1.28014      -2.50916     -0.129279      -1.39044       1.52719    -0.0614700      -1.78162       1.07348     -0.426739     -0.207464     -0.327980    -0.0742879      0.140016       2.40898       2.99282       3.11559       3.11619       3.00763       2.89629       2.71273       2.22776       1.74863       1.29749       1.03176      0.789747      0.619292      0.425627      0.292767      0.189602      0.119322     0.0682729
  18  16 3154.9195    3.9852  1.0087 12.7523 -0.0022      0.741596  0.0413   0.0965   0.0739    0.1230   0.0000       1.10240   439.6423       4.72460       9.98335       3.31534       1.17488       2.65066      -4.55509       2.27166     -0.609396      -1.73007      -3.71949     -0.568693     -0.242816       1.55414     -0.256517     -0.335647    -0.0115858    -0.0334384       2.78908       3.40697       3.65259       3.85821       3.48315       3.21908       2.82220       2.55219       2.17465       1.68277       1.32435      0.954806      0.662233      0.486691      0.307922      0.200359      0.122716     0.0714896
  18  17 3297.4290    3.5723  1.3790 12.5116 -0.0049      0.548416  0.0496   0.0767   0.0853    0.1192   0.0000      0.654174   433.0236       13.4216       12.7181       8.47308      -5.23354      -1.67948      -4.56980      0.330625       1.15056     -0.726743    0.00716787      -1.75326     -0.889366      -1.03563      0.481369     -0.139989     -0.120859    -0.0414177       3.15253       3.99046       4.49986       4.46217       4.30792       3.93427       3.53986       2.90193       2.41991       1.90235       1.51161       1.07848      0.783582      0.561352      0.388387      0.247942      0.145135     0.0930567
  18  18 3440.2435    3.0663  2.1509 11.8840 -0.0025       1.21853  0.0631   0.0550   0.1141    0.0966   0.0000      0.379785   435.4897      -1.94478       6.35160       12.5282      0.523148      -3.31022      -2.51633       2.94353      -2.43571      -2.14403      0.273933      -1.33776      -1.08721     -0.235388     0.0551424      0.187904      0.440053      0.159216       3.80857       4.89288       5.23266       5.48489       5.27472       4.81724       4.30101       3.50907       2.86400       2.34842       1.82876       1.35876      0.932506      0.666182      0.446426      0.285613      0.195038      0.119388
  18  19 3582.8185    2.6145  3.4250 10.8589 -0.0015      0.616191  0.0777   0.0364   0.1395    0.1010   0.0000      0.194142   443.8683       7.29666       11.5622       11.7853      -6.69763       5.35241       2.07752      -1.70312       4.93516       4.17238     -0.150710      0.510720      -1.78157      0.678223      0.216056     -0.194542     -0.518798     -0.313285       4.89278       6.08352       6.41106       6.60430       6.31216       6.03360       5.41318       4.40178       3.78796       2.97060       2.34062       1.76238       1.25641      0.868506      0.587630      0.388793      0.245272      0.149246
  18  20 3725.6532    2.1598  4.9586 10.4528 -0.0008      0.419520  0.1011   0.0247   0.1729    0.0669   0.0000      0.126507   437.3334       13.6040      -11.9690       6.71774       6.31700      -3.22199      -6.78696      -2.32807       7.32739     -0.584270      -5.03219      -1.86881      -2.24019      -1.42087     -0.266881     -0.573686     0.0980327      0.224826       5.82250       7.80351       8.08617       8.77030       8.05538       7.67264       6.71646       5.77947       4.76073       3.75666       3.00019       2.17457       1.57847       1.07717      0.746167      0.466504      0.307319      0.183950
  18  21 3868.6263    1.8397  6.6666 10.1574 -0.0011      0.438497  0.1222   0.0189   0.2153    0.0526   0.0000     0.0918484   426.7442       19.5816       20.4157      -12.0603      -17.2222       12.3217      -2.35081      -13.2988      -1.63822      -2.21192       1.03860      -5.04675     -0.239209     -0.539708       1.64371      0.104808      -1.06363      0.170578       7.14133       8.99050       9.73965       10.0655       9.75558       9.09491       7.98256       6.79325       5.59578       4.54005       3.55365       2.67912       1.85250       1.29717      0.895716      0.583269      0.366891      0.226096
  18  22 4011.2700    1.5436  9.2074  9.9290 -0.0007      0.388054  0.1597   0.0147   0.2870    0.0436   0.0000     0.0769616   458.8758       8.39324       4.79878       5.52442      -5.79608      -2.20795       12.6077      -9.14792      -8.97506       5.40419      0.808228      -5.91062       2.40155      -2.85454       1.75136      -1.10977     -0.383520     0.0393623       8.74308       11.7674       12.1996       12.7709       12.0892       11.4750       10.1935       8.55000       7.24153       5.64459       4.42915       3.29588       2.40716       1.68080       1.12503      0.732726      0.457250      0.271633
  18  23 4154.6275    1.2967 11.7306  9.7381 -0.0003      0.305343  0.2077   0.0117   0.3689    0.0403   0.0000     0.0777216   429.8482       21.4560       25.7932       14.0400      -2.63414      -16.4960      -4.02357       11.5118       4.57352      -7.40328     -0.107014      0.215557       2.92486      -3.09399      -1.00657      -1.80324    -0.0755764      0.685175       10.7306       13.9113       14.7353       15.6725       15.0456       13.6501       12.1208       10.4099       8.77529       6.86613       5.33445       4.05206       2.89292       1.99744       1.35637      0.869011      0.569637      0.339007
  18  24 4296.9208    1.0670 14.6401  9.6634  0.0016     0.0592083  0.2913   0.0092   0.4783    0.0354   0.0000     0.0851728   431.8519       13.5441       33.1506       23.8861       18.6604       21.1079       23.6062       9.81288      -7.28467      -7.93896       6.81397      -3.91100       1.95523      0.649102      -1.15880     -0.322281      0.185368     -0.266890       13.4872       17.5031       18.8508       19.0273       18.4619       17.3365       15.5932       13.0471       11.2638       8.61947       6.86151       5.15766       3.76121       2.65630       1.78055       1.15845      0.729543      0.439448
  19   6 1709.3775    0.2540  0.2191  8.9092 -0.0151       31.6120  0.0251   0.0154   0.0367    0.0504   0.0000       6.29726   439.8936       1.20492       13.8335     -0.101222       1.20818      -1.52515      0.903244       1.21260    -0.0852028     -0.568262     -0.130203     -0.260887      0.568718     -0.502847   -0.00726603     0.0647118     0.0536508    -0.0247941       1.76417       2.55043       3.27173       2.69366       3.16980       2.47495       2.29677       1.88032       1.29883       1.23513      0.706069      0.597488      0.516523      0.307450      0.208693      0.149873     0.0832353     0.0621299
  19   7 1867.3373    0.4402  0.4008  8.9587  0.0002       11.3351  0.0244   0.0150   0.0406    0.0646   0.0000       2.19182   436.9968      -4.35850       13.5180      -3.01242      -2.17791      -1.55876      -1.38803       1.42214      0.136137     -0.637360      0.234757   -0.00537374     -0.406298     0.0485819      0.202592     -0.113349    0.00116311    -0.0290587       1.42224       2.23910       2.00953       2.38516       2.16966       2.05404       1.84884       1.41430       1.48563       1.03126      0.932424      0.608905      0.556319      0.287014      0.268560      0.164993     0.0975164     0.0564643
  19   8 2021.8626    0.6044  0.5535  8.9582 -0.0021       8.24919  0.0259   0.0175   0.0476    0.0915   0.0000       1.43204   438.4069      -2.71498       16.9167       1.63359      -7.02600      0.267429      0.646519     0.0142295       1.51933      0.123433      -1.51104      -1.26891     -0.148065     -0.206242     -0.282055    -0.0579500     -0.151898    -0.0670502       1.84874       2.34535       2.33823       2.37075       2.29985       2.28305       1.85022       1.81691       1.52093       1.31343       1.11587      0.818045      0.588047      0.364650      0.261078      0.174202      0.117140     0.0783193
  19  10 2322.3938    1.1828  0.8450  9.5607 -0.0037       1.86128  0.0321   0.0283   0.0585    0.1458   0.0000      0.872206   440.3530     -0.870771       18.7593       5.26254      -4.81352       3.30684      0.554727      -7.87753      0.238321     -0.240637      -1.30475     -0.125223      0.716144     -0.372162      0.391455    -0.0730528     -0.254781   -0.00454765       2.05751       2.89282       3.16073       3.31038       3.21919       2.89301       2.45452       2.22571       1.73702       1.36330       1.06409      0.773965      0.576436      0.420322      0.276177      0.186101      0.118300     0.0742018
  19  11 2468.1985    1.5778  0.9604 10.4077 -0.0006       2.05584  0.0342   0.0357   0.0661    0.1323   0.0000      0.872815   435.9509      -2.89734       17.8935       1.92067       3.16559      0.592857     -0.159919      -1.04622    -0.0247355     -0.517486      0.232695     -0.734638       1.24990      0.223989      0.132806     -0.174928     -0.141753     0.0380876       2.09900       2.66706       2.77519       2.95669       2.82622       2.65710       2.38054       2.09414       1.79292       1.44358       1.17439      0.848885      0.638563      0.466923      0.308467      0.210995      0.135712     0.0862886
  19  12 2613.1377    2.0801  0.9742 11.0643 -0.0020       1.11723  0.0359   0.0475   0.0661    0.1329   0.0000      0.922682   438.4822       3.94892       12.8732      0.904763   -0.00248436      0.919973      -3.78013       3.47395      0.989317      -2.68419       1.32914    -0.0850223     -0.658769      0.144128     -0.157945     0.0371340     -0.124634    -0.0804683       2.19345       2.72857       3.10766       3.12689       2.90246       2.88785       2.67288       2.15412       1.81860       1.47345       1.12434      0.884639      0.660390      0.470828      0.332228      0.219238      0.143496     0.0966408
  19  13 2757.9592    2.6566  0.9563 11.6986 -0.0001      0.369280  0.0385   0.0606   0.0637    0.1151   0.0000      0.957259   439.3676       3.82926       5.70614       3.87991      -5.65057       1.36918       6.84410     -0.127656     -0.590755      -1.61086       1.83108       1.31687       1.63929     -0.358573      0.437203    -0.0190163     0.0941627    -0.0189221       2.40297       3.13459       3.30760       3.39080       2.94696       2.79478       2.59281       2.46967       2.02141       1.67200       1.38390      0.998946      0.728382      0.489895      0.338437      0.220648      0.136822     0.0813873
  19  14 2902.6068    3.2752  0.9143 12.1607 -0.0074      0.376619  0.0337   0.0796   0.0653    0.1173   0.0000      0.798559   436.5722       9.43315       10.6598       7.18986      -5.64159       3.38268      0.868449       1.38971      -2.95315      0.219870       2.63139      0.100752      0.398176     -0.470283     -0.259295      0.209056     0.0594463      0.105084       2.11541       2.54932       2.83059       2.87017       2.68775       2.52465       2.34211       2.02758       1.77716       1.42188       1.10747      0.875090      0.605492      0.442870      0.296721      0.207199      0.126503     0.0834567
  19  16 3189.9749    3.7598  1.1831 12.5117 -0.0099       1.40778  0.0440   0.0817   0.0774    0.1260   0.0000      0.782861   439.8512       10.5050       7.76204       8.69993      0.799897       4.68064       4.02946      -6.16236       1.79264      0.693567       3.12392      -1.53329      0.787959     -0.174322      0.785345     -0.143233    -0.0162208   -0.00489984       2.75782       3.66215       3.70999       4.02889       3.93342       3.70351       3.16956       2.55800       2.12385       1.80070       1.47134       1.03174      0.737208      0.502575      0.369517      0.249894      0.164075     0.0989325
  19  17 3332.9995    3.4495  1.6747 12.0976 -0.0060       1.21389  0.0526   0.0624   0.0924    0.0985   0.0000      0.501368   438.6106       9.81460       11.2262       6.61170       3.97978       4.71968      -5.98940       2.60193      -1.58124      -5.05257      0.655848      0.106095      -1.34084     -0.800254     -0.632392     -0.333689      0.184456     0.0882121       2.99682       3.82135       4.23154       4.19818       4.25095       3.87744       3.40516       2.87582       2.52093       2.10560       1.54998       1.21043      0.877151      0.632450      0.426916      0.287898      0.182798      0.118289
  19  18 3476.3193    2.8765  2.4365 11.5168 -0.0013       1.37068  0.0666   0.0448   0.1131    0.0872   0.0000      0.320968   437.5661       11.6063       20.6066       14.8201      -3.45992      0.206201       2.64597     -0.199388      -6.73877       4.30675       1.65255      -3.47860      0.138269      0.781496      0.460767     -0.566792     -0.250230     -0.139875       3.68700       4.97914       5.04159       5.37282       5.05132       4.96067       4.35692       3.95482       3.10904       2.59667       1.94300       1.52501       1.13808      0.829509      0.570891      0.375928      0.247106      0.147097
  19  19 3619.7404    2.4728  3.6149 10.8771 -0.0022      0.897763  0.0788   0.0331   0.1438    0.0786   0.0000      0.190131   438.9903       15.5459       5.24317       6.44890       4.05372      -6.74274    -0.0623433       3.08208       3.67745      -5.31458       1.19511      -1.66503      -2.56753      0.741846      0.723808    -0.0264344     0.0950027     -0.499976       4.49914       5.75476       5.94879       6.49000       6.09133       5.76406       5.16990       4.51935       3.72060       3.11213       2.38708       1.80882       1.32752      0.962500      0.671035      0.445676      0.282301      0.177969
  19  20 3762.8536    2.0608  5.7453 10.2836 -0.0010      0.561056  0.1040   0.0217   0.1917    0.0590   0.0000      0.109435   436.8239       5.70462       18.5603       1.68258       5.47374       3.35893      -4.68793       8.66508       10.6063      -4.89840       3.14984      -1.65263       3.65208      -1.38381     -0.729602     -0.800200     0.0691276     0.0898341       5.85247       7.41403       7.86485       8.31055       8.04954       7.58927       6.74629       5.85416       4.91698       3.91234       3.11914       2.38405       1.75543       1.24796      0.854556      0.587478      0.370910      0.238664
  19  21 3906.1442    1.7540  7.7340  9.9393 -0.0010      0.349413  0.1300   0.0163   0.2328    0.0485   0.0000     0.0789887   454.0380       3.49871       17.4567       17.3833       19.9516       10.5822       10.6880      -13.5334     -0.823185       5.06689      -5.89443      -3.07021      -1.85907     -0.550090      0.375813      0.988538      0.209501     -0.350818       7.03076       9.25750       9.91511       10.2270       10.0564       9.09152       8.33331       7.18346       6.13640       4.85260       3.87862       2.91145       2.18507       1.55290       1.03814      0.719095      0.452219      0.280030
  19  22 4049.3780    1.5088 10.1078  9.8179  0.0001      0.243951  0.1653   0.0130   0.2987    0.0403   0.0000     0.0689627   437.3904      0.909672       2.40770       16.2007       4.35560       5.62175      -11.8626      -4.97594      -8.99397      -9.19269     -0.618219       2.28343      -1.25077     -0.737167     -0.813208      0.823511     -0.181855     -0.287565       8.49747       11.0038       12.2386       12.4078       12.2680       11.2718       10.1408       8.54413       7.44424       5.85322       4.63125       3.53863       2.61148       1.84708       1.28237      0.868832      0.542176      0.344064
  19  23 4192.6718    1.2460 12.3371  9.7410 -0.0000      0.217781  0.2175   0.0110   0.3805    0.0376   0.0000     0.0727414   449.3001       2.09741       11.8493       16.2117      -3.46795     -0.110925       21.8449      0.227183      -9.02750       15.8902      -2.63082       2.31431      -1.04138      0.478383     0.0469439    -0.0551310       1.66372     -0.590250       10.4007       13.4095       14.6550       14.9719       14.5598       13.8681       12.5612       10.6359       9.01917       7.24777       5.70886       4.32326       3.28193       2.35644       1.63600       1.09023      0.706071      0.437551
  20   6 1734.2244    0.3139  0.3049  8.8652  0.0002       11.9686  0.0208   0.0133   0.0417    0.0507   0.0000       3.79541   437.5106      0.187272       13.4308       1.34473     -0.183848       1.84756       1.86268       1.32581      0.631764    -0.0962311      0.296042      0.544129     -0.470080     -0.606303      0.384732      0.182974    0.00264542     0.0782420       1.69556       2.18861       1.83450       2.14873       2.33636       2.12811       1.82959       1.49080       1.31719       1.13760       1.07855      0.844026      0.526136      0.352165      0.226546      0.183250      0.128990     0.0874356
  20   7 1893.9625    0.4631  0.4618  8.9381 -0.0051       9.67171  0.0235   0.0151   0.0440    0.0733   0.0000       1.79901   438.8807      0.548107       13.5069       1.95627      -4.04824       2.47377       2.05650     -0.568171      0.676860      0.268745       1.28260      0.311679     -0.402836    -0.0304197      0.515542     -0.390225     0.0640646    -0.0235039       1.65139       1.92303       2.30770       2.40320       2.18556       2.10955       1.93544       1.65153       1.45034       1.09126      0.869765      0.688507      0.508879      0.369479      0.292465      0.198067      0.123348     0.0779885
  20   8 2050.1603    0.6711  0.4911  9.2931 -0.0062       10.9793  0.0246   0.0204   0.0432    0.0746   0.0000       1.58062   439.5734     -0.276360       13.9043     -0.156139      0.513652      -5.44180     -0.524389       1.22030      0.172773      -1.03603      -1.53607      0.320628       1.11432      0.438393    -0.0320313      0.174874     0.0671333     0.0116575       1.74131       2.26741       2.21419       2.29077       1.91583       1.99859       1.82659       1.68917       1.47055       1.37838      0.994306      0.755544      0.592409      0.433520      0.285123      0.179612      0.121580     0.0755024
  20   9 2203.2130    0.9436  0.7505  9.4556 -0.0005       5.03486  0.0303   0.0231   0.0539    0.1090   0.0000       1.02972   436.2584       3.25442       13.2285      0.258440      -4.98199      -4.29826      -3.69628      -1.44182       1.29662      0.344799      0.870203    -0.0797015     -0.407816     -0.467026      0.233540     0.0426427     0.0799326     -0.102243       1.81551       2.44235       2.59617       2.39082       2.61499       2.33829       2.29509       1.93055       1.59289       1.36023       1.02402      0.800003      0.650069      0.446238      0.341205      0.218377      0.146505     0.0970157
  20  10 2352.5096    1.3120  0.9094  9.9356 -0.0035       3.45135  0.0337   0.0295   0.0629    0.1269   0.0000      0.838041   438.5485       1.00959       11.7710      0.233403     -0.382494       3.67252      -2.05452      -4.38228     -0.345192     -0.607497       1.52284      0.179966      0.898172     -0.861000      0.502767     -0.220386    -0.0624443    -0.0594287       2.46798       3.46362       3.95754       4.13202       4.00424       3.60837       3.14275       2.57039       2.05784       1.51706       1.13255      0.853325      0.636588      0.476223      0.326468      0.218952      0.148791     0.0967600
  20  11 2499.0824    1.7082  0.8940 10.6107 -0.0049       3.77747  0.0321   0.0405   0.0619    0.1332   0.0000      0.940304   438.3444       2.86364       12.3486     -0.132946    0.00844881       3.60587      0.502339      0.528022      -1.79644      -1.83570       1.35171      -2.74898       1.14276      0.147655     -0.427718     -0.205175     -0.121206     0.0192908       2.00727       2.56792       2.76513       3.03376       2.93601       2.68683       2.39465       2.03973       1.74094       1.41870       1.13184      0.861247      0.625594      0.452981      0.323612      0.223751      0.148186     0.0914749
  20  12 2644.8277    2.2471  0.9554 11.1679 -0.0037      0.482232  0.0335   0.0517   0.0663    0.1283   0.0000      0.881778   437.0713       7.61735       13.1610       6.88980      -3.77159      0.183186      -2.71988      -1.19679       2.20203      -2.86615       2.87023      -2.45575      0.651896      0.641188     -0.374715    -0.0266447     -0.147914    -0.0125748       2.02838       2.56508       2.69099       2.85929       2.87806       2.73587       2.29806       2.12664       1.71768       1.45445       1.14079      0.868619      0.656009      0.460992      0.355664      0.234602      0.159575     0.0962252
  20  13 2790.8134    2.9297  0.8065 11.6697 -0.0031       1.93890  0.0312   0.0690   0.0538    0.1179   0.0000      0.747127   436.6991       4.40000       7.87857       1.65274       1.78776      -3.28852      -1.32566      -3.13474      0.774463      -2.74328    -0.0639080      0.823116    -0.0272957     -0.529623     -0.133907     -0.309685     -0.220113    -0.0976880       1.84644       2.60806       2.87219       2.93589       3.03186       2.63661       2.39046       2.03306       1.66042       1.36033       1.00195      0.760005      0.588372      0.442021      0.302304      0.214312      0.138885     0.0840308
  20  14 2936.0358    3.6621  0.8556 12.0383 -0.0012       2.71971  0.0318   0.0841   0.0566    0.1267   0.0000      0.832223   440.2807       2.24811       10.3595      0.959464      -1.64024       2.68298      -1.32911      -1.32664       2.25827      0.849143      -1.50752      -1.68117      -1.09369     -0.132908      0.255472     -0.219193      0.276491    -0.0260195       1.94317       2.46127       2.48019       2.87872       2.73821       2.46670       2.14398       2.03616       1.77420       1.32323       1.08493      0.842332      0.652413      0.428370      0.310036      0.206273      0.144932     0.0959044
  20  15 3080.5152    3.8685  0.9535 12.1077 -0.0034      0.864503  0.0334   0.0850   0.0618    0.1511   0.0000       1.02430   442.4858       7.36443       20.0204       8.20052     -0.670268       1.29539      -5.27990       4.58131     -0.523378       1.39865       1.39462      -1.30735       1.75910     -0.381387     -0.553221     0.0189643     -0.232844      0.128426       2.20719       2.96638       3.22258       3.27720       3.12326       2.83964       2.60734       2.28303       1.90748       1.60609       1.19599      0.931557      0.678157      0.509076      0.363715      0.234578      0.153794     0.0973519
  20  16 3224.4107    3.6901  1.2300 12.5858 -0.0103     -0.346306  0.0437   0.0780   0.0783    0.1124   0.0000      0.841314   442.4691       8.82508       11.0272     -0.285783       2.57415       5.17925       2.84753       3.21834      -2.48080      -1.63078      0.969140       2.08689      -1.80525     -0.187058     -0.187389      0.114650     -0.292506      0.210789       2.46116       2.98839       3.42328       3.43303       3.36628       3.09355       2.85101       2.58061       2.16218       1.68501       1.41462       1.04181      0.856972      0.577842      0.406736      0.285812      0.197666      0.117998
  20  17 3368.0919    3.2704  1.9531 12.0208 -0.0006      0.259564  0.0552   0.0549   0.1012    0.0789   0.0000      0.336821   438.0107       13.7061       13.8700      -7.17708       3.84122     -0.624320       12.2696      0.563470       2.87658      -5.19260      -1.55355     -0.875198      0.604210      -1.16708      0.177396      0.322549    -0.0175930     -0.204196       2.95544       3.98550       4.12885       4.49819       4.23477       4.00652       3.73959       3.12502       2.63481       2.11355       1.76655       1.35488      0.979138      0.729955      0.487630      0.351887      0.227723      0.150003
  20  18 3512.0340    2.8037  2.7105 11.5528  0.0007       1.29297  0.0709   0.0410   0.1144    0.0720   0.0000      0.249020   435.5974       17.1105       8.72236       3.74897       2.38361      0.911842       2.94816       1.26414       4.36713     -0.584841       1.01394      0.660470     -0.689442    -0.0308967     -0.123155      0.249614      0.535733     0.0217433       3.88227       5.25965       5.65024       5.94107       5.74428       5.17479       4.90715       3.99066       3.57387       2.68038       2.27407       1.68885       1.30960      0.909741      0.646420      0.449758      0.290352      0.189398
  20  19 3655.8944    2.3358  4.0185 10.8479 -0.0013      0.734254  0.0845   0.0286   0.1467    0.0652   0.0000      0.169161   437.9185       8.18383       7.86185     -0.329468      -13.9141       1.46246      -8.25767       3.13270     -0.857281       2.13260      -6.80709      -5.08585      -1.61870      0.803667     -0.472765      0.898240     -0.654234      0.128946       4.56327       6.05504       6.54634       6.74306       6.39207       6.15431       5.47391       4.85397       4.20282       3.33256       2.73182       2.06668       1.56050       1.14065      0.790451      0.548000      0.356790      0.228781
  20  20 3799.5028    1.9807  5.8336 10.3207  0.0003      0.358859  0.1072   0.0205   0.1861    0.0542   0.0000      0.105081   434.9352       9.66043       17.7325       2.88919       3.85620       2.26404      -8.22426       2.65465       8.16791       1.65595      -4.91702      -2.26567       3.07779     0.0629800      0.165003     -0.535587      0.395324     -0.333561       5.57900       7.19525       7.97066       8.05227       8.09991       7.34264       6.96426       5.91055       4.97058       4.18930       3.32373       2.53426       1.94458       1.38149       1.00605      0.681526      0.445469      0.285614
  20  21 3943.5121    1.6620  8.1343  9.9474 -0.0016      0.337184  0.1342   0.0149   0.2455    0.0452   0.0000     0.0765450   441.7219       8.09244       4.98119       10.4412      -2.65782       2.96603       10.1456      -1.38777      -4.22703      -2.63144      -1.87511      -4.99416      -2.71569       1.13467       1.94725      -1.20304    -0.0924281    -0.0987450       6.90001       9.09969       9.51679       10.0263       9.79576       9.35452       8.21467       7.37939       6.32711       5.22755       4.13447       3.18413       2.39024       1.77664       1.22172      0.849631      0.550016      0.353705
  20  22 4087.1116    1.3774 10.5014  9.8095  0.0002      0.255746  0.1792   0.0119   0.3148    0.0386   0.0000     0.0754770   444.2794       17.1736       18.2578      -6.97090       4.12467      -5.29373       24.0335       5.08694      -9.67698       5.96621       6.63863      -1.36484      -3.30527      0.832882       1.60699      -1.22638     -0.190450    0.00477034       8.48417       11.1575       12.1323       12.3802       12.3931       11.3715       10.5263       9.20820       7.80003       6.47276       5.14326       3.97921       3.00063       2.19806       1.56041       1.04966      0.697807      0.443745
  20  23 4230.7462    1.1917 13.4635  9.6988 -0.0014     0.0711161  0.2419   0.0097   0.3958    0.0350   0.0000     0.0727940   436.5709       47.8849       2.67164      -8.21868       33.6790       10.5861      -33.4463       6.35437       3.30695      -10.1709       1.19175       2.07104      -8.19399      0.882269       1.18697      -2.20754      -2.36618      0.706664       10.5594       13.4997       14.9424       15.3818       14.8223       14.1978       12.8903       11.2966       9.64087       7.89431       6.36727       4.91219       3.71510       2.72654       1.91398       1.29984      0.874953      0.553639
  20  24 4374.5105    0.9785 15.5189  9.6212 -0.0022      0.123162  0.3169   0.0079   0.4893    0.0319   0.0000     0.0888298   451.3856       33.2131       26.3110      -5.30172     -0.404803      -1.82237       3.41101      -4.00262      -4.14096       3.68325      -4.04584      -9.13654       1.93438     -0.938496      -1.17984     -0.146598       1.46661     -0.537723       12.6937       16.6580       18.2033       18.5471       18.3983       17.0005       15.8450       13.7161       11.8884       9.57548       7.64794       6.02531       4.55860       3.33372       2.32987       1.61693       1.05821      0.681887
  21   8 2077.8598    0.7188  0.6159  9.1387 -0.0019       7.60512  0.0247   0.0185   0.0481    0.0896   0.0000       1.25006   438.7771     -0.756881       11.8738      -2.05180       1.37613      0.559034       2.08344      0.354991      0.878975      -1.46479     0.0567778    -0.0303161     -0.413024     -0.432232     -0.110435     -0.153050      0.112525    -0.0924994       1.51112       1.73623       2.12806       2.01978       1.99742       2.01448       1.83016       1.59055       1.43236       1.15458      0.898237      0.728199      0.522850      0.404877      0.310298      0.225070      0.157803     0.0938212
  21   9 2232.0118    0.9869  0.7531  9.5394 -0.0037       5.29600  0.0275   0.0246   0.0559    0.1154   0.0000       1.02466   439.4495       1.14475       15.0847       6.49961      -2.02264      -2.53708     -0.849311      0.311661      0.683356     -0.335176     -0.603425     -0.705854     -0.657512     -0.933877      0.679644     -0.323194    -0.0396567     -0.145011       1.75837       2.35658       2.46013       2.76087       2.52362       2.47822       2.09620       1.99948       1.54841       1.32577      0.981105      0.774083      0.572619      0.461466      0.331948      0.240525      0.155749     0.0982703
  21  10 2381.9490    1.3556  0.8991 10.3722 -0.0035       2.62878  0.0392   0.0305   0.0595    0.1028   0.0000      0.986556   439.1585      0.781821       16.0648       2.28626      -1.31049       2.57617      -2.32132      -1.13425      0.486904       1.42120       1.11856     -0.562724     -0.430934     -0.880723      0.313156      0.381393      0.159222      0.244464       2.72042       3.88293       4.17761       4.26400       3.95608       3.64295       3.18397       2.73482       2.37888       1.98619       1.57232       1.20682      0.861517      0.636711      0.401596      0.287874      0.187927      0.122289
  21  14 2968.9579    3.6425  0.7351 12.3815 -0.0009      0.884760  0.0257   0.0880   0.0512    0.0999   0.0000      0.732890   441.9495       10.1265       16.4872       3.75929       2.70165      -1.14870      0.905543     0.0198428      0.286995      -3.03765      -1.67086     -0.485394     -0.713757     0.0329641     0.0670431     -0.126106     0.0373734     0.0449775       1.53781       2.10643       2.16724       2.30941       2.15753       2.05987       1.87247       1.70499       1.50050       1.25806       1.00378      0.819405      0.598192      0.441974      0.311627      0.209515      0.142941     0.0931966
  21  15 3114.0580    4.0094  1.0377 12.3852 -0.0024       2.10251  0.0338   0.0842   0.0656    0.1228   0.0000      0.726763   438.5741       11.1647       12.7864       1.87440      -4.25523       4.64449      0.157293     -0.948116      -3.02934      0.251563     -0.801558      0.164539     -0.420469    -0.0856770      0.426464    -0.0933081      0.223979      0.104526       1.87154       2.37693       2.60296       2.66871       2.61384       2.53758       2.19343       2.02901       1.76317       1.39702       1.20671      0.898475      0.703134      0.491608      0.388863      0.256172      0.173844      0.109045
  21  16 3258.6309    3.8778  1.3642 12.1153 -0.0023       1.73936  0.0436   0.0713   0.0774    0.1256   0.0000      0.789550   440.4155       11.2964       9.02465       1.56413       1.30914       2.17826      -2.48585      -2.47412      -2.62469      -1.32567     -0.581352     -0.614757      0.533480     -0.507813      0.101998     -0.426971    -0.0294104    0.00283967       2.24378       2.90858       3.06050       3.30834       3.14718       3.02336       2.67358       2.49374       2.18087       1.73252       1.37052       1.06208      0.800048      0.638476      0.459791      0.325756      0.212166      0.142174
  21  17 3402.8596    3.1746  1.8510 11.9314 -0.0012     -0.215312  0.0546   0.0516   0.0922    0.0815   0.0000      0.459916   438.4010       9.47703       19.0633       9.47644      -1.06420      -3.62068       2.86395      -1.68234       2.16882      0.772296       2.82703     -0.103252       1.24448     -0.323027     -0.534213     -0.523377     -0.298625     0.0246938       3.02311       3.92433       4.06815       4.15315       4.03541       4.01803       3.83244       3.31979       2.70800       2.05637       1.63193       1.35265       1.04944      0.807225      0.596162      0.412942      0.279878      0.188466
  21  18 3547.4075    2.6676  3.0627 11.2248  0.0014      0.547004  0.0680   0.0344   0.1226    0.0630   0.0000      0.188072   437.9769       9.50599       16.8962       5.70119      -8.16147       2.75879      0.464985      -6.04887      -1.37229       1.81352     -0.574496      -1.89377      0.492530     -0.734481     -0.266367      0.401068    -0.0753866     -0.400554       3.41650       4.53043       4.77952       5.08256       4.87821       4.69047       4.31736       3.78025       3.35287       2.75372       2.17654       1.69345       1.31310      0.997622      0.722666      0.514046      0.340569      0.224268
  21  19 3691.9483    2.2136  4.6427 10.7981 -0.0010      0.602770  0.0901   0.0250   0.1592    0.0542   0.0000      0.127413   440.0811       12.5586       23.5903      -4.07809      -18.0353       5.60621       3.86337      -3.53404      -3.32669      -3.17724      0.542473      0.515147      0.467975     -0.142029      0.292977      0.498372      0.148300      0.240040       4.72839       6.15388       6.59448       6.91612       7.01738       6.27198       6.05288       5.05264       4.37262       3.73208       2.96292       2.38028       1.73662       1.29905      0.937552      0.667988      0.443495      0.290670
  21  20 3836.1690    1.8501  6.0775 10.3548 -0.0005      0.537138  0.1067   0.0188   0.2016    0.0484   0.0000      0.102430   442.6607       12.9603       16.1825      -8.92758       7.90383      -3.11137      -14.7651       4.50655      -2.08253     -0.641999      -2.06124       4.38569      -1.53610      -2.23189       1.15988       1.05759     -0.489559      0.293094       5.39641       7.12214       7.63131       7.78566       7.78030       7.39183       6.83197       6.10838       5.05493       4.39210       3.43895       2.73592       2.13752       1.55542       1.11833      0.785371      0.531125      0.350417
  21  21 3980.2306    1.5912  8.9240  9.9557 -0.0004      0.399201  0.1444   0.0137   0.2634    0.0399   0.0000     0.0748722   444.3533       47.3456       17.3471       20.9582       6.08468       4.56378      -9.98635      -8.64685       10.0791       4.46388      -3.67859      -2.08032      -4.91799      0.594379   0.000291168      0.120876      0.416725      0.133952       6.78012       9.26042       9.62342       10.2811       9.83457       9.52218       8.63628       7.80808       6.63972       5.68195       4.53686       3.62901       2.69796       2.04890       1.43955       1.01232      0.670225      0.445395
  21  22 4124.4519    1.3752 11.8883  9.7557 -0.0010      0.225674  0.1992   0.0109   0.3331    0.0363   0.0000     0.0696145   431.4716       25.7465       51.2016       6.33932      -15.3357       8.07340      -5.57161      -1.28909       6.25900      -10.6503       3.02055       1.15808      -3.34923      0.631070      -1.35362      0.506906     -0.362474     -0.899953       8.68778       11.3558       12.3812       12.7331       12.7427       11.8268       11.0632       9.68196       8.42735       6.89958       5.67873       4.35639       3.39147       2.54220       1.79384       1.28120      0.862691      0.559520
  21  23 4268.8294    1.1084 14.4913  9.7432 -0.0025      0.150691  0.2752   0.0085   0.4387    0.0306   0.0000     0.0773542   441.1827      -26.8047       68.9145       23.9305       15.2810       26.0924       39.5859      -3.38741       3.49334       3.13448       8.84449      0.924037       2.46123     0.0524162       5.71903       1.13819     -0.434533     0.0295176       10.7802       13.9788       15.1536       15.5855       15.9271       14.9886       13.6172       12.2374       10.1339       8.80327       7.06985       5.67709       4.24513       3.19747       2.27041       1.62465       1.07828      0.728959
  21  24 4413.2966    0.9704 17.9076  9.5358  0.0008      0.287966  0.3601   0.0071   0.5255    0.0292   0.0000     0.0831412   411.9087       35.3690       3.69238       12.8224       16.5816       18.3162       21.9694      0.182044      -10.1097      -13.4517      -3.47151     -0.275460      -3.74795       2.05671      -2.46244    -0.0560659     -0.525247      0.760984       12.9143       17.0571       18.5067       19.2609       19.1647       17.9577       16.5460       14.7310       12.5617       10.4873       8.48305       6.63211       5.16985       3.83025       2.77247       1.95228       1.29814      0.862759
  22   5 1611.3449    0.2077  0.1609  8.9861 -0.0197       31.3855  0.0180   0.0128   0.0271    0.0409   0.0000       8.57758   437.3097      0.642269       18.6518       2.00913       2.00372       1.92111      -1.66630      0.449382    -0.0388007     -0.146678     -0.764007      0.726799      0.790843      0.496514     0.0694589      0.165666    -0.0835573     -0.204107       1.07699       1.54459       1.69486       1.67143       1.75721       1.47627       1.37426       1.40225       1.18900       1.07133      0.700076      0.685265      0.506156      0.395814      0.289911      0.224823      0.143551     0.0951187
  22   7 1945.1411    0.4915  0.5341  9.0542 -0.0024       9.50451  0.0243   0.0139   0.0481    0.0697   0.0000       1.74754   438.4285       2.87026       17.3771      -4.01772      -1.99854      0.374376      0.895750     0.0297352       1.06181     -0.151602     -0.629614     -0.323842      0.510994     -0.230688     -0.317336      0.148775     -0.187825     0.0135191       1.49881       1.99257       2.04280       2.09333       2.10939       1.88757       1.81062       1.54805       1.47909       1.26980       1.02243      0.830830      0.640645      0.482576      0.335633      0.226243      0.164244      0.102114
  22   8 2104.8609    0.7376  0.5464  9.3458 -0.0043       7.55811  0.0216   0.0201   0.0439    0.0813   0.0000       1.25865   436.3084      -1.34115       13.5984       4.66832      -2.53871     -0.911244      -3.27761      0.920744      -1.97628     -0.900833      -1.27957      -1.50024      -1.39697      0.417870     -0.449838     -0.396045    -0.0469513   -0.00455212       1.40356       1.89958       1.93247       1.93728       1.88370       1.63798       1.63666       1.50229       1.38648       1.17053      0.976925      0.816067      0.607804      0.441900      0.307412      0.217258      0.149844     0.0972590
  22   9 2260.1399    1.0909  0.8378  9.6298 -0.0064       5.57723  0.0288   0.0248   0.0562    0.1204   0.0000      0.889049   441.3977      -1.12978       15.6807       4.02529      -4.11815    -0.0727091       1.76786    -0.0910175       3.88271      -2.76778      0.844266     -0.242095     -0.242429    -0.0931254      0.522570      0.402240    -0.0564776      0.170594       1.61265       2.16116       2.20831       2.40927       2.35021       2.24705       2.01397       1.83585       1.60093       1.37043       1.05771      0.834005      0.658702      0.490068      0.363633      0.259587      0.179373      0.120888
  22  10 2410.9090    1.4622  0.9552 10.2618  0.0001       3.69074  0.0342   0.0314   0.0596    0.1237   0.0000      0.868057   438.0241      0.959680       17.9065       2.13101      -1.32613       3.64220      -2.96834      0.144260       2.23542       2.47462      0.107322     0.0181760       1.25633      -1.06748      0.443520      0.328259    -0.0191166     0.0912564       1.81734       2.33322       2.49286       2.72194       2.52054       2.40212       2.37515       2.16365       1.74380       1.39963       1.30223      0.924969      0.699412      0.572949      0.426723      0.299392      0.205314      0.140828
  22  11 2559.2780    1.8961  1.0219 10.8690 -0.0037       2.27351  0.0347   0.0401   0.0623    0.1233   0.0000      0.780453   439.0615       2.66800       9.63920       3.85892      0.516526     -0.784941      -5.34648      0.545337      -1.35986     0.0322069      -1.63610     -0.979335      0.558118    -0.0761696     -0.787489     -0.153477     -0.208721     -0.189017       1.83175       2.34749       2.48144       2.68061       2.64863       2.46024       2.26705       2.06382       1.82732       1.45270       1.18794      0.947015      0.722192      0.557593      0.422472      0.294290      0.205905      0.138481
  22  12 2707.1993    2.5200  0.9759 11.1917 -0.0018       3.01712  0.0337   0.0537   0.0604    0.1420   0.0000      0.766351   438.2411       4.21970       14.4338       3.45628      -1.73934       2.45234       2.28872      0.893801      -2.39313       1.54168      0.491557       1.61857      0.806031     -0.866901      0.775306     -0.366334     -0.251930     0.0389780       1.91451       2.41763       2.50483       2.70581       2.59688       2.36306       2.28210       2.05525       1.83721       1.52939       1.25919       1.00868      0.762707      0.597890      0.414968      0.296215      0.192114      0.131036
  22  13 2854.8576    3.1955  0.9345 11.8309 -0.0015       2.64926  0.0330   0.0678   0.0583    0.1260   0.0000      0.825162   435.8387       2.28487       14.1667       4.81062      -3.35323      -2.77172      0.462672       3.44374      0.346340     -0.697399      -1.80598      -1.84406     -0.648352     -0.486542    -0.0389563      0.154843    -0.0396025     0.0440145       1.67304       2.30962       2.30549       2.61788       2.33484       2.38081       2.12236       2.01950       1.74635       1.36465       1.18347      0.924032      0.759570      0.537690      0.404770      0.267149      0.201502      0.130920
  22  14 3001.4939    3.7789  0.9286 12.2664 -0.0033       1.74284  0.0310   0.0795   0.0584    0.1218   0.0000      0.878116   440.4671       7.36016       14.4113       5.56180      -2.37198       1.14413       1.79315      -2.64186     -0.778540      -1.64897     -0.253230      -2.35533     -0.615500     -0.666359      0.277822     -0.297652      0.274627   -0.00119336       1.78370       2.15906       2.33841       2.52142       2.52284       2.32915       2.14701       1.95938       1.66774       1.38316       1.07429      0.922463      0.731479      0.511302      0.365441      0.274800      0.191640      0.126767
  22  15 3147.0440    3.9631  1.1034 12.4324 -0.0023      0.315231  0.0373   0.0803   0.0666    0.1236   0.0000      0.762758   437.0592       3.87844       12.4275       2.95714      0.300292       4.14010      -1.42160      -2.98870     -0.236350     -0.979808       2.48898      -1.03019       1.19344     -0.576364     -0.666602     -0.249730     -0.267562     -0.121594       1.93228       2.47250       2.73160       3.00228       2.89008       2.72155       2.44869       2.07382       1.94243       1.53209       1.25865      0.954234      0.759366      0.562270      0.418864      0.297656      0.196066      0.134804
  22  16 3292.3195    3.6075  1.4176 12.2898 -0.0021      0.917028  0.0449   0.0664   0.0761    0.1019   0.0000      0.552200   441.7203       8.93838       14.3157       4.37551      0.836692     -0.547971      -4.12690      -3.37555       3.04503      -4.60016     -0.748757      -3.19130       1.96082     -0.520260     -0.208684      0.394450     0.0765977     0.0553574       2.30040       2.97459       3.03306       3.32105       3.34014       3.13256       2.82494       2.46905       2.18717       1.83188       1.52343       1.17761      0.938630      0.660641      0.507783      0.352664      0.249176      0.160974
  22  17 3437.3745    3.0201  2.1001 11.9990  0.0016      0.849095  0.0569   0.0462   0.1015    0.0675   0.0000      0.408479   439.7422       4.33372       2.28781       5.41305       4.02602       1.48304      -4.79863      -1.31192      0.348022       2.14019     -0.793150     -0.988693     -0.373856     -0.295375     -0.489612     -0.444412    0.00844067    -0.0779090       2.88441       3.76416       4.03564       4.16499       4.16534       4.01437       3.56062       3.19621       2.79325       2.28621       1.97651       1.50981       1.17420      0.898798      0.639487      0.437135      0.311015      0.209537
  22  18 3582.2500    2.5686  3.3780 11.1563  0.0001      0.477292  0.0716   0.0307   0.1272    0.0566   0.0000      0.197663   438.5458       4.75881       12.4410       1.30453      -6.70795       3.87317      -3.63816       1.05455     -0.429422      0.767921       1.27991      -2.91814       2.55621     0.0939257      -1.28544     -0.551444     -0.256710     -0.226867       3.47878       4.60937       4.85445       5.15177       4.96522       4.75394       4.33751       3.93398       3.49302       2.98667       2.43222       1.95246       1.53025       1.13995      0.798177      0.581767      0.386703      0.261131
  22  19 3727.2738    2.1345  5.0996 10.6370 -0.0017      0.408116  0.0918   0.0221   0.1706    0.0498   0.0000      0.116218   446.5179      -3.83107       7.70414       10.8121      -6.06109       1.32615       8.06933     -0.643429       2.43576       1.85703      0.543038     -0.773581     -0.905170      -4.82386       1.19036       1.18479    -0.0936586      0.153857       4.40171       5.78204       6.31572       6.62860       6.42724       6.28477       5.73936       5.15482       4.38096       3.68637       3.01573       2.39358       1.85655       1.40979       1.03846      0.744257      0.497249      0.346489
  22  20 3872.0906    1.8310  7.1195 10.1236 -0.0002      0.555468  0.1141   0.0162   0.2099    0.0442   0.0000     0.0809745   427.1553       23.0700       7.73721       9.96277    -0.0164471      -1.42991      -3.70201      -9.36210       1.16445     -0.684881       9.80225      -1.56983     -0.618001     -0.537458      0.922772      0.796481     0.0231892     -0.637108       5.43450       7.11521       7.78353       8.08070       8.12122       7.62065       7.19161       6.14555       5.44500       4.51054       3.76520       2.95394       2.24393       1.73243       1.27680      0.882196      0.627643      0.416417
  22  21 4016.8494    1.5245  9.4874  9.9140 -0.0015      0.327236  0.1496   0.0125   0.2713    0.0376   0.0000     0.0747331   449.3115       18.3082       5.43718       9.44391      -4.14882      0.554316      -20.9598      -2.96226       15.3329      -12.1075      -4.24963       7.16383      0.770802     -0.706822       1.57812     -0.450874     -0.997404     -0.453521       6.74917       8.88445       9.56283       9.89990       9.90633       9.43703       8.73154       7.82703       6.75125       5.78371       4.72168       3.69161       2.85700       2.20552       1.59956       1.16407      0.789632      0.534273
  22  22 4161.1272    1.2941 12.8512  9.7486 -0.0000     0.0927170  0.2187   0.0096   0.3585    0.0338   0.0000     0.0715478   447.5476       12.9279       18.0512       12.1732       12.8368      -4.47798       7.29581       2.30935       1.77639       2.28021      -8.33805      -6.13324       3.11201       1.17828      -1.85011      -1.58069       1.69673      0.728949       8.58506       11.5124       12.5621       12.6284       13.0823       12.0571       11.4000       10.0658       8.76135       7.48265       6.09780       4.87584       3.76611       2.85913       2.09579       1.46995       1.01962      0.685085
  22  23 4305.9326    1.0782 14.7049  9.7284 -0.0016     0.0876432  0.2756   0.0082   0.4327    0.0295   0.0000     0.0788658   435.6470       32.7027       19.6801      -11.0366       16.1996      -22.5468       20.4853      -5.72970       1.59619      -8.24141      -1.34756       8.17525       5.37351       1.16961      -3.27434       3.09781       1.04308     -0.606438       10.4011       13.4245       14.7449       15.5355       15.0716       14.6602       13.3592       12.0730       10.5578       8.78736       7.22019       5.80347       4.42926       3.37522       2.53173       1.83725       1.22923      0.827819
  23   6 1804.2489    0.3802  0.4137  8.9286 -0.0075       11.6831  0.0226   0.0126   0.0420    0.0557   0.0000       2.38041   440.7639      0.678856       17.9671     -0.534196      0.201074      0.999620      -3.11855     -0.423188       1.01435      -1.60527    -0.0622017     -0.457951     -0.457978     -0.202955     0.0871339      0.138651     0.0711236    -0.0945131       1.57174       2.05456       2.34869       2.29808       2.16971       2.27765       2.18284       1.88231       1.56074       1.28265      0.956760      0.848977      0.665405      0.508151      0.398721      0.253380      0.183642      0.139303
  23   7 1969.6997    0.5613  0.4803  9.0369 -0.0061       10.0506  0.0205   0.0163   0.0399    0.0683   0.0000       1.54674   439.5269      -2.41913       12.4411      -2.29621      -7.68202      -4.71645     -0.424683      -2.17755      -1.11193       1.32098       1.22565     0.0102328     -0.531667     -0.154084     -0.860290     -0.235364      0.182557      0.199915       1.16163       1.60674       1.61373       1.84021       1.78546       1.70942       1.56636       1.35263       1.22427       1.00944      0.863983      0.670694      0.516912      0.396779      0.295304      0.204735      0.157511     0.0964563
  23   8 2131.2511    0.7528  0.7008  9.3598 -0.0027       8.37649  0.0276   0.0184   0.0493    0.0877   0.0000       1.22270   439.7038      0.887168       15.1995     -0.367529      0.591222       1.65417      -3.45536      0.756515      0.306317      0.887587      0.300133     -0.367019     -0.510999      0.715385      0.253854     -0.171475      0.279418    -0.0607936       1.57702       2.05761       2.25890       2.40961       2.19230       2.14416       2.05865       1.72559       1.53538       1.39993       1.10692      0.900312      0.713861      0.510139      0.401659      0.290066      0.185389      0.127697
  23   9 2287.5327    1.1043  0.8135  9.8156  0.0004       3.61300  0.0276   0.0247   0.0574    0.1050   0.0000      0.923800   438.4676    -0.0846569       16.0384      -1.47183      0.439942      -3.85068      -5.96698      0.911934       1.28028    -0.0771886      -1.47389     -0.767249       1.15880      0.232733    -0.0672363      0.196569     0.0678405    -0.0183443       1.56153       1.89850       2.13577       2.21802       2.07279       2.09289       1.95453       1.80836       1.54919       1.23661       1.03667      0.809604      0.635502      0.500770      0.373439      0.281252      0.214795      0.140999
  23  10 2439.2986    1.5369  0.9614 10.4246 -0.0020       3.81969  0.0329   0.0314   0.0589    0.1109   0.0000      0.835058   439.6530       6.04940       15.1091       1.04642      0.882202       1.39058       2.21140       2.13692      0.921206      -2.40041     -0.214562     -0.830287    0.00885729     0.0387716     -0.245022      0.196577      0.409136    -0.0317688       1.68847       2.05537       2.39164       2.63251       2.47834       2.39380       2.19234       2.00792       1.65659       1.46431       1.12142      0.971211      0.711147      0.561547      0.404814      0.301787      0.205002      0.136598
  23  11 2588.7422    1.9949  0.9826 10.9484 -0.0001       2.94347  0.0325   0.0405   0.0606    0.1120   0.0000      0.840380   437.6510     0.0608057       19.2874       1.35474      -4.51040      -1.64691      -2.00965     -0.806716     -0.588071     -0.303991      -1.25778     -0.825077      0.914881     -0.382641     -0.519389      0.189032     0.0506081     0.0116637       1.67268       2.16323       2.26726       2.41784       2.28716       2.28573       2.23961       2.02559       1.70420       1.38224       1.12873      0.884097      0.734176      0.557322      0.429317      0.324197      0.240064      0.169135
  23  12 2737.6545    2.6873  0.9140 11.3640 -0.0007       1.47431  0.0292   0.0550   0.0569    0.1165   0.0000      0.777081   437.3772       4.54474       12.6557       2.39056      -1.09381       3.02542      -2.10607      0.792352      -1.23194      -1.75554      0.815020      0.379145      -1.11464      0.965504      0.286112      0.411998      0.392527    -0.0210433       1.59152       2.13214       2.29191       2.35531       2.40255       2.30590       2.11599       1.88490       1.65585       1.30371       1.08742      0.835781      0.656475      0.526119      0.385430      0.292810      0.204529      0.133462
  23  13 2886.1642    3.3937  0.9515 11.8139 -0.0029       1.85851  0.0341   0.0692   0.0551    0.1347   0.0000      0.727917   438.6966       2.61900       14.2161       1.85922      -3.99852     -0.981450       2.19203      0.963336    -0.0584842      -2.09502       1.57095      -2.45476     -0.421911     -0.480737     0.0449678     0.0721906     -0.123184     -0.106312       1.80934       2.13416       2.31965       2.40852       2.41899       2.31826       2.33716       1.89232       1.66702       1.45104       1.24519       1.05112      0.744154      0.568159      0.440656      0.308655      0.234788      0.158594
  23  14 3033.5774    3.8313  0.9095 12.4186 -0.0006       1.86999  0.0299   0.0804   0.0571    0.1132   0.0000       1.00927   440.8369       5.00919       11.8877       6.01394      -1.62248       2.71293      -1.43092      -2.95757     0.0434303       1.46738      0.668402     -0.850626      -1.00931     -0.464875     -0.428751     -0.130984     -0.151722     0.0261075       1.60976       2.08591       2.34992       2.34713       2.38545       2.22726       2.02356       1.91860       1.61712       1.42070       1.15980      0.873222      0.686429      0.551615      0.410307      0.293391      0.201395      0.143722
  23  15 3179.7396    3.8988  1.0642 12.5572 -0.0052     -0.378306  0.0345   0.0802   0.0655    0.1142   0.0000      0.830161   441.9755       4.84869       13.0330       4.69194       3.82976      -2.55209      -1.23024      -1.91058       2.17906     -0.910150     -0.946930      0.929887      0.635939      0.178604       1.11872     -0.451853      0.873767     0.0457947       1.77362       2.14106       2.24156       2.42621       2.45735       2.39245       2.28264       1.96213       1.73851       1.44549       1.21980      0.939614      0.758681      0.591657      0.438437      0.340114      0.238238      0.158571
  23  16 3325.6448    3.4730  1.6072 12.0847  0.0018      0.622216  0.0464   0.0574   0.0816    0.0907   0.0000      0.417548   436.5855       9.17727       16.6865       11.4036     -0.744806       2.41182      -1.42440      -2.10171       3.54223     -0.397376       1.32890       1.05012     -0.108074     -0.245490      0.706348     -0.441940     0.0605067     -0.204100       2.31782       3.27298       3.56495       3.81126       3.70670       3.55644       3.16824       2.82163       2.43855       1.96989       1.67429       1.34349       1.01565      0.760626      0.551918      0.407144      0.277448      0.187818
  23  17 3471.4241    2.9228  2.5695 11.5616 -0.0023      0.861718  0.0596   0.0388   0.1068    0.0605   0.0000      0.255527   436.3337       9.93795       12.5275       7.30913       5.03792       6.32442     -0.260789       4.27463      -1.20315      0.955208      0.197012       2.51700     -0.799914      -1.40120      0.435636     -0.953273     -0.137625     -0.286087       2.84742       3.85276       3.99638       4.23332       4.19017       4.07814       3.77281       3.35485       2.89963       2.45841       2.03641       1.65562       1.30288      0.966376      0.736417      0.518350      0.375229      0.246309
  23  18 3616.9781    2.4029  3.9297 10.9239 -0.0000      0.790022  0.0762   0.0262   0.1326    0.0502   0.0000      0.150446   440.9099       11.1834       17.0202       9.28133     -0.419421       9.59802       3.12705     -0.439012       2.52016       2.06759     -0.274224      -5.52370       1.80665     -0.133973     -0.772009      0.263850     -0.218485     -0.485406       3.61311       4.56440       4.88618       5.19564       5.28808       5.04285       4.62184       4.13192       3.59338       3.09061       2.66507       2.08108       1.61449       1.22886      0.933638      0.676838      0.471111      0.323639
  23  19 3762.5632    2.0402  5.7065 10.4032 -0.0010      0.793208  0.0980   0.0189   0.1712    0.0458   0.0000      0.105819   431.9424       16.9093       5.16135       16.5510      -3.83844      -9.25280      -3.66665       3.56914      0.221489       1.05991       2.57773     -0.748621      0.164628      -2.73740       1.46798      0.798362      0.457728     -0.671794       4.44872       5.69222       6.29264       6.67518       6.39490       6.23989       5.83993       5.19741       4.56712       3.93467       3.26587       2.55303       2.04505       1.55705       1.17567      0.859196      0.589220      0.406137
  23  20 3907.9689    1.7096  8.1262 10.0741 -0.0004      0.508047  0.1279   0.0142   0.2262    0.0385   0.0000     0.0771801   442.0353       8.91220       14.2869       15.9919       16.4741      -1.08209      -7.28184      -4.56135       3.72515       7.19605      -2.19061       2.24385      -2.04698       2.14304      -2.04252       1.04626     -0.568137     -0.326759       5.55826       7.50014       8.05241       8.64430       8.48619       8.06281       7.56073       6.60659       5.99287       4.95131       4.23330       3.34707       2.64969       1.99753       1.49632       1.07458      0.733039      0.520657
  23  21 4053.1146    1.4498 10.5845  9.8848 -0.0008      0.378424  0.1653   0.0114   0.2906    0.0348   0.0000     0.0706592   441.2018       15.0981       10.0674       21.6829      -14.2516       2.65011      -15.0343      -1.82804      -4.65094       6.44729      -9.42254       3.74600      0.262162      -1.40683      0.407136       1.39040      0.251390    -0.0855964       7.00714       9.10203       10.0238       10.4199       10.3424       9.84898       9.14090       8.29182       7.33919       6.21413       5.15189       4.10335       3.27328       2.46866       1.86923       1.34978      0.940858      0.651252
  23  22 4197.9900    1.2126 12.7950  9.7804 -0.0014      0.100752  0.2202   0.0090   0.3701    0.0314   0.0000     0.0753471   438.3920       6.79161       14.1816       17.3794      -3.10439      -4.46990       15.4497      -11.1442      -10.4153    -0.0812065      -2.82561       5.12748      -7.64378      -6.64801      0.340171       1.22906     -0.383826     -0.471985       8.45722       11.1912       12.2278       12.8771       12.6020       12.3745       11.2305       10.1825       8.95889       7.46428       6.25800       4.97216       3.95771       3.02940       2.21368       1.64514       1.16523      0.787874
  23  23 4343.5622    0.9957 15.6340  9.7209  0.0002      0.231566  0.3060   0.0075   0.4678    0.0282   0.0000     0.0835211   455.5358       4.90256      -2.66946       21.9912       13.3957       5.54304      0.964153      -6.80346       9.21771       6.72294      -7.97141      -7.47816     -0.291382       5.37587       1.04451      0.602794     -0.351481     -0.166090       10.7089       13.9406       15.4862       16.0370       16.0616       15.3475       14.2780       12.6622       11.2206       9.67469       7.78709       6.43306       5.00973       3.87308       2.87903       2.09151       1.43251      0.990116
  24   6 1826.3544    0.4222  0.3715  8.8674 -0.0060       14.2101  0.0205   0.0133   0.0328    0.0570   0.0000       2.14221   439.4821      -1.12147       18.4378     -0.518332      -1.55927       1.44861     -0.613315     -0.834806      0.110987      0.354823     -0.336143      0.382100     -0.393678    -0.0352751     -0.110252     -0.363946    -0.0481711    -0.0432644       1.31842       1.72489       1.87944       2.00451       1.94711       1.81078       1.61268       1.51238       1.45367       1.34544      0.983262      0.793403      0.725365      0.553493      0.358806      0.268816      0.198801      0.137121
  24   7 1993.6450    0.5786  0.5300  9.1102 -0.0023       9.80240  0.0214   0.0153   0.0419    0.0689   0.0000       1.53681   439.7817     -0.778948       17.9037      0.355333      0.235984      -3.11081      0.896729     -0.537950      0.844748      0.477191      -1.60990      0.607472      0.423793     -0.741224      0.475022     0.0384788    -0.0519885    -0.0679938       1.30782       1.67375       1.89236       2.09383       2.05115       1.95067       1.77940       1.58866       1.41003       1.19324      0.906288      0.662261      0.549819      0.462527      0.352801      0.234161      0.171294      0.135009
  24   8 2156.8893    0.8487  0.7241  9.1418 -0.0018       6.54077  0.0271   0.0188   0.0490    0.1029   0.0000       1.02459   440.0643      -2.57135       16.9702       3.38521      -1.71962       1.34932     -0.725850     -0.891389     -0.496229       1.26152       1.07924     -0.417107     0.0374242      0.220725      0.318265      0.204551     -0.148832     -0.240948       1.38944       1.93170       1.98991       2.11623       1.89212       1.91873       1.94100       1.70766       1.60322       1.25572       1.07020      0.821336      0.619646      0.531252      0.401438      0.307053      0.226853      0.156712
  24   9 2314.4293    1.2178  0.8818  9.9113 -0.0012       5.10347  0.0311   0.0254   0.0536    0.1077   0.0000      0.886880   439.6056       1.10355       12.9005       3.80323      0.656796      -1.91138      0.461300      -1.51847       1.53313      0.194131       1.60561      0.519986      -1.00816      0.376846      0.156849     0.0533744      0.116875    0.00474040       1.53338       1.94815       2.09541       2.33723       2.12194       2.17934       1.95450       1.89083       1.53974       1.38471       1.15110      0.955107      0.765113      0.574912      0.420380      0.319792      0.221505      0.160006
  24  10 2467.1293    1.5930  1.0679 10.4505 -0.0008       3.28417  0.0360   0.0312   0.0630    0.1188   0.0000      0.869638   438.7881     -0.443678       14.9920       3.52781      -1.93418      -1.66972       1.16858       1.29483       2.85101     -0.647384      0.790830       1.32813       1.03626    -0.0705449     -0.579706      0.310852    -0.0214053     0.0260635       1.68131       2.32207       2.50676       2.73473       2.75170       2.57732       2.32499       2.15694       1.77208       1.55526       1.27778      0.994496      0.803581      0.620692      0.461125      0.327175      0.239931      0.166047
  24  11 2617.7602    2.0974  0.9976 11.0389  0.0006       1.82944  0.0326   0.0416   0.0605    0.1211   0.0000      0.767631   439.3453       3.61894       15.4482       5.62743     -0.965109       2.32934      -1.11846     -0.889647      0.657709       2.21633      -1.30475      -1.16830      0.795541      0.951876     0.0291319     -0.149848    -0.0354990     0.0327889       1.66233       2.02161       2.22434       2.50999       2.53338       2.17777       2.05677       2.00343       1.68942       1.38476       1.17798       1.00697      0.756994      0.598355      0.440554      0.329557      0.231373      0.161224
  24  12 2767.7773    2.7734  0.9797 11.4942 -0.0009       2.73022  0.0303   0.0554   0.0591    0.1211   0.0000      0.753480   434.7119       5.81044       12.5739       3.78956     -0.177991       1.91247      0.873960      0.629773      -2.13970      -1.17418      0.759445     -0.304572     -0.781667      0.533263     -0.119906     -0.420129     -0.326601     -0.157181       1.55030       2.11232       2.35148       2.52189       2.40027       2.38253       2.19780       1.89510       1.66067       1.38543       1.12291      0.946524      0.771418      0.570564      0.409851      0.300813      0.211968      0.154119
  24  13 2916.9835    3.4596  0.8304 12.0244 -0.0023      0.634574  0.0274   0.0743   0.0519    0.1190   0.0000      0.822126   439.1306       3.04994       14.4788       1.76437      -4.32025     0.0571752      0.932797       2.46691       1.94825     -0.433615      -2.25969      -1.70297     -0.984112     -0.111127     -0.475879      0.340142   -0.00720568     -0.101147       1.51098       2.08404       2.28373       2.50612       2.50770       2.33367       2.17597       1.84313       1.62744       1.30606       1.07894      0.881450      0.691155      0.497549      0.377463      0.275052      0.205762      0.147285
  24  14 3065.0934    3.9507  0.9949 12.3709 -0.0019      0.833827  0.0343   0.0772   0.0570    0.1205   0.0000      0.765049   436.8223       7.01796       13.9808       7.63741       1.32422       3.40038      0.271329      -2.91714     -0.107710      -1.29021     -0.494829      -2.15929      0.241999     -0.513632     0.0344702     -0.339645      0.251602     -0.137502       1.73429       2.36202       2.62092       2.84177       2.80513       2.73085       2.40605       2.12472       1.77977       1.52410       1.22769      0.981054      0.770448      0.615502      0.424178      0.325405      0.210805      0.159094
  24  15 3211.9965    3.9486  1.1686 12.5978 -0.0012      0.585302  0.0370   0.0785   0.0704    0.1200   0.0000      0.722813   441.6874       8.25247       14.7132       6.61201      -5.82767       2.97833     -0.379016      -2.36147       6.84122      -1.14337    -0.0476235      -1.59774      0.597897       1.00566      0.263039     -0.530503     0.0432272     -0.279040       1.84525       2.42601       2.61594       2.79407       2.67575       2.48737       2.35654       2.15468       1.97014       1.66268       1.37937       1.09032      0.865016      0.678227      0.522637      0.373856      0.254788      0.183621
  24  16 3358.6353    3.3652  1.8689 12.0655 -0.0013       1.03241  0.0497   0.0507   0.0846    0.0743   0.0000      0.425343   441.0335       7.90733       14.8906       11.4731     -0.758973       3.68571       1.19634       2.63599     0.0906111       2.35470      0.297043      0.401877      -1.35186     -0.661351    0.00782128    -0.0674686      0.150634     0.0413976       2.21662       3.05042       3.14760       3.39133       3.29113       3.16965       2.97395       2.81515       2.39793       2.10853       1.70923       1.37065       1.10851      0.847260      0.678257      0.471959      0.350443      0.248302
  24  17 3504.7805    2.7823  2.7461 11.4252 -0.0019   -0.00168664  0.0604   0.0346   0.1064    0.0582   0.0000      0.251001   445.6291       2.13646       21.8975       10.1437      -2.67783      -2.97975       7.87075      -3.23449     -0.719229       1.09289      -1.68978     -0.963242      -1.94674     -0.484543     -0.143540      0.333068      0.312799      0.200215       2.77983       3.56826       3.94011       3.93831       4.11835       3.79714       3.70406       3.37218       2.89758       2.49484       2.05041       1.71552       1.37098       1.04661      0.779490      0.585941      0.413497      0.294836
  24  18 3651.1763    2.3286  4.0410 10.9923 -0.0000      0.554176  0.0750   0.0250   0.1377    0.0462   0.0000      0.132062   437.8800       16.5702       18.4282       7.42406      -7.70152     -0.874690      -5.58901       1.20369     0.0821854     -0.395684      0.286347      -1.31485      -2.02583      0.598881      0.688601     -0.237841     -0.130763      0.374902       3.53167       4.39213       4.98432       5.28964       5.23725       4.97503       4.63527       4.26046       3.63888       3.15119       2.63762       2.11372       1.71613       1.31164      0.981388      0.723414      0.518213      0.352895
  24  19 3797.2423    1.9385  5.7251 10.5870 -0.0008      0.686098  0.0979   0.0184   0.1767    0.0402   0.0000      0.109378   443.1665       10.1934       8.97444       3.54729       4.18757       2.76082       1.75268      -5.89896      -2.38439      -1.41540       4.71636      -1.44913      -3.06121      -3.32830     -0.249193     -0.198732     -0.275882     -0.359194       4.27760       5.73636       6.25301       6.49127       6.44409       6.19099       5.82138       5.21954       4.65842       3.92235       3.39309       2.78527       2.19401       1.69265       1.25659      0.918089      0.651762      0.455752
  24  20 3943.1405    1.6464  8.3340 10.0010 -0.0005      0.388176  0.1288   0.0132   0.2271    0.0388   0.0000     0.0789214   439.1685      -1.13417       25.1325      -10.5526      -1.29450       11.4888      -5.53732      -11.8817       3.03078       2.46164      -8.63292      0.889101       2.27578      0.340024     -0.572944     -0.290869       1.50360       1.41447       5.44011       7.10197       7.81263       8.36760       8.11682       7.94109       7.36194       6.73285       5.91742       5.09756       4.18188       3.39200       2.71603       2.09575       1.58656       1.18641      0.863461      0.592840
  24  21 4088.6273    1.3951 11.2896  9.8285 -0.0003     0.0799639  0.1776   0.0103   0.3052    0.0337   0.0000     0.0670354   440.1842      -2.29080       15.2998       2.67995      -10.8515     -0.344613       3.10773      -3.31311      -15.8435      -3.96828      0.582143      -6.49010      -4.15053       1.35120      0.359738      0.293719      -1.27516     0.0147580       7.05831       9.43226       10.1502       10.8618       10.7707       10.2838       9.59270       8.68111       7.71798       6.69236       5.56604       4.48266       3.58769       2.77358       2.07906       1.54445       1.09411      0.766522
  24  22 4234.6028    1.1583 13.9560  9.8208 -0.0006      0.280749  0.2462   0.0083   0.4043    0.0290   0.0000     0.0757237   445.3813       9.51749       9.97962      -10.4333      -10.5699      -3.90336       17.5463       1.77144      -1.38829       20.5678      -3.98573      -7.24558      -3.79346      -5.48314       2.86225      0.244680     -0.872600      0.311897       8.72636       11.6431       12.4430       13.3439       13.1572       12.8525       12.0003       10.8618       9.55883       8.29878       6.89376       5.57242       4.49573       3.45181       2.63758       1.97503       1.36935      0.965977
  25   6 1847.9528    0.4195  0.4418  8.9716 -0.0083       14.3270  0.0213   0.0126   0.0376    0.0553   0.0000       2.04494   440.0823       1.50340       16.0190      -1.53385      -1.82734      0.278251       1.19073      0.699666      0.160324     -0.169372     -0.616772     -0.751209     -0.428748      0.889203      0.122126     -0.115185     -0.324548     0.0696117       1.08817       1.50520       1.51516       1.67457       1.63766       1.66351       1.40097       1.43439       1.16701       1.14055      0.907997      0.741377      0.609328      0.446806      0.370282      0.259730      0.218935      0.145040
  25   7 2017.0148    0.6108  0.5829  9.2384 -0.0022       8.57669  0.0229   0.0149   0.0424    0.0673   0.0000       1.45600   441.2727     0.0322315       18.0706       3.14960      -3.28191     -0.590002       1.41905      -2.32595     -0.952800       2.03765       1.58451     -0.740452     -0.124615     0.0187306      0.379424     -0.336395     -0.121893     0.0137224       1.19476       1.52498       1.57848       1.80659       1.74144       1.68841       1.55951       1.44406       1.29103       1.10427      0.915362      0.730026      0.590089      0.462642      0.356260      0.279288      0.202501      0.138610
  25   8 2181.8931    0.8902  0.7145  9.4744 -0.0025       6.61849  0.0244   0.0196   0.0472    0.0886   0.0000       1.07982   440.3772      -1.23145       16.1897      -1.58396     -0.802592       2.54524     -0.357131      -3.08005      -1.93168      0.606998      0.699440      0.610538      0.697687    -0.0726739     -0.236250     0.0150486     0.0578471     -0.190618       1.28762       1.61051       1.77488       1.83082       1.87391       1.81815       1.64557       1.52772       1.31501       1.15503       1.03764      0.826969      0.655461      0.501579      0.389810      0.296002      0.209469      0.144024
  25   9 2340.6377    1.3095  0.8454 10.1774 -0.0028       5.06095  0.0278   0.0273   0.0537    0.0967   0.0000      0.915046   441.1569      0.233932       17.6059       4.01425      0.728241     -0.578812     -0.938876      0.495705      -2.76847      -1.12108      0.258453      -1.04781     -0.336421     -0.518250      0.258884     -0.156536     -0.168053    0.00812156       1.31781       1.75666       1.75376       1.88079       1.90271       1.93019       1.81570       1.63847       1.49609       1.23086       1.05153      0.841293      0.704658      0.537971      0.449765      0.318388      0.227734      0.165292
  25  10 2494.4625    1.7487  1.0095 10.7730  0.0020       2.15757  0.0328   0.0338   0.0587    0.1028   0.0000      0.804426   438.0127       3.30146       14.1508       3.01684     -0.431863      0.713671      -2.09659      0.784759      0.593150       2.80275      -1.21166      -1.69804     -0.442500      0.772145      0.458303     -0.290167     0.0223248      0.142985       1.51782       2.00218       2.25275       2.42187       2.27085       2.31429       2.15544       1.94756       1.66035       1.45434       1.17293      0.964476      0.764889      0.626783      0.463615      0.346923      0.247223      0.173701
  25  11 2646.3564    2.3040  1.0009 11.3162  0.0014       3.19904  0.0339   0.0453   0.0554    0.1060   0.0000      0.824405   439.1503      0.611157       12.6286       6.60336      -4.75809      -1.33278      -1.57846      -1.35419     -0.435836      0.447773      0.794980      -2.34599      0.804081     -0.107352      0.653114     -0.276031     -0.307581     0.0950324       1.48888       2.06963       2.21671       2.45384       2.36486       2.31954       2.10718       1.93220       1.73500       1.43732       1.23139       1.01300      0.778817      0.641137      0.453961      0.364706      0.249871      0.179436
  25  12 2797.4422    2.9903  0.9047 11.5157 -0.0006       1.26152  0.0313   0.0596   0.0500    0.1205   0.0000      0.722743   440.6101       1.07203       15.9911      -2.23164      -1.85551      -2.26031     -0.542941       4.70714       1.82619      0.864974      -1.87076      -1.00272      0.165436      0.271843     -0.457950      0.276029      0.270408    -0.0522550       1.65158       2.35736       2.57002       2.55062       2.25120       2.05306       1.81142       1.82273       1.80612       1.67922       1.55871       1.33260       1.10404      0.828246      0.578088      0.412028      0.297689      0.194897
  25  13 2947.5372    3.5894  0.9139 12.1001 -0.0042       3.25048  0.0276   0.0720   0.0554    0.1202   0.0000      0.723183   438.1051       6.47475       16.1584       6.82819      0.270203       2.89021       2.16204       2.19438      -1.25258      0.608929      0.503823     -0.891758       1.22369      0.252975      0.493211    -0.0306293   -0.00554261     0.0702650       1.34871       1.74231       1.98295       2.10516       1.96981       2.00756       1.84696       1.70800       1.48108       1.26632       1.06015      0.833495      0.689491      0.564173      0.400657      0.311242      0.220185      0.159784
  25  14 3096.1997    4.0511  1.0765 12.2794 -0.0043      0.982979  0.0338   0.0768   0.0601    0.1315   0.0000      0.866255   441.4263       6.16734       17.6545       2.77714       2.11083    -0.0859865       1.13955       1.36844       1.00028     -0.345077      0.864776      -2.43943      0.769096      0.493477       1.13738    -0.0577025      0.188130     -0.412452       1.68790       2.06317       2.21759       2.46137       2.56127       2.45333       2.22507       1.94519       1.79471       1.56819       1.28569      0.930866      0.765363      0.621468      0.511051      0.368569      0.265768      0.184346
  25  15 3243.9204    3.6555  1.3618 12.4258  0.0002     0.0556205  0.0428   0.0638   0.0721    0.0960   0.0000      0.615390   439.7121       4.31638       14.5419      0.492346      -3.99067      -3.07188      0.398696       1.10322      -1.51540       1.16388      -2.29181      0.417930     -0.292300     -0.108713     -0.250465      0.453186     -0.181608      0.119361       1.91595       2.66726       2.80087       3.17279       3.06005       2.95173       2.60604       2.41843       2.13231       1.80817       1.53834       1.29349      0.998771      0.783896      0.593316      0.416957      0.311490      0.220031
  25  16 3391.1576    3.2454  1.9361 12.1366 -0.0032      0.970185  0.0501   0.0488   0.0907    0.0683   0.0000      0.372846   439.2219       5.41798       11.9540       2.75005       4.25551       4.88489      -4.25269      0.424316      -3.27648       1.27280      -4.51089      0.358498     -0.102561      -1.38766      0.838058  -0.000639316     -0.449949     -0.134621       2.19425       2.93130       3.08573       3.26148       3.25133       3.18185       3.10137       2.70924       2.42229       2.00775       1.70519       1.39064       1.10944      0.892333      0.688733      0.494795      0.375524      0.264925
  25  17 3538.1928    2.7314  2.7680 11.4616 -0.0021      0.662043  0.0611   0.0336   0.1028    0.0552   0.0000      0.239836   434.5013       3.28349       11.8030       4.14377      -3.31727      -4.05521       2.75776       1.33825     -0.525968     -0.885543      -2.17721       1.49107     -0.707047       1.55182       1.56014    -0.0927515     -0.924942     0.0394128       2.68769       3.37476       3.72464       3.91901       3.87224       3.87398       3.67884       3.22553       2.88292       2.47731       2.09132       1.66572       1.41665       1.07793      0.820111      0.621492      0.456334      0.332090
  25  18 3685.0566    2.2171  4.6739 10.8949 -0.0006      0.463170  0.0834   0.0218   0.1453    0.0403   0.0000      0.128250   434.9623       14.5343       17.0635     -0.893706      -2.20891       4.25010     -0.847475      -4.16191      -2.97504      -1.37434    0.00652091     -0.915753     -0.178366       1.36319       1.28463      -1.57318      -1.15413     -0.375030       3.53153       4.55863       4.96223       5.32210       5.38306       5.04942       4.85183       4.36832       3.90121       3.34854       2.84135       2.38602       1.90573       1.48458       1.12315      0.840581      0.605738      0.435459
  25  19 3831.6831    1.9043  6.8226 10.4100 -0.0012      0.562031  0.1056   0.0164   0.1937    0.0377   0.0000     0.0832614   443.3904       15.1730       6.33450       11.9387      0.442353       5.65522      -2.68654     -0.963914       10.0182      -8.01804      0.725763      -2.53696       3.78526      -1.57236      -2.31658      0.629348      0.573162      0.766000       4.41644       5.70365       6.46002       6.58615       6.85649       6.44518       6.00538       5.64586       4.84425       4.34031       3.59952       3.04067       2.43565       1.87051       1.44485       1.07121      0.780319      0.550558
  25  20 3978.0998    1.5804  9.2575 10.0442 -0.0019      0.404680  0.1412   0.0122   0.2496    0.0348   0.0000     0.0745043   450.9635      -5.19863       12.1794      -3.40872     -0.729772     -0.290851       6.92737       8.63956     -0.226996      -12.4029       5.95284      -4.90100       5.16297      -4.33057       1.43610      -2.87203       1.03420      0.138855       5.64272       7.42057       8.18592       8.73113       8.67488       8.33374       7.90738       7.17389       6.32535       5.39948       4.57985       3.77719       3.05444       2.35058       1.84028       1.33862      0.978570      0.692824
  25  21 4124.1468    1.3487 11.4279  9.8488 -0.0008      0.211505  0.1820   0.0096   0.3073    0.0315   0.0000     0.0691816   437.7987       2.06220       30.7700       15.7355       17.2430      -1.95588       3.19176       8.92812       10.0027      -10.9590      -7.61535       2.75909      -3.71521      0.998855       1.25760      -1.79983       4.31656      -1.61452       6.70410       9.03875       9.70485       10.3679       10.4270       9.84242       9.44035       8.52566       7.67042       6.60287       5.51767       4.65793       3.71829       2.87858       2.24111       1.63558       1.20148      0.834454
  25  22 4270.7021    1.1205 13.9896  9.8289 -0.0003      0.353990  0.2440   0.0082   0.3961    0.0277   0.0000     0.0788605   440.1145       2.49382      -3.85317     -0.607561      -6.48066      -16.0296      -9.51172       7.94181      -1.03488      -7.53371       2.51031       5.91062       2.10152     -0.595611       1.94209     -0.708818      0.654639      0.621252       8.23024       11.0131       11.9941       12.7560       12.7710       12.2844       11.7288       10.6586       9.24718       8.11632       6.89414       5.77765       4.63999       3.56751       2.80881       2.02780       1.45004       1.04216
  26   5 1694.0648    0.3074  0.2723  8.9575 -0.0077       10.8328  0.0157   0.0117   0.0303    0.0404   0.0000       3.67375   440.0624      -1.57560       20.7248       1.80266      -1.98100     -0.771386       1.70382      0.264802     -0.864064      0.869204    -0.0261291      0.474873     -0.368073     0.0773512     -0.207885     -0.298525     0.0549646     0.0742789      0.847866       1.17506       1.26455       1.34645       1.16389       1.22441       1.13775       1.11186      0.953223      0.941259      0.744521      0.666515      0.500628      0.440295      0.301054      0.231889      0.168830      0.126506
  26   7 2039.8628    0.6413  0.6447  9.2768 -0.0013       9.15738  0.0254   0.0151   0.0449    0.0717   0.0000       1.35897   439.6006       1.11805       19.7708       1.42912      -3.83045      -2.01670      -2.58798     -0.330629       1.88849     -0.298395     -0.300405     -0.834425       1.10244      0.522889     -0.186687      0.302830      0.339550     0.0289183       1.27784       1.61594       1.67795       1.76166       1.80530       1.78740       1.72439       1.60356       1.37880       1.15916       1.04918      0.798437      0.697672      0.536099      0.405581      0.317267      0.251504      0.180248
  26   8 2206.2102    0.9371  0.8011  9.7453 -0.0034       7.71152  0.0271   0.0199   0.0517    0.0820   0.0000       1.05383   439.3239       1.95725       19.4697      0.979039     -0.643636     -0.989609      -1.28752       2.25197       1.88390     -0.512419      -1.01387      -1.14253     -0.995889     -0.196146     -0.326039     0.0108477      0.134926      0.201427       1.26711       1.57262       1.72840       1.85608       1.79377       1.77827       1.77149       1.64165       1.36542       1.20903       1.06371      0.846283      0.663537      0.561369      0.452299      0.330179      0.232960      0.182338
  26   9 2366.1832    1.3318  0.9516 10.0578 -0.0025       4.65345  0.0301   0.0257   0.0564    0.1060   0.0000      0.891425   439.6425      -1.64782       18.4737       4.46952      -3.78563       1.70848      -1.58892       1.02132       1.81110     -0.565213       1.40345       1.96306     -0.369915      -1.40176     -0.147282      0.247738    -0.0720553     -0.231224       1.40452       1.75061       1.92712       2.05958       2.04182       2.05667       1.94442       1.73419       1.56556       1.33190       1.07013      0.929240      0.747069      0.620524      0.456753      0.337295      0.252510      0.184128
  26  10 2521.2787    1.7777  0.9826 10.8277 -0.0020       1.58343  0.0315   0.0344   0.0578    0.1063   0.0000      0.877794   439.3483       2.08177       13.2377       5.16293      -5.00660       1.87613     -0.844255      0.807225     0.0894472       1.52853      0.409271      0.221251      0.329885     -0.511525      0.403649     -0.518293     -0.142464     0.0693835       1.62046       2.15510       2.27722       2.34633       2.23634       2.05663       1.90922       1.83312       1.74544       1.58739       1.38112       1.15047      0.941060      0.756712      0.542702      0.414417      0.295661      0.202424
  26  12 2826.6562    3.1087  0.9376 11.5241 -0.0039       2.71122  0.0296   0.0614   0.0540    0.1278   0.0000      0.626450   440.9466       4.89833       16.6845       5.29363       1.47224       1.21641      -1.20232      -2.01435      0.627398       1.95017       2.04955     -0.586542      -1.07791      -1.01991     -0.522544    0.00551163      0.134323    -0.0904514       1.51469       1.99366       2.07393       2.18916       2.12448       2.16805       2.07197       2.01542       1.71184       1.47017       1.14435      0.905130      0.684670      0.582676      0.491402      0.390252      0.288763      0.212821
  26  13 2977.5280    3.6403  0.9022 12.3111 -0.0024       2.72044  0.0282   0.0727   0.0530    0.1054   0.0000      0.853679   438.6202       4.13327       13.0941       5.32976      -2.85523      0.216960      -1.73441      0.978199     -0.239561      -1.34539      0.921526     -0.763647      -1.11269     0.0790294      0.301689     -0.514245  -0.000884781     -0.240605       1.31245       1.80151       1.89061       2.04919       1.96763       1.98267       1.75006       1.64527       1.45020       1.32060       1.13599      0.955535      0.776341      0.634046      0.452362      0.358661      0.238442      0.174504
  26  14 3126.9643    3.8824  1.1255 12.4683  0.0001      0.303266  0.0347   0.0715   0.0630    0.1149   0.0000      0.930657   438.6509       5.24298       13.2562       6.54330     0.0261016       2.07796       1.76766      -2.33906     -0.966345      0.172206     -0.589971    -0.0940495       1.19676     -0.392030      0.371084      0.432226     0.0154332     -0.273964       1.51447       1.90403       2.09261       2.27529       2.32746       2.20785       2.05086       1.86509       1.71866       1.45277       1.22546       1.01175      0.827674      0.651132      0.476124      0.386142      0.292169      0.208182
  26  15 3275.3694    3.7743  1.4245 12.2136 -0.0022    -0.0150536  0.0400   0.0613   0.0704    0.0981   0.0000      0.486049   438.0576       7.26471       20.1516       6.49237     -0.844368      -4.11966       1.46724       1.26692      -3.16013    -0.0478572      -1.33465      -1.59472     -0.670754      0.100159      0.226064     -0.463049      0.488599     -0.301233       1.72307       2.17810       2.40536       2.55883       2.62911       2.49158       2.36176       2.03917       1.86891       1.76021       1.43061       1.17952      0.944445      0.737323      0.571402      0.463775      0.330484      0.235051
  26  16 3423.5196    3.0918  2.2292 11.7369  0.0000       1.05192  0.0514   0.0411   0.0923    0.0677   0.0000      0.278189   440.1236       5.35856       12.6585       6.82678      -4.66719       3.44233       2.06120       3.08077      -1.15666      -1.60462     -0.336607      -2.92761     -0.308711       1.11981      0.110222      0.546907      0.107561     -0.273566       2.12907       2.85805       3.03902       3.26101       3.29263       3.22140       2.94005       2.79299       2.44131       2.09204       1.80913       1.51122       1.22155      0.960395      0.731582      0.561740      0.409069      0.300818
  26  17 3571.1034    2.5228  3.2543 11.3231  0.0010      0.420682  0.0663   0.0287   0.1146    0.0502   0.0000      0.208522   438.9949       3.91119       21.5684       8.91697      0.352321      -2.01425       1.73963      -3.20967       4.41783      -3.19383      0.881728       2.29743      -1.73235     -0.990442    -0.0832036      0.111829     -0.125402      0.188143       2.82809       3.81083       4.17080       4.16056       4.21724       4.00859       3.89761       3.66495       3.25564       2.86940       2.39208       1.94918       1.58768       1.29144      0.978086      0.753304      0.555720      0.393571
  26  18 3718.5923    2.1277  5.1059 10.8025  0.0000      0.318038  0.0875   0.0200   0.1574    0.0393   0.0000      0.115593   442.2073       6.73900       17.6906       1.00358      0.124807      -3.91238      -1.21245     -0.151605      -3.32468      -1.49470      -2.42049       1.52649      -4.10946      -3.22578       1.77201      0.592806      -1.49014      0.578973       3.47721       4.75752       5.12068       5.40949       5.45399       5.30578       5.14741       4.57180       4.06991       3.55536       3.00749       2.52700       2.07122       1.62931       1.24110      0.942151      0.680500      0.494189
  26  19 3865.5778    1.7822  6.6259 10.4551 -0.0007      0.392447  0.1066   0.0154   0.1903    0.0358   0.0000     0.0900034   440.3549       26.7655       15.9983      -9.00931      -4.27723       5.13812       7.28060      -1.46635      -4.81799      0.405401      -6.28789      -3.30276      -3.81458      0.456855       1.57013     -0.535709      -2.20245      -1.29050       4.20926       5.59599       6.12702       6.58621       6.56563       6.40381       5.91016       5.48586       4.95362       4.27814       3.67411       3.02565       2.42876       1.98171       1.48367       1.14003      0.833420      0.591465
  26  20 4012.6081    1.5399  9.7158 10.0394 -0.0010      0.356048  0.1474   0.0116   0.2569    0.0333   0.0000     0.0715472   438.0967       12.3981       25.6039       12.5057       1.52378       2.86532       10.7224      0.952630     0.0943434      -2.26303      -12.2290      -4.08081      0.352268       1.24592      -2.51538     -0.192300      -1.04788     -0.699150       5.56019       7.56324       8.05934       8.74525       8.58562       8.36039       8.05088       7.11163       6.51905       5.66088       4.92579       3.99406       3.25695       2.57629       2.00325       1.50060       1.10019      0.801213
  26  22 4305.3069    1.0510 14.7146  9.8077  0.0007      0.122939  0.2651   0.0073   0.4060    0.0264   0.0000     0.0818494   431.1413       27.9397       18.5590      -3.72427       13.7004       3.64062       22.1438      -12.8850       6.25283      -6.50955       2.53077      -3.99743       5.81217      -1.04433      -1.16550      0.873558      -1.97884     -0.368350       8.34531       11.1586       12.3198       12.9579       13.0989       12.5949       12.1040       10.9881       9.81316       8.55725       7.33455       5.98886       4.84454       3.94276       2.98502       2.30916       1.67525       1.21744
  27   6 1889.8394    0.4279  0.4930  9.1337 -0.0029       11.6844  0.0225   0.0119   0.0448    0.0535   0.0000       1.99917   439.5928      -1.26576       20.8232       1.11686     -0.912105      0.659308     0.0734155      0.715893      0.287949      0.964886       1.09824      0.437922     -0.872769     -0.256246      0.503606     0.0718464     -0.218042     -0.129484       1.40193       1.85479       2.03772       2.05513       1.77085       1.60610       1.63500       1.61404       1.55163       1.43113       1.30340       1.00914      0.791297      0.637318      0.466216      0.351751      0.252747      0.177301
  27   7 2062.1484    0.7063  0.6966  9.2158 -0.0000       6.37691  0.0232   0.0154   0.0486    0.0794   0.0000       1.15069   441.0376     -0.657741       19.6288       1.34016      -1.90961      0.130152      -1.93908     -0.754302     -0.687058     -0.498898     -0.635991     -0.549733      -1.00696      0.966360     0.0102219      0.354069   -0.00268465     -0.214727       1.19095       1.58439       1.83161       1.93879       1.87058       1.83842       1.71183       1.56335       1.39512       1.25199       1.05030      0.831963      0.670073      0.540098      0.415481      0.318568      0.237032      0.179129
  27   8 2229.8133    1.0236  0.8338  9.7113  0.0002       4.53386  0.0278   0.0204   0.0505    0.0982   0.0000      0.915905   440.6407      -2.50963       15.2057       3.30040      -1.44877      -3.35004     -0.436306     -0.626478     -0.838185     -0.289560    -0.0105172     0.0442393     0.0193303     -0.224363   -0.00192146     -0.107704     -0.288608     0.0769926       1.39536       1.84867       2.00102       2.14762       2.12033       2.16324       1.97398       1.79927       1.62606       1.38086       1.14539      0.960747      0.750700      0.618193      0.480732      0.373973      0.281585      0.201218
  27  10 2547.5808    1.9572  1.0314 10.6562  0.0000       1.32452  0.0315   0.0354   0.0553    0.1268   0.0000      0.720608   441.1482       1.95748       14.3542      0.146137     -0.206351      -1.65316      0.789627      -1.32576      0.227873      -1.20171     -0.659803     -0.415161      -1.98088     0.0979695      0.204536     -0.258748     -0.176539    -0.0875846       1.32898       1.72867       1.94773       2.05616       2.09713       1.97811       1.85366       1.77097       1.60214       1.39111       1.13801      0.970728      0.791770      0.644423      0.480217      0.375795      0.291513      0.223139
  27  11 2702.2148    2.5506  0.9946 11.4774 -0.0018       3.06606  0.0309   0.0482   0.0556    0.1063   0.0000      0.757992   438.7408       1.96401       12.6171       4.44344      -2.57375      0.634658      -3.65375      -2.47355      0.848072      -1.12915      -1.97319      -1.60787       1.17045     -0.775266     -0.636169     -0.583840      0.145036    -0.0453801       1.35336       1.74516       1.88010       1.93438       1.96548       1.97836       1.86819       1.80067       1.46766       1.33644       1.12031      0.979151      0.777105      0.616719      0.486474      0.375530      0.278510      0.209591
  27  12 2855.4738    3.3277  0.8581 11.8677 -0.0008       2.28394  0.0265   0.0658   0.0484    0.1172   0.0000      0.819699   440.1617       2.83482       17.3817       1.52856      -3.07806       2.09493     -0.259012      -1.62217       1.22309       2.73334     0.0515579      -2.26798       1.28718     -0.445034     -0.792648    -0.0220895      0.665432      0.254474       1.24854       1.65844       1.68123       1.82617       1.77716       1.73349       1.67029       1.67269       1.40527       1.26784       1.04899      0.940891      0.715729      0.601850      0.445167      0.364724      0.278286      0.198983
  27  13 3007.0847    3.8727  0.8791 12.2434  0.0021      0.586612  0.0272   0.0748   0.0498    0.1061   0.0000      0.807453   443.4279       2.09800       16.1557       4.78103      -1.90059      -1.50390     -0.593601     -0.266470       1.25726      0.305142      0.318749     -0.320114      0.870988       1.01685     -0.184750     -0.191774      0.121451     0.0882436       1.33308       1.77011       1.92453       2.20067       2.16426       2.09088       1.97484       1.78278       1.53082       1.31201       1.08291      0.881883      0.705364      0.556873      0.430926      0.340806      0.247148      0.179675
  27  14 3157.3057    4.0247  1.1100 12.5039 -0.0015      0.611887  0.0330   0.0741   0.0603    0.1140   0.0000      0.677682   438.5179       9.08979       10.4580       2.38638      -1.93928      -1.45116      -2.47949       2.08743      -1.62965      -3.32389     -0.264331      -1.55085     -0.243315     -0.377939     -0.996121    -0.0378099      0.446227    -0.0230381       1.40983       1.85748       2.00804       2.14615       2.14351       2.05880       2.02995       1.79310       1.67736       1.42223       1.17572       1.02409      0.828169      0.673321      0.508485      0.391997      0.291415      0.217587
  27  15 3306.5995    3.5524  1.4587 12.4042 -0.0037       1.03506  0.0408   0.0596   0.0761    0.0876   0.0000      0.608889   438.9463       9.23324       14.0703       2.36969      -3.92630       1.58395     -0.688292      0.455653       1.36392      -5.50038       4.54399      -2.92049      -1.39488     -0.137745      0.490922      0.173027      0.270016     -0.377578       1.61158       2.16897       2.31068       2.52398       2.56417       2.46291       2.42644       2.10152       1.90734       1.67878       1.44009       1.20082      0.934883      0.787981      0.612361      0.458717      0.338247      0.254802
  27  16 3455.1879    2.9995  2.4041 11.7410 -0.0014      0.255189  0.0535   0.0386   0.0967    0.0638   0.0000      0.296581   440.0063       11.5304       10.6678       5.90530      -2.32107       4.37199     -0.151331       1.89722     -0.985653      -2.35438      -2.03753     -0.632868      -1.73900      -2.51422     -0.838734      0.680802      0.167308     -0.312577       2.21134       2.98527       3.28376       3.54309       3.46810       3.48004       3.23148       2.89226       2.64420       2.26400       1.95089       1.61123       1.29981       1.03132      0.807420      0.625339      0.466498      0.337149
  27  17 3603.6514    2.4831  3.6606 11.0240 -0.0007      0.329519  0.0661   0.0255   0.1214    0.0485   0.0000      0.151606   434.8567       1.90967       10.6674       3.75702       7.14702      -2.67846      -4.46115       2.57086     -0.656027      -4.25632       2.87592     -0.839847     0.0321880     0.0302845       1.40030      -1.26721     -0.670222     -0.575624       2.60397       3.48819       3.88917       4.08164       4.17021       4.07917       3.84846       3.52356       3.17796       2.72100       2.32988       1.94061       1.57849       1.28446      0.998108      0.763517      0.559933      0.404457
  27  18 3751.8018    2.0849  5.4732 10.6504 -0.0013      0.400913  0.0871   0.0182   0.1593    0.0376   0.0000     0.0998618   443.7784       7.05015       19.4571     -0.146000       4.88447      -3.06920      -7.76960       5.13844      -2.95486      -1.23378      -7.29835      -7.13693       1.70037      -5.24932      -1.33856      0.951598      0.397332     -0.663176       3.38564       4.52299       4.86680       5.23392       5.14288       5.15007       4.83985       4.46005       4.06445       3.56324       3.05680       2.60721       2.09005       1.69456       1.31758       1.02595      0.746093      0.561242
  27  19 3899.7081    1.6960  7.8149 10.3267 -0.0006      0.532840  0.1197   0.0135   0.2139    0.0326   0.0000     0.0826719   433.0202       4.75227       19.0657       2.24697       1.47877       7.72815      -9.93838    -0.0560234       5.69660      0.152751      -2.60520      -10.2081      -2.37124      -1.48173       1.16540      -1.44689     -0.516935     -0.320371       4.56058       6.10707       6.64678       6.95058       7.04688       6.79851       6.53874       6.03442       5.47035       4.76583       4.06515       3.43032       2.80235       2.23093       1.77362       1.34073       1.00211      0.741619
  27  20 4046.9263    1.4523 10.5864 10.0265 -0.0002      0.244427  0.1626   0.0104   0.2808    0.0312   0.0000     0.0726084   443.0795       14.9987       4.10419      0.306122       19.3418       4.29098      -6.00471      -2.46738      -1.01920       6.40623      -2.85890      -3.78307       2.76998      0.546397      -1.67824      0.495540    -0.0339962      0.864961       5.85939       7.93719       8.69658       9.29046       9.52122       9.02081       8.67690       7.80676       7.06031       6.20030       5.20663       4.38297       3.53229       2.89496       2.18498       1.71403       1.25164      0.918802
  27  21 4194.5047    1.2035 13.5868  9.9162 -0.0011      0.335218  0.2339   0.0083   0.3702    0.0282   0.0000     0.0791747   454.2465       13.7694       2.35843       30.0834       9.23137      -6.73406       6.38487     -0.720854      -16.1854      -4.05199      -5.20651      -3.19679      -3.03212      -3.37369       1.96147       2.36413      -1.31533     -0.399691       7.43726       9.87424       10.9514       11.6261       11.7832       11.4791       10.7669       9.94466       8.97948       7.79360       6.85155       5.62622       4.65079       3.73450       2.86387       2.23578       1.64852       1.19367
  28   5 1732.7833    0.3324  0.2689  8.9798 -0.0058       16.0905  0.0151   0.0130   0.0314    0.0407   0.0000       3.36600   440.7283      -1.04163       18.2806       1.20975      -3.58249       1.38826     -0.834687      -2.59366      0.142886    -0.0122483    -0.0981753    -0.0151750      0.282310     -0.407184     -0.301443      0.307047     0.0178428    -0.0576374      0.865249       1.06593       1.11886       1.11309       1.14655       1.26616       1.18211       1.05657      0.958523      0.792046      0.762614      0.628440      0.557300      0.418610      0.332919      0.260810      0.190963      0.144758
  28   6 1910.1951    0.4714  0.5073  8.9898 -0.0014       8.81667  0.0198   0.0121   0.0398    0.0600   0.0000       1.66181   440.8102    -0.0105561       17.7848      -1.16665      0.456763      0.582454      -1.43204     -0.414135      0.288986     -0.283683      0.113743      0.456654      0.234842     -0.183340    -0.0620433      0.581488     -0.122878     0.0564596      0.982831       1.25244       1.36353       1.51392       1.40550       1.41391       1.35599       1.23760       1.10125       1.03678      0.881515      0.751922      0.625669      0.486400      0.413076      0.299925      0.227630      0.166547
  28   7 2084.0415    0.7116  0.7548  9.2693 -0.0045       8.22048  0.0259   0.0152   0.0491    0.0844   0.0000       1.13469   440.2201     -0.729055       19.2605     -0.968553      -2.12265    -0.0937136      0.566635      -1.29343     -0.218072       1.86807      -1.42850      0.851803      0.475599     -0.225995     -0.770202    -0.0507611      0.266049     -0.175899       1.18491       1.57024       1.68906       1.88516       1.85393       1.83988       1.74211       1.60853       1.39019       1.29006      0.993539      0.885858      0.722648      0.598303      0.475123      0.328068      0.270490      0.204227
  28   8 2252.9436    1.0439  0.9736  9.6042  0.0006       4.59643  0.0312   0.0194   0.0548    0.1081   0.0000      0.865022   440.8713      0.231923       18.5740       1.65700      0.364707       4.68764  -0.000847618      0.160468      0.668488      -1.08586      -1.37134       1.00453     0.0368459     -0.180357      0.978396     -0.268460    -0.0685921      0.129669       1.35542       1.72632       1.79362       1.89197       1.94984       1.89167       1.79971       1.78233       1.59739       1.37877       1.15568      0.952886      0.799833      0.646623      0.538712      0.394557      0.309079      0.240067
  28   9 2415.4089    1.5024  0.9616 10.5188  0.0007       4.37251  0.0308   0.0286   0.0538    0.0977   0.0000      0.875114   440.8329       1.67906       17.2914      -1.05762      -5.56100       1.64799      -1.56270     -0.346683       3.18495     -0.401048     -0.211307       1.30027   -0.00539246       1.01397     -0.489591     0.0343773    -0.0980369     -0.243743       1.30201       1.70949       1.79251       2.01455       1.96852       1.91588       1.83879       1.72398       1.52895       1.40930       1.13050       1.00800      0.796182      0.664692      0.489584      0.394287      0.306663      0.238476
  28  10 2573.4738    2.0236  1.0226 11.0260 -0.0015       2.85883  0.0304   0.0372   0.0568    0.1035   0.0000      0.791511   440.4035       2.75671       15.5911       3.78606      -5.50476       1.19163      0.824503      -3.54796      -1.44108      0.937100      0.806749     -0.936708     -0.740638     0.0386265      0.578648     -0.267768      0.365418    -0.0319087       1.25506       1.69345       1.78631       1.95577       1.84132       1.94329       1.77187       1.66181       1.55834       1.35496       1.14914      0.949812      0.817221      0.649662      0.513977      0.395583      0.306734      0.224323
  28  11 2729.3925    2.5939  0.9970 11.5560  0.0004       1.67061  0.0299   0.0479   0.0560    0.1002   0.0000      0.775019   440.7953       5.50347       13.6813    -0.0171821      -2.19165       1.55328     -0.970156       2.45965     -0.294596      -3.02444      0.880675      0.148436       1.67754     -0.997425      0.363971     -0.144740     -0.146911     -0.307188       1.28954       1.67331       1.80427       1.86861       1.78521       1.76919       1.77083       1.65046       1.53707       1.30509       1.15675      0.960988      0.788901      0.634686      0.511189      0.408765      0.303207      0.226439
  28  12 2883.8473    3.2776  1.0908 11.8011 -0.0014       3.10998  0.0326   0.0578   0.0578    0.1259   0.0000      0.710050   439.8227       5.73132       11.6064       4.21912     -0.951627       1.53023      0.364773      -2.19227     -0.197422      -1.19460     -0.484797      -1.19309     -0.367111      0.527977      0.172144     0.0275180     -0.286760     -0.315161       1.25410       1.72266       1.79725       1.95530       2.04560       1.93525       1.80426       1.69576       1.55178       1.38328       1.22079      0.988785      0.804698      0.640183      0.499284      0.399736      0.322649      0.226940
  28  13 3036.3190    3.7772  0.9632 12.6757 -0.0007       1.67077  0.0297   0.0725   0.0559    0.0897   0.0000      0.799964   436.7032       3.63736       15.8616       1.31375       1.73440     -0.294943     -0.970423       1.43197       3.01023      -3.53424      -1.46304     -0.910128      0.923483    -0.0247396     0.0367542     -0.740810     -0.129471      0.459312       1.29818       1.69100       1.83152       2.01882       2.02100       2.05267       1.84866       1.75367       1.59971       1.37819       1.12802      0.913481      0.742297      0.614709      0.505147      0.383289      0.284914      0.215080
  28  14 3187.2855    4.0173  1.2012 12.5940  0.0003       1.62576  0.0359   0.0706   0.0632    0.1153   0.0000      0.713403   439.5857       5.78585       13.9153       7.79902      0.736640     -0.946184      -1.93677      0.808205    -0.0569814      0.694510     -0.347398     -0.745959     -0.704960     -0.870832      0.338058    0.00326602     -0.118433     -0.225423       1.50219       1.92402       2.12211       2.24635       2.26768       2.20430       2.23032       1.95158       1.78055       1.52615       1.32040       1.05331      0.902341      0.690924      0.579490      0.451110      0.344405      0.243935
  28  15 3337.4106    3.4573  1.8659 11.9886 -0.0009       1.78106  0.0448   0.0484   0.0795    0.0750   0.0000      0.399211   437.2707       9.91638       12.5037       2.51298      -1.02402       1.85260      -3.56569     0.0344332      0.987713      0.165474      0.935686      -3.58626       1.58106     -0.707011      0.145296     -0.543893      0.277250     -0.198084       1.70307       2.25873       2.55298       2.64604       2.67511       2.66498       2.51139       2.33374       2.12925       1.80851       1.57006       1.31015       1.09797      0.912356      0.690199      0.531381      0.403524      0.301189
  28  16 3486.9070    2.9338  2.5174 11.6159  0.0005      0.692495  0.0537   0.0359   0.0962    0.0611   0.0000      0.275672   436.9876       6.29152       14.7719       3.24987      -3.98559      0.138965     -0.763015      -3.01708       4.63993      -5.03696      -2.12209     -0.917065      0.692425      0.634114      0.939681     -0.117371      0.270824     -0.401991       2.08151       2.77100       3.04031       3.32005       3.39338       3.29019       3.07844       2.85159       2.58196       2.22394       1.93899       1.56694       1.30218       1.09603      0.814981      0.655024      0.476260      0.364988
  28  17 3636.0168    2.3568  4.0107 11.0842 -0.0024      0.690278  0.0712   0.0237   0.1304    0.0439   0.0000      0.154160   439.9187       6.81778       9.07061       7.85855      -1.76955      -3.65860      -7.91272      -1.80350      -7.67798      -3.79868       7.25384       3.27373      0.422540      0.678774     -0.442545     -0.309375    -0.0439294     -0.296639       2.67089       3.65673       3.95874       4.29022       4.20007       4.17695       4.00592       3.62100       3.37283       2.87343       2.59038       2.14176       1.81520       1.44701       1.13361      0.876384      0.649619      0.483600
  28  18 3784.5813    1.9962  6.2830 10.5007  0.0001      0.308182  0.0949   0.0161   0.1708    0.0356   0.0000     0.0897209   438.8884       11.9725       14.5164       12.1795      -12.4815       5.26549      -7.32729       2.31727      -3.39922      -3.90818      -4.06477       3.61052     -0.819368      0.391876      0.483989     -0.728088     -0.217316      0.764604       3.59378       4.76388       5.13636       5.51231       5.65592       5.51250       5.24073       4.84558       4.39017       3.86238       3.30789       2.81533       2.32328       1.84722       1.46313       1.14711      0.866116      0.651051
  28  19 3933.2024    1.6652  8.3732 10.2665 -0.0001      0.464251  0.1237   0.0126   0.2213    0.0320   0.0000     0.0734841   443.4190       14.0018       15.9706       18.8310       7.49561       3.73672      -4.60320       1.55257       1.68785       4.01418       10.3138      0.982018      -1.57860       1.15972       2.16754       1.23809     -0.672931      0.642602       4.60324       6.08122       6.70037       7.25294       7.05273       6.96709       6.63260       6.12847       5.65977       5.00751       4.24486       3.60166       2.96779       2.43450       1.86989       1.48037       1.12260      0.824413
  28  20 4081.0724    1.3957 11.2576 10.0084 -0.0001      0.361374  0.1750   0.0095   0.2922    0.0297   0.0000     0.0726497   440.3875       20.0152       15.7262      -5.31161       4.64749       6.47064      -8.93543       1.64804       2.27483      -9.94103      0.779254      -4.04655      -2.10710      -6.08011       4.17912       2.18165      -2.65908      0.169302       5.80746       7.61680       8.41505       8.93505       9.19300       8.90248       8.43411       7.90725       7.15084       6.23823       5.44958       4.57755       3.75685       3.09229       2.38709       1.88148       1.42086       1.05882
  28  21 4228.8554    1.1478 14.1426  9.9225  0.0009      0.332293  0.2436   0.0075   0.3859    0.0261   0.0000     0.0847902   443.3829       25.9977       14.1013       19.0287       9.50803       5.81536       3.99341       8.13741       1.49728       4.70952      -1.73805      -4.68351       8.02688      -2.29244      0.772902      -1.96306     -0.294167     -0.934052       7.34449       9.74352       10.5539       11.3264       11.5326       11.0550       10.8580       10.0126       9.03547       7.96837       6.87177       5.86761       4.82175       3.88774       3.12224       2.40155       1.81542       1.34528
  29   5 1751.5995    0.3354  0.3453  8.9816 -0.0068       12.8204  0.0162   0.0110   0.0348    0.0423   0.0000       2.88821   441.5893       1.69885       18.2860       1.28542      -1.20868      0.552165      0.507530     -0.967952       1.28549     -0.405715     0.0970770      -1.27433     -0.483457     0.0179312     -0.110234     -0.435469     -0.331183      0.256522      0.780448       1.01866       1.10387       1.23101       1.22172       1.16422       1.19314       1.12297      0.998475      0.841132      0.708999      0.630719      0.503888      0.465314      0.339657      0.248364      0.213115      0.159995
  29   6 1930.2784    0.5454  0.4880  9.0218 -0.0036       12.0343  0.0198   0.0138   0.0359    0.0618   0.0000       1.50376   440.7748     -0.129507       19.7176      0.235125     -0.446594     -0.603134      -2.57718     -0.282646      -1.94595      0.787935     -0.754497     -0.270397      0.957705      0.280936    -0.0361936     -0.195276     0.0176107     0.0244199      0.972777       1.12445       1.23995       1.41131       1.39617       1.41286       1.34640       1.25519       1.03686      0.965370      0.867187      0.720315      0.577500      0.465745      0.384410      0.288242      0.225510      0.164898
  29   7 2105.4039    0.7434  0.7477  9.3102 -0.0018       6.42482  0.0257   0.0150   0.0458    0.0804   0.0000       1.01703   439.3950       3.35711       18.9770       1.03905      -5.13994       1.57017       2.76878      -2.86363       1.94417     -0.424915      0.595426       1.04106      0.719501     -0.817931     -0.446054     -0.207469    0.00541535    -0.0748497       1.07460       1.38516       1.45746       1.66241       1.71049       1.50472       1.53641       1.43331       1.38304       1.14406       1.01614      0.887920      0.717298      0.591819      0.466940      0.368843      0.303837      0.216280
  29   8 2275.4317    1.1222  0.9232  9.9860 -0.0002       4.57099  0.0298   0.0214   0.0526    0.0914   0.0000      0.894679   439.5846      0.749516       18.6509      -1.63102      -2.07561     -0.495447       1.31154      -1.71619     0.0812502      -1.54100      -1.04996      0.159934      0.272735     -0.127782      0.174918     -0.382316    0.00222277      0.156593       1.19039       1.51661       1.70243       1.90873       1.81011       1.95604       1.78590       1.70100       1.38109       1.28247       1.12242      0.961842      0.753299      0.628512      0.495522      0.386467      0.296515      0.240184
  29   9 2439.1192    1.6270  0.9789 10.5909 -0.0042       3.50311  0.0296   0.0304   0.0553    0.1023   0.0000      0.819846   440.0682     -0.161659       16.2438       2.37776      -2.21717     -0.606970       3.21117      0.802937     0.0560306      -1.82203      -2.32384     -0.124678     -0.340335     -0.979837      0.713162      0.218526      0.276174     -0.406530       1.23915       1.61925       1.74923       1.98370       1.95128       1.91926       1.84928       1.70470       1.56313       1.28454       1.12670      0.922290      0.784518      0.633314      0.493369      0.381243      0.310617      0.230303
  29  10 2598.8206    2.1290  1.0192 11.4184 -0.0014       4.13492  0.0323   0.0398   0.0563    0.0889   0.0000      0.890658   439.3013       2.71196       17.9501      0.162607     -0.569871      -3.49474     -0.865046     -0.425470      -2.41696      -1.68552     -0.773207     -0.494517     -0.548987      -1.32247      0.563053      0.535721     -0.410051    -0.0539611       1.38566       1.93414       2.18310       2.35913       2.34896       2.30558       2.16080       2.01227       1.82654       1.60716       1.36995       1.08800      0.896384      0.683589      0.541020      0.392769      0.338152      0.278451
  29  11 2756.1989    2.8334  0.9476 11.5770 -0.0032       1.62809  0.0276   0.0510   0.0508    0.1045   0.0000      0.724578   439.6316       5.14969       18.5484       1.38414      -4.36062     -0.290986      0.888117      -1.19728     -0.397455      -1.07849      -1.79634      0.148537     -0.821122      -1.57604      -1.00503     -0.381134     0.0942453     -0.245928       1.14789       1.47754       1.66316       1.80939       1.70158       1.71656       1.63467       1.52116       1.34534       1.26004       1.08456      0.923342      0.764047      0.610403      0.478902      0.395593      0.294846      0.210568
  29  12 2911.7018    3.3928  0.9590 12.0288 -0.0009       1.92701  0.0276   0.0613   0.0525    0.1087   0.0000      0.756061   440.2890       2.89654       16.6147     0.0300236      -3.50476    -0.0454254       1.39177      0.596603     -0.534458    -0.0890033   -0.00213931     -0.312058     -0.272248      0.221780      0.663822     -0.444898    -0.0463154     0.0591593       1.19291       1.55231       1.80502       1.91526       1.91990       1.81474       1.77090       1.60323       1.50947       1.29403       1.11621      0.966286      0.761178      0.609925      0.496318      0.394904      0.303942      0.221598
  29  13 3065.0440    3.9965  0.9676 12.6584 -0.0009      0.819908  0.0299   0.0738   0.0528    0.0961   0.0000      0.749273   438.8690       3.72792       17.4171       2.80853      -2.41780       1.65885      -2.64481     -0.913985     -0.169735      0.342699      0.125840       1.05146     -0.991468     -0.305095      0.621411      0.295350     0.0243785      0.158352       1.37686       1.84497       2.03941       2.12002       1.95780       1.87065       1.63850       1.56763       1.57435       1.51223       1.34597       1.19769       1.01733      0.798483      0.629240      0.481887      0.355425      0.257436
  29  14 3216.8934    3.7895  1.2676 12.6404 -0.0054       1.64275  0.0363   0.0652   0.0661    0.0873   0.0000      0.683173   441.2835       5.78814       11.2824       6.76639    -0.0800634       2.28095      -2.45137      -1.44547     -0.593715     -0.298405      -1.37714     -0.563580      -1.12001      -2.26505      0.392199      0.345051      0.461704      -1.08106       1.36481       1.83421       1.91391       2.03705       2.04549       2.03667       1.98046       1.81071       1.67345       1.52289       1.27423       1.12625      0.965212      0.790603      0.615804      0.475876      0.360421      0.281222
  29  15 3367.7173    3.3797  1.8357 12.0012 -0.0015      0.458150  0.0435   0.0460   0.0778    0.0709   0.0000      0.387908   438.8368       5.95260       15.3835       2.12884       5.62674      -1.27022      -2.16014      -3.33215     -0.109446       1.89451     -0.968177     -0.618923       2.17111    -0.0160235     -0.750220     -0.393672      0.470453     0.0701301       1.58962       2.13793       2.28451       2.47218       2.47806       2.43988       2.35479       2.20712       1.96827       1.76696       1.54113       1.33343       1.12400      0.885166      0.711024      0.558930      0.431868      0.319715
  29  16 3518.1157    2.7493  2.9190 11.4514 -0.0019      0.978564  0.0569   0.0313   0.1038    0.0524   0.0000      0.198871   440.1040       4.86700       12.4840       6.95870      -5.04651       4.89721       2.60271       7.01276       1.98453     -0.304346      -2.32806       1.86051       1.66477      -2.81286     -0.571475     -0.786208      0.306686      -1.38334       2.20625       2.90188       3.16925       3.28049       3.27993       3.22591       3.10828       3.00750       2.75196       2.44687       2.06915       1.78175       1.46375       1.22275      0.980359      0.766874      0.588369      0.446700
  29  17 3668.0524    2.3128  4.5477 10.7318  0.0005      0.735571  0.0719   0.0208   0.1321    0.0444   0.0000      0.118719   435.6055       11.4873       16.4487      -1.05339       1.20379      -2.45141     -0.196585      -1.63329       6.07310       1.47108       1.80286       1.35046      -1.15770      -1.04586      0.875383      0.725685     -0.379107      0.954462       2.68805       3.52451       3.94597       4.18939       4.23990       4.23634       3.96379       3.68776       3.41320       2.96091       2.62374       2.17686       1.83241       1.52157       1.17960      0.932038      0.707987      0.536512
  29  18 3817.2188    1.9060  6.5688 10.4225 -0.0003      0.447231  0.0987   0.0149   0.1728    0.0349   0.0000     0.0871506   439.3175       7.71318       17.8683       12.8405      -1.76750       4.78848      -5.28125      0.378364       4.10260      -7.49703       4.78501      -1.32109      0.834562      -1.62085       2.50656    -0.0103545     -0.803162     -0.423333       3.58852       4.74949       5.20424       5.61585       5.70376       5.78856       5.20334       4.94859       4.45798       4.00983       3.48319       2.93733       2.45971       1.96415       1.62503       1.24152      0.942770      0.704827
  29  19 3966.1654    1.6429  8.9021 10.1723  0.0000      0.369538  0.1285   0.0117   0.2240    0.0313   0.0000     0.0701644   441.3022       5.90018       15.7730       19.0760       1.64021       3.25046      -3.77739       9.09157       7.82772      -9.16905      -6.36247       7.77426      0.514411      -3.76691      -1.29917       1.20231    -0.0391139     0.0180058       4.38630       5.84226       6.43542       6.90693       6.97106       6.88249       6.55407       6.16503       5.56422       4.99468       4.27025       3.66424       3.03232       2.47694       1.97754       1.56953       1.17460      0.883712
  29  20 4114.8637    1.3430 12.3785 10.0012 -0.0005      0.352478  0.1932   0.0086   0.3091    0.0276   0.0000     0.0703756   440.4949       18.9868       10.5082       22.7647      -7.21681       4.69509       10.6400       1.29847      0.930044      -6.92211       4.31810       1.65696      -3.41450      -1.71377       4.16805      -1.92954      -1.84900     -0.347456       5.84056       7.95281       8.70942       9.28273       9.53868       9.23235       8.93092       8.20831       7.42914       6.77913       5.75427       4.94581       4.04971       3.38624       2.66307       2.08755       1.55805       1.20329
  29  21 4263.1918    1.1163 14.6608  9.9001 -0.0006      0.403280  0.2522   0.0071   0.3828    0.0249   0.0000     0.0810498   439.4767       15.2890       18.0369       15.3717       8.06633       16.2941      -15.0533      -9.07149      -7.55990       16.1348     -0.170433      -7.14746       2.89544      0.936120     -0.695176     -0.494660      -1.51297      0.252060       7.15270       9.44864       10.6141       11.3173       11.4459       11.1640       10.7810       9.89315       9.10935       8.01842       6.99660       5.95038       5.03242       4.02009       3.23470       2.52769       1.90375       1.45089
  30   6 1950.0265    0.5391  0.5264  9.1665 -0.0020       9.29750  0.0201   0.0130   0.0377    0.0582   0.0000       1.55029   441.9367      -2.02943       20.2173       1.03468      -3.08942      0.143963       2.74675     -0.517053      -1.30471      0.353628      0.324372     -0.225411      0.152016     -0.688093     -0.649518      0.623523      0.101337    -0.0776200      0.986269       1.19608       1.43892       1.56378       1.45332       1.36946       1.34024       1.23201       1.13482       1.07047      0.960435      0.819904      0.680202      0.565199      0.463316      0.343288      0.250145      0.189160
  30   7 2126.4918    0.8226  0.6897  9.5775 -0.0024       6.11507  0.0235   0.0172   0.0452    0.0743   0.0000       1.06065   440.8190     -0.952606       15.4044       2.65387     -0.708546       2.51390      -2.26095      -1.63424     -0.976798     -0.170290       1.26986      0.575471      0.342539      -1.25026     -0.183502     0.0466807      0.349722     0.0367656       1.09610       1.33819       1.39212       1.52377       1.60795       1.59963       1.63287       1.37287       1.20333       1.10238      0.992553      0.881412      0.672896      0.538524      0.453256      0.375272      0.283979      0.208075
  30   8 2297.4578    1.1935  0.8778 10.0462 -0.0002       4.28334  0.0260   0.0226   0.0520    0.0910   0.0000      0.870261   440.7449      0.567061       21.5485       1.98371     -0.825999       2.82565     -0.104810    -0.0778238      0.349719     0.0906317       1.86248     -0.809334     -0.165759      0.203180     -0.790654      0.115096     -0.183221     -0.164663       1.10446       1.41861       1.43174       1.57648       1.63873       1.60002       1.59784       1.40553       1.26691       1.16284       1.06429      0.912479      0.775544      0.669443      0.519245      0.412420      0.305816      0.222853
  30   9 2462.4127    1.6745  1.0331 10.7764 -0.0048       3.83179  0.0308   0.0301   0.0573    0.0954   0.0000      0.810329   441.7415      -2.17003       19.9962     -0.349146      -5.26598      0.490289       2.14056      0.201293      0.201352      -1.74155       2.49646      -1.04975       1.41844      0.243117      0.583127     -0.418736      0.327635      0.192973       1.28644       1.73557       1.92699       2.11115       2.17567       2.18243       2.02312       1.91002       1.61102       1.45028       1.26396       1.04116      0.853784      0.668537      0.522545      0.434055      0.334335      0.255005
  30  10 2623.6510    2.1456  1.0327 11.4859 -0.0016       3.22170  0.0313   0.0390   0.0580    0.0881   0.0000      0.853645   441.6204      -1.14404       18.6923       2.07460      -1.42650      -3.12834    -0.0414862      0.247460      -2.90272       1.64790     -0.599793     -0.912428      0.571428     -0.283659     -0.729102     -0.349011      0.182520      0.463201       1.24919       1.71371       1.83387       1.96330       1.89862       1.93474       1.79775       1.76328       1.57795       1.43439       1.20813       1.05582      0.867605      0.708848      0.562160      0.452514      0.340984      0.262996
  30  11 2782.5714    2.8679  1.0372 11.8259 -0.0025       1.91127  0.0304   0.0510   0.0569    0.1002   0.0000      0.759346   439.0008     -0.616423       17.3936       4.18880      -4.94706      0.838108       1.54767      0.194841       1.84686      0.788757       1.22273      0.573987      -1.46505      0.947346      0.364220      0.200776     -0.695718      0.225853       1.22150       1.71531       1.82178       1.97551       1.90873       1.84070       1.78269       1.63262       1.59347       1.38053       1.24703       1.01566      0.855253      0.683976      0.540935      0.428112      0.343366      0.257858
  30  12 2939.1767    3.5153  1.0152 12.4269 -0.0019       2.22921  0.0317   0.0632   0.0535    0.0886   0.0000      0.907206   440.9080       4.13833       11.9943       3.61479       1.04093      0.562755     -0.719311       3.19390      0.251027      -1.76649     -0.348573      -2.76909     -0.873691     -0.487162     -0.216740      0.956195     -0.300371      0.114603       1.31069       1.70950       1.77750       1.89809       1.92706       1.96547       1.86388       1.71086       1.54054       1.40871       1.26687       1.06933      0.849395      0.689639      0.545869      0.450149      0.356238      0.268332
  30  13 3093.4222    4.0767  1.0184 12.5403 -0.0032      0.100558  0.0284   0.0727   0.0539    0.1118   0.0000      0.695456   438.0663       2.43126       16.6055       3.95278      -2.45267      -1.61677       1.49173    -0.0994121      -1.02806      -2.96520      -1.62632      -1.26328      0.646281      0.214621     -0.190554      0.336560      0.500595     -0.302306       1.12018       1.53304       1.64091       1.79075       1.78305       1.78013       1.70963       1.52000       1.45796       1.24776       1.16272      0.965778      0.819290      0.653356      0.534185      0.406391      0.323772      0.248999
  30  14 3246.0308    3.8819  1.4317 12.5390 -0.0016       1.05332  0.0391   0.0599   0.0672    0.0794   0.0000      0.500133   439.9983       5.75551       16.1717      0.480153      -2.83523     -0.970167       3.55619     -0.798186     -0.352346       1.19170      0.455807      -1.47090       1.00036     -0.263834      0.103981     -0.322128      0.763598      0.239293       1.45883       2.06269       2.25887       2.48902       2.35934       2.40706       2.28483       2.12197       1.92162       1.71738       1.46846       1.23559       1.00083      0.867613      0.626696      0.528562      0.398674      0.317260
  30  15 3397.7984    3.2112  2.1897 11.8036 -0.0010      0.839290  0.0478   0.0398   0.0850    0.0616   0.0000      0.312436   436.9787       8.07211       17.3808       6.29001       1.28177      0.585954      -1.39244      -2.95227      0.660635      0.945155      -1.81814     -0.380782     -0.213753     -0.370424      0.570255      -1.16766      -1.08150      0.309919       1.72746       2.28934       2.49149       2.68237       2.66737       2.65157       2.51124       2.40796       2.20172       1.91767       1.69887       1.43950       1.24878       1.00083      0.805332      0.653733      0.492370      0.372072
  30  16 3548.9382    2.6696  3.1252 11.3975 -0.0004      0.734534  0.0579   0.0285   0.1051    0.0485   0.0000      0.191391   436.6774       6.69596       12.3997       8.03297       1.46864      -3.67301     -0.327807       3.89822       1.10344      -1.27904       2.27771       1.42317     -0.235573      -1.45762       2.00905      0.657182       1.02091     -0.859493       2.15802       2.76520       3.04016       3.29903       3.35674       3.33193       3.10124       2.88556       2.69998       2.39434       2.08173       1.81750       1.51998       1.26411       1.01618      0.788396      0.611391      0.465942
  30  17 3699.5401    2.2461  4.7337 10.7740 -0.0002      0.612863  0.0749   0.0197   0.1336    0.0403   0.0000      0.116014   440.3590       11.5764       23.3027       4.93450       2.65423       2.40334     -0.398825     -0.561978      -2.66746       3.18771       3.08382      -2.25203      0.750888     -0.548981     -0.685620     -0.509924      0.685705     -0.112124       2.66359       3.53816       3.93639       4.28077       4.28784       4.16311       4.09910       3.80521       3.47319       3.01219       2.63803       2.32655       1.87543       1.58783       1.24399      0.993456      0.760565      0.574110
  30  18 3849.3036    1.8165  7.0023 10.3851 -0.0002      0.377993  0.1044   0.0139   0.1799    0.0334   0.0000     0.0833337   441.1363       10.7322       14.1356       14.2097       5.02385       7.81387       1.14033       5.12837       3.53986      -1.75087     -0.901351      -1.51350     -0.224223      0.640863      -2.58933      -1.63976     0.0188926      -1.02071       3.63314       4.96213       5.37408       5.84362       5.86167       5.66565       5.40809       5.02275       4.70745       4.12735       3.74748       3.21028       2.71052       2.24822       1.78291       1.39136       1.06311      0.809527
  30  19 3998.7161    1.5463  9.7928 10.1276 -0.0003      0.270777  0.1413   0.0105   0.2486    0.0299   0.0000     0.0743835   437.3035       7.42051     -0.295713       15.8933      -5.00748       5.51610       8.09274      -2.62691      -3.74217      -6.49657      -11.7196      -6.53445      -2.93309      -2.14847       5.20704       3.25133      0.846571     -0.147844       4.68687       6.25333       6.80203       7.39980       7.53414       7.47606       7.11393       6.70111       6.02333       5.43532       4.69678       4.02357       3.28888       2.75636       2.20240       1.72755       1.34877       1.03500
  31   4 1599.3454    0.2144  0.2244  8.9865 -0.0104       14.9762  0.0153   0.0088   0.0276    0.0349   0.0000       7.21131   441.0339     -0.281678       17.7008     -0.903081      -3.04459      0.811463      0.934944      0.991949     -0.299344      -1.40166     0.0130794     -0.720196      0.502854      0.119550      0.576671    -0.0114003     -0.118043     -0.395288      0.725454      0.901950      0.993542       1.01128       1.16950       1.13731      0.935420       1.01768      0.937780      0.877638      0.753457      0.592504      0.479169      0.464869      0.347887      0.276968      0.220676      0.179484
  31   6 1969.5065    0.5821  0.6257  9.1475 -0.0022       9.09919  0.0249   0.0126   0.0412    0.0626   0.0000       1.37462   440.3083       2.71695       19.8087    -0.0899737      -1.48542       1.12244     -0.339700     -0.143155     -0.137149     -0.644733      0.116256      0.921164     0.0451536     -0.238122     -0.530635     -0.492086     -0.383704     -0.129148       1.31754       1.68445       1.84366       1.83473       1.78374       1.56225       1.40409       1.30837       1.35584       1.26665       1.21841       1.14649       1.07184      0.946579      0.775359      0.595086      0.416633      0.298175
  31   7 2147.1616    0.8516  0.8199  9.3313 -0.0006       5.23355  0.0251   0.0163   0.0474    0.0918   0.0000      0.951582   440.7969      -1.40803       20.0445     0.0363805      -3.53714     -0.210927      -1.12418       1.30383       1.93249       2.07512      0.203896      0.468200      0.942582      -1.76373      0.635514     -0.456262    -0.0740661     -0.109517       1.05258       1.37801       1.40742       1.51553       1.52828       1.53856       1.56442       1.46563       1.33680       1.11492       1.00828      0.836363      0.715922      0.593063      0.504321      0.394169      0.300478      0.241040
  31   8 2319.0069    1.2138  0.9433 10.1621 -0.0020       4.29875  0.0290   0.0223   0.0542    0.0956   0.0000      0.924134   443.5337       1.75875       17.4881      -1.35440     -0.317612       2.57507       1.47060   0.000850054       2.58914      -1.65867      0.925504      0.380208      0.214536     -0.201333      0.108463      0.582291     -0.345039    -0.0199943       1.15887       1.55383       1.71738       1.78348       1.86297       1.77532       1.81891       1.65029       1.57197       1.35973       1.16066      0.964689      0.766666      0.655131      0.524965      0.448164      0.342865      0.272620
  31   9 2485.0836    1.7555  1.0237 10.7496 -0.0015       2.84771  0.0289   0.0311   0.0557    0.1012   0.0000      0.817257   437.7075       1.18043       15.5473       1.05027      -3.49465       1.15836      -3.14252       1.05080       1.71078      -2.14523       1.52602      0.768755      0.677975      -1.05882      0.549188      0.192361      0.548896     -0.341552       1.13906       1.50939       1.68245       1.88221       1.91327       1.92298       1.78624       1.62378       1.52893       1.32515       1.14163      0.939959      0.789264      0.665926      0.536979      0.440303      0.326686      0.244555
  31  10 2647.8554    2.3380  1.0524 11.3291 -0.0014       1.81675  0.0302   0.0396   0.0528    0.0997   0.0000      0.731367   440.0846       2.37409       17.7589       3.58541      -1.32979      -1.97087       2.25518       1.73853     -0.563172     -0.532564      0.621150     0.0697127      0.869396     -0.356131     -0.503768    0.00185760     0.0224491     -0.137384       1.13472       1.41179       1.66489       1.75239       1.76474       1.76697       1.61678       1.58549       1.45190       1.26148       1.13164       1.03424      0.836546      0.692937      0.568808      0.463218      0.357935      0.263991
  31  11 2808.4087    3.0729  0.9745 11.8337 -0.0032       2.42879  0.0284   0.0533   0.0496    0.1017   0.0000      0.743877   440.1510       5.05673       14.0804      0.737083     -0.336922       1.00626       1.74205     -0.141678      0.974441      -1.14074    -0.0515770      0.770241      -1.19376     -0.596951     -0.259863     -0.322053     -0.153733     0.0394804       1.10963       1.44405       1.55953       1.70986       1.68460       1.73474       1.68488       1.55482       1.35846       1.23550       1.09547      0.992463      0.830217      0.661616      0.496825      0.422668      0.344444      0.260760
  31  12 2966.1647    3.7366  0.9668 12.3511 -0.0026       1.10278  0.0279   0.0653   0.0499    0.0961   0.0000      0.688332   436.4187       4.65663       14.7435       1.91930      -1.96905      0.874830      -3.21164       1.37551     -0.885407      0.431287      0.345723     -0.512599     -0.394083     -0.760320     -0.465981     -0.623921      0.321009     0.0330317       1.07781       1.46280       1.48891       1.68592       1.64781       1.67667       1.54303       1.52997       1.37632       1.31238       1.11770       1.00036      0.753257      0.625598      0.513777      0.419061      0.350556      0.267135
  31  13 3121.4350    3.9856  1.2177 12.4652 -0.0010       2.87013  0.0330   0.0653   0.0620    0.1056   0.0000      0.779212   440.7547       7.40654       14.9735       2.19263      -2.77629      -1.02810     -0.435062    -0.0773902     -0.860350      -1.00684      0.744973     -0.969692    -0.0476064     0.0298380      0.154610     -0.314754     -0.149386     -0.312536       1.18127       1.54918       1.68017       1.79888       1.86946       1.80776       1.77957       1.58341       1.45362       1.39323       1.18863       1.10315      0.894551      0.733890      0.598310      0.455060      0.376253      0.291154
  31  14 3274.8423    3.6527  1.5421 12.3941  0.0011     -0.392980  0.0417   0.0538   0.0686    0.0786   0.0000      0.558955   440.4995      0.695594       11.3727      -1.61214      -5.74742       5.84990      -2.33352      0.820280      0.948212      -2.11269      0.337203     -0.245118      -1.13960      0.642278      -1.08411      -1.23868      0.546838      0.264416       1.44489       1.96515       2.04344       2.31253       2.28499       2.27421       2.10407       1.98788       1.80220       1.66842       1.46828       1.28799       1.05924      0.912742      0.739667      0.586013      0.449966      0.339608
  31  15 3427.5420    3.2380  2.2657 11.8384  0.0004      0.853067  0.0464   0.0387   0.0876    0.0575   0.0000      0.249065   437.0166       3.03730       10.1073       7.41678      -1.09271       1.49435      -4.13562       1.34286       3.53931      -2.20774      -1.55964     -0.785047     -0.410402      -1.04370      0.573959     -0.538265     -0.109786     0.0888341       1.60463       2.16983       2.33916       2.52402       2.58947       2.52929       2.44598       2.30841       2.10841       1.88669       1.65931       1.44027       1.22532       1.01144      0.818711      0.648449      0.501727      0.392006
  31  16 3579.5336    2.5801  3.5355 11.2169 -0.0006      0.841740  0.0622   0.0253   0.1109    0.0455   0.0000      0.172656   436.4388       6.32822       16.5665      0.562184     -0.738872       5.63449       2.58724      -3.24189      -6.61684     -0.528489       5.50725       1.25849      0.275846    -0.0879966       1.35951     -0.356636     -0.998133     -0.267833       2.13179       2.82198       3.11693       3.34026       3.36220       3.41906       3.21040       3.06744       2.83973       2.50245       2.23149       1.87033       1.58331       1.34925       1.06826      0.861842      0.673696      0.506396
  31  17 3730.5465    2.1660  5.1942 10.7042 -0.0002      0.356661  0.0783   0.0180   0.1423    0.0380   0.0000      0.105344   439.2465       3.84867       8.93276       8.74974      -3.69841       3.83723       10.3233      -1.93322       1.57202     -0.806419      -2.18083     -0.667730       2.02098      -2.50814     -0.638004     -0.402871     -0.961861     -0.742801       2.77708       3.67615       3.96390       4.19309       4.31803       4.33705       4.06718       3.97498       3.63618       3.24476       2.83252       2.40313       2.03146       1.70501       1.38420       1.10092      0.864308      0.670947
  31  18 3881.0932    1.7839  7.4197 10.3591 -0.0008      0.346769  0.1052   0.0130   0.1920    0.0321   0.0000     0.0774187   435.1733       7.49558       14.6325       8.51971      -5.39624       1.40406      -1.98036       5.64580      -4.99071       3.53890       5.99578      -6.26090   -0.00805123      -1.80910       1.41702     -0.434948      0.291947     -0.151205       3.61252       4.65305       5.26776       5.52425       5.56103       5.52520       5.43343       4.94609       4.70123       4.12289       3.66830       3.27623       2.71237       2.25923       1.81185       1.42482       1.13934      0.865862
  31  19 4031.1461    1.4681 10.3800 10.1066 -0.0009      0.328181  0.1530   0.0096   0.2612    0.0291   0.0000     0.0761321   439.6174      -4.06992       22.9950       6.88120       2.30448      -8.02620       5.42483       7.74998       5.64387      -9.81927      0.925505       2.87645     -0.781053      -3.10122      -3.09073      0.638279       2.20717      -1.26995       4.78176       6.21541       7.02044       7.34151       7.58163       7.49667       7.32602       6.91524       6.24159       5.53116       4.91673       4.20471       3.55944       2.99601       2.39193       1.93592       1.47602       1.14834
  31  20 4180.2593    1.2094 12.5518 10.0048  0.0002    -0.0989668  0.2112   0.0076   0.3282    0.0260   0.0000     0.0854599   430.7353       12.1825       20.2139      -10.0478      -11.1702       5.06328       9.94553      -6.86428      -7.78892      -1.33908      0.880373      -4.10477      -5.59300       1.48577     -0.646808      -2.10794      0.215921      -1.36141       5.94199       7.84912       8.69467       9.32333       9.58617       9.49427       9.10312       8.46847       7.77832       6.97308       6.26197       5.39147       4.52935       3.74707       3.07123       2.44395       1.87822       1.45269
  32   5 1806.1997    0.4088  0.3663  8.9826 -0.0019       12.7733  0.0159   0.0115   0.0317    0.0448   0.0000       2.23173   439.6786     -0.965621       19.3574      0.468006      -1.08364    -0.0908898      -2.68018     -0.117127      0.845883      -1.07667      0.658372      0.633076     -0.340763     0.0545143      0.244395    0.00942619    -0.0726289   -0.00250640      0.745301      0.942063       1.19960       1.16927       1.10001       1.11593      0.978982      0.966873      0.986638      0.846616      0.806835      0.735626      0.642585      0.505590      0.398905      0.311372      0.253032      0.196979
  32   8 2340.2452    1.2878  1.0521 10.3281 -0.0012       6.41821  0.0316   0.0228   0.0590    0.0864   0.0000      0.902078   439.9258    -0.0246399       22.0757     -0.428908      -3.07387      0.919396      -2.08145     -0.396828       2.13965       1.38810      0.524027      -1.16427       1.31214       1.02682     0.0716263      -1.16117      0.492060    -0.0239180       1.22802       1.62584       1.82998       1.83607       1.74742       1.62870       1.65214       1.57695       1.56815       1.40139       1.28934       1.11070      0.922486      0.788127      0.609369      0.533925      0.401053      0.315755
  32   9 2507.3493    1.8422  1.0736 10.8818 -0.0027       3.70563  0.0318   0.0316   0.0553    0.0996   0.0000      0.873287   442.0271       5.71755       16.1272       1.22145      -4.52395     -0.345015      -1.43788     -0.362530      -2.16982     -0.766578       2.01576     -0.391547       1.12908     -0.163799       1.36983     -0.216379     -0.438312      0.142414       1.10289       1.45871       1.55354       1.78213       1.79168       1.78590       1.77243       1.58018       1.49007       1.28742       1.19366      0.992464      0.828838      0.712065      0.566669      0.457754      0.360749      0.272969
  32  10 2671.6661    2.4268  1.0949 11.3285 -0.0008      0.739551  0.0313   0.0402   0.0556    0.1050   0.0000      0.772611   440.0618       2.29848       17.0952       2.01131      -4.35099      -2.07640     -0.176522       1.42537      0.902681      -1.77761      -1.29164     0.0913284     -0.956923      0.605340      0.319555     -0.676472    -0.0458316     -0.161180       1.05220       1.47762       1.65316       1.75454       1.81067       1.69818       1.71063       1.52858       1.47158       1.31782       1.15784      0.993292      0.846519      0.691784      0.585912      0.453980      0.344942      0.273183
  32  11 2833.7626    3.0891  0.9792 12.2030 -0.0002       1.59061  0.0282   0.0551   0.0529    0.0875   0.0000      0.559698   440.5634       3.46051       14.9265       3.13632      -2.30106       1.91170     -0.636239      -1.24981       2.30952     -0.356899     -0.502731      0.116197      0.318759     -0.498242     -0.146042      0.226735     -0.468412     0.0484884       1.13643       1.43723       1.46172       1.52662       1.56766       1.63996       1.67427       1.54738       1.38710       1.20008       1.04426      0.960415      0.806014      0.684817      0.556945      0.462001      0.359087      0.264031
  32  12 2992.7191    3.7851  1.0278 12.4114 -0.0035     -0.599777  0.0279   0.0655   0.0544    0.0965   0.0000      0.488631   439.3718       4.13929       14.9536       2.42063   -0.00638009      -1.09030     0.0517389       1.85040      -2.07550      -2.06174      0.832777      -1.46906     -0.193457     -0.865816     -0.958232      0.386224     -0.501242     0.0299791       1.00275       1.36136       1.46877       1.63003       1.62666       1.63854       1.57300       1.43705       1.37746       1.19770       1.03856      0.930018      0.790428      0.674822      0.545531      0.441539      0.327414      0.258482
  32  13 3148.9255    3.9774  1.2361 12.3558  0.0007      0.562135  0.0334   0.0634   0.0579    0.1082   0.0000      0.511270   439.0421       4.74859       14.6432       5.76212      -1.62129      -1.17031      -1.02412      -1.75659       3.73755       1.51660       1.89481     -0.833817     -0.374407     -0.787612      0.248916     -0.545161    -0.0878285     -0.116671       1.16550       1.58482       1.70784       1.91600       1.88471       1.91440       1.79482       1.66829       1.55268       1.40760       1.23071       1.05198      0.909368      0.766724      0.615891      0.498700      0.377864      0.290643
  32  14 3303.3905    3.7177  1.5866 12.2972 -0.0067      0.761509  0.0391   0.0530   0.0683    0.0800   0.0000      0.451773   441.9094       5.08368       16.9522       1.17492      -1.38552     -0.763255       1.30468     -0.114863      -1.27879       2.02292     -0.540016      -1.56545     -0.513731      -3.35406       1.07284     -0.594935      0.214033     -0.606108       1.36197       1.84884       1.95465       2.15233       2.13119       2.16616       2.12027       2.01321       1.84340       1.60611       1.38326       1.20804       1.05724      0.869448      0.713508      0.560348      0.453784      0.337895
  32  15 3456.8505    2.9873  2.5465 11.6972 -0.0018      0.607054  0.0508   0.0337   0.0884    0.0503   0.0000      0.229118   441.4466       4.19612       14.8324       9.05073     -0.364955      -4.18241       3.48855       5.71196      -4.67949     -0.152334       3.26850     -0.207773      -1.58398      -2.53781       1.87990      0.539333     -0.740138      0.605564       1.78583       2.37334       2.61910       2.85363       2.88146       2.90289       2.84281       2.61422       2.42081       2.12780       1.86718       1.56908       1.33041       1.10343      0.912303      0.730585      0.587105      0.441466
  32  16 3609.6651    2.4305  3.8298 11.1476 -0.0007      0.835476  0.0641   0.0228   0.1156    0.0396   0.0000      0.149619   440.5553       9.28731       10.6710       7.60701      0.266990      -2.06982      -1.92168      -2.88483      -1.23531      -2.25066      -3.59859      -5.20932      0.396902       1.06865    -0.0906729      0.664952     -0.805335    -0.0404374       2.18749       2.88360       3.12577       3.44798       3.53365       3.53317       3.40499       3.14772       2.92384       2.64503       2.31248       1.98787       1.71542       1.36000       1.15507      0.929445      0.727907      0.558549
  32  17 3761.4856    2.1065  5.5180 10.5345 -0.0005      0.426904  0.0804   0.0164   0.1441    0.0374   0.0000     0.0956710   437.1811       11.9818       15.6963       13.8707     -0.501495    -0.0398550      -2.25730      -3.41995       5.60465      -2.72893       4.69440       1.20901      -2.31297      -5.49751       1.27653     -0.248217     -0.593509    -0.0983933       2.72944       3.55649       3.98498       4.20724       4.43415       4.35190       4.20629       3.90998       3.60627       3.32742       2.89203       2.50022       2.08174       1.74710       1.45956       1.16845      0.914186      0.705875
  32  18 3912.9802    1.7415  8.1449 10.2591 -0.0001      0.503562  0.1149   0.0119   0.1991    0.0303   0.0000     0.0736400   438.3410      -2.13546       13.4243       10.6490      -24.4227      -1.85309       5.46136       8.20408       1.45670      -2.95738      0.545846     -0.212969       7.60391      0.677852      0.714949      0.566355      0.345337     -0.253096       3.70019       4.91901       5.45664       5.67669       5.95467       5.81257       5.67585       5.40493       4.96934       4.46471       3.94423       3.41658       2.90995       2.43762       1.98048       1.58502       1.26292      0.974016
  32  19 4063.5550    1.4429 10.6277 10.0329 -0.0002      0.332088  0.1566   0.0091   0.2617    0.0281   0.0000     0.0728431   444.3254      -4.45162       20.7578       6.64119       3.87062       7.62508    -0.0877149      -7.91416      -12.7087      -3.56543       6.62998      -3.91715      -5.46376     -0.454760       2.62452       1.67703     -0.239922      -1.10087       4.59691       6.17062       6.78489       7.35077       7.49546       7.49022       7.22980       6.72826       6.26552       5.63849       4.95640       4.28382       3.65541       3.08148       2.46626       2.01207       1.56021       1.21977
  32  20 4213.9624    1.1231 13.7851  9.9787 -0.0020      0.330016  0.2408   0.0069   0.3788    0.0246   0.0000     0.0881394   449.7219       4.81519      0.686735      -1.78937      0.594693       3.07112      -3.54298       1.79087      -13.3225       3.62307       2.20332       8.43601      -11.2747       4.60766     -0.610195      -3.86370     -0.930584       2.96248       6.36101       8.40938       9.58973       10.0970       10.3641       10.2397       9.92397       9.31930       8.57008       7.85414       6.87453       5.99629       5.09636       4.24292       3.49159       2.80961       2.20149       1.68149
  33   5 1823.8861    0.4050  0.4300  9.0456 -0.0017       12.8161  0.0201   0.0110   0.0338    0.0469   0.0000       2.13569   440.2657      -1.61647       21.5189      0.641404      -2.63320     -0.199249       1.13211       2.39236      -1.46676     -0.144244      0.764251     -0.548009     -0.565865    -0.0845003      0.502532     -0.225400     -0.403725     -0.239500      0.981102       1.34475       1.37632       1.37920       1.45987       1.29815       1.27046       1.09400       1.08305       1.00746       1.06180      0.942297      0.865970      0.699610      0.575739      0.427869      0.334396      0.299720
  33   6 2007.7279    0.6249  0.6201  9.1414 -0.0012       9.91377  0.0211   0.0131   0.0381    0.0651   0.0000       1.24796   441.1988     -0.538062       19.7947       1.45770      -1.32819      -1.66198       1.97124      -1.96741      -1.60426      0.390270      0.821815      0.631324     -0.651276      0.245145      0.374722     -0.237912      0.139985    0.00828436      0.854679       1.13238       1.28102       1.35494       1.31402       1.34861       1.21297       1.14848       1.13292       1.04970      0.934333      0.835013      0.703058      0.566074      0.467586      0.356930      0.298891      0.228134
  33   7 2187.4570    0.9681  0.7974  9.6468 -0.0007       6.03442  0.0249   0.0180   0.0460    0.0816   0.0000      0.987864   439.6676      -1.51917       23.1952      -1.32031      -3.80459       4.29195      0.977370       1.66796     -0.114953      0.655979       1.10756      0.322767    -0.0258979      0.341266      0.755363     -0.518304      0.382995      0.131070       1.00250       1.33734       1.52405       1.70515       1.72080       1.71450       1.70520       1.58703       1.42179       1.26854       1.05168      0.904291      0.721426      0.603906      0.489720      0.393503      0.315454      0.250238
  33   8 2360.8973    1.4014  1.0733 10.1282 -0.0010       3.13095  0.0298   0.0233   0.0535    0.1092   0.0000      0.797677   439.3334     -0.284825       16.1838      0.685773      -2.84013       2.27572      0.242495     -0.304085      0.154927      0.566128      0.755435      0.592458     -0.494256      0.278516      0.236496     -0.314101     -0.402031      0.228848       1.04964       1.38492       1.49068       1.69052       1.63884       1.59344       1.63812       1.52676       1.40890       1.24852       1.16177      0.962877      0.821102      0.727986      0.578972      0.463540      0.371028      0.299355
  33   9 2529.2572    1.8779  1.1731 11.0008 -0.0020       2.65948  0.0337   0.0307   0.0575    0.0941   0.0000      0.770608   441.7718       3.43061       20.1077      -1.74772      -5.21499      0.981062      -1.31808      -1.25336      0.669266      -1.39967      -1.01074      -1.98336      0.426003     0.0243476     -0.168822     -0.864057      0.397040      0.407746       1.14011       1.45922       1.58121       1.82487       1.76235       1.74442       1.75725       1.63302       1.48642       1.35097       1.20521       1.06195      0.902888      0.744598      0.607707      0.487851      0.400344      0.313580
  33  10 2695.1422    2.6011  1.0387 11.6705 -0.0032       2.92873  0.0299   0.0444   0.0525    0.0912   0.0000      0.766300   439.7972       2.13436       22.5873      0.562176      -4.54644      -1.69439       2.22272     -0.913306      0.738188    -0.0835449       1.18811      0.404154     -0.941141     -0.283894       2.14751      0.615866     -0.120231     -0.295718       1.03767       1.47983       1.59391       1.78469       1.73748       1.72757       1.67235       1.57091       1.42721       1.30962       1.14822       1.02404      0.867985      0.702665      0.586519      0.460293      0.385864      0.285955
  33  11 2858.6158    3.3546  1.0193 11.9157 -0.0001       1.66965  0.0271   0.0561   0.0505    0.1040   0.0000      0.710795   439.7935       3.66045       17.0182       3.04390      -2.28499       2.96233     -0.471588     -0.888095       3.61054      -1.64611     -0.565226      -1.38217     -0.259283     -0.996724      0.361487      -1.28210     -0.122555      0.260505      0.969139       1.30137       1.40732       1.46669       1.59128       1.53304       1.56597       1.39224       1.30197       1.16315       1.03632      0.939990      0.801262      0.677771      0.540277      0.443123      0.350736      0.270779
  33  12 3018.8864    3.9663  1.0342 12.3877 -0.0023       1.10147  0.0316   0.0673   0.0526    0.1017   0.0000      0.766166   440.4411       3.11933       16.7300       2.70072      0.183185      -1.52288      0.250974      -3.42910       2.15898      -2.22767       2.61500      -1.98633      0.629300     -0.782204      0.858219  -0.000423857      0.633324     -0.207625       1.31597       1.92653       2.25809       2.60429       2.69128       2.70218       2.49986       2.30744       1.99843       1.71864       1.45067       1.17310      0.925799      0.739138      0.600890      0.456696      0.361182      0.266824
  33  13 3176.0885    4.0147  1.1961 12.6088 -0.0030      0.697921  0.0322   0.0647   0.0587    0.0901   0.0000      0.721968   438.5365       4.85920       14.3363     -0.482214      -2.17176      -1.37518     0.0526999      -3.26485      -1.09258      0.249032      0.703242       1.59289      0.459437      -1.29368     -0.354560      0.522619     0.0191071      0.838465       1.15018       1.52450       1.69763       1.89450       1.89440       1.78749       1.76314       1.64062       1.54799       1.39896       1.24676       1.06056      0.935189      0.744108      0.616997      0.482891      0.389745      0.313350
  33  14 3331.4454    3.5322  1.7559 12.1745 -0.0004    -0.0219186  0.0409   0.0471   0.0727    0.0696   0.0000      0.412985   438.6427       6.46357       16.6493      0.579960      0.268989      0.901284      -2.57050     -0.900862     0.0506520      -1.31101     -0.484552      -1.14055    -0.0159590      -2.20367      0.372310    -0.0569831     -0.115817     -0.839116       1.30905       1.77645       1.90431       2.10771       2.13017       2.11078       2.09718       1.99904       1.79163       1.63908       1.40652       1.24394       1.05310      0.914369      0.744499      0.582759      0.477893      0.358780
  33  15 3485.9001    2.9382  2.6575 11.6393 -0.0025      0.498973  0.0525   0.0323   0.0887    0.0520   0.0000      0.205525   439.0228       2.21818       14.6564       8.67919      -6.24679       2.12982       1.06859      -1.69474      -2.64709      -1.85316       2.32293     -0.274110      -1.49386       3.57138     -0.844302      -1.78476      0.111202     -0.891182       1.73604       2.34269       2.53191       2.80507       2.87982       2.79102       2.72547       2.51443       2.40618       2.09786       1.89998       1.66047       1.41765       1.18709      0.969811      0.772407      0.633609      0.487955
  33  16 3639.4019    2.3973  4.1650 10.9952 -0.0002      0.622530  0.0662   0.0210   0.1190    0.0384   0.0000      0.131198   440.6413       6.60941       16.6283       3.72669      -10.1000      -1.56476     0.0298999      -3.71800       5.12348      0.982015       4.78768      -3.70484      -3.56226      -1.24360     -0.654152      -2.23019     -0.675666    -0.0621431       2.22994       2.94326       3.23877       3.50082       3.56312       3.52783       3.39691       3.19846       2.96458       2.71308       2.42186       2.10897       1.78965       1.50360       1.23317       1.02440      0.815379      0.609590
  33  17 3792.0114    1.9721  6.3759 10.5209 -0.0004      0.394114  0.0900   0.0146   0.1645    0.0329   0.0000     0.0880227   436.3638       3.41916       18.3243       2.57529       1.23316       5.72380     -0.256931      0.119692       4.95112      -1.76768      -1.84542     -0.829828      -1.10104       1.06936      -1.45539      -1.01768      0.171284     -0.701236       2.91490       3.89673       4.33674       4.66826       4.70486       4.59417       4.43671       4.20670       3.96109       3.57392       3.24077       2.83547       2.45769       2.03650       1.67010       1.33898       1.05764      0.844151
  33  18 3944.1363    1.6727  8.9012 10.2078 -0.0001      0.462740  0.1228   0.0109   0.2166    0.0290   0.0000     0.0705673   440.5467       17.7809       6.57967       3.36705      -2.37338       1.41101       1.76052      -1.56177      -10.5345      -3.41947       4.96581      -6.45092      0.692301       2.22390      -1.55018       1.20330       1.47331       1.69502       3.73027       4.94403       5.54731       6.11240       6.17762       6.16516       5.97648       5.62971       5.13624       4.69435       4.12123       3.60640       3.05668       2.56284       2.11935       1.69521       1.33807       1.05359
  33  19 4095.5775    1.3831 12.2663 10.0244  0.0000      0.414172  0.1853   0.0080   0.2982    0.0263   0.0000     0.0721299   443.8695      -1.94218       3.55894       13.3885      -14.2850      -7.29416      -9.85488      -11.0957       7.66464     -0.825137     0.0851447       7.08888      -8.35671       3.37169      -1.88062    -0.0508836       1.17457      -1.84163       4.95345       6.57224       7.38763       7.97847       8.12675       8.14655       7.85987       7.38273       6.87563       6.23491       5.44618       4.82431       4.14129       3.44094       2.84007       2.31640       1.80235       1.41529
  34   4 1649.7743    0.2481  0.2993  8.8852 -0.0043       24.9006  0.0211   0.0082   0.0286    0.0348   0.0000       4.95691   440.2369      -1.35586       18.7078      0.317330      -1.55488       1.48659      0.900606      0.136589     -0.264152       1.01391    0.00487335      0.496731   -0.00972511     -0.229538     -0.325464    -0.0455544     0.0303547     -0.124193      0.812579      0.826484       1.27166       1.23036       1.08354       1.31247       1.15720       1.06716       1.21315      0.909087      0.805482      0.855527      0.541954      0.511671      0.437962      0.334634      0.260752      0.212202
  34   5 1841.3275    0.4208  0.4718  9.0194 -0.0028       10.5761  0.0190   0.0105   0.0353    0.0502   0.0000       1.87887   440.2408      0.595089       19.0018   -0.00842921      -2.12413     -0.474995       2.59995     -0.726472     -0.423059     0.0885244      -1.24458      0.419220      0.403259     -0.248873      0.203004    -0.0623158      0.328879     -0.179478      0.740529      0.982474       1.03927       1.12265       1.11607       1.23963       1.15627       1.13226       1.06464      0.828145      0.856747      0.737159      0.594843      0.516556      0.420844      0.349499      0.297842      0.214214
  34   6 2026.4568    0.6424  0.6438  9.2980 -0.0029       8.69790  0.0210   0.0134   0.0416    0.0627   0.0000       1.29401   441.2541      0.244882       21.3635      0.699823      -1.17159      -2.07882      -1.36859      0.382843       1.86108      0.223076      0.875892     -0.101868     -0.669625     -0.570083      0.323100     -0.404635     -0.312253     -0.415350      0.908180       1.21026       1.37410       1.53259       1.57464       1.57746       1.56903       1.41985       1.30914       1.12147      0.974103      0.839037      0.695666      0.558147      0.458688      0.380123      0.302938      0.235088
  34   7 2207.1146    0.9659  0.9707  9.6405  0.0008       5.20520  0.0284   0.0166   0.0527    0.0852   0.0000      0.924254   439.9495      0.121707       20.4443     -0.609428      -2.51394      0.260822     -0.223954    -0.0744188     0.0220555      -1.11001     -0.541721      -1.91986     -0.420195       1.65186       1.14765     -0.975284     -0.509295     -0.166815      0.962160       1.37782       1.50175       1.74323       1.71189       1.77080       1.64146       1.59519       1.40744       1.22830       1.12621      0.972438      0.798278      0.679260      0.577711      0.433457      0.357069      0.273283
  34   8 2381.3458    1.4022  1.1085 10.4370 -0.0027       4.02299  0.0329   0.0231   0.0548    0.0922   0.0000      0.859752   442.0645      0.574525       21.5666       2.56371      -2.80469     -0.693228       1.84792      0.508464      -1.08738      0.278071      0.648011      -1.00632     -0.637887      0.580984      0.464736     -0.792429      0.138424     0.0190828       1.08844       1.48236       1.51571       1.72446       1.71402       1.74241       1.61779       1.62770       1.54098       1.37726       1.19921       1.03025      0.869533      0.753331      0.635395      0.504272      0.407919      0.331047
  34   9 2550.7428    2.0119  1.2266 10.7977 -0.0010       2.25815  0.0326   0.0309   0.0571    0.1026   0.0000      0.735164   439.3503       1.35816       19.6582      -1.29393     -0.559875       2.22104       1.04109     -0.827260      -1.45011      -1.81100      0.696887     -0.264992      -1.36803       1.14509      0.209430      0.256876     -0.108913      0.240636       1.07895       1.40623       1.57821       1.73476       1.75882       1.80712       1.73489       1.63211       1.46802       1.35335       1.16540       1.06518      0.851328      0.749095      0.624556      0.486860      0.398846      0.316861
  34  10 2718.0407    2.6937  1.0940 11.3976 -0.0018       1.18628  0.0290   0.0432   0.0536    0.1050   0.0000      0.749097   442.2173       3.75709       20.7213       2.88558      -3.03367       2.23290      -1.17011      -2.80291       1.12262       2.41953      0.434812      -2.43271      -1.54468     -0.766502     0.0735415     -0.378005     -0.843041     0.0890437      0.954234       1.18431       1.40652       1.46931       1.46937       1.53248       1.43783       1.38510       1.28170       1.18588       1.08390      0.909484      0.784532      0.652828      0.567586      0.437716      0.370844      0.279142
  34  11 2882.9895    3.3375  0.9896 12.2807 -0.0004       1.26041  0.0273   0.0565   0.0498    0.0844   0.0000      0.714676   442.3772       5.22351       16.3613       2.67682      -1.93358       1.64501       2.78978      0.912883      -1.80095      0.527479     -0.670032     -0.569989     0.0642189     -0.479678     -0.316469     -0.761957     -0.374569      0.234050      0.982138       1.25091       1.38089       1.50639       1.56730       1.52349       1.46303       1.35411       1.28701       1.20102       1.08559      0.906953      0.808090      0.666713      0.558842      0.448722      0.373379      0.281870
  34  12 3044.5838    4.1042  1.0996 12.5297  0.0007       2.30376  0.0289   0.0661   0.0534    0.0981   0.0000      0.664496   439.4285       2.68532       14.5280       4.59270      -4.02159     -0.811777      -1.38683      -2.11530     -0.742751      0.696238     -0.200157     -0.194881      0.357554     -0.253843     0.0278261     -0.520013     -0.422787      0.108591      0.979908       1.31390       1.44657       1.53919       1.57679       1.55159       1.56817       1.46311       1.38450       1.26990       1.09122      0.954351      0.783360      0.680494      0.563715      0.460516      0.377557      0.295238
  34  13 3202.9395    3.8993  1.2398 12.6493 -0.0043       1.95050  0.0342   0.0612   0.0588    0.0876   0.0000      0.736111   438.7403       4.44228       15.1473       7.19429      -2.77124       2.81987      0.749087      -3.15809      0.289498      -3.12415     -0.426486      -2.59226      0.424805     -0.328484      -1.15727     -0.388236     -0.144653    -0.0957486       1.05005       1.45300       1.53271       1.68547       1.74104       1.69245       1.64282       1.54992       1.45952       1.32074       1.20154       1.04891      0.919246      0.796028      0.657352      0.546705      0.401140      0.332851
  34  14 3359.2763    3.5251  1.8548 11.9415 -0.0003      0.584013  0.0401   0.0437   0.0704    0.0677   0.0000      0.371500   437.2365       6.12581       14.5876       2.54407      -1.94153      0.617463       3.60493      -1.33474       1.63816     -0.471937     -0.506946     -0.430792      0.128936      -1.06212      0.979913      -2.15288     -0.679745     0.0955073       1.28450       1.69628       1.91572       2.02343       2.03770       2.06543       2.02044       1.91445       1.79608       1.58442       1.41777       1.25788       1.09922      0.920214      0.774803      0.614879      0.505871      0.393554
  34  15 3514.5132    2.8808  3.0121 11.3069 -0.0006      0.450801  0.0527   0.0284   0.0936    0.0501   0.0000      0.180071   438.4605       5.05044       16.9582       5.02879       1.87851       1.60371       1.49523     -0.963249       2.06416      -1.80021      -3.43078      -2.62366     -0.433918     -0.687311      -1.04686      -1.69328     -0.658995     -0.344405       1.66856       2.22832       2.43526       2.69719       2.68741       2.68408       2.58389       2.51113       2.27999       2.08866       1.91199       1.66194       1.43186       1.19961      0.989560      0.826106      0.651060      0.514474
  34  16 3668.8644    2.3638  4.5598 10.7909 -0.0000      0.520900  0.0679   0.0191   0.1203    0.0378   0.0000      0.107284   437.6601       6.55092       15.7182       2.46296     -0.189412      0.733351       1.31972      -2.95863      0.981588       1.25487       1.92010      -3.16429     -0.453063      0.309279       1.43975      -1.20500     -0.311138     -0.314450       2.11756       2.79098       3.08857       3.40621       3.40784       3.44700       3.30213       3.20347       2.91298       2.68514       2.43180       2.11503       1.80994       1.52883       1.27445       1.04303      0.811322      0.655310
  34  17 3822.5907    1.9013  6.7350 10.5175 -0.0004      0.581833  0.0942   0.0138   0.1683    0.0315   0.0000     0.0837978   437.4233       3.74531       22.4748       9.58719      -8.71057       5.62630      -5.24153      0.639630      -3.07182      -3.99380     -0.758254      -1.98397      -2.70914     -0.988270     -0.190074      -1.22934       2.10658      -1.34612       2.89148       3.86915       4.29725       4.57388       4.73072       4.77334       4.65153       4.39140       4.05206       3.72372       3.23653       2.88704       2.48689       2.10398       1.73343       1.41229       1.12081      0.898541
  34  18 3975.0887    1.6180 10.0904 10.1094  0.0004      0.394022  0.1394   0.0098   0.2388    0.0288   0.0000     0.0714929   440.3181       8.45091       9.89109       5.66451       3.56017      -3.64426      -3.34055      -1.84636       3.66915       1.06124       1.34763       4.27857       2.39678      -4.17599      -2.12995    -0.0433577      -1.60503       2.13497       3.88735       5.22110       5.81634       6.27044       6.47270       6.38564       6.31717       5.90900       5.54789       5.01985       4.45021       3.93055       3.40461       2.87353       2.43799       1.94992       1.53369       1.20389
  34  19 4126.4959    1.3392 12.6364 10.0017  0.0001      0.132413  0.1916   0.0074   0.3053    0.0253   0.0000     0.0768624   441.4126      -5.99059       16.1155       18.6593       11.4663      -9.10576      -7.66753       9.95939      -5.15232      -9.34049       2.73264       2.26177       4.86746       1.46421       4.18555     -0.341209       3.51871     -0.195822       4.87223       6.41747       7.28695       7.68663       7.94089       7.79989       7.73785       7.27009       6.82871       6.23668       5.55631       4.90128       4.16667       3.55285       2.96062       2.38173       1.91985       1.51232
  35   4 1665.9858    0.2715  0.2487  8.9244 -0.0108       19.3130  0.0143   0.0098   0.0259    0.0342   0.0000       4.61426   441.1480      0.677041       21.4881       1.58488      -2.31191      0.433170       2.06988     -0.476316      -1.72203    -0.0412765      0.229747      -1.01113     -0.234975    -0.0466288     -0.135924     -0.254533     0.0984367  -0.000141739      0.590729      0.695838      0.789646      0.984723      0.878466      0.941498      0.962491      0.884127      0.781646      0.703971      0.702187      0.582363      0.490578      0.417267      0.318531      0.277972      0.247773      0.181552
  35   5 1858.5063    0.4438  0.4774  9.0222 -0.0062       13.2419  0.0165   0.0110   0.0367    0.0489   0.0000       1.78063   440.3460      0.270899       20.8264     -0.704390      -1.54886      0.509771      0.884617       1.31777      0.139421     -0.247873      -2.02757     -0.202310      0.931925      0.201869     -0.512751     -0.407967     -0.214629     0.0866193      0.667987      0.873073      0.965720      0.996677       1.04536       1.04703       1.03881      0.962682      0.967800      0.821160      0.775551      0.657160      0.572422      0.499307      0.440281      0.366075      0.292857      0.217828
  35   7 2226.5263    1.0275  0.9537  9.6863 -0.0023       4.57613  0.0274   0.0175   0.0480    0.0933   0.0000      0.841249   440.6361      0.495311       21.4584       4.83112      -4.19551      -1.97978      0.813092       1.22634       1.61586     -0.441496     -0.956137     -0.645026      -1.04699      0.336461     -0.151066    -0.0352883     0.0163859     -0.378464      0.961583       1.32664       1.39139       1.51597       1.55790       1.60522       1.59768       1.41927       1.35279       1.18901       1.11168      0.939225      0.826448      0.717815      0.589068      0.474111      0.374121      0.309434
  35   8 2401.4042    1.4549  1.0509 10.3906 -0.0015       3.02747  0.0300   0.0238   0.0533    0.0987   0.0000      0.862510   440.0068      0.332675       20.2723      0.930120      -3.35916      -3.47092      0.185127      -3.18534      0.361121      -1.24694      0.229448      -2.20620      -1.24115       1.42293      0.720259     -0.539969      0.471202     -0.156404       1.02968       1.36553       1.46659       1.65300       1.75977       1.67922       1.64317       1.54000       1.46569       1.30533       1.15927      0.997338      0.860404      0.722164      0.607575      0.497474      0.396173      0.300926
  35   9 2571.8770    2.1172  1.1260 10.9365 -0.0009       1.44569  0.0297   0.0329   0.0551    0.1040   0.0000      0.735702   440.7755       1.50027       17.4203     -0.384837     -0.510152       1.95540      0.437927      -1.23162      -1.89095     -0.776965      0.384806     -0.880230     -0.827057     0.0864751      0.346590      -1.14218      0.509238     -0.253907      0.936530       1.26588       1.36327       1.55494       1.54036       1.53754       1.50366       1.40036       1.30734       1.19552       1.09680      0.952006      0.861517      0.688707      0.611763      0.474853      0.391627      0.306685
  35  10 2740.6069    2.8262  1.0237 11.6223 -0.0004       2.26550  0.0278   0.0457   0.0496    0.0959   0.0000      0.720052   441.7011       3.34071       16.4629       3.44971      -2.61749      0.538601       1.63183      0.716919    -0.0555425      -1.03516      -1.72486     -0.780895     -0.379179     -0.434604     -0.643419      0.715368    -0.0254293     -0.231285      0.986722       1.23936       1.29519       1.38745       1.52025       1.55141       1.49508       1.30157       1.26431       1.16214       1.06033      0.896031      0.783200      0.699862      0.601058      0.477966      0.372474      0.297186
  35  11 2906.8884    3.6292  0.9585 12.2185  0.0014       1.30446  0.0249   0.0609   0.0483    0.0878   0.0000      0.825841   440.0932       4.36696       18.2352       2.15668      -1.51943       1.22280      0.493937      0.765292       1.37966      -2.68456      -1.35721     -0.332783    -0.0429884      0.515686     0.0326945     -0.806700     -0.223380    -0.0551567      0.877043       1.14252       1.36299       1.44468       1.49286       1.48107       1.43073       1.35146       1.24981       1.13019       1.01108      0.861092      0.724758      0.636064      0.511859      0.423756      0.330311      0.263895
  35  12 3069.6474    3.9066  1.1267 12.5086 -0.0005      0.589077  0.0316   0.0615   0.0540    0.0973   0.0000      0.730635   439.6931       5.06723       16.2233       3.98217      -1.62013       1.99998     -0.441126      0.282101     -0.955493      -1.24496      0.820275      -1.90409     -0.178830     -0.699870      -1.16037     -0.418924     -0.276895      0.430239       1.11406       1.55757       1.84235       2.05335       2.09847       2.06453       1.99724       1.83476       1.64376       1.46029       1.29976       1.09302      0.954753      0.800044      0.642545      0.505708      0.414157      0.323974
  35  13 3229.1903    3.9483  1.4258 12.4342 -0.0016      0.698640  0.0338   0.0560   0.0629    0.0798   0.0000      0.471013   439.4749       6.23799       12.8496       4.59544      -4.26887     -0.215583      0.694733      -1.32926       1.77263      -2.39307       2.07485      0.273957      -1.19262     -0.396702     -0.444617     -0.183909     -0.172502      0.371249       1.07545       1.43511       1.61901       1.72875       1.83385       1.77104       1.73354       1.63690       1.47480       1.41027       1.22743       1.08113      0.945957      0.832828      0.671678      0.556170      0.433009      0.364750
  35  14 3386.7249    3.3534  2.0987 11.8802  0.0007      0.986124  0.0427   0.0393   0.0771    0.0598   0.0000      0.299148   440.7883       5.05259       14.6449      0.273648     -0.401688       2.08035      -3.75775      -1.17046       4.85370     -0.237693       2.80712       2.03074      0.377333      -1.87965      0.793540     -0.188850      -1.10089      0.150219       1.30687       1.76921       1.94978       2.20120       2.15498       2.17110       2.13771       2.02384       1.88506       1.72274       1.55315       1.34226       1.14921      0.973292      0.806942      0.667670      0.532526      0.431244
  35  15 3542.9395    2.7287  3.2630 11.4237  0.0010      0.681050  0.0570   0.0263   0.0986    0.0430   0.0000      0.182361   441.0576       4.29696       18.0495       7.06169       1.37116      -3.11005      -2.75497    -0.0681276       5.54763      0.440670      -2.29131       1.85650       1.38900     0.0526975     -0.670920      0.453441      -1.16698       1.13215       1.80362       2.36530       2.61343       2.78228       2.82381       2.79354       2.83078       2.64230       2.49738       2.27815       2.10410       1.77675       1.56168       1.34661       1.11563      0.924649      0.742192      0.593466
  35  16 3698.0268    2.2236  5.1697 10.7255 -0.0004      0.515769  0.0730   0.0172   0.1341    0.0352   0.0000      0.102413   437.6699       8.08557       18.8638       4.68875      -5.85707       2.88352       1.75851       3.86352      -8.47675      -3.69274       2.36518      -1.30008      -2.34090       1.39607      0.425277      -1.87860      -1.85555      0.574361       2.25348       2.94341       3.32437       3.61108       3.67545       3.66416       3.55806       3.37861       3.15367       2.83901       2.63803       2.31518       1.99133       1.71489       1.43722       1.15276      0.924049      0.739078
  35  17 3852.0956    1.8766  7.4804 10.4240 -0.0000      0.293832  0.1001   0.0128   0.1782    0.0304   0.0000     0.0741178   441.8236       3.11504       14.6704       6.70007       2.41002       1.70177       2.63261      0.467215     -0.439430      -4.81372       8.17225      -3.62729      -3.54387      -1.03883      -1.33166     0.0618648     -0.898124      0.815247       2.99088       3.93695       4.41293       4.74659       4.85411       4.83842       4.75666       4.47694       4.20585       3.86117       3.45506       3.13909       2.62701       2.31340       1.89166       1.57688       1.26156      0.994125
  35  18 4005.7216    1.5139  9.7202 10.1809 -0.0012      0.373872  0.1399   0.0094   0.2351    0.0274   0.0000     0.0748236   441.5244       13.7861       5.54811       6.34071      -5.56913     -0.685309       4.86889       2.05849       4.49392       1.18092      -1.71153      -6.54205      -1.49943      -1.44191      -2.15148       1.14398      -2.47527       2.67770       3.80125       5.03540       5.65547       6.16183       6.21916       6.25476       6.01747       5.78539       5.35803       4.79377       4.49398       3.93494       3.47762       2.91143       2.45078       2.03506       1.59385       1.27809
  35  19 4158.6044    1.2589 12.5394 10.0228 -0.0024      0.405282  0.1949   0.0071   0.3079    0.0243   0.0000     0.0816850   446.2144       11.3988      -2.10516       2.68355      -14.6640      -1.84709      -1.17509      -8.93162      -1.51687      -2.30779       12.5077      -2.07381       3.40416      -7.61311      -2.09073      -2.41196       4.71895       1.03398       4.96510       6.53355       7.45589       7.89956       8.37881       8.28751       8.07498       7.59323       7.20575       6.40482       5.83703       4.99295       4.35169       3.71473       3.11756       2.55035       2.03701       1.60599
  36   5 1875.4910    0.4829  0.5000  8.9565  0.0001       11.1183  0.0185   0.0110   0.0329    0.0529   0.0000       1.52773   440.9313     -0.137057       21.5120     -0.455870      -2.20748     -0.469434     0.0723023    -0.0630758     -0.454198      0.705007      0.683965     -0.212478      0.209293     -0.204789     -0.290914     -0.490767     0.0288451    -0.0230487      0.672748      0.984079      0.997132       1.13324       1.09944       1.10924       1.07894       1.05802       1.00977      0.885652      0.813033      0.730711      0.612434      0.546328      0.411971      0.352985      0.306421      0.243683
  36   6 2063.1792    0.7197  0.7628  9.1790 -0.0002       8.82177  0.0221   0.0133   0.0438    0.0742   0.0000       1.01473   441.7224      0.273406       22.7788      -1.13082      -3.22118      0.674224     -0.120815     -0.344890     -0.912602      0.626837     -0.790919      0.707886      0.102931      0.115559      0.238229    -0.0198364     -0.501147     -0.205643      0.822211       1.12596       1.21001       1.31465       1.26680       1.24837       1.17111       1.17178       1.11607       1.06776      0.951663      0.886545      0.735036      0.648848      0.527862      0.404953      0.345110      0.266188
  36   7 2245.6217    1.0633  0.9179  9.8269 -0.0013       5.17796  0.0249   0.0181   0.0494    0.0828   0.0000      0.848655   440.8795       2.60647       21.6537       2.74439      -3.11207       1.66642     0.0590373      0.890688      -1.65270    -0.0706074     -0.197601     -0.879499     -0.842569     -0.447339     0.0491071     0.0347847     -0.335492    -0.0403803      0.906305       1.19976       1.36154       1.40957       1.43520       1.41077       1.31940       1.18753       1.18211       1.05414       1.02315      0.958145      0.867048      0.742504      0.641758      0.545797      0.444480      0.333389
  36   8 2421.3271    1.5885  1.0412 10.6112 -0.0015       5.35922  0.0290   0.0257   0.0505    0.0884   0.0000      0.824037   441.5004       1.08222       19.2247      -2.32924      -1.83070       2.18508     -0.457761      0.971826      -2.31596       1.83076       1.97143      0.269434       1.09387     -0.181024      0.364666      0.453690      0.335070      0.210377      0.930124       1.20567       1.40033       1.53714       1.58862       1.52423       1.52709       1.43038       1.34571       1.20028       1.08622      0.930686      0.829372      0.710553      0.582036      0.491415      0.411497      0.310512
  36   9 2592.8342    2.1566  1.2052 11.0683 -0.0010       3.60293  0.0328   0.0332   0.0557    0.1056   0.0000      0.886493   440.1929      0.785325       21.1799       4.85561      -3.46013       1.21415      0.603912     -0.456313      0.237528      -1.20473     -0.645827      -1.64183     -0.857631      0.149463      0.500451     0.0529968      0.447993     -0.342544      0.984764       1.31847       1.42799       1.57649       1.60215       1.61132       1.55335       1.52263       1.42009       1.32671       1.13998      0.989462      0.868916      0.728478      0.623308      0.499862      0.424602      0.337421
  36  10 2762.7445    2.9223  1.0376 11.6393  0.0001      0.446600  0.0267   0.0458   0.0498    0.1015   0.0000      0.828740   440.0519       2.23246       18.1967       1.94830    -0.0283532      0.954869      -1.81823     -0.157082       1.01322      -1.25118     -0.741276      -1.28506       1.73637     -0.975549     -0.199381     -0.591140      0.209652      0.116421      0.843527       1.09483       1.18931       1.34494       1.31774       1.38276       1.30925       1.32004       1.17744       1.10305      0.961895      0.859124      0.749604      0.650902      0.544606      0.445592      0.356864      0.290059
  36  11 2930.2851    3.6733  1.0061 12.3838 -0.0029      0.426018  0.0263   0.0599   0.0492    0.0899   0.0000      0.623398   440.8207       1.77141       15.1827       5.43916      -2.28918      -1.25217       3.87184      -1.20100       1.31992      -2.21868     -0.599805      -1.96775      0.829837     -0.413290     -0.361741    -0.0244428     -0.400741     -0.450598      0.888363       1.14091       1.29612       1.40473       1.39360       1.42542       1.43919       1.25530       1.20160       1.14179       1.02147      0.904884      0.809527      0.676384      0.584796      0.471785      0.392916      0.311209
  36  12 3094.3934    4.1193  1.1963 12.4838 -0.0018       1.59415  0.0323   0.0623   0.0525    0.0932   0.0000      0.600370   438.6658       5.92615       16.4116       2.66149     -0.506398     -0.217007       3.01210      0.687634       2.15657      -1.33912      -1.12151      -1.41495     -0.444807      -2.21772     -0.143587      -1.01103     -0.145979      0.173128      0.933695       1.31041       1.41178       1.51310       1.59701       1.53880       1.57519       1.45429       1.42069       1.32107       1.14679       1.01215      0.856795      0.698630      0.607950      0.495615      0.413820      0.347797
  36  13 3255.1825    3.8328  1.4567 12.4852  0.0005      0.679374  0.0350   0.0532   0.0618    0.0768   0.0000      0.526120   441.3257       4.10394       15.0876       4.00889      -4.27861      -2.69747      -2.66613      -1.04552      0.811854      0.104295      0.419739      0.354969      0.545300     -0.190230     -0.202164     -0.251680      0.209827      0.213142       1.07813       1.43163       1.54793       1.70000       1.76069       1.72965       1.72137       1.58102       1.51178       1.40022       1.25861       1.13734      0.974203      0.837013      0.685650      0.566468      0.469815      0.382036
  36  14 3413.8226    3.2365  2.2006 11.9975 -0.0003      0.849921  0.0432   0.0371   0.0784    0.0519   0.0000      0.287856   440.1156       1.76480       12.8817       3.27794      -1.80765       2.20373      -1.56544     0.0957960       1.43494      -3.87727      -1.52669     -0.302205       1.55278      -1.41200     -0.453756     -0.585465      -1.44924      0.194247       1.34109       1.76044       1.97234       2.13386       2.19707       2.20753       2.18305       2.06225       1.96511       1.78182       1.58069       1.39504       1.17413       1.03250      0.844652      0.685987      0.574849      0.447560
  36  15 3570.8620    2.6281  3.5107 11.3178 -0.0007      0.341984  0.0591   0.0238   0.0998    0.0409   0.0000      0.164688   438.6701       3.40069       18.9736       9.08066      -7.25531     -0.955504       5.36835       2.93920      -2.60514      -2.35000       1.16453      -3.46439     0.0999726     0.0351465      -1.33144      -1.00955      0.239998      0.501977       1.78217       2.41041       2.60587       2.89324       2.88946       3.04602       2.90145       2.76056       2.54092       2.37617       2.09518       1.89031       1.60211       1.37738       1.15970      0.943611      0.768348      0.620956
  36  16 3726.8308    2.1753  5.3993 10.7196 -0.0006      0.385579  0.0763   0.0163   0.1360    0.0345   0.0000     0.0906998   442.3556       4.58437       14.6226       5.95674      0.611601       6.19626      -5.57692      -1.74580       2.91061       1.41049      -1.15882       1.76884      -3.96411       2.22782      -3.14801     -0.463042      0.781683      -1.76698       2.29879       3.14667       3.47616       3.69566       3.73177       3.78223       3.70137       3.53525       3.35085       3.04738       2.78320       2.45393       2.14044       1.80515       1.52732       1.25883       1.02412      0.808436
  36  17 3881.8151    1.7327  7.7356 10.4600 -0.0007      0.429319  0.1081   0.0116   0.1876    0.0281   0.0000     0.0788414   443.3012       5.33776       15.6629      -2.98655      -10.8232       1.07172      -4.06141      -7.38053      -4.81945      -1.05264     -0.331659      -7.70268      -2.21044      0.914274      -1.79856      -3.26832     -0.147057      -1.73035       3.04725       4.13891       4.49081       4.95242       5.00347       5.13157       4.87618       4.80842       4.42974       4.09004       3.63990       3.27054       2.80414       2.41822       2.01626       1.68263       1.36063       1.07992
  36  18 4035.9167    1.5102 10.6811 10.1470 -0.0005      0.401982  0.1487   0.0087   0.2491    0.0266   0.0000     0.0729118   442.4477       11.6024       19.8767       9.88926      -4.39673      -12.3003       7.66343       2.34891      -1.59933      -4.03276      -1.67442      -4.22817       3.41864      -1.42410      -2.40029      -2.47037     -0.375248     -0.825741       3.88800       5.19005       5.76512       6.17091       6.45672       6.47503       6.29365       6.02576       5.65670       5.16865       4.63373       4.08104       3.58546       3.12089       2.57447       2.12552       1.70372       1.38342
  37   3 1486.8358    0.1510  0.1561  8.9366  0.0113       54.4051  0.0155   0.0074   0.0245    0.0281   0.0000       15.3344   440.6181       1.43704       20.4088      -1.81632      -2.11325     -0.661572     0.0210110     -0.901433     -0.767239       1.66470     0.0153284    -0.0738606      -1.15038     -0.191189      0.223582     -0.393976    -0.0635539      0.148934      0.659816      0.809906      0.752710      0.861208      0.947264       1.03094       1.06760      0.853491      0.758236      0.686125      0.683395      0.632088      0.656388      0.572813      0.442804      0.349833      0.258596      0.234284
  37   6 2081.1668    0.7293  0.7467  9.2594 -0.0033       6.10042  0.0232   0.0131   0.0409    0.0758   0.0000       1.06912   441.2251       1.90943       20.6507       2.63990      -2.91757      0.759593      -1.17423      0.465716     -0.932313       1.49852      -2.13952      0.336424     -0.724619       1.29496    -0.0389890     -0.240081     -0.251374     -0.241201      0.897314       1.22519       1.38341       1.47688       1.54445       1.53916       1.44000       1.30369       1.21179       1.12421       1.02317      0.912855      0.823148      0.692769      0.595055      0.500805      0.393646      0.300666
  37   7 2264.4409    1.1609  0.9491 10.0038 -0.0043       3.88690  0.0258   0.0196   0.0488    0.0874   0.0000      0.841149   441.4790       1.66519       20.0275       1.03619      -2.25688       1.58386     -0.913473       2.57436      0.404059       1.13544       2.11246    -0.0876283       1.47367      -2.16467      0.268868      0.177314     -0.508273    -0.0405119      0.881841       1.16041       1.24316       1.33072       1.45370       1.44581       1.45363       1.28916       1.18953       1.08016       1.00149      0.919674      0.820581      0.734857      0.620156      0.520765      0.405334      0.322488
  37   8 2440.7840    1.6535  1.1387 10.6057  0.0001       3.91357  0.0304   0.0257   0.0551    0.0974   0.0000      0.797413   439.7146     -0.437768       19.4515       3.90103      -1.49107     -0.571476      0.643375      -3.64541       1.48679      -2.22104       2.80321     -0.222046      0.236721     -0.412657     -0.518621     -0.145769     -0.587719     -0.357513      0.885308       1.21277       1.34597       1.48610       1.49409       1.54809       1.54149       1.41990       1.38400       1.19790       1.06250      0.965632      0.825136      0.721991      0.586198      0.497259      0.393047      0.325768
  37   9 2613.4291    2.3121  1.1552 11.2979 -0.0021       2.18200  0.0317   0.0355   0.0531    0.0942   0.0000      0.751528   440.7833     -0.464294       17.6043       2.68434      0.459060       1.25436      0.619001      -1.23605      -1.21036      0.359792      -2.48532     -0.680697     -0.917161      0.290148      0.349886      -2.12675      0.272934      0.267946      0.870809       1.24413       1.29975       1.47753       1.50598       1.49369       1.51623       1.36740       1.35514       1.17691       1.11487       1.00874      0.830681      0.739050      0.606808      0.509470      0.422218      0.338894
  37  10 2784.6812    3.0630  1.1625 11.8988 -0.0004       4.06224  0.0298   0.0467   0.0537    0.0964   0.0000      0.711575   441.7214       4.09360       17.8586      0.740057      -4.23180      0.883077      -1.55028      -1.01594      0.159603      -1.94569     -0.867662      -1.44369      0.173891     -0.159738      0.812234      0.561353     -0.489653      0.175076      0.880023       1.20034       1.30042       1.43070       1.45402       1.49602       1.45933       1.35480       1.28767       1.17250       1.08765      0.968924      0.832032      0.711018      0.597974      0.488149      0.412739      0.323816
  37  11 2953.3765    3.7861  0.9849 12.4738 -0.0005       2.01989  0.0259   0.0612   0.0477    0.0838   0.0000      0.938422   440.4370       1.35457       16.9418       1.83230      -1.61867       1.00756     -0.759417      0.138797      0.825890    -0.0421180       1.09762      -1.50096      0.165317      0.512737       1.12560     -0.606450     -0.278738     -0.674763      0.827641       1.09907       1.18943       1.33299       1.33541       1.35041       1.25298       1.25978       1.11908       1.06901      0.975869      0.891565      0.794190      0.681406      0.592219      0.453659      0.387660      0.316317
  37  12 3118.5902    4.1410  1.1345 12.8080 -0.0024     -0.100454  0.0291   0.0643   0.0540    0.0875   0.0000      0.736063   440.3626       3.20874       16.7226       2.39086     -0.606655       2.01487      -1.59221       1.11298      -2.13830     -0.654913      0.156722      -1.36500       1.11613      -1.08162      0.554618     -0.818325      0.404834     -0.291684      0.905811       1.21895       1.34326       1.51586       1.53221       1.51382       1.51090       1.44445       1.34731       1.18164       1.08659      0.954112      0.831535      0.745308      0.605266      0.517308      0.414199      0.327916
  37  13 3280.6464    3.7192  1.6643 12.3887 -0.0021      0.654441  0.0365   0.0478   0.0685    0.0622   0.0000      0.396421   442.7928       4.55341       17.9817       3.72812      -1.09010       1.26382      -1.24908     -0.865519      -1.16664      -3.59623      -1.06360      0.678300      -1.49329      -2.02918     0.0612088     -0.611658     -0.403348     -0.243705       1.09774       1.38905       1.57749       1.68211       1.73028       1.78321       1.75987       1.66708       1.53742       1.40523       1.27659       1.14989       1.01068      0.866907      0.706110      0.610598      0.477638      0.391633
  37  14 3440.4419    3.1022  2.5957 11.7131 -0.0009      0.485347  0.0463   0.0314   0.0838    0.0462   0.0000      0.222104   442.3895       2.45950       16.9186       2.76734      -1.21194      -2.23891       1.08239      -3.06415     -0.755801       1.90267    -0.0561259      -2.15792       1.69006      -1.71151      -1.45751      0.568678     -0.498106      0.231273       1.38243       1.88147       2.07495       2.26920       2.37271       2.37415       2.29739       2.22030       2.04112       1.88723       1.70525       1.48293       1.28451       1.10595      0.926571      0.771838      0.629744      0.507063
  37  15 3598.6508    2.5630  3.9524 11.1455 -0.0006      0.557737  0.0601   0.0217   0.1099    0.0398   0.0000      0.134114   439.7532       9.48969       11.4637       2.03086      -2.21634      -3.12517     -0.470166      -4.24401      -1.86618      -3.53272      0.105664      -2.75212       2.52067      -4.13846      -1.30583      -2.05586      -1.24630     -0.647049       1.79592       2.31505       2.60173       2.81461       2.94510       2.93672       2.91650       2.73873       2.60042       2.42183       2.11106       1.85643       1.62298       1.44417       1.21191       1.01607      0.816672      0.650390
  37  16 3755.4509    2.0972  5.8050 10.6077 -0.0010      0.529844  0.0788   0.0149   0.1435    0.0334   0.0000     0.0909641   439.4755       8.26635       14.1006       5.44476       5.15185      -4.94733       1.49120       4.53235      -9.18830      -3.43227       6.87007      -3.17936       4.56664      -1.96072      0.982167      -2.95634      0.597839      -1.66786       2.29340       3.05991       3.38197       3.62547       3.71747       3.80097       3.68225       3.52438       3.33563       3.09958       2.78110       2.49149       2.14369       1.88571       1.58072       1.33398       1.10720      0.866888
  37  17 3911.0979    1.7536  8.1982 10.3588 -0.0006      0.368241  0.1080   0.0111   0.1922    0.0285   0.0000     0.0761164   443.3820       13.1034       13.5560       2.19345      -8.32755     -0.473707       7.41891       3.35979      -4.43294      -2.31068      -2.00205      -1.76912      -1.81049      0.478189      -3.85788      -2.21624       1.33034      -1.80797       3.00919       4.00187       4.51777       4.77003       4.89637       4.99554       4.84186       4.64412       4.31845       4.06252       3.69686       3.26408       2.85465       2.44127       2.06352       1.72038       1.40325       1.12744
  37  18 4065.7046    1.4324 11.0486 10.1547 -0.0003      0.227058  0.1606   0.0079   0.2618    0.0252   0.0000     0.0748797   439.3977       9.29769       10.8848       15.4447       5.09277      0.966965      -5.71551      -6.55070       2.09233      -1.44869      -6.75344      -2.10037      -6.35066     -0.876904      -1.11217     -0.114195    0.00352300      -4.04000       3.95317       5.33406       5.92494       6.35899       6.66443       6.59759       6.45131       6.20472       5.81828       5.42042       4.83646       4.37438       3.77222       3.26708       2.73029       2.27730       1.87803       1.48929
  37  19 4220.1511    1.1976 13.8780  9.9297 -0.0018      0.412224  0.2150   0.0063   0.3296    0.0238   0.0000     0.0847881   429.0209       9.36446       26.3710       10.1332       12.5443      -7.60770      -10.0033       12.4342      -4.22068      -6.93652       2.33370     -0.281575      -10.4688      0.322844       5.71178       7.98388       1.28129       1.35401       4.84770       6.48461       7.17904       7.74945       8.10545       8.13436       7.91847       7.64115       7.21479       6.63081       5.95159       5.39483       4.60990       4.02143       3.35006       2.81601       2.26361       1.86935
  38   5 1908.8741    0.5477  0.5474  9.0308 -0.0012       11.5727  0.0186   0.0112   0.0323    0.0530   0.0000       1.39799   441.3487      -1.10939       20.6565     -0.387251      -4.16159       1.53270      0.829383      0.798285     -0.383099      0.993501      0.580278      0.505113     -0.647830     -0.318517     0.0299884     -0.190991     -0.213253      0.208932      0.674527      0.846161      0.964613       1.07026       1.10580       1.10757       1.08710       1.05962       1.01092      0.864533      0.780966      0.702696      0.613136      0.512340      0.461212      0.387259      0.307546      0.238157
  38   6 2099.0455    0.7970  0.7897  9.2108 -0.0034       8.03839  0.0222   0.0141   0.0420    0.0808   0.0000      0.968486   440.8419    -0.0683162       20.1760      -2.21416      -2.61443      0.830074       2.04084     -0.806677      -1.58109       1.48357    0.00806541      -1.90958      0.620171     -0.501237     -0.181999     -0.701632      0.217696      0.439221      0.760023       1.00845       1.13219       1.21441       1.24498       1.28328       1.23774       1.14782       1.05215      0.972559      0.881405      0.844343      0.745756      0.666635      0.573961      0.485315      0.404048      0.309433
  38   7 2283.0024    1.1707  0.9752 10.0307 -0.0008       3.94441  0.0260   0.0189   0.0481    0.0837   0.0000      0.818357   441.3101       1.16261       20.0970      0.545684     -0.555019     -0.623253     -0.219998     -0.429563       1.14341      0.561849     -0.169266     -0.552962       1.46273     -0.322357     -0.450195     0.0205323      -1.12037     -0.341370      0.821300       1.11857       1.23131       1.40870       1.41156       1.42182       1.39710       1.30091       1.22534       1.10913       1.03585      0.903858      0.781905      0.671226      0.578560      0.480187      0.409501      0.323469
  38   8 2460.1119    1.7384  1.1831 10.6921  0.0012       4.28489  0.0304   0.0264   0.0553    0.0919   0.0000      0.772389   440.7214       2.02975       19.8923       1.09817      -1.50832       1.90916      -1.61146     -0.499444       2.65459      0.294064      0.731022     -0.390498       1.93632      -1.33245      0.837850     0.0563220      0.149333     -0.283007      0.902411       1.21263       1.39036       1.43874       1.51023       1.47991       1.46643       1.39132       1.34661       1.21030       1.10568      0.995641      0.877131      0.755207      0.658881      0.550747      0.455751      0.359424
  38   9 2633.7628    2.3340  1.0930 11.3296  0.0014       1.90067  0.0275   0.0357   0.0518    0.0896   0.0000      0.875335   441.4060       1.22811       19.7190       4.28129     -0.567691     -0.265008      -2.14084     -0.106507      0.826351      -1.38950      -1.12141     -0.925670      -1.55996      0.320958     -0.291598      -1.16855     -0.501720     0.0967970      0.805668       1.07641       1.22806       1.32265       1.34115       1.38102       1.35548       1.27912       1.24538       1.11959      0.991654      0.900111      0.778606      0.697706      0.578060      0.482232      0.398193      0.310668
  38  10 2806.1089    3.1969  1.0407 11.8963 -0.0031      0.369599  0.0259   0.0501   0.0504    0.0975   0.0000      0.660886   441.7914       2.95422       19.2854      0.900490      -1.43601       1.34688       1.06902      -2.04532       1.30059      -1.54654      -2.21531     -0.817090      0.866212     -0.269001      -1.13833      0.467038     -0.157217     0.0774877      0.883830       1.19387       1.29688       1.39668       1.38568       1.32250       1.32734       1.25864       1.23748       1.15259       1.07478      0.967481      0.863482      0.710104      0.604660      0.481085      0.401826      0.318787
  38  11 2975.9758    3.8485  0.9667 12.4249 -0.0062       2.13357  0.0246   0.0621   0.0457    0.0875   0.0000      0.605947   441.2967       2.87602       18.2731       1.98746      -1.37296       1.31054     -0.559714       2.02482       1.59388      0.523257     -0.266809      -1.98692      -1.18467      -2.63069      0.484398     -0.105130      0.798769    -0.0321764      0.731715      0.987065       1.11713       1.18021       1.25634       1.25601       1.26285       1.15275       1.11625       1.03432      0.920455      0.816901      0.719049      0.633848      0.523328      0.435410      0.355755      0.284350
  38  12 3142.3736    4.0359  1.1975 12.9337 -0.0007       1.43641  0.0317   0.0624   0.0578    0.0817   0.0000      0.752581   441.3396       4.82422       16.7886       5.00187      -3.80901      0.582039     0.0103769      -1.65841     -0.107640     -0.848631       1.11742     -0.423764      0.806688     -0.725610      0.297371    0.00185377      0.101777    -0.0117832      0.934710       1.25725       1.35237       1.43777       1.52095       1.56932       1.45737       1.39860       1.33654       1.22274       1.14138       1.02511      0.900232      0.776549      0.662182      0.549244      0.452627      0.362998
  38  13 3305.7953    3.7059  1.7419 12.3872  0.0001       1.11696  0.0377   0.0460   0.0687    0.0584   0.0000      0.456465   441.1454       5.80721       15.6446       4.19759      -4.70330       2.99122     -0.613545      -1.13642     -0.384550      0.489831       1.25989      -1.22028      0.282179      -1.05675      0.324634     -0.614253     -0.399243      0.599863       1.08907       1.45785       1.60233       1.71902       1.80749       1.81420       1.77813       1.68458       1.53652       1.45460       1.32732       1.18089       1.05274      0.935995      0.781446      0.662436      0.550612      0.428302
  38  14 3466.7400    3.0011  2.7800 11.7453 -0.0006      0.309060  0.0501   0.0293   0.0861    0.0419   0.0000      0.222561   440.5723       3.53271       15.5208       5.02103      -6.94242      -1.87655       2.21381       2.61210    -0.0504882      0.367348      0.491881      -3.37069    -0.0423082     -0.247278     -0.389757      0.459775       1.37714      -1.44822       1.42734       1.91411       2.13596       2.28041       2.44084       2.42742       2.37994       2.31362       2.16990       1.99198       1.73808       1.56813       1.35834       1.16814      0.978004      0.851339      0.689864      0.544396
  38  15 3625.9760    2.4666  4.1607 11.1396 -0.0009      0.720072  0.0623   0.0200   0.1113    0.0349   0.0000      0.127686   441.3905       9.10671       15.5742       5.84934      -3.34485     -0.140682       1.14048      -6.04669     -0.162771      -3.06497     -0.208721     -0.729604      0.194869      -1.83464      -1.29418       1.60158      0.794378      -1.61188       1.72814       2.33162       2.55637       2.73406       2.86108       2.87071       2.87134       2.74661       2.55247       2.40815       2.16631       1.94199       1.68575       1.44581       1.25049       1.00984      0.859425      0.695390
  38  16 3783.6324    2.0673  6.6789 10.4748 -0.0004      0.440535  0.0856   0.0134   0.1540    0.0310   0.0000     0.0798690   441.4628       2.16708       20.7142       8.71149      -2.15579       3.13020     0.0838772       1.29209     -0.583034      -6.63212      0.710785      -4.05770      -1.12548      -1.85361      -2.43478      -3.67103      0.277591      0.322545       2.39239       3.13553       3.50280       3.88533       4.03110       3.95772       3.94041       3.72506       3.52536       3.29111       2.97162       2.62934       2.32572       2.00049       1.69122       1.40541       1.16941      0.932108
  38  17 3940.0249    1.6718  8.8084 10.3151 -0.0002      0.383912  0.1196   0.0101   0.2070    0.0280   0.0000     0.0752928   436.1279       9.39351       12.1384       9.62380      -13.6729       2.14179       2.49158      0.888323      -3.93759      0.520082       4.84726       2.68715     -0.769861      -3.92241       1.16292       1.68948       1.81076     -0.840514       3.15430       4.30518       4.75519       5.19703       5.38616       5.38630       5.29030       5.04793       4.72642       4.42762       4.01724       3.59549       3.13640       2.67181       2.26050       1.87145       1.54727       1.26952
  38  18 4095.7738    1.3849 12.4607 10.1327 -0.0002      0.373425  0.1860   0.0072   0.2894    0.0241   0.0000     0.0799645   442.7561     -0.948908       10.0520    -0.0525855      -8.06940      0.191547       9.15158      -10.3497       3.40124      -7.68596       4.35808      0.831374      -5.07844     -0.799006     -0.767629     -0.807374      -3.18254       1.36530       4.19974       5.66360       6.28582       6.84573       7.09349       7.14905       7.04181       6.83527       6.35037       5.91724       5.30694       4.79493       4.14907       3.57567       3.03891       2.54270       2.06424       1.67515
  39   4 1728.3147    0.3225  0.3333  8.9447 -0.0042       18.3859  0.0139   0.0093   0.0296    0.0379   0.0000       3.10419   441.5216      0.894395       20.9478      0.519221      -3.52106     -0.319628      0.630533      0.336609      0.261497     -0.243257       1.11567     -0.128818   0.000386089      0.120501      0.156133      0.147961     0.0970624     -0.182272      0.538528      0.729428      0.882785      0.937837      0.952730      0.858999      0.817676      0.777743      0.739163      0.694244      0.742580      0.680044      0.619983      0.547794      0.455985      0.371151      0.324120      0.232730
  39   5 1925.2376    0.5349  0.5388  9.1653 -0.0028       9.39086  0.0178   0.0112   0.0347    0.0520   0.0000       1.43369   440.5679     -0.116819       19.8147     -0.860715      -3.16117     -0.517155      -1.94687      -1.26502      0.211789      0.884556      0.945875      0.524495      -1.61836     -0.973343      0.347473      0.542847     0.0523237    0.00572810      0.622508      0.872993      0.951567       1.02075       1.05335      0.963207       1.02185      0.884426      0.928554      0.829911      0.800661      0.709695      0.661633      0.556633      0.466731      0.384586      0.308208      0.234716
  39   6 2116.6949    0.8154  0.7295  9.4933 -0.0030       7.78617  0.0198   0.0147   0.0415    0.0655   0.0000       1.03278   441.6115     -0.495122       19.4463       2.27697      -1.28422      0.353985      0.354853     0.0682543     -0.868697      -2.27185     -0.297623      0.455798     -0.903143      0.262810      0.419019      0.363487     0.0957903     -0.155276      0.671466      0.855705      0.982489       1.06577       1.13014       1.13816       1.08841       1.09274       1.02305      0.919139      0.824347      0.743017      0.646429      0.545495      0.437659      0.383547      0.316298      0.258539
  39   7 2301.3492    1.2079  1.0565  9.9847 -0.0003       4.64314  0.0273   0.0189   0.0518    0.0898   0.0000      0.886298   439.9703     -0.793189       19.9750      -1.16236      -2.15376      0.335551       1.53470      0.945341      0.599641      -1.44992      0.948052      0.427835     -0.687159     -0.492679      0.970419     0.0746139     -0.728335     -0.268355      0.836531       1.10271       1.18811       1.29664       1.29840       1.36811       1.32078       1.23649       1.15652       1.10343       1.02458      0.914564      0.823434      0.744087      0.637307      0.523055      0.422309      0.353541
  39   8 2479.1031    1.7584  1.1717 10.6996 -0.0026       1.27359  0.0303   0.0264   0.0548    0.0979   0.0000      0.741205   442.8095      0.631468       16.7581      -1.15351      -1.70050      0.594254       1.32242     -0.447270      0.696360     -0.386504      0.539348     -0.778857      0.722420       1.12077     -0.498658      0.797576     -0.314555     0.0470368       1.06149       1.56090       1.78801       1.92866       1.94640       1.70251       1.57039       1.35768       1.22345       1.21421       1.34808       1.23043       1.35102       1.25961       1.07972      0.968492      0.821507      0.730500
  39   9 2653.9662    2.4166  1.1152 11.4634 -0.0019       2.27701  0.0289   0.0372   0.0527    0.0930   0.0000      0.710214   441.5987       1.46507       21.7973     -0.727470      -3.15951     -0.185969       1.29542     -0.649338     -0.649527      0.202815      -2.70950       1.40507       1.14998      -1.14271      0.592848     -0.227149      0.580383    -0.0404221      0.862166       1.16353       1.31462       1.40681       1.33860       1.40104       1.34542       1.30218       1.24376       1.16212       1.05993      0.989802      0.850677      0.765431      0.659375      0.552544      0.451455      0.374861
  39  10 2827.3662    3.3519  0.9873 12.1246 -0.0022       1.53880  0.0252   0.0523   0.0469    0.0862   0.0000      0.731266   440.9237       3.24357       20.1765       1.13091      -3.78249      -1.48784      -3.28642     -0.718258     -0.378738      -2.40266       1.58452      0.890701     -0.108637     -0.803346      0.405883    -0.0119059     -0.171024     -0.150478      0.745652      0.955843       1.10399       1.20562       1.22397       1.24585       1.24766       1.19148       1.10671       1.07629      0.959469      0.800278      0.721982      0.639768      0.546291      0.448424      0.377088      0.313516
  39  11 2998.2096    3.9742  1.0149 12.4615 -0.0004       1.55214  0.0256   0.0615   0.0481    0.0875   0.0000      0.903267   441.3109       3.02581       18.1805       1.37641      -3.27667      0.959125      -1.00063       2.27888      0.499421     -0.513560    -0.0300421      -2.71062     -0.336874      0.780779     -0.104558     -0.687125     -0.898040    -0.0671757      0.820106       1.09378       1.18034       1.29870       1.27173       1.28155       1.23905       1.17495       1.11334       1.09206      0.995900      0.942604      0.823171      0.702497      0.600465      0.482643      0.417721      0.337236
  39  12 3165.7279    4.1403  1.2047 12.7605 -0.0031     -0.539627  0.0307   0.0608   0.0537    0.0795   0.0000      0.719565   441.3866       2.85674       17.8569       2.71093      -5.38891      -1.43202       2.34587     -0.664447       1.57979      -1.00552     -0.174750     -0.748547     -0.443789     -0.757048       1.55740      0.402507    -0.0240284     -0.101964      0.878048       1.21873       1.29483       1.45781       1.45191       1.48520       1.37184       1.37190       1.27323       1.22072       1.06624       1.02763      0.886820      0.823752      0.688824      0.589040      0.483987      0.401322
  39  13 3330.4729    3.6321  1.8383 12.3139 -0.0007      0.295465  0.0389   0.0436   0.0691    0.0586   0.0000      0.311111   441.2670       1.08298       19.0586       2.14378      -2.50037       2.84702     -0.482924       1.86996     -0.865442     -0.946002      -1.75633     -0.896852      0.201720      -2.27470      -1.21207      0.222266     0.0615146    -0.0709460       1.12196       1.53657       1.72165       1.89888       1.97126       1.97811       1.90155       1.87031       1.75855       1.59942       1.45885       1.29718       1.12725      0.942767      0.799255      0.671625      0.558006      0.461155
  39  14 3492.8329    2.9354  2.9838 11.6257 -0.0006      0.928983  0.0510   0.0274   0.0890    0.0412   0.0000      0.185873   441.0661       10.1707       16.5782       4.26034      -2.22992       2.36843     -0.762456       2.93257       3.31831      -3.11747      0.967940     -0.205833      0.604685      0.451769      -2.60979     -0.201838      0.664728     -0.475019       1.37608       1.83845       2.04581       2.24085       2.39080       2.32510       2.30514       2.18357       2.08064       1.93699       1.74523       1.57789       1.38788       1.23281       1.06729      0.874588      0.722708      0.584665
  39  15 3652.9091    2.4281  4.8380 10.8965  0.0001      0.453762  0.0667   0.0180   0.1186    0.0337   0.0000      0.108476   441.3129       7.82472       18.3895       10.4519      0.110236       2.81906      -8.25855       3.36726       1.83760     0.0933036      -1.31061      -2.26218       1.18935      -1.88721      -1.12682      -1.88605      0.191897       1.27659       1.87158       2.58939       2.86784       3.18488       3.37575       3.30283       3.29269       3.03846       2.92662       2.69954       2.40357       2.15070       1.89304       1.67371       1.38650       1.17052      0.982505      0.793824
  39  16 3811.4102    1.9481  6.8300 10.5671 -0.0004      0.326730  0.0893   0.0127   0.1619    0.0288   0.0000     0.0811173   443.6867       8.02863       13.9013      -1.71476      -2.61183       3.07293     -0.346498      -3.69303     -0.433191      0.359151      -3.96274      -3.86347      0.146490      -2.23323    -0.0665244       1.60548     -0.351793      -2.02445       2.41664       3.15972       3.54990       3.90014       3.96840       4.06072       4.03244       3.78491       3.58853       3.38282       3.07210       2.79805       2.37246       2.11809       1.78513       1.49901       1.23294       1.01157
  39  17 3968.7995    1.6428  9.7057 10.2533  0.0001      0.438724  0.1305   0.0093   0.2186    0.0268   0.0000     0.0737769   448.7944       8.46646       9.09572      -2.96016      -3.93249       2.24168       1.49690      -14.5040      -6.10716      -2.81148      -5.69324      0.193225       2.59029      -6.89213      -3.56759      -2.99738      -3.08608     -0.881426       3.19698       4.21301       4.78705       5.12397       5.32000       5.38080       5.27432       5.06851       4.80942       4.43112       4.06349       3.67315       3.19758       2.82008       2.38800       2.03084       1.64855       1.36119
  39  18 4124.8625    1.3293 12.8910 10.1142 -0.0015      0.236753  0.1993   0.0067   0.3045    0.0232   0.0000     0.0823882   432.8599       8.89299       19.6265       6.49655      -4.24163     -0.750879      -11.5362       2.50187      -1.37150      -2.17693      -2.02694      0.109400       5.40809       3.42419       2.95216     -0.194622     -0.112370     -0.902149       4.31489       5.82285       6.68013       7.14360       7.39205       7.40673       7.18808       7.06267       6.55131       6.10588       5.60581       5.02700       4.46803       3.87454       3.26409       2.73334       2.31481       1.84248
  40   3 1530.3361    0.1794  0.2108  9.0037 -0.0080       28.5374  0.0156   0.0070   0.0255    0.0268   0.0000       10.7748   441.4085      -1.63618       20.6653      0.792803      -1.97158      -1.15044      0.669680     -0.111637      0.470677      0.328891      0.629677     -0.167161     0.0889357      0.260425     -0.417952     0.0359763    0.00628582     0.0717804      0.642461       1.11069       1.23667       1.10368       1.19075       1.42107       1.16283      0.808609      0.825438      0.753449      0.792223      0.854472      0.937006       1.02131      0.705554      0.675036      0.738363      0.552784
  40   4 1743.2899    0.3548  0.3823  8.9142 -0.0019       19.5435  0.0153   0.0090   0.0299    0.0392   0.0000       2.56296   441.2492      -1.16886       21.2743     0.0268359      -2.35569      0.897283    -0.0700544     -0.716471       1.02888     -0.418971      0.295240     -0.284988     0.0816446      0.104521      0.171442     0.0678724      0.160430     -0.271467      0.621415      0.861623       1.00892       1.13496       1.20210       1.23081       1.12583       1.05203      0.974432      0.917597      0.777723      0.662101      0.601444      0.521610      0.427103      0.368924      0.282663      0.237514
  40   5 1941.5039    0.5817  0.6107  8.9892 -0.0012       9.74697  0.0193   0.0111   0.0349    0.0629   0.0000       1.24022   441.3873     -0.114163       20.7795     -0.216695      -3.78655       1.25475     -0.405050       1.24658       1.02909     -0.562109     -0.345311     -0.628567       1.17945     -0.383369      0.983455     -0.314619      0.155076     -0.279333      0.647462      0.889376       1.00710       1.07461       1.17693       1.17021       1.19416       1.11807       1.01911      0.901111      0.814618      0.729010      0.673268      0.545107      0.492625      0.375520      0.338298      0.266283
  40   6 2134.0383    0.8747  0.8051  9.4530 -0.0018       5.68891  0.0215   0.0147   0.0413    0.0774   0.0000      0.911073   440.3022     0.0740170       20.6234      0.795126     -0.387331      0.297335     -0.286663      0.426518     -0.683872       1.28761      0.140196     -0.771090     0.0859622      -1.66481     -0.511493      0.379048      0.112756     -0.676269      0.680713      0.859793      0.966183       1.10350       1.07975       1.11095       1.08448       1.07461       1.00331      0.956997      0.818345      0.765857      0.675144      0.589971      0.506659      0.416551      0.354052      0.290958
  40   7 2319.4174    1.2988  0.9797 10.1042  0.0017       4.24725  0.0255   0.0202   0.0461    0.0848   0.0000      0.835155   441.3660       1.18736       20.3752       2.64567      -2.54786      0.901540     -0.640695     -0.520241       1.40141      0.771527      -1.07289      -1.31248     -0.773469     -0.655755     -0.175986     -0.660070    -0.0604683      0.221571      0.727826      0.956132       1.03454       1.19122       1.18276       1.21863       1.25028       1.16499       1.10116       1.02751      0.919833      0.816293      0.712191      0.627670      0.547675      0.460725      0.373932      0.310750
  40   8 2497.9583    1.8763  1.1526 10.8721 -0.0000       2.04522  0.0288   0.0277   0.0531    0.0955   0.0000      0.740064   441.3530       1.75703       19.6328       1.50740      -3.31947      0.702376      -1.56082     -0.774141      0.511917      -2.04013      -1.48408       2.21302     -0.275785    -0.0144256      0.270344      -1.20685     -0.392158     -0.128558      0.834910       1.10353       1.20048       1.32737       1.40390       1.41290       1.39606       1.36453       1.25118       1.19443       1.03845      0.947598      0.828838      0.735843      0.614707      0.507469      0.416991      0.356444
  40   9 2673.8795    2.6126  1.0605 11.3711 -0.0001       2.08917  0.0265   0.0387   0.0486    0.1032   0.0000      0.676225   440.5896      -1.16839       20.2636       2.16864      -2.57786       2.59338     -0.264715     -0.128217     -0.596194      -1.41067      0.955473     -0.314779      0.231038      0.492409      0.240507      0.170318     -0.172023     -0.272599      0.839221       1.22724       1.30080       1.47917       1.41330       1.33041       1.23196       1.15253       1.13900       1.11887       1.05354       1.02472      0.923372      0.882269      0.683042      0.596327      0.469722      0.407774
  40  10 2848.3267    3.2365  1.1029 12.2819 -0.0006       1.71479  0.0279   0.0489   0.0517    0.0777   0.0000      0.743165   440.4425       2.15670       19.3012       1.20531      -4.90529      0.621772      0.893791      -3.03477      0.359129     -0.332692      0.485056      0.716947      0.241946     -0.880823      0.695423      0.360529    -0.0257705     -0.328566      0.793950       1.05856       1.18301       1.25840       1.33501       1.33864       1.32602       1.22791       1.21590       1.12487      0.982788      0.908174      0.810674      0.717286      0.615788      0.504421      0.429379      0.364728
  40  11 3020.1105    4.0340  1.1236 12.5087 -0.0037       1.63197  0.0279   0.0599   0.0510    0.0903   0.0000      0.706587   441.4042       2.94828       17.5869       3.24065      0.420789      0.403527      -1.27482       1.87958      0.866890      0.466072       1.74980      -1.55906       1.23170      -1.71113       1.00346     -0.745404      0.125408      0.115622      0.748089       1.04620       1.14738       1.26037       1.24839       1.29788       1.29832       1.23989       1.20345       1.07838       1.00303      0.868545      0.811557      0.683727      0.599138      0.481035      0.412887      0.334561
  40  12 3188.7747    4.1814  1.3945 12.5795 -0.0004       1.05525  0.0329   0.0562   0.0582    0.0769   0.0000      0.620344   440.7643       2.72042       18.1027       2.96155      -1.02760       1.48650      0.427494      -1.58867      -2.07454      0.673393      -1.42666      -1.22314     -0.952591      0.337757      0.144101     -0.956993      0.249256      0.287245      0.916981       1.23168       1.39680       1.55534       1.64405       1.65379       1.57365       1.51070       1.40843       1.26957       1.23087       1.07328      0.949838      0.798555      0.685348      0.585955      0.492418      0.389259
  40  13 3354.6985    3.5049  1.9733 12.1643 -0.0024      0.369533  0.0389   0.0401   0.0715    0.0555   0.0000      0.336578   440.1728       7.79480       18.2152       7.64746      0.845010      -1.60280       2.26014      -2.37513      -1.99348       1.82240     -0.174923     -0.657193       2.08064     -0.799034       1.53237     -0.990020      0.115393     -0.617388       1.06933       1.42942       1.61078       1.77290       1.83324       1.82567       1.86715       1.76345       1.65257       1.54825       1.39181       1.25132       1.11267      0.953801      0.812019      0.665863      0.567987      0.468301
  40  14 3518.2918    2.8722  3.1887 11.5383 -0.0003      0.695472  0.0511   0.0255   0.0935    0.0393   0.0000      0.174242   439.7800       3.97961       17.4054       12.2849     -0.669490       5.77971      -2.04198       1.63698     -0.605329      -1.57080      -2.05804      0.275555    -0.0594436     -0.287218     -0.197548     -0.294879      0.303939     -0.240724       1.36718       1.81587       1.98925       2.20571       2.26129       2.32851       2.26531       2.17665       2.06481       1.93298       1.78186       1.57384       1.39046       1.22622       1.05468      0.919068      0.753236      0.613131
  40  15 3679.5832    2.3404  4.8729 10.8828 -0.0003      0.406537  0.0673   0.0169   0.1200    0.0333   0.0000      0.112326   439.4115       8.38981       13.7315       4.58353      -1.96838       4.09644      -6.60991       2.07587       1.00605       3.94319      0.691406      -4.41844   0.000487872       1.95931      -1.27842     -0.369730      0.260315     -0.516431       1.84084       2.39924       2.69986       2.88707       3.03439       3.07863       3.01367       2.89505       2.77484       2.53316       2.34496       2.09301       1.88884       1.62391       1.41187       1.15942      0.976419      0.801334
  40  16 3839.0271    1.8950  7.4473 10.5273  0.0001      0.321783  0.0983   0.0118   0.1675    0.0280   0.0000     0.0785475   439.9276       5.17408       12.6551       8.08246      -7.99203      0.780643      -7.40818       6.22636      -3.83224      -5.36026       7.87969      -2.83891      -2.07336      0.308413     -0.633878      -1.28359     -0.633853      0.169783       2.51636       3.33542       3.77237       4.01678       4.23453       4.25780       4.15896       4.08616       3.83626       3.50804       3.26554       2.91377       2.61757       2.30054       1.97513       1.69221       1.40021       1.13859
  40  17 3997.2554    1.5699 10.1752 10.2235 -0.0008      0.361236  0.1416   0.0084   0.2316    0.0263   0.0000     0.0740515   434.7461       2.19004       13.9080       3.91944      -1.43610      -12.8544      -1.47728     -0.542127       10.7298     0.0522820      0.382654      -3.12379       2.21739      -3.58703      -2.58180      0.435915       1.08732      0.570901       3.33898       4.46258       5.00898       5.41730       5.71320       5.70036       5.69968       5.39715       5.07385       4.73961       4.39996       3.86009       3.53691       3.03350       2.63246       2.17770       1.82454       1.48544
  40  18 4154.4989    1.3024 13.4164 10.0882  0.0005      0.470392  0.2007   0.0065   0.3067    0.0225   0.0000     0.0815078   433.1722      -3.23399       20.1067       16.5683      -4.39705      -6.37513      -8.06261     -0.583227       2.13413      -3.66853       4.34945      0.437893      -5.95379      0.232591       2.62559     0.0597243      -1.36158     -0.542884       4.18542       5.56901       6.28754       6.83345       7.09431       7.15478       7.16642       6.76633       6.45707       5.95212       5.50168       4.89009       4.41290       3.81592       3.23670       2.79794       2.26789       1.85341
  41   4 1758.0937    0.3715  0.3511  8.9681 -0.0051       13.2130  0.0131   0.0094   0.0272    0.0401   0.0000       2.41378   441.0818     0.0938396       20.6137      0.625670      -4.22357      0.338059     -0.680882     -0.301027      0.835916     -0.777027      0.304963      0.310759     -0.214594      0.593321    -0.0725330     -0.289754      0.512435     0.0866564      0.495448      0.638385      0.748353      0.756483      0.811769      0.804066      0.793220      0.754292      0.707177      0.651211      0.614230      0.575054      0.505832      0.471885      0.397205      0.339157      0.285156      0.225991
  41   5 1957.5653    0.6004  0.5997  9.0711 -0.0034       10.5165  0.0168   0.0116   0.0354    0.0598   0.0000       1.18617   440.9721     -0.505334       19.3210      0.533787      -1.58771     -0.310723      0.366442     -0.709297      0.476630      0.961279     -0.669257     -0.541134     -0.654079      0.718858     -0.377783      0.343660      0.247415      0.132828      0.578344      0.739625      0.823365      0.867485      0.889803      0.934021      0.947339      0.885111      0.854982      0.777825      0.697186      0.664760      0.588635      0.512749      0.486246      0.393054      0.307235      0.257868
  41   6 2151.2641    0.9107  0.8286  9.5999  0.0013       6.71277  0.0220   0.0152   0.0416    0.0737   0.0000      0.909217   440.8061     -0.495352       19.3306     -0.235620      -1.97326      -1.19292     -0.821892     -0.542166     -0.124038      -1.32397      0.508811      0.814387     -0.573821      0.379465       1.46419     -0.611186    -0.0897974      0.217821      0.722592      0.969224       1.08942       1.20531       1.21652       1.21517       1.13114       1.10755       1.05344       1.00092      0.913711      0.901716      0.813479      0.695963      0.590458      0.481504      0.414593      0.332369
  41   7 2337.2993    1.3185  1.1637 10.1532 -0.0020       3.80819  0.0296   0.0192   0.0532    0.0927   0.0000      0.801376   441.4318      0.755754       19.7049   -0.00337378      -4.40031       3.32853       2.60272     -0.427388     -0.197480      0.988892     -0.577062      -1.27125      -2.23676     -0.125628      0.555221      0.719974      0.439014     0.0395726      0.811059       1.08347       1.19999       1.28585       1.36358       1.42068       1.39314       1.33459       1.23624       1.15751       1.05420      0.955846      0.849390      0.717276      0.622945      0.521893      0.437064      0.356058
  41   8 2516.6580    1.9341  1.1613 11.0057  0.0006       2.28976  0.0296   0.0285   0.0519    0.0900   0.0000      0.753721   440.3553       1.98407       18.5855       1.99607      -1.46421       2.80041       1.84735     -0.542493       1.12295      -1.25196       1.13264      -2.14555      0.176360     -0.665119       1.03842      0.195696     0.0996652     -0.222972      0.830776       1.10419       1.26669       1.39250       1.43564       1.42986       1.44657       1.38787       1.31728       1.23088       1.11837      0.999968      0.859897      0.753081      0.628985      0.524891      0.437972      0.357619
  41   9 2693.6182    2.6142  1.0824 11.7469  0.0031       4.58917  0.0265   0.0400   0.0510    0.0841   0.0000      0.946080   441.6564       1.48076       20.7049       4.10038      -1.29365       1.28670       1.29856     -0.980911      -1.23239      0.923219      -1.76075     -0.667235      -1.33089      -1.46348       1.20019     0.0173675      0.327433     -0.341164      0.719214       1.00458       1.09568       1.21967       1.26653       1.30186       1.29375       1.24446       1.16829       1.06924      0.976099      0.868700      0.768496      0.676455      0.557074      0.491786      0.385967      0.331158
  41  10 2868.9605    3.4244  1.0354 12.3239 -0.0023     -0.299735  0.0262   0.0523   0.0471    0.0812   0.0000      0.857697   441.1482       3.96384       18.7511       1.70906      -2.22818      0.826063      0.846415      -1.87971      0.994515     -0.558411     -0.542333      -2.47951      0.122875      0.260599      0.861146     0.0373280      0.160840      0.400375      0.789344       1.05728       1.21908       1.29338       1.26858       1.26127       1.22800       1.16918       1.11629       1.05012       1.02342      0.930294      0.847146      0.725223      0.624582      0.519449      0.437187      0.369688
  41  11 3041.7139    4.1275  1.1350 12.6810 -0.0011      0.354753  0.0282   0.0606   0.0511    0.0857   0.0000      0.644830   441.7981       3.22465       19.1126       4.38298      -4.07700      -1.35917       1.06808      -4.11310      0.897091     -0.469365     -0.121070      0.783779     -0.170370      -2.03983     -0.358667      0.929465     -0.344069     -0.450138      0.762955       1.02446       1.07223       1.22497       1.25811       1.30538       1.29656       1.23245       1.18673       1.04899      0.960458      0.890761      0.762073      0.696153      0.613193      0.538663      0.436130      0.354267
  41  12 3211.3841    4.0417  1.5199 12.4637  0.0007      0.358672  0.0333   0.0499   0.0592    0.0660   0.0000      0.450947   440.8786       2.95756       17.2293       3.08047      -2.06892      -1.62818     -0.318530      0.892744      0.122855     -0.527621      -1.40700     -0.516338     -0.226876       1.15538      0.427940     -0.461360     -0.532985     -0.358396      0.894607       1.20267       1.31480       1.43274       1.53059       1.48794       1.52366       1.42623       1.43157       1.27235       1.16801       1.04987      0.919668      0.795623      0.693928      0.604121      0.487126      0.405313
  41  13 3378.6004    3.4697  2.2531 12.0612 -0.0016      0.559515  0.0417   0.0363   0.0750    0.0499   0.0000      0.262266   441.4283       6.09481       17.0807      0.591979      -1.77558       4.54150      0.236100      -4.75181       2.44000    -0.0649306      -1.03631     -0.605925       2.41032      -2.16416     -0.458351      -2.04703      0.161634    -0.0403334       1.12340       1.44610       1.58006       1.74944       1.83143       1.84292       1.83967       1.73272       1.68501       1.54473       1.46015       1.30521       1.15240       1.00468      0.888452      0.734625      0.617052      0.521347
  41  14 3543.5756    2.8033  3.5125 11.3512 -0.0001      0.800908  0.0537   0.0232   0.0949    0.0379   0.0000      0.154788   442.4069       6.18116       19.6167       4.15897      0.500503      0.583549      -1.08198       1.73097      0.379054      -3.86777     -0.973905      -2.73710      0.668742      -1.21089       1.14625     -0.339778      -1.37237      0.159524       1.41525       1.86807       2.09689       2.25714       2.39202       2.36280       2.37436       2.30420       2.13836       2.04544       1.82704       1.70638       1.48076       1.29360       1.12341      0.943911      0.786445      0.656775
  41  15 3705.9919    2.2346  5.4010 10.9063 -0.0002      0.636774  0.0727   0.0155   0.1316    0.0299   0.0000      0.109739   440.0512       6.82915       16.6164       4.66901       3.61808      -2.74847     -0.364809      -3.96464       4.33786      -7.71221      -1.78306      -2.78897       3.35879     -0.827173      -1.82301      0.416187     -0.201118      -1.30023       1.90064       2.52235       2.82117       3.06777       3.23320       3.28554       3.25804       3.07518       2.96502       2.73630       2.50924       2.26926       2.01880       1.73371       1.48875       1.25975       1.05449      0.859560
  41  16 3866.1580    1.8727  7.9008 10.5099 -0.0002      0.233452  0.1008   0.0112   0.1792    0.0276   0.0000     0.0769551   438.8008       4.31553       10.4351       4.69374      0.961362       4.95479       7.05235      -6.37262      -1.92674      -5.13961       1.79184    -0.0825604       2.79441      -5.88697      -1.64690     -0.146596      -2.26655     -0.925850       2.58178       3.41975       3.85331       4.16332       4.31012       4.34522       4.30366       4.15258       3.94615       3.65490       3.37286       3.10255       2.72042       2.36784       2.09269       1.73785       1.44508       1.21082
  41  17 4025.3625    1.5396 10.8658 10.2226 -0.0010      0.433563  0.1500   0.0078   0.2430    0.0252   0.0000     0.0795421   444.1293       10.3954       14.4248       2.20609      -5.63159       1.60396       7.50139       10.7027      -1.17628      -6.70378      -4.18719      -6.76054      0.428059      -6.32414       1.58810      0.738578      -1.64885      0.788638       3.34826       4.44249       5.00399       5.43383       5.64368       5.71358       5.64572       5.47971       5.16296       4.80379       4.44188       4.03123       3.58471       3.11982       2.72188       2.25737       1.88526       1.55996
  42   3 1558.2120    0.1999  0.2140  8.9213 -0.0055       29.0836  0.0134   0.0073   0.0233    0.0268   0.0000       8.05306   441.7839     -0.366694       22.0773     0.0469061      -3.77848      0.418630      0.168994     -0.126455      0.335985      0.329057     -0.569343      0.209758     0.0635686     -0.327444      0.257389      0.139650     -0.149165      0.162360      0.466325      0.552556      0.695642      0.786539      0.820150      0.845763      0.811086      0.760669      0.775443      0.649695      0.633959      0.498323      0.478315      0.440639      0.378596      0.300993      0.260488      0.208932
  42   4 1772.7133    0.3874  0.4180  8.9659 -0.0039       18.3381  0.0170   0.0092   0.0306    0.0393   0.0000       2.27895   442.5463      0.682568       20.9064     -0.314256      -2.21945     -0.845193      0.373682      0.630169      -1.49971     -0.657846     0.0301414      0.572714     0.0183537     -0.255326      0.387445     -0.217119     -0.319999     -0.417671      0.567231      0.729749      0.843016      0.818898       1.05031       1.04207      0.968243      0.902994      0.828429      0.836954      0.760515      0.661515      0.542144      0.490174      0.432841      0.357668      0.299031      0.237786
  42   5 1973.4117    0.6174  0.6626  9.1077 -0.0040       9.39537  0.0199   0.0122   0.0387    0.0601   0.0000       1.20507   441.4497     0.0929699       19.8705       1.18865      -1.68949     -0.963179       2.98695     -0.913137     -0.169547     -0.381898      0.781478    0.00545150      0.403881      0.221412      0.525248      0.568942    -0.0502537      0.295662      0.770756       1.11329       1.33826       1.53090       1.64680       1.66059       1.64284       1.55999       1.39531       1.26711       1.09987      0.913111      0.797604      0.640381      0.523558      0.440145      0.368675      0.299915
  42   6 2168.1953    0.9529  0.9172  9.3387  0.0005       4.91139  0.0227   0.0148   0.0436    0.0883   0.0000      0.805460   440.5871      0.233882       20.7462      0.684764      -1.67611     -0.399967     -0.485270      0.191610      0.305145     -0.762409    -0.0873965     -0.694689      0.110833     -0.578722       1.00723     -0.397260     -0.158264      0.280006      0.673936      0.928035       1.00706       1.13190       1.20175       1.21103       1.17888       1.09854       1.06773      0.990991      0.899186      0.826701      0.699282      0.662822      0.533805      0.470517      0.395913      0.329913
  42   7 2354.8515    1.3891  1.1132 10.2832 -0.0017       2.82720  0.0285   0.0204   0.0497    0.0866   0.0000      0.767471   440.5260       1.44925       20.7239       1.63949      -2.66045       1.42561       1.32124    -0.0495812      -1.31769      0.254685       1.73179     -0.438005     -0.175419      0.333630    -0.0292499     -0.527967      0.440243    -0.0201638      0.750741       1.01610       1.14743       1.21394       1.22821       1.30757       1.27537       1.19883       1.17154       1.05546      0.990897      0.916258      0.848647      0.734560      0.642542      0.544886      0.463931      0.378964
  42   8 2535.1717    1.9974  1.2299 10.8785 -0.0048       3.19224  0.0298   0.0280   0.0532    0.0916   0.0000      0.664853   440.7483       1.66499       21.1292     -0.551795      -4.40109       1.03306      0.503471      0.100545      -3.14182       1.23096       1.87068      0.255431     -0.196159     -0.869386      0.514506     -0.217108      0.439619     -0.777013      0.779147       1.08870       1.19753       1.32968       1.37300       1.43802       1.39349       1.31653       1.27503       1.16092       1.08841      0.979469      0.861285      0.748266      0.635649      0.539152      0.457884      0.373731
  42   9 2713.1338    2.7058  1.1717 11.6935 -0.0029       3.31954  0.0292   0.0390   0.0530    0.0893   0.0000      0.986002   441.0517       1.33396       17.7524      0.710154      -3.54395     -0.377220      -1.11283     -0.138973      -1.64022      -1.13289      -1.64026     0.0783954     -0.244517    0.00142841     -0.755073     -0.673939      0.112632     -0.502499      0.764805       1.01780       1.05587       1.17783       1.23950       1.27706       1.24960       1.17444       1.16900       1.07598       1.00856      0.905915      0.786517      0.710571      0.610347      0.532092      0.426116      0.359038
  42  10 2889.4495    3.5379  1.0362 12.4060 -0.0005     -0.343297  0.0254   0.0534   0.0479    0.0778   0.0000      0.796449   441.4653       2.01249       18.0153       2.20717      -3.90844     0.0800472     -0.508329      0.298390       1.22463      0.240093      -1.83507      0.177502     0.0487750     -0.340796      0.221704      -1.23815      0.187135     -0.198244      0.689407      0.944785       1.02686       1.15768       1.19777       1.18566       1.17200       1.11916       1.10931       1.03338      0.954069      0.849189      0.768621      0.645854      0.552249      0.477865      0.382834      0.328841
  42  11 3063.0366    4.2705  1.1084 12.7529  0.0009      0.811126  0.0265   0.0637   0.0506    0.0899   0.0000      0.549540   440.4933       2.63694       17.5405       2.64165      -1.68030       1.21150      -1.43762      0.143580      0.182998      -1.06176      0.151524     -0.614186     0.0104015      0.190027     -0.189268      -1.13339      0.119747    -0.0912056      0.748316      0.989271       1.07575       1.18296       1.19162       1.23496       1.25161       1.19523       1.10787       1.02279      0.976083      0.902661      0.814816      0.686728      0.605293      0.512347      0.413538      0.368406
  42  12 3233.7223    3.9854  1.6475 12.3298  0.0014       1.60599  0.0337   0.0472   0.0622    0.0666   0.0000      0.424279   440.9828       5.31532       19.3064     -0.441765     0.0254110       1.21912     -0.943998      -3.37899      0.670112      0.327035      -1.16612     -0.248143     -0.592476      0.167100     -0.639918     -0.978539     -0.397646     0.0623596      0.865528       1.19855       1.30554       1.46158       1.52326       1.55838       1.50617       1.45178       1.34019       1.25399       1.15395       1.08065      0.964389      0.858289      0.708363      0.645998      0.522759      0.434141
  42  13 3402.1223    3.3824  2.2695 11.9942 -0.0004      0.628169  0.0427   0.0345   0.0731    0.0483   0.0000      0.292411   442.3533       3.83221       19.6170       1.24769      -1.94994     -0.445923      -1.69166      -1.28330      0.163032      0.402230       1.76905     -0.913108      -1.15272     -0.752878     -0.154111      0.174867      0.858518     -0.364041       1.08116       1.45731       1.57533       1.74348       1.82252       1.78025       1.81605       1.73790       1.62561       1.57470       1.47624       1.32392       1.18301       1.02844      0.883723      0.753034      0.631616      0.537137
  42  14 3568.3285    2.6727  3.8017 11.4012 -0.0007      0.853563  0.0582   0.0218   0.1010    0.0343   0.0000      0.150036   441.1865       2.04166       12.2678      0.300562   -0.00729393      -3.72296      -5.69194      -2.44031       4.38034      -4.39662      0.262932      -1.44107      -1.82819       1.17808      0.818853       1.79247     -0.833507     -0.938025       1.48411       1.95574       2.23178       2.39291       2.55222       2.50740       2.54226       2.38997       2.36103       2.15805       1.98669       1.84382       1.59765       1.40650       1.22000       1.03906      0.888206      0.726685
  42  15 3731.7802    2.2202  5.9976 10.6969 -0.0003      0.465175  0.0762   0.0141   0.1385    0.0295   0.0000     0.0971191   440.8743       4.59897       12.1939       6.96796     -0.905397       4.19876       1.07939      -3.40110       4.22621      -1.48888       3.90170       3.89741       2.80879      -1.01357     -0.546511     -0.689294      -1.15554      -1.80407       1.93879       2.60146       2.87895       3.18125       3.31011       3.29357       3.34133       3.19097       3.07066       2.85750       2.67175       2.36420       2.09122       1.82767       1.60434       1.35035       1.14961      0.967827
  42  16 3893.0789    1.8020  8.5498 10.3409 -0.0004     0.0963148  0.1127   0.0098   0.1896    0.0273   0.0000     0.0782683   445.6058       5.53834       14.7787       7.15136      -5.69034       2.34490       6.16368      -1.07258       1.43742      -5.28310       1.46522      -1.54124      -2.15882      0.188845     -0.189839      -1.91594       2.85751     -0.897358       2.66397       3.52843       4.07619       4.34059       4.65516       4.66320       4.63542       4.45374       4.17590       3.92429       3.63189       3.28101       2.89423       2.53791       2.20664       1.87617       1.55834       1.29608
  42  17 4053.2885    1.4820 11.6544 10.1669  0.0001      0.384348  0.1661   0.0072   0.2590    0.0243   0.0000     0.0822015   440.3984       2.51025       20.5631       12.2092      -6.92256       4.84635       5.69368       6.36557      -6.30061       4.04297       4.64963      -6.30364      -4.12534      -2.84839     -0.440432     -0.649609       1.84394      -1.77630       3.48870       4.70762       5.20636       5.66436       5.96182       5.96230       6.00136       5.71870       5.55444       5.14730       4.76510       4.27657       3.85237       3.35439       2.90125       2.47632       2.08449       1.72790
  43   3 1571.8151    0.2095  0.2382  8.9277 -0.0032       9.11026  0.0152   0.0070   0.0248    0.0282   0.0000       6.93084   442.0599     -0.100256       20.8833     -0.701512      -2.48673     -0.114603      0.490324      0.178999      0.209130     -0.458729      0.658972     0.0108957     -0.476967     -0.178286     -0.646957     -0.270827    -0.0128496   -0.00923009      0.488656      0.625411      0.738192      0.776331      0.757802      0.806485      0.869268      0.675091      0.818417      0.728501      0.588042      0.555858      0.554595      0.485375      0.446177      0.423552      0.307702      0.252459
  43   5 1989.1415    0.6351  0.6878  9.1116  0.0004       8.61234  0.0191   0.0114   0.0376    0.0618   0.0000       1.13527   440.3256      0.230610       21.0042      0.212482      -2.69723     -0.570409     -0.811576       1.79511       2.42378      -1.41794      0.706916     0.0750141     -0.618279    -0.0968448       1.33513      0.620733     0.0354745      0.224526      0.620299      0.796629      0.857397      0.901427      0.930738      0.912936      0.954082      0.952528      0.934122      0.877231      0.784919      0.699627      0.607851      0.533839      0.496400      0.422777      0.359219      0.303564
  43   6 2184.9934    0.9479  0.9555  9.5837 -0.0012       4.53563  0.0239   0.0144   0.0455    0.0790   0.0000      0.841316   441.4432      -1.76803       21.4725       2.76599      -1.90894      -2.63116     -0.716611      -1.45826     -0.288268      -1.38549      0.965361       1.18503      0.305723      -1.11940    -0.0630984     0.0149134      0.613093     -0.149567      0.666198      0.880566      0.989362       1.08423       1.09156       1.10820       1.11532       1.04534       1.04979      0.958785      0.888437      0.816847      0.725369      0.655030      0.559229      0.488081      0.415396      0.350589
  43   7 2372.2866    1.4547  1.0898 10.4283 -0.0005       3.55337  0.0276   0.0214   0.0488    0.0861   0.0000      0.764271   441.2871      0.947272       21.4374      -2.28932      -1.59132      -1.02405     -0.723980      -1.57947     -0.406690      -1.40758      -1.28716     -0.302057     -0.767639     -0.157245      0.612254     -0.253992     -0.773433     -0.148849      0.785338       1.09883       1.18316       1.31772       1.30197       1.38869       1.34646       1.35693       1.27147       1.17776       1.05226      0.961944      0.865692      0.743917      0.630880      0.535964      0.448263      0.382615
  43   8 2553.4718    2.0791  1.2669 10.8176 -0.0022       2.68806  0.0287   0.0280   0.0534    0.0972   0.0000      0.613574   441.2344       2.71110       20.6040       1.63758      -1.33445       1.37638       1.71877      0.627269       3.34352      -1.84407     -0.943363     -0.573814      0.248723     -0.539774     -0.332304     -0.244994     -0.454673     -0.372350      0.749828       1.00948       1.14563       1.23375       1.30827       1.31550       1.31179       1.24110       1.20134       1.10038      0.978763      0.912452      0.821821      0.741441      0.638583      0.578275      0.494542      0.422633
[truncated: 749,266 more chars]
