# Supplementary material for: Global-Mode Analysis of Full-Disk Data from the Michelson Doppler Imager and the Helioseismic and Magnetic Imager
Source: Sol Phys. 2018 Jan 31;293(2):29. doi: 10.1007/s11207-017-1201-5 (PMC6566312; doi:10.1007/s11207-017-1201-5)
Supplement: Supplementary file 3 — (TAR 230.0 MB) [file 11207_2017_1201_MOESM3_ESM.tar › MDI/mdifd.2703.36]

   0  23 3303.8399    4.1088  1.1737 12.9445  0.0542  0.1794   0.7144   0.5988    1.4792   0.0000     0.0000       0.00000       0.00000       0.00000       0.00000       0.00000       0.00000       0.00000       0.00000       0.00000       0.00000       0.00000       0.00000       0.00000       0.00000       0.00000       0.00000       0.00000       0.00000       0.00000       0.00000       0.00000       0.00000       0.00000       0.00000       0.00000       0.00000       0.00000       0.00000       0.00000       0.00000       0.00000       0.00000       0.00000       0.00000       0.00000       0.00000       0.00000       0.00000       0.00000       0.00000       0.00000       0.00000       0.00000       0.00000       0.00000       0.00000       0.00000       0.00000       0.00000       0.00000       0.00000       0.00000       0.00000       0.00000       0.00000       0.00000       0.00000       0.00000       0.00000       0.00000       0.00000       0.00000       0.00000       0.00000       0.00000       0.00000       0.00000       0.00000       0.00000       0.00000       0.00000
   0  24 3438.9853    2.3838  1.1643 14.3845 -0.3028  0.3164   0.5538   0.6553    0.4891   0.0000     0.0000       0.00000       0.00000       0.00000       0.00000       0.00000       0.00000       0.00000       0.00000       0.00000       0.00000       0.00000       0.00000       0.00000       0.00000       0.00000       0.00000       0.00000       0.00000       0.00000       0.00000       0.00000       0.00000       0.00000       0.00000       0.00000       0.00000       0.00000       0.00000       0.00000       0.00000       0.00000       0.00000       0.00000       0.00000       0.00000       0.00000       0.00000       0.00000       0.00000       0.00000       0.00000       0.00000       0.00000       0.00000       0.00000       0.00000       0.00000       0.00000       0.00000       0.00000       0.00000       0.00000       0.00000       0.00000       0.00000       0.00000       0.00000       0.00000       0.00000       0.00000       0.00000       0.00000       0.00000       0.00000       0.00000       0.00000       0.00000       0.00000       0.00000       0.00000       0.00000
   1  17 2559.3237    2.2311  1.5367 13.2164  0.0000  0.1865   0.1175   0.2397    0.1948   0.0000   345.9408       82.0338       0.00000       0.00000       0.00000       0.00000       0.00000       0.00000       0.00000       0.00000       0.00000       0.00000       0.00000       0.00000       0.00000       0.00000       0.00000       0.00000       0.00000       0.00000       0.00000       0.00000       0.00000       0.00000       0.00000       0.00000       0.00000       0.00000       0.00000       0.00000       0.00000       0.00000       0.00000       0.00000       0.00000       0.00000       290.360       101.999       0.00000       0.00000       0.00000       0.00000       0.00000       0.00000       0.00000       0.00000       0.00000       0.00000       0.00000       0.00000       0.00000       0.00000       0.00000       0.00000       0.00000       0.00000       0.00000       0.00000       0.00000       0.00000       0.00000       0.00000       0.00000       0.00000       0.00000       0.00000       0.00000       0.00000       0.00000       0.00000       0.00000       0.00000
   1  19 2828.0993    3.0346  1.4177 12.6483  0.0000  0.0941   0.1490   0.2447    0.3967   0.0000   530.0898      -3.59577       0.00000       0.00000       0.00000       0.00000       0.00000       0.00000       0.00000       0.00000       0.00000       0.00000       0.00000       0.00000       0.00000       0.00000       0.00000       0.00000       0.00000       0.00000       0.00000       0.00000       0.00000       0.00000       0.00000       0.00000       0.00000       0.00000       0.00000       0.00000       0.00000       0.00000       0.00000       0.00000       0.00000       0.00000       124.377       63.5003       0.00000       0.00000       0.00000       0.00000       0.00000       0.00000       0.00000       0.00000       0.00000       0.00000       0.00000       0.00000       0.00000       0.00000       0.00000       0.00000       0.00000       0.00000       0.00000       0.00000       0.00000       0.00000       0.00000       0.00000       0.00000       0.00000       0.00000       0.00000       0.00000       0.00000       0.00000       0.00000       0.00000       0.00000
   1  21 3098.2723    3.8945  1.5926 13.2968  0.0000  0.1976   0.1900   0.2952    0.3362   0.0000   432.0951       81.7875       0.00000       0.00000       0.00000       0.00000       0.00000       0.00000       0.00000       0.00000       0.00000       0.00000       0.00000       0.00000       0.00000       0.00000       0.00000       0.00000       0.00000       0.00000       0.00000       0.00000       0.00000       0.00000       0.00000       0.00000       0.00000       0.00000       0.00000       0.00000       0.00000       0.00000       0.00000       0.00000       0.00000       0.00000       266.921       101.237       0.00000       0.00000       0.00000       0.00000       0.00000       0.00000       0.00000       0.00000       0.00000       0.00000       0.00000       0.00000       0.00000       0.00000       0.00000       0.00000       0.00000       0.00000       0.00000       0.00000       0.00000       0.00000       0.00000       0.00000       0.00000       0.00000       0.00000       0.00000       0.00000       0.00000       0.00000       0.00000       0.00000       0.00000
   1  23 3368.8232    3.8075  2.4699 12.2964  0.0000  0.1490   0.1359   0.3282    0.4241   0.0000   276.3203       66.4221       0.00000       0.00000       0.00000       0.00000       0.00000       0.00000       0.00000       0.00000       0.00000       0.00000       0.00000       0.00000       0.00000       0.00000       0.00000       0.00000       0.00000       0.00000       0.00000       0.00000       0.00000       0.00000       0.00000       0.00000       0.00000       0.00000       0.00000       0.00000       0.00000       0.00000       0.00000       0.00000       0.00000       0.00000       207.949       89.7736       0.00000       0.00000       0.00000       0.00000       0.00000       0.00000       0.00000       0.00000       0.00000       0.00000       0.00000       0.00000       0.00000       0.00000       0.00000       0.00000       0.00000       0.00000       0.00000       0.00000       0.00000       0.00000       0.00000       0.00000       0.00000       0.00000       0.00000       0.00000       0.00000       0.00000       0.00000       0.00000       0.00000       0.00000
   1  24 3504.2632    3.2169  3.1669 12.7167  0.0079  0.1612   0.1065   0.4304    0.2269   0.0000   488.8432       133.680       0.00000       0.00000       0.00000       0.00000       0.00000       0.00000       0.00000       0.00000       0.00000       0.00000       0.00000       0.00000       0.00000       0.00000       0.00000       0.00000       0.00000       0.00000       0.00000       0.00000       0.00000       0.00000       0.00000       0.00000       0.00000       0.00000       0.00000       0.00000       0.00000       0.00000       0.00000       0.00000       0.00000       0.00000       202.203       104.983       0.00000       0.00000       0.00000       0.00000       0.00000       0.00000       0.00000       0.00000       0.00000       0.00000       0.00000       0.00000       0.00000       0.00000       0.00000       0.00000       0.00000       0.00000       0.00000       0.00000       0.00000       0.00000       0.00000       0.00000       0.00000       0.00000       0.00000       0.00000       0.00000       0.00000       0.00000       0.00000       0.00000       0.00000
   1  25 3640.4820    2.8732  4.9535 12.4223  0.0000  0.2448   0.0736   0.5667    0.1596   0.0000  1002.2531       317.453       0.00000       0.00000       0.00000       0.00000       0.00000       0.00000       0.00000       0.00000       0.00000       0.00000       0.00000       0.00000       0.00000       0.00000       0.00000       0.00000       0.00000       0.00000       0.00000       0.00000       0.00000       0.00000       0.00000       0.00000       0.00000       0.00000       0.00000       0.00000       0.00000       0.00000       0.00000       0.00000       0.00000       0.00000       326.522       156.248       0.00000       0.00000       0.00000       0.00000       0.00000       0.00000       0.00000       0.00000       0.00000       0.00000       0.00000       0.00000       0.00000       0.00000       0.00000       0.00000       0.00000       0.00000       0.00000       0.00000       0.00000       0.00000       0.00000       0.00000       0.00000       0.00000       0.00000       0.00000       0.00000       0.00000       0.00000       0.00000       0.00000       0.00000
   2  15 2352.2851    1.3701  1.2124 12.5969  0.0000  0.1051   0.0631   0.1565    0.1736   0.0000   418.4306      -32.9525      -1.49440      -6.27651       0.00000       0.00000       0.00000       0.00000       0.00000       0.00000       0.00000       0.00000       0.00000       0.00000       0.00000       0.00000       0.00000       0.00000       0.00000       0.00000       0.00000       0.00000       0.00000       0.00000       0.00000       0.00000       0.00000       0.00000       0.00000       0.00000       0.00000       0.00000       0.00000       0.00000       0.00000       0.00000       84.1230       66.6052       35.4425       10.1796       0.00000       0.00000       0.00000       0.00000       0.00000       0.00000       0.00000       0.00000       0.00000       0.00000       0.00000       0.00000       0.00000       0.00000       0.00000       0.00000       0.00000       0.00000       0.00000       0.00000       0.00000       0.00000       0.00000       0.00000       0.00000       0.00000       0.00000       0.00000       0.00000       0.00000       0.00000       0.00000
   2  16 2485.9343    1.8695  1.1638 12.4234  0.0000  0.0801   0.0809   0.1495    0.2343   0.0000   389.9128       19.7073      -49.0792       15.7061       0.00000       0.00000       0.00000       0.00000       0.00000       0.00000       0.00000       0.00000       0.00000       0.00000       0.00000       0.00000       0.00000       0.00000       0.00000       0.00000       0.00000       0.00000       0.00000       0.00000       0.00000       0.00000       0.00000       0.00000       0.00000       0.00000       0.00000       0.00000       0.00000       0.00000       0.00000       0.00000       70.7939       50.8638       26.9199       8.28437       0.00000       0.00000       0.00000       0.00000       0.00000       0.00000       0.00000       0.00000       0.00000       0.00000       0.00000       0.00000       0.00000       0.00000       0.00000       0.00000       0.00000       0.00000       0.00000       0.00000       0.00000       0.00000       0.00000       0.00000       0.00000       0.00000       0.00000       0.00000       0.00000       0.00000       0.00000       0.00000
   2  17 2619.6463    2.3705  1.3042 12.1462  0.0000  0.0860   0.0973   0.1730    0.3257   0.0000   391.3867       16.1301      -50.9957       6.40959       0.00000       0.00000       0.00000       0.00000       0.00000       0.00000       0.00000       0.00000       0.00000       0.00000       0.00000       0.00000       0.00000       0.00000       0.00000       0.00000       0.00000       0.00000       0.00000       0.00000       0.00000       0.00000       0.00000       0.00000       0.00000       0.00000       0.00000       0.00000       0.00000       0.00000       0.00000       0.00000       72.1623       53.5246       27.9851       8.21465       0.00000       0.00000       0.00000       0.00000       0.00000       0.00000       0.00000       0.00000       0.00000       0.00000       0.00000       0.00000       0.00000       0.00000       0.00000       0.00000       0.00000       0.00000       0.00000       0.00000       0.00000       0.00000       0.00000       0.00000       0.00000       0.00000       0.00000       0.00000       0.00000       0.00000       0.00000       0.00000
   2  18 2754.5533    2.7980  1.1350 11.9139  0.0000  0.0669   0.1212   0.1513    0.5458   0.0000   496.0048       17.2469       42.1150      -6.73761       0.00000       0.00000       0.00000       0.00000       0.00000       0.00000       0.00000       0.00000       0.00000       0.00000       0.00000       0.00000       0.00000       0.00000       0.00000       0.00000       0.00000       0.00000       0.00000       0.00000       0.00000       0.00000       0.00000       0.00000       0.00000       0.00000       0.00000       0.00000       0.00000       0.00000       0.00000       0.00000       52.2483       41.6637       22.6199       7.67806       0.00000       0.00000       0.00000       0.00000       0.00000       0.00000       0.00000       0.00000       0.00000       0.00000       0.00000       0.00000       0.00000       0.00000       0.00000       0.00000       0.00000       0.00000       0.00000       0.00000       0.00000       0.00000       0.00000       0.00000       0.00000       0.00000       0.00000       0.00000       0.00000       0.00000       0.00000       0.00000
   2  19 2889.7007    3.4821  1.1690 12.0632  0.0000  0.0694   0.1499   0.1592    0.7599   0.0000   455.1797       108.912       3.17200      -16.8731       0.00000       0.00000       0.00000       0.00000       0.00000       0.00000       0.00000       0.00000       0.00000       0.00000       0.00000       0.00000       0.00000       0.00000       0.00000       0.00000       0.00000       0.00000       0.00000       0.00000       0.00000       0.00000       0.00000       0.00000       0.00000       0.00000       0.00000       0.00000       0.00000       0.00000       0.00000       0.00000       55.7350       44.8675       21.2173       7.76476       0.00000       0.00000       0.00000       0.00000       0.00000       0.00000       0.00000       0.00000       0.00000       0.00000       0.00000       0.00000       0.00000       0.00000       0.00000       0.00000       0.00000       0.00000       0.00000       0.00000       0.00000       0.00000       0.00000       0.00000       0.00000       0.00000       0.00000       0.00000       0.00000       0.00000       0.00000       0.00000
   2  21 3160.1167    4.1685  1.4576 -0.5375  0.0000  0.0766   0.1556   0.1764 1000.0000   0.0000   389.7101       16.5142      -9.12119       20.1961       0.00000       0.00000       0.00000       0.00000       0.00000       0.00000       0.00000       0.00000       0.00000       0.00000       0.00000       0.00000       0.00000       0.00000       0.00000       0.00000       0.00000       0.00000       0.00000       0.00000       0.00000       0.00000       0.00000       0.00000       0.00000       0.00000       0.00000       0.00000       0.00000       0.00000       0.00000       0.00000       64.9124       50.3010       24.1239       7.82110       0.00000       0.00000       0.00000       0.00000       0.00000       0.00000       0.00000       0.00000       0.00000       0.00000       0.00000       0.00000       0.00000       0.00000       0.00000       0.00000       0.00000       0.00000       0.00000       0.00000       0.00000       0.00000       0.00000       0.00000       0.00000       0.00000       0.00000       0.00000       0.00000       0.00000       0.00000       0.00000
   2  22 3295.2842    3.9804  2.0655 12.1600  0.0000  0.0829   0.1251   0.2218    0.4628   0.0000   359.6806       123.222      -28.4461       1.45526       0.00000       0.00000       0.00000       0.00000       0.00000       0.00000       0.00000       0.00000       0.00000       0.00000       0.00000       0.00000       0.00000       0.00000       0.00000       0.00000       0.00000       0.00000       0.00000       0.00000       0.00000       0.00000       0.00000       0.00000       0.00000       0.00000       0.00000       0.00000       0.00000       0.00000       0.00000       0.00000       65.5239       50.9610       28.7140       9.84499       0.00000       0.00000       0.00000       0.00000       0.00000       0.00000       0.00000       0.00000       0.00000       0.00000       0.00000       0.00000       0.00000       0.00000       0.00000       0.00000       0.00000       0.00000       0.00000       0.00000       0.00000       0.00000       0.00000       0.00000       0.00000       0.00000       0.00000       0.00000       0.00000       0.00000       0.00000       0.00000
   3  10 1729.0608    0.2890  0.2881 10.6389  0.0000  0.0900   0.0362   0.1113    0.0873   0.0000   448.0383       24.7803      -20.5537      -9.12439       1.53562      0.860004       0.00000       0.00000       0.00000       0.00000       0.00000       0.00000       0.00000       0.00000       0.00000       0.00000       0.00000       0.00000       0.00000       0.00000       0.00000       0.00000       0.00000       0.00000       0.00000       0.00000       0.00000       0.00000       0.00000       0.00000       0.00000       0.00000       0.00000       0.00000       0.00000       0.00000       50.6019       64.9428       28.4877       19.5740       3.77968       3.38334       0.00000       0.00000       0.00000       0.00000       0.00000       0.00000       0.00000       0.00000       0.00000       0.00000       0.00000       0.00000       0.00000       0.00000       0.00000       0.00000       0.00000       0.00000       0.00000       0.00000       0.00000       0.00000       0.00000       0.00000       0.00000       0.00000       0.00000       0.00000       0.00000       0.00000
   3  12 2001.1816    0.5417  0.4838 10.7936  0.0000  0.0682   0.0349   0.1031    0.1313   0.0000   512.6688      -35.8208       28.4357      -15.9675       6.48865       1.47296       0.00000       0.00000       0.00000       0.00000       0.00000       0.00000       0.00000       0.00000       0.00000       0.00000       0.00000       0.00000       0.00000       0.00000       0.00000       0.00000       0.00000       0.00000       0.00000       0.00000       0.00000       0.00000       0.00000       0.00000       0.00000       0.00000       0.00000       0.00000       0.00000       0.00000       44.2004       42.2754       24.8702       10.5666       4.07512       1.03817       0.00000       0.00000       0.00000       0.00000       0.00000       0.00000       0.00000       0.00000       0.00000       0.00000       0.00000       0.00000       0.00000       0.00000       0.00000       0.00000       0.00000       0.00000       0.00000       0.00000       0.00000       0.00000       0.00000       0.00000       0.00000       0.00000       0.00000       0.00000       0.00000       0.00000
   3  13 2137.7094    0.7136  1.0987 10.3369  0.0000  0.0790   0.0374   0.1812    0.3243   0.0000   428.8621       24.4439      -18.9333       7.70320     -0.673703       3.83175       0.00000       0.00000       0.00000       0.00000       0.00000       0.00000       0.00000       0.00000       0.00000       0.00000       0.00000       0.00000       0.00000       0.00000       0.00000       0.00000       0.00000       0.00000       0.00000       0.00000       0.00000       0.00000       0.00000       0.00000       0.00000       0.00000       0.00000       0.00000       0.00000       0.00000       41.8886       39.3305       29.3777       12.3325       7.85102       1.95137       0.00000       0.00000       0.00000       0.00000       0.00000       0.00000       0.00000       0.00000       0.00000       0.00000       0.00000       0.00000       0.00000       0.00000       0.00000       0.00000       0.00000       0.00000       0.00000       0.00000       0.00000       0.00000       0.00000       0.00000       0.00000       0.00000       0.00000       0.00000       0.00000       0.00000
   3  14 2273.4593    0.9813  0.8565 10.8795  0.0000  0.0550   0.0483   0.1423    0.3123   0.0000   443.6102       75.2511      -23.9445     -0.111807       6.79534     -0.308711       0.00000       0.00000       0.00000       0.00000       0.00000       0.00000       0.00000       0.00000       0.00000       0.00000       0.00000       0.00000       0.00000       0.00000       0.00000       0.00000       0.00000       0.00000       0.00000       0.00000       0.00000       0.00000       0.00000       0.00000       0.00000       0.00000       0.00000       0.00000       0.00000       0.00000       31.3179       27.0088       21.1614       12.0570       5.21171       1.22540       0.00000       0.00000       0.00000       0.00000       0.00000       0.00000       0.00000       0.00000       0.00000       0.00000       0.00000       0.00000       0.00000       0.00000       0.00000       0.00000       0.00000       0.00000       0.00000       0.00000       0.00000       0.00000       0.00000       0.00000       0.00000       0.00000       0.00000       0.00000       0.00000       0.00000
   3  15 2407.6817    1.3658  0.9758 10.9574  0.0000  0.0557   0.0629   0.1466    0.4411   0.0000   381.2165       41.1963      0.321890       6.55747      -1.25081      -3.07146       0.00000       0.00000       0.00000       0.00000       0.00000       0.00000       0.00000       0.00000       0.00000       0.00000       0.00000       0.00000       0.00000       0.00000       0.00000       0.00000       0.00000       0.00000       0.00000       0.00000       0.00000       0.00000       0.00000       0.00000       0.00000       0.00000       0.00000       0.00000       0.00000       0.00000       30.2550       25.3179       20.0045       12.3560       4.85699       1.25893       0.00000       0.00000       0.00000       0.00000       0.00000       0.00000       0.00000       0.00000       0.00000       0.00000       0.00000       0.00000       0.00000       0.00000       0.00000       0.00000       0.00000       0.00000       0.00000       0.00000       0.00000       0.00000       0.00000       0.00000       0.00000       0.00000       0.00000       0.00000       0.00000       0.00000
   3  16 2541.8138    1.7314  1.0207 11.0886  0.0000  0.0505   0.0757   0.1374    0.5605   0.0000   425.6348      -40.2830       7.55833      -8.15549       5.46638     -0.528485       0.00000       0.00000       0.00000       0.00000       0.00000       0.00000       0.00000       0.00000       0.00000       0.00000       0.00000       0.00000       0.00000       0.00000       0.00000       0.00000       0.00000       0.00000       0.00000       0.00000       0.00000       0.00000       0.00000       0.00000       0.00000       0.00000       0.00000       0.00000       0.00000       0.00000       24.5729       23.1067       18.5748       10.3194       5.07779       1.44826       0.00000       0.00000       0.00000       0.00000       0.00000       0.00000       0.00000       0.00000       0.00000       0.00000       0.00000       0.00000       0.00000       0.00000       0.00000       0.00000       0.00000       0.00000       0.00000       0.00000       0.00000       0.00000       0.00000       0.00000       0.00000       0.00000       0.00000       0.00000       0.00000       0.00000
   3  17 2676.2673    2.4494  0.9688 11.5745  0.0000  0.0542   0.1067   0.1232    0.7339   0.0000   433.8607       28.3515      -17.0659      -13.4110      -7.19638      -2.12000       0.00000       0.00000       0.00000       0.00000       0.00000       0.00000       0.00000       0.00000       0.00000       0.00000       0.00000       0.00000       0.00000       0.00000       0.00000       0.00000       0.00000       0.00000       0.00000       0.00000       0.00000       0.00000       0.00000       0.00000       0.00000       0.00000       0.00000       0.00000       0.00000       0.00000       30.3068       28.6233       20.1421       10.6098       4.92939       1.33783       0.00000       0.00000       0.00000       0.00000       0.00000       0.00000       0.00000       0.00000       0.00000       0.00000       0.00000       0.00000       0.00000       0.00000       0.00000       0.00000       0.00000       0.00000       0.00000       0.00000       0.00000       0.00000       0.00000       0.00000       0.00000       0.00000       0.00000       0.00000       0.00000       0.00000
   3  19 2947.1760    3.6523  0.9837  6.3216  0.0000  0.0498   0.1484   0.1401  266.2639   0.0000   466.4314       70.0517       13.4509       10.0051      -5.71428      -1.85375       0.00000       0.00000       0.00000       0.00000       0.00000       0.00000       0.00000       0.00000       0.00000       0.00000       0.00000       0.00000       0.00000       0.00000       0.00000       0.00000       0.00000       0.00000       0.00000       0.00000       0.00000       0.00000       0.00000       0.00000       0.00000       0.00000       0.00000       0.00000       0.00000       0.00000       25.2717       26.0174       18.7843       8.49197       5.00710       1.43485       0.00000       0.00000       0.00000       0.00000       0.00000       0.00000       0.00000       0.00000       0.00000       0.00000       0.00000       0.00000       0.00000       0.00000       0.00000       0.00000       0.00000       0.00000       0.00000       0.00000       0.00000       0.00000       0.00000       0.00000       0.00000       0.00000       0.00000       0.00000       0.00000       0.00000
   3  20 3082.5751    3.9703  1.1407 13.0209  0.0000  0.0565   0.1719   0.1521    0.5543   0.0000   452.0633       46.4097       11.6614      -11.6279      -3.66815      -1.59206       0.00000       0.00000       0.00000       0.00000       0.00000       0.00000       0.00000       0.00000       0.00000       0.00000       0.00000       0.00000       0.00000       0.00000       0.00000       0.00000       0.00000       0.00000       0.00000       0.00000       0.00000       0.00000       0.00000       0.00000       0.00000       0.00000       0.00000       0.00000       0.00000       0.00000       24.2126       27.7220       17.9182       12.5192       4.95100       1.93442       0.00000       0.00000       0.00000       0.00000       0.00000       0.00000       0.00000       0.00000       0.00000       0.00000       0.00000       0.00000       0.00000       0.00000       0.00000       0.00000       0.00000       0.00000       0.00000       0.00000       0.00000       0.00000       0.00000       0.00000       0.00000       0.00000       0.00000       0.00000       0.00000       0.00000
   3  21 3217.9871    3.8325  1.6618 12.1981  0.0005  0.0640   0.1290   0.1966    0.6272   0.0000   484.1325       14.5505       29.6838       2.15543       1.81565     -0.777160       0.00000       0.00000       0.00000       0.00000       0.00000       0.00000       0.00000       0.00000       0.00000       0.00000       0.00000       0.00000       0.00000       0.00000       0.00000       0.00000       0.00000       0.00000       0.00000       0.00000       0.00000       0.00000       0.00000       0.00000       0.00000       0.00000       0.00000       0.00000       0.00000       0.00000       36.0296       33.4268       23.8600       13.1702       5.72944       1.58305       0.00000       0.00000       0.00000       0.00000       0.00000       0.00000       0.00000       0.00000       0.00000       0.00000       0.00000       0.00000       0.00000       0.00000       0.00000       0.00000       0.00000       0.00000       0.00000       0.00000       0.00000       0.00000       0.00000       0.00000       0.00000       0.00000       0.00000       0.00000       0.00000       0.00000
   3  22 3353.6947    3.5392  2.0832 11.4949 -0.0010  0.0727   0.1091   0.2116    0.9257   0.0000   445.9280       76.2155       13.5363       8.20330       9.03069      -1.89621       0.00000       0.00000       0.00000       0.00000       0.00000       0.00000       0.00000       0.00000       0.00000       0.00000       0.00000       0.00000       0.00000       0.00000       0.00000       0.00000       0.00000       0.00000       0.00000       0.00000       0.00000       0.00000       0.00000       0.00000       0.00000       0.00000       0.00000       0.00000       0.00000       0.00000       39.8684       35.9535       27.2108       15.2416       6.68400       1.78462       0.00000       0.00000       0.00000       0.00000       0.00000       0.00000       0.00000       0.00000       0.00000       0.00000       0.00000       0.00000       0.00000       0.00000       0.00000       0.00000       0.00000       0.00000       0.00000       0.00000       0.00000       0.00000       0.00000       0.00000       0.00000       0.00000       0.00000       0.00000       0.00000       0.00000
   3  23 3489.8230    3.0726  3.0443 11.1789  0.0000  0.0882   0.0793   0.2598    0.5915   0.0000   461.8834       103.858       15.6635      -19.1799      -8.47627       3.27957       0.00000       0.00000       0.00000       0.00000       0.00000       0.00000       0.00000       0.00000       0.00000       0.00000       0.00000       0.00000       0.00000       0.00000       0.00000       0.00000       0.00000       0.00000       0.00000       0.00000       0.00000       0.00000       0.00000       0.00000       0.00000       0.00000       0.00000       0.00000       0.00000       0.00000       46.9607       43.8120       31.8865       19.0060       8.00121       2.39151       0.00000       0.00000       0.00000       0.00000       0.00000       0.00000       0.00000       0.00000       0.00000       0.00000       0.00000       0.00000       0.00000       0.00000       0.00000       0.00000       0.00000       0.00000       0.00000       0.00000       0.00000       0.00000       0.00000       0.00000       0.00000       0.00000       0.00000       0.00000       0.00000       0.00000
   3  24 3626.4181    2.7475  3.8303 11.0378  0.0000  0.1034   0.0658   0.2890    0.4835   0.0000   417.8080       90.0333      -27.7782      -3.06405      -2.50952       2.62260       0.00000       0.00000       0.00000       0.00000       0.00000       0.00000       0.00000       0.00000       0.00000       0.00000       0.00000       0.00000       0.00000       0.00000       0.00000       0.00000       0.00000       0.00000       0.00000       0.00000       0.00000       0.00000       0.00000       0.00000       0.00000       0.00000       0.00000       0.00000       0.00000       0.00000       52.2189       50.5350       37.1295       21.6639       9.80411       2.96864       0.00000       0.00000       0.00000       0.00000       0.00000       0.00000       0.00000       0.00000       0.00000       0.00000       0.00000       0.00000       0.00000       0.00000       0.00000       0.00000       0.00000       0.00000       0.00000       0.00000       0.00000       0.00000       0.00000       0.00000       0.00000       0.00000       0.00000       0.00000       0.00000       0.00000
   4  10 1777.9843    0.3019  0.4025 10.8570  0.0126  0.0572   0.0239   0.1106    0.0736   0.0000   432.4332       29.7629       2.97245      -10.5686      -9.77706     -0.681301       1.30419      0.407844       0.00000       0.00000       0.00000       0.00000       0.00000       0.00000       0.00000       0.00000       0.00000       0.00000       0.00000       0.00000       0.00000       0.00000       0.00000       0.00000       0.00000       0.00000       0.00000       0.00000       0.00000       0.00000       0.00000       0.00000       0.00000       0.00000       0.00000       0.00000       21.4275       22.9198       17.2060       11.4334       7.90526       2.62595       1.37494      0.344644       0.00000       0.00000       0.00000       0.00000       0.00000       0.00000       0.00000       0.00000       0.00000       0.00000       0.00000       0.00000       0.00000       0.00000       0.00000       0.00000       0.00000       0.00000       0.00000       0.00000       0.00000       0.00000       0.00000       0.00000       0.00000       0.00000       0.00000       0.00000
   4  11 1914.7626    0.4087  0.6537 10.8377 -0.0010  0.0669   0.0231   0.1176    0.0945   0.0000   430.9669      -21.4949      -19.2526      -4.27352      -1.03304       1.24541     -0.728600     -0.119820       0.00000       0.00000       0.00000       0.00000       0.00000       0.00000       0.00000       0.00000       0.00000       0.00000       0.00000       0.00000       0.00000       0.00000       0.00000       0.00000       0.00000       0.00000       0.00000       0.00000       0.00000       0.00000       0.00000       0.00000       0.00000       0.00000       0.00000       0.00000       29.5272       32.2966       24.6897       14.1689       8.33705       3.12157       1.56688      0.393001       0.00000       0.00000       0.00000       0.00000       0.00000       0.00000       0.00000       0.00000       0.00000       0.00000       0.00000       0.00000       0.00000       0.00000       0.00000       0.00000       0.00000       0.00000       0.00000       0.00000       0.00000       0.00000       0.00000       0.00000       0.00000       0.00000       0.00000       0.00000
   4  13 2188.3965    0.8817  0.6564 11.0835 -0.0042  0.0807   0.0416   0.1053    0.1663   0.0000   429.8485       7.29333      0.962838      -2.39584       3.87939      -3.18446     -0.440120      0.324829       0.00000       0.00000       0.00000       0.00000       0.00000       0.00000       0.00000       0.00000       0.00000       0.00000       0.00000       0.00000       0.00000       0.00000       0.00000       0.00000       0.00000       0.00000       0.00000       0.00000       0.00000       0.00000       0.00000       0.00000       0.00000       0.00000       0.00000       0.00000       45.0330       44.9165       32.3028       19.2943       8.35337       3.18173      0.903918      0.231612       0.00000       0.00000       0.00000       0.00000       0.00000       0.00000       0.00000       0.00000       0.00000       0.00000       0.00000       0.00000       0.00000       0.00000       0.00000       0.00000       0.00000       0.00000       0.00000       0.00000       0.00000       0.00000       0.00000       0.00000       0.00000       0.00000       0.00000       0.00000
   4  14 2324.2314    1.2978  0.5923 11.4579  0.0026  0.0359   0.0612   0.0928    0.1849   0.0000   446.0569       33.6218       29.6140      -4.02104      -1.75769      0.123573     -0.225389    0.00724055       0.00000       0.00000       0.00000       0.00000       0.00000       0.00000       0.00000       0.00000       0.00000       0.00000       0.00000       0.00000       0.00000       0.00000       0.00000       0.00000       0.00000       0.00000       0.00000       0.00000       0.00000       0.00000       0.00000       0.00000       0.00000       0.00000       0.00000       0.00000       13.0833       12.9801       12.1484       8.35587       5.08928       2.66703       1.02226      0.240218       0.00000       0.00000       0.00000       0.00000       0.00000       0.00000       0.00000       0.00000       0.00000       0.00000       0.00000       0.00000       0.00000       0.00000       0.00000       0.00000       0.00000       0.00000       0.00000       0.00000       0.00000       0.00000       0.00000       0.00000       0.00000       0.00000       0.00000       0.00000
   4  15 2458.6304    1.7061  0.9539 10.4161 -0.0013  0.0471   0.0601   0.1178    0.7732   0.0000   464.5511       20.4498      -1.10051       1.08993      -13.3860      -5.78848      0.177245      0.450504       0.00000       0.00000       0.00000       0.00000       0.00000       0.00000       0.00000       0.00000       0.00000       0.00000       0.00000       0.00000       0.00000       0.00000       0.00000       0.00000       0.00000       0.00000       0.00000       0.00000       0.00000       0.00000       0.00000       0.00000       0.00000       0.00000       0.00000       0.00000       16.2958       17.6761       14.1506       11.4223       7.22924       3.15253       1.22184      0.349880       0.00000       0.00000       0.00000       0.00000       0.00000       0.00000       0.00000       0.00000       0.00000       0.00000       0.00000       0.00000       0.00000       0.00000       0.00000       0.00000       0.00000       0.00000       0.00000       0.00000       0.00000       0.00000       0.00000       0.00000       0.00000       0.00000       0.00000       0.00000
   4  16 2593.1661    2.1561  1.0071 10.9208 -0.0026  0.0574   0.0748   0.1167    0.7142   0.0000   429.8811      -3.02819    0.00233804       2.07889      -2.60563      -3.71609     -0.741125     -0.340344       0.00000       0.00000       0.00000       0.00000       0.00000       0.00000       0.00000       0.00000       0.00000       0.00000       0.00000       0.00000       0.00000       0.00000       0.00000       0.00000       0.00000       0.00000       0.00000       0.00000       0.00000       0.00000       0.00000       0.00000       0.00000       0.00000       0.00000       0.00000       20.9475       22.9993       17.7962       14.4615       8.28214       4.24306       1.49608      0.452773       0.00000       0.00000       0.00000       0.00000       0.00000       0.00000       0.00000       0.00000       0.00000       0.00000       0.00000       0.00000       0.00000       0.00000       0.00000       0.00000       0.00000       0.00000       0.00000       0.00000       0.00000       0.00000       0.00000       0.00000       0.00000       0.00000       0.00000       0.00000
   4  17 2728.5762    2.4244  1.1977 11.7982 -0.0178  0.0501   0.0780   0.1331    0.5017   0.0000   440.5011       75.4616       17.4394      -4.95548      0.468180     -0.773712     -0.550980     -0.556460       0.00000       0.00000       0.00000       0.00000       0.00000       0.00000       0.00000       0.00000       0.00000       0.00000       0.00000       0.00000       0.00000       0.00000       0.00000       0.00000       0.00000       0.00000       0.00000       0.00000       0.00000       0.00000       0.00000       0.00000       0.00000       0.00000       0.00000       0.00000       17.2147       20.8805       15.8642       11.4415       6.49060       3.38972       1.28596      0.407003       0.00000       0.00000       0.00000       0.00000       0.00000       0.00000       0.00000       0.00000       0.00000       0.00000       0.00000       0.00000       0.00000       0.00000       0.00000       0.00000       0.00000       0.00000       0.00000       0.00000       0.00000       0.00000       0.00000       0.00000       0.00000       0.00000       0.00000       0.00000
   4  18 2864.3478    3.2942  0.7917 12.4068 -0.0005  0.0417   0.1260   0.0956    0.4079   0.0000   442.9533       5.74498      -8.88882      -14.7353       1.46091      -2.08231     -0.130939     0.0305246       0.00000       0.00000       0.00000       0.00000       0.00000       0.00000       0.00000       0.00000       0.00000       0.00000       0.00000       0.00000       0.00000       0.00000       0.00000       0.00000       0.00000       0.00000       0.00000       0.00000       0.00000       0.00000       0.00000       0.00000       0.00000       0.00000       0.00000       0.00000       18.2711       17.6006       14.8027       10.1330       6.10300       2.69240       1.01201      0.235258       0.00000       0.00000       0.00000       0.00000       0.00000       0.00000       0.00000       0.00000       0.00000       0.00000       0.00000       0.00000       0.00000       0.00000       0.00000       0.00000       0.00000       0.00000       0.00000       0.00000       0.00000       0.00000       0.00000       0.00000       0.00000       0.00000       0.00000       0.00000
   4  19 3000.2709    3.8250  1.0570 12.1151 -0.0005  0.0447   0.1379   0.1129    0.7903   0.0000   449.6873       25.1546     -0.758318      -5.75237      0.768564      -4.27475      0.795949    -0.0927804       0.00000       0.00000       0.00000       0.00000       0.00000       0.00000       0.00000       0.00000       0.00000       0.00000       0.00000       0.00000       0.00000       0.00000       0.00000       0.00000       0.00000       0.00000       0.00000       0.00000       0.00000       0.00000       0.00000       0.00000       0.00000       0.00000       0.00000       0.00000       17.7435       17.4069       15.0476       10.4706       6.05483       3.04324       1.10419      0.264005       0.00000       0.00000       0.00000       0.00000       0.00000       0.00000       0.00000       0.00000       0.00000       0.00000       0.00000       0.00000       0.00000       0.00000       0.00000       0.00000       0.00000       0.00000       0.00000       0.00000       0.00000       0.00000       0.00000       0.00000       0.00000       0.00000       0.00000       0.00000
   4  21 3271.9893    3.8842  1.9180  7.5417 -0.0011  0.0586   0.1033   0.1641   10.2469   0.0000   420.3655       71.0561      -4.21371       21.7093       10.4390      -5.05081      -1.71501     -0.836270       0.00000       0.00000       0.00000       0.00000       0.00000       0.00000       0.00000       0.00000       0.00000       0.00000       0.00000       0.00000       0.00000       0.00000       0.00000       0.00000       0.00000       0.00000       0.00000       0.00000       0.00000       0.00000       0.00000       0.00000       0.00000       0.00000       0.00000       0.00000       22.4591       23.0378       19.3760       13.7965       8.13564       3.93361       1.51418      0.394613       0.00000       0.00000       0.00000       0.00000       0.00000       0.00000       0.00000       0.00000       0.00000       0.00000       0.00000       0.00000       0.00000       0.00000       0.00000       0.00000       0.00000       0.00000       0.00000       0.00000       0.00000       0.00000       0.00000       0.00000       0.00000       0.00000       0.00000       0.00000
   4  22 3408.3232    3.5639  2.3372 11.7726  0.0008  0.0678   0.0855   0.1867    0.4279   0.0000   425.2760       67.7898      -3.22206       21.7972      -3.37237      -11.2278      0.541209     -0.462234       0.00000       0.00000       0.00000       0.00000       0.00000       0.00000       0.00000       0.00000       0.00000       0.00000       0.00000       0.00000       0.00000       0.00000       0.00000       0.00000       0.00000       0.00000       0.00000       0.00000       0.00000       0.00000       0.00000       0.00000       0.00000       0.00000       0.00000       0.00000       26.0317       27.2631       22.8713       15.6535       9.10250       4.63553       1.74414      0.451436       0.00000       0.00000       0.00000       0.00000       0.00000       0.00000       0.00000       0.00000       0.00000       0.00000       0.00000       0.00000       0.00000       0.00000       0.00000       0.00000       0.00000       0.00000       0.00000       0.00000       0.00000       0.00000       0.00000       0.00000       0.00000       0.00000       0.00000       0.00000
   4  23 3544.9950    2.8462  4.0022 10.8855 -0.0003  0.0946   0.0511   0.2503    0.3506   0.0000   400.5940       77.4137      -31.9729      -7.69036       8.84091       4.18364      0.357986     -0.487450       0.00000       0.00000       0.00000       0.00000       0.00000       0.00000       0.00000       0.00000       0.00000       0.00000       0.00000       0.00000       0.00000       0.00000       0.00000       0.00000       0.00000       0.00000       0.00000       0.00000       0.00000       0.00000       0.00000       0.00000       0.00000       0.00000       0.00000       0.00000       34.9085       38.6952       30.5009       21.4651       13.4773       5.79557       2.48380      0.690184       0.00000       0.00000       0.00000       0.00000       0.00000       0.00000       0.00000       0.00000       0.00000       0.00000       0.00000       0.00000       0.00000       0.00000       0.00000       0.00000       0.00000       0.00000       0.00000       0.00000       0.00000       0.00000       0.00000       0.00000       0.00000       0.00000       0.00000       0.00000
   4  25 3819.3652    2.0395  6.4645 10.4652 -0.0010  0.1336   0.0288   0.3355    0.2038   0.0000   430.8433       132.834       4.85458      -44.2198      -14.2137      0.483335      -2.49022     -0.988836       0.00000       0.00000       0.00000       0.00000       0.00000       0.00000       0.00000       0.00000       0.00000       0.00000       0.00000       0.00000       0.00000       0.00000       0.00000       0.00000       0.00000       0.00000       0.00000       0.00000       0.00000       0.00000       0.00000       0.00000       0.00000       0.00000       0.00000       0.00000       52.7872       57.0144       45.8092       31.2214       17.4974       8.98192       3.35058      0.928737       0.00000       0.00000       0.00000       0.00000       0.00000       0.00000       0.00000       0.00000       0.00000       0.00000       0.00000       0.00000       0.00000       0.00000       0.00000       0.00000       0.00000       0.00000       0.00000       0.00000       0.00000       0.00000       0.00000       0.00000       0.00000       0.00000       0.00000       0.00000
   4  26 3956.8934    1.7590  8.0140 10.3848 -0.0016  0.1491   0.0223   0.4262    0.1562   0.0000   459.6703       76.7883       40.7862       17.1738       27.5184       8.66693      -6.11424      -2.24914       0.00000       0.00000       0.00000       0.00000       0.00000       0.00000       0.00000       0.00000       0.00000       0.00000       0.00000       0.00000       0.00000       0.00000       0.00000       0.00000       0.00000       0.00000       0.00000       0.00000       0.00000       0.00000       0.00000       0.00000       0.00000       0.00000       0.00000       0.00000       57.3279       61.3254       52.6118       33.6826       19.7273       10.1834       4.10934       1.02259       0.00000       0.00000       0.00000       0.00000       0.00000       0.00000       0.00000       0.00000       0.00000       0.00000       0.00000       0.00000       0.00000       0.00000       0.00000       0.00000       0.00000       0.00000       0.00000       0.00000       0.00000       0.00000       0.00000       0.00000       0.00000       0.00000       0.00000       0.00000
   5  13 2235.4161    0.9001  0.6693 10.6899 -0.0024  0.0399   0.0391   0.0853    0.1706   0.0000   439.4013      -4.09290       17.2375      -11.3672       5.66489       5.51328      0.191843    -0.0806531     0.0755306      0.128817       0.00000       0.00000       0.00000       0.00000       0.00000       0.00000       0.00000       0.00000       0.00000       0.00000       0.00000       0.00000       0.00000       0.00000       0.00000       0.00000       0.00000       0.00000       0.00000       0.00000       0.00000       0.00000       0.00000       0.00000       0.00000       0.00000       14.4881       16.8238       14.0829       9.91343       5.37434       3.11100       1.68905      0.711165      0.220505     0.0588077       0.00000       0.00000       0.00000       0.00000       0.00000       0.00000       0.00000       0.00000       0.00000       0.00000       0.00000       0.00000       0.00000       0.00000       0.00000       0.00000       0.00000       0.00000       0.00000       0.00000       0.00000       0.00000       0.00000       0.00000       0.00000       0.00000
   5  14 2371.1241    1.2735  1.0214 10.4543  0.0010  0.0430   0.0444   0.1300    0.3613   0.0000   410.2935      -12.0759      -7.73231      -8.89329       2.72635      -13.1808     -0.265163      0.632245     0.0442316    -0.0428653       0.00000       0.00000       0.00000       0.00000       0.00000       0.00000       0.00000       0.00000       0.00000       0.00000       0.00000       0.00000       0.00000       0.00000       0.00000       0.00000       0.00000       0.00000       0.00000       0.00000       0.00000       0.00000       0.00000       0.00000       0.00000       0.00000       12.6691       13.7329       12.6436       10.1498       6.71370       4.02602       2.20961      0.883895      0.297083     0.0693118       0.00000       0.00000       0.00000       0.00000       0.00000       0.00000       0.00000       0.00000       0.00000       0.00000       0.00000       0.00000       0.00000       0.00000       0.00000       0.00000       0.00000       0.00000       0.00000       0.00000       0.00000       0.00000       0.00000       0.00000       0.00000       0.00000
   5  15 2506.1873    1.6461  1.0767 11.2239 -0.0045  0.0474   0.0612   0.1214    0.4127   0.0000   415.8841       45.1750      -12.7972       6.39543       2.86469     -0.123970     -0.962570     -0.372595      0.134431    -0.0744632       0.00000       0.00000       0.00000       0.00000       0.00000       0.00000       0.00000       0.00000       0.00000       0.00000       0.00000       0.00000       0.00000       0.00000       0.00000       0.00000       0.00000       0.00000       0.00000       0.00000       0.00000       0.00000       0.00000       0.00000       0.00000       0.00000       16.0201       18.0315       16.0799       10.8991       7.12075       4.26206       1.87187      0.959175      0.318545     0.0683657       0.00000       0.00000       0.00000       0.00000       0.00000       0.00000       0.00000       0.00000       0.00000       0.00000       0.00000       0.00000       0.00000       0.00000       0.00000       0.00000       0.00000       0.00000       0.00000       0.00000       0.00000       0.00000       0.00000       0.00000       0.00000       0.00000
   5  16 2641.3815    2.1220  0.8597 12.1038 -0.0022  0.0461   0.0828   0.1013    0.2869   0.0000   440.9114       27.2201       14.8473      -3.75594      0.926140       2.85559      -1.45118     -0.368704      0.219327    -0.0673953       0.00000       0.00000       0.00000       0.00000       0.00000       0.00000       0.00000       0.00000       0.00000       0.00000       0.00000       0.00000       0.00000       0.00000       0.00000       0.00000       0.00000       0.00000       0.00000       0.00000       0.00000       0.00000       0.00000       0.00000       0.00000       0.00000       18.3388       20.6370       17.5718       11.4921       7.00219       3.61893       1.74713      0.717746      0.256574     0.0550013       0.00000       0.00000       0.00000       0.00000       0.00000       0.00000       0.00000       0.00000       0.00000       0.00000       0.00000       0.00000       0.00000       0.00000       0.00000       0.00000       0.00000       0.00000       0.00000       0.00000       0.00000       0.00000       0.00000       0.00000       0.00000       0.00000
   5  17 2777.4405    2.8573  0.9761 10.0699 -0.0031  0.0371   0.1007   0.1068    3.4646   0.0000   431.0941       21.3949      -7.33875      -9.86299      0.475231      -6.87156      0.151720      -1.51557     0.0353053    0.00169585       0.00000       0.00000       0.00000       0.00000       0.00000       0.00000       0.00000       0.00000       0.00000       0.00000       0.00000       0.00000       0.00000       0.00000       0.00000       0.00000       0.00000       0.00000       0.00000       0.00000       0.00000       0.00000       0.00000       0.00000       0.00000       0.00000       12.0736       13.5937       11.5931       9.13449       5.59102       3.29636       1.76411      0.732341      0.233154     0.0580617       0.00000       0.00000       0.00000       0.00000       0.00000       0.00000       0.00000       0.00000       0.00000       0.00000       0.00000       0.00000       0.00000       0.00000       0.00000       0.00000       0.00000       0.00000       0.00000       0.00000       0.00000       0.00000       0.00000       0.00000       0.00000       0.00000
   5  19 3049.9967    4.2089  0.9715  7.7203  0.0000  0.0447   0.2176   0.1514   84.0791   0.0000   432.1739       19.4340       11.8000       4.65100      0.611000      -1.99900       0.00000       0.00000       0.00000       0.00000       0.00000       0.00000       0.00000       0.00000       0.00000       0.00000       0.00000       0.00000       0.00000       0.00000       0.00000       0.00000       0.00000       0.00000       0.00000       0.00000       0.00000       0.00000       0.00000       0.00000       0.00000       0.00000       0.00000       0.00000       0.00000       0.00000       11.7552       14.1393       12.0105       9.47615       7.17948       3.87545       2.36122      0.788246      0.331003     0.0761691       0.00000       0.00000       0.00000       0.00000       0.00000       0.00000       0.00000       0.00000       0.00000       0.00000       0.00000       0.00000       0.00000       0.00000       0.00000       0.00000       0.00000       0.00000       0.00000       0.00000       0.00000       0.00000       0.00000       0.00000       0.00000       0.00000
   5  20 3186.4910    4.2479  1.0887 12.3415 -0.0019  0.0456   0.1600   0.1274    1.1105   0.0000   451.1513       6.89941       16.8470       18.9306       5.73324      -15.0575      -3.89519     -0.929987     0.0447630     -0.216645       0.00000       0.00000       0.00000       0.00000       0.00000       0.00000       0.00000       0.00000       0.00000       0.00000       0.00000       0.00000       0.00000       0.00000       0.00000       0.00000       0.00000       0.00000       0.00000       0.00000       0.00000       0.00000       0.00000       0.00000       0.00000       0.00000       14.6283       15.8389       14.3642       10.9804       7.08431       4.59349       2.09019       1.04304      0.313988     0.0735187       0.00000       0.00000       0.00000       0.00000       0.00000       0.00000       0.00000       0.00000       0.00000       0.00000       0.00000       0.00000       0.00000       0.00000       0.00000       0.00000       0.00000       0.00000       0.00000       0.00000       0.00000       0.00000       0.00000       0.00000       0.00000       0.00000
   5  21 3322.8179    3.8614  1.7059 10.3072 -0.0017  0.0527   0.1067   0.1512    3.0049   0.0000   439.8157       41.7132       26.2866       13.6737      -10.0847      -11.5007       2.84958      -2.37378      0.694875    -0.0743876       0.00000       0.00000       0.00000       0.00000       0.00000       0.00000       0.00000       0.00000       0.00000       0.00000       0.00000       0.00000       0.00000       0.00000       0.00000       0.00000       0.00000       0.00000       0.00000       0.00000       0.00000       0.00000       0.00000       0.00000       0.00000       0.00000       15.8523       17.9596       15.9133       12.1544       8.05901       4.74031       2.53371       1.08227      0.374646     0.0883772       0.00000       0.00000       0.00000       0.00000       0.00000       0.00000       0.00000       0.00000       0.00000       0.00000       0.00000       0.00000       0.00000       0.00000       0.00000       0.00000       0.00000       0.00000       0.00000       0.00000       0.00000       0.00000       0.00000       0.00000       0.00000       0.00000
   5  24 3734.2462    2.2477  4.8665 10.8349 -0.0001  0.1001   0.0405   0.2955    0.2604   0.0000   426.1462       43.5461       7.75778      -19.1126       8.48005      -1.25361     -0.720604      0.103720     -0.209968    -0.0401522       0.00000       0.00000       0.00000       0.00000       0.00000       0.00000       0.00000       0.00000       0.00000       0.00000       0.00000       0.00000       0.00000       0.00000       0.00000       0.00000       0.00000       0.00000       0.00000       0.00000       0.00000       0.00000       0.00000       0.00000       0.00000       0.00000       31.6658       34.5940       29.7043       23.8773       17.0443       9.77103       4.73543       1.98699      0.697302      0.163244       0.00000       0.00000       0.00000       0.00000       0.00000       0.00000       0.00000       0.00000       0.00000       0.00000       0.00000       0.00000       0.00000       0.00000       0.00000       0.00000       0.00000       0.00000       0.00000       0.00000       0.00000       0.00000       0.00000       0.00000       0.00000       0.00000
   5  26 4009.9437    1.6550  8.0867  9.6362 -0.0016  0.1365   0.0240   0.3998    0.2985   0.0000   443.3317       21.7809       18.0705      -36.5671       11.0823       1.26323       2.41433      -3.98127       1.76250     -0.237067       0.00000       0.00000       0.00000       0.00000       0.00000       0.00000       0.00000       0.00000       0.00000       0.00000       0.00000       0.00000       0.00000       0.00000       0.00000       0.00000       0.00000       0.00000       0.00000       0.00000       0.00000       0.00000       0.00000       0.00000       0.00000       0.00000       42.0482       47.9511       42.0165       32.0286       21.8292       12.9051       6.35585       2.81981      0.981593      0.230032       0.00000       0.00000       0.00000       0.00000       0.00000       0.00000       0.00000       0.00000       0.00000       0.00000       0.00000       0.00000       0.00000       0.00000       0.00000       0.00000       0.00000       0.00000       0.00000       0.00000       0.00000       0.00000       0.00000       0.00000       0.00000       0.00000
   6  10 1866.0349    0.4073  0.4460  9.8726 -0.0233  0.0373   0.0203   0.0647    0.0889   0.0000   430.3704       11.9116       2.66149      -2.57006      -1.17365       9.71284     -0.537396      -3.78517      0.459081      0.180952     -0.128695   -0.00906524       0.00000       0.00000       0.00000       0.00000       0.00000       0.00000       0.00000       0.00000       0.00000       0.00000       0.00000       0.00000       0.00000       0.00000       0.00000       0.00000       0.00000       0.00000       0.00000       0.00000       0.00000       0.00000       0.00000       0.00000       9.56861       10.5765       8.22934       8.14210       6.62164       4.53399       2.59572       1.30962      0.539425      0.192734     0.0614398     0.0143627       0.00000       0.00000       0.00000       0.00000       0.00000       0.00000       0.00000       0.00000       0.00000       0.00000       0.00000       0.00000       0.00000       0.00000       0.00000       0.00000       0.00000       0.00000       0.00000       0.00000       0.00000       0.00000       0.00000       0.00000
   6  11 2004.0726    0.5557  0.5114  9.9788 -0.0017  0.0286   0.0252   0.0723    0.1031   0.0000   436.5275       5.85773       2.79402       6.63876       4.46552      -9.59236    -0.0714828      0.874376     -0.644821      0.163873    -0.0103016   -0.00995245       0.00000       0.00000       0.00000       0.00000       0.00000       0.00000       0.00000       0.00000       0.00000       0.00000       0.00000       0.00000       0.00000       0.00000       0.00000       0.00000       0.00000       0.00000       0.00000       0.00000       0.00000       0.00000       0.00000       0.00000       7.07013       7.85134       7.35803       6.12672       4.71308       3.43503       1.93229      0.946696      0.475626      0.184147     0.0521150     0.0113615       0.00000       0.00000       0.00000       0.00000       0.00000       0.00000       0.00000       0.00000       0.00000       0.00000       0.00000       0.00000       0.00000       0.00000       0.00000       0.00000       0.00000       0.00000       0.00000       0.00000       0.00000       0.00000       0.00000       0.00000
   6  12 2142.4611    0.7826  0.6688 10.2834 -0.0019  0.0355   0.0304   0.0830    0.1385   0.0000   439.0898      -19.1711       2.71531      -9.30076       2.30401     -0.122145      0.325133      -1.28656    -0.0283504      0.116489     0.0314500   -0.00237499       0.00000       0.00000       0.00000       0.00000       0.00000       0.00000       0.00000       0.00000       0.00000       0.00000       0.00000       0.00000       0.00000       0.00000       0.00000       0.00000       0.00000       0.00000       0.00000       0.00000       0.00000       0.00000       0.00000       0.00000       10.7450       11.4622       10.9308       9.19488       5.79083       3.48351       2.26134       1.25327      0.562114      0.183843     0.0495923     0.0107189       0.00000       0.00000       0.00000       0.00000       0.00000       0.00000       0.00000       0.00000       0.00000       0.00000       0.00000       0.00000       0.00000       0.00000       0.00000       0.00000       0.00000       0.00000       0.00000       0.00000       0.00000       0.00000       0.00000       0.00000
   6  13 2279.8123    1.0061  0.7630 10.6631 -0.0102  0.0354   0.0377   0.0865    0.1647   0.0000   434.7738      -3.55047       24.3819       2.94757      -2.84827       2.28706      -4.34319      -2.50986      0.316117     -0.182425     0.0639671     0.0133041       0.00000       0.00000       0.00000       0.00000       0.00000       0.00000       0.00000       0.00000       0.00000       0.00000       0.00000       0.00000       0.00000       0.00000       0.00000       0.00000       0.00000       0.00000       0.00000       0.00000       0.00000       0.00000       0.00000       0.00000       9.34564       10.2299       10.4393       7.95075       5.56049       4.09763       2.32860       1.11212      0.598784      0.231784     0.0640441     0.0122709       0.00000       0.00000       0.00000       0.00000       0.00000       0.00000       0.00000       0.00000       0.00000       0.00000       0.00000       0.00000       0.00000       0.00000       0.00000       0.00000       0.00000       0.00000       0.00000       0.00000       0.00000       0.00000       0.00000       0.00000
   6  14 2415.5723    1.4443  0.8681 10.8925 -0.0153  0.0377   0.0512   0.0895    0.2626   0.0000   427.6560       3.09000       15.0694     -0.375175      -10.2750      -1.06500       3.04863      -2.72796     -0.695536     -0.221976     0.0527332     0.0161189       0.00000       0.00000       0.00000       0.00000       0.00000       0.00000       0.00000       0.00000       0.00000       0.00000       0.00000       0.00000       0.00000       0.00000       0.00000       0.00000       0.00000       0.00000       0.00000       0.00000       0.00000       0.00000       0.00000       0.00000       8.87603       10.7151       9.26314       8.00991       6.32704       4.07035       2.42149       1.32154      0.539809      0.211719     0.0710242     0.0158067       0.00000       0.00000       0.00000       0.00000       0.00000       0.00000       0.00000       0.00000       0.00000       0.00000       0.00000       0.00000       0.00000       0.00000       0.00000       0.00000       0.00000       0.00000       0.00000       0.00000       0.00000       0.00000       0.00000       0.00000
   6  15 2551.1978    1.9998  0.9224 11.0030  0.0005  0.0389   0.0648   0.0873    0.3624   0.0000   444.4262       14.8587      -3.27255      -8.16641      -3.41078      -5.93041      -3.01610     -0.871872      0.393504     -0.400910    -0.0131894     0.0228394       0.00000       0.00000       0.00000       0.00000       0.00000       0.00000       0.00000       0.00000       0.00000       0.00000       0.00000       0.00000       0.00000       0.00000       0.00000       0.00000       0.00000       0.00000       0.00000       0.00000       0.00000       0.00000       0.00000       0.00000       10.7783       12.5621       12.1902       8.90224       6.32361       3.83274       2.29809       1.23034      0.569954      0.227225     0.0714427     0.0135909       0.00000       0.00000       0.00000       0.00000       0.00000       0.00000       0.00000       0.00000       0.00000       0.00000       0.00000       0.00000       0.00000       0.00000       0.00000       0.00000       0.00000       0.00000       0.00000       0.00000       0.00000       0.00000       0.00000       0.00000
   6  16 2687.2025    2.5403  1.0362 11.2917 -0.0023  0.0384   0.0797   0.0944    0.5002   0.0000   435.8680       22.0037       19.9734       18.9194      -3.36275     -0.505304      -2.50022      -2.02470    -0.0464208    -0.0778345    -0.0825462    0.00247145       0.00000       0.00000       0.00000       0.00000       0.00000       0.00000       0.00000       0.00000       0.00000       0.00000       0.00000       0.00000       0.00000       0.00000       0.00000       0.00000       0.00000       0.00000       0.00000       0.00000       0.00000       0.00000       0.00000       0.00000       9.56520       10.6295       10.3569       8.37059       6.60771       3.84476       2.62729       1.39353      0.613462      0.214666     0.0762187     0.0142892       0.00000       0.00000       0.00000       0.00000       0.00000       0.00000       0.00000       0.00000       0.00000       0.00000       0.00000       0.00000       0.00000       0.00000       0.00000       0.00000       0.00000       0.00000       0.00000       0.00000       0.00000       0.00000       0.00000       0.00000
   6  17 2823.8892    3.0277  0.9776 12.1526 -0.0046  0.0366   0.0989   0.0944    0.3264   0.0000   431.0464       11.8545       28.2408      -14.3345      -3.20140      -3.04319      0.510633       1.83956     -0.110282     -0.196445    -0.0408446     0.0114854       0.00000       0.00000       0.00000       0.00000       0.00000       0.00000       0.00000       0.00000       0.00000       0.00000       0.00000       0.00000       0.00000       0.00000       0.00000       0.00000       0.00000       0.00000       0.00000       0.00000       0.00000       0.00000       0.00000       0.00000       9.39867       10.2995       9.62115       8.74769       5.86093       3.70319       2.47972       1.31177      0.618179      0.203482     0.0617464     0.0141106       0.00000       0.00000       0.00000       0.00000       0.00000       0.00000       0.00000       0.00000       0.00000       0.00000       0.00000       0.00000       0.00000       0.00000       0.00000       0.00000       0.00000       0.00000       0.00000       0.00000       0.00000       0.00000       0.00000       0.00000
   6  18 2960.8504    3.6674  0.9599 12.3046 -0.0057  0.0359   0.1268   0.0901    0.4569   0.0000   431.8087       19.6519       32.3806      -8.35435      -4.68688      -12.3863       1.65674      -4.32085      0.551895     -0.304505    -0.0269564   -0.00451386       0.00000       0.00000       0.00000       0.00000       0.00000       0.00000       0.00000       0.00000       0.00000       0.00000       0.00000       0.00000       0.00000       0.00000       0.00000       0.00000       0.00000       0.00000       0.00000       0.00000       0.00000       0.00000       0.00000       0.00000       10.5853       12.0264       11.0046       8.45842       6.35347       3.93168       2.25206       1.19743      0.503632      0.193087     0.0642469     0.0123656       0.00000       0.00000       0.00000       0.00000       0.00000       0.00000       0.00000       0.00000       0.00000       0.00000       0.00000       0.00000       0.00000       0.00000       0.00000       0.00000       0.00000       0.00000       0.00000       0.00000       0.00000       0.00000       0.00000       0.00000
   6  19 3097.5895    3.9672  1.1960 11.7809 -0.0103  0.0390   0.1252   0.1030    1.1928   0.0000   439.6509       31.0202      -3.62970     0.0255033      -1.23921      -7.97974      -3.05089      -2.69642      -1.46197     -0.284157     0.0730061   -0.00717135       0.00000       0.00000       0.00000       0.00000       0.00000       0.00000       0.00000       0.00000       0.00000       0.00000       0.00000       0.00000       0.00000       0.00000       0.00000       0.00000       0.00000       0.00000       0.00000       0.00000       0.00000       0.00000       0.00000       0.00000       9.94430       11.1663       10.5198       8.72525       6.57737       4.20606       2.54069       1.42499      0.599067      0.235737     0.0728951     0.0148696       0.00000       0.00000       0.00000       0.00000       0.00000       0.00000       0.00000       0.00000       0.00000       0.00000       0.00000       0.00000       0.00000       0.00000       0.00000       0.00000       0.00000       0.00000       0.00000       0.00000       0.00000       0.00000       0.00000       0.00000
   6  20 3234.3160    3.8715  1.3687 12.3669 -0.0082  0.0449   0.1196   0.1166    0.5611   0.0000   439.3304       51.5468       13.1417      -12.1858      -1.03827      -5.23106      -2.40253      -1.17357      0.583401     -0.368893    -0.0908394    -0.0155409       0.00000       0.00000       0.00000       0.00000       0.00000       0.00000       0.00000       0.00000       0.00000       0.00000       0.00000       0.00000       0.00000       0.00000       0.00000       0.00000       0.00000       0.00000       0.00000       0.00000       0.00000       0.00000       0.00000       0.00000       11.2006       12.9743       10.9521       10.2410       7.71292       5.12283       3.11471       1.57078      0.703266      0.254223     0.0807258     0.0187804       0.00000       0.00000       0.00000       0.00000       0.00000       0.00000       0.00000       0.00000       0.00000       0.00000       0.00000       0.00000       0.00000       0.00000       0.00000       0.00000       0.00000       0.00000       0.00000       0.00000       0.00000       0.00000       0.00000       0.00000
   6  21 3371.2822    3.2509  1.9289 12.2134 -0.0003  0.0592   0.0864   0.1537    0.3232   0.0000   433.0469       56.6538       15.4368      0.623701      -2.02138      -4.18792       9.60492      -3.95834      0.898863      0.146929    -0.0328972   -0.00349017       0.00000       0.00000       0.00000       0.00000       0.00000       0.00000       0.00000       0.00000       0.00000       0.00000       0.00000       0.00000       0.00000       0.00000       0.00000       0.00000       0.00000       0.00000       0.00000       0.00000       0.00000       0.00000       0.00000       0.00000       15.6596       17.2250       16.2963       12.9740       10.7456       7.00104       4.12168       2.17854      0.916944      0.365284      0.118112     0.0219309       0.00000       0.00000       0.00000       0.00000       0.00000       0.00000       0.00000       0.00000       0.00000       0.00000       0.00000       0.00000       0.00000       0.00000       0.00000       0.00000       0.00000       0.00000       0.00000       0.00000       0.00000       0.00000       0.00000       0.00000
   6  22 3508.4786    2.9661  2.8952 11.2517 -0.0003  0.0729   0.0581   0.1835    0.3349   0.0000   447.0242       25.6182       48.1157       5.24348       5.44315       1.27665      -5.26267      0.918247      -1.25237      0.128081     0.0865411     0.0102028       0.00000       0.00000       0.00000       0.00000       0.00000       0.00000       0.00000       0.00000       0.00000       0.00000       0.00000       0.00000       0.00000       0.00000       0.00000       0.00000       0.00000       0.00000       0.00000       0.00000       0.00000       0.00000       0.00000       0.00000       18.7962       23.3820       19.6778       17.2536       12.0149       8.71951       4.54132       2.64747       1.03471      0.468740      0.126453     0.0321932       0.00000       0.00000       0.00000       0.00000       0.00000       0.00000       0.00000       0.00000       0.00000       0.00000       0.00000       0.00000       0.00000       0.00000       0.00000       0.00000       0.00000       0.00000       0.00000       0.00000       0.00000       0.00000       0.00000       0.00000
   7   7 1483.4262    0.1323  0.0697 10.0326  0.0254  0.0258   0.0329   0.0502    0.0425   0.0000   431.1724      -9.27075       10.0846       4.56318       1.13328      0.137316     -0.774151      0.942912     -0.181666     -0.185262    -0.0998519   -0.00938421     0.0132683    0.00200889       0.00000       0.00000       0.00000       0.00000       0.00000       0.00000       0.00000       0.00000       0.00000       0.00000       0.00000       0.00000       0.00000       0.00000       0.00000       0.00000       0.00000       0.00000       0.00000       0.00000       0.00000       0.00000       5.05093       5.42258       6.31393       4.76298       4.10430       2.88519       1.59849       1.79528      0.621017      0.266679      0.124842     0.0516563     0.0140003    0.00199984       0.00000       0.00000       0.00000       0.00000       0.00000       0.00000       0.00000       0.00000       0.00000       0.00000       0.00000       0.00000       0.00000       0.00000       0.00000       0.00000       0.00000       0.00000       0.00000       0.00000       0.00000       0.00000
   7   9 1767.6926    0.3117  0.2861 10.0170 -0.0131  0.0310   0.0187   0.0525    0.0587   0.0000   438.7681      -6.05410       5.19740       5.35647       2.83470      0.667923     -0.727616       2.03655     -0.576130     0.0951197      0.111733     0.0171550   -0.00975669  -7.49434e-05       0.00000       0.00000       0.00000       0.00000       0.00000       0.00000       0.00000       0.00000       0.00000       0.00000       0.00000       0.00000       0.00000       0.00000       0.00000       0.00000       0.00000       0.00000       0.00000       0.00000       0.00000       0.00000       6.37714       8.38387       6.92145       6.15704       5.30211       3.75714       2.65018       1.36997      0.749088      0.304045      0.149028     0.0432216     0.0162432    0.00359330       0.00000       0.00000       0.00000       0.00000       0.00000       0.00000       0.00000       0.00000       0.00000       0.00000       0.00000       0.00000       0.00000       0.00000       0.00000       0.00000       0.00000       0.00000       0.00000       0.00000       0.00000       0.00000
   7  10 1906.7580    0.4374  0.4343 10.1111 -0.0149  0.0291   0.0211   0.0628    0.0801   0.0000   439.2232       10.1931       7.10704      -6.19733       8.26508       2.55608       1.38443      0.489010     -0.414768      0.166512     -0.140980    -0.0231377     0.0323864   -0.00107870       0.00000       0.00000       0.00000       0.00000       0.00000       0.00000       0.00000       0.00000       0.00000       0.00000       0.00000       0.00000       0.00000       0.00000       0.00000       0.00000       0.00000       0.00000       0.00000       0.00000       0.00000       0.00000       6.66670       7.68762       7.25048       5.98580       5.04994       3.72838       2.24548       1.38483      0.696987      0.314779      0.131377     0.0501395     0.0137237    0.00247173       0.00000       0.00000       0.00000       0.00000       0.00000       0.00000       0.00000       0.00000       0.00000       0.00000       0.00000       0.00000       0.00000       0.00000       0.00000       0.00000       0.00000       0.00000       0.00000       0.00000       0.00000       0.00000
   7  11 2045.8569    0.6084  0.5854 10.3188 -0.0064  0.0393   0.0248   0.0697    0.0992   0.0000   429.3075      -12.5461       5.10323       4.92307       7.49881      -1.54643     -0.456844      -1.55528      0.379475     0.0317430      0.138204    -0.0340193    -0.0169751    0.00121862       0.00000       0.00000       0.00000       0.00000       0.00000       0.00000       0.00000       0.00000       0.00000       0.00000       0.00000       0.00000       0.00000       0.00000       0.00000       0.00000       0.00000       0.00000       0.00000       0.00000       0.00000       0.00000       8.26875       9.18289       8.58016       8.19268       7.13388       3.87496       3.08414       1.94903       1.04111      0.509695      0.178316     0.0570370     0.0209315    0.00352990       0.00000       0.00000       0.00000       0.00000       0.00000       0.00000       0.00000       0.00000       0.00000       0.00000       0.00000       0.00000       0.00000       0.00000       0.00000       0.00000       0.00000       0.00000       0.00000       0.00000       0.00000       0.00000
   7  12 2184.5468    0.8444  0.7083 10.4426 -0.0056  0.0373   0.0303   0.0818    0.1303   0.0000   439.1743       2.38633       13.4026      -20.0700       2.16333       4.78262       4.20042      0.966754  -0.000963583      0.114605    -0.0686289    -0.0376795   -0.00194731   0.000788153       0.00000       0.00000       0.00000       0.00000       0.00000       0.00000       0.00000       0.00000       0.00000       0.00000       0.00000       0.00000       0.00000       0.00000       0.00000       0.00000       0.00000       0.00000       0.00000       0.00000       0.00000       0.00000       8.48431       9.38729       8.71984       6.55644       6.95865       4.87152       3.45851       1.79317      0.778141      0.436339      0.149776     0.0603633     0.0195987    0.00295852       0.00000       0.00000       0.00000       0.00000       0.00000       0.00000       0.00000       0.00000       0.00000       0.00000       0.00000       0.00000       0.00000       0.00000       0.00000       0.00000       0.00000       0.00000       0.00000       0.00000       0.00000       0.00000
   7  13 2322.1946    1.2015  0.7715 10.7707 -0.0006  0.0344   0.0401   0.0730    0.1738   0.0000   441.2146      -18.0687       18.6329       8.99335     -0.483359      -3.22641     0.0467984      -1.78995      0.472074     -0.183486     -0.131443     0.0603929    0.00704097   -0.00155354       0.00000       0.00000       0.00000       0.00000       0.00000       0.00000       0.00000       0.00000       0.00000       0.00000       0.00000       0.00000       0.00000       0.00000       0.00000       0.00000       0.00000       0.00000       0.00000       0.00000       0.00000       0.00000       8.04651       7.93791       7.66812       7.45756       6.19908       4.09583       2.87740       1.76525      0.936031      0.431297      0.161382     0.0511360     0.0150399    0.00268896       0.00000       0.00000       0.00000       0.00000       0.00000       0.00000       0.00000       0.00000       0.00000       0.00000       0.00000       0.00000       0.00000       0.00000       0.00000       0.00000       0.00000       0.00000       0.00000       0.00000       0.00000       0.00000
   7  14 2458.2350    1.6095  1.1524 10.6386 -0.0029  0.0375   0.0468   0.0965    0.3630   0.0000   433.7777       9.44858      -2.97582       5.99629       1.08239      -4.92577      -5.89547     -0.194593      -1.20306    -0.0734151    -0.0756949    -0.0451964   -0.00758368   -0.00320254       0.00000       0.00000       0.00000       0.00000       0.00000       0.00000       0.00000       0.00000       0.00000       0.00000       0.00000       0.00000       0.00000       0.00000       0.00000       0.00000       0.00000       0.00000       0.00000       0.00000       0.00000       0.00000       8.11937       9.81192       9.54623       8.17778       6.14169       4.39568       2.90320       1.67340      0.894669      0.438797      0.181925     0.0647558     0.0178217    0.00362068       0.00000       0.00000       0.00000       0.00000       0.00000       0.00000       0.00000       0.00000       0.00000       0.00000       0.00000       0.00000       0.00000       0.00000       0.00000       0.00000       0.00000       0.00000       0.00000       0.00000       0.00000       0.00000
   7  15 2594.3345    2.0651  1.0190 11.3742 -0.0026  0.0359   0.0628   0.0923    0.2891   0.0000   437.5992       8.56005     -0.579798       9.39703      -6.08485      -8.25035       1.78099      -2.57226    -0.0486033    -0.0257096      0.295376   -0.00421391    0.00632754    0.00112318       0.00000       0.00000       0.00000       0.00000       0.00000       0.00000       0.00000       0.00000       0.00000       0.00000       0.00000       0.00000       0.00000       0.00000       0.00000       0.00000       0.00000       0.00000       0.00000       0.00000       0.00000       0.00000       8.78470       10.3924       9.59114       8.39561       6.18094       4.37103       2.60728       1.67519      0.840782      0.397736      0.155207     0.0572460     0.0145868    0.00321759       0.00000       0.00000       0.00000       0.00000       0.00000       0.00000       0.00000       0.00000       0.00000       0.00000       0.00000       0.00000       0.00000       0.00000       0.00000       0.00000       0.00000       0.00000       0.00000       0.00000       0.00000       0.00000
   7  16 2731.2502    2.4544  1.0428 11.8721 -0.0077  0.0364   0.0756   0.0972    0.2707   0.0000   448.5958       13.1852       6.51948      -3.14322      -7.69141       1.17735       1.07838      -3.73490     -0.324574     -0.731186     -0.119316    -0.0720926    -0.0141598  -0.000291875       0.00000       0.00000       0.00000       0.00000       0.00000       0.00000       0.00000       0.00000       0.00000       0.00000       0.00000       0.00000       0.00000       0.00000       0.00000       0.00000       0.00000       0.00000       0.00000       0.00000       0.00000       0.00000       8.83832       10.0909       9.68408       8.16832       6.44190       4.30653       2.75940       1.68841      0.913696      0.385859      0.166652     0.0564581     0.0162624    0.00297823       0.00000       0.00000       0.00000       0.00000       0.00000       0.00000       0.00000       0.00000       0.00000       0.00000       0.00000       0.00000       0.00000       0.00000       0.00000       0.00000       0.00000       0.00000       0.00000       0.00000       0.00000       0.00000
   7  17 2868.4895    3.1910  0.8583 12.3990 -0.0038  0.0333   0.1000   0.0772    0.2358   0.0000   442.1383       24.5087       1.39231       10.8525      -2.29311      -12.5912     -0.995664     -0.749975      0.194078     -0.919163    -0.0986098    -0.0371586   -0.00375069    0.00122374       0.00000       0.00000       0.00000       0.00000       0.00000       0.00000       0.00000       0.00000       0.00000       0.00000       0.00000       0.00000       0.00000       0.00000       0.00000       0.00000       0.00000       0.00000       0.00000       0.00000       0.00000       0.00000       7.18989       8.75088       8.51503       7.06141       5.50824       4.11565       2.51516       1.46466      0.853576      0.341111      0.172554     0.0590786     0.0159727    0.00318732       0.00000       0.00000       0.00000       0.00000       0.00000       0.00000       0.00000       0.00000       0.00000       0.00000       0.00000       0.00000       0.00000       0.00000       0.00000       0.00000       0.00000       0.00000       0.00000       0.00000       0.00000       0.00000
   7  18 3005.9317    3.6001  0.9385 12.7897 -0.0138  0.0381   0.1180   0.0875    0.2682   0.0000   437.2486       31.0231      -4.52729      -11.1766    0.00748010      -5.75320       2.27986      -2.52099       1.60670      0.153682     -0.482213    -0.0677777    -0.0182235   -0.00280965       0.00000       0.00000       0.00000       0.00000       0.00000       0.00000       0.00000       0.00000       0.00000       0.00000       0.00000       0.00000       0.00000       0.00000       0.00000       0.00000       0.00000       0.00000       0.00000       0.00000       0.00000       0.00000       8.22588       9.98671       9.58134       8.34592       6.07499       4.20395       2.79799       1.60007      0.923781      0.418188      0.194523     0.0617815     0.0176582    0.00369393       0.00000       0.00000       0.00000       0.00000       0.00000       0.00000       0.00000       0.00000       0.00000       0.00000       0.00000       0.00000       0.00000       0.00000       0.00000       0.00000       0.00000       0.00000       0.00000       0.00000       0.00000       0.00000
   7  19 3143.0398    4.1423  1.1551 12.2051  0.0037  0.0382   0.1240   0.0970    0.5152   0.0000   451.4435       15.5194       6.27104       4.46094      -11.6803      -15.0653      -3.19947      -4.21764      -1.15318     -0.521517     -0.262427     0.0517615    0.00259706   -0.00788654       0.00000       0.00000       0.00000       0.00000       0.00000       0.00000       0.00000       0.00000       0.00000       0.00000       0.00000       0.00000       0.00000       0.00000       0.00000       0.00000       0.00000       0.00000       0.00000       0.00000       0.00000       0.00000       9.04170       10.2527       9.88302       8.01539       6.80981       4.61291       3.23356       1.75887      0.878111      0.457145      0.177280     0.0603049     0.0189395    0.00325675       0.00000       0.00000       0.00000       0.00000       0.00000       0.00000       0.00000       0.00000       0.00000       0.00000       0.00000       0.00000       0.00000       0.00000       0.00000       0.00000       0.00000       0.00000       0.00000       0.00000       0.00000       0.00000
   7  20 3280.1805    3.6890  1.4839 13.0319 -0.0040  0.0464   0.0978   0.1184    0.1874   0.0000   422.9662       12.8431      -10.3366       1.31341       9.11228      -4.81503      0.246211      -2.11361     -0.307571     -0.245336     -0.139163     -0.155145    -0.0188130    0.00213410       0.00000       0.00000       0.00000       0.00000       0.00000       0.00000       0.00000       0.00000       0.00000       0.00000       0.00000       0.00000       0.00000       0.00000       0.00000       0.00000       0.00000       0.00000       0.00000       0.00000       0.00000       0.00000       9.95804       12.4121       11.2730       9.62276       8.00168       5.62984       3.64108       2.12438       1.15441      0.491138      0.219448     0.0787395     0.0237341    0.00462842       0.00000       0.00000       0.00000       0.00000       0.00000       0.00000       0.00000       0.00000       0.00000       0.00000       0.00000       0.00000       0.00000       0.00000       0.00000       0.00000       0.00000       0.00000       0.00000       0.00000       0.00000       0.00000
   7  21 3417.7745    3.3046  2.2161 11.8335 -0.0030  0.0515   0.0698   0.1446    0.2756   0.0000   446.2340       36.7866      -2.78508      -13.9798       11.8835      -10.5006      -2.57469     -0.878265      -1.68425      0.866675    -0.0270716     -0.137916    0.00449178    0.00456611       0.00000       0.00000       0.00000       0.00000       0.00000       0.00000       0.00000       0.00000       0.00000       0.00000       0.00000       0.00000       0.00000       0.00000       0.00000       0.00000       0.00000       0.00000       0.00000       0.00000       0.00000       0.00000       11.8468       13.5624       12.3324       10.9820       8.97832       6.59664       4.37199       2.40313       1.25738      0.583943      0.244976     0.0828288     0.0244459    0.00477476       0.00000       0.00000       0.00000       0.00000       0.00000       0.00000       0.00000       0.00000       0.00000       0.00000       0.00000       0.00000       0.00000       0.00000       0.00000       0.00000       0.00000       0.00000       0.00000       0.00000       0.00000       0.00000
   7  22 3555.7005    2.7570  3.0193 11.4909 -0.0016  0.0655   0.0502   0.1697    0.2055   0.0000   467.4535       49.6638       24.7413      -14.9333      -4.62577      -20.9004       11.2454      -5.61609     -0.462618     -0.745549     -0.117581    -0.0253770   -0.00740706    0.00583746       0.00000       0.00000       0.00000       0.00000       0.00000       0.00000       0.00000       0.00000       0.00000       0.00000       0.00000       0.00000       0.00000       0.00000       0.00000       0.00000       0.00000       0.00000       0.00000       0.00000       0.00000       0.00000       14.4850       17.5096       16.8642       14.2930       11.0084       8.07859       4.92388       3.07724       1.57945      0.757308      0.310871      0.119302     0.0316839    0.00626867       0.00000       0.00000       0.00000       0.00000       0.00000       0.00000       0.00000       0.00000       0.00000       0.00000       0.00000       0.00000       0.00000       0.00000       0.00000       0.00000       0.00000       0.00000       0.00000       0.00000       0.00000       0.00000
   7  23 3693.9166    2.4144  4.4184 10.6622  0.0009  0.0813   0.0358   0.2118    0.2224   0.0000   456.9565       60.8374       15.8353       4.21594       4.61708       15.7787      -2.37538       4.45240     -0.926000    -0.0606058     -0.155231    -0.0813497    0.00882181   -0.00464125       0.00000       0.00000       0.00000       0.00000       0.00000       0.00000       0.00000       0.00000       0.00000       0.00000       0.00000       0.00000       0.00000       0.00000       0.00000       0.00000       0.00000       0.00000       0.00000       0.00000       0.00000       0.00000       18.7330       21.3806       20.7025       17.9607       14.2505       9.94385       6.39371       3.87333       2.09411      0.930057      0.393229      0.138120     0.0392050    0.00729673       0.00000       0.00000       0.00000       0.00000       0.00000       0.00000       0.00000       0.00000       0.00000       0.00000       0.00000       0.00000       0.00000       0.00000       0.00000       0.00000       0.00000       0.00000       0.00000       0.00000       0.00000       0.00000
   7  24 3832.5613    2.0121  6.2853 10.0210  0.0000  0.0980   0.0251   0.2795    0.2034   0.0000   415.8762       33.3793      -19.3577       22.0142      -3.84860      0.305785      -3.90569       4.65499      -2.18711      -2.21323     0.0137564     -0.308639      0.126390  -0.000445171       0.00000       0.00000       0.00000       0.00000       0.00000       0.00000       0.00000       0.00000       0.00000       0.00000       0.00000       0.00000       0.00000       0.00000       0.00000       0.00000       0.00000       0.00000       0.00000       0.00000       0.00000       0.00000       21.8358       25.5373       24.6113       21.7073       17.2036       11.6397       7.75597       4.67695       2.55796       1.17024      0.485728      0.169514     0.0504060    0.00937763       0.00000       0.00000       0.00000       0.00000       0.00000       0.00000       0.00000       0.00000       0.00000       0.00000       0.00000       0.00000       0.00000       0.00000       0.00000       0.00000       0.00000       0.00000       0.00000       0.00000       0.00000       0.00000
   7  25 3971.0929    1.6790  7.2248 10.1706 -0.0005  0.1159   0.0213   0.3271    0.1357   0.0000   423.1361       91.1603       39.1956       52.4321     -0.948267      -4.43442       3.57818      -8.25404     -0.888434       2.30248      0.359870     -0.398484    -0.0805054   -0.00315768       0.00000       0.00000       0.00000       0.00000       0.00000       0.00000       0.00000       0.00000       0.00000       0.00000       0.00000       0.00000       0.00000       0.00000       0.00000       0.00000       0.00000       0.00000       0.00000       0.00000       0.00000       0.00000       26.2055       30.2749       29.2430       25.7471       20.3274       13.6910       9.17831       5.58490       2.96936       1.42613      0.556498      0.196881     0.0584732     0.0108780       0.00000       0.00000       0.00000       0.00000       0.00000       0.00000       0.00000       0.00000       0.00000       0.00000       0.00000       0.00000       0.00000       0.00000       0.00000       0.00000       0.00000       0.00000       0.00000       0.00000       0.00000       0.00000
   8   8 1665.7569    0.2275  0.2146  9.6782 -0.0376  0.0434   0.0243   0.0589    0.0545   0.0000   443.1923      -17.8463      -1.84935       9.53460       4.84546      -3.02613      -1.65479      -1.72460       1.15420      0.595761     -0.332000      0.102879    -0.0761374  -0.000446922    0.00155263   0.000921859       0.00000       0.00000       0.00000       0.00000       0.00000       0.00000       0.00000       0.00000       0.00000       0.00000       0.00000       0.00000       0.00000       0.00000       0.00000       0.00000       0.00000       0.00000       0.00000       0.00000       10.2378       10.5561       8.47041       6.72444       7.59155       6.58134       6.83879       3.48950       1.65882      0.848735      0.367265      0.150968     0.0544968     0.0154117    0.00580878    0.00106464       0.00000       0.00000       0.00000       0.00000       0.00000       0.00000       0.00000       0.00000       0.00000       0.00000       0.00000       0.00000       0.00000       0.00000       0.00000       0.00000       0.00000       0.00000       0.00000       0.00000
   8  11 2086.1844    0.7095  0.5291 10.0433 -0.0061  0.0286   0.0276   0.0550    0.1043   0.0000   434.0017       3.26528       18.6793       4.20638       5.92863      -1.49489      -4.95056       2.32109       1.22971      0.257244     -0.491376    -0.0196838    -0.0295955    0.00789176  -0.000963362  -0.000631862       0.00000       0.00000       0.00000       0.00000       0.00000       0.00000       0.00000       0.00000       0.00000       0.00000       0.00000       0.00000       0.00000       0.00000       0.00000       0.00000       0.00000       0.00000       0.00000       0.00000       5.04063       6.18136       6.49207       5.42104       4.34040       3.58307       2.61901       1.53368      0.924876      0.487673      0.250865      0.114206     0.0465959     0.0146130    0.00370777   0.000653388       0.00000       0.00000       0.00000       0.00000       0.00000       0.00000       0.00000       0.00000       0.00000       0.00000       0.00000       0.00000       0.00000       0.00000       0.00000       0.00000       0.00000       0.00000       0.00000       0.00000
   8  12 2225.1982    0.9433  0.7147 10.2965 -0.0068  0.0310   0.0319   0.0729    0.1337   0.0000   443.4155      -4.36108       7.00720       8.34522      -2.66261      0.106529      -3.79018      0.526929     -0.346857     -0.861311   -0.00482548    -0.0472941     0.0260488    -0.0320946   -0.00343324  -0.000776769       0.00000       0.00000       0.00000       0.00000       0.00000       0.00000       0.00000       0.00000       0.00000       0.00000       0.00000       0.00000       0.00000       0.00000       0.00000       0.00000       0.00000       0.00000       0.00000       0.00000       5.55697       7.14312       6.24921       5.96148       5.06479       4.00769       2.68054       1.75764       1.06429      0.571263      0.249660      0.114972     0.0442998     0.0158640    0.00403928   0.000827327       0.00000       0.00000       0.00000       0.00000       0.00000       0.00000       0.00000       0.00000       0.00000       0.00000       0.00000       0.00000       0.00000       0.00000       0.00000       0.00000       0.00000       0.00000       0.00000       0.00000
   8  13 2362.9241    1.2070  0.9673 10.7863 -0.0054  0.0381   0.0370   0.0904    0.1660   0.0000   427.6566       1.65138       10.6707      -10.5579      -6.53813      -3.99966       2.46658      -3.05653     -0.661214     -0.389352     0.0201526     -0.147258    -0.0668785     0.0331719    0.00142114  -0.000189108       0.00000       0.00000       0.00000       0.00000       0.00000       0.00000       0.00000       0.00000       0.00000       0.00000       0.00000       0.00000       0.00000       0.00000       0.00000       0.00000       0.00000       0.00000       0.00000       0.00000       7.07890       8.90558       8.35518       7.72124       5.96307       4.98292       3.13118       2.05909       1.28329      0.684240      0.286281      0.141365     0.0560576     0.0189828    0.00443233   0.000935604       0.00000       0.00000       0.00000       0.00000       0.00000       0.00000       0.00000       0.00000       0.00000       0.00000       0.00000       0.00000       0.00000       0.00000       0.00000       0.00000       0.00000       0.00000       0.00000       0.00000
   8  14 2499.4706    1.6528  1.0214 11.1760 -0.0107  0.0346   0.0478   0.0862    0.1969   0.0000   428.8800       24.0179       17.9740      -2.83565      -3.19997      -6.64265     -0.260657      -2.91974       1.46601      0.354821     -0.358180     0.0100843    -0.0512345    0.00913015    0.00421294   0.000602546       0.00000       0.00000       0.00000       0.00000       0.00000       0.00000       0.00000       0.00000       0.00000       0.00000       0.00000       0.00000       0.00000       0.00000       0.00000       0.00000       0.00000       0.00000       0.00000       0.00000       7.06813       8.86154       8.40397       7.68459       5.85757       4.41978       2.89499       1.91535       1.10805      0.597686      0.291543      0.125419     0.0490926     0.0161159    0.00399894   0.000819364       0.00000       0.00000       0.00000       0.00000       0.00000       0.00000       0.00000       0.00000       0.00000       0.00000       0.00000       0.00000       0.00000       0.00000       0.00000       0.00000       0.00000       0.00000       0.00000       0.00000
   8  15 2636.2317    2.1862  1.1020 11.4203 -0.0015  0.0366   0.0601   0.0978    0.2286   0.0000   430.9543       10.0794       10.0426      -10.5512       9.00160      -3.91700       2.10025      0.794646    -0.0194743      -1.13200      0.406199    0.00632994    0.00553515     0.0300599   -0.00581029   0.000353934       0.00000       0.00000       0.00000       0.00000       0.00000       0.00000       0.00000       0.00000       0.00000       0.00000       0.00000       0.00000       0.00000       0.00000       0.00000       0.00000       0.00000       0.00000       0.00000       0.00000       6.71472       8.58810       8.41305       7.14449       5.97290       4.81591       2.86891       2.15423       1.13533      0.631163      0.318178      0.126895     0.0500389     0.0198764    0.00454871   0.000895436       0.00000       0.00000       0.00000       0.00000       0.00000       0.00000       0.00000       0.00000       0.00000       0.00000       0.00000       0.00000       0.00000       0.00000       0.00000       0.00000       0.00000       0.00000       0.00000       0.00000
   8  16 2773.8771    2.7264  1.0697 11.9263  0.0000  0.0449   0.0774   0.0891    0.2397   0.0000   444.2814       24.8840       8.20126      -3.38214       4.07902      -9.21262       2.43452      -3.17830     -0.844365      0.786204     -0.620415     0.0332763     0.0930273    -0.0435670   -0.00289030   0.000908333       0.00000       0.00000       0.00000       0.00000       0.00000       0.00000       0.00000       0.00000       0.00000       0.00000       0.00000       0.00000       0.00000       0.00000       0.00000       0.00000       0.00000       0.00000       0.00000       0.00000       10.9771       11.5654       9.14141       7.67453       8.03381       7.59654       5.42956       3.11601       1.62434      0.718058      0.294967      0.132014     0.0543617     0.0161380    0.00388828   0.000728671       0.00000       0.00000       0.00000       0.00000       0.00000       0.00000       0.00000       0.00000       0.00000       0.00000       0.00000       0.00000       0.00000       0.00000       0.00000       0.00000       0.00000       0.00000       0.00000       0.00000
   8  17 2911.7067    3.3846  0.9094 12.6578 -0.0044  0.0330   0.1023   0.0785    0.1889   0.0000   418.7142       16.3576       3.47271       6.80056      -1.21074      -6.55189       7.47723      -4.13740      -1.13074      0.622248      0.564188    -0.0409506   -0.00272859    0.00720380    0.00512991   0.000758719       0.00000       0.00000       0.00000       0.00000       0.00000       0.00000       0.00000       0.00000       0.00000       0.00000       0.00000       0.00000       0.00000       0.00000       0.00000       0.00000       0.00000       0.00000       0.00000       0.00000       6.96885       7.48066       6.76571       6.12570       5.72051       4.65369       3.54328       2.07154       1.20553      0.606664      0.280395      0.120797     0.0467126     0.0138491    0.00396700   0.000663930       0.00000       0.00000       0.00000       0.00000       0.00000       0.00000       0.00000       0.00000       0.00000       0.00000       0.00000       0.00000       0.00000       0.00000       0.00000       0.00000       0.00000       0.00000       0.00000       0.00000
   8  18 3049.3485    3.7464  1.1549 12.5524 -0.0058  0.0452   0.1019   0.0926    0.2791   0.0000   427.1038       9.28447       6.60111       1.84073       3.01158      -2.99075       2.88953     -0.607952     -0.206299     -0.188404      0.205513     -0.106860     0.0579170  -0.000330584    0.00357081  -0.000470136       0.00000       0.00000       0.00000       0.00000       0.00000       0.00000       0.00000       0.00000       0.00000       0.00000       0.00000       0.00000       0.00000       0.00000       0.00000       0.00000       0.00000       0.00000       0.00000       0.00000       11.1403       11.8253       9.29645       8.98491       8.85016       7.08619       5.06253       3.10355       1.71284      0.831150      0.344313      0.141086     0.0482670     0.0148459    0.00426460   0.000780450       0.00000       0.00000       0.00000       0.00000       0.00000       0.00000       0.00000       0.00000       0.00000       0.00000       0.00000       0.00000       0.00000       0.00000       0.00000       0.00000       0.00000       0.00000       0.00000       0.00000
   8  19 3186.9416    4.2016  1.1722 12.4145 -0.0138  0.0365   0.1140   0.0902    0.3804   0.0000   436.8452       22.0482       11.3466      -2.18076      -6.38315      -10.1710      -4.87986      -4.37809      -1.67879      -1.28786     0.0476671     -0.180831     -0.127525    0.00152291   -0.00104629   0.000499338       0.00000       0.00000       0.00000       0.00000       0.00000       0.00000       0.00000       0.00000       0.00000       0.00000       0.00000       0.00000       0.00000       0.00000       0.00000       0.00000       0.00000       0.00000       0.00000       0.00000       7.71211       8.89758       8.42368       7.72168       6.45096       4.47801       3.48323       2.12711       1.17034      0.653922      0.312247      0.140468     0.0476411     0.0146879    0.00452715   0.000766642       0.00000       0.00000       0.00000       0.00000       0.00000       0.00000       0.00000       0.00000       0.00000       0.00000       0.00000       0.00000       0.00000       0.00000       0.00000       0.00000       0.00000       0.00000       0.00000       0.00000
   8  20 3324.6998    3.5369  1.5296 12.6246 -0.0056  0.0423   0.0850   0.1125    0.1699   0.0000   453.1112       31.1770       20.4179      -7.95832       6.33684      -1.03706      -3.44266      -7.86937     -0.468462     -0.141425      0.566598      0.196756    -0.0682142    -0.0133549    0.00123552  -0.000988933       0.00000       0.00000       0.00000       0.00000       0.00000       0.00000       0.00000       0.00000       0.00000       0.00000       0.00000       0.00000       0.00000       0.00000       0.00000       0.00000       0.00000       0.00000       0.00000       0.00000       8.74759       9.81813       9.88062       8.63485       7.16674       5.51686       3.89133       2.45883       1.41834      0.759363      0.352060      0.162739     0.0610616     0.0194825    0.00506189   0.000852769       0.00000       0.00000       0.00000       0.00000       0.00000       0.00000       0.00000       0.00000       0.00000       0.00000       0.00000       0.00000       0.00000       0.00000       0.00000       0.00000       0.00000       0.00000       0.00000       0.00000
   8  21 3462.8722    3.1569  2.5048 11.6901 -0.0020  0.0537   0.0577   0.1441    0.1729   0.0000   455.6239       38.1255      0.199371      -9.03236      -9.14942      -3.89195       1.27589      -3.46572      0.808726      -1.77229      0.132731     -0.264207    -0.0808792   -0.00113601   0.000254676    0.00136794       0.00000       0.00000       0.00000       0.00000       0.00000       0.00000       0.00000       0.00000       0.00000       0.00000       0.00000       0.00000       0.00000       0.00000       0.00000       0.00000       0.00000       0.00000       0.00000       0.00000       11.4301       13.5336       13.0705       11.6434       9.13834       7.03595       4.92085       3.10012       1.67768      0.922013      0.467664      0.201193     0.0742610     0.0241271    0.00612649    0.00114808       0.00000       0.00000       0.00000       0.00000       0.00000       0.00000       0.00000       0.00000       0.00000       0.00000       0.00000       0.00000       0.00000       0.00000       0.00000       0.00000       0.00000       0.00000       0.00000       0.00000
   8  22 3601.3277    2.6612  3.3304 11.2902 -0.0028  0.0626   0.0440   0.1715    0.1573   0.0000   443.1868       38.2377      -27.5991       4.34650       4.39981       1.41109      -1.58374      -5.79585       1.14919      -2.04807     -0.870885     -0.211386     0.0847983     0.0321482    -0.0146458  -0.000167356       0.00000       0.00000       0.00000       0.00000       0.00000       0.00000       0.00000       0.00000       0.00000       0.00000       0.00000       0.00000       0.00000       0.00000       0.00000       0.00000       0.00000       0.00000       0.00000       0.00000       12.6306       14.9263       14.1271       13.1336       10.5186       8.12647       5.63490       3.59567       2.11153       1.12294      0.550625      0.234171     0.0903879     0.0286485    0.00745459    0.00143187       0.00000       0.00000       0.00000       0.00000       0.00000       0.00000       0.00000       0.00000       0.00000       0.00000       0.00000       0.00000       0.00000       0.00000       0.00000       0.00000       0.00000       0.00000       0.00000       0.00000
   8  24 3878.6510    1.7672  6.4619 10.4102 -0.0009  0.0992   0.0224   0.2730    0.1085   0.0000   464.5342       51.1568     -0.793473       5.85887       14.6173      -26.1433       9.95811       9.21025      -4.28854      -3.22140     -0.535814     -0.118669      0.186954   -0.00813210     0.0158896    0.00234218       0.00000       0.00000       0.00000       0.00000       0.00000       0.00000       0.00000       0.00000       0.00000       0.00000       0.00000       0.00000       0.00000       0.00000       0.00000       0.00000       0.00000       0.00000       0.00000       0.00000       19.2162       23.6290       22.9989       20.7949       16.9194       12.3592       8.87349       5.58928       3.32421       1.85815      0.861744      0.404302      0.147613     0.0483418     0.0131745    0.00235201       0.00000       0.00000       0.00000       0.00000       0.00000       0.00000       0.00000       0.00000       0.00000       0.00000       0.00000       0.00000       0.00000       0.00000       0.00000       0.00000       0.00000       0.00000       0.00000       0.00000
   8  25 4017.9752    1.5645  8.0742  9.7694 -0.0052  0.1107   0.0172   0.3228    0.1176   0.0000   405.6509       43.1710       44.2864      -61.0842       17.2544       7.60907      0.628685      -12.4614      0.337406     -0.835395     -0.838689       1.08047      0.122827    -0.0445830     0.0145095     0.0158289       0.00000       0.00000       0.00000       0.00000       0.00000       0.00000       0.00000       0.00000       0.00000       0.00000       0.00000       0.00000       0.00000       0.00000       0.00000       0.00000       0.00000       0.00000       0.00000       0.00000       20.6118       25.5516       24.9263       22.5846       18.7401       13.8650       9.91233       6.16852       3.82773       1.99606      0.997904      0.429584      0.172676     0.0543402     0.0154294    0.00275198       0.00000       0.00000       0.00000       0.00000       0.00000       0.00000       0.00000       0.00000       0.00000       0.00000       0.00000       0.00000       0.00000       0.00000       0.00000       0.00000       0.00000       0.00000       0.00000       0.00000
   8  26 4157.3267    1.3225 10.0876  9.7831 -0.0022  0.1333   0.0143   0.3928    0.0878   0.0000   435.6247       70.2574       17.9774      -4.31809      -4.77533       18.6437       41.2412       2.02541      -6.63891      -2.44205     -0.317858    -0.0787736    -0.0397351    0.00923804    0.00137154  -0.000402243       0.00000       0.00000       0.00000       0.00000       0.00000       0.00000       0.00000       0.00000       0.00000       0.00000       0.00000       0.00000       0.00000       0.00000       0.00000       0.00000       0.00000       0.00000       0.00000       0.00000       26.3075       31.2054       31.1275       27.3831       22.9550       17.4622       12.4007       7.77629       4.68434       2.52937       1.19956      0.547099      0.210749     0.0679866     0.0179600    0.00303042       0.00000       0.00000       0.00000       0.00000       0.00000       0.00000       0.00000       0.00000       0.00000       0.00000       0.00000       0.00000       0.00000       0.00000       0.00000       0.00000       0.00000       0.00000       0.00000       0.00000
   9  10 1984.1776    0.5486  0.4793  9.9942 -0.0025  0.0290   0.0222   0.0564    0.0889   0.0000   438.1748      -1.39502       13.1685      -2.41345      -1.39933       3.62206       6.83493      -1.46640      -1.05272      0.624123     -0.220271     0.0747202     0.0394058     0.0247021    -0.0177673   -0.00332851   -0.00152335  -0.000139268       0.00000       0.00000       0.00000       0.00000       0.00000       0.00000       0.00000       0.00000       0.00000       0.00000       0.00000       0.00000       0.00000       0.00000       0.00000       0.00000       0.00000       0.00000       4.91581       6.69875       5.63432       6.01480       4.74535       3.85338       2.42109       1.73293       1.14277      0.740453      0.374707      0.179364     0.0766959     0.0304987     0.0105556    0.00361828   0.000855533   0.000196408       0.00000       0.00000       0.00000       0.00000       0.00000       0.00000       0.00000       0.00000       0.00000       0.00000       0.00000       0.00000       0.00000       0.00000       0.00000       0.00000       0.00000       0.00000
   9  12 2264.6061    1.0407  0.7996 10.6462 -0.0130  0.0307   0.0336   0.0750    0.1246   0.0000   430.9172       4.62026       10.3772     -0.905765       2.01121     -0.996230     -0.262073      -2.00389      0.657941     -0.525909     -0.949303    -0.0113729     -0.120318    -0.0252222     0.0204415    0.00255686   -0.00107587  -0.000186480       0.00000       0.00000       0.00000       0.00000       0.00000       0.00000       0.00000       0.00000       0.00000       0.00000       0.00000       0.00000       0.00000       0.00000       0.00000       0.00000       0.00000       0.00000       5.48240       6.65439       6.80489       6.07595       4.93191       3.90157       2.65735       1.89143       1.16738      0.676028      0.376939      0.195992     0.0800264     0.0356293     0.0126682    0.00384094   0.000858956   0.000149124       0.00000       0.00000       0.00000       0.00000       0.00000       0.00000       0.00000       0.00000       0.00000       0.00000       0.00000       0.00000       0.00000       0.00000       0.00000       0.00000       0.00000       0.00000
   9  13 2402.3707    1.3915  0.8883 11.0796 -0.0101  0.0317   0.0410   0.0799    0.1430   0.0000   425.1703       16.6486       19.9983       3.25221       4.16267      -5.04239       6.54955      -3.16247      -1.50203      0.465011     -0.514884     0.0135165     -0.153359     0.0275816     0.0179441    0.00164619  -0.000879138  -0.000111200       0.00000       0.00000       0.00000       0.00000       0.00000       0.00000       0.00000       0.00000       0.00000       0.00000       0.00000       0.00000       0.00000       0.00000       0.00000       0.00000       0.00000       0.00000       5.92094       7.22629       7.91233       6.57497       5.39250       4.21054       2.79002       1.93464       1.26990      0.652690      0.390511      0.209444     0.0834684     0.0372949     0.0148197    0.00437733   0.000969251   0.000149090       0.00000       0.00000       0.00000       0.00000       0.00000       0.00000       0.00000       0.00000       0.00000       0.00000       0.00000       0.00000       0.00000       0.00000       0.00000       0.00000       0.00000       0.00000
   9  14 2539.6507    1.8333  0.9294 11.2922  0.0007  0.0323   0.0492   0.0741    0.1708   0.0000   433.7836       22.4279       13.2493      -10.9402       1.58397      -1.05211      0.680239      -2.07767       3.77989      0.674237     -0.387992     -0.161538    0.00177535    0.00500482    -0.0289445    0.00633396    0.00158847  -0.000343377       0.00000       0.00000       0.00000       0.00000       0.00000       0.00000       0.00000       0.00000       0.00000       0.00000       0.00000       0.00000       0.00000       0.00000       0.00000       0.00000       0.00000       0.00000       5.93955       6.44978       6.58190       6.40601       5.61163       4.11857       2.78575       1.97867       1.42374      0.855224      0.462824      0.223398     0.0945306     0.0372367     0.0132133    0.00398819   0.000959310   0.000157837       0.00000       0.00000       0.00000       0.00000       0.00000       0.00000       0.00000       0.00000       0.00000       0.00000       0.00000       0.00000       0.00000       0.00000       0.00000       0.00000       0.00000       0.00000
   9  15 2677.1271    2.4298  1.0263 11.6931 -0.0057  0.0325   0.0635   0.0864    0.2131   0.0000   432.3408       28.3011       6.43690      -1.98649      -2.86569    -0.0718234      -1.52144    -0.0830096      -1.75032      0.362903      0.185025    -0.0540250    -0.0115490     0.0190453     0.0129963   -0.00119239   0.000416503   0.000264849       0.00000       0.00000       0.00000       0.00000       0.00000       0.00000       0.00000       0.00000       0.00000       0.00000       0.00000       0.00000       0.00000       0.00000       0.00000       0.00000       0.00000       0.00000       5.56110       7.09807       6.73662       6.12138       5.33981       4.24172       3.16322       1.94537       1.40811      0.736827      0.418081      0.206309     0.0833585     0.0368199     0.0145206    0.00391697    0.00111142   0.000191729       0.00000       0.00000       0.00000       0.00000       0.00000       0.00000       0.00000       0.00000       0.00000       0.00000       0.00000       0.00000       0.00000       0.00000       0.00000       0.00000       0.00000       0.00000
   9  16 2815.3824    2.9843  0.9333 12.2075  0.0036  0.0311   0.0795   0.0779    0.1885   0.0000   432.9620       17.8946       14.3156       8.55176       4.67264     -0.295650     -0.852547       1.26293      -1.76486      -1.12622     -0.548014    -0.0936479     0.0401813     0.0614985     0.0133593   -0.00480242   -0.00102449  -0.000219540       0.00000       0.00000       0.00000       0.00000       0.00000       0.00000       0.00000       0.00000       0.00000       0.00000       0.00000       0.00000       0.00000       0.00000       0.00000       0.00000       0.00000       0.00000       6.32267       7.25606       7.10416       6.77104       5.58655       4.20289       2.97711       2.11810       1.30375      0.748750      0.418624      0.205977     0.0900046     0.0335104     0.0115911    0.00362065   0.000832498   0.000150399       0.00000       0.00000       0.00000       0.00000       0.00000       0.00000       0.00000       0.00000       0.00000       0.00000       0.00000       0.00000       0.00000       0.00000       0.00000       0.00000       0.00000       0.00000
   9  17 2953.7255    3.5408  0.9579 12.8129  0.0053  0.0322   0.0994   0.0775    0.1730   0.0000   422.9939       15.8542       16.3246      -3.62558       2.93447       3.29717       6.57263      -1.04364       3.43359     -0.371181      0.285627      0.276718    -0.0930233    -0.0136595    -0.0108238    0.00415695  -0.000267376   0.000233707       0.00000       0.00000       0.00000       0.00000       0.00000       0.00000       0.00000       0.00000       0.00000       0.00000       0.00000       0.00000       0.00000       0.00000       0.00000       0.00000       0.00000       0.00000       5.99589       7.42945       7.43589       6.51771       5.41067       4.22104       3.18637       2.00832       1.25485      0.771292      0.374996      0.188323     0.0883943     0.0387469     0.0125753    0.00403577   0.000997609   0.000171527       0.00000       0.00000       0.00000       0.00000       0.00000       0.00000       0.00000       0.00000       0.00000       0.00000       0.00000       0.00000       0.00000       0.00000       0.00000       0.00000       0.00000       0.00000
   9  18 3091.7301    3.7519  0.9778 12.9297 -0.0066  0.0326   0.1029   0.0824    0.1983   0.0000   436.4297       28.0921       16.2209       8.40141       11.4979      -6.33935      -4.06769      -1.42768      0.388202     -0.526361     -0.379752    -0.0173983      0.180705    -0.0845334     0.0181022  -0.000671675   0.000588082   9.75995e-05       0.00000       0.00000       0.00000       0.00000       0.00000       0.00000       0.00000       0.00000       0.00000       0.00000       0.00000       0.00000       0.00000       0.00000       0.00000       0.00000       0.00000       0.00000       6.37953       7.77013       7.18687       6.86718       5.57126       4.43360       3.25114       2.12830       1.35192      0.760653      0.416475      0.192800     0.0918250     0.0349102     0.0126879    0.00356615   0.000921204   0.000179885       0.00000       0.00000       0.00000       0.00000       0.00000       0.00000       0.00000       0.00000       0.00000       0.00000       0.00000       0.00000       0.00000       0.00000       0.00000       0.00000       0.00000       0.00000
   9  19 3229.7492    3.7595  1.4540 12.7205 -0.0028  0.0383   0.0854   0.1043    0.1684   0.0000   439.5713       41.8449       3.34709      -3.48088       3.70386      -5.88348      -3.71789      -4.05773       2.38036     -0.370400   -0.00172372     -0.317449     0.0412991    0.00106691    -0.0108827    0.00523663   7.57981e-05  -0.000207990       0.00000       0.00000       0.00000       0.00000       0.00000       0.00000       0.00000       0.00000       0.00000       0.00000       0.00000       0.00000       0.00000       0.00000       0.00000       0.00000       0.00000       0.00000       6.46893       8.01179       7.85361       7.31296       6.14360       4.88906       3.68539       2.48591       1.55489      0.898262      0.494686      0.240296      0.114680     0.0449475     0.0165349    0.00506941    0.00127457   0.000222991       0.00000       0.00000       0.00000       0.00000       0.00000       0.00000       0.00000       0.00000       0.00000       0.00000       0.00000       0.00000       0.00000       0.00000       0.00000       0.00000       0.00000       0.00000
   9  20 3368.0127    3.4978  1.7311 12.6565 -0.0046  0.0444   0.0735   0.1096    0.1370   0.0000   442.1499       30.1809       26.5705      -16.9496       5.58786      -9.88205      -3.92845     -0.904383       1.53592      -1.04958    0.00740523     -0.250806    -0.0405198   -0.00185622    0.00181213    0.00436669   0.000255948  -0.000418548       0.00000       0.00000       0.00000       0.00000       0.00000       0.00000       0.00000       0.00000       0.00000       0.00000       0.00000       0.00000       0.00000       0.00000       0.00000       0.00000       0.00000       0.00000       8.17598       9.96915       9.68654       8.60010       7.58099       5.82258       4.36767       2.86080       1.84497       1.07292      0.551215      0.287238      0.116831     0.0522218     0.0179055    0.00548346    0.00143407   0.000233415       0.00000       0.00000       0.00000       0.00000       0.00000       0.00000       0.00000       0.00000       0.00000       0.00000       0.00000       0.00000       0.00000       0.00000       0.00000       0.00000       0.00000       0.00000
   9  21 3506.6842    2.9103  2.7402 11.9213 -0.0020  0.0537   0.0506   0.1485    0.1128   0.0000   443.3105       26.8793       18.0911      -7.71740       22.8095      -5.52466      -5.60920      -2.90777      0.550653      -3.39689     -0.308829   -0.00791668    -0.0603446     0.0242994     0.0158508   -0.00281824  -0.000349364   0.000149374       0.00000       0.00000       0.00000       0.00000       0.00000       0.00000       0.00000       0.00000       0.00000       0.00000       0.00000       0.00000       0.00000       0.00000       0.00000       0.00000       0.00000       0.00000       9.55988       11.3619       11.6315       10.7827       8.53990       6.94945       5.14081       3.40252       2.11692       1.30146      0.675362      0.341424      0.160534     0.0674334     0.0229189    0.00685191    0.00162330   0.000289915       0.00000       0.00000       0.00000       0.00000       0.00000       0.00000       0.00000       0.00000       0.00000       0.00000       0.00000       0.00000       0.00000       0.00000       0.00000       0.00000       0.00000       0.00000
   9  22 3645.4772    2.5275  3.9122 11.2197 -0.0037  0.0654   0.0354   0.1777    0.1097   0.0000   427.0478       59.7901       33.1703      -21.2052      -11.6767      -14.5907       8.97863      -11.7016      -1.91742     0.0658319      0.427039     -0.463477    0.00700568    -0.0311989    -0.0123442    0.00809324   -0.00450949  -0.000426521       0.00000       0.00000       0.00000       0.00000       0.00000       0.00000       0.00000       0.00000       0.00000       0.00000       0.00000       0.00000       0.00000       0.00000       0.00000       0.00000       0.00000       0.00000       11.9379       14.6673       13.9717       13.0910       10.9882       8.79724       6.35699       4.31678       2.69266       1.63126      0.829184      0.415009      0.182589     0.0778636     0.0264706    0.00841226    0.00206344   0.000370574       0.00000       0.00000       0.00000       0.00000       0.00000       0.00000       0.00000       0.00000       0.00000       0.00000       0.00000       0.00000       0.00000       0.00000       0.00000       0.00000       0.00000       0.00000
   9  23 3784.5666    2.0608  5.3834 10.7778 -0.0015  0.0812   0.0261   0.2185    0.1016   0.0000   424.9755       86.2439      -20.0259      -48.7801      -30.8409       10.7566      -1.93461     -0.826346      -2.31800      -5.39313     -0.426037      0.396713     -0.385210    -0.0570049    -0.0108593   -0.00649630    0.00206953  -0.000547094       0.00000       0.00000       0.00000       0.00000       0.00000       0.00000       0.00000       0.00000       0.00000       0.00000       0.00000       0.00000       0.00000       0.00000       0.00000       0.00000       0.00000       0.00000       14.2144       17.8260       17.8389       16.2411       13.3525       10.6763       7.54324       5.32153       3.20533       1.94061       1.01936      0.538222      0.233105      0.100266     0.0347231     0.0112983    0.00262321   0.000469940       0.00000       0.00000       0.00000       0.00000       0.00000       0.00000       0.00000       0.00000       0.00000       0.00000       0.00000       0.00000       0.00000       0.00000       0.00000       0.00000       0.00000       0.00000
   9  24 3923.8171    1.7193  6.8825 10.4248 -0.0021  0.0952   0.0195   0.2672    0.0862   0.0000   457.6070       45.8126       18.1090      -13.3204       30.8236      -2.45134      -1.95958      -5.10214     -0.821131      0.257124     -0.507849     -0.326471      0.190003    -0.0164082    -0.0408412     0.0329209   -0.00895697   0.000251861       0.00000       0.00000       0.00000       0.00000       0.00000       0.00000       0.00000       0.00000       0.00000       0.00000       0.00000       0.00000       0.00000       0.00000       0.00000       0.00000       0.00000       0.00000       16.7076       20.4594       20.4700       18.5781       16.0812       12.3744       9.26966       6.02404       3.99361       2.36452       1.26840      0.601623      0.287275      0.116171     0.0423542     0.0126684    0.00331671   0.000529632       0.00000       0.00000       0.00000       0.00000       0.00000       0.00000       0.00000       0.00000       0.00000       0.00000       0.00000       0.00000       0.00000       0.00000       0.00000       0.00000       0.00000       0.00000
   9  26 4203.4387    1.2394  9.9810 10.0031 -0.0009  0.1342   0.0133   0.3761    0.0680   0.0000   370.4015       64.1300      -20.5467      -24.1435      -2.76543       6.78873       21.9465      -16.8360      -15.8138       3.15143     -0.815708      0.517974      0.305265     -0.345340      0.127701    0.00550759  -0.000517194    0.00204646       0.00000       0.00000       0.00000       0.00000       0.00000       0.00000       0.00000       0.00000       0.00000       0.00000       0.00000       0.00000       0.00000       0.00000       0.00000       0.00000       0.00000       0.00000       22.4892       28.5531       28.4132       26.5108       22.2466       17.3864       12.8032       8.69427       5.52502       3.32846       1.79622      0.873528      0.418372      0.168306     0.0608328     0.0190713    0.00479886   0.000810235       0.00000       0.00000       0.00000       0.00000       0.00000       0.00000       0.00000       0.00000       0.00000       0.00000       0.00000       0.00000       0.00000       0.00000       0.00000       0.00000       0.00000       0.00000
   9  27 4343.4627    1.0234 11.9934  9.9393 -0.0006  0.1605   0.0116   0.4769    0.0584   0.0000   526.8608       95.3535      -16.2354       26.8379       36.8468       24.2240      -15.4822      -23.8926       17.2886      -5.22885      -4.36742      0.430834     -0.157846     0.0157212     0.0324131     0.0271126     0.0130458  -0.000823491       0.00000       0.00000       0.00000       0.00000       0.00000       0.00000       0.00000       0.00000       0.00000       0.00000       0.00000       0.00000       0.00000       0.00000       0.00000       0.00000       0.00000       0.00000       27.7080       34.2778       34.1514       31.8112       27.3218       21.1545       15.8346       10.5456       6.97304       4.06090       2.23050       1.08710      0.502232      0.203246     0.0753151     0.0225848    0.00580084   0.000944643       0.00000       0.00000       0.00000       0.00000       0.00000       0.00000       0.00000       0.00000       0.00000       0.00000       0.00000       0.00000       0.00000       0.00000       0.00000       0.00000       0.00000       0.00000
   9  28 4484.0285    0.9065 14.3742  9.8648 -0.0019  0.1961   0.0101   0.5601    0.0512   0.0000   537.6281      -22.3349       61.5308      -65.5856       17.0467       16.3963       21.1210      -2.94773      -18.3815      -15.2015      0.959357      0.479802      0.107296    -0.0751115      0.120576     0.0504612   -0.00490533    0.00210405       0.00000       0.00000       0.00000       0.00000       0.00000       0.00000       0.00000       0.00000       0.00000       0.00000       0.00000       0.00000       0.00000       0.00000       0.00000       0.00000       0.00000       0.00000       33.4999       40.6488       41.6923       37.7550       32.5653       25.9701       19.4563       13.1034       8.58926       5.06159       2.79680       1.34771      0.648349      0.259034     0.0961736     0.0284695    0.00698369    0.00111596       0.00000       0.00000       0.00000       0.00000       0.00000       0.00000       0.00000       0.00000       0.00000       0.00000       0.00000       0.00000       0.00000       0.00000       0.00000       0.00000       0.00000       0.00000
  10  13 2440.8727    1.5679  1.0445 10.8925  0.0013  0.0333   0.0410   0.0817    0.1788   0.0000   437.2278       9.84481       3.60082      -5.27351     -0.490255      0.295678      -1.10463      -4.07335       1.94559     -0.693524      0.502248     -0.776376      0.138131      0.131822     0.0401937    -0.0167617    0.00294104    0.00124248   0.000104105  -6.71075e-05       0.00000       0.00000       0.00000       0.00000       0.00000       0.00000       0.00000       0.00000       0.00000       0.00000       0.00000       0.00000       0.00000       0.00000       0.00000       0.00000       5.28557       6.27432       6.28459       5.63480       5.25402       4.27244       3.29771       2.41350       1.55341       1.01630      0.585504      0.308397      0.155745     0.0704075     0.0316756     0.0112163    0.00386487    0.00117075   0.000267129   4.03451e-05       0.00000       0.00000       0.00000       0.00000       0.00000       0.00000       0.00000       0.00000       0.00000       0.00000       0.00000       0.00000       0.00000       0.00000       0.00000       0.00000
  10  14 2578.7055    2.0130  1.0534 10.8972 -0.0033  0.0300   0.0481   0.0763    0.2521   0.0000   438.4588       13.2233       8.79199       2.64756       6.14250      0.314838       1.99195     -0.130928      0.743995     -0.613821      0.582449     -0.178878     0.0674494     0.0109538     0.0148808    0.00867152   -0.00494328    0.00148658  -4.49844e-05   1.60397e-05       0.00000       0.00000       0.00000       0.00000       0.00000       0.00000       0.00000       0.00000       0.00000       0.00000       0.00000       0.00000       0.00000       0.00000       0.00000       0.00000       4.93104       6.00898       5.62696       5.46543       4.71088       3.95240       3.09806       2.29660       1.50964      0.862936      0.514556      0.279567      0.149480     0.0641436     0.0280061    0.00975932    0.00353677   0.000988235   0.000236508   4.14221e-05       0.00000       0.00000       0.00000       0.00000       0.00000       0.00000       0.00000       0.00000       0.00000       0.00000       0.00000       0.00000       0.00000       0.00000       0.00000       0.00000
  10  15 2717.1623    2.6151  0.9257 11.7699 -0.0036  0.0299   0.0677   0.0701    0.1768   0.0000   438.4059       7.29375       23.1642       1.13517       3.58047      -1.26635       2.41310      -3.76548       1.13978     -0.247574     -0.169015    -0.0731307      0.198876   -0.00135003   -0.00792389    0.00388225   -0.00299547    0.00122349  -0.000311064   5.53720e-05       0.00000       0.00000       0.00000       0.00000       0.00000       0.00000       0.00000       0.00000       0.00000       0.00000       0.00000       0.00000       0.00000       0.00000       0.00000       0.00000       5.02923       5.42536       6.03481       5.86478       4.23559       3.96913       3.25595       2.16741       1.35371      0.930721      0.527587      0.269601      0.132136     0.0731857     0.0318609     0.0123816    0.00357796   0.000954408   0.000193521   3.55808e-05       0.00000       0.00000       0.00000       0.00000       0.00000       0.00000       0.00000       0.00000       0.00000       0.00000       0.00000       0.00000       0.00000       0.00000       0.00000       0.00000
  10  16 2855.8421    3.1895  0.9267 12.1539 -0.0072  0.0278   0.0805   0.0663    0.1940   0.0000   438.0784       20.2570       13.3814      -5.96074      -4.62700       1.05199      -6.90935      -2.27288     -0.708905      -1.44089      0.506300      0.208425     -0.301661    -0.0159821     0.0275937    0.00658627  -0.000373382   0.000549699   2.54024e-05   3.59477e-05       0.00000       0.00000       0.00000       0.00000       0.00000       0.00000       0.00000       0.00000       0.00000       0.00000       0.00000       0.00000       0.00000       0.00000       0.00000       0.00000       4.45520       5.02587       5.32355       4.82577       4.40727       3.56712       2.88896       2.08395       1.40017      0.819338      0.483986      0.269744      0.142622     0.0630762     0.0269940     0.0100353    0.00355418   0.000991723   0.000228902   3.32533e-05       0.00000       0.00000       0.00000       0.00000       0.00000       0.00000       0.00000       0.00000       0.00000       0.00000       0.00000       0.00000       0.00000       0.00000       0.00000       0.00000
  10  17 2994.7045    3.7563  1.0117 11.9123 -0.0042  0.0308   0.0915   0.0697    0.3096   0.0000   434.8708       22.0091       8.97883      -7.95557      -2.73314      -6.15263       3.62583      -5.69513      -2.09910     0.0240292     0.0670987     -0.378420    -0.0311450    -0.0544650     0.0157466    0.00792124    0.00486868    0.00180950  -0.000390644  -2.49304e-05       0.00000       0.00000       0.00000       0.00000       0.00000       0.00000       0.00000       0.00000       0.00000       0.00000       0.00000       0.00000       0.00000       0.00000       0.00000       0.00000       4.87751       5.40264       5.43173       5.79004       4.83251       3.70280       2.90604       2.30062       1.54338      0.856733      0.506227      0.320395      0.172022     0.0743656     0.0296869     0.0109678    0.00361752   0.000994645   0.000235877   4.02476e-05       0.00000       0.00000       0.00000       0.00000       0.00000       0.00000       0.00000       0.00000       0.00000       0.00000       0.00000       0.00000       0.00000       0.00000       0.00000       0.00000
  10  18 3133.1784    3.9124  1.0836 12.8398 -0.0049  0.0323   0.0971   0.0768    0.1904   0.0000   439.2787       24.2732       12.5790      -2.97035      0.418840      -3.71328       2.16212      -3.01533       2.32390      -2.10602    -0.0196022     -0.112612    -0.0482947    -0.0174750     0.0113613   -0.00705621  -0.000624561   -0.00144202  -0.000252271   6.62638e-05       0.00000       0.00000       0.00000       0.00000       0.00000       0.00000       0.00000       0.00000       0.00000       0.00000       0.00000       0.00000       0.00000       0.00000       0.00000       0.00000       5.29549       6.78338       6.86155       6.29501       5.46883       4.23504       3.13733       2.13553       1.44345      0.945332      0.562501      0.287340      0.148462     0.0660050     0.0307200     0.0110590    0.00387776    0.00112433   0.000273436   4.33376e-05       0.00000       0.00000       0.00000       0.00000       0.00000       0.00000       0.00000       0.00000       0.00000       0.00000       0.00000       0.00000       0.00000       0.00000       0.00000       0.00000
  10  19 3271.5737    3.7341  1.5426 12.5226 -0.0025  0.0374   0.0790   0.1004    0.1502   0.0000   447.6685       12.8636       11.7767       2.97053       6.44703      -5.95749       4.02357      -7.52656       1.06431      -1.54988      0.391921     -0.218809      0.203695    -0.0271017     0.0314993     0.0117841   -0.00459969    0.00241624  -0.000363946   1.70794e-05       0.00000       0.00000       0.00000       0.00000       0.00000       0.00000       0.00000       0.00000       0.00000       0.00000       0.00000       0.00000       0.00000       0.00000       0.00000       0.00000       5.62651       7.40857       7.15060       6.66794       5.94564       4.75485       3.77822       2.70219       1.79050       1.09247      0.645535      0.346232      0.173523     0.0844655     0.0344999     0.0134650    0.00467564    0.00139586   0.000345254   5.56097e-05       0.00000       0.00000       0.00000       0.00000       0.00000       0.00000       0.00000       0.00000       0.00000       0.00000       0.00000       0.00000       0.00000       0.00000       0.00000       0.00000
  10  20 3410.3749    3.2545  2.3515 11.9041 -0.0038  0.0478   0.0558   0.1183    0.1270   0.0000   438.9616       36.8191       13.6035     -0.596377       10.2885      -20.5181    -0.0238197      -1.98331      0.321785      -1.38194      -1.38230      0.105380      0.708448     -0.174364    -0.0271310   -0.00514391   -0.00258510   0.000855262   0.000303148   2.15023e-05       0.00000       0.00000       0.00000       0.00000       0.00000       0.00000       0.00000       0.00000       0.00000       0.00000       0.00000       0.00000       0.00000       0.00000       0.00000       0.00000       7.83189       8.79051       9.09695       8.64605       7.77337       6.15012       4.67663       3.37962       2.35126       1.44255      0.847747      0.479867      0.245995      0.107888     0.0445736     0.0171328    0.00579636    0.00160314   0.000375979   5.65707e-05       0.00000       0.00000       0.00000       0.00000       0.00000       0.00000       0.00000       0.00000       0.00000       0.00000       0.00000       0.00000       0.00000       0.00000       0.00000       0.00000
  10  21 3549.3963    2.7383  3.1109 11.6979 -0.0023  0.0563   0.0409   0.1486    0.0931   0.0000   442.0150       45.5147       12.6888      -3.54507       17.8127       6.94730      -4.97794      -1.15939      0.564466     -0.908530      0.409290     -0.705667    0.00773122    0.00620613     0.0123757     0.0410296     0.0197164  -0.000164360  -0.000548316   8.05716e-05       0.00000       0.00000       0.00000       0.00000       0.00000       0.00000       0.00000       0.00000       0.00000       0.00000       0.00000       0.00000       0.00000       0.00000       0.00000       0.00000       9.46872       11.4318       11.2869       10.9944       9.39571       7.53240       5.53517       3.92319       2.65889       1.70787       1.00678      0.540586      0.276624      0.120046     0.0528336     0.0194440    0.00660731    0.00188234   0.000435810   7.36266e-05       0.00000       0.00000       0.00000       0.00000       0.00000       0.00000       0.00000       0.00000       0.00000       0.00000       0.00000       0.00000       0.00000       0.00000       0.00000       0.00000
  10  22 3688.7650    2.2664  4.3641 11.0818 -0.0038  0.0688   0.0297   0.1830    0.0878   0.0000   440.6523       29.1112      -17.8602       17.2057       3.61639      -12.9652      -1.98321      -2.52149      -8.03523      -4.52402       1.55304      -1.57339     -0.433736   -0.00625426     0.0440949    -0.0235260     0.0112685  -0.000752712   0.000269898  -0.000186904       0.00000       0.00000       0.00000       0.00000       0.00000       0.00000       0.00000       0.00000       0.00000       0.00000       0.00000       0.00000       0.00000       0.00000       0.00000       0.00000       10.7061       12.8483       12.8749       12.4707       11.0297       9.00897       6.58496       4.59932       3.30453       2.09703       1.30047      0.676843      0.335518      0.157536     0.0658039     0.0248619    0.00889679    0.00241392   0.000574124   9.32935e-05       0.00000       0.00000       0.00000       0.00000       0.00000       0.00000       0.00000       0.00000       0.00000       0.00000       0.00000       0.00000       0.00000       0.00000       0.00000       0.00000
  10  23 3828.2853    1.9340  5.9414 10.6286 -0.0039  0.0818   0.0221   0.2209    0.0826   0.0000   449.8721       50.0665       12.1435       31.6207      -20.4989      -11.8305       21.9127      -10.2987     -0.990690      -7.24214       3.71607      0.415042     -0.352357     -0.806396    -0.0885046    0.00383536    0.00330966    0.00109954  -0.000825501  -0.000131650       0.00000       0.00000       0.00000       0.00000       0.00000       0.00000       0.00000       0.00000       0.00000       0.00000       0.00000       0.00000       0.00000       0.00000       0.00000       0.00000       13.0257       15.5492       15.7848       14.7161       13.3637       10.6520       8.13320       5.87979       3.97919       2.50067       1.48808      0.800958      0.410677      0.185635     0.0795579     0.0295607     0.0103171    0.00298621   0.000700963   0.000106339       0.00000       0.00000       0.00000       0.00000       0.00000       0.00000       0.00000       0.00000       0.00000       0.00000       0.00000       0.00000       0.00000       0.00000       0.00000       0.00000
  11  10 2057.9406    0.6068  0.7596  9.7150 -0.0007  0.0382   0.0180   0.0734    0.0981   0.0000   442.8741       2.95863       18.8922      -2.58790      0.637253       1.37462       1.69130      -2.43629      0.242219     -0.174603     -0.216613    -0.0585278     0.0274843     0.0177867    -0.0454464   0.000749075   -0.00209901    0.00121130   -0.00117480   0.000200606   7.73725e-05  -9.65610e-06       0.00000       0.00000       0.00000       0.00000       0.00000       0.00000       0.00000       0.00000       0.00000       0.00000       0.00000       0.00000       0.00000       0.00000       5.49378       6.62388       6.67549       7.40687       6.39771       4.40221       3.90880       2.58914       2.35088       1.21836      0.756254      0.488920      0.312775      0.175713     0.0697209     0.0324316     0.0112053    0.00456986    0.00138411   0.000284627   9.25746e-05   1.26779e-05       0.00000       0.00000       0.00000       0.00000       0.00000       0.00000       0.00000       0.00000       0.00000       0.00000       0.00000       0.00000       0.00000       0.00000
  11  11 2199.7792    0.8568  0.7398 10.0074 -0.0045  0.0302   0.0255   0.0632    0.1278   0.0000   439.4048       1.19122       23.1038      -2.23871       3.77657      0.973111      -1.05584     -0.805364    -0.0588130    -0.0315364      -1.46335      0.523971      0.293528    -0.0154088    -0.0193020     0.0128825    -0.0141719   0.000605382   -0.00168694  -0.000216999   7.01664e-05  -1.17676e-05       0.00000       0.00000       0.00000       0.00000       0.00000       0.00000       0.00000       0.00000       0.00000       0.00000       0.00000       0.00000       0.00000       0.00000       4.48497       5.84323       6.01724       5.15089       5.01348       3.74000       3.25987       2.31106       1.59554       1.05496      0.609650      0.384198      0.192262     0.0964491     0.0511442     0.0193965    0.00879287    0.00319399   0.000962142   0.000309649   7.35214e-05   9.01011e-06       0.00000       0.00000       0.00000       0.00000       0.00000       0.00000       0.00000       0.00000       0.00000       0.00000       0.00000       0.00000       0.00000       0.00000
  11  12 2340.0468    1.2380  0.9578 10.0147 -0.0064  0.0285   0.0312   0.0709    0.2060   0.0000   434.7027       8.04338       6.02074      -2.35252      -6.24531      -7.85763       4.39391      0.603455      -2.54584     -0.926674     -0.869415     0.0812237     -0.326551     -0.126027     0.0365052    -0.0296160   -0.00155520  -0.000331367  -0.000774317  -5.29274e-06  -9.34675e-05  -3.14893e-06       0.00000       0.00000       0.00000       0.00000       0.00000       0.00000       0.00000       0.00000       0.00000       0.00000       0.00000       0.00000       0.00000       0.00000       4.33463       5.49203       5.12158       5.07567       4.54297       3.84385       2.93699       2.11359       1.50319      0.993734      0.669088      0.358982      0.204351     0.0938026     0.0467112     0.0195137    0.00818426    0.00262082   0.000954172   0.000242230   5.63703e-05   9.39431e-06       0.00000       0.00000       0.00000       0.00000       0.00000       0.00000       0.00000       0.00000       0.00000       0.00000       0.00000       0.00000       0.00000       0.00000
  11  13 2478.5839    1.6299  1.0599 10.7172  0.0009  0.0326   0.0404   0.0772    0.2061   0.0000   437.1351      0.235743       14.3928      -2.23596      0.583682       5.29869       6.22536       2.25066     -0.730484      0.162464      0.608379     -0.310497    -0.0844558     -0.119935     0.0598136     0.0154981    0.00206044    0.00459541    0.00106735   7.10762e-05   8.74993e-05   5.18919e-06       0.00000       0.00000       0.00000       0.00000       0.00000       0.00000       0.00000       0.00000       0.00000       0.00000       0.00000       0.00000       0.00000       0.00000       5.19032       6.36795       6.71865       6.06833       5.17901       4.49702       3.30933       2.53014       1.69490       1.07225      0.676847      0.395144      0.196664      0.105428     0.0514310     0.0223225    0.00842615    0.00333901    0.00109408   0.000290502   5.47664e-05   8.96151e-06       0.00000       0.00000       0.00000       0.00000       0.00000       0.00000       0.00000       0.00000       0.00000       0.00000       0.00000       0.00000       0.00000       0.00000
  11  14 2617.0279    2.1665  0.9661 11.2383 -0.0049  0.0287   0.0549   0.0729    0.2027   0.0000   448.8957       11.9873       7.13654       3.24818      -3.11914       3.55418     -0.909301      -6.83255     -0.647556      0.100708     -0.838753     -0.529697     -0.356723  -0.000553949     0.0548801    0.00131744    0.00820692    0.00249415    0.00106957   0.000129757  -2.98815e-06   5.02449e-06       0.00000       0.00000       0.00000       0.00000       0.00000       0.00000       0.00000       0.00000       0.00000       0.00000       0.00000       0.00000       0.00000       0.00000       4.42581       4.87305       5.22957       5.21393       4.46565       3.66230       3.10502       2.22760       1.54983      0.997335      0.677630      0.382938      0.199011      0.106146     0.0532929     0.0238319    0.00902105    0.00317854   0.000967249   0.000236794   5.83153e-05   8.09843e-06       0.00000       0.00000       0.00000       0.00000       0.00000       0.00000       0.00000       0.00000       0.00000       0.00000       0.00000       0.00000       0.00000       0.00000
  11  15 2756.2752    2.6777  0.9164 11.9536 -0.0047  0.0285   0.0678   0.0657    0.1638   0.0000   438.6172       13.8846       10.0852       7.31164       2.33495     -0.169410      0.283281      -1.87896      0.393786     -0.609038     -0.484599      0.204491      0.276290     -0.248230     -0.101437    -0.0207540   -0.00230904   -0.00105180   0.000955661  -0.000134440   5.56772e-06   8.94927e-06       0.00000       0.00000       0.00000       0.00000       0.00000       0.00000       0.00000       0.00000       0.00000       0.00000       0.00000       0.00000       0.00000       0.00000       4.52747       5.59856       5.72780       5.68889       4.80612       3.72271       2.96595       2.14783       1.39601      0.968869      0.620535      0.354082      0.187920      0.102302     0.0477390     0.0226912    0.00812535    0.00281811   0.000857825   0.000246131   5.54247e-05   8.86060e-06       0.00000       0.00000       0.00000       0.00000       0.00000       0.00000       0.00000       0.00000       0.00000       0.00000       0.00000       0.00000       0.00000       0.00000
  11  16 2895.5569    3.2993  0.8927 12.3145 -0.0039  0.0276   0.0818   0.0642    0.1697   0.0000   439.3603       15.7675       11.4447       4.31173       1.35260      -3.07835     0.0754765      -2.19173      0.241267      -1.44409     0.0728721    -0.0587461      0.377393    -0.0132274    -0.0664004    -0.0124657    0.00984708   6.69280e-05  -0.000787646   0.000448029   6.77034e-05   2.99218e-07       0.00000       0.00000       0.00000       0.00000       0.00000       0.00000       0.00000       0.00000       0.00000       0.00000       0.00000       0.00000       0.00000       0.00000       4.27147       4.91949       5.21841       5.28657       4.23433       3.42230       2.95234       2.20981       1.40448      0.940630      0.622441      0.358419      0.171175      0.100005     0.0512712     0.0238557    0.00836593    0.00300704   0.000867933   0.000238179   5.15139e-05   8.26166e-06       0.00000       0.00000       0.00000       0.00000       0.00000       0.00000       0.00000       0.00000       0.00000       0.00000       0.00000       0.00000       0.00000       0.00000
  11  17 3034.7751    3.9548  0.9960 12.3345 -0.0022  0.0408   0.1044   0.0691    0.2032   0.0000   432.0501       18.4309       12.9541       9.22440       7.40452      -16.0712      -2.94194     -0.399780       3.40795     -0.202252      0.620504     -0.693350     -0.381856     -0.149010     0.0595140    0.00660567   -0.00256794   -0.00317174  -0.000363702   0.000133205   6.82918e-05  -1.34399e-05       0.00000       0.00000       0.00000       0.00000       0.00000       0.00000       0.00000       0.00000       0.00000       0.00000       0.00000       0.00000       0.00000       0.00000       7.56737       6.99014       5.04764       6.74766       7.88213       6.47410       4.07744       2.55531       2.28209       1.85947       1.31966      0.774933      0.366772      0.167718     0.0656937     0.0240718    0.00845556    0.00281191   0.000895800   0.000238604   4.98176e-05   8.02157e-06       0.00000       0.00000       0.00000       0.00000       0.00000       0.00000       0.00000       0.00000       0.00000       0.00000       0.00000       0.00000       0.00000       0.00000
  11  18 3173.7961    3.9419  1.1298 12.9115 -0.0050  0.0322   0.0930   0.0825    0.1662   0.0000   447.1673       27.9468       9.42837       11.9729      -5.53704      -3.51947      -2.31058      -4.19571      -1.17764     -0.441760     -0.354149     -0.308769     -0.216995     -0.130859    0.00379548     0.0145768    0.00430432    0.00418003    0.00228484   0.000143828  -9.23250e-06   8.52797e-06       0.00000       0.00000       0.00000       0.00000       0.00000       0.00000       0.00000       0.00000       0.00000       0.00000       0.00000       0.00000       0.00000       0.00000       5.31886       6.31480       6.43905       5.85287       5.63898       4.52873       3.41669       2.37788       1.70589       1.16956      0.760267      0.430583      0.227477      0.111541     0.0483945     0.0220862    0.00852063    0.00314647    0.00103978   0.000275601   6.21121e-05   8.31014e-06       0.00000       0.00000       0.00000       0.00000       0.00000       0.00000       0.00000       0.00000       0.00000       0.00000       0.00000       0.00000       0.00000       0.00000
  11  19 3312.6906    3.6866  1.5081 12.4178 -0.0031  0.0361   0.0733   0.0885    0.1424   0.0000   437.8171       21.8426       10.5266       5.57213       3.27306      -3.53283     -0.999889      -2.09279      -4.85836      -2.38291      0.807948     0.0511299   -0.00169527     0.0934482     0.0458464   -0.00564101    0.00755396  -0.000447150  -0.000385402   7.23710e-06  -0.000125801   2.97291e-06       0.00000       0.00000       0.00000       0.00000       0.00000       0.00000       0.00000       0.00000       0.00000       0.00000       0.00000       0.00000       0.00000       0.00000       5.18879       6.30954       6.86859       6.34662       5.54055       4.57347       3.70929       2.67240       1.89727       1.28362      0.748061      0.436974      0.260124      0.131254     0.0591153     0.0280107     0.0117431    0.00417321    0.00128369   0.000354254   7.86686e-05   1.12774e-05       0.00000       0.00000       0.00000       0.00000       0.00000       0.00000       0.00000       0.00000       0.00000       0.00000       0.00000       0.00000       0.00000       0.00000
  11  20 3451.9521    3.0480  2.3952 12.0117 -0.0003  0.0468   0.0496   0.1209    0.0914   0.0000   436.1850       28.5952       16.8168       4.04530      -9.88827      -15.9487       6.82807     0.0320359     0.0656273     -0.732060      0.643471     -0.219617      0.680013     0.0310660     -0.163335    -0.0417762     0.0234106    0.00351459    0.00221064   0.000171879  -0.000265272  -2.04494e-06       0.00000       0.00000       0.00000       0.00000       0.00000       0.00000       0.00000       0.00000       0.00000       0.00000       0.00000       0.00000       0.00000       0.00000       6.59435       8.27253       8.52723       8.15062       7.46267       5.87808       4.67256       3.52064       2.47712       1.59682       1.03260      0.573860      0.343171      0.172657     0.0795287     0.0362733     0.0142411    0.00491431    0.00172908   0.000468776   0.000108186   1.55359e-05       0.00000       0.00000       0.00000       0.00000       0.00000       0.00000       0.00000       0.00000       0.00000       0.00000       0.00000       0.00000       0.00000       0.00000
  11  21 3591.5017    2.6430  3.5673 11.1855 -0.0031  0.0565   0.0345   0.1496    0.0878   0.0000   430.7664       13.1782      -11.0713      0.954405      -10.3200      -16.3151      -6.05391      -3.67932       4.00145      -1.64753      0.510437     -0.549734      0.509163      0.434124     0.0314413    -0.0734570    0.00650959    -0.0129666   0.000175383   0.000718122   0.000136885  -2.73305e-06       0.00000       0.00000       0.00000       0.00000       0.00000       0.00000       0.00000       0.00000       0.00000       0.00000       0.00000       0.00000       0.00000       0.00000       8.24603       10.5844       10.4039       9.80610       8.74650       7.27345       6.11901       4.28879       3.11715       1.99961       1.23124      0.716010      0.380136      0.197721     0.0922740     0.0419084     0.0166795    0.00627097    0.00193903   0.000524965   0.000128971   1.90750e-05       0.00000       0.00000       0.00000       0.00000       0.00000       0.00000       0.00000       0.00000       0.00000       0.00000       0.00000       0.00000       0.00000       0.00000
  11  22 3731.1300    2.1813  4.8450 10.6847 -0.0017  0.0687   0.0256   0.1820    0.0838   0.0000   428.1762       25.5500     -0.699585       1.87155      -14.0018      -2.29847      -8.45813      -8.12310      -5.58589     -0.229957       3.13709      0.726593       1.52113     0.0349220    -0.0998048     -0.116275     0.0502993    0.00643770    0.00296183   6.21904e-05  -0.000211299   2.58401e-05       0.00000       0.00000       0.00000       0.00000       0.00000       0.00000       0.00000       0.00000       0.00000       0.00000       0.00000       0.00000       0.00000       0.00000       10.2442       13.1076       13.1352       12.5327       11.1430       9.16969       7.03787       5.27055       3.58659       2.43264       1.49935      0.889416      0.474016      0.245495      0.115132     0.0513475     0.0201121    0.00745948    0.00235932   0.000686339   0.000148270   2.31441e-05       0.00000       0.00000       0.00000       0.00000       0.00000       0.00000       0.00000       0.00000       0.00000       0.00000       0.00000       0.00000       0.00000       0.00000
  11  26 4292.6283    1.0774 12.0122  9.8396 -0.0027  0.1461   0.0106   0.4143    0.0515   0.0000   437.5298      -49.3231      -17.1562       31.3004       14.3217      -42.7308       12.5501       17.9543       16.9994      -8.35749      -7.52026       1.39085       1.98337     -0.780727      0.121508     -0.128142    -0.0314828    0.00267416     0.0107310   3.17154e-05  -5.84952e-06  -1.30624e-06       0.00000       0.00000       0.00000       0.00000       0.00000       0.00000       0.00000       0.00000       0.00000       0.00000       0.00000       0.00000       0.00000       0.00000       19.9044       26.0334       26.5930       25.1663       22.9059       18.9121       15.0373       10.8926       7.92500       5.22950       3.33647       1.94871       1.09826      0.552513      0.269433      0.116625     0.0488809     0.0176208    0.00580482    0.00156830   0.000357251   5.18495e-05       0.00000       0.00000       0.00000       0.00000       0.00000       0.00000       0.00000       0.00000       0.00000       0.00000       0.00000       0.00000       0.00000       0.00000
  11  27 4433.2178    0.8784 13.4907  9.8621 -0.0002  0.1792   0.0096   0.5072    0.0441   0.0000   430.1556       91.6012       34.9351      -45.3469      -5.58427      -9.45071       36.1605      -40.9153      -4.20164       9.89115       8.67435      -3.60483       1.42226      -1.59879    -0.0200780      0.114682     0.0530799   -0.00345735    0.00519283   -0.00109443  -0.000858154  -8.19222e-05       0.00000       0.00000       0.00000       0.00000       0.00000       0.00000       0.00000       0.00000       0.00000       0.00000       0.00000       0.00000       0.00000       0.00000       24.4630       30.9155       32.3686       30.3372       27.5215       22.9716       18.5353       14.0528       9.95161       6.50051       4.13098       2.42356       1.34933      0.707867      0.338955      0.152322     0.0604488     0.0220959    0.00720785    0.00197111   0.000431316   6.18069e-05       0.00000       0.00000       0.00000       0.00000       0.00000       0.00000       0.00000       0.00000       0.00000       0.00000       0.00000       0.00000       0.00000       0.00000
  12   9 1949.9630    0.4982  0.5887  9.5854 -0.0035  0.0338   0.0163   0.0576    0.0811   0.0000   434.9361     -0.190419       18.3656       2.01583       3.45162      -3.09245       1.48599       1.37394      -1.00084      -2.42862      0.327289     -0.144034     -0.250052      0.182705     0.0113325     0.0165873    0.00435865    0.00313537  -0.000395152  -0.000865556   3.42797e-05  -8.42024e-06   5.42717e-06  -1.65222e-06       0.00000       0.00000       0.00000       0.00000       0.00000       0.00000       0.00000       0.00000       0.00000       0.00000       0.00000       0.00000       5.45594       6.88141       7.22156       6.93824       5.99896       4.93701       3.57717       2.70861       2.12155       1.38174      0.734272      0.485386      0.314225      0.172106     0.0927588     0.0476881     0.0147573    0.00729443    0.00292739    0.00104374   0.000289140   6.97469e-05   1.40741e-05   2.07325e-06       0.00000       0.00000       0.00000       0.00000       0.00000       0.00000       0.00000       0.00000       0.00000       0.00000       0.00000       0.00000
  12  12 2376.4144    1.2997  0.8835 10.7438 -0.0145  0.0291   0.0344   0.0693    0.1463   0.0000   434.5362      0.495065       15.6303      -6.46936      -2.07920       1.01943      -2.13524      0.296800     -0.225905      -1.34646      0.115848      0.616539      0.292027      0.160892     -0.149098     0.0581332    0.00904109   0.000922216   -0.00249962   -0.00103005  -6.92129e-05  -0.000134330  -8.96537e-06   1.57697e-06       0.00000       0.00000       0.00000       0.00000       0.00000       0.00000       0.00000       0.00000       0.00000       0.00000       0.00000       0.00000       3.94156       4.77364       4.66860       4.72654       4.43668       3.60448       3.04712       2.20121       1.61551       1.11701      0.764217      0.499941      0.273612      0.149840     0.0794846     0.0365165     0.0177167    0.00647726    0.00253049   0.000881593   0.000246835   6.82205e-05   1.59394e-05   2.21708e-06       0.00000       0.00000       0.00000       0.00000       0.00000       0.00000       0.00000       0.00000       0.00000       0.00000       0.00000       0.00000
  12  13 2515.5161    1.8064  0.8798 11.1974 -0.0037  0.0331   0.0456   0.0700    0.1511   0.0000   436.3913       8.72224       11.4659      -3.13564      -3.74658     -0.722863       1.87329      -1.95657     -0.560706      -1.20178     -0.585483     -0.593820     -0.227199      0.126330     0.0420667     0.0117013   0.000419815    0.00185220    0.00111688   0.000477325  -0.000106317   2.71913e-05   1.57065e-05  -1.13151e-06       0.00000       0.00000       0.00000       0.00000       0.00000       0.00000       0.00000       0.00000       0.00000       0.00000       0.00000       0.00000       3.46215       4.95081       5.45672       3.91739       5.17810       3.36502       3.20831       2.53175       1.52051       1.36043      0.736742      0.517164      0.310119      0.154956     0.0890182     0.0420359     0.0184590    0.00798071    0.00340813    0.00103764   0.000329634   0.000116792   2.33683e-05   2.42197e-06       0.00000       0.00000       0.00000       0.00000       0.00000       0.00000       0.00000       0.00000       0.00000       0.00000       0.00000       0.00000
  12  14 2654.6916    2.2497  0.9765 11.7752 -0.0082  0.0287   0.0566   0.0722    0.1549   0.0000   447.7093       20.7628       6.84885      -6.15380      -2.89466      -5.25339      -5.41607      -4.27668      -1.07970      -1.83623      0.452520      0.392798      0.395518      0.117829    -0.0653976    -0.0860567    0.00314844    0.00632553    0.00484778  -0.000787881  -9.50420e-05   8.30884e-05  -2.59213e-05   6.31684e-07       0.00000       0.00000       0.00000       0.00000       0.00000       0.00000       0.00000       0.00000       0.00000       0.00000       0.00000       0.00000       3.69881       4.54024       4.77175       4.64927       4.28780       3.54046       2.88957       2.17088       1.48637       1.10575      0.732632      0.460872      0.273262      0.145504     0.0763987     0.0372165     0.0168020    0.00690891    0.00274862   0.000880602   0.000274022   7.49202e-05   1.52566e-05   2.19583e-06       0.00000       0.00000       0.00000       0.00000       0.00000       0.00000       0.00000       0.00000       0.00000       0.00000       0.00000       0.00000
  12  15 2794.6618    2.7380  0.8132 12.3039 -0.0197  0.0269   0.0754   0.0615    0.1494   0.0000   437.6775       13.4732       16.3149      0.764059       2.02458      -9.34908       1.04109      -4.03941      -2.10739      -2.23306     -0.314153     -0.526111     -0.281645    -0.0876057  -0.000287806   -0.00528715   -0.00789681     0.0111779   -0.00450197  -0.000721297   0.000310226   5.58728e-05  -4.29402e-06   2.18886e-06       0.00000       0.00000       0.00000       0.00000       0.00000       0.00000       0.00000       0.00000       0.00000       0.00000       0.00000       0.00000       3.84207       4.76322       4.36667       4.78329       4.33010       3.58599       2.70952       2.08943       1.61781       1.09552      0.689783      0.428317      0.262850      0.152882     0.0738554     0.0354302     0.0138646    0.00618356    0.00209895   0.000770409   0.000230200   5.92471e-05   1.36446e-05   2.27310e-06       0.00000       0.00000       0.00000       0.00000       0.00000       0.00000       0.00000       0.00000       0.00000       0.00000       0.00000       0.00000
  12  16 2934.4877    3.5672  0.9620 11.9437 -0.0034  0.0274   0.0828   0.0617    0.2233   0.0000   440.2792       14.7614       4.45019      0.810690      -3.77038     -0.333903     -0.270773      -3.27909       2.96265      -1.65942     -0.195784     -0.234519     -0.271902    -0.0745023      0.207346    -0.0570038    0.00411636    0.00118049    0.00531013   3.62068e-05  -0.000475296   2.93275e-05   2.89550e-05   1.31139e-06       0.00000       0.00000       0.00000       0.00000       0.00000       0.00000       0.00000       0.00000       0.00000       0.00000       0.00000       0.00000       3.76463       4.76030       4.84855       4.75019       4.19288       3.50015       2.82264       2.27173       1.65163       1.01725      0.732155      0.415459      0.245505      0.137606     0.0739979     0.0344377     0.0172146    0.00640194    0.00242704   0.000820809   0.000281384   6.51638e-05   1.48116e-05   2.19001e-06       0.00000       0.00000       0.00000       0.00000       0.00000       0.00000       0.00000       0.00000       0.00000       0.00000       0.00000       0.00000
  12  17 3074.0863    3.8104  1.0533 12.8277 -0.0047  0.0298   0.0903   0.0735    0.1592   0.0000   443.6708       22.7769       10.8695      0.145751     -0.139568     -0.358378     -0.945908      -4.27330      0.868993      -1.35188     -0.361182     -0.918399      0.664885     -0.181916     0.0126252     0.0335949   -0.00890844    0.00489590   -0.00117332   0.000451793   0.000278994   2.62486e-05   1.51046e-06  -3.27023e-06       0.00000       0.00000       0.00000       0.00000       0.00000       0.00000       0.00000       0.00000       0.00000       0.00000       0.00000       0.00000       4.31788       5.15869       5.18197       4.78699       4.32858       3.80401       3.31679       2.66410       1.93203       1.31902      0.780810      0.456810      0.280456      0.155549     0.0789741     0.0365308     0.0165617    0.00705343    0.00271801   0.000903169   0.000272313   7.16100e-05   1.50895e-05   2.12382e-06       0.00000       0.00000       0.00000       0.00000       0.00000       0.00000       0.00000       0.00000       0.00000       0.00000       0.00000       0.00000
  12  18 3213.5105    3.8536  1.2603 12.7633 -0.0033  0.0318   0.0823   0.0798    0.1360   0.0000   429.1319       18.1613       17.9167      -9.73033      -2.78994     -0.801065       2.20040      -7.90441       1.11455      -1.92433     -0.452278     -0.250656     -0.445627    -0.0147945    -0.0383390     0.0620252    0.00693822   -0.00471284    0.00539543    0.00186243   0.000148732  -0.000106214   2.20643e-05   2.80329e-06       0.00000       0.00000       0.00000       0.00000       0.00000       0.00000       0.00000       0.00000       0.00000       0.00000       0.00000       0.00000       4.14143       5.10146       5.34878       5.16087       4.52748       4.13244       3.24587       2.47673       1.85374       1.23811      0.819156      0.522521      0.302863      0.154577     0.0878181     0.0399224     0.0192817    0.00717461    0.00318943    0.00107727   0.000330465   8.03521e-05   1.67974e-05   2.58590e-06       0.00000       0.00000       0.00000       0.00000       0.00000       0.00000       0.00000       0.00000       0.00000       0.00000       0.00000       0.00000
  12  19 3352.9254    3.5321  1.7611 12.2697 -0.0017  0.0383   0.0623   0.0972    0.1187   0.0000   436.9314       26.4278       12.4540       7.16119      -1.25652      -11.2932     -0.527420      -3.88644      -1.47024      -3.62648      0.866620     -0.502313    -0.0973041     -0.121867    -0.0416383     0.0226042    0.00750238     0.0159762  -0.000399024    0.00258174   5.21482e-05  -0.000126866   2.34768e-05  -1.92195e-07       0.00000       0.00000       0.00000       0.00000       0.00000       0.00000       0.00000       0.00000       0.00000       0.00000       0.00000       0.00000       5.01742       6.39418       6.79450       6.27195       5.99853       4.82555       3.81398       2.95070       2.19881       1.41004      0.986496      0.604610      0.348871      0.197228      0.101934     0.0507591     0.0225506    0.00928516    0.00338084    0.00125494   0.000406400   0.000100556   2.20295e-05   2.92146e-06       0.00000       0.00000       0.00000       0.00000       0.00000       0.00000       0.00000       0.00000       0.00000       0.00000       0.00000       0.00000
  12  20 3492.7318    2.9400  2.6751 11.8118 -0.0034  0.0465   0.0433   0.1259    0.0832   0.0000   452.4922       22.0590       6.15064       17.5312      -5.61885      -9.31718      -1.83542      -12.3005       4.16170      -3.09256      -1.44112      -1.40827       1.12936     -0.184676     -0.180832     0.0466437     0.0136303    0.00957806   -0.00308982    0.00295038   0.000433933   4.95394e-05  -2.81205e-06   8.46145e-07       0.00000       0.00000       0.00000       0.00000       0.00000       0.00000       0.00000       0.00000       0.00000       0.00000       0.00000       0.00000       6.37235       7.72589       7.73897       7.52216       6.81998       5.94471       5.04806       3.84787       2.79475       1.90038       1.29042      0.765602      0.447624      0.246201      0.122298     0.0610153     0.0272070     0.0118985    0.00427012    0.00148059   0.000455587   0.000113642   2.53633e-05   3.62979e-06       0.00000       0.00000       0.00000       0.00000       0.00000       0.00000       0.00000       0.00000       0.00000       0.00000       0.00000       0.00000
  12  21 3632.7977    2.5109  3.8275 11.1917 -0.0018  0.0570   0.0305   0.1528    0.0736   0.0000   433.8256       37.5543       16.1256      -11.8000       5.82136       2.59023       5.13255      -2.98804       1.38726      -2.18622      -2.73323      -1.03782       1.89138     -0.370790     0.0333686     0.0885966     0.0476184    -0.0306346   -0.00287671   0.000614160  -0.000829679  -0.000106644   6.31019e-07  -5.72082e-06       0.00000       0.00000       0.00000       0.00000       0.00000       0.00000       0.00000       0.00000       0.00000       0.00000       0.00000       0.00000       7.40342       9.31905       9.43373       9.19954       8.21852       7.18510       5.89548       4.50841       3.41739       2.27320       1.47073      0.918461      0.535131      0.299026      0.154772     0.0764186     0.0334520     0.0141607    0.00541283    0.00192731   0.000572227   0.000144716   3.19732e-05   4.75704e-06       0.00000       0.00000       0.00000       0.00000       0.00000       0.00000       0.00000       0.00000       0.00000       0.00000       0.00000       0.00000
  12  22 3773.0372    2.0058  5.0666 10.9888 -0.0034  0.0699   0.0232   0.1934    0.0610   0.0000   448.1163       53.0487       7.48651       11.7300      -15.4724      -19.7894       6.19805      -2.38669       1.16891     -0.927330      0.684554     -0.349721       1.41931      0.479748      0.160211    -0.0402695    0.00129767     0.0492272   -0.00362673   -0.00269890  -0.000470152   0.000150209  -8.20187e-05   9.20750e-06       0.00000       0.00000       0.00000       0.00000       0.00000       0.00000       0.00000       0.00000       0.00000       0.00000       0.00000       0.00000       9.22763       11.7014       11.7061       11.8671       10.5161       9.10776       7.09905       5.61538       3.98905       2.81351       1.83066       1.14686      0.672185      0.373168      0.192472     0.0931146     0.0419458     0.0174731    0.00659321    0.00229669   0.000703973   0.000188656   3.84471e-05   6.07611e-06       0.00000       0.00000       0.00000       0.00000       0.00000       0.00000       0.00000       0.00000       0.00000       0.00000       0.00000       0.00000
  12  23 3913.3402    1.6939  7.1212 10.2622 -0.0002  0.0844   0.0166   0.2358    0.0673   0.0000   436.7046       25.0923       7.43016      -9.50964      -9.17912      -5.84560       22.7554      -25.9459      -4.17040       1.17831       1.66368     -0.339353      0.107451     -0.141351     -0.285063     -0.231420    -0.0806074    0.00986310     0.0145867   -0.00782792   0.000736326  -6.97138e-05   4.30617e-05   6.72528e-06       0.00000       0.00000       0.00000       0.00000       0.00000       0.00000       0.00000       0.00000       0.00000       0.00000       0.00000       0.00000       11.1843       14.0652       14.4262       13.7814       12.7035       10.9053       8.90537       6.68043       4.98951       3.38086       2.24033       1.39489      0.803036      0.446413      0.226425      0.111880     0.0492987     0.0210947    0.00797104    0.00286532   0.000866065   0.000223231   4.88071e-05   6.83891e-06       0.00000       0.00000       0.00000       0.00000       0.00000       0.00000       0.00000       0.00000       0.00000       0.00000       0.00000       0.00000
  12  24 4054.0567    1.4483  8.8851 10.1100 -0.0016  0.1011   0.0135   0.2885    0.0586   0.0000   456.1524       33.2285      -23.9471    -0.0414695       2.44140      -2.02317      -8.99131       11.0631      -7.57572     0.0945260      -1.50997       2.00881      0.197707     -0.834944     0.0158912      0.264831      0.100967   -0.00476971    -0.0177783    0.00210256   -0.00120177  -6.48889e-05  -8.87251e-05  -6.57725e-06       0.00000       0.00000       0.00000       0.00000       0.00000       0.00000       0.00000       0.00000       0.00000       0.00000       0.00000       0.00000       12.9882       16.6406       16.6571       16.8589       14.8044       13.2261       10.3614       8.05433       5.76227       4.11016       2.70628       1.69364      0.983617      0.549042      0.278773      0.135881     0.0619905     0.0262211    0.00997667    0.00348812    0.00105497   0.000280113   5.68438e-05   9.01734e-06       0.00000       0.00000       0.00000       0.00000       0.00000       0.00000       0.00000       0.00000       0.00000       0.00000       0.00000       0.00000
  12  25 4194.8071    1.2100  9.9536  9.9725 -0.0019  0.1167   0.0115   0.3266    0.0532   0.0000   455.5454       82.8304       52.0812       12.2340      -21.5882     -0.527527      -15.9812      -4.49230      -1.25666       5.98664      -3.26637      -1.52299       3.10149      -1.06887    -0.0126871      0.208501      0.136642    -0.0656658    0.00456562    0.00818895   -0.00134758  -0.000240718   0.000103443  -3.73603e-06       0.00000       0.00000       0.00000       0.00000       0.00000       0.00000       0.00000       0.00000       0.00000       0.00000       0.00000       0.00000       14.8286       18.4307       19.6402       18.8048       17.2054       14.7734       12.2043       9.04890       6.68520       4.73098       3.17836       1.90355       1.15853      0.652851      0.326709      0.158197     0.0733342     0.0320547     0.0120512    0.00414579    0.00127299   0.000324580   6.92815e-05   9.51826e-06       0.00000       0.00000       0.00000       0.00000       0.00000       0.00000       0.00000       0.00000       0.00000       0.00000       0.00000       0.00000
  12  26 4335.5942    1.0038 11.8836  9.9434 -0.0052  0.1456   0.0102   0.4085    0.0461   0.0000   453.5564       42.1720       85.2045      -40.0950      -15.6456       5.67946       10.7446      0.501287       7.65626      -6.89160      0.101983       2.48544     -0.486104       1.40666       1.18983     -0.217123     0.0702315    -0.0433408    0.00458148    0.00528562   -0.00371160  -0.000818925   0.000249480   2.55571e-05       0.00000       0.00000       0.00000       0.00000       0.00000       0.00000       0.00000       0.00000       0.00000       0.00000       0.00000       0.00000       18.8536       24.3580       25.2032       24.3440       22.3566       18.8455       15.3025       11.5836       8.64321       5.88729       3.90881       2.44749       1.41261      0.810802      0.419624      0.196613     0.0947850     0.0378620     0.0147166    0.00522312    0.00159188   0.000414183   8.86736e-05   1.23188e-05       0.00000       0.00000       0.00000       0.00000       0.00000       0.00000       0.00000       0.00000       0.00000       0.00000       0.00000       0.00000
  13   9 1983.8296    0.5564  0.5616  9.7585 -0.0059  0.0274   0.0179   0.0544    0.0729   0.0000   440.0801      0.570028       16.6315      0.387218      -2.19177      -3.21449       4.48519       1.78036     -0.713043    -0.0198945     0.0297772     -0.800066     -0.561914      0.175778    -0.0264248     0.0228074    -0.0161309   -0.00270184   -0.00767896   0.000807328   0.000827768  -0.000303930   8.63138e-05  -1.40141e-05   1.67147e-06   2.81159e-07       0.00000       0.00000       0.00000       0.00000       0.00000       0.00000       0.00000       0.00000       0.00000       0.00000       3.03774       3.65400       4.34298       3.83314       3.62203       3.40323       2.47098       2.03484       1.61227      0.955325      0.751018      0.569872      0.282904      0.187816      0.105414     0.0483655     0.0259856     0.0132987    0.00548202    0.00178713   0.000782433   0.000309398   8.29615e-05   1.85842e-05   3.41499e-06   4.66533e-07       0.00000       0.00000       0.00000       0.00000       0.00000       0.00000       0.00000       0.00000       0.00000       0.00000
  13  10 2128.5361    0.7668  0.6408  9.8035 -0.0023  0.0242   0.0214   0.0496    0.0964   0.0000   436.2939      0.336396       13.9402      -4.02860      -3.06164     -0.514412      -1.34210      -2.67915       1.78776     -0.422705      -1.11864     -0.246156      0.115631     0.0848755    -0.0980111    -0.0269006    0.00539896     0.0195283   -0.00134751   0.000840578  -0.000235914   0.000251470  -2.68101e-05   2.74202e-06   4.69654e-06  -3.81575e-07       0.00000       0.00000       0.00000       0.00000       0.00000       0.00000       0.00000       0.00000       0.00000       0.00000       3.16147       3.42636       3.99647       3.99435       3.52813       2.96602       2.59447       2.00399       1.34851       1.03206      0.756085      0.464871      0.286349      0.174732     0.0966832     0.0476812     0.0234628     0.0123582    0.00529156    0.00206467   0.000687071   0.000214676   6.09795e-05   1.51954e-05   2.86653e-06   3.65526e-07       0.00000       0.00000       0.00000       0.00000       0.00000       0.00000       0.00000       0.00000       0.00000       0.00000
  13  12 2411.9071    1.3996  0.8764 10.8717 -0.0033  0.0291   0.0332   0.0645    0.1158   0.0000   437.6244       5.81049       9.41385      -2.95207      -1.96101      -1.06317      -1.01121       3.31246       1.94418     -0.648668     -0.858057    -0.0453377      0.602893     0.0576973    0.00114101     0.0275406    0.00103215   -0.00790091   -0.00663394   4.32303e-05    0.00124465   1.35919e-05  -1.31030e-05   6.50144e-06   1.75319e-07  -1.40023e-07       0.00000       0.00000       0.00000       0.00000       0.00000       0.00000       0.00000       0.00000       0.00000       0.00000       3.34615       4.40168       5.04197       4.02944       4.46653       3.42328       2.93799       2.40759       1.61552       1.30433      0.798963      0.507788      0.361221      0.170996      0.108277     0.0566187     0.0269319     0.0134260    0.00496988    0.00237787   0.000907654   0.000251001   9.09924e-05   2.48971e-05   4.50886e-06   4.75264e-07       0.00000       0.00000       0.00000       0.00000       0.00000       0.00000       0.00000       0.00000       0.00000       0.00000
  13  13 2551.8077    1.8098  1.0222 11.1548  0.0022  0.0294   0.0416   0.0733    0.1550   0.0000   442.3213       6.46783       13.5984      0.176878      -7.97597      -8.86227       1.28815       2.43605     -0.203039      -1.66105      -1.04690      0.228214     0.0634327     -0.311152     0.0965031   -0.00256332    -0.0607798     0.0114471    0.00388596  -0.000562296   0.000389460   0.000307951   4.97657e-05  -2.94658e-05   1.13554e-06  -7.52631e-07       0.00000       0.00000       0.00000       0.00000       0.00000       0.00000       0.00000       0.00000       0.00000       0.00000       3.48442       4.39933       4.21922       4.45347       4.13313       3.75894       3.00124       2.26734       1.73588       1.17060      0.914133      0.591154      0.375951      0.212310      0.108146     0.0627425     0.0277256     0.0142870    0.00515273    0.00239876   0.000750413   0.000277085   8.25051e-05   1.87758e-05   4.23218e-06   6.34174e-07       0.00000       0.00000       0.00000       0.00000       0.00000       0.00000       0.00000       0.00000       0.00000       0.00000
  13  14 2691.7810    2.3770  1.1064 11.4367  0.0014  0.0310   0.0534   0.0773    0.1904   0.0000   438.2857       12.0317       6.11262      -6.04199       1.33511      -3.31626      0.995727       1.28069       3.08337      -1.50324      -1.36298      0.247720      0.320478      0.184787     0.0100038    -0.0512525    -0.0141770    0.00649653    0.00347033  -5.37215e-05   -0.00130771   0.000110899  -0.000100884   5.49335e-05  -1.61831e-07   2.51686e-07       0.00000       0.00000       0.00000       0.00000       0.00000       0.00000       0.00000       0.00000       0.00000       0.00000       3.32795       4.76832       4.51302       5.00492       4.17028       3.80491       3.15010       2.28645       1.89357       1.19806      0.942836      0.550914      0.358471      0.205585      0.118880     0.0597007     0.0276946     0.0149373    0.00581727    0.00249204   0.000881524   0.000294488   9.43811e-05   1.99070e-05   4.96419e-06   7.60418e-07       0.00000       0.00000       0.00000       0.00000       0.00000       0.00000       0.00000       0.00000       0.00000       0.00000
  13  17 3112.7202    3.8264  1.0189 12.7837 -0.0076  0.0280   0.0897   0.0667    0.1590   0.0000   442.7287       22.1271       13.6509       3.31487       7.87126      -6.06794      -1.85614      -4.42747       2.34109      -2.29967      0.698067     -0.455216     -0.237587      0.347923     0.0806835   -0.00807392     0.0209244    -0.0270815    0.00208224    0.00537758   0.000923959   0.000471581  -2.91723e-05   2.13003e-05  -6.99719e-07   6.29251e-08       0.00000       0.00000       0.00000       0.00000       0.00000       0.00000       0.00000       0.00000       0.00000       0.00000       3.55844       4.50203       4.66897       4.73204       4.37047       3.54780       2.89780       2.25957       1.68627       1.18774      0.819299      0.515348      0.327432      0.192514      0.110339     0.0560668     0.0282583     0.0130377    0.00561001    0.00214798   0.000777363   0.000245378   7.53700e-05   1.85811e-05   3.90562e-06   5.37225e-07       0.00000       0.00000       0.00000       0.00000       0.00000       0.00000       0.00000       0.00000       0.00000       0.00000
  13  18 3252.7093    3.6458  1.4012 12.3858 -0.0038  0.0316   0.0699   0.0833    0.1355   0.0000   438.1757       18.2371       16.9127      -7.08466     -0.115936      -6.46546     -0.261973      -3.19329       1.79561      -1.66939     -0.500923     -0.456532       1.03291      0.142618     -0.250201     -0.109232    0.00264451     0.0449564  -0.000460404    0.00304817   0.000103644   0.000382228   7.88734e-05   2.82631e-05   2.65428e-06  -4.76153e-07       0.00000       0.00000       0.00000       0.00000       0.00000       0.00000       0.00000       0.00000       0.00000       0.00000       4.15127       5.02210       4.93728       4.78626       4.51511       4.02711       3.49429       2.71103       2.01127       1.42541      0.997309      0.663675      0.413739      0.216807      0.119319     0.0617085     0.0318097     0.0140698    0.00610818    0.00234556   0.000888173   0.000271771   8.12512e-05   2.02324e-05   4.23576e-06   5.83076e-07       0.00000       0.00000       0.00000       0.00000       0.00000       0.00000       0.00000       0.00000       0.00000       0.00000
  13  19 3392.6828    3.2362  1.9972 12.2194 -0.0054  0.0398   0.0525   0.0998    0.0900   0.0000   433.1745       23.7409       7.00692      -2.85183      -2.12815      -9.34730      -4.28045      -5.55435     -0.579173      -1.64176       1.46486      -1.64080     -0.755551     -0.228596      0.141373    -0.0503399     0.0328147   -0.00748171    0.00754886    0.00220400  -5.21003e-05   0.000357142  -0.000124588   8.78027e-06   2.76001e-06  -8.69842e-08       0.00000       0.00000       0.00000       0.00000       0.00000       0.00000       0.00000       0.00000       0.00000       0.00000       4.56417       6.06908       6.13034       6.25369       5.58193       4.85562       4.00962       3.24002       2.38446       1.72601       1.18084      0.735739      0.465942      0.274612      0.153495     0.0815367     0.0379483     0.0192848    0.00765324    0.00331574    0.00113919   0.000378374   0.000114646   2.88456e-05   5.88587e-06   8.78566e-07       0.00000       0.00000       0.00000       0.00000       0.00000       0.00000       0.00000       0.00000       0.00000       0.00000
  13  20 3532.9256    2.7620  2.9355 11.4715 -0.0018  0.0491   0.0366   0.1224    0.0801   0.0000   429.9847       23.7992      -3.91281     -0.671619       10.7702      -16.3804       5.53991     -0.621404      -4.37583    -0.0656552       3.47095     -0.163946       1.04268      0.304833     -0.241211    -0.0320207     0.0898213     0.0549719    -0.0127587    0.00381072    0.00107688   0.000145598  -0.000178940  -1.62224e-05   8.91434e-06  -6.64553e-07       0.00000       0.00000       0.00000       0.00000       0.00000       0.00000       0.00000       0.00000       0.00000       0.00000       5.87986       7.68229       8.30407       7.80799       7.31243       6.16783       4.97595       4.05052       2.91698       2.08140       1.44428      0.904297      0.584287      0.325932      0.185624     0.0971064     0.0507791     0.0219561     0.0101783    0.00386753    0.00146358   0.000468637   0.000149500   3.68195e-05   7.19059e-06   9.70941e-07       0.00000       0.00000       0.00000       0.00000       0.00000       0.00000       0.00000       0.00000       0.00000       0.00000
  13  21 3673.4784    2.2929  4.3868 11.0810 -0.0011  0.0641   0.0259   0.1591    0.0638   0.0000   445.6843       11.5361       14.3966     -0.383457      -19.1396      -18.3974       8.91065      -5.62296      -1.67204      -7.03156     -0.332934      -1.40472      0.985588    -0.0247041    -0.0874980      0.137426    -0.0370198    -0.0212146     0.0162822    0.00211656   -0.00381094  -0.000101081   4.21793e-05  -4.75124e-05  -1.20195e-05  -4.43020e-07       0.00000       0.00000       0.00000       0.00000       0.00000       0.00000       0.00000       0.00000       0.00000       0.00000       7.25469       9.11709       9.78792       8.98931       9.21775       7.52882       6.50133       5.08097       3.78420       2.81187       1.89382       1.25885      0.785394      0.448258      0.265012      0.131106     0.0640761     0.0318695     0.0128019    0.00519037    0.00198997   0.000626641   0.000191322   5.05688e-05   1.00700e-05   1.22487e-06       0.00000       0.00000       0.00000       0.00000       0.00000       0.00000       0.00000       0.00000       0.00000       0.00000
  13  22 3814.0149    1.9485  5.7147 10.6507 -0.0009  0.0715   0.0197   0.1884    0.0605   0.0000   450.3000       35.9354     -0.441402       6.63295      -3.00866      -17.7916      0.278760      -7.37550      -4.24530      -5.62437      -2.52346      -4.19940    -0.0105083      0.104146     -0.102241   -0.00944838    -0.0288456     0.0818893     0.0185206  -0.000550324   0.000755063   0.000107711   0.000481952  -2.39673e-05  -2.02034e-06  -3.92468e-06       0.00000       0.00000       0.00000       0.00000       0.00000       0.00000       0.00000       0.00000       0.00000       0.00000       8.88575       11.2458       11.7065       11.6123       10.2864       9.25264       7.46301       5.92087       4.30861       3.13600       2.15361       1.41245      0.872278      0.510094      0.276014      0.149627     0.0737511     0.0343257     0.0148659    0.00603353    0.00214335   0.000707961   0.000203037   5.00281e-05   9.66524e-06   1.45912e-06       0.00000       0.00000       0.00000       0.00000       0.00000       0.00000       0.00000       0.00000       0.00000       0.00000
  13  23 3954.8771    1.5951  7.3885 10.3819 -0.0018  0.0867   0.0153   0.2389    0.0556   0.0000   451.6048       37.0525       19.2263       6.07728       5.79727      -12.4284       5.00497      -9.96261       5.88399      -4.43604     -0.803664       2.12105   -0.00181186     -0.517798      0.102943     -0.208563      0.344325    -0.0536641    0.00916743    0.00283924   -0.00105024   0.000317804   0.000395403   8.87873e-06  -1.03310e-05   4.87267e-07       0.00000       0.00000       0.00000       0.00000       0.00000       0.00000       0.00000       0.00000       0.00000       0.00000       10.5382       13.1734       13.5567       13.6591       12.6237       10.9083       9.13602       7.06371       5.25203       3.81525       2.64988       1.76225       1.09553      0.629872      0.350229      0.183447     0.0916229     0.0423252     0.0182318    0.00724731    0.00264903   0.000856445   0.000249274   6.26416e-05   1.27543e-05   1.76443e-06       0.00000       0.00000       0.00000       0.00000       0.00000       0.00000       0.00000       0.00000       0.00000       0.00000
  13  24 4095.6889    1.3789  9.0772 10.0405 -0.0002  0.1002   0.0123   0.2830    0.0536   0.0000   420.3228       36.9170       6.11589       18.6403      -34.5701      -21.8488      -26.0824      -4.09326     -0.725343      -1.20164      0.825689      -3.19167     -0.374741      0.272509    -0.0844984     -0.121726     0.0155970    -0.0252551     0.0768465   -0.00719158   -0.00123925   -0.00251924   9.01005e-05  -0.000117336   6.51567e-06   5.03842e-06       0.00000       0.00000       0.00000       0.00000       0.00000       0.00000       0.00000       0.00000       0.00000       0.00000       11.8211       14.7568       16.1375       15.2826       14.2047       12.3346       10.3886       8.26566       6.16721       4.48331       3.02060       1.94448       1.24065      0.704770      0.399413      0.212797      0.106125     0.0491207     0.0213355    0.00869068    0.00320257    0.00102388   0.000306558   7.63009e-05   1.49147e-05   1.96116e-06       0.00000       0.00000       0.00000       0.00000       0.00000       0.00000       0.00000       0.00000       0.00000       0.00000
  14  10 2162.5379    0.7981  0.6677  9.9333 -0.0005  0.0275   0.0207   0.0511    0.0916   0.0000   441.0869       3.05907       11.0717       3.22293     -0.544805      -3.73137      -6.78545     -0.762446     -0.923544      0.556673      0.569564     -0.308298     -0.297920     0.0398065      0.223681     0.0233847    -0.0181177   -0.00583730    0.00921373    0.00428599  -6.38379e-05  -0.000347520   0.000183171  -4.07600e-05   1.85837e-05   7.66083e-06  -5.40596e-07  -6.14663e-08       0.00000       0.00000       0.00000       0.00000       0.00000       0.00000       0.00000       0.00000       3.72851       5.15524       5.48443       5.63777       4.83835       4.09602       3.03486       2.46235       1.77457       1.17976      0.808052      0.542038      0.347521      0.203598      0.124787     0.0621887     0.0412778     0.0182575    0.00958592    0.00369628    0.00169844   0.000496391   0.000220926   6.40186e-05   1.97469e-05   4.51984e-06   8.16822e-07   1.37943e-07       0.00000       0.00000       0.00000       0.00000       0.00000       0.00000       0.00000       0.00000
  14  12 2446.7581    1.5075  0.8538 10.9001 -0.0041  0.0271   0.0361   0.0563    0.1246   0.0000   442.7070       9.00550       8.80043       1.19244       2.63444      -5.28709      -6.02089      -1.14865      -1.02678     -0.657987      -2.61736     -0.156042    -0.0385821      0.126083      0.180448     0.0278352    -0.0406142     0.0251186    0.00278271   -0.00917754   0.000463150  -0.000690906   4.28183e-05  -0.000164956  -2.45421e-05  -3.75736e-07   9.69162e-07  -1.60476e-08       0.00000       0.00000       0.00000       0.00000       0.00000       0.00000       0.00000       0.00000       2.76449       3.61932       3.98559       3.83146       3.68100       3.12156       2.67772       2.20563       1.57860       1.20993      0.892165      0.548847      0.397076      0.217287      0.137107     0.0777414     0.0376252     0.0204864    0.00984601    0.00437004    0.00173239   0.000741191   0.000236076   7.22011e-05   2.37493e-05   5.43066e-06   1.04016e-06   1.36519e-07       0.00000       0.00000       0.00000       0.00000       0.00000       0.00000       0.00000       0.00000
  14  13 2587.3968    1.9408  0.9266 11.3666 -0.0076  0.0262   0.0435   0.0600    0.1272   0.0000   436.7964       10.2006       18.4914       2.79441       5.65777      -2.62199       4.16797      -6.12188       2.28934      -2.47009      0.727971      0.838105     -0.101194      0.235427    -0.0903808     0.0111213    0.00990649   -0.00318281    0.00588000    0.00218381   0.000736978  -0.000181185   9.44226e-05   8.45958e-05  -3.60800e-05   1.35816e-06   1.20144e-06   1.59895e-07       0.00000       0.00000       0.00000       0.00000       0.00000       0.00000       0.00000       0.00000       3.29896       3.96846       3.84061       3.67752       3.58265       3.39147       2.88859       2.35065       1.71118       1.33874      0.944789      0.634145      0.407497      0.249291      0.143318     0.0731793     0.0398549     0.0182335    0.00814336    0.00383396    0.00159350   0.000573632   0.000206924   6.15321e-05   1.83725e-05   4.38931e-06   8.10527e-07   1.16726e-07       0.00000       0.00000       0.00000       0.00000       0.00000       0.00000       0.00000       0.00000
  14  14 2728.3339    2.5557  1.0369 11.4221  0.0026  0.0275   0.0541   0.0654    0.2051   0.0000   439.4969       13.9636       18.2155       1.41450      -5.59008      -4.79390      -1.09124     -0.652128       2.55221      -1.21331     -0.394933    -0.0554564     0.0621797      0.145413    -0.0619133   -0.00715041   0.000359229    0.00304138    -0.0162673   0.000766249   0.000906106    0.00106778  -3.56829e-05   1.72636e-05  -9.91852e-06   1.58638e-06   2.23514e-07  -1.66443e-07       0.00000       0.00000       0.00000       0.00000       0.00000       0.00000       0.00000       0.00000       3.22927       3.80311       4.42434       4.35901       3.63842       3.62771       2.81423       2.13829       1.80738       1.29891      0.896577      0.570144      0.382483      0.236505      0.142326     0.0774942     0.0445589     0.0203153    0.00972774    0.00414280    0.00191055   0.000719346   0.000270665   8.02923e-05   2.12689e-05   4.27988e-06   8.33801e-07   1.24769e-07       0.00000       0.00000       0.00000       0.00000       0.00000       0.00000       0.00000       0.00000
  14  17 3150.7935    3.7840  1.2130 12.5888 -0.0014  0.0303   0.0766   0.0718    0.1632   0.0000   434.6277       15.6519       16.5129      -6.06226      -8.06401    -0.0608704     -0.894051      -1.97674     -0.187806      0.507455     0.0304299     -0.502242     -0.126945      0.326620      0.102058     0.0854116    0.00432251   -0.00547782   -0.00530107    0.00257750   -0.00294077  -4.93379e-05   3.74702e-05  -3.01106e-05  -1.13812e-05  -2.06391e-06  -1.03562e-06  -5.62161e-08       0.00000       0.00000       0.00000       0.00000       0.00000       0.00000       0.00000       0.00000       3.79709       4.76302       4.71208       4.69844       3.99975       3.77984       3.24848       2.85718       2.24596       1.57008       1.08802      0.716837      0.436944      0.264985      0.146669     0.0815605     0.0456131     0.0229327     0.0106357    0.00472688    0.00191918   0.000691822   0.000246972   8.08820e-05   2.16375e-05   4.91991e-06   9.50496e-07   1.48447e-07       0.00000       0.00000       0.00000       0.00000       0.00000       0.00000       0.00000       0.00000
  14  18 3291.1490    3.5673  1.4557 12.6373 -0.0084  0.0339   0.0665   0.0811    0.1149   0.0000   443.5293       19.8573       5.69658       3.53475      -6.46511      -12.3016      -2.47427       1.62813       1.46263       1.20386      0.120935      -1.26885     -0.507389     -0.937897      0.348006     -0.111922     0.0174493     0.0735866   -0.00684572   -0.00375982   -0.00230004   -0.00153550  -0.000422030  -3.23695e-05   1.89779e-05   9.29682e-06  -7.68640e-08  -1.01775e-07       0.00000       0.00000       0.00000       0.00000       0.00000       0.00000       0.00000       0.00000       3.58306       4.67415       4.71977       4.73103       4.40249       3.88994       3.47121       2.69990       2.18943       1.55602       1.12673      0.750086      0.482751      0.290850      0.177567     0.0953295     0.0491420     0.0258606     0.0114062    0.00556947    0.00207757   0.000853154   0.000299899   9.29373e-05   2.65793e-05   6.24399e-06   1.34491e-06   1.78385e-07       0.00000       0.00000       0.00000       0.00000       0.00000       0.00000       0.00000       0.00000
  14  19 3431.8449    3.0669  2.3816 12.0215  0.0003  0.0426   0.0445   0.1098    0.0820   0.0000   433.2573       20.3760       4.64260      -3.45908       11.9748      -10.7327      -11.5863     -0.412768      0.205057      -1.93996      0.168086      0.362561     -0.388608     0.0207585     -0.450143     0.0891263     0.0347607     0.0179051    0.00527834    0.00918576   0.000199252   0.000768296   0.000101334  -0.000178711   3.35169e-06   3.68889e-06   2.14633e-06  -1.54894e-07       0.00000       0.00000       0.00000       0.00000       0.00000       0.00000       0.00000       0.00000       4.82685       6.00855       5.93725       6.16450       5.98477       5.26649       4.28007       3.45434       2.64926       1.93635       1.44147      0.958224      0.639017      0.389432      0.236904      0.127755     0.0680052     0.0326217     0.0158183    0.00660407    0.00278782    0.00100017   0.000362010   0.000112594   3.34852e-05   7.65143e-06   1.52596e-06   2.12002e-07       0.00000       0.00000       0.00000       0.00000       0.00000       0.00000       0.00000       0.00000
  14  20 3572.5311    2.6683  3.4357 11.4633 -0.0031  0.0510   0.0322   0.1309    0.0703   0.0000   452.8150       21.0768       24.3723      -3.99908      -1.81384       1.44873       2.43361      -7.12573      -4.50325      -3.86837     -0.553778      -1.41399      0.132732     -0.104960      0.177940     -0.123236    -0.0182560     0.0615313     0.0126431   -0.00778172    0.00124169   0.000263627   0.000372039   9.04997e-05  -1.22400e-05  -3.76331e-05  -3.93320e-07   5.19835e-07       0.00000       0.00000       0.00000       0.00000       0.00000       0.00000       0.00000       0.00000       5.88564       7.44666       7.50170       7.54491       7.30696       6.39596       5.32205       4.20272       3.30522       2.38783       1.73850       1.17321      0.764214      0.469365      0.280162      0.149880     0.0825903     0.0389992     0.0189514    0.00794481    0.00341659    0.00120936   0.000453932   0.000139876   4.02785e-05   9.50073e-06   1.90303e-06   2.50476e-07       0.00000       0.00000       0.00000       0.00000       0.00000       0.00000       0.00000       0.00000
  14  21 3713.3786    2.2128  4.6193 10.9648 -0.0007  0.0610   0.0236   0.1576    0.0639   0.0000   449.8470       28.3742       20.2151       2.42859       17.3163      -12.5608      -6.76301      -18.4639       5.12283      0.212669     -0.149167      0.602684     -0.987221      0.639985      0.194837    -0.0247266     0.0428911    -0.0837686   -0.00731157     0.0165027    0.00402204  -0.000167475   0.000360431   0.000119234  -6.65995e-05   1.20551e-05   3.33087e-06  -7.75947e-07       0.00000       0.00000       0.00000       0.00000       0.00000       0.00000       0.00000       0.00000       7.06676       8.76522       9.04345       9.12959       8.50912       7.66401       6.36446       5.13930       3.95986       2.87472       2.05104       1.42149      0.920159      0.561404      0.322325      0.174049     0.0977272     0.0465191     0.0224105    0.00945524    0.00408859    0.00145865   0.000544065   0.000169093   4.72719e-05   1.11816e-05   2.17716e-06   2.99372e-07       0.00000       0.00000       0.00000       0.00000       0.00000       0.00000       0.00000       0.00000
  14  22 3854.7457    1.8809  5.9294 10.6449 -0.0009  0.0713   0.0183   0.1926    0.0569   0.0000   448.7770       16.8155       7.34289       19.4796      -9.40101      -26.2422      -12.8407      0.888495       2.22460      -2.79022      0.169978      -6.11687       1.70325      0.509490     -0.452522    -0.0265820     -0.131253     0.0603127    0.00791265   -0.00309903   -0.00415029  -0.000760119   0.000431885  -0.000115112   4.37524e-06   1.33029e-05   5.62319e-07   9.50580e-08       0.00000       0.00000       0.00000       0.00000       0.00000       0.00000       0.00000       0.00000       7.99095       9.93481       10.6472       10.3497       10.0034       8.61797       7.42394       5.86322       4.62016       3.43727       2.36805       1.63355       1.04809      0.643029      0.386005      0.213855      0.114306     0.0557807     0.0273631     0.0113994    0.00491497    0.00183746   0.000668090   0.000204969   5.68480e-05   1.39386e-05   2.70246e-06   3.33196e-07       0.00000       0.00000       0.00000       0.00000       0.00000       0.00000       0.00000       0.00000
  14  24 4137.3698    1.3107  9.7457 10.0611 -0.0012  0.1027   0.0114   0.2955    0.0495   0.0000   414.5635       57.9026       41.3755      -9.15524       4.48140      -25.1544      -1.45481      -3.43674      -3.70230       1.70727       1.39028      -1.49224      0.772446     -0.802665      0.627108      0.338336     0.0265070      0.147790    -0.0332368     0.0150390   -0.00270262   -0.00155249   0.000564001   0.000337857  -5.37688e-05   1.22547e-05  -1.08212e-06  -6.51817e-07       0.00000       0.00000       0.00000       0.00000       0.00000       0.00000       0.00000       0.00000       11.6252       14.7239       15.1016       15.3388       14.1876       12.7515       10.8292       8.46656       6.85271       4.98446       3.53689       2.36601       1.52886      0.945026      0.564391      0.315300      0.163951     0.0827224     0.0382125     0.0171991    0.00695137    0.00272528   0.000956687   0.000302441   8.26819e-05   1.93220e-05   3.93443e-06   5.21384e-07       0.00000       0.00000       0.00000       0.00000       0.00000       0.00000       0.00000       0.00000
  14  25 4279.0022    1.0978 12.2041  9.9002  0.0002  0.1309   0.0094   0.3684    0.0445   0.0000   434.8902       8.38360      -14.5317       46.9101     -0.119700      -28.9305      -10.0877      -30.9947       7.90795       3.95610      -6.01528      -9.64310      0.334471    -0.0561833     -0.600061     0.0269278     -0.133289     -0.142057     0.0226766    -0.0235127     0.0170272    0.00913121   0.000439500  -0.000668203  -1.30851e-05   4.68556e-06  -4.68952e-06   3.19259e-07       0.00000       0.00000       0.00000       0.00000       0.00000       0.00000       0.00000       0.00000       14.5512       18.4664       19.8522       19.4760       18.6016       16.0081       13.5429       10.8756       8.47726       6.20124       4.43929       2.97683       1.95258       1.19197      0.720372      0.399899      0.212971      0.107395     0.0506290     0.0225884    0.00920597    0.00353458    0.00124889   0.000391024   0.000111414   2.60601e-05   5.04322e-06   6.32895e-07       0.00000       0.00000       0.00000       0.00000       0.00000       0.00000       0.00000       0.00000
  14  27 4562.8550    0.7887 17.1462  9.7422 -0.0012  0.2049   0.0064   0.5438    0.0327   0.0000   429.0441       24.1906       17.0670       25.3123      -11.9453      -22.5770       58.1271       3.22468      -37.0998      -3.92877       28.0375      -5.92969      -4.75288     -0.130337      0.786468      -1.18895     -0.157340      0.136435    -0.0557829     -0.103424     0.0244863    0.00431819   -0.00432431    0.00107940  -0.000166752  -4.19803e-05   2.92773e-06  -4.23268e-07       0.00000       0.00000       0.00000       0.00000       0.00000       0.00000       0.00000       0.00000       21.6957       28.4841       29.3677       29.8136       27.9390       24.6830       21.1820       17.0777       13.4105       9.90048       7.13473       4.78697       3.18730       1.98178       1.14784      0.658981      0.355961      0.176981     0.0856007     0.0367285     0.0158655    0.00594529    0.00205411   0.000651095   0.000181831   4.26420e-05   8.30459e-06   1.09362e-06       0.00000       0.00000       0.00000       0.00000       0.00000       0.00000       0.00000       0.00000
  15  11 2339.5523    1.2238  0.9859 10.1285 -0.0019  0.0281   0.0251   0.0583    0.1344   0.0000   434.6272       4.65515       21.6026      0.773191      0.892297       1.09332      -2.64048      -4.49042      -1.89551      -1.17910     -0.392495      0.193540     -0.437833     0.0953486     0.0808930    -0.0112590   -0.00890463    -0.0135966    0.00435957    0.00467563   0.000153810   0.000205087  -0.000830587  -0.000154759  -4.40201e-05   2.33364e-05  -5.96152e-07  -1.74943e-06  -3.15753e-09   9.23768e-08       0.00000       0.00000       0.00000       0.00000       0.00000       0.00000       2.76487       3.69127       3.86927       3.87674       3.59622       3.18206       2.88043       2.24294       1.73131       1.33827      0.961847      0.674785      0.450362      0.298034      0.171579      0.109722     0.0546393     0.0324590     0.0150373    0.00762378    0.00345480    0.00151001   0.000587066   0.000235260   6.79241e-05   2.26381e-05   5.57789e-06   1.39900e-06   2.71527e-07   3.55116e-08       0.00000       0.00000       0.00000       0.00000       0.00000       0.00000
  15  12 2481.0872    1.6279  1.0833 10.7131 -0.0078  0.0282   0.0334   0.0669    0.1548   0.0000   443.1402       10.2199       18.8977      -2.95591      -3.37732      -2.20255       1.81876      -6.40154       3.48890     -0.195115      0.568186     -0.844201     0.0550507    -0.0255266      0.221995     0.0477132    -0.0112711    -0.0287214    0.00281646   -0.00766044   -0.00355712    0.00238865  -0.000110280  -9.35700e-05  -8.01111e-05   1.21419e-05  -6.17594e-06  -1.04083e-06  -1.63642e-07  -6.68312e-09       0.00000       0.00000       0.00000       0.00000       0.00000       0.00000       2.99440       3.70095       3.71996       3.83070       3.66065       3.52804       2.78188       2.34932       1.85808       1.39601       1.00857      0.737162      0.478732      0.318706      0.188850      0.116673     0.0619893     0.0325777     0.0162195    0.00802951    0.00322656    0.00143990   0.000548252   0.000212970   7.05672e-05   2.32386e-05   5.71123e-06   1.33421e-06   2.36427e-07   3.52382e-08       0.00000       0.00000       0.00000       0.00000       0.00000       0.00000
  15  13 2622.4817    2.1428  0.9484 11.6637 -0.0011  0.0266   0.0464   0.0621    0.1136   0.0000   440.5526       12.8282       9.56796     -0.859492       4.31230      -3.27114       2.64133      -1.67860      -3.21217      -1.62590      -2.34452     -0.360749     -0.547283     -0.110713     -0.157828   -0.00524761     0.0217123    -0.0253830   -0.00420446    0.00382385   -0.00106070  -0.000646699  -0.000134460  -9.65511e-05  -3.59672e-05  -4.96554e-06  -9.92302e-07   1.67240e-09  -8.87136e-08  -1.97042e-08       0.00000       0.00000       0.00000       0.00000       0.00000       0.00000       2.93167       3.45310       3.88235       3.53945       3.11614       3.26212       2.65807       2.34444       1.94440       1.44206       1.01391      0.689398      0.469809      0.288968      0.161293      0.101016     0.0569099     0.0260318     0.0157653    0.00733386    0.00300454    0.00126176   0.000594968   0.000202766   7.25841e-05   2.20576e-05   5.63417e-06   1.20057e-06   1.96397e-07   2.91521e-08       0.00000       0.00000       0.00000       0.00000       0.00000       0.00000
  15  14 2764.2476    2.6014  1.0623 11.9268 -0.0107  0.0290   0.0540   0.0650    0.1460   0.0000   432.1128       14.8623       13.9314      -5.45123      -5.04982      -13.0237       3.34865      -2.44923      -3.01080      -3.17910      0.477945       1.71734     -0.840836      0.177824     -0.181133    -0.0488098      0.132056    -0.0237903    -0.0148282    0.00669628    0.00436888   8.65351e-05  -0.000155269  -0.000358622   4.69551e-05   3.02180e-05  -4.55986e-06  -2.34609e-06  -2.54448e-07  -1.98872e-08       0.00000       0.00000       0.00000       0.00000       0.00000       0.00000       2.73960       3.87303       3.74963       4.07377       3.59381       3.15751       2.90258       2.27685       1.90374       1.32286       1.02850      0.692279      0.454093      0.292006      0.174934      0.108926     0.0579728     0.0309423     0.0166870    0.00760981    0.00384323    0.00145627   0.000622075   0.000217281   7.06357e-05   2.29530e-05   5.90056e-06   1.35729e-06   3.02382e-07   4.07191e-08       0.00000       0.00000       0.00000       0.00000       0.00000       0.00000
  15  15 2905.9950    3.3429  0.8668 12.3215 -0.0107  0.0267   0.0754   0.0597    0.1615   0.0000   440.3547       14.5242       6.67590      -1.84040       2.26692      -6.88831      -1.35254      -1.03818      0.800347      -3.95416      0.179062     -0.699860      0.998078    -0.0970622     0.0932269     0.0803339    -0.0265751     0.0214927    -0.0389363   -0.00689694   -0.00197421  -2.49086e-05  -3.01117e-05  -0.000186496   0.000107906  -7.98364e-07   2.31744e-06   3.06995e-06  -1.98789e-07  -2.10604e-08       0.00000       0.00000       0.00000       0.00000       0.00000       0.00000       3.02237       3.01677       3.81720       4.09945       3.23197       2.82514       2.99485       2.29369       1.56604       1.37217       1.05873      0.644781      0.439568      0.289685      0.186754     0.0983888     0.0571971     0.0321566     0.0151204    0.00720255    0.00385524    0.00174475   0.000667732   0.000221817   6.45502e-05   1.66664e-05   4.66201e-06   1.00870e-06   1.92276e-07   2.38481e-08       0.00000       0.00000       0.00000       0.00000       0.00000       0.00000
  15  16 3047.2986    3.8975  0.9427 12.6056 -0.0013  0.0263   0.0864   0.0602    0.1675   0.0000   438.7983       16.8761       9.93503      -4.74693       1.87377      -5.76332      -1.51530      -7.04166     -0.708666      0.686005     -0.445167      0.452001     -0.317564    -0.0954214     -0.260136    -0.0162910     0.0545920     0.0330286  -0.000942846    -0.0229198    0.00211086    0.00102322  -0.000886781  -8.00806e-06  -1.73945e-05   3.65930e-05   4.47720e-06   8.69994e-07   2.33125e-08   4.09637e-09       0.00000       0.00000       0.00000       0.00000       0.00000       0.00000       3.18834       3.76825       3.78740       3.70420       3.55108       3.41407       3.05777       2.29315       1.81430       1.27554      0.982078      0.740036      0.514759      0.316969      0.185865      0.103996     0.0546192     0.0284299     0.0141407    0.00712065    0.00282880    0.00127377   0.000485471   0.000190961   6.21738e-05   1.84755e-05   4.72155e-06   9.96628e-07   2.13134e-07   2.60029e-08       0.00000       0.00000       0.00000       0.00000       0.00000       0.00000
  15  17 3188.2689    3.9465  1.1894 12.8247 -0.0127  0.0284   0.0795   0.0711    0.1592   0.0000   443.2498       20.6220    -0.0805283       4.99904      0.667261      -3.74911      -2.80107     -0.519361     -0.416696      -1.99006       2.19792      0.168951     -0.254418      0.253916      0.171195     0.0416040     0.0228288     0.0222186     0.0189307   -0.00662614    0.00487092  -0.000705070   0.000343651   0.000278506  -8.51405e-05   1.22941e-05   1.56335e-05  -2.75386e-06   4.33554e-07  -8.69725e-09       0.00000       0.00000       0.00000       0.00000       0.00000       0.00000       3.10424       3.93577       4.20073       4.18137       3.77798       3.66480       2.92914       2.38352       1.91708       1.37888       1.00087      0.734617      0.466370      0.305662      0.178163      0.111095     0.0562564     0.0315536     0.0153834    0.00771403    0.00333862    0.00141404   0.000538482   0.000219006   7.09230e-05   2.35484e-05   5.61585e-06   1.30066e-06   2.33649e-07   3.42809e-08       0.00000       0.00000       0.00000       0.00000       0.00000       0.00000
  15  18 3329.1291    3.5119  1.7681 12.5728 -0.0023  0.0369   0.0602   0.0905    0.1064   0.0000   437.6572       17.3999       15.3757     -0.260275       5.08516      -3.88978       3.28312     -0.738133     -0.812171      -3.53394       1.74366     -0.859857      0.267237      0.728388      0.412035      0.126026     -0.129702     0.0226022    -0.0284987    0.00288500   -0.00447099  -0.000239065   0.000113656  -0.000196242  -4.25922e-05   1.68714e-05   5.12073e-06   1.74114e-06  -3.62331e-07  -6.00778e-08       0.00000       0.00000       0.00000       0.00000       0.00000       0.00000       4.06755       4.56933       5.02507       5.63615       4.79555       4.08505       3.86468       3.22642       2.27540       1.79010       1.38867      0.937827      0.594716      0.377141      0.252808      0.148230     0.0788080     0.0416552     0.0208694     0.0110594    0.00516698    0.00223845   0.000807956   0.000287590   8.67703e-05   2.48320e-05   6.89861e-06   1.59613e-06   2.93345e-07   4.09659e-08       0.00000       0.00000       0.00000       0.00000       0.00000       0.00000
  15  19 3470.2786    2.9511  2.4980 11.9349 -0.0011  0.0427   0.0415   0.1087    0.0840   0.0000   438.2981       15.9600       23.1973      -2.51928      -5.25232      -8.62937     -0.600805      -2.15722      0.369824      -1.54060     -0.217204     -0.410313      0.712796     -0.274299     -0.101597     -0.178941    -0.0225253     0.0284004    -0.0114547  -0.000127516    0.00578997   -0.00175264   0.000357533  -0.000259504  -2.86888e-05  -5.73768e-05  -1.02574e-05  -1.91871e-06   4.91443e-07  -5.25503e-09       0.00000       0.00000       0.00000       0.00000       0.00000       0.00000       4.52359       5.84391       5.90669       6.19259       5.80677       5.13259       4.38847       3.46768       2.91579       2.08934       1.56294       1.05152      0.714136      0.469233      0.278868      0.162922     0.0934831     0.0504165     0.0255076     0.0112398    0.00541885    0.00214736   0.000896775   0.000313630   0.000107608   3.39745e-05   8.93397e-06   1.99361e-06   4.16634e-07   5.35642e-08       0.00000       0.00000       0.00000       0.00000       0.00000       0.00000
  15  20 3611.5735    2.5735  3.6109 11.2596 -0.0003  0.0514   0.0293   0.1303    0.0744   0.0000   440.2083       13.0402       30.7969      0.983159      -15.0535       4.44574       7.52943      -2.09140       2.02457      0.584922      -1.40531      -1.05839      0.862841     -0.221236      0.101745     0.0554502      0.169668    -0.0104966     0.0114943    -0.0293683    0.00286751    0.00491594   -0.00114367   0.000280436  -0.000159282  -6.68685e-05   8.20035e-06   1.17991e-06  -3.01057e-07  -5.51977e-08       0.00000       0.00000       0.00000       0.00000       0.00000       0.00000       5.64913       7.06570       7.14458       7.28669       6.78868       6.47341       5.46983       4.43442       3.39163       2.61022       1.87554       1.36852      0.920314      0.591088      0.355651      0.198961      0.111781     0.0594128     0.0294623     0.0136840    0.00633135    0.00265518    0.00105475   0.000388132   0.000132935   3.94327e-05   1.05829e-05   2.51198e-06   4.52813e-07   6.33981e-08       0.00000       0.00000       0.00000       0.00000       0.00000       0.00000
  15  21 3752.7951    2.0663  5.1375 10.8895 -0.0023  0.0642   0.0210   0.1693    0.0591   0.0000   437.7463       31.5436       12.9382      -8.54139       1.39499      -4.99821       7.23713      -13.7447      0.459720       1.29515     -0.590752      -1.05848     0.0140245      0.433367     -0.332823      0.169872      0.422992     0.0506363    -0.0233932    0.00700452   -0.00177958    0.00332764   0.000800418   0.000386152  -0.000154914  -3.52187e-05   2.84412e-06  -2.76560e-06   2.39900e-07  -1.70723e-07       0.00000       0.00000       0.00000       0.00000       0.00000       0.00000       6.90094       8.86529       9.08151       9.28942       8.73689       7.77541       6.65563       5.44789       4.43050       3.32596       2.35478       1.65645       1.10032      0.694747      0.429487      0.253354      0.143012     0.0746163     0.0389597     0.0178339    0.00826567    0.00325525    0.00136265   0.000491847   0.000170324   5.07782e-05   1.36771e-05   3.21273e-06   6.16294e-07   7.98512e-08       0.00000       0.00000       0.00000       0.00000       0.00000       0.00000
  15  22 3894.5527    1.7553  6.8363 10.4104 -0.0025  0.0762   0.0156   0.2070    0.0555   0.0000   463.3806       24.4570       13.0059       32.3226       3.97175      -15.2450       18.3805       2.23292      -9.42948       1.40289      -5.74265       2.17061      -1.29438       1.27347      0.136604     -0.299197      0.236814      0.216595    -0.0732404    -0.0197261   -0.00129633    0.00234335   0.000240674  -5.80268e-05  -0.000339492  -1.12932e-05   5.78726e-06  -3.55941e-06  -7.20961e-07  -1.17774e-10       0.00000       0.00000       0.00000       0.00000       0.00000       0.00000       7.90587       9.99438       10.4518       10.7495       9.92890       8.96130       7.81976       6.41252       5.08869       3.80271       2.81472       1.94159       1.32153      0.820508      0.517736      0.302406      0.172360     0.0862297     0.0468167     0.0222981     0.0100940    0.00417937    0.00172752   0.000602289   0.000209145   6.07495e-05   1.69114e-05   3.78224e-06   7.25716e-07   9.47418e-08       0.00000       0.00000       0.00000       0.00000       0.00000       0.00000
  15  23 4036.1587    1.4719  8.4799 10.1726  0.0000  0.0917   0.0126   0.2468    0.0509   0.0000   444.8106       44.0072       7.67601      -5.52478      -7.87625      -17.0744       9.21102      -12.5992       2.83059       2.66174     -0.186797      -2.70437     -0.709963   -0.00985272      0.607111     -0.658650    -0.0152019    -0.0274144    -0.0574957    -0.0173734    -0.0105240   -0.00490471    0.00371321    0.00112114   0.000347937  -0.000131732  -2.86670e-05   1.05830e-05  -1.61134e-09   7.69034e-08       0.00000       0.00000       0.00000       0.00000       0.00000       0.00000       9.43108       12.3748       12.6179       13.1682       12.1727       11.0696       9.43687       7.69857       6.12075       4.58179       3.36783       2.36304       1.56891       1.00938      0.628847      0.363556      0.205311      0.108556     0.0555712     0.0258540     0.0122942    0.00499460    0.00202664   0.000727590   0.000251934   7.57647e-05   2.04612e-05   4.71740e-06   9.05479e-07   1.21203e-07       0.00000       0.00000       0.00000       0.00000       0.00000       0.00000
  15  25 4319.6430    1.0307 11.9605  9.9330 -0.0012  0.1331   0.0089   0.3639    0.0405   0.0000   413.7902       11.3402       13.3516      -28.4145      -15.5232       6.29099       13.6728      -24.4311       1.28960      -2.20442       7.98772       2.39189       2.33171      -3.59831      0.140234       1.14816      0.134486     -0.413414     0.0242423     0.0785231    0.00446871   -0.00116369   -0.00229067  -0.000275989  -0.000193781  -0.000101278   3.61800e-05  -3.93132e-06  -2.68546e-06  -9.34669e-08       0.00000       0.00000       0.00000       0.00000       0.00000       0.00000       13.1900       17.6609       18.2530       18.3763       17.6197       15.8582       13.5378       11.0845       8.95271       6.60202       5.00814       3.37579       2.32731       1.49463      0.915625      0.542716      0.302509      0.164787     0.0811576     0.0399041     0.0174551    0.00774816    0.00297992    0.00112466   0.000372852   0.000117654   3.21824e-05   7.12836e-06   1.38348e-06   1.75070e-07       0.00000       0.00000       0.00000       0.00000       0.00000       0.00000
  15  27 4604.5709    0.7056 16.1845  9.7951 -0.0002  0.2128   0.0062   0.5424    0.0305   0.0000   402.1923       56.1036      -45.7740      -13.7087       23.4771       4.76215       63.6543       3.21537      -34.7770      -8.23656      -15.1429       5.38944      -2.63802      -3.47752       2.67267      -1.09550      -1.30541     -0.824383      0.384173     0.0613438    -0.0424461     0.0142729   -0.00144246   -0.00271089   0.000120826  -0.000291946   3.02058e-05  -1.58526e-05  -2.11568e-06   4.12574e-07       0.00000       0.00000       0.00000       0.00000       0.00000       0.00000       21.3821       27.8713       29.7885       29.1241       28.1324       25.6068       21.9209       17.6113       14.4165       10.6901       8.00741       5.58155       3.80451       2.45488       1.52913      0.908191      0.509050      0.276647      0.137388     0.0685709     0.0297804     0.0133072    0.00509644    0.00193595   0.000644107   0.000196655   5.19970e-05   1.14449e-05   2.16028e-06   2.64163e-07       0.00000       0.00000       0.00000       0.00000       0.00000       0.00000
  15  28 4746.2233    0.5861 19.1765  9.7388 -0.0012  0.2741   0.0053   0.6832    0.0255   0.0000   499.9931       68.0222       107.563       39.4789       51.9874      -18.4495       41.9647      -33.0109      -3.01821       8.53498       2.00394       5.96407      -3.48475      -1.57334      -3.68818      0.504365      0.461194     0.0617455     0.0466757    -0.0149937     0.0864644     0.0184399   -0.00521429   -0.00283044   0.000969096   6.26200e-05  -0.000140177   4.71232e-06   6.54134e-06   9.01374e-07       0.00000       0.00000       0.00000       0.00000       0.00000       0.00000       26.8508       35.5385       37.8935       38.2638       35.9011       32.6416       28.1490       23.2889       17.9592       14.0113       10.2484       7.23065       4.98931       3.16064       2.00699       1.17511      0.663758      0.359883      0.181386     0.0900579     0.0401676     0.0176751    0.00683729    0.00257395   0.000851125   0.000250762   6.87500e-05   1.55252e-05   2.78757e-06   3.59818e-07       0.00000       0.00000       0.00000       0.00000       0.00000       0.00000
  16   8 1933.1265    0.5188  0.4501  9.6485 -0.0072  0.0284   0.0201   0.0565    0.0618   0.0000   439.1268    -0.0391571       12.8090       1.13261       1.93391       2.91840     -0.326241      -1.49969      -1.23235     -0.400161       1.14816     -0.362109      0.211543     -0.151179    -0.0609309      0.274251   -0.00685698   -0.00768282     0.0119238    0.00141365   -0.00383629   0.000582443   -0.00114499  -4.60509e-05  -0.000188432   1.31733e-05   2.97670e-05  -2.96407e-06  -1.56999e-06  -1.11675e-07  -7.44560e-08   3.38424e-09       0.00000       0.00000       0.00000       0.00000       2.33384       2.30370       3.37687       3.28350       2.42627       2.89807       2.52640       1.63907       1.68535       1.37733      0.723111      0.673632      0.518082      0.271661      0.192574      0.125705     0.0656147     0.0373972     0.0210095     0.0112450    0.00521118    0.00237677    0.00100516   0.000432094   0.000175355   7.06870e-05   2.16491e-05   5.46023e-06   1.18558e-06   2.53931e-07   4.00305e-08   5.80007e-09       0.00000       0.00000       0.00000       0.00000
  16  10 2228.3495    0.9049  0.9422  9.7945 -0.0074  0.0248   0.0190   0.0639    0.1255   0.0000   439.3124     0.0163750       9.23315      -1.99266    -0.0829153      -4.65519      -1.01485       2.95899      -2.17228       2.20652      0.230220     -0.547851     0.0209542      0.184528    -0.0284574    -0.0664320      0.107769    -0.0667606     0.0249639    0.00107541  -0.000208257  -0.000925347    0.00118090  -0.000705506  -0.000169370  -8.63799e-06   2.16389e-06  -1.38268e-05   8.53365e-07   2.35859e-07   4.72729e-09  -1.50940e-09       0.00000       0.00000       0.00000       0.00000       2.51001       3.17172       3.17865       3.37362       3.37994       3.09057       2.46769       1.92027       1.59116       1.33723       1.01395      0.653926      0.425030      0.289313      0.195572      0.131703     0.0781631     0.0442285     0.0221292     0.0106578    0.00511109    0.00212858    0.00102366   0.000394861   0.000155496   5.41168e-05   1.70260e-05   5.30415e-06   1.36205e-06   3.01263e-07   5.55359e-08   7.26783e-09       0.00000       0.00000       0.00000       0.00000
  16  11 2372.6865    1.3129  0.9334 10.6524 -0.0019  0.0258   0.0274   0.0598    0.1075   0.0000   439.4466       3.53144       12.7391     -0.509117      -6.81193     -0.235598      0.945067     0.0839154       1.58011     -0.366909      0.689925     -0.417428    -0.0514988     0.0182112    -0.0408053     -0.258035    -0.0126787    -0.0230732     0.0168287  -0.000900555   -0.00270281  -0.000408330  -0.000134203  -0.000239193  -0.000106026   2.03409e-05  -1.18113e-05  -1.58922e-06  -5.36799e-07  -2.68262e-07   7.40545e-08   7.17806e-09       0.00000       0.00000       0.00000       0.00000       2.49302       3.17151       3.59744       3.29309       3.29030       2.99348       2.47798       2.15424       1.67158       1.31567      0.937220      0.662621      0.496342      0.303945      0.189631      0.124987     0.0636117     0.0387924     0.0215476     0.0100728    0.00525704    0.00236202    0.00102444   0.000372866   0.000170427   6.08379e-05   1.81714e-05   5.79447e-06   1.55430e-06   3.32200e-07   5.39351e-08   6.63625e-09       0.00000       0.00000       0.00000       0.00000
  16  12 2514.8626    1.7491  1.1015 11.0299  0.0017  0.0270   0.0344   0.0642    0.1285   0.0000   437.3576      -2.71221       9.54242       5.86420      -6.25449       3.47081      -1.18358      -4.56647     -0.484733     -0.395662      -1.16159     -0.298986    -0.0547403      0.207970     -0.289843    -0.0222081     0.0909070    -0.0123814    0.00326126   0.000764599    0.00346134  -0.000609566   -0.00136346  -0.000321950  -3.72430e-05  -6.55626e-05   9.50190e-06  -8.27377e-06  -4.85428e-08   1.90535e-07  -1.63413e-08  -3.29312e-09       0.00000       0.00000       0.00000       0.00000       2.90515       3.55420       3.65400       3.72397       3.70607       3.30336       2.72380       2.30433       1.89819       1.43187       1.11552      0.748966      0.510626      0.331062      0.217244      0.136215     0.0825074     0.0446629     0.0228634     0.0119384    0.00558093    0.00251533    0.00104489   0.000435522   0.000155617   5.56243e-05   1.84576e-05   5.60014e-06   1.48768e-06   3.04355e-07   5.81439e-08   7.14175e-09       0.00000       0.00000       0.00000       0.00000
  16  15 2941.9994    3.4035  0.9698 12.1634 -0.0066  0.0235   0.0699   0.0583    0.1701   0.0000   439.6450       7.97996       16.4165      -4.50133       1.44908      -2.63484       5.95586      -3.11052      -1.23207      -3.37792     0.0305317     -0.447575      0.959163    -0.0485751     -0.204194    -0.0306477    0.00379541    -0.0113787    -0.0340780    0.00865284  -0.000687289   0.000891212   0.000295477   8.56352e-05  -0.000167240   5.32981e-05   2.30273e-05   1.41131e-07   1.16750e-06   2.92771e-07   3.44513e-08  -2.21139e-09       0.00000       0.00000       0.00000       0.00000       2.35139       3.03325       3.10555       3.16411       3.08346       2.80466       2.46175       1.95202       1.55016       1.17041      0.854757      0.657413      0.441664      0.314705      0.194102      0.110538     0.0687846     0.0357843     0.0203561     0.0101390    0.00476107    0.00227344   0.000925034   0.000407593   0.000148305   4.92345e-05   1.82541e-05   5.00334e-06   1.24368e-06   3.01288e-07   5.52162e-08   7.04782e-09       0.00000       0.00000       0.00000       0.00000
  16  16 3083.7118    3.9994  1.1138 12.4062 -0.0025  0.0305   0.0791   0.0650    0.2123   0.0000   440.5562       14.0977       8.20449      0.787312      -2.09367      -2.84622       2.02213      -1.54302      -2.50223     -0.649239     -0.398835      0.826499     -0.561521      0.204616      0.189735     0.0885181    -0.0347369     0.0454679     0.0193995    0.00555224   -0.00120101   -0.00319977    0.00102029   0.000461123  -9.31586e-05  -2.01148e-05   1.14966e-05  -1.86969e-06  -2.94904e-06   1.12928e-07   1.44752e-08   8.60155e-09       0.00000       0.00000       0.00000       0.00000       3.05383       3.14076       4.18769       4.29768       3.12110       3.68348       3.35617       2.12167       1.95445       1.74192       1.04301      0.742214      0.644998      0.388728      0.205158      0.158198     0.0990088     0.0433136     0.0231093     0.0150932    0.00708339    0.00259440    0.00104716   0.000608161   0.000267607   9.04850e-05   2.49297e-05   6.03605e-06   1.45697e-06   2.95110e-07   5.32633e-08   7.67724e-09       0.00000       0.00000       0.00000       0.00000
  16  17 3225.2367    3.8900  1.3585 12.5447 -0.0059  0.0305   0.0722   0.0742    0.1585   0.0000   439.9971       15.9097       14.6982       3.81159      -4.24916      -5.76049       2.91609      -5.16952     -0.175366      -2.64204    -0.0295866      -1.32572      -1.39763      0.376405     -0.248334    -0.0867970     0.0659694    -0.0268163    -0.0461786    -0.0188125    -0.0114973    0.00410458   4.24981e-05   0.000531080   6.38111e-05  -0.000116061  -3.07970e-05  -4.53613e-06  -6.84623e-07  -3.13275e-07  -1.41205e-08  -2.80988e-09       0.00000       0.00000       0.00000       0.00000       3.13497       4.00314       4.02351       4.08511       3.81601       3.35332       3.18064       2.69222       2.17662       1.68521       1.28875      0.882739      0.594359      0.375371      0.248528      0.146358     0.0846819     0.0490235     0.0253637     0.0128673    0.00618148    0.00296731    0.00130907   0.000525958   0.000188331   6.80824e-05   2.11245e-05   6.12487e-06   1.68252e-06   3.69311e-07   7.27141e-08   8.86074e-09       0.00000       0.00000       0.00000       0.00000
  16  18 3366.6646    3.4117  1.8766 12.2495 -0.0036  0.0351   0.0540   0.0904    0.1148   0.0000   435.2941       12.2168       12.3274     -0.744993      -3.97097      -6.07108       1.94895      -2.24269      -2.48548      -3.36072     -0.225193      -3.05751      0.606274      0.458434      0.106159     -0.100855      0.177458     0.0549676    -0.0493129     0.0177112   0.000901773  -0.000231077   -0.00181216   0.000504262  -0.000187361  -6.65022e-05   8.43245e-07  -5.10219e-06   1.75396e-06   9.09043e-08   4.51971e-08  -2.01600e-08       0.00000       0.00000       0.00000       0.00000       3.62948       4.54925       4.58774       4.49871       4.37501       4.09439       3.66696       3.07356       2.47448       1.88663       1.41059       1.04122      0.717808      0.481844      0.296641      0.177540      0.100218     0.0559695     0.0304189     0.0148147    0.00741196    0.00331453    0.00148311   0.000570735   0.000227958   7.81651e-05   2.58116e-05   7.70806e-06   1.98264e-06   4.45215e-07   8.06643e-08   1.01206e-08       0.00000       0.00000       0.00000       0.00000
  16  19 3508.1981    2.8954  2.8153 11.8559 -0.0020  0.0460   0.0383   0.1127    0.0808   0.0000   439.6999       12.7923       8.33602       8.02973      -4.87481      -12.0575       3.69618      -1.94744     -0.337595      -1.87956      -2.98858      -1.03394      -1.02871      0.235878     -0.622910     -0.181641    -0.0242954     -0.176753     0.0123082   0.000272448    0.00546704   -0.00356504   -0.00175408  -0.000342186   0.000372800   0.000107576   9.54931e-07   2.65572e-06   2.02801e-06   5.14262e-07   8.87735e-08   2.33659e-08       0.00000       0.00000       0.00000       0.00000       4.70523       6.11407       6.06881       6.24604       6.04414       5.36447       4.93547       3.91833       3.22245       2.29742       1.81869       1.31519      0.927182      0.612224      0.383398      0.234147      0.133465     0.0733282     0.0379977     0.0199532     0.0100159    0.00430074    0.00197042   0.000759567   0.000293852   0.000102642   3.31481e-05   1.00055e-05   2.55182e-06   5.69114e-07   1.16045e-07   1.36941e-08       0.00000       0.00000       0.00000       0.00000
  16  20 3650.2593    2.4067  4.4007 11.0082 -0.0019  0.0568   0.0249   0.1440    0.0705   0.0000   420.0114       18.7310       16.5636     -0.926962      0.431831      -4.27160       4.56091      -15.4239      -1.07801      -5.16599      0.412549      -1.03893      0.551512      -1.34508     -0.103153   -0.00544708      0.163994     -0.108875     0.0468105     0.0411644  -4.26119e-05   -0.00441301    0.00445582    0.00105035   0.000662668  -0.000248367  -4.28221e-05   1.62746e-05  -5.65309e-06   1.40655e-08  -1.75731e-07  -7.09651e-09       0.00000       0.00000       0.00000       0.00000       5.49804       7.21587       7.54934       7.66413       7.34276       6.42088       5.83241       4.79770       3.92973       2.90959       2.27944       1.55431       1.11885      0.702044      0.466317      0.280258      0.164811     0.0915004     0.0494545     0.0253257     0.0118869    0.00596037    0.00236240    0.00103277   0.000378039   0.000137177   4.39926e-05   1.28086e-05   3.57005e-06   7.39731e-07   1.46961e-07   1.71539e-08       0.00000       0.00000       0.00000       0.00000
  16  21 3791.9991    2.0154  5.9538 10.5952 -0.0009  0.0665   0.0180   0.1817    0.0578   0.0000   448.6089       31.6326      -3.02861       5.03590       6.43158      -7.59007      -17.2117      -7.97072       4.07865      -3.24703      -1.83762       3.47632      -1.38080     -0.626691       1.57310     -0.329177     -0.249971    -0.0214089    -0.0813491     0.0100362   -0.00665639    0.00799485   -0.00312345  -0.000651575    0.00131913   4.18428e-06  -8.40208e-05  -1.64824e-05   2.51491e-06   1.15429e-07  -1.68233e-07  -4.77198e-09       0.00000       0.00000       0.00000       0.00000       6.57024       8.34496       9.04014       9.04190       8.55485       7.70795       6.75219       5.79878       4.56097       3.51887       2.65227       1.85911       1.30594      0.829636      0.537729      0.329817      0.189682      0.107189     0.0565300     0.0295215     0.0143001    0.00674111    0.00287182    0.00118546   0.000445745   0.000160752   5.05064e-05   1.51092e-05   4.09770e-06   8.87536e-07   1.58942e-07   1.96280e-08       0.00000       0.00000       0.00000       0.00000
  16  22 3933.9214    1.7138  7.2222 10.3515 -0.0007  0.0763   0.0144   0.2108    0.0524   0.0000   429.2776       28.3174       18.5024      -18.1204       16.0945      -7.56701      -10.2994      -2.98669       2.01332      -2.16051      -2.16173       2.13415     -0.447292       2.16141      0.138214     -0.203331     -0.630157    -0.0376772     0.0748791     0.0705636    -0.0254148   0.000521160   -0.00228941   0.000251608  -0.000534603  -0.000343428   6.46686e-05   1.27001e-05  -8.62921e-06   7.50752e-07   2.04241e-08  -1.88396e-08       0.00000       0.00000       0.00000       0.00000       7.79876       9.87630       10.4892       10.4076       10.1060       8.79642       7.94895       6.54083       5.46825       4.20828       3.07635       2.18999       1.47015      0.986980      0.615615      0.372353      0.222274      0.124770     0.0664025     0.0345229     0.0162754    0.00748491    0.00320554    0.00134840   0.000499048   0.000178638   5.83915e-05   1.70703e-05   4.39433e-06   1.01886e-06   1.87047e-07   2.13850e-08       0.00000       0.00000       0.00000       0.00000
  16  23 4075.6805    1.3871  9.0928 10.1970 -0.0035  0.0941   0.0113   0.2620    0.0445   0.0000   449.3907       23.9763       39.2386      -34.3923      0.891897      -19.7161       11.4311      -22.7605      -14.6899       2.97649       8.07616      -4.58537      -3.31814      0.842457     -0.230901    -0.0532876     -0.245067      0.426868    -0.0162261     -0.120072     0.0202227    0.00737868  -0.000765346   -0.00192292  -9.71535e-05  -5.33087e-05  -0.000167387  -5.40772e-05   5.62976e-07  -2.25749e-06  -7.45371e-08   7.39441e-09       0.00000       0.00000       0.00000       0.00000       9.11864       11.8495       12.6413       12.7551       11.9995       10.9561       9.68251       7.93240       6.52883       4.93836       3.70087       2.68816       1.84692       1.20280      0.773311      0.481226      0.278430      0.155867     0.0817215     0.0430756     0.0208245    0.00974680    0.00415400    0.00171935   0.000651857   0.000239066   7.65488e-05   2.25244e-05   5.75479e-06   1.28219e-06   2.36987e-07   2.87880e-08       0.00000       0.00000       0.00000       0.00000
  16  24 4218.3119    1.1737 11.6031 10.0005 -0.0029  0.1177   0.0092   0.3344    0.0411   0.0000   425.3630      0.953983       43.2682      -16.5963      -2.45636       3.23768       10.4015       6.34845       7.46920      -20.1618      -3.61192       5.17288      -1.43432      -3.85708     -0.141004       1.00566      0.389853      0.114610   -0.00587555    -0.0162543    0.00661833   -0.00379170    -0.0166993   -0.00154668   0.000665796  -0.000474729   2.99054e-06  -5.12362e-05  -1.36546e-05   3.56659e-06   1.41539e-08  -4.88201e-08       0.00000       0.00000       0.00000       0.00000       11.1013       14.4378       15.3341       15.4576       15.0864       13.3605       11.8517       9.86901       8.00769       6.20678       4.58295       3.34366       2.30434       1.53460      0.985147      0.601984      0.354563      0.201700      0.107720     0.0563223     0.0269682     0.0127383    0.00540558    0.00225918   0.000839469   0.000303894   9.79950e-05   2.86239e-05   7.45668e-06   1.68596e-06   3.00289e-07   3.59473e-08       0.00000       0.00000       0.00000       0.00000
  16  25 4360.6308    0.9951 13.5539  9.9158  0.0009  0.1439   0.0080   0.3967    0.0368   0.0000   432.5903       56.0652       4.34424      -10.6647      -17.3307      -18.2445      -4.05412       9.62272      -4.80723       8.70462      -11.3600      -1.81702     -0.187291       1.96981      0.884922      0.378158     -0.276745      0.641909     -0.233933     0.0729912     0.0231394    0.00172072    0.00708698   -0.00246635   -0.00201589   0.000288340   0.000125221   1.95849e-05  -2.42285e-06   2.41285e-06   1.64293e-07   9.86021e-08       0.00000       0.00000       0.00000       0.00000       13.7112       18.4071       18.9312       19.3348       18.3470       16.5081       14.9242       12.2146       10.0959       7.68226       5.90009       4.12556       2.84902       1.91212       1.20897      0.747993      0.431061      0.248646      0.132119     0.0672782     0.0324553     0.0152694    0.00666810    0.00274239    0.00104332   0.000371336   0.000117995   3.57153e-05   9.15910e-06   2.02744e-06   3.83109e-07   4.61155e-08       0.00000       0.00000       0.00000       0.00000
  16  26 4502.9115    0.8081 15.7738  9.8899 -0.0025  0.1787   0.0065   0.4893    0.0310   0.0000   401.7158       48.4282       55.2329      -19.1284      -8.42673       7.86971       34.6034      -22.0252      -7.40715       15.5377      -16.4802       8.31245       1.71942      -1.74074      -1.29750     -0.313544      0.676757    -0.0589834     -0.377908     -0.101575     0.0416576    0.00584364   -0.00138993   -0.00433609   -0.00165064  -0.000402383  -0.000140624   0.000117122   4.91490e-07   2.87152e-08   3.87857e-07  -9.38644e-08       0.00000       0.00000       0.00000       0.00000       17.3428       21.9378       23.9447       24.1654       23.0168       20.8368       18.3190       15.1113       12.3247       9.36189       7.07189       5.15441       3.56120       2.39475       1.53542      0.942663      0.556563      0.314250      0.171978     0.0866826     0.0440839     0.0195388    0.00898307    0.00348465    0.00137462   0.000474987   0.000155891   4.49962e-05   1.13687e-05   2.47697e-06   4.41563e-07   5.26679e-08       0.00000       0.00000       0.00000       0.00000
  16  27 4644.9998    0.6773 18.3736  9.8014  0.0003  0.2306   0.0055   0.5911    0.0263   0.0000   427.5382       3.74966       33.8308       57.8811       35.7455       9.79077      -54.3040      -21.9202       22.5607      -11.0918      -4.20630      -8.27926       7.41368       9.03951      -5.11572     -0.699687       1.42019      0.454752    -0.0627830     -0.261208     0.0180487    0.00902846    0.00179932   -0.00100892   -0.00479829  -0.000680769   1.00465e-05   7.04368e-05  -1.36851e-05  -2.20118e-06   6.99073e-07  -2.45357e-08       0.00000       0.00000       0.00000       0.00000       22.0541       28.4244       30.8226       31.0517       29.2738       26.8195       23.8336       19.6267       15.8937       12.2499       9.23148       6.67521       4.71094       3.10429       2.03704       1.22201      0.723337      0.412478      0.223402      0.114850     0.0553516     0.0265999     0.0113486    0.00473583    0.00178205   0.000640055   0.000205010   5.81362e-05   1.51100e-05   3.24550e-06   5.83541e-07   7.01816e-08       0.00000       0.00000       0.00000       0.00000
  17   8 1963.2895    0.5101  0.5107  9.6543 -0.0092  0.0241   0.0154   0.0454    0.0633   0.0000   440.3056     0.0526555       13.3945       1.58248      -2.70922       4.66667       1.34789      -1.60650     -0.222123       1.27575      0.424953    -0.0749612      0.139571     -0.324989    -0.0256686   -0.00717681    -0.0690540    -0.0379090    0.00817220    -0.0207010    0.00135367   -0.00706155  -0.000329290  -0.000525059  -0.000429430   9.38589e-05  -2.64089e-05  -2.44662e-05   5.09155e-06  -4.38909e-07  -5.05575e-07  -1.00969e-08  -6.36876e-10   4.74749e-10       0.00000       0.00000       1.98232       2.76610       2.95621       2.86073       2.85083       2.42450       2.41831       1.86096       1.64245       1.32071      0.868413      0.793234      0.429289      0.360110      0.210758      0.130363     0.0879110     0.0454323     0.0290310     0.0135704    0.00794212    0.00391852    0.00149395   0.000872240   0.000306164   0.000133653   4.95157e-05   1.55916e-05   6.13098e-06   1.52916e-06   3.20809e-07   9.95756e-08   1.56554e-08   1.79008e-09       0.00000       0.00000
  17   9 2112.9622    0.7247  0.7203  9.7490 -0.0114  0.0228   0.0174   0.0483    0.0861   0.0000   438.5736      0.595513       10.3126     -0.732411      -1.32679      0.494309      0.349818      -4.91279     -0.513592       1.60723     -0.834139      -1.14621      0.876935     -0.572894      0.260983    -0.0291435      0.129487    -0.0940847    -0.0499322    -0.0101943     0.0141663   -0.00621625   0.000952475    0.00119453  -0.000568512  -1.63346e-05   6.00450e-06   1.84350e-05  -1.27066e-05  -1.32717e-06   5.52541e-07   8.91517e-08   2.67001e-09   3.28268e-09       0.00000       0.00000       2.09774       2.71573       2.74514       2.93499       2.77518       2.65236       2.28089       1.92671       1.51043       1.16345      0.919324      0.653874      0.493727      0.332692      0.219755      0.139698     0.0849123     0.0488608     0.0270771     0.0144081    0.00743214    0.00357193    0.00170749   0.000724313   0.000315943   0.000121452   4.56719e-05   1.48859e-05   4.73778e-06   1.38340e-06   3.54677e-07   7.24195e-08   1.34296e-08   1.76553e-09       0.00000       0.00000
  17  10 2260.3785    1.0506  0.7712 10.1889 -0.0022  0.0236   0.0233   0.0524    0.0941   0.0000   436.2197       2.55481       18.5280      -2.92296      -4.37783      -1.41900      0.160910     -0.360807     -0.540684      0.744644     -0.142998      0.244857      0.481154      0.133306     -0.394928     0.0766906     0.0140307     0.0198498    -0.0132439   -0.00800044    0.00244245    0.00214485   -0.00112894   0.000741054  -0.000437838  -2.87210e-05   8.95108e-06   1.12853e-05  -2.79032e-06  -1.31566e-06  -7.33392e-07  -4.96074e-08   1.70409e-08   1.92785e-10       0.00000       0.00000       2.22867       2.86557       2.82360       2.90789       2.75061       2.46552       2.26234       2.01066       1.75568       1.41969      0.977695      0.712779      0.535209      0.352387      0.244785      0.124577     0.0811085     0.0482977     0.0266785     0.0162381    0.00813395    0.00392772    0.00176431   0.000722880   0.000330589   0.000126478   4.29866e-05   1.66278e-05   4.99609e-06   1.20904e-06   3.65541e-07   7.66273e-08   1.39018e-08   1.76768e-09       0.00000       0.00000
  17  11 2405.1160    1.4174  0.8833 10.7528  0.0009  0.0238   0.0295   0.0546    0.1094   0.0000   439.0715       2.44589       4.84490       2.52166      0.911895      -3.00397      -2.11485      -1.82923       1.67407      0.784365    -0.0521531      -1.21995     -0.506444      0.578639      0.106041    -0.0957220    -0.0536757    -0.0621644    -0.0141951   -0.00471830    0.00634181   -0.00619019   -0.00527012   0.000631651   0.000107311  -0.000114548  -2.85738e-06   3.97018e-06  -7.28529e-06   6.90159e-07   3.47785e-07  -2.92975e-08  -1.11329e-08  -1.23003e-09       0.00000       0.00000       2.21320       2.87858       2.90481       3.11549       3.00440       2.75007       2.31092       2.02938       1.54793       1.32809      0.938454      0.734936      0.489757      0.326989      0.231552      0.138574     0.0897536     0.0525564     0.0284921     0.0157878    0.00773449    0.00377190    0.00186111   0.000741143   0.000337605   0.000124645   4.42092e-05   1.62945e-05   5.08608e-06   1.32533e-06   3.69707e-07   8.45294e-08   1.31185e-08   1.88651e-09       0.00000       0.00000
  17  12 2548.1336    1.8344  1.1087 11.1189 -0.0076  0.0327   0.0353   0.0658    0.1288   0.0000   435.4583       7.44901       9.07916      0.933394     -0.620416      -5.28315       2.38364     -0.468664      -1.62433       1.32840      0.714996     -0.958017      0.273285      0.632283    -0.0323884      0.317306     -0.103105     0.0251173    0.00695895     0.0147215    0.00635075   -0.00217654   -0.00366602   0.000859446   8.00607e-06  -0.000256599   5.34230e-05  -8.74711e-06   3.79911e-07   5.98631e-07   6.94378e-08  -9.22800e-08  -9.70789e-09   1.15548e-09       0.00000       0.00000       3.29939       4.01913       4.05816       4.53764       3.34466       3.12038       3.16684       3.23305       2.42505       2.07473       1.65870       1.14463      0.666632      0.505584      0.315056      0.196894     0.0903892     0.0670399     0.0389901     0.0225910    0.00873641    0.00498914    0.00251147    0.00129385   0.000508203   0.000202138   5.84178e-05   2.10973e-05   5.39756e-06   1.95742e-06   4.07589e-07   1.01264e-07   1.54690e-08   2.60941e-09       0.00000       0.00000
  17  14 2834.4864    2.9716  0.9350 12.2511 -0.0006  0.0237   0.0605   0.0574    0.1162   0.0000   438.0314       4.77979       14.4384      -3.81463      -7.06481      -3.35875      -2.24780      -5.00975      0.499192     -0.164919     -0.702900      0.430909     -0.573087      0.208125    0.00826559      0.229358    -0.0678190     0.0978819   0.000600777    -0.0113358   -0.00765207    0.00110277  -0.000509606   -0.00150463  -7.75479e-05   0.000304499   6.90818e-05  -1.69753e-05  -4.48778e-06   2.92285e-06  -1.66129e-07   6.65133e-09   1.37790e-08  -5.00531e-10       0.00000       0.00000       2.28430       2.72063       2.89261       3.12062       3.04620       2.70160       2.21905       2.05696       1.66089       1.36993      0.906691      0.693822      0.503693      0.364437      0.232694      0.137133     0.0816054     0.0482988     0.0302003     0.0171296    0.00839318    0.00408843    0.00186790   0.000776473   0.000316723   0.000128347   4.55215e-05   1.55928e-05   4.96663e-06   1.36236e-06   3.49521e-07   8.08670e-08   1.21808e-08   1.67031e-09       0.00000       0.00000
  17  15 2977.3991    3.5806  1.0364 12.4035 -0.0040  0.0266   0.0686   0.0580    0.1431   0.0000   441.9257       12.5213       11.8242     -0.276464     -0.130503       3.59097      -3.23621      -1.46355      -1.61919      -2.68463     -0.680261     -0.782057     0.0950060      0.220831     -0.155234     0.0315278     -0.255885    -0.0148129     0.0449948     0.0141190  -0.000159291    0.00109413    0.00330552  -0.000353032  -0.000712288  -0.000117143   2.07527e-05   1.44569e-05   4.06127e-07  -2.02285e-06   3.99498e-08   4.61288e-08   2.23543e-09  -2.99058e-09       0.00000       0.00000       2.60183       3.26567       3.06588       3.40093       3.45514       3.04933       2.64412       2.08784       1.86811       1.51038       1.17297      0.830726      0.529320      0.378251      0.245058      0.164441      0.104002     0.0609512     0.0358445     0.0182270    0.00917977    0.00415551    0.00201931   0.000820687   0.000358997   0.000131087   5.02229e-05   1.56517e-05   5.32727e-06   1.51333e-06   3.52832e-07   8.40516e-08   1.60615e-08   1.95142e-09       0.00000       0.00000
  17  16 3119.6177    3.7791  1.2054 12.6517 -0.0038  0.0330   0.0702   0.0642    0.1458   0.0000   438.8556       8.45536       10.8606      -1.71904     -0.489317      -3.08653     -0.839763      -3.08510     -0.495103      -3.55105     -0.208557       1.04406     -0.289451    -0.0363835    -0.0842388      0.186770    -0.0995605    -0.0199042    -0.0286146   -0.00252274    0.00772091    0.00688551  -0.000833858   -0.00154990  -0.000529812  -9.28875e-05  -1.53910e-05   9.24699e-06   3.17877e-06  -2.07821e-06  -5.14666e-07  -8.05716e-08   3.86899e-09  -1.42510e-09       0.00000       0.00000       3.83110       5.02165       4.81062       4.11792       3.28712       3.12088       3.40849       3.44663       3.19080       2.59050       1.96080       1.32645      0.841222      0.510035      0.306519      0.178264      0.102775     0.0604799     0.0322203     0.0175273    0.00873594    0.00431994    0.00199147   0.000914546   0.000381357   0.000147022   5.18166e-05   1.87739e-05   5.79648e-06   1.69105e-06   4.22707e-07   8.86689e-08   1.73691e-08   2.12045e-09       0.00000       0.00000
  17  17 3261.7109    3.6640  1.6914 11.9758 -0.0028  0.0348   0.0569   0.0817    0.1514   0.0000   438.7669       21.6693       14.9249     -0.751141      -5.61095      -6.06072      -6.00498      -3.39789       2.17796      0.410688      -4.16242      -1.56180      0.423800    -0.0104168     -0.242426    -0.0456451      0.110899     0.0295588     0.0180717    0.00470876    0.00320989   -0.00242907   0.000712068    0.00136501  -0.000264276  -0.000247545   4.92695e-05   2.35692e-05   7.65082e-07  -8.04073e-07   5.08368e-08  -1.08969e-07  -1.26696e-08   3.88916e-09       0.00000       0.00000       2.71194       4.30099       3.94251       4.54950       4.02265       3.88018       3.37831       2.77228       2.32561       1.70749       1.41080      0.977323      0.710532      0.478551      0.319905      0.205212      0.119366     0.0741795     0.0399609     0.0224146     0.0109950    0.00561473    0.00259881    0.00120447   0.000492274   0.000198935   7.05777e-05   2.55364e-05   7.66912e-06   2.31898e-06   5.86099e-07   1.25259e-07   2.55027e-08   3.43483e-09       0.00000       0.00000
  17  18 3403.7671    3.3033  2.3327 11.7433 -0.0019  0.0369   0.0453   0.0992    0.1221   0.0000   441.1630       17.7888       6.67044      -2.55934       3.13529     -0.427189     -0.307153      -4.81624       1.44891      -3.16098       2.47261       1.14444      -1.68162     -0.107501     -0.409877      0.177079    -0.0672709      0.115687     0.0810631    0.00881740    -0.0121258   -0.00494712  -4.01855e-05  -0.000507572   0.000329376  -3.96241e-05  -0.000200520   7.43330e-06   8.12669e-08  -4.17138e-06  -3.88209e-08  -1.87733e-08  -2.64197e-08   5.51898e-10       0.00000       0.00000       3.48722       4.52941       4.56787       4.76031       4.58488       4.18769       3.61060       3.16954       2.62164       2.09440       1.55294       1.14610      0.796176      0.537372      0.354794      0.221853      0.135257     0.0782213     0.0459672     0.0240809     0.0122236    0.00589394    0.00278648    0.00119230   0.000491597   0.000192496   7.31602e-05   2.45095e-05   8.08470e-06   2.23797e-06   5.71007e-07   1.27408e-07   2.18496e-08   2.82786e-09       0.00000       0.00000
  17  19 3545.8343    2.7489  3.1970 11.4881 -0.0046  0.0465   0.0335   0.1190    0.0861   0.0000   434.9905       13.4264       15.8933      0.252565      -4.49685      -13.2202       2.51673      -2.63252      -2.58257      -6.69257       2.45403      -2.41344     0.0878862     -0.740500      0.157478     -0.165264    -0.0155223     0.0562408    -0.0737190     0.0468106    0.00410403    0.00323487    0.00253857   -0.00376990   9.78394e-05   0.000175644   4.69477e-05  -1.08604e-05  -2.14444e-05  -2.45102e-06   6.12161e-08   3.99761e-08   1.89615e-08   1.67873e-09       0.00000       0.00000       4.64153       5.77418       6.30512       6.29822       5.81021       5.31899       4.75247       4.17700       3.42170       2.69669       2.09513       1.46006       1.01803      0.680898      0.447994      0.274891      0.170658     0.0974208     0.0559051     0.0297300     0.0152235    0.00734197    0.00360838    0.00153697   0.000679696   0.000258512   9.49435e-05   3.13086e-05   1.01886e-05   2.84883e-06   7.29250e-07   1.45102e-07   2.57810e-08   3.13954e-09       0.00000       0.00000
  17  20 3688.0678    2.3261  4.6121 10.8349 -0.0020  0.0551   0.0224   0.1454    0.0697   0.0000   431.5935       34.9968       14.7348      -9.59442       2.79584      -6.48740      -1.82443       2.00780     -0.559984      -2.68157       1.42210      -1.25591      0.666941     -0.172695     0.0475948      0.249550     -0.102911      0.266210   -0.00133707     0.0139752     0.0198902   -0.00152117   -0.00135072   -0.00151310   -0.00116294  -0.000376892   0.000267946   3.13888e-05  -9.84200e-06   4.55906e-07   9.03992e-07  -1.05671e-07  -3.28627e-08   2.98176e-09       0.00000       0.00000       5.14277       6.65179       7.02390       7.10648       6.93996       6.22007       5.52836       4.76521       3.90244       3.03531       2.28562       1.68231       1.20518      0.815896      0.532419      0.333968      0.201000      0.117496     0.0660584     0.0358367     0.0182821    0.00936167    0.00405204    0.00194596   0.000738418   0.000310788   0.000110414   3.88742e-05   1.21157e-05   3.50229e-06   9.00628e-07   1.96044e-07   3.42884e-08   4.06302e-09       0.00000       0.00000
  17  21 3830.6301    1.9298  6.2131 10.4828 -0.0016  0.0672   0.0164   0.1812    0.0562   0.0000   435.5072       16.4255      -14.1271      -1.69857       10.6690      0.133495      -1.74926      -2.97370       13.3006      -1.73010      -1.16032     -0.235170      0.498618     -0.985019     -0.269943     -0.552278   -0.00241364     0.0611036    0.00455728     0.0474778   -0.00420129    -0.0179543    0.00423599    0.00191384  -0.000431466  -0.000650715  -6.71936e-05   9.24924e-05   9.28663e-06  -9.41583e-07   8.34613e-07   2.68234e-07  -2.27354e-08  -6.94510e-10       0.00000       0.00000       6.36664       8.17122       8.47006       8.79732       8.56169       7.74397       6.70820       5.72585       4.81847       3.68599       2.85965       1.99069       1.49981      0.971419      0.662542      0.404928      0.249638      0.145899     0.0834007     0.0449058     0.0231706     0.0113378    0.00515598    0.00230265   0.000933636   0.000370765   0.000136813   4.70200e-05   1.47364e-05   4.13589e-06   1.11979e-06   2.21610e-07   4.18829e-08   5.00642e-09       0.00000       0.00000
  17  22 3972.7643    1.5967  7.8448 10.2220 -0.0015  0.0801   0.0129   0.2210    0.0499   0.0000   429.6262       19.4943       4.96777      -45.0103       22.2534       10.0351       5.95169      -23.5031       11.3715      -10.1956      -2.00043      -2.43265      0.502698      -2.38616    -0.0984801      0.912240     -0.424362      0.107206      0.124433    -0.0219494     0.0143746    -0.0141132    0.00128216    0.00235765   -0.00105302  -0.000292004  -8.46951e-05  -9.08313e-05   1.10918e-05  -6.56609e-07  -2.78893e-06   1.51637e-07   7.85717e-08  -5.27420e-09       0.00000       0.00000       7.43785       9.26988       9.98902       10.2872       9.96148       9.03854       8.00022       6.64618       5.68325       4.40182       3.25353       2.38471       1.76380       1.18984      0.788804      0.487502      0.293887      0.172753      0.100160     0.0551116     0.0277330     0.0137401    0.00637090    0.00275173    0.00113517   0.000458821   0.000169938   5.88763e-05   1.81833e-05   5.05441e-06   1.29968e-06   2.76929e-07   4.97921e-08   5.73928e-09       0.00000       0.00000
  17  23 4115.3946    1.3481  9.7576 10.1415 -0.0018  0.0984   0.0106   0.2711    0.0417   0.0000   438.9475       23.8789       26.2455       17.3117      -5.36761       10.7520       4.66289      -7.19275       4.13568      -6.83446      -10.3526       2.16413      -4.03361     -0.951737      -1.59043    -0.0145354     -0.860198    -0.0737296      0.211396     0.0905202    -0.0152281    -0.0154580    0.00334829    0.00919200   0.000426132   -0.00134066  -0.000318109   3.94119e-07   2.07810e-06   7.86709e-06   2.42145e-06   2.34072e-07  -3.82258e-09   3.51419e-09       0.00000       0.00000       9.12065       11.7563       12.7216       12.3659       12.2844       11.0735       9.86994       8.49643       7.00013       5.48102       4.29503       3.06256       2.15189       1.44427      0.953787      0.601606      0.372831      0.215090      0.120497     0.0644646     0.0328384     0.0164555    0.00747454    0.00345528    0.00140032   0.000570744   0.000204889   7.06942e-05   2.27862e-05   6.57490e-06   1.69099e-06   3.55905e-07   6.21300e-08   7.00274e-09       0.00000       0.00000
  17  24 4258.3918    1.1108 11.8398  9.9755 -0.0029  0.1232   0.0086   0.3316    0.0384   0.0000   430.6668       26.1178       21.0997      -10.3332       37.5156      -2.37336      -8.89982      -7.62122       19.3604      -1.10842       3.46679      -4.50479      0.439790      -1.31899      0.660489       2.24023      0.341179     -0.172607      0.138410    -0.0246674     0.0131522    -0.0223450    -0.0110818    0.00345738   -0.00123096   -0.00162387  -2.53197e-05   0.000286242  -2.48355e-06  -4.65269e-06  -2.30284e-06  -8.56534e-08  -1.15039e-07   1.80190e-08       0.00000       0.00000       11.1377       14.5697       15.8235       15.9651       15.7139       14.1875       12.2104       10.5189       8.40424       6.72587       5.04302       3.75582       2.61046       1.81138       1.21080      0.751703      0.472917      0.275209      0.156429     0.0850487     0.0434940     0.0216708    0.00992417    0.00453062    0.00186204   0.000748730   0.000267590   9.31807e-05   2.99842e-05   8.31234e-06   2.13519e-06   4.63895e-07   7.61674e-08   9.22990e-09       0.00000       0.00000
  17  25 4400.8206    0.9305 14.3702  9.8833 -0.0023  0.1523   0.0071   0.4169    0.0341   0.0000   411.0150       27.1770       47.2090      -15.4722      -18.9718       14.8246       11.8928      -1.02517       5.83068      -3.71254       7.52359       7.33105       1.81983      -8.61684      -1.50793      -2.11555   -0.00264696      0.629886     0.0841895    0.00369965     0.0738341     0.0457456   -0.00660437   -0.00757086    0.00568325  -0.000509677  -0.000478157   9.19894e-05  -5.92853e-07  -6.24981e-06  -1.79257e-06   3.75684e-07   2.12570e-07  -1.25682e-08       0.00000       0.00000       13.8588       17.8268       19.5495       19.3715       18.8632       17.2034       15.3729       12.9673       10.7025       8.40608       6.40549       4.70717       3.40972       2.28924       1.50752      0.976614      0.586313      0.347094      0.193695      0.104962     0.0543318     0.0270521     0.0126498    0.00563375    0.00234533   0.000935307   0.000350445   0.000120672   3.70314e-05   1.06288e-05   2.66314e-06   5.62207e-07   9.64976e-08   1.10602e-08       0.00000       0.00000
  17  26 4543.4710    0.7990 17.6850  9.7806 -0.0002  0.1966   0.0057   0.5155    0.0290   0.0000   427.9812      -27.0424      -1.98335       50.2038       53.7938      -16.0620       6.44836       9.77326       28.3459      -31.5362      -8.94581       10.1981      -3.34169       2.39923       5.24226       2.12451      -1.42933    -0.0783877      0.297666     0.0127068     -0.121196     0.0236386     0.0421843     0.0115389   0.000376237    0.00175798  -0.000158863   1.79880e-05   3.19172e-05  -6.52329e-06  -3.38064e-06   2.43534e-06   3.93246e-07  -2.43362e-09       0.00000       0.00000       17.4667       23.0511       25.0180       24.5466       24.5884       22.1596       19.7315       16.6571       13.7469       10.6154       8.37269       6.01212       4.39522       2.98292       1.98769       1.28049      0.775763      0.463744      0.261931      0.142003     0.0738778     0.0365266     0.0172510    0.00771339    0.00323849    0.00127045   0.000471275   0.000160495   4.95973e-05   1.43013e-05   3.57846e-06   7.36522e-07   1.29293e-07   1.45031e-08       0.00000       0.00000
  18   9 2143.7174    0.7744  0.6793  9.9334 -0.0078  0.0204   0.0182   0.0471    0.0782   0.0000   440.0235      0.717003       15.6118      0.804237      -2.71092       3.62827       1.68070       2.69306    -0.0589525      -1.62693      -1.39525     -0.945501      0.237121     -0.433228      0.103472    -0.0802133     0.0558533    -0.0283657   -0.00344792   -0.00520926    0.00687626   -0.00637060  -0.000816506    0.00187313   0.000834147  -0.000482733  -5.19879e-05   7.53871e-06  -2.27256e-05   5.57114e-07  -8.40656e-07  -2.17308e-07   6.18663e-08  -9.26308e-09   3.50085e-09  -1.17293e-10       1.82724       2.25537       2.47396       2.41383       2.46442       2.39704       1.98938       1.67360       1.39100       1.09834      0.891728      0.649095      0.477442      0.315305      0.223379      0.142183     0.0996189     0.0562290     0.0335372     0.0191122    0.00959561    0.00503285    0.00244520    0.00120290   0.000506654   0.000218951   8.79307e-05   3.58648e-05   1.19844e-05   4.22331e-06   1.34410e-06   3.42400e-07   8.89948e-08   1.61049e-08   2.88354e-09   3.31531e-10
  18  10 2291.6714    1.1038  0.8700 10.3422 -0.0131  0.0232   0.0230   0.0548    0.1125   0.0000   437.7079       6.41968       14.5946      -5.44112      -3.63715      0.515313       6.74731      -1.89546       1.61804      -1.49879      0.478785     -0.679955     0.0713096     -0.366911      0.172859    0.00733729    -0.0332861    0.00257470    0.00448090    -0.0121111    -0.0113793    -0.0120820    0.00104173   -0.00131779   0.000130304  -0.000339428  -8.73525e-05  -4.23249e-05  -6.62228e-06  -9.19901e-07  -1.17892e-06   4.79547e-07   9.19667e-08   9.92301e-09  -3.20635e-10   2.12063e-10       2.15154       2.62555       2.67253       2.84209       2.67131       2.58145       2.37277       1.87503       1.66446       1.36588       1.06367      0.753382      0.569661      0.384987      0.251577      0.165828      0.113366     0.0655039     0.0387297     0.0214991     0.0115838    0.00603572    0.00290150    0.00141752   0.000546573   0.000260818   0.000102429   4.28562e-05   1.44072e-05   4.56069e-06   1.38370e-06   3.52261e-07   8.86893e-08   1.76544e-08   3.40569e-09   4.02594e-10
  18  11 2436.9970    1.4507  1.0375 10.6495 -0.0048  0.0291   0.0282   0.0583    0.1241   0.0000   438.4531       6.64615       15.2233      0.615819      -6.62072      -5.53616      -1.50686      -3.01016     -0.756043      0.214681      -1.45986      0.459803     0.0281206     -0.581543     -0.324960    -0.0530606    -0.0415418    0.00527875     0.0861067     0.0138297    -0.0165133    -0.0122052    0.00219793  -8.81564e-05  -0.000598151   0.000165021  -0.000117867  -4.66723e-05   3.53389e-05   1.09632e-05  -1.76379e-07  -2.32158e-07   5.83419e-08   2.35689e-08  -1.70309e-09   4.27662e-10       2.39692       3.46299       3.34424       3.53559       3.31756       2.99342       3.02483       2.32279       2.15454       1.44000       1.30355      0.886734      0.684804      0.499321      0.316546      0.226361      0.117128     0.0841302     0.0419752     0.0271020     0.0137580    0.00716081    0.00397301    0.00143611   0.000945883   0.000273397   0.000159757   4.81974e-05   1.91019e-05   6.62185e-06   1.63335e-06   5.80245e-07   1.13253e-07   2.48830e-08   5.51789e-09   5.81496e-10
  18  12 2580.9247    1.9606  1.0191 11.3993 -0.0072  0.0253   0.0374   0.0569    0.1166   0.0000   443.9264       2.93007       12.0084      0.167305       1.40921      -2.07045      -1.17274      -3.45502     -0.952300      -1.88206     -0.825990     0.0473420      0.243472    -0.0777142     0.0722360     -0.200938    -0.0800386    -0.0369839    -0.0302930     0.0180085     0.0208106   -0.00185835   -0.00775060  -0.000180082   2.85152e-05  -0.000387670   0.000135305   0.000107788  -6.85127e-06   1.45211e-06   1.77877e-06   4.87779e-07  -9.27352e-08  -3.46204e-08   7.90436e-09  -2.80899e-10       2.26479       2.97412       2.99102       3.09223       2.86647       2.69007       2.58990       2.10060       1.84759       1.47845       1.14500      0.821088      0.613255      0.427739      0.276550      0.190242      0.107437     0.0675295     0.0389482     0.0226125     0.0118855    0.00603756    0.00306957    0.00136847   0.000672849   0.000260889   0.000115970   4.37157e-05   1.60884e-05   5.07103e-06   1.39263e-06   4.28230e-07   9.60144e-08   2.11454e-08   4.09633e-09   4.62430e-10
  18  15 3012.3263    3.7215  1.0472 12.5757 -0.0120  0.0243   0.0706   0.0579    0.1347   0.0000   437.5847       13.2209       11.8902     -0.850337   -0.00782208      0.479265       1.18017      -7.87579      -1.61149      -1.00446      -2.08401      0.672971      0.211297     -0.185609      0.120907      0.399954     -0.113341    -0.0662356    -0.0205146     0.0362514    -0.0116435    -0.0138573   -0.00292003   0.000316706   0.000221325  -0.000200765  -5.29048e-06   5.13292e-05   1.79589e-05  -2.65912e-06   1.51663e-06  -2.45006e-08  -1.59595e-07   3.70213e-08   5.47428e-09  -2.55852e-10       2.23671       2.75195       2.91618       3.03647       2.88026       2.74039       2.56982       2.03974       1.63508       1.33397       1.05442      0.760841      0.557601      0.407459      0.269287      0.176709      0.113573     0.0690958     0.0394550     0.0210610     0.0116357    0.00607309    0.00284439    0.00130728   0.000587180   0.000272008   0.000111002   4.29313e-05   1.48128e-05   4.65472e-06   1.41446e-06   3.71434e-07   8.89505e-08   1.94211e-08   3.55990e-09   4.01332e-10
  18  16 3155.1128    3.7925  1.1945 12.6518 -0.0066  0.0274   0.0683   0.0621    0.1373   0.0000   441.8722       7.94832       12.9031     -0.874354      0.907063      0.827479       3.55369      -3.69167     -0.337156     -0.977739     -0.625123     -0.754782      0.306871    -0.0416096      0.205878     -0.120069      0.106535     0.0203875     0.0121813   -0.00632448    -0.0171613   -0.00392755  -0.000180641  -0.000698739   -0.00157171  -0.000195291   7.39336e-05   3.01268e-05   1.12142e-06   1.36058e-06  -1.18778e-06  -1.76071e-08   1.35116e-07  -2.35684e-08  -7.74751e-09  -9.22855e-10       2.58080       3.26698       3.39253       3.56296       3.39396       3.24607       2.92212       2.37108       1.90641       1.53392       1.12659      0.854951      0.666161      0.457444      0.322140      0.204163      0.129754     0.0746441     0.0447472     0.0245674     0.0133172    0.00678556    0.00338615    0.00154457   0.000706434   0.000289415   0.000120989   4.69675e-05   1.71585e-05   5.40014e-06   1.61920e-06   4.08013e-07   1.11043e-07   2.24183e-08   3.91991e-09   4.83241e-10
  18  17 3297.6813    3.5916  1.5791 12.4834 -0.0040  0.0305   0.0575   0.0764    0.1085   0.0000   436.5821       11.8559       15.3514       2.84610      -2.13644      -8.11732      -8.42127      -5.99724       5.94134     -0.924287    0.00470398      0.635655       1.37589   -0.00114614     -0.189474      0.218873     -0.218792     0.0957342     0.0401204   -0.00509975   -0.00277055   -0.00474369    0.00177174  -0.000225478   0.000191741   0.000424463  -0.000113691   2.56774e-05   1.73859e-05   6.07125e-06   2.36982e-06  -1.32046e-08  -1.24105e-07   3.19441e-08  -4.18236e-09   2.00355e-10       2.89412       3.51859       3.59903       3.76435       3.68081       3.60070       3.13595       2.57380       2.07853       1.75736       1.39563       1.05360      0.737692      0.475922      0.329270      0.230132      0.151042     0.0914632     0.0532017     0.0294070     0.0148852    0.00726820    0.00367894    0.00179158   0.000777797   0.000332417   0.000133423   5.18224e-05   1.84866e-05   6.07324e-06   1.79199e-06   4.82294e-07   1.20104e-07   2.46701e-08   4.11461e-09   5.21966e-10
  18  18 3440.3227    3.0402  2.3690 12.0057 -0.0030  0.0400   0.0407   0.0978    0.0925   0.0000   441.8949       13.9588       1.40748       9.96190      -1.42421      -8.80875       1.32504      -2.76852       4.07760      -5.12279      -1.67712      -1.38081     0.0347218     -0.361099     -0.290132      0.536967     0.0708418    -0.0491239    -0.0363122     0.0456743    -0.0271343    0.00269051    0.00385662   0.000912824    0.00100757   6.37061e-06   0.000187540  -5.79152e-05  -1.43307e-05  -1.11349e-06  -2.43924e-06  -4.22426e-07   2.62588e-07  -4.73425e-09  -1.08328e-10   6.28812e-10       3.58854       4.64009       4.56974       4.68980       4.66540       4.59615       4.14068       3.37062       2.87090       2.10247       1.75419       1.29603      0.983537      0.706068      0.481544      0.316305      0.194172      0.118971     0.0637409     0.0388573     0.0189747    0.00981320    0.00486375    0.00227009    0.00102476   0.000417663   0.000181860   6.82944e-05   2.31069e-05   8.63861e-06   2.47893e-06   7.32092e-07   1.68485e-07   3.38795e-08   6.51614e-09   7.34814e-10
  18  19 3583.0516    2.6117  3.3248 11.5427  0.0001  0.0472   0.0302   0.1184    0.0753   0.0000   438.6877       25.6470       15.1630       1.02256    -0.0589084     -0.158884      -2.54171       1.02359      -1.31383      -1.69652       1.31963     -0.430834      0.160586      0.963279     -0.327461     0.0563593    -0.0500447    -0.0885971     -0.112149     0.0230190     0.0192283   -0.00327813   -0.00539397  -4.58453e-05    0.00105422  -4.42873e-05   0.000183862  -0.000125346   8.66623e-06   1.41411e-05  -2.52087e-06   1.27982e-06   1.50481e-07  -8.28944e-08  -8.11431e-12   9.03288e-10       4.36946       5.58092       5.79460       5.98266       5.94886       5.38006       4.76222       3.95277       3.37154       2.81830       2.15256       1.61491       1.12076      0.763442      0.509555      0.340353      0.223831      0.133907     0.0803293     0.0443605     0.0235679     0.0119628    0.00585711    0.00279054    0.00119734   0.000519133   0.000206876   8.19409e-05   2.89071e-05   9.51947e-06   2.95976e-06   7.89509e-07   1.97029e-07   4.30287e-08   7.15601e-09   8.16392e-10
  18  20 3725.6209    2.2229  5.2861 10.8194 -0.0007  0.0590   0.0199   0.1605    0.0594   0.0000   444.5099       28.2483       15.7177       4.34751      0.224053      -17.8207       3.95297      -10.5092       2.58646      -4.45906      -2.81346      -1.88956       1.37094     -0.189820      0.275672     0.0958429    -0.0448317     -0.363501    -0.0313631     0.0184705   -0.00558296     0.0118559    0.00222218   -0.00230333  -0.000264721  -0.000694394   8.75430e-05  -0.000132833  -4.76093e-05  -3.00494e-06   7.68873e-07   1.08485e-06  -4.21450e-07  -2.19452e-08   1.89695e-09   6.53704e-10       5.24116       6.76828       7.44829       7.53209       7.32413       6.78822       5.96597       4.97960       4.19611       3.23591       2.54448       1.93183       1.35096      0.958377      0.646450      0.418618      0.270022      0.165379     0.0950040     0.0522877     0.0288807     0.0147470    0.00741918    0.00345350    0.00156669   0.000678701   0.000276378   0.000102545   3.74039e-05   1.25523e-05   3.93649e-06   1.05502e-06   2.50796e-07   5.33674e-08   9.16313e-09   1.02695e-09
  18  21 3868.6855    1.8736  6.5212 10.4684 -0.0007  0.0677   0.0156   0.1855    0.0541   0.0000   439.4353       13.6061       17.4568     -0.261155      -19.1504      -17.8615       1.21151       2.02264      -1.45371      -8.45142     -0.661865      0.277279      -4.06727     -0.268223       1.37216     -0.759671     -0.475939      0.350052      0.448514      0.104364    -0.0181735    -0.0282671     0.0191382    0.00243560   0.000654825   0.000571556  -0.000114184  -9.22028e-05   1.97333e-05   3.03467e-05   2.82312e-06  -3.46570e-06  -4.56583e-07   8.22913e-08  -7.21254e-09  -1.70057e-10       6.13137       7.98450       8.18892       8.61576       8.16803       7.59915       6.93403       5.86462       4.89024       3.86262       3.08779       2.29570       1.63921       1.11161      0.768714      0.496680      0.318463      0.189307      0.112645     0.0616267     0.0326580     0.0168073    0.00835529    0.00394228    0.00185877   0.000767396   0.000313908   0.000118115   4.19332e-05   1.37644e-05   4.28912e-06   1.14732e-06   2.89985e-07   6.04015e-08   1.08565e-08   1.26392e-09
  18  22 4011.2590    1.5209  8.5533 10.2243 -0.0009  0.0822   0.0115   0.2352    0.0440   0.0000   447.8405       48.1450       9.09815      -5.51665       31.8122      -8.84674      -2.83484      -15.3162       6.81371       5.66410      -8.65909      -10.9310       3.46353      -2.11137     0.0130633     -0.296424     -0.360675      0.606702     -0.134415   -0.00129713     0.0580560   0.000643079     0.0253212   -0.00384821   0.000536818  -0.000639972   8.86989e-05  -0.000197827  -2.23626e-05  -6.99724e-06  -4.76184e-06   8.14646e-07   1.17501e-07  -4.80296e-08  -7.48654e-09   1.25252e-09       7.43153       9.32561       10.0711       10.4194       9.94549       9.27697       8.28134       7.05531       5.90077       4.63282       3.68253       2.71718       1.98604       1.36458      0.923382      0.609045      0.387195      0.233242      0.135982     0.0775398     0.0408639     0.0214215     0.0106096    0.00516560    0.00226878   0.000985763   0.000392280   0.000153679   5.30915e-05   1.77331e-05   5.32570e-06   1.47056e-06   3.56423e-07   7.17892e-08   1.25555e-08   1.43646e-09
  18  23 4154.2249    1.2519 10.6556 10.1835 -0.0022  0.1078   0.0095   0.2932    0.0374   0.0000   439.2370       19.3794       13.3437      -3.49206       20.4740      -42.9792      -14.0591      -4.18627      -8.26915      -12.9772      -2.39824      -5.02304      0.876350       1.25169      0.287610      0.981435     -0.386874      0.279049      0.144236     0.0704525    -0.0201917    0.00373305   -0.00642983    -0.0104737    0.00423862    0.00160965  -0.000254251  -0.000262800   8.39669e-05   8.60301e-05   7.91330e-06  -1.66794e-06   2.94292e-07  -8.43546e-08  -8.13662e-09  -2.64981e-09       9.00524       12.3828       12.6070       13.6161       12.6419       12.2112       10.3979       9.16358       7.47922       6.12363       4.69521       3.51330       2.54357       1.76714       1.20945      0.782946      0.505050      0.298855      0.183402     0.0996266     0.0557778     0.0282632     0.0141350    0.00674141    0.00300354    0.00131337   0.000524341   0.000201600   7.37976e-05   2.34866e-05   7.49138e-06   1.98880e-06   5.01269e-07   1.03696e-07   1.74566e-08   2.25948e-09
  18  24 4297.2142    1.0532 12.5777 10.0601 -0.0018  0.1295   0.0080   0.3529    0.0347   0.0000   439.5059       37.2819       25.9087      -25.8290       8.68669       13.3939      -3.80460      -27.5417      -8.00844      -19.5453     -0.663809       6.71286      0.315538      -1.38318      -1.54364      0.773792     -0.273813      0.309065    -0.0425564      0.234317     0.0809710     -0.106391    0.00537977    0.00115664   -0.00360034   -0.00362793   8.38080e-05   0.000202947  -0.000173394  -2.67588e-05   9.87937e-06  -4.70493e-06   5.86045e-07   9.66184e-08  -7.70131e-09  -1.58350e-09       11.1262       14.4117       15.8753       15.8162       15.7966       14.2618       13.0667       10.8973       9.06775       7.25918       5.62795       4.16186       3.11590       2.15823       1.47527      0.961632      0.612713      0.369725      0.216091      0.123852     0.0656902     0.0348169     0.0171349    0.00817496    0.00369690    0.00157689   0.000646043   0.000252540   8.82388e-05   2.96028e-05   8.87248e-06   2.43591e-06   6.07450e-07   1.24573e-07   2.11096e-08   2.24320e-09
  18  26 4583.4902    0.7413 17.8764  9.8543 -0.0026  0.2072   0.0054   0.5294    0.0263   0.0000   409.9077      -8.85298      -17.7848       60.3314       42.4893      -32.6292      -8.25505      -29.2159      -48.0924       8.88428       16.2077       2.12512      -6.68300      -11.6675       6.21735       1.36803     -0.608867     -0.609727      0.321171      0.432763    -0.0978154     -0.176068     0.0406303    0.00936858    -0.0128431   -0.00403698    0.00268174  -4.63447e-05  -0.000372112   3.46527e-05   1.45279e-05  -1.30649e-05   1.76954e-06   1.72049e-07  -1.06070e-07  -7.10853e-09       17.4927       22.6563       25.0045       24.9559       24.7149       22.5632       20.1839       17.5466       14.5791       11.8080       9.15267       6.86873       5.04585       3.49407       2.38830       1.57198       1.01578      0.606939      0.367027      0.208825      0.111648     0.0599332     0.0298155     0.0139775    0.00664303    0.00268158    0.00112580   0.000432692   0.000151953   4.99353e-05   1.51897e-05   4.08991e-06   1.00421e-06   2.03130e-07   3.32101e-08   3.70418e-09
  19   8 2021.7755    0.5939  0.6300  9.5203 -0.0032  0.0204   0.0143   0.0476    0.0714   0.0000   438.2777     -0.897343       16.0231     -0.399134      -2.83923      -2.85801     -0.711562     -0.461176     -0.339284      0.289160      0.854687       1.11823      0.141389      0.117461      0.177082     -0.319729     0.0926903     0.0392216     0.0684962   -0.00638882   -0.00230978     0.0234600  -0.000131772   -0.00291454   0.000240249  -0.000366983   0.000123787  -7.02903e-05  -1.33482e-05  -1.35254e-05   8.95064e-07  -4.50928e-07   3.18202e-07   5.67444e-08  -1.71150e-08  -4.25245e-09       1.92614       2.34632       2.41478       2.36469       2.19456       2.28823       2.25924       1.93748       1.45533       1.11757      0.866677      0.707820      0.543388      0.417087      0.303086      0.196950      0.123336     0.0741368     0.0433624     0.0233353     0.0126084    0.00686138    0.00341200    0.00171330   0.000790901   0.000410064   0.000174336   7.77445e-05   2.78964e-05   1.06205e-05   3.51174e-06   1.10835e-06   3.16845e-07   8.07213e-08   1.94983e-08   3.97434e-09
  19   9 2173.7894    0.8453  0.6690  9.9575 -0.0065  0.0224   0.0196   0.0436    0.0849   0.0000   438.9614       1.10054       10.0914      -1.64143      -5.27095     -0.301902       1.60975       1.95168       1.82989     -0.783039     0.0284091     -0.360387      0.126481      0.257277    -0.0193790     -0.156150    -0.0403457    -0.0344162    -0.0755187    -0.0197464    0.00703174    0.00784624    0.00217694   -0.00460067  -0.000586711  -0.000176243   4.11305e-05  -4.34141e-05  -2.69042e-05  -7.63818e-07  -1.98797e-06  -3.34822e-07  -3.35095e-07   1.51767e-07  -4.02980e-08   2.67902e-09       1.93359       2.49002       2.45467       2.60241       2.49424       2.34348       2.00203       1.81371       1.61004       1.35364       1.11223      0.781022      0.567145      0.385572      0.274911      0.168086      0.115113     0.0665650     0.0452081     0.0254171     0.0149305    0.00803777    0.00420104    0.00198007   0.000901996   0.000426591   0.000178685   7.53644e-05   2.88179e-05   1.07044e-05   3.52306e-06   1.15925e-06   3.68602e-07   9.19192e-08   2.54594e-08   4.10676e-09
  19  10 2322.3855    1.1468  0.9754 10.2487 -0.0024  0.0255   0.0222   0.0592    0.1070   0.0000   438.4826      -4.06726       10.9062       1.91858      0.297402      -2.01835      -3.22863     0.0332158       1.79160      -1.37773      0.257304    -0.0177371     -0.409843     -0.356175     -0.311617    -0.0978738     0.0952714    -0.0131313     0.0161446     0.0195658    0.00748490    0.00125458   -0.00377455   -0.00541237    0.00271290  -4.55202e-05  -0.000284674   0.000170736   1.55207e-05  -4.83007e-07  -3.36155e-06   5.07690e-07   4.33400e-07  -6.55649e-08  -1.48643e-08  -1.03275e-09       2.22502       2.82438       3.01617       2.99419       2.99766       2.78191       2.55295       2.08226       1.86350       1.46872       1.09786      0.920294      0.603887      0.489177      0.323204      0.228028      0.130615     0.0845469     0.0509278     0.0284329     0.0178028    0.00873257    0.00463738    0.00237092    0.00103560   0.000528206   0.000202185   9.66468e-05   3.21507e-05   1.23302e-05   4.82538e-06   1.44187e-06   4.53274e-07   1.20315e-07   2.35141e-08   6.29763e-09
  19  11 2468.2164    1.5550  1.0589 10.6984 -0.0051  0.0254   0.0285   0.0598    0.1297   0.0000   438.5762       8.24380       9.93495     -0.891314      0.256294      -3.25920      0.801687      0.207499      -2.78922      -3.03377       1.03946     -0.737532     -0.244279      0.539077      0.286969     -0.356858     0.0918853     0.0338149    -0.0640687    -0.0761433    0.00671583    0.00907292   -0.00670478   0.000448415  -0.000769807  -6.83475e-05   0.000200456  -9.94543e-05  -1.64354e-05   5.59865e-06  -2.45053e-06   1.27410e-06   1.05835e-06  -2.21695e-07   1.20234e-08  -1.83565e-09       2.38575       2.99523       3.34299       3.17446       3.08285       2.84145       2.61086       2.40397       1.89801       1.56815       1.25235      0.923614      0.661990      0.495809      0.344941      0.213906      0.140325     0.0844436     0.0506601     0.0293221     0.0153644    0.00902179    0.00473312    0.00214495    0.00106192   0.000492370   0.000231716   9.18367e-05   3.79630e-05   1.30576e-05   4.10903e-06   1.43523e-06   4.45453e-07   1.15296e-07   2.83828e-08   5.43698e-09
  19  12 2613.2176    2.0862  0.9863 11.4956 -0.0077  0.0239   0.0400   0.0585    0.1210   0.0000   436.4317       7.33693       11.5839       4.09375      -4.97456      -4.14489      -3.38267       1.27679      0.372526       1.43006     -0.962980     -0.782861    -0.0384878      0.603185      0.223436     -0.145515    -0.0471128     0.0483888     0.0862686    -0.0118345     0.0154220   -0.00111635  -0.000760691   -0.00248459    0.00251672   0.000459531  -0.000201914  -0.000164190   2.67220e-05   1.14764e-06  -6.67984e-08  -2.30430e-06  -6.75545e-07  -5.17221e-08  -1.52996e-08   6.75176e-09       1.95957       2.53296       2.76011       2.79910       2.92371       2.55853       2.33258       1.95360       1.61668       1.45625       1.02098      0.840662      0.581358      0.427331      0.295474      0.199838      0.130994     0.0759115     0.0520955     0.0296384     0.0161681    0.00963739    0.00444007    0.00231797    0.00111786   0.000467101   0.000235384   8.18893e-05   3.46549e-05   1.40473e-05   4.50124e-06   1.48267e-06   4.40273e-07   1.11675e-07   2.83328e-08   6.50118e-09
  19  13 2758.0772    2.6794  0.9077 11.9186 -0.0022  0.0217   0.0519   0.0526    0.1157   0.0000   436.8785       4.83131       14.9065      -2.06645     -0.987743      -3.90155       1.51490      -2.61619       1.19782       1.32935      0.521990     -0.484316     -0.497579     -0.221108     -0.285801     -0.284962    -0.0912285    0.00541256     0.0356286    -0.0497427    -0.0175989   -0.00577803    0.00762649  -0.000515558   -0.00208541  -0.000387395   0.000193535   9.81097e-05   2.76573e-05  -9.99226e-06   3.33187e-06   6.36134e-08  -4.60619e-08  -4.78439e-08   2.77939e-08  -2.02989e-09       1.88554       2.34860       2.37521       2.62795       2.54624       2.39644       2.05868       1.81731       1.57558       1.22870      0.948079      0.726427      0.587024      0.389063      0.265860      0.179004      0.123674     0.0751030     0.0476283     0.0253687     0.0148112    0.00786557    0.00451277    0.00211219    0.00109524   0.000446722   0.000202080   7.10961e-05   3.16954e-05   1.08081e-05   4.13490e-06   1.16257e-06   3.74089e-07   9.24833e-08   2.28454e-08   4.40467e-09
  19  14 2902.7209    3.2394  0.9916 12.0413 -0.0027  0.0234   0.0599   0.0551    0.1350   0.0000   438.8745       14.5208       13.9641     -0.435057       2.32922      -1.80776     -0.146748      -6.16601     -0.395832      -1.82632     -0.681339     -0.415709     -0.546013    0.00556820     0.0725865      0.176352    -0.0241888     -0.109001     0.0581344   -0.00749101     0.0161499  -0.000868818   -0.00101048   -0.00285933  -0.000849538   0.000143721   0.000480402  -0.000100646  -2.09041e-05  -6.33875e-06   1.04653e-05  -2.38289e-06   4.12888e-07   9.50192e-08  -4.92727e-09   1.87131e-09       2.01743       2.46843       2.70736       2.34212       2.73405       2.50040       2.36668       2.08990       1.51327       1.34038      0.974290      0.791202      0.620735      0.420574      0.322310      0.208665      0.134456     0.0860260     0.0477568     0.0297639     0.0155545    0.00790612    0.00445386    0.00196150   0.000982743   0.000487273   0.000184211   8.46502e-05   3.35811e-05   1.13820e-05   4.36471e-06   1.39949e-06   3.68486e-07   1.07728e-07   2.78716e-08   5.43292e-09
  19  15 3046.7727    3.8010  1.1423 12.5422 -0.0086  0.0253   0.0677   0.0593    0.1306   0.0000   436.2852       13.1732       14.4120      -7.15970       2.75006      -3.74762       4.09695      -4.96936      -3.35925      -1.78113     0.0606031      0.248103      0.970638    -0.0775019      0.143665     0.0421871     0.0413478     -0.133492     0.0768127     0.0201130    -0.0121141    0.00335288    0.00489822    0.00165735   -0.00204826   -0.00106811   7.78574e-05  -8.39190e-05  -5.73188e-05   1.79123e-05   4.79183e-06   1.49506e-06   2.88431e-07   9.41795e-08  -3.68840e-08   3.69846e-09       2.25098       2.85326       3.13096       3.06235       2.86312       2.73973       2.59353       2.19041       1.89909       1.56177       1.25458      0.926667      0.683459      0.472079      0.316746      0.219260      0.138257     0.0890453     0.0496320     0.0323928     0.0171591    0.00903627    0.00467338    0.00228767    0.00122765   0.000484508   0.000243550   9.06896e-05   4.15379e-05   1.41959e-05   4.95096e-06   1.64421e-06   4.35603e-07   1.22721e-07   2.88702e-08   5.53291e-09
  19  16 3190.1159    3.7842  1.4099 12.4062 -0.0058  0.0271   0.0594   0.0679    0.1092   0.0000   443.3368       17.4637       19.7153      0.176793      -3.00523      -1.82559       2.52218      -5.81185      -3.01034      -2.15140       1.28566      0.287141     -0.623228     -0.296968     -0.488366    -0.0950366     0.0146358     0.0133154    -0.0165998     0.0427705   -0.00437293     0.0130338    0.00401951   -0.00590043   0.000744323  -0.000267082  -4.01701e-05   6.94802e-05  -3.69344e-05  -2.14386e-05  -1.16930e-06  -7.19983e-07   6.37845e-07   2.12639e-07  -3.35515e-08  -4.57484e-09       2.46345       3.07800       3.29779       3.39420       3.19614       2.84977       2.72004       2.43395       2.05679       1.67204       1.29556      0.996957      0.735703      0.497442      0.359674      0.227685      0.146727     0.0919738     0.0529587     0.0321725     0.0176154    0.00966099    0.00500405    0.00258794    0.00123459   0.000576692   0.000244727   0.000103215   3.84436e-05   1.41438e-05   4.84974e-06   1.62428e-06   4.42502e-07   1.15244e-07   2.97670e-08   5.87383e-09
  19  17 3333.1920    3.2865  1.8982 12.4876 -0.0040  0.0339   0.0462   0.0825    0.0729   0.0000   437.4572       22.1304       14.3968       1.72660       4.48625      -4.81330       3.69664      -4.78556      -2.88970      -3.38780       1.68053     -0.112154     -0.719387      0.240359     -0.193042    -0.0407033     -0.339057      0.128169     0.0888202     0.0203986    -0.0341933     0.0137003    0.00216522    0.00178030    0.00262395  -0.000716123   0.000105075   3.94271e-05  -5.68014e-06   1.28567e-05   1.14865e-06   2.84813e-06  -1.93183e-07  -2.40332e-07   8.20948e-09   7.81546e-09       2.76992       3.57098       3.86276       3.81487       3.87914       3.50516       3.21792       2.78391       2.44888       1.95084       1.53491       1.13600      0.883544      0.608313      0.431395      0.290917      0.179254      0.113357     0.0710758     0.0389876     0.0231005     0.0127012    0.00659215    0.00328935    0.00154412   0.000708264   0.000313805   0.000125138   4.78603e-05   1.85759e-05   6.76003e-06   2.03263e-06   6.14279e-07   1.68377e-07   4.05821e-08   7.94835e-09
  19  18 3476.4705    2.8812  2.7905 11.6455  0.0004  0.0411   0.0333   0.1042    0.0802   0.0000   439.9350       22.2156       21.1886      -4.44868       1.12821      -6.52943       3.72315      -3.59689       3.18679     -0.379444      -1.38188     -0.232942      -1.89852     -0.102460      0.145534     -0.325840    0.00470110     0.0579672    -0.0279068     0.0130231    -0.0279798    -0.0175520    0.00608965    0.00503590   -0.00266047  -0.000557862  -5.85531e-05   0.000197201  -4.86818e-06   1.52052e-05   8.81610e-06   5.76145e-06  -4.81100e-07  -3.19669e-07  -6.14472e-08   1.83222e-08       3.49415       4.73167       4.95551       4.97699       4.94718       4.54623       4.16802       3.49127       2.92817       2.36972       1.90276       1.44745       1.04878      0.727494      0.512062      0.336829      0.224752      0.141264     0.0854323     0.0494615     0.0275958     0.0143492    0.00783327    0.00361706    0.00182533   0.000823080   0.000365106   0.000147826   6.11489e-05   2.12771e-05   7.72900e-06   2.48291e-06   7.38696e-07   1.92330e-07   4.80844e-08   9.59465e-09
  19  19 3619.7075    2.4908  3.8155 11.1679 -0.0017  0.0479   0.0255   0.1255    0.0720   0.0000   438.0249       21.4202       17.8070      -3.73071      0.770991      -6.03358       1.69167      -7.32135      -2.30885      -2.15313       6.48817      -3.48750       1.04968      0.424471     -0.968380     -0.628945      0.161995      0.239171    -0.0776217    -0.0948576    -0.0271900     0.0384464     0.0114484    -0.0130627   0.000561535   0.000750065  -0.000582352  -0.000107388   4.37602e-05  -2.18121e-05  -4.40961e-06   4.13561e-06  -1.18428e-06  -4.36470e-08  -2.03851e-08   1.33256e-08       4.12390       5.28855       5.51364       5.79524       5.73088       5.24520       4.62761       4.10560       3.52137       2.80591       2.20469       1.69822       1.24279      0.890131      0.598516      0.407828      0.264218      0.165178      0.100913     0.0577131     0.0328910     0.0180138    0.00920685    0.00479180    0.00223840    0.00100689   0.000436722   0.000178571   6.71186e-05   2.58563e-05   8.80271e-06   2.82495e-06   8.64427e-07   2.30963e-07   5.32987e-08   1.12176e-08
  19  20 3762.8556    2.0654  5.9424 10.7441 -0.0019  0.0638   0.0173   0.1705    0.0516   0.0000   428.2265       14.2199       28.2765      -11.8199      -6.47463       2.58137       2.75846      -2.68779      -2.34223      -5.92694      -4.51511       3.31794      0.198839     -0.486578     0.0896240     -0.284761      0.441463      0.283266      0.111385     -0.194689    0.00841933     0.0642400    0.00155020   -0.00503132   -0.00170965    0.00121665  -0.000461085   0.000206983  -0.000185029   1.34222e-06   2.44357e-05  -3.99667e-06  -1.83317e-06  -5.34258e-07  -3.89406e-08   8.48090e-09       5.33569       6.90793       7.27473       7.47010       7.39352       6.79313       6.33181       5.39628       4.56033       3.66650       2.88991       2.23377       1.62388       1.19791      0.811931      0.556845      0.349044      0.224353      0.134579     0.0766428     0.0439252     0.0234216     0.0125656    0.00604479    0.00297647    0.00132917   0.000605251   0.000242490   9.74981e-05   3.46215e-05   1.25081e-05   3.88201e-06   1.16189e-06   3.17993e-07   7.22311e-08   1.57436e-08
  19  21 3906.1205    1.7291  7.3105 10.4736 -0.0014  0.0752   0.0136   0.1987    0.0449   0.0000   437.7011       7.30901       24.0306       2.62418      -15.0529      -6.56408       18.2881      0.994519     -0.534782      -1.67255       2.80406      -1.46674      -5.60138     -0.806928     -0.386981      0.425586     -0.240344     -0.273967     0.0333159     -0.115997     0.0144290    -0.0177168    -0.0222281    0.00237064   -0.00577424    0.00363724   0.000157150   0.000167950   9.76816e-05   2.61767e-05  -2.23321e-05  -8.30200e-06   1.60747e-06  -2.89356e-07   1.53572e-07  -6.32499e-09       6.20076       8.24107       8.51153       8.80592       8.80043       8.01644       7.48897       6.30545       5.42388       4.32317       3.38849       2.62779       1.92122       1.40958      0.961776      0.643507      0.423618      0.260032      0.160146     0.0902317     0.0523986     0.0275720     0.0147678    0.00730986    0.00347564    0.00160916   0.000685185   0.000290534   0.000113551   4.13888e-05   1.47307e-05   4.57445e-06   1.43500e-06   3.68912e-07   8.83943e-08   1.91879e-08
  19  22 4049.2919    1.4679  9.0623 10.1339 -0.0022  0.0865   0.0106   0.2418    0.0420   0.0000   436.6258       30.4082       7.81845      -18.0671      -3.07572       12.4132      -10.1103      -16.3853       14.4767      -7.73063       5.36982       3.33956      -2.80283      -1.39825       2.49401      -1.32288      0.679519     -0.215710     -0.124345     -0.123566     0.0209864     0.0307872    -0.0185473    0.00852476    0.00433350   -0.00419356  -0.000263807   0.000841642  -0.000173748   4.37533e-05   1.91533e-06  -9.11441e-07  -2.56581e-07   9.18520e-07  -1.08624e-07   1.91271e-08       6.89059       9.35683       9.92293       10.1134       10.0865       9.00093       8.48636       7.17004       6.20358       4.95562       3.94844       2.99128       2.19358       1.56246       1.09339      0.729854      0.468719      0.292246      0.177618      0.105373     0.0593567     0.0323468     0.0167102    0.00853689    0.00401630    0.00193130   0.000807276   0.000348900   0.000131982   4.99193e-05   1.70439e-05   5.55560e-06   1.64000e-06   4.40751e-07   1.06082e-07   2.22832e-08
  19  23 4192.7748    1.2129 11.2772 10.1297 -0.0029  0.1068   0.0088   0.3030    0.0352   0.0000   437.0790       32.3145       12.2166       4.21837      -4.59277       13.3501       12.9468       1.92299      -8.91594      -2.65822       1.61098       4.40723       5.71783      -3.85503       1.07090     -0.127616       1.24362      0.528140      0.325526     -0.119853      0.104561     0.0276196    -0.0234081    -0.0125559     0.0120346  -0.000200836   -0.00305662   4.84690e-05   0.000532387   7.83187e-05  -1.88471e-05   4.10629e-06   1.11134e-06  -8.03508e-07  -5.90278e-09  -1.65490e-08       8.88271       11.5985       12.5742       12.7291       12.6335       11.8613       10.4923       9.07006       7.62521       6.17394       4.90408       3.75173       2.74483       1.95653       1.37362      0.905621      0.607303      0.376286      0.230472      0.134757     0.0758118     0.0410101     0.0211932     0.0106820    0.00511625    0.00232564    0.00102486   0.000425869   0.000167513   6.22024e-05   2.13915e-05   7.03596e-06   2.10467e-06   5.47948e-07   1.31067e-07   2.61023e-08
  19  24 4336.5059    1.0279 13.7913  9.9547 -0.0006  0.1332   0.0071   0.3669    0.0327   0.0000   447.8223       43.3891      -20.9984      -6.09963       23.2369      -28.9939       10.0142      -13.0978      -2.29727      -13.8980      -2.48341      0.192672      -7.64789      0.845442       2.85353      -2.38119     -0.965509      0.311993     0.0652529     -0.477250     -0.148219     0.0408098     0.0170273    0.00143095   -0.00179919    0.00225361   -0.00103941   0.000908863   0.000722035   7.76929e-06  -5.01851e-05  -2.63997e-06  -4.44522e-06  -1.87487e-06   5.47870e-08   2.57467e-08       11.1466       14.4223       15.7281       15.6934       15.2999       14.4342       13.1169       11.3545       9.61385       7.87527       6.27785       4.72362       3.54317       2.48888       1.72872       1.13619      0.761287      0.481486      0.285733      0.167752     0.0948325     0.0504305     0.0270251     0.0135165    0.00639371    0.00299721    0.00125715   0.000552370   0.000216642   7.87690e-05   2.76047e-05   8.87862e-06   2.59413e-06   6.88195e-07   1.63508e-07   3.21729e-08
  19  25 4480.0955    0.8426 15.6750  9.8886 -0.0015  0.1681   0.0059   0.4460    0.0287   0.0000   435.7733       25.6336       53.4023       8.92881     -0.701274      -27.7864       13.1179       17.5090      -31.1669       6.33724       25.1154      -4.43892      -1.87164       4.14706       5.39464      -5.59510      0.813527     0.0620689      0.586282     -0.289267      0.165603    -0.0799194     0.0576696    -0.0463443    -0.0118630   -0.00852072   -0.00230694  -0.000173617   0.000365455   0.000183397  -6.12337e-05  -7.93653e-06  -4.39154e-06   7.06131e-07  -9.48627e-08  -2.86945e-08       13.1079       17.4802       18.7070       19.6039       19.1173       17.8560       15.8390       14.0089       11.6399       9.71987       7.58496       5.72268       4.35808       3.05395       2.17171       1.45534      0.949984      0.596127      0.372927      0.216057      0.123457     0.0678990     0.0361598     0.0177646    0.00849964    0.00404673    0.00171304   0.000721047   0.000282176   0.000105574   3.66947e-05   1.15238e-05   3.39621e-06   9.03720e-07   2.17158e-07   4.24948e-08
  20   8 2050.0773    0.6346  0.6054  9.7562 -0.0091  0.0198   0.0153   0.0429    0.0682   0.0000   437.5630     0.0556219       15.9557     -0.295543      -3.02826      0.378806      0.233777     -0.943555      -1.87736      -1.12228       1.04518      0.779468      0.497824      0.499832    -0.0259171     -0.184044     -0.117997      0.107266     0.0586637    -0.0328336    -0.0120118   -0.00744490   -0.00269382    0.00413208    0.00231649   -0.00122172  -0.000531101  -5.32737e-05  -1.57965e-05  -4.37321e-05   4.49193e-06  -9.90481e-07   2.23834e-07  -1.64355e-08   7.67317e-08  -2.33237e-08       1.48932       1.91850       2.08848       2.20085       2.09076       1.88304       1.90030       1.50853       1.37493       1.14615      0.946636      0.666521      0.541362      0.365589      0.273082      0.178030      0.122375     0.0765837     0.0465027     0.0292201     0.0173436     0.0103276    0.00483524    0.00296388    0.00138320   0.000712192   0.000312839   0.000136977   6.17376e-05   2.55301e-05   9.24911e-06   3.61222e-06   1.09290e-06   3.35744e-07   8.82053e-08   2.33788e-08
  20  10 2352.4656    1.2568  0.9502 10.3771 -0.0008  0.0217   0.0229   0.0515    0.0993   0.0000   437.0956       2.79708       9.81949       2.50757      -2.69889      -4.81399      -1.22662      -1.23044       1.80111     -0.984760      -2.41994     -0.642251      0.306608     0.0494220     -0.332039    -0.0660418     0.0303218     0.0139411    -0.0547671     0.0114035   -0.00206062   -0.00548226    -0.0190410   -0.00381779   0.000509301    0.00123454   0.000163108   0.000187621   9.20753e-05   1.99792e-05   7.40697e-06  -4.25947e-06  -9.64400e-07   5.84226e-07  -6.68586e-08   6.68009e-08       1.79255       2.23441       2.32263       2.54910       2.46740       2.33939       2.04968       1.81149       1.58329       1.24813      0.995470      0.774220      0.589719      0.423874      0.304030      0.201271      0.137486     0.0896230     0.0562856     0.0326052     0.0193919     0.0109057    0.00601649    0.00313450    0.00164409   0.000777758   0.000346892   0.000156034   6.46701e-05   2.53866e-05   9.36355e-06   3.37363e-06   1.13436e-06   3.63404e-07   1.01212e-07   2.55829e-08
  20  11 2499.0446    1.6526  1.1713 10.7021 -0.0026  0.0252   0.0282   0.0603    0.1324   0.0000   437.1215       5.65261       16.6229      -1.18265      0.733334     0.0715766      -1.14648      -3.87554     -0.115166      -1.77697      0.478883     -0.118748   -0.00934022      0.200153     0.0255911     -0.167882     0.0793576    -0.0536613     0.0856593    -0.0316503    -0.0391438    0.00259679    0.00165438   -0.00381045   -0.00318288   2.81262e-05  -1.80282e-07   6.32705e-05  -1.52734e-05   3.19407e-05  -3.69499e-06   5.00198e-06  -9.18101e-07  -3.83416e-07  -3.63787e-08   2.09636e-08       2.03430       2.60088       2.86383       2.90110       2.69676       2.60301       2.44478       2.03416       1.90022       1.51897       1.21121      0.966583      0.700334      0.495136      0.344441      0.244229      0.147161      0.101557     0.0636716     0.0354568     0.0224473     0.0122171    0.00665121    0.00337407    0.00184032   0.000849914   0.000383063   0.000185259   7.87948e-05   2.94681e-05   1.15115e-05   4.23165e-06   1.54816e-06   4.34076e-07   1.26319e-07   3.22079e-08
  20  12 2645.0174    2.2913  0.9544 11.3350 -0.0055  0.0248   0.0419   0.0513    0.1375   0.0000   437.1982       9.55845       13.2869      -1.58498     -0.756919      0.489121      0.640815      -3.08169      -2.69943     -0.876391      0.919331      0.125044     -0.405397      0.500034     0.0195186     -0.282539    -0.0915192     0.0777610     0.0476452     0.0166728    0.00583996    -0.0207472    0.00189301   -0.00143986   0.000401119  -0.000764786  -0.000176398  -0.000129425  -1.45486e-05   4.12714e-05   6.56154e-07   5.76103e-07  -6.09732e-08  -5.46235e-07  -9.84840e-09  -3.08345e-08       2.04247       2.17409       2.49504       3.08895       2.80165       2.13551       2.28107       2.19207       1.75437       1.26413       1.11580      0.954455      0.671736      0.424257      0.322222      0.250100      0.159279     0.0904236     0.0567991     0.0397905     0.0235128     0.0129705    0.00660919    0.00327847    0.00185232    0.00101390   0.000512667   0.000221731   8.74929e-05   3.19974e-05   1.17655e-05   3.82061e-06   1.24905e-06   3.82684e-07   9.86944e-08   2.67834e-08
  20  13 2790.8784    2.7981  0.9448 11.8961 -0.0039  0.0212   0.0500   0.0503    0.1139   0.0000   439.6586       10.5499       9.85809      -4.44806      -3.35171      -5.60495       1.10613      -2.29900       1.69976     -0.164500       2.39793     -0.312132      0.356949      0.435702     -0.616570    -0.0935153    -0.0486338     0.0512697     0.0260672   -0.00500090   -0.00221548    -0.0104222   0.000856410  -0.000271016    0.00170344   0.000357974  -0.000702676   0.000169397  -5.24034e-05   3.04992e-05  -1.72227e-05   2.82885e-06   7.24065e-07   3.03327e-07  -5.04984e-08  -3.66866e-08       1.74890       2.28368       2.44282       2.50502       2.46665       2.30602       2.11527       1.79269       1.55101       1.19493       1.03229      0.780635      0.577815      0.401178      0.295433      0.195024      0.132942     0.0841114     0.0555110     0.0319094     0.0188348     0.0104037    0.00567525    0.00288020    0.00146831   0.000692426   0.000338277   0.000149333   6.47054e-05   2.42131e-05   9.39941e-06   3.25179e-06   1.14610e-06   3.54310e-07   1.06187e-07   2.55016e-08
  20  14 2936.1878    3.3869  1.0633 12.2278 -0.0037  0.0264   0.0594   0.0568    0.1281   0.0000   439.0040       11.4121       9.14399      -3.83948      -2.94798      -2.79197      -1.25128      0.218042     0.0973615     -0.124311      0.964413      0.137073       1.10638     -0.331750     0.0310722      0.230441     -0.101996     0.0195543     0.0556861    0.00150962     0.0181035    0.00996257   -0.00364992   -0.00753210   0.000293664  -0.000133715  -0.000257528   0.000157513  -0.000123135  -1.56027e-05   1.12984e-05   2.13234e-06   2.11649e-06   5.72717e-07  -8.61298e-08   4.70528e-08       2.53244       2.71651       2.55953       2.80907       3.29536       3.17713       2.39772       2.06827       1.99964       1.74645       1.33134      0.932330      0.686733      0.572318      0.425238      0.295711      0.183582      0.108208     0.0702979     0.0449901     0.0285558     0.0167829    0.00913942    0.00453582    0.00210839   0.000919399   0.000385110   0.000160161   6.35722e-05   2.45422e-05   9.51172e-06   3.52624e-06   1.17731e-06   3.67696e-07   1.16407e-07   2.88351e-08
  20  15 3080.7290    3.7713  1.0382 12.7442 -0.0043  0.0230   0.0675   0.0571    0.1126   0.0000   440.9848       8.93545       14.0025       8.01947     -0.956989      -7.37859       2.04085      -1.81634       4.97802      -2.33504       1.06357      -1.70771      0.389921      0.241257     -0.349739    0.00665096     -0.364891      0.181601   -0.00570467     0.0240957     0.0325307     0.0161492     0.0132915   0.000386394  -0.000518801  -0.000186122   0.000148453   8.11156e-05  -0.000123561   1.74614e-05  -7.72636e-06   1.83521e-06   1.05079e-06   3.44304e-07   1.02816e-07  -1.25595e-08       1.89025       2.37368       2.54388       2.77078       2.57384       2.60981       2.25031       1.91627       1.58130       1.39359       1.09891      0.779347      0.631681      0.437392      0.325080      0.212754      0.154952     0.0896187     0.0600164     0.0351026     0.0225725     0.0120887    0.00676258    0.00319235    0.00181920   0.000770615   0.000385066   0.000152644   7.36113e-05   2.73137e-05   1.19217e-05   3.98420e-06   1.32336e-06   3.83842e-07   1.10807e-07   2.78169e-08
  20  16 3224.6346    3.7980  1.2926 12.8541 -0.0075  0.0286   0.0628   0.0621    0.0949   0.0000   438.9762       21.3647       11.0125       10.0673       3.16334      -6.53234      -6.82635      -4.10696      0.385358      -5.30121     -0.493780     -0.211009     -0.955664      -1.01650      0.113669      0.288275      0.152960     0.0142764    -0.0217846    0.00835412     0.0277787    0.00816942    -0.0116650   -0.00195964   0.000305748   0.000103802   0.000352857   0.000222396   7.79915e-05  -1.74415e-05   2.79260e-05   2.32738e-06   8.61268e-07  -4.85647e-08   4.23210e-09  -5.09472e-08       2.20307       3.02153       3.20663       3.36597       3.36881       3.02117       2.82828       2.32527       2.03494       1.70386       1.33071       1.03997      0.761011      0.539763      0.399414      0.246825      0.186000      0.113068     0.0708471     0.0445843     0.0262460     0.0142568    0.00821333    0.00395581    0.00220591   0.000961349   0.000504505   0.000195772   9.18598e-05   3.51260e-05   1.45386e-05   4.52095e-06   1.65177e-06   5.37797e-07   1.38590e-07   3.60696e-08
  20  17 3368.3487    3.2600  2.0727 12.2155 -0.0013  0.0336   0.0420   0.0853    0.0680   0.0000   440.1095       28.0037       17.4760     -0.356582      -6.20715      -6.18539       2.26786     -0.854227      -1.35496      -6.19026      -2.96809       2.47162      0.137581      -1.94025     -0.598013     -0.386387    -0.0214527     -0.133792    -0.0550512     0.0537500     0.0580899     0.0139786    -0.0194655   -0.00205369   0.000457890    0.00106954   0.000473195   0.000642871   7.44466e-05   1.44985e-05   1.02213e-05   9.35572e-06  -2.00290e-06  -2.68887e-07   5.61784e-08   8.26466e-08       2.77611       3.63646       4.05495       4.20948       4.06273       3.81691       3.38331       2.91927       2.43833       1.98142       1.58419       1.18729      0.874266      0.655414      0.473717      0.314218      0.204927      0.139473     0.0808513     0.0527254     0.0297797     0.0173023    0.00938877    0.00511992    0.00234138    0.00121892   0.000536336   0.000253204   0.000101933   4.55721e-05   1.57719e-05   5.76599e-06   1.91183e-06   6.35645e-07   1.68161e-07   4.51986e-08
  20  18 3512.1904    2.8140  3.3064 11.5944 -0.0008  0.0440   0.0295   0.1105    0.0631   0.0000   436.0946       19.9983       14.1680       3.07728    -0.0647168      -3.89325       3.26330      -2.61312      -4.93618      -5.52647       2.42977     -0.872285     -0.279225      -1.98217      0.413458    -0.0743997     -0.620574      0.214532     0.0248725      0.138156    -0.0389186    0.00365238     0.0166321    0.00381133   0.000396447    0.00219280    0.00103978  -5.78957e-05   0.000171755   6.54635e-05  -9.74001e-06  -4.79789e-06   4.95175e-06   1.93525e-07   2.47966e-07  -9.83156e-08       3.45619       4.57926       4.76624       4.96345       4.84498       4.57402       4.09373       3.70778       3.04965       2.69462       2.12126       1.65995       1.21068      0.887128      0.604928      0.427773      0.273630      0.185024      0.112672     0.0712744     0.0395022     0.0232669     0.0123776    0.00658729    0.00318595    0.00158939   0.000718902   0.000333453   0.000136586   5.60969e-05   2.13127e-05   7.68992e-06   2.52062e-06   8.12506e-07   2.16776e-07   6.18403e-08
  20  19 3655.9961    2.3626  4.8317 10.9824 -0.0003  0.0530   0.0207   0.1413    0.0560   0.0000   435.1114       28.0499       4.26066       3.00577       6.90262      -7.35679       3.41365      -4.42300       8.61044      0.315429     -0.399618      -2.28862       3.93616      0.495003      -1.05548    -0.0896906      0.365797     -0.238025     -0.292097     0.0521457    -0.0948804    -0.0611330   -0.00700509   0.000876290   0.000578296   -0.00273159   0.000150271   0.000694126   5.16855e-05  -0.000113885  -2.55476e-05   1.42966e-05   4.37698e-06  -5.31798e-07   1.66603e-07   9.24189e-08       4.23415       5.43463       5.84969       6.01111       5.96628       5.57401       5.10402       4.51017       3.76048       3.08083       2.47679       1.90646       1.45935       1.04602      0.761960      0.513162      0.349104      0.220183      0.137441     0.0838571     0.0487076     0.0272925     0.0148912    0.00768114    0.00390481    0.00193590   0.000867156   0.000407188   0.000161537   6.83181e-05   2.54856e-05   9.04966e-06   3.03540e-06   9.57930e-07   2.70777e-07   7.07355e-08
  20  20 3799.7595    1.9738  6.1570 10.6569  0.0000  0.0633   0.0160   0.1719    0.0494   0.0000   439.1989       36.8779       13.6855      -12.6037       1.57693      -6.04379      -10.5256      -14.8174       8.20443     -0.589053     -0.732214      -2.92977       1.20038     -0.450566     -0.560917      0.373740    -0.0119457     0.0623904     -0.169551     0.0482239      0.108565     0.0666447    -0.0386768    0.00774097   -0.00240219   0.000237512    0.00107630  -0.000316242  -0.000237794  -4.39109e-05  -1.63643e-05  -4.61444e-06  -4.52401e-06   5.05314e-08   4.92112e-07  -1.00461e-07       5.14274       6.44887       6.88639       7.13778       7.16786       6.67217       6.09603       5.36757       4.52745       3.72756       2.97932       2.28008       1.73246       1.29348      0.904650      0.632627      0.415652      0.267893      0.166454      0.100374     0.0591050     0.0333815     0.0179395    0.00958630    0.00469875    0.00229206    0.00106767   0.000458417   0.000199194   7.97603e-05   2.99704e-05   1.09296e-05   3.57548e-06   1.11892e-06   3.22255e-07   8.51915e-08
  20  21 3943.4258    1.6616  7.9898 10.3669 -0.0009  0.0776   0.0121   0.2086    0.0413   0.0000   435.3339       9.54048       12.3849      -13.0024       6.56330       7.58868      -4.13292      -16.8515       3.84516      -8.95217      -5.83846       1.85810      0.817628     -0.299966     0.0312621      0.619982      0.540685     -0.623376    -0.0645464    -0.0599295    -0.0411639    -0.0382102   -0.00467751   -0.00970219    0.00539164  -0.000822880   -0.00111421  -0.000261240   8.51720e-06  -0.000128304  -2.40693e-06  -1.54420e-06   1.00922e-05  -1.22370e-06  -9.63899e-07   2.32140e-07       6.04844       7.87976       8.49669       8.85099       8.54399       8.17964       7.34405       6.65675       5.47728       4.51559       3.58735       2.82022       2.08617       1.56788       1.10688      0.751618      0.505408      0.326109      0.202132      0.121863     0.0713079     0.0392722     0.0221973     0.0116774    0.00571579    0.00288043    0.00131852   0.000597945   0.000245633   0.000104589   3.80009e-05   1.36093e-05   4.58262e-06   1.44319e-06   4.16557e-07   1.06674e-07
  20  23 4230.5999    1.1791 11.9429 10.0546 -0.0010  0.1128   0.0081   0.3146    0.0343   0.0000   429.4964       40.3546       15.9792      -23.7907     -0.641638      -7.21458       9.76696      -6.98094       11.4820      -6.26430       6.42084       6.31832      -3.10315      0.136550     -0.409338       1.56491      -1.22918     -0.628269     0.0263902      0.404193    -0.0344909    -0.0296396    -0.0629909     0.0366915     0.0101711  -0.000520028   -0.00212139    0.00142459  -0.000367561   0.000164436   5.56160e-05   1.25686e-05  -4.69983e-06   2.43288e-06   1.09246e-08  -4.17918e-07       8.65879       11.4868       12.4284       12.9837       12.5110       11.7550       10.7963       9.32730       8.03485       6.65724       5.34108       4.10451       3.10938       2.25129       1.58574       1.09029      0.740719      0.468909      0.294029      0.181907      0.105280     0.0608713     0.0320849     0.0173744    0.00864171    0.00430348    0.00197458   0.000881933   0.000371064   0.000153012   5.78387e-05   2.13362e-05   6.82263e-06   2.19673e-06   6.03510e-07   1.57260e-07
  21   8 2077.7353    0.7280  0.6305  9.6264 -0.0023  0.0190   0.0155   0.0378    0.0725   0.0000   438.5202      -1.11729       10.3793      -1.24795      -2.37899     -0.199720       1.38807       3.08989     -0.125402       2.09640       1.64310      0.558017     0.0679837      0.181274      0.372436      0.199050     0.0679283     -0.118767     0.0469386    0.00416370    0.00745366     0.0119936   -0.00756176  -0.000439678  -0.000974272    0.00227048   4.40072e-05  -0.000102772  -1.18692e-05   4.40738e-05   1.29568e-05  -2.57721e-06  -1.86320e-06  -7.30999e-07  -5.71656e-08   1.77590e-07       1.41974       1.96416       2.11567       2.22495       2.06668       1.99873       1.77844       1.60757       1.33633       1.15196      0.902025      0.729868      0.537585      0.392263      0.276743      0.184393      0.127354     0.0900507     0.0523624     0.0349232     0.0206569     0.0118971    0.00666406    0.00360379    0.00198434   0.000979047   0.000511638   0.000231845   0.000104179   4.41765e-05   1.96343e-05   7.36162e-06   2.77059e-06   9.09285e-07   3.27481e-07   9.84929e-08
  21   9 2231.9160    0.9994  0.7592 10.1723 -0.0013  0.0217   0.0201   0.0456    0.0858   0.0000   437.9376      -1.21949       9.12297       4.56066      -2.24163       1.62223       1.14445      0.343995      -1.98147      -2.60203      0.584261     -0.198500     -0.135508     -0.192107     -0.195208    -0.0871885      0.105811     0.0815349    -0.0347440    -0.0135055    -0.0203931     0.0245593   -0.00189527   -0.00882561    0.00299333    0.00169915  -0.000208244   0.000139147   0.000109418  -1.00764e-05   2.06878e-05  -6.19748e-07   2.23118e-06  -2.12858e-08  -2.40544e-07  -1.83241e-08       1.68622       2.05865       2.04364       2.33347       2.33218       2.10585       2.04089       1.68137       1.50027       1.21035       1.14589      0.852454      0.610674      0.429456      0.344528      0.242259      0.144674      0.104554     0.0661683     0.0445384     0.0258023     0.0154428    0.00917283    0.00487017    0.00249798    0.00109415   0.000545916   0.000274056   0.000125887   5.86778e-05   2.19689e-05   8.30770e-06   2.81631e-06   9.41878e-07   3.27237e-07   9.07615e-08
  21  10 2381.9574    1.3218  0.9710 10.5868 -0.0049  0.0208   0.0240   0.0544    0.0975   0.0000   438.3301       2.72301       10.1701      -4.34831       2.15848      -1.98270      -1.51121       1.28235      -1.16734      -2.88920      0.103198     -0.330887      -1.20477     -0.674716     -0.202725     0.0254361     0.0522268     0.0635695     0.0671795    -0.0630592    -0.0324948   -0.00736903   -0.00539612    0.00614784   0.000794350   -0.00144853  -0.000504985   9.50917e-05  -0.000146939   4.12558e-05   1.60446e-06  -2.65674e-06  -5.56789e-06  -1.11412e-06  -3.22967e-07   1.07044e-08       1.60572       2.01924       2.22668       2.32405       2.38015       2.16688       2.02045       1.75675       1.45406       1.26927      0.969112      0.783331      0.588595      0.427476      0.318673      0.228829      0.156777     0.0986484     0.0625762     0.0401942     0.0247531     0.0149819    0.00805760    0.00445608    0.00223697    0.00115057   0.000567848   0.000271850   0.000119104   5.22931e-05   2.12304e-05   8.13714e-06   3.12852e-06   1.09857e-06   3.43731e-07   1.07504e-07
  21  11 2529.3946    1.8122  1.0523 10.9690 -0.0040  0.0223   0.0312   0.0552    0.1178   0.0000   439.4127       3.98712       14.8413       1.29585      -4.46128      -3.52793      -1.03882       1.44237      0.716904      0.196059      0.947508     -0.395643     -0.827978      0.695009      0.273210      0.400932     -0.108748   -0.00764903    0.00560117    -0.0876417    -0.0104231    0.00241009   -0.00593912   0.000536492   -0.00214520    0.00108439   0.000354470  -0.000252948   3.16453e-05  -6.14386e-05  -4.24589e-05   4.57393e-06  -2.94027e-06   6.82101e-07  -2.45821e-07   2.08420e-07       1.76065       2.31701       2.44895       2.61533       2.41177       2.34131       2.06849       1.88629       1.66126       1.36874       1.13708      0.840103      0.670140      0.465408      0.355942      0.238719      0.163879      0.102272     0.0649009     0.0399958     0.0249346     0.0142379    0.00813419    0.00460811    0.00228392    0.00118630   0.000580057   0.000278077   0.000121474   5.24668e-05   2.13786e-05   8.53714e-06   3.02249e-06   1.06767e-06   3.60123e-07   1.03349e-07
  21  12 2676.2996    2.1918  1.0414 11.7270 -0.0048  0.0256   0.0399   0.0571    0.1052   0.0000   438.9103       5.85175       15.1219      0.424195      -2.79292      -2.17510       3.81656      -4.29304     -0.902659      -2.29819      0.819380       1.05757      0.872589      0.458773     0.0979462     -0.133981     -0.149524     0.0157219    0.00746249    -0.0473235    -0.0239262    -0.0165638   -0.00656044    0.00258083    0.00376344  -0.000248883    0.00142160   6.45363e-05  -0.000126503   3.30879e-05   5.29432e-05  -8.48999e-06   6.56190e-07   6.47603e-07  -4.77832e-08   4.31103e-08       2.05392       2.24193       2.48095       2.85984       2.86249       2.47422       2.19940       2.11012       1.88177       1.46126       1.18766      0.942041      0.707842      0.553037      0.404762      0.255035      0.174629      0.120157     0.0859822     0.0508113     0.0268668     0.0160033    0.00987358    0.00588860    0.00314143    0.00159122   0.000735819   0.000341980   0.000161656   6.75152e-05   2.62753e-05   9.47475e-06   3.40091e-06   1.14846e-06   3.63999e-07   1.15777e-07
  21  14 2969.0961    3.3906  0.9955 12.5645 -0.0057  0.0265   0.0631   0.0542    0.1059   0.0000   439.2163       7.73720       13.1031      -1.55968      -3.15700      -5.13996      -3.87380      -4.69651       1.44816      -2.26479     -0.695407      -3.29986    -0.0119889      0.209966     0.0226894     0.0769852      0.235934     -0.134475      0.100143     -0.104232   0.000553329     0.0327217    -0.0100946   -0.00305618   -0.00155737   -0.00212857  -0.000636956  -0.000246534   4.53126e-05   3.79325e-06   6.50653e-06  -1.02625e-06   1.87047e-06   9.73607e-07   1.66960e-07  -4.98504e-09       2.41375       3.28869       3.20952       3.28362       2.66632       2.45592       2.26953       2.31379       2.28795       2.14553       1.75212       1.38578      0.985008      0.676953      0.464671      0.300857      0.191536      0.115852     0.0705270     0.0428584     0.0279096     0.0171413    0.00936717    0.00505657    0.00257216    0.00138285   0.000627348   0.000295281   0.000127223   5.62712e-05   2.21259e-05   8.99957e-06   3.08462e-06   1.15189e-06   3.58141e-07   1.03288e-07
  21  15 3114.1982    3.7902  1.2122 12.5654 -0.0078  0.0244   0.0618   0.0596    0.1133   0.0000   440.0766       11.7390       13.0361       2.84172      0.205180      -4.45517      -1.37339      -7.45468     -0.769295      0.419689     -0.128697      -2.22820     -0.587831     0.0192044     -0.298409      0.259748     0.0488343      0.218115      0.100319    -0.0299147     0.0376955     0.0240899    0.00926328   2.15056e-05    0.00911145    0.00153567   -0.00116469  -0.000434412   0.000106473   7.42862e-05  -7.03440e-06   2.16247e-06   1.38611e-06   1.07829e-06  -5.38826e-07  -4.79684e-08       1.82478       2.41416       2.45544       2.63204       2.64535       2.40975       2.30941       2.08225       1.72861       1.42544       1.13708      0.901210      0.689912      0.526432      0.371604      0.271996      0.183761      0.119039     0.0745199     0.0457870     0.0289485     0.0155944    0.00955429    0.00481088    0.00265972    0.00135809   0.000646424   0.000325019   0.000135467   6.11250e-05   2.33105e-05   9.77879e-06   3.48400e-06   1.15563e-06   3.76196e-07   1.09259e-07
  21  16 3258.8252    3.5862  1.4637 12.6381 -0.0012  0.0278   0.0537   0.0674    0.0859   0.0000   438.1556       13.2303       16.9116      -1.74717      -7.11541      -5.60993    -0.0862210      -7.13805       1.51166      -2.41433     -0.513696      -1.48209       1.79056      -1.03752     -0.519571      0.631571     -0.273550     -0.198963     0.0649522     0.0319347  -0.000690407    -0.0324542     0.0147438   -0.00173768    0.00406442   -0.00237619   0.000227970   0.000646365   0.000203001  -7.80459e-05  -4.24910e-06  -4.80765e-06   2.70807e-06   1.41848e-06  -1.84192e-07  -1.24802e-08       2.18042       2.80222       3.13079       3.16029       2.99389       2.91348       2.60534       2.40458       1.99479       1.72269       1.38138       1.07277      0.814080      0.609696      0.424759      0.292051      0.205163      0.128457     0.0859802     0.0501791     0.0319796     0.0181043     0.0104289    0.00536776    0.00299882    0.00151761   0.000739850   0.000345230   0.000156354   6.71617e-05   2.83482e-05   1.14019e-05   4.09606e-06   1.45426e-06   4.74516e-07   1.34937e-07
  21  17 3403.1659    3.1955  2.1754 12.1289 -0.0030  0.0336   0.0388   0.0859    0.0648   0.0000   436.8500       12.3044       13.6472      -1.20643      -7.85431      -1.62396       1.02118      -6.76096    -0.0912717       2.09023      0.812234      -1.62496      0.268941     -0.309034      0.655648     -0.179650     -0.492330    -0.0599634      0.175801     0.0721962     0.0146913     0.0372692     0.0201624   -0.00326804   -0.00119642   -0.00268154   4.24330e-05  -0.000133068  -5.04589e-05   5.21260e-05  -8.80719e-06  -9.07580e-06  -2.89054e-06   2.48592e-06   6.26338e-07  -3.28519e-07       2.82478       3.51890       3.74634       4.03696       3.92152       3.65261       3.30763       3.07649       2.57436       1.98183       1.62508       1.29825       1.02401      0.711145      0.528753      0.378164      0.270337      0.167078      0.100372     0.0643713     0.0407615     0.0235847     0.0127566    0.00644632    0.00349040    0.00185862   0.000972425   0.000447858   0.000202107   7.98164e-05   3.31914e-05   1.23262e-05   4.60296e-06   1.53153e-06   5.13908e-07   1.58581e-07
  21  18 3547.5151    2.6745  3.2783 11.6597  0.0003  0.0429   0.0278   0.1079    0.0563   0.0000   440.2178       18.6648       8.96054       8.61320      -7.72056      -10.1377      -1.66868      -1.84437       1.36071       2.29723      -1.39416      -1.16219      0.872399      0.136502      0.902412      0.477668     0.0272614      0.162008    -0.0741884   -0.00858436     0.0286305     0.0172158   -0.00566996     0.0123299   -0.00220991    0.00111021   0.000436698  -0.000188018   0.000313007   3.29367e-05   5.37733e-05   5.77459e-06  -9.97700e-06  -3.10507e-06  -6.06648e-07   1.56834e-07       3.25977       4.20982       4.44897       4.73657       4.63878       4.52808       3.99670       3.50638       3.07730       2.56302       2.02432       1.64415       1.24301      0.926790      0.649603      0.461126      0.311289      0.210271      0.137917     0.0848717     0.0504960     0.0296218     0.0165453    0.00916848    0.00486463    0.00242996    0.00118627   0.000561241   0.000241184   0.000108028   4.27540e-05   1.67531e-05   6.28921e-06   2.27266e-06   7.20152e-07   2.19478e-07
  21  19 3691.8801    2.2523  4.7499 11.0047 -0.0008  0.0530   0.0194   0.1368    0.0518   0.0000   441.6035       21.3929       3.63015      -3.12283       2.78685      -4.98574    -0.0415965      -2.33689       4.24698      -4.05864       2.91597      0.806250      -4.03848       1.40315      0.621808     -0.664551    -0.0466758      0.119973     0.0497072     -0.138606     0.0419362      0.106527    -0.0178776    -0.0110299   -0.00585512   -0.00124778   0.000184408  -0.000842397   9.97469e-05   1.36725e-05   7.57456e-05  -4.49299e-05  -1.51583e-05   3.22042e-06   3.26194e-07  -1.07871e-07       3.99735       5.29012       5.66574       5.68180       5.79215       5.41620       5.05961       4.45637       3.78327       3.18410       2.51805       2.02751       1.53493       1.15831      0.823656      0.584092      0.400002      0.257284      0.169742      0.104422     0.0614148     0.0361960     0.0201372     0.0110551    0.00578891    0.00290449    0.00143601   0.000666312   0.000309723   0.000128297   5.41209e-05   2.07740e-05   7.92863e-06   2.77969e-06   8.75375e-07   2.69993e-07
  21  20 3836.1382    1.8924  6.4913 10.6124 -0.0012  0.0654   0.0144   0.1765    0.0442   0.0000   443.4828       18.9622       13.3867       10.6901       15.3282      -15.3140      -5.21274      -5.03714       4.06891      -2.89196       4.81185       2.66599    -0.0392118      -2.25854      0.976629      0.253280      0.345823     -0.410412      0.108544      0.287676    -0.0280668    -0.0180020     0.0184750    -0.0144770   -0.00871896  -0.000717632  -0.000787932  -0.000475641   3.17740e-05   8.93244e-05   0.000116243   1.34334e-06   2.19140e-05  -1.95009e-06  -1.68512e-07   1.20002e-06       4.82620       6.51215       6.90137       7.27902       7.21665       6.78213       6.21767       5.33534       4.72306       3.82571       3.11816       2.44316       1.87087       1.38890      0.990354      0.691833      0.482231      0.313386      0.206638      0.123817     0.0786625     0.0444257     0.0248181     0.0141017    0.00709145    0.00374108    0.00178195   0.000875396   0.000363719   0.000165901   6.70029e-05   2.68920e-05   9.52778e-06   3.56526e-06   1.08961e-06   3.40825e-07
  21  21 3980.3753    1.5914  7.8799 10.3153 -0.0010  0.0759   0.0113   0.2027    0.0401   0.0000   434.8177       19.9347       7.79444       6.93834      -2.91553      -9.63775      -18.9539      -7.38078       3.63734      -1.55233       2.62612      0.949579      -3.06675      0.806241      0.894194      0.300457     -0.936199     -0.516929     -0.402123      0.215950     -0.146672    -0.0891591    -0.0257613     0.0252671    0.00834988   -0.00435168   -0.00409434   0.000319872   0.000436406  -0.000339716   3.28705e-05   3.23418e-05  -3.00020e-05   6.42711e-06  -3.63944e-06   5.27917e-07       5.60833       7.46018       8.25310       8.33643       8.37116       7.81490       7.28882       6.26077       5.46077       4.46546       3.58616       2.85518       2.11031       1.62600       1.17208      0.824127      0.558058      0.367666      0.236214      0.144055     0.0896142     0.0511360     0.0292746     0.0161634    0.00830177    0.00433640    0.00203913    0.00100742   0.000432119   0.000198068   7.87678e-05   3.20912e-05   1.13294e-05   4.11816e-06   1.33090e-06   4.08366e-07
  21  22 4124.6199    1.3183 10.7416 10.1390 -0.0008  0.0979   0.0089   0.2715    0.0346   0.0000   441.2326       32.0485       2.31540       1.35630      -9.38920      -4.51109      -10.4782      -19.0894       8.82778      -6.29911      0.733379      -4.22076      0.808302       1.39066       1.12409      0.250900      0.457970      0.325722     -0.717740      0.120692    -0.0712765    -0.0789341     0.0808104    0.00457725    0.00328889   -0.00679115  -0.000132625   0.000309414  -3.30620e-05  -0.000315635   2.64361e-05   0.000113726  -6.56042e-06  -1.10332e-06   1.11331e-07   7.53074e-07       7.37394       9.56669       10.3180       10.7630       10.7089       10.1158       9.14249       8.11104       7.14192       5.86243       4.71413       3.71105       2.86134       2.10627       1.53367       1.08466      0.737303      0.480775      0.310061      0.192750      0.117759     0.0685636     0.0391790     0.0213897     0.0114635    0.00561888    0.00287240    0.00133131   0.000593791   0.000254226   0.000105227   4.01164e-05   1.53576e-05   5.29438e-06   1.72519e-06   5.22285e-07
  21  25 4557.1460    0.7562 17.1590  9.8570 -0.0004  0.1852   0.0051   0.4762    0.0251   0.0000   388.7779       15.2042       39.7081      -2.72041       6.45497      -15.8337       32.2226       17.0733      -30.6680      -5.11311       3.38079       6.77103     -0.723052      0.393563      -2.47543      -3.94581      0.903727     -0.276855     -0.429119     -0.421340     -0.286157      0.153197    -0.0667267    -0.0500558     0.0383284    0.00380833    0.00809344   0.000965240    0.00144160   0.000690923  -8.14126e-05  -0.000152144   6.00520e-05  -1.88015e-06  -2.73378e-06  -2.79932e-07       13.0896       17.8760       19.2687       20.1555       19.8996       18.4887       17.3144       15.2232       13.1986       10.8778       8.80281       6.97635       5.31295       4.03595       2.87657       2.07462       1.40648      0.930251      0.603478      0.375797      0.230239      0.134785     0.0780901     0.0421739     0.0227142     0.0117329    0.00576160    0.00270698    0.00126005   0.000532399   0.000221410   8.63995e-05   3.21229e-05   1.10651e-05   3.45922e-06   1.04694e-06
  22   6 1781.5483    0.3668  0.3091  9.5455 -0.0195  0.0177   0.0124   0.0311    0.0390   0.0000   439.4503      -1.16549       16.6098       2.24116      -1.46598      -1.43878       1.76842       1.75042     -0.443539     -0.275409      0.249504     -0.406423     -0.105801      0.158112      0.899115      0.206561    -0.0851811     -0.115532     0.0414706      0.112304    -0.0153543   -0.00965615     0.0104154    0.00139152    0.00161413   -0.00274352  -0.000537601  -9.46818e-05   0.000104817   4.97087e-05   2.28710e-05  -1.28314e-05  -4.13223e-06  -7.43192e-07   1.10037e-06   6.25212e-07       1.26199       1.28275       1.82843       1.94339       1.67114       1.59948       1.66440       1.45777       1.04919      0.941107      0.890534      0.659588      0.430326      0.380078      0.338344      0.180152      0.118798      0.108964     0.0612251     0.0343688     0.0236326     0.0157524    0.00931952    0.00432790    0.00239130    0.00146011   0.000843241   0.000335592   0.000141773   7.03778e-05   4.10295e-05   1.92574e-05   7.82769e-06   2.43626e-06   8.25128e-07   2.62848e-07
  22   8 2104.7900    0.7490  0.7272  9.7665 -0.0004  0.0191   0.0151   0.0446    0.0724   0.0000   437.3250      0.251633       15.1834      0.718282      -5.93661       2.24114      0.341270     -0.345159     -0.485766      0.858112     -0.863325     -0.684908      0.180765    -0.0509489    -0.0654545      0.180609     -0.213268    -0.0421974     0.0177204     0.0369183     0.0206029   -0.00264469   -0.00900524    0.00373094    0.00131736   0.000982466    0.00146655  -0.000518086  -0.000101935  -4.18048e-05   7.62990e-05   2.01176e-05  -4.33526e-06   1.72491e-06   1.17866e-08  -6.48302e-08       1.36199       1.89947       2.04757       2.15619       2.09445       1.96549       1.81194       1.57608       1.31604       1.17147      0.899476      0.726346      0.544798      0.414127      0.303870      0.209283      0.151408     0.0971118     0.0643654     0.0410314     0.0262345     0.0146941    0.00938639    0.00498203    0.00295622    0.00141464   0.000790184   0.000356933   0.000185346   7.85285e-05   3.68064e-05   1.44670e-05   6.23060e-06   2.32942e-06   8.58209e-07   2.69229e-07
  22   9 2260.0492    1.0147  0.9330 10.1780 -0.0048  0.0214   0.0183   0.0518    0.0899   0.0000   443.4517       4.55869       13.7729      -2.33236      -3.13071     -0.905298     -0.236169      -3.27085      0.870548      0.531875     -0.299331       1.38234     -0.801546     -0.212842   1.36001e-05     0.0555911     -0.200575      0.125316     -0.180065    -0.0275585     0.0558419   -0.00451458    0.00323328    0.00207879   3.34940e-05   -0.00181637   0.000276230  -8.83890e-05  -0.000177411  -4.99925e-05  -6.26445e-05   3.42880e-05   3.48066e-06  -7.44668e-09  -8.59383e-07   9.91203e-08       1.68547       2.05309       2.34458       2.56107       2.39978       2.18432       2.07270       1.88414       1.52100       1.30277       1.12406      0.885018      0.650967      0.464339      0.359620      0.256012      0.165690      0.114611     0.0749438     0.0492048     0.0306324     0.0178280     0.0107519    0.00603553    0.00350197    0.00168647   0.000844814   0.000431089   0.000214854   0.000100211   4.54945e-05   1.93819e-05   7.39618e-06   2.67999e-06   9.33705e-07   3.01122e-07
  22  10 2410.8946    1.4381  1.0961 10.5753 -0.0003  0.0245   0.0244   0.0564    0.1144   0.0000   435.2390       3.94199       13.8279       4.59143      -2.71233      0.370551     -0.419143      -2.95249       1.08088     -0.851450      -1.18885     -0.274410     -0.242580       1.06874     -0.361551     -0.167704     -0.243545      0.173454     0.0754676    -0.0109822     0.0206725     0.0123802    0.00925503    -0.0118918   -0.00397815    0.00222256  -0.000147920   0.000126155   0.000491207   3.00433e-05   3.14746e-05   2.12592e-05  -1.57349e-05   3.04384e-06   5.38308e-07   2.44829e-07       2.15688       2.94784       3.46626       3.70445       3.57351       3.34721       2.94089       2.42490       2.00465       1.55260       1.20480      0.943111      0.669729      0.501351      0.368723      0.247495      0.179097      0.120423     0.0775139     0.0486370     0.0322921     0.0188421     0.0107484    0.00624260    0.00333999    0.00171487   0.000895261   0.000443038   0.000213252   9.46790e-05   4.16743e-05   1.80591e-05   7.47662e-06   2.72999e-06   9.49182e-07   3.32771e-07
  22  11 2559.3480    1.8656  1.0450 11.1539 -0.0088  0.0241   0.0317   0.0547    0.1142   0.0000   435.9381       9.79914       12.5237      -2.56239     -0.832411      -2.02349       1.10764      -5.51276      -1.10109      -1.16630     -0.541374     -0.223170      0.976097      0.408479      0.166136     -0.158258     0.0367498      0.102021    -0.0681780     -0.112219    -0.0312036   -0.00699744    -0.0120715   -0.00880799    0.00550980    0.00161211  -0.000887246  -0.000115214  -0.000127627  -9.57248e-06   2.76089e-05   3.98247e-06   6.53119e-07  -4.50889e-07   1.08408e-06  -6.62215e-08       1.77766       2.08298       2.62624       2.50730       2.14427       2.37444       2.10460       1.69405       1.73790       1.51690       1.15073      0.954225      0.800630      0.499969      0.392960      0.283077      0.191079      0.115173     0.0901919     0.0531097     0.0297116     0.0207621     0.0124882    0.00665621    0.00329438    0.00210858    0.00100348   0.000469433   0.000211850   0.000112047   5.11071e-05   1.83895e-05   7.15722e-06   3.07961e-06   1.32566e-06   4.89283e-07
  22  12 2707.2783    2.3338  1.0127 11.8632 -0.0024  0.0217   0.0406   0.0528    0.0988   0.0000   440.2483       4.37709       16.5437      -3.20840      -1.66023      -6.51549       1.13836      -2.64446       1.42026      -2.10997      0.748710     -0.526656      0.333785      0.303793      0.407284     -0.302521    -0.0759056      0.173276    -0.0520151     0.0229503    -0.0265710  -0.000707300   0.000132588    0.00907604   -0.00558330    0.00157914   -0.00105941  -0.000499546   5.37032e-07  -4.73706e-05   7.75569e-05   1.20557e-05  -1.20160e-05   4.41793e-06   6.30213e-07  -2.97165e-07       1.59809       1.98018       2.05805       2.30320       2.24668       2.18870       1.93499       1.74972       1.54231       1.31672       1.00162      0.815428      0.649577      0.485842      0.350858      0.263823      0.185122      0.124451     0.0782699     0.0482990     0.0324962     0.0195334     0.0113185    0.00648299    0.00344927    0.00188359   0.000926206   0.000501213   0.000229059   9.73395e-05   4.31031e-05   1.72577e-05   6.96026e-06   2.72487e-06   9.35617e-07   3.47125e-07
  22  14 3001.6097    3.6242  0.9886 12.5336 -0.0047  0.0205   0.0637   0.0497    0.1161   0.0000   437.2819       10.0479       17.7835       2.01686     -0.710815      -3.21005     -0.179693      -6.17272     -0.565346      -2.59586       2.17841      -2.33045      0.160957     0.0875770      0.223387     -0.114020     -0.107320     0.0343917    -0.0780542    -0.0119463     0.0334902   -0.00445061    -0.0177053   -0.00162185   -0.00148067   -0.00348708   -0.00151593   0.000225852  -0.000441342   7.54031e-05  -5.84482e-05  -9.73146e-06   8.82424e-06   2.52614e-06   7.71673e-07   2.59247e-07       1.50412       1.96387       2.14156       2.28589       2.11136       2.13577       1.86688       1.70871       1.46324       1.25899       1.00316      0.843928      0.623380      0.464784      0.335756      0.238429      0.158600      0.114292     0.0724091     0.0476595     0.0286463     0.0180187     0.0100399    0.00577777    0.00317812    0.00164166   0.000889008   0.000409174   0.000206877   8.90039e-05   4.07185e-05   1.65321e-05   6.96860e-06   2.37965e-06   9.54784e-07   3.14817e-07
  22  15 3147.2532    3.7780  1.2379 12.8496 -0.0036  0.0249   0.0609   0.0613    0.0975   0.0000   434.7363       9.12382       14.6866      -3.03659      -3.01123      -7.63774       2.37994      -6.02307     -0.379571      -1.13430     -0.587519     -0.135104     -0.299057      0.166007      0.663062    -0.0458243    -0.0487615      0.272303     0.0867523    -0.0833594    -0.0244623   -0.00930748    0.00471723   -0.00126358   -0.00255870    0.00313620  -2.68723e-05  -0.000115013  -0.000206874   1.74221e-05   1.90424e-05   4.88527e-06   5.89029e-06   2.67069e-06   4.30113e-07   3.03700e-07       1.90903       2.40933       2.65849       2.71474       2.58538       2.40154       2.45932       2.16513       1.83396       1.51470       1.25520      0.995023      0.763433      0.583173      0.436702      0.314999      0.214877      0.140032     0.0941247     0.0593589     0.0352664     0.0211640     0.0114019    0.00700236    0.00390988    0.00192933   0.000937702   0.000498735   0.000251038   0.000105576   5.21270e-05   2.07424e-05   8.56319e-06   3.01748e-06   1.16434e-06   3.88869e-07
  22  16 3292.5425    3.4395  1.6324 12.5723 -0.0044  0.0287   0.0480   0.0696    0.0727   0.0000   437.3048       17.5414       12.8400      -5.20366      0.509737      -2.09825      -4.53172      -7.30008       2.19113      -6.16768     -0.852248     -0.175549      0.677793      0.259566     -0.548152      0.111514    -0.0283659      0.273183     -0.188158    0.00295892     0.0791650     0.0231827    -0.0182386    0.00542275  -2.54006e-05  -0.000437206   0.000162451   0.000408144   0.000237865  -0.000161015  -5.29914e-05  -1.83942e-05  -9.36309e-06  -1.18024e-06   3.35915e-07   3.49546e-07       2.11998       2.78706       3.16318       3.28224       3.23082       3.04522       2.81531       2.45988       2.05846       1.73964       1.38931       1.11365      0.853413      0.649804      0.455631      0.309014      0.233483      0.154432      0.101283     0.0666377     0.0407041     0.0250681     0.0139443    0.00798415    0.00444651    0.00225657    0.00122063   0.000601231   0.000295004   0.000129192   5.57326e-05   2.45580e-05   9.72580e-06   3.74101e-06   1.35701e-06   4.25327e-07
  22  17 3437.5409    3.0575  2.3561 12.0438 -0.0021  0.0348   0.0350   0.0875    0.0594   0.0000   441.1298       19.6959       12.5536     -0.843811      -4.11083      -4.91226      0.402028      -8.13054      -4.42149      -1.96494       2.06827      -3.15333     -0.614531     -0.509450     -0.363573      0.880353     -0.242564     -0.116626      0.170297      0.124894     0.0402928    -0.0419401    -0.0147558   -0.00782358    0.00236390   -0.00441438  -0.000808536    0.00147024   0.000348735  -8.61711e-05  -3.24793e-05   6.37113e-05   1.04984e-06   3.36987e-06  -3.99614e-07  -2.46660e-07       2.43957       3.20771       3.44048       3.77526       3.59898       3.30438       3.19477       2.78481       2.48971       2.03015       1.67495       1.33764       1.02929      0.779620      0.566173      0.409312      0.289534      0.186334      0.124280     0.0817054     0.0494658     0.0292128     0.0172498     0.0100488    0.00548512    0.00285131    0.00145437   0.000726085   0.000356527   0.000164275   6.95600e-05   2.91331e-05   1.15254e-05   4.46598e-06   1.58171e-06   5.20440e-07
  22  18 3582.5195    2.5398  3.5876 11.5682 -0.0023  0.0437   0.0245   0.1127    0.0486   0.0000   431.8984       20.7295       8.04464      -1.35782     -0.965323      -2.12486      -3.17128      -2.62811      -1.63859      -4.60927    -0.0318837      -3.14069     -0.120052      0.775931      -1.58444     -0.472691     -0.269873   -0.00938489     -0.131820    -0.0432107    -0.0385722    -0.0811962    -0.0387758   -0.00124970   0.000185647   -0.00514201   -0.00133681   0.000424318  -0.000203374  -4.59002e-05  -5.81692e-05  -7.18721e-06   1.28101e-05   3.38669e-06  -1.65290e-06   6.12394e-07       3.25571       4.15310       4.46561       4.66282       4.69529       4.37192       4.12869       3.60409       3.17092       2.64626       2.18679       1.74447       1.32121      0.990025      0.753558      0.534051      0.378280      0.248804      0.160333      0.101182     0.0635192     0.0400828     0.0231726     0.0127527    0.00702077    0.00366818    0.00185913   0.000941799   0.000440103   0.000197169   8.94932e-05   3.73098e-05   1.44466e-05   5.52203e-06   1.93787e-06   6.56088e-07
  22  19 3727.3768    2.0895  5.0905 11.0679 -0.0016  0.0556   0.0179   0.1446    0.0444   0.0000   447.0040       17.9962       12.8704       5.75305       2.22949      -5.13221      -1.33739      -4.91950      -6.85511      -5.56083     -0.210513     -0.116556    -0.0424271     -0.505046       1.73410       1.65727     -0.546305      0.285058    -0.0804317     0.0548188     0.0373534    -0.0773076  -0.000470880    0.00346144     0.0221218  -0.000851654   -0.00329807   -0.00168549  -0.000325451  -0.000382610   0.000125190   2.81165e-05  -1.88354e-06  -2.09773e-06   1.45220e-06   5.86392e-07       4.09269       5.26813       5.67315       5.84097       5.94067       5.75128       5.10266       4.61874       4.06062       3.33371       2.71165       2.17025       1.67580       1.26626      0.944122      0.679272      0.482419      0.318728      0.206914      0.127350     0.0834368     0.0497841     0.0296406     0.0161377    0.00887380    0.00466956    0.00241374    0.00119727   0.000562395   0.000249270   0.000110442   4.52277e-05   1.81954e-05   6.92296e-06   2.42413e-06   8.55761e-07
  22  20 3872.0881    1.8102  6.8162 10.6051 -0.0015  0.0651   0.0132   0.1764    0.0399   0.0000   432.1829       15.4939       27.3842      -2.88596      -5.46772      -1.06013      -2.56774      -2.74941      -4.60110      -1.94287      -2.35268      -8.76118      -1.62071     -0.927731      0.719059      0.117425     -0.586482      0.765938     0.0587694      0.284700     0.0816669     0.0490963    -0.0266024    -0.0282048     0.0115090   -0.00192475   -0.00295770   0.000912540    0.00177642   0.000375304   1.09847e-05   3.81229e-05   4.46252e-05   5.62142e-06   1.83918e-07  -2.17480e-06       4.65710       6.15957       6.48884       6.92910       6.74748       6.58640       6.03764       5.41468       4.66257       3.92079       3.16366       2.57512       1.99795       1.51688       1.09981      0.786308      0.549471      0.377235      0.245222      0.159368     0.0985653     0.0570911     0.0342946     0.0187096     0.0106101    0.00543613    0.00284793    0.00139054   0.000668378   0.000302671   0.000131074   5.48142e-05   2.19864e-05   8.49870e-06   2.94981e-06   1.00399e-06
  22  21 4016.8983    1.5143  9.3129 10.2542 -0.0013  0.0826   0.0099   0.2291    0.0360   0.0000   438.2656       35.7895       21.7789      -5.84850      -8.67439      -8.31944      -3.24435      -10.9780       1.35580      -2.49469      -4.66039      -4.85680       2.06533      -2.08374      -1.93168      -2.32933     0.0561425     -0.316163     -0.115572     0.0115023      0.153389    -0.0136430      0.120056   -0.00609802    -0.0108090   -0.00205489   -0.00630565   -0.00420512    0.00179695   0.000248240   9.19828e-05  -0.000115768   6.98968e-05   9.24867e-06  -6.41929e-06  -8.83286e-07       5.87026       7.59034       8.27330       8.61385       8.56301       8.15906       7.56337       6.87282       5.86490       4.91228       3.98646       3.20417       2.49939       1.87269       1.41519       1.00769      0.702122      0.473005      0.312302      0.198351      0.122714     0.0738435     0.0426171     0.0247887     0.0131919    0.00714892    0.00362902    0.00178415   0.000862301   0.000394051   0.000174028   7.16922e-05   2.91761e-05   1.08370e-05   3.84190e-06   1.33629e-06
  22  22 4161.7619    1.2377 11.5035 10.1949 -0.0012  0.1059   0.0081   0.2908    0.0317   0.0000   444.2095     -0.533948       30.0203       4.40874       8.49692      -7.50014       6.34926      0.626018       4.66502       3.26256      0.196816       1.78643      -6.88741      -2.69954       1.15846      0.532982     -0.210954      0.629369     -0.493098     -0.397178      0.474700     0.0921450    -0.0968567    -0.0307004    0.00558696     0.0152838   -0.00844771   0.000810867   8.09899e-05  -7.34275e-05   3.42060e-06  -2.46175e-05  -4.13662e-05  -2.10619e-05   5.03898e-08   1.73657e-06       7.58106       10.0731       10.7422       11.3796       11.1326       10.8573       9.98519       8.76599       7.46466       6.46828       5.18945       4.22109       3.24389       2.46079       1.78666       1.27752      0.896263      0.604847      0.405218      0.260607      0.160845     0.0965087     0.0564722     0.0319658     0.0172380    0.00933694    0.00462618    0.00232894    0.00108580   0.000505345   0.000220689   9.30940e-05   3.65840e-05   1.45082e-05   5.00972e-06   1.72887e-06
  22  23 4306.3600    1.0607 13.3710 10.0538 -0.0023  0.1253   0.0067   0.3379    0.0293   0.0000   455.4321       32.1717       16.9198      -8.29327       6.61962      -18.3207       5.61820      -25.8035       5.13998      -10.6469      -6.69807      0.829409      -10.3590       1.88058      -2.07428      -1.43698      0.421611      0.137156     -0.690017      0.361779      0.381595     -0.151069   -0.00320441     0.0118396     0.0141673     0.0259954   0.000318571    0.00168151  -7.83132e-05  -0.000278482  -0.000104772   3.88490e-05  -1.69260e-05  -1.78845e-08   1.09784e-05  -2.49929e-06       8.65477       11.4877       12.6761       13.0272       13.0948       12.3498       11.5501       10.2924       8.84303       7.36025       6.12064       4.88576       3.77746       2.86606       2.10296       1.52300       1.05248      0.720366      0.472750      0.306795      0.191252      0.112884     0.0675318     0.0378855     0.0211249     0.0110092    0.00568705    0.00282304    0.00134780   0.000635329   0.000271140   0.000117119   4.59102e-05   1.77505e-05   6.08196e-06   2.07377e-06
  22  24 4451.1753    0.8441 15.8451  9.9184 -0.0031  0.1592   0.0054   0.4222    0.0267   0.0000   417.9752       23.1273      -3.07583      -8.78858       28.5809       15.7184      -19.0190      -40.0888       32.3467       21.0916      -1.16890      -15.6846       2.48794       5.85953       3.39170     -0.155729     -0.873898      -1.74005    -0.0891302    -0.0436259     -0.154417     -0.270325     0.0488334     0.0671421    -0.0452383    0.00703445    -0.0107473   -0.00859799   -0.00321144   -0.00111151  -3.13114e-05  -0.000362288  -1.62079e-05   2.85626e-05   1.94319e-06   5.52872e-07       11.0613       14.6510       15.5422       16.4567       16.5044       15.6664       14.6340       12.9270       11.1849       9.53630       7.81103       6.28736       4.83821       3.69060       2.71079       1.96410       1.36261      0.928933      0.615844      0.393165      0.247409      0.148816     0.0885168     0.0494870     0.0273775     0.0145174    0.00742356    0.00364706    0.00176592   0.000785824   0.000360514   0.000145951   5.92990e-05   2.23284e-05   7.78827e-06   2.64157e-06
  23   6 1804.2211    0.3426  0.3425  9.5858 -0.0062  0.0166   0.0107   0.0336    0.0374   0.0000   439.0126       1.16252       18.5213     -0.508505      -3.40850      0.483200      0.450561       2.38510       1.83583     -0.125026     -0.471588     0.0629065      0.224799     -0.215116    0.00622335     -0.162222     -0.100868    -0.0698624    -0.0311480    -0.0549384     0.0180050     0.0121844    0.00496152    0.00309419    0.00228070    0.00227994  -0.000301248  -0.000263687   0.000187833   0.000101631  -9.04303e-06   2.53997e-05   2.59243e-06   2.26946e-06   1.29270e-06  -1.86674e-07       1.22493       1.39429       1.49271       1.78038       1.82161       1.70573       1.43460       1.23506       1.18130       1.02318      0.753234      0.598470      0.508957      0.384807      0.289569      0.197803      0.132738     0.0887170     0.0725593     0.0491283     0.0280033     0.0169335     0.0101778    0.00616996    0.00350431    0.00220149    0.00116720   0.000589172   0.000271427   0.000124352   5.61464e-05   2.41535e-05   9.76396e-06   3.57080e-06   1.46486e-06   6.02297e-07
  23   7 1969.6218    0.5348  0.5632  9.6755 -0.0090  0.0188   0.0127   0.0415    0.0560   0.0000   439.7862      -1.24725       18.9215      -1.55146      -3.04899      0.187806      0.882870      -1.60789      0.432793      -1.32475      0.123382      0.630116     -0.623592     0.0589876     0.0166826    -0.0204875    -0.0782740     -0.143350     -0.121885   -0.00304417    -0.0308655    -0.0227194    -0.0168165     0.0109039   -0.00120988   0.000718225   7.18204e-05  -0.000669650   0.000249435   0.000127989   2.60729e-05   1.74781e-05   1.31817e-05   1.20863e-06  -3.06447e-06  -1.25265e-07       1.39007       1.62618       1.84210       1.94279       1.76592       1.91407       1.71973       1.48586       1.27562       1.14424      0.938763      0.719855      0.582967      0.484436      0.332269      0.219856      0.165157      0.119128     0.0784608     0.0547113     0.0359855     0.0195916     0.0115320    0.00679624    0.00407017    0.00214030    0.00113701   0.000562945   0.000302048   0.000130245   5.70128e-05   2.36920e-05   1.13163e-05   4.72150e-06   2.15240e-06   7.21127e-07
  23   9 2287.5183    1.1080  0.8529 10.2673 -0.0050  0.0364   0.0205   0.0450    0.0911   0.0000   439.0960       1.38411       15.1260       1.87779      -1.40593      -5.50150       1.62048      -2.30339     -0.972948     -0.390368      -1.88229      -1.25259      0.401299     -0.351985     0.0518934     -0.120357      0.215553    -0.0484825   0.000103242    -0.0371262    0.00300534    -0.0243977   -0.00624262    0.00264654    0.00782705   -0.00179864  -0.000391222   0.000727125  -0.000170469   2.66291e-05  -6.66448e-05   7.40406e-07   1.55551e-05   7.22786e-06   1.38230e-06  -4.62489e-08       2.51439       1.97941       2.87108       3.76819       3.13598       1.98781       3.53136       3.04813       1.72318       1.63406       1.94687       1.24595      0.681735      0.726695      0.676477      0.378976      0.197638      0.203700      0.153625     0.0887901     0.0348756     0.0374924     0.0249178     0.0121132    0.00502229    0.00337743    0.00271766    0.00132391   0.000510109   0.000153853   0.000119963   7.78618e-05   3.43592e-05   1.29344e-05   4.72656e-06   1.35192e-06
  23  10 2439.2056    1.5370  1.1246 10.5668 -0.0056  0.0241   0.0251   0.0544    0.1275   0.0000   436.1809       4.54947       13.6732      -5.48414      -3.86627     -0.643134      -1.16632     -0.941230      -1.78195      -2.10348      -1.10148      -1.32377     -0.448026      0.969868     -0.226157      0.151923     -0.196596     -0.246724    -0.0829978      0.127821     0.0299593     0.0252496    0.00887597    0.00462578   0.000523623   -0.00347447  -0.000430670   0.000662767   0.000649270  -6.23917e-05  -0.000107706  -1.18152e-05   1.42615e-06  -9.42672e-06  -1.01456e-07   8.43604e-07       1.77377       2.33467       2.25210       2.35307       2.28564       2.35998       2.31798       2.11750       1.78558       1.42306       1.17319      0.942227      0.763706      0.604167      0.463327      0.340363      0.246873      0.172971      0.113998     0.0748273     0.0450568     0.0286469     0.0159113    0.00929311    0.00493959    0.00271651    0.00141779   0.000713306   0.000376562   0.000170054   8.04381e-05   3.53003e-05   1.54080e-05   6.05977e-06   2.35130e-06   8.54276e-07
  23  11 2588.7416    2.0263  1.0871 11.3726 -0.0040  0.0230   0.0334   0.0537    0.1005   0.0000   437.3215       4.51131       12.5626     -0.214433     0.0407695      -6.99888      -2.06192      -2.13310     0.0954954       3.13577      0.849091      -1.56528     -0.301151       1.00974    -0.0944758      0.267765     -0.362264     -0.148366     0.0796290     0.0439840   0.000258443    0.00581193    0.00435445   -0.00510045  -0.000215268    0.00210739   -0.00246325   0.000824726  -4.12382e-05  -0.000173753   1.49392e-05  -2.47673e-05  -1.70689e-07   1.15454e-05   1.76983e-06  -7.86406e-07       1.55315       1.98768       2.24451       2.22110       2.34698       2.12169       1.93484       1.84226       1.61119       1.39281       1.09734      0.945732      0.750844      0.536914      0.418873      0.273841      0.217689      0.144859     0.0933667     0.0607451     0.0392574     0.0240242     0.0157448    0.00863015    0.00453754    0.00258128    0.00145411   0.000720238   0.000390957   0.000176842   8.31361e-05   3.70439e-05   1.53751e-05   5.80733e-06   2.50219e-06   8.37849e-07
  23  12 2737.7490    2.6152  1.0460 11.7395 -0.0034  0.0206   0.0431   0.0532    0.1155   0.0000   439.8774       6.34013       11.8022       1.00616      -2.98460      -3.59880      -4.12379      -3.53907      0.657150      -2.42551      0.517597     -0.288394    -0.0543466      0.553520      0.100586      0.469240      0.377888    -0.0690182     0.0108923   -0.00986007    0.00605190     0.0199857    0.00871278   -0.00386178   -0.00785864   -0.00293340  -1.36991e-05   0.000345147  -0.000225800  -0.000223555  -8.99656e-05   2.71161e-05   8.41167e-06   1.17635e-05  -1.34360e-06   1.76696e-07       1.39145       1.75984       1.99985       1.99584       2.02878       1.97464       1.82896       1.60727       1.42950       1.19642      0.980005      0.810311      0.631956      0.471652      0.348883      0.272464      0.182136      0.125815     0.0871781     0.0546497     0.0361643     0.0218842     0.0131836    0.00763666    0.00447381    0.00237213    0.00123863   0.000642212   0.000312794   0.000157309   7.25980e-05   3.14909e-05   1.40235e-05   5.45822e-06   2.07666e-06   7.93306e-07
  23  13 2886.2563    3.2921  0.9918 12.1165  0.0004  0.0218   0.0553   0.0507    0.1253   0.0000   439.2170       4.71961       12.3371     -0.515302      0.791173      0.477998      -3.27236      -2.90424      0.549017      -2.37107     -0.374359     0.0868618     -0.848070    -0.0155463     -0.647593    -0.0687598      0.178467   -0.00160354    -0.0310460     0.0114033    0.00982764   -0.00175424     0.0156422    0.00807594   -0.00128691   -0.00249435    0.00116484  -0.000474819  -0.000415420   0.000133828   0.000112217  -2.14741e-05  -6.58055e-06   2.79187e-06  -7.68442e-07  -4.21406e-07       1.73667       2.03727       2.15686       2.24960       2.14967       2.24075       2.11828       1.79011       1.53965       1.33064       1.13491      0.977545      0.792044      0.548283      0.404214      0.279803      0.187459      0.137322     0.0993418     0.0666348     0.0424939     0.0256545     0.0152765    0.00827227    0.00462980    0.00253668    0.00124943   0.000644650   0.000321750   0.000152499   6.86731e-05   3.23285e-05   1.38108e-05   5.45455e-06   1.96766e-06   7.41109e-07
  23  14 3033.6642    3.6453  1.1158 12.5862 -0.0045  0.0230   0.0595   0.0554    0.1177   0.0000   437.9319       8.58681       13.3322       1.68888      -2.65198      -6.91727       1.69107      -2.30270      0.527460      -2.55070      -1.60022     0.0696608   -0.00653248       1.19218     -0.698818      0.605222     0.0221105    -0.0395821     -0.106653    -0.0167900     0.0328750    0.00768571    -0.0239682  -0.000699113  -0.000408210    0.00152201   -0.00175064   0.000518152   4.25523e-05   4.36257e-05   0.000113479   7.14060e-06   1.19279e-05   1.07631e-05  -4.17572e-06   3.79483e-07       1.72419       2.19137       2.35287       2.53134       2.33813       2.19673       1.98859       1.92389       1.69644       1.48229       1.25419       1.07030      0.806087      0.595654      0.425473      0.308323      0.209361      0.136060     0.0928847     0.0653417     0.0395273     0.0238644     0.0142655    0.00860512    0.00470577    0.00273510    0.00138344   0.000699218   0.000351774   0.000177572   8.32250e-05   3.85682e-05   1.48991e-05   5.89441e-06   2.27972e-06   8.69161e-07
  23  16 3325.7910    3.4805  1.6917 12.4428 -0.0041  0.0280   0.0467   0.0684    0.0746   0.0000   440.6967       11.8828       14.4646      -1.12679      -5.23793      -3.77820     -0.322916      -7.99392      0.114802      -4.25427       1.12702       1.71808    -0.0290007     -0.954774      0.972152      0.806378     -0.155936     0.0274094    -0.0991836   -0.00766681     0.0681278     0.0325996     0.0190137   0.000187839     0.0105989    0.00402001  -0.000815028  -0.000200708  -0.000290850  -0.000106707   0.000125368  -1.71369e-05   4.62896e-05  -1.99685e-06   2.80343e-06  -1.61280e-06       2.12585       2.56238       2.71102       2.97372       2.89957       2.64924       2.49117       2.34033       2.11102       1.78008       1.43743       1.19519      0.963764      0.729456      0.506705      0.365733      0.277621      0.187118      0.120601     0.0753302     0.0503982     0.0318059     0.0193460     0.0108798    0.00592009    0.00320795    0.00175591   0.000958771   0.000490615   0.000234925   0.000104973   4.35933e-05   1.82980e-05   7.32279e-06   2.87492e-06   1.06391e-06
  23  17 3471.5582    2.9753  2.6731 11.8637 -0.0010  0.0343   0.0305   0.0932    0.0521   0.0000   433.7147       21.4407       11.4429      -1.83015       1.37896      -10.4700       2.25127      -5.00090      0.881824      -1.61120     -0.971234      -1.55156      0.236816     -0.786606      0.861689      0.412956      0.219319    -0.0457975      0.109520     0.0634310    -0.0503081     0.0222212    -0.0342438   -0.00994965     0.0116423    0.00176750   0.000562190   0.000492042  -1.14758e-05   3.03338e-05  -0.000104787   6.42986e-05  -3.45163e-06   4.52482e-06   1.93503e-06  -3.02687e-07       2.49094       3.13322       3.42327       3.59472       3.55874       3.34368       3.07713       2.84326       2.53975       2.12194       1.74681       1.38564       1.11863      0.861545      0.627180      0.452540      0.321439      0.226250      0.148548     0.0941212     0.0594470     0.0378574     0.0228766     0.0129797    0.00715323    0.00406088    0.00217691    0.00117306   0.000575484   0.000274620   0.000120322   5.52177e-05   2.27838e-05   9.38075e-06   3.55534e-06   1.33029e-06
  23  18 3617.1738    2.4290  3.9661 11.3022 -0.0021  0.0451   0.0212   0.1161    0.0446   0.0000   435.3796       10.0009       21.0970     -0.689194       1.97528       4.40143     -0.132526      -12.3348       4.42794       2.03659      -1.82755       2.96862      -2.04388       1.52502      0.693331      0.385577     -0.666575      0.397792      0.162992    -0.0470834    -0.0737794     0.0479625    -0.0452586    -0.0128458     0.0168132   -0.00391111   -0.00159627   -0.00257244   0.000627253   7.38971e-05  -0.000197807   1.06865e-05  -9.05495e-06   1.07709e-05  -4.95273e-08  -1.37225e-06       3.06362       4.10378       4.46407       4.72828       4.59984       4.46685       4.22996       3.70941       3.26897       2.62723       2.24923       1.76464       1.43833       1.08085      0.809300      0.572900      0.418022      0.288589      0.194159      0.129989     0.0796228     0.0510722     0.0292409     0.0175673    0.00943204    0.00534295    0.00283921    0.00146889   0.000741860   0.000354026   0.000162904   7.49480e-05   3.05353e-05   1.29700e-05   4.92577e-06   1.85434e-06
  23  19 3762.4257    2.0671  5.4973 10.9285 -0.0020  0.0554   0.0163   0.1481    0.0422   0.0000   442.2825       22.4983       14.7672      -1.36522       2.09378     -0.829237      -4.83709      -7.34622       12.5203      -2.59470      0.324427     -0.875627       3.72692      -1.62120      0.161761     -0.584944      0.855199     -0.178688      0.135002    -0.0360561      0.125971     0.0360270     0.0292096   -0.00722157    0.00268121   -0.00405927     0.0101441   -0.00111161  -0.000193519  -0.000522087  -4.65700e-06   3.26495e-05  -4.62911e-06   1.62096e-05   1.35542e-05   1.15358e-06       3.86031       5.11094       5.52478       5.79983       5.79678       5.52513       5.19287       4.56481       4.07121       3.33216       2.78259       2.23558       1.78212       1.33626      0.999474      0.742984      0.512406      0.357988      0.240521      0.157270     0.0994217     0.0612975     0.0368480     0.0212430     0.0120529    0.00660835    0.00350282    0.00179788   0.000894160   0.000432546   0.000198621   8.93301e-05   3.74275e-05   1.53160e-05   5.70184e-06   2.15038e-06
  23  20 3907.8773    1.6948  7.0059 10.6907 -0.0028  0.0688   0.0126   0.1829    0.0356   0.0000   434.9950       23.6009       23.8247       5.29801     -0.772838      -19.0916     -0.853035      -16.2722      -5.86971      -7.73861       8.27774      -1.62549      0.979876      -3.75422       1.67160       1.47245      0.738726     -0.946599     -0.659085     0.0445246      0.161927      0.186088    -0.0186173     0.0191760   -0.00166368    0.00135331    0.00216294    0.00446854   4.58410e-05  -0.000801380   0.000344876   0.000223184  -3.09428e-05   3.31918e-05  -9.46894e-06   4.77149e-06       4.63552       6.18843       6.51494       7.15751       6.83484       6.73192       6.09790       5.65118       4.82897       4.17074       3.42427       2.80094       2.22722       1.65486       1.26040      0.891594      0.640650      0.448183      0.295421      0.195830      0.125722     0.0770172     0.0465154     0.0268938     0.0153110    0.00825828    0.00448567    0.00224611    0.00116554   0.000551397   0.000251336   0.000115488   4.62290e-05   1.97305e-05   7.46250e-06   2.70486e-06
  23  21 4052.9487    1.4393  9.3579 10.3077 -0.0015  0.0852   0.0095   0.2270    0.0333   0.0000   437.7464       32.6163       25.9704      -4.37934      -9.76541       5.54661       15.5319       1.46496      -7.93934      -12.5958      0.526073      -1.23793       3.39374      -4.39020      0.350481       1.44684       2.47537     0.0216472      0.403995     -0.159215      0.144925      0.148955    -0.0833255    -0.0347510    -0.0119006    0.00210688     0.0140700  -0.000252330   0.000963162   0.000850563  -0.000387256   0.000165115   0.000164731   1.40999e-05  -6.04679e-06   4.63955e-06       5.81675       7.59375       8.40418       8.80922       8.65843       8.35579       7.73486       6.85655       6.07152       5.24768       4.29250       3.46015       2.71279       2.08565       1.55017       1.12033      0.796238      0.553077      0.362427      0.241869      0.152261     0.0948055     0.0574095     0.0335630     0.0190524     0.0104162    0.00562034    0.00288397    0.00142133   0.000690269   0.000314629   0.000141486   5.91285e-05   2.48788e-05   9.54757e-06   3.57469e-06
  23  22 4197.8435    1.2111 12.1630 10.0914 -0.0006  0.1093   0.0075   0.2950    0.0313   0.0000   427.7227       17.9250       2.29093       21.9048      -5.87037      -6.28335      -9.01798      -6.88330      -14.9675      -8.84514     -0.376812      0.766284       4.93502      -4.60921       1.52192      0.972281     0.0977143     -0.506343     -0.894426      0.189382     0.0361657     -0.297653    -0.0143071    0.00215172     0.0458968     0.0269968    -0.0231687  -0.000787218    0.00544616   -0.00240253  -0.000515066  -5.49190e-05   2.01608e-05   2.75301e-06  -3.63144e-05   5.89042e-06       7.41224       9.80914       10.7307       11.0433       11.0684       10.5597       9.92808       8.92596       7.80440       6.55498       5.53774       4.44058       3.48750       2.68927       1.98205       1.46474       1.03536      0.711139      0.477610      0.314813      0.200145      0.122100     0.0751922     0.0432489     0.0243637     0.0136404    0.00708866    0.00368559    0.00184579   0.000877069   0.000414639   0.000183397   7.91111e-05   3.12157e-05   1.23424e-05   4.55824e-06
  23  23 4343.1523    1.0008 14.2481 10.0738 -0.0018  0.1371   0.0062   0.3607    0.0268   0.0000   447.9943       36.1924       29.9737       14.3160      -7.93767       2.97795      -12.4632       37.0965     -0.764272      0.487582       3.08975       5.46966       8.75503       7.41812      -2.68982    0.00434917      0.742637      0.986660     -0.998757      0.100926      0.188825     -0.129829     0.0882360     0.0644669     -0.107100     0.0136670    -0.0114845   -0.00670699  -5.45630e-05  -0.000310553  -5.48052e-05  -0.000309083   0.000176349   8.07812e-05  -3.08501e-05  -6.74393e-06       8.93547       12.2484       13.2400       13.8086       13.7566       13.1195       12.2991       10.9321       9.80832       8.23923       6.89607       5.47719       4.41109       3.32454       2.49194       1.83292       1.31041      0.884027      0.602949      0.393435      0.248258      0.155743     0.0942836     0.0545883     0.0312891     0.0172990    0.00909812    0.00476071    0.00235964    0.00115850   0.000517045   0.000242469   9.84646e-05   4.14103e-05   1.51745e-05   5.92779e-06
  23  24 4488.2134    0.8268 16.5974  9.9281  0.0008  0.1606   0.0052   0.4336    0.0245   0.0000   442.3936       44.2360       10.1575      -26.3531      0.848747      -12.7811      -16.5665      -19.5119      -16.5075      -6.13632      -1.25327     -0.366568     -0.361998      -2.26681     -0.844257       1.75509       2.48733     -0.742474     -0.303544      0.125291      0.236533      0.118640     -0.259511    -0.0946183    -0.0584171     0.0228280    0.00662216   -0.00549220    0.00263709  -0.000396666   0.000580395   8.51991e-05  -4.63041e-06   2.12893e-05  -3.21175e-05   4.42342e-06       10.7485       14.0772       15.5361       16.2242       15.9989       15.3840       14.3748       12.9850       11.3864       9.73346       8.04765       6.50889       5.22709       3.89174       2.95445       2.18743       1.52842       1.05662      0.721101      0.468835      0.302984      0.185305      0.113803     0.0663188     0.0377945     0.0209206     0.0111485    0.00576075    0.00287386    0.00139958   0.000649103   0.000293011   0.000123110   5.03563e-05   1.87772e-05   7.09270e-06
  24   7 1993.5599    0.5702  0.5998  9.6324 -0.0090  0.0177   0.0128   0.0393    0.0591   0.0000   440.1382      -2.21164       15.1627       1.27311      -1.39173      -1.16765       2.76714      -4.38085     -0.606093      -1.35915       1.09490      0.111383     -0.911877      0.687528     -0.368920     -0.388821      0.168301     -0.111430     0.0618825      0.113921     0.0184018     0.0235346    0.00330926    0.00621083   -0.00707074    0.00240444   -0.00153445  -0.000527829  -0.000308668  -5.15254e-05   0.000263666  -2.95525e-06  -9.80070e-06   8.64199e-06   6.93396e-06   2.47157e-06       1.24508       1.51500       1.60088       1.73998       1.88168       1.68840       1.52067       1.42895       1.31120       1.13603      0.904038      0.678500      0.578195      0.473322      0.338652      0.256235      0.178975      0.126702     0.0866148     0.0596578     0.0380770     0.0229672     0.0142527    0.00851382    0.00506306    0.00293839    0.00173907   0.000897079   0.000496528   0.000231145   0.000111077   5.11784e-05   2.16986e-05   9.15321e-06   3.48238e-06   1.44816e-06
  24   8 2156.8286    0.8496  0.7595  9.8742 -0.0057  0.0199   0.0160   0.0411    0.0820   0.0000   438.3746     -0.656092       14.2740       3.89312      -1.78216       1.30944       1.93518      -1.54367     -0.463488      -1.19972     -0.434685     -0.722110     -0.211160     0.0524530     -0.164093  -0.000417681     0.0892478    -0.0331979      0.132172    -0.0225676   -0.00872635    0.00900139  -0.000645746    -0.0214683    -0.0118026  -0.000677584   0.000630680   0.000693246  -9.69326e-05  -0.000400103  -2.78264e-05   1.38250e-05  -3.44018e-06  -5.64147e-06  -3.22047e-06   1.12881e-06       1.36056       1.71466       1.88201       2.06398       2.06602       1.86489       1.83577       1.64649       1.44323       1.11406      0.962205      0.810748      0.662241      0.464025      0.359778      0.270991      0.201801      0.137803     0.0878465     0.0636360     0.0427707     0.0265974     0.0151686    0.00931291    0.00567495    0.00330597    0.00166704   0.000827633   0.000436294   0.000241322   0.000122783   5.74933e-05   2.56604e-05   1.05880e-05   4.38747e-06   1.67737e-06
  24   9 2314.3761    1.1673  1.0318 10.1750 -0.0020  0.0216   0.0190   0.0501    0.0996   0.0000   438.5312       1.01251       13.6590       6.44508      -3.25833      -2.99114      -1.69529      -2.27356      0.392999     -0.452991     -0.357182       1.57034      0.256200      0.331065      0.239271     -0.200950      0.259207     0.0218027    -0.0851385   0.000169271    0.00945191    -0.0194733     0.0242845    0.00528139   -0.00276444  -0.000667119  -0.000580274  -0.000852812  -0.000471810   0.000491434  -4.84276e-05  -9.61668e-05   1.19307e-05  -1.16138e-05  -2.94592e-06  -4.20460e-06       1.38935       1.81855       1.92384       2.10480       2.02038       1.99612       1.85461       1.70885       1.42886       1.23988       1.04850      0.872615      0.687929      0.529523      0.403247      0.284017      0.208425      0.140203      0.102465     0.0702065     0.0449568     0.0279178     0.0174688     0.0103075    0.00597542    0.00330553    0.00186099    0.00102652   0.000513012   0.000251244   0.000122029   6.10864e-05   2.59201e-05   1.20449e-05   4.70663e-06   1.93668e-06
  24  11 2617.7699    2.1536  1.0802 11.2675 -0.0037  0.0213   0.0348   0.0505    0.1181   0.0000   440.1996       7.69956       16.2681      -2.90123      -2.87270       2.49886     -0.199653      -4.73703      0.681098      -1.82525      0.346002      -1.03605      0.132270     -0.184939      0.462650    -0.0341708     -0.331015    -0.0401192     0.0986268      0.124091    -0.0448215     0.0132602   -0.00918492    -0.0138671    -0.0106431   -0.00376032    0.00382677   0.000561574  -0.000154512   0.000355068  -0.000128754   4.75426e-05   8.59811e-05   1.13603e-05  -9.20771e-06  -2.86221e-06       1.48972       1.80242       2.00319       2.25657       2.15566       2.09263       1.92779       1.71607       1.48638       1.32859       1.09737      0.915888      0.692902      0.535642      0.404016      0.298737      0.219232      0.147100      0.101357     0.0665296     0.0450184     0.0276140     0.0179079     0.0105920    0.00635991    0.00370082    0.00201742   0.000998123   0.000543531   0.000268388   0.000130854   6.00392e-05   2.76410e-05   1.23658e-05   4.70153e-06   1.97633e-06
  24  12 2767.8159    2.7296  1.0386 11.7911 -0.0001  0.0220   0.0435   0.0518    0.1136   0.0000   437.0776       3.75516       13.1541      -2.48532      0.369827      -2.32098     -0.122739     -0.653657       1.38384     -0.503876     -0.699316    -0.0821169     -0.518027      -1.04004     -0.618884      0.315484     -0.153433     -0.309702     0.0453771    0.00938596     0.0525138    -0.0200323    0.00793285   -0.00471218    0.00589139   0.000544792  -3.71245e-05   -0.00121282   0.000208608   0.000330530  -0.000178208  -0.000125522   5.05960e-05   7.56418e-06  -1.57576e-06   6.83137e-07       1.63721       2.02553       2.07302       2.03355       1.96257       2.03128       1.98904       2.00848       1.69571       1.40838       1.10860      0.789519      0.681238      0.552390      0.468963      0.366652      0.268461      0.190090      0.125150     0.0755741     0.0503472     0.0293649     0.0168794     0.0102999    0.00591197    0.00348211    0.00185105   0.000969492   0.000514978   0.000255137   0.000127226   5.83116e-05   2.50289e-05   1.06515e-05   4.99557e-06   1.94675e-06
  24  13 2917.1843    3.2878  1.0441 12.4192 -0.0009  0.0212   0.0531   0.0522    0.1021   0.0000   440.4740       9.49619       11.3851     -0.690037       1.30856      -4.47407       1.65538      -3.81704      0.990996     -0.979969      -1.22913      -1.09897      0.578113     -0.289638     -0.190660      0.137005      0.138233     0.0161521     0.0428937     0.0785051    -0.0926596     0.0272411     0.0205605     0.0135810   -0.00583961    0.00327164  -0.000365650   0.000452919   0.000110695  -0.000120181  -6.74653e-05   4.47755e-05   3.12098e-05   8.69678e-06  -4.65017e-06   1.67704e-07       1.45999       2.00174       2.05600       2.19545       2.15827       1.91382       1.99685       1.67838       1.63603       1.30857       1.14292      0.938316      0.720744      0.568512      0.410770      0.319301      0.217633      0.151998      0.103294     0.0680432     0.0444483     0.0265256     0.0169543     0.0100128    0.00564592    0.00327595    0.00174856   0.000973398   0.000483509   0.000242625   0.000118393   5.78464e-05   2.52033e-05   1.13452e-05   4.27521e-06   1.72573e-06
  24  14 3065.2341    3.7980  1.1093 12.4616 -0.0045  0.0217   0.0600   0.0525    0.1296   0.0000   438.7176       11.8796       11.7764      -3.92405       2.84513      -2.96168      -1.45334      -2.27704       2.10723      -4.88366      -1.35217     -0.345832      -2.14218     -0.124448     -0.157335      0.132005     -0.159976      0.141430    -0.0537588     0.0529473    -0.0447798    -0.0656870   -0.00227486   -0.00247402   0.000143164    0.00232294    0.00113129  -0.000112175   0.000258150   5.42252e-05  -8.10030e-05  -9.67727e-05  -1.86242e-05  -1.41939e-05  -1.92043e-06   4.28157e-06       1.42799       1.84557       1.97921       2.01185       2.03241       2.02697       1.82931       1.79316       1.47907       1.28050       1.09693      0.866186      0.704330      0.560150      0.403702      0.307374      0.214660      0.157638      0.103855     0.0737120     0.0451677     0.0296657     0.0177760     0.0106942    0.00590275    0.00345197    0.00184004   0.000997160   0.000517134   0.000257098   0.000122655   5.83552e-05   2.62805e-05   1.14408e-05   4.58509e-06   1.90190e-06
  24  15 3212.2717    3.6901  1.4649 12.6226 -0.0043  0.0249   0.0520   0.0636    0.0855   0.0000   438.7964       13.8810       13.7929      -4.15478      -4.68447      -6.64080       1.00712      -6.31933     -0.619947      -1.89041      0.664907      -1.44664      0.503987     0.0571029      -1.11705     -0.260800     -0.235231    -0.0391243     -0.114117    -0.0501034     0.0145670    -0.0103959     0.0127639     0.0234356    0.00494393   -0.00260479   -0.00103944   -0.00105892  -0.000511413  -0.000421669   7.67397e-05   1.83254e-05   4.15817e-05  -1.96349e-05   9.19943e-06   3.37182e-06       1.75255       2.23682       2.34153       2.43351       2.36988       2.42028       2.24118       2.07401       1.81775       1.55026       1.26731       1.01240      0.814111      0.631831      0.488733      0.378783      0.274327      0.189748      0.131358     0.0819600     0.0518847     0.0337090     0.0213462     0.0125243    0.00721237    0.00399276    0.00219534    0.00115438   0.000607950   0.000301295   0.000142214   6.44271e-05   3.01373e-05   1.29887e-05   5.19979e-06   2.02178e-06
  24  16 3358.7814    3.3058  1.9514 12.3541 -0.0044  0.0289   0.0395   0.0759    0.0603   0.0000   437.6029       15.0044       11.5786      -1.43665       2.32957      -10.9642       2.96827      -2.33799    -0.0849050     -0.714849      -3.51125      -1.33192      -1.06299       1.03505     -0.483248     -0.122867      0.521251     0.0862002     -0.109730     0.0446389   -0.00661285    -0.0154713    -0.0318537   -0.00466436    0.00536265    0.00132169   -0.00471463    0.00184747  -0.000140207  -0.000243664   5.03583e-05   5.70894e-06  -3.29947e-05  -2.36869e-05   1.32739e-05   3.27093e-06       1.94729       2.53821       2.71106       2.81049       2.82003       2.62532       2.53165       2.25118       2.03274       1.82213       1.55614       1.24135       1.00491      0.765752      0.580591      0.417131      0.295856      0.206440      0.139140     0.0967336     0.0599406     0.0381631     0.0241263     0.0144060    0.00832123    0.00472070    0.00261803    0.00145654   0.000705045   0.000366021   0.000164056   8.16531e-05   3.60403e-05   1.56635e-05   6.33969e-06   2.61922e-06
  24  17 3505.2251    2.8173  3.1772 11.6229 -0.0026  0.0381   0.0260   0.0978    0.0478   0.0000   440.1044       14.3107       10.0966       1.03988      -1.49501      -11.3550     -0.881782      -10.5196      0.488081      -2.46950     -0.953370      -4.80655      0.853040      0.699564      0.819080     -0.114517    -0.0932811      0.406862      0.134847     -0.197929     -0.115041    -0.0661861     0.0375046    -0.0285302    -0.0168131   -0.00589822    0.00165728  -0.000567566   -0.00136091   0.000415107   0.000212807  -0.000215918  -9.18549e-06  -2.56086e-05   7.00326e-06   4.31455e-06       2.53402       3.28718       3.46361       3.70787       3.67838       3.66895       3.34183       3.13307       2.70614       2.28686       1.94606       1.50887       1.21175      0.942519      0.755201      0.541712      0.413302      0.287023      0.190780      0.125306     0.0819999     0.0512405     0.0323410     0.0188601     0.0114122    0.00634494    0.00346749    0.00183861   0.000949708   0.000475702   0.000230096   0.000105665   4.63267e-05   2.02877e-05   8.58720e-06   3.41838e-06
  24  18 3651.3967    2.3089  4.1314 11.3778 -0.0021  0.0465   0.0198   0.1197    0.0400   0.0000   446.1291       17.8925       11.1566      -4.13664       1.37151      -7.88123      -2.65892      -1.87329      -4.20836      -3.74609      -7.19358      -1.79868     -0.760429      0.643141       1.41247     -0.152006      0.386187     -0.245313      0.153486    -0.0383724      0.168093     0.0552071     0.0402550    -0.0104547    -0.0133868   -0.00247027   -0.00284760   -0.00306943   0.000877278   0.000574661  -8.20752e-07   0.000122512  -3.55527e-06  -3.65099e-05  -1.94440e-05  -6.41003e-06       2.97298       4.01237       4.36138       4.37048       4.57853       4.23081       4.14109       3.66703       3.24119       2.85288       2.33508       1.91081       1.52207       1.16842      0.915426      0.654512      0.486940      0.333691      0.231820      0.151774     0.0995648     0.0629619     0.0380574     0.0234705     0.0134277    0.00764269    0.00421818    0.00222804    0.00117114   0.000564257   0.000281147   0.000131069   5.72428e-05   2.57269e-05   1.02365e-05   4.14835e-06
  24  19 3797.2289    1.9268  6.1565 10.8360 -0.0013  0.0598   0.0142   0.1604    0.0376   0.0000   438.8981       22.5988       25.2055      0.188552      -5.10648      -18.0286       9.55608      -11.0890      -4.23795      -5.90643       10.3407      -1.13354     -0.619914      0.160264     -0.543146       1.68530     -0.187015     -0.744357   -0.00108879      0.310688    -0.0744209    -0.0980840    -0.0264161    -0.0587145     0.0192300   -0.00457096   -0.00702509    0.00181489  -0.000746415  -0.000283184  -0.000574724  -0.000114513   2.44683e-05  -6.75523e-05   6.64223e-06  -5.74025e-06       3.82562       5.10624       5.54739       5.80192       5.96207       5.61636       5.31420       4.78639       4.16397       3.60681       2.98055       2.42235       1.89609       1.50845       1.14037      0.851482      0.599180      0.427039      0.297063      0.196026      0.128997     0.0800490     0.0500889     0.0300251     0.0174215    0.00992190    0.00558646    0.00294314    0.00153973   0.000755895   0.000363444   0.000168887   7.75668e-05   3.31383e-05   1.35395e-05   5.39589e-06
  24  20 3943.0794    1.6475  7.7392 10.5064 -0.0008  0.0707   0.0113   0.1896    0.0355   0.0000   446.9185       5.42418       3.85565       7.48156      -11.1577      -20.8047       2.59669      -11.0055       2.90355      0.251282      -10.1572     -0.347522       1.76311     0.0503407     -0.613849      0.155450     -0.433541      0.839459      0.272589      0.259078     0.0589811     -0.167529     0.0668371    -0.0574484   -0.00149637    0.00230803    0.00148603  -0.000221546   -0.00208485   0.000531561   0.000556287   0.000295955  -9.65909e-05   7.89924e-05   2.08418e-05  -1.07567e-05       4.68232       6.21745       6.62421       6.95788       7.08562       6.73615       6.37730       5.76141       5.07411       4.30065       3.58154       2.97729       2.31211       1.82977       1.39257       1.00470      0.739578      0.520816      0.356837      0.237825      0.152587     0.0987016     0.0598484     0.0364991     0.0206624     0.0117277    0.00652027    0.00341556    0.00181385   0.000896627   0.000430674   0.000202120   8.88044e-05   3.94903e-05   1.56370e-05   6.37613e-06
  24  21 4089.0527    1.3753 10.0951 10.2881 -0.0009  0.0896   0.0088   0.2432    0.0310   0.0000   428.5533       7.72955       6.40144       5.88699       17.3500      -7.91676       12.0768      -15.1617      0.536383      -5.96813       4.07907      0.155942      -1.75762      -3.36909    -0.0906075       2.00469      0.397368      -1.02910    0.00882598     0.0759330      0.148908    -0.0458742      0.135569    -0.0438866     0.0106955    -0.0302160    0.00105672   -0.00131969   -0.00135716  -3.33459e-05    0.00117320  -1.95997e-05  -9.10697e-05  -8.06748e-05  -2.78108e-06   4.56475e-06       5.86733       7.63826       8.35651       8.60896       8.79687       8.38004       7.88257       7.25718       6.44602       5.44381       4.52412       3.72104       2.91369       2.30926       1.74362       1.32213      0.955950      0.674695      0.453270      0.299148      0.197042      0.121506     0.0772025     0.0455712     0.0266952     0.0152875    0.00821404    0.00444588    0.00230891    0.00114080   0.000567492   0.000263031   0.000116039   5.11846e-05   2.03851e-05   8.05686e-06
  24  23 4379.7619    0.9439 14.0323 10.0417  0.0006  0.1309   0.0059   0.3566    0.0258   0.0000   416.9728       11.1396       11.4797      -30.6957     -0.446115      -2.98879      0.165630       19.5322      -17.6519      -16.6617       7.73970      -7.53733      -5.46834      -2.30656    -0.0511580      -2.58913     -0.566418      0.461294      0.554381    0.00734313     0.0485076     0.0601683     -0.102032    -0.0609725      0.168474    -0.0285563     0.0214636   -0.00810191   -0.00652520  -0.000718609  -0.000769139   0.000214256   0.000283660  -5.06391e-05   4.79459e-05  -3.18936e-06       8.61938       11.1998       12.4662       12.8991       12.9565       12.5879       11.6765       10.5582       9.36276       7.98934       6.70888       5.47147       4.26284       3.34735       2.56292       1.91390       1.39203      0.967642      0.662974      0.442367      0.286439      0.182579      0.113897     0.0683048     0.0406728     0.0228542     0.0127474    0.00674188    0.00349116    0.00176019   0.000844005   0.000401823   0.000179556   7.88210e-05   3.13304e-05   1.26338e-05
  25   6 1847.8622    0.4267  0.4435  9.5396 -0.0059  0.0187   0.0112   0.0351    0.0423   0.0000   439.4651     0.0588633       20.1427     0.0836088      -1.80705     -0.760802     -0.242296    -0.0126182       1.02584      0.109003      -2.54866     -0.228222     -0.250310      0.620833      0.137087      0.303167     -0.297841     0.0610504     -0.104065     0.0652326   -0.00660718    -0.0177525    -0.0312818    -0.0220064    0.00578594    0.00193597   0.000696861    0.00282057   0.000155077  -0.000451397   8.52944e-05   8.86601e-05  -5.98260e-06  -3.06273e-07   8.16456e-06   2.26190e-06       1.06292       1.53524       1.54367       1.80227       1.49443       1.88970       1.36476       1.54076       1.18893       1.20210      0.891647      0.848615      0.601996      0.450953      0.393058      0.295252      0.192158      0.150655     0.0933125     0.0626846     0.0425254     0.0257658     0.0170237     0.0103859    0.00666556    0.00350242    0.00216120    0.00118180   0.000656083   0.000279066   0.000160516   6.73853e-05   3.37801e-05   1.58248e-05   7.16399e-06   2.87836e-06
  25   8 2181.7957    0.8865  0.8646  9.9297 -0.0018  0.0210   0.0156   0.0472    0.0814   0.0000   439.0344    -0.0714296       16.2635      -2.45881      0.238111     0.0641787      0.791983      0.351282     -0.394457       2.31370     -0.465756     0.0394183     -0.670157     -0.277202     -0.290260      0.605049      0.125105    -0.0616951    -0.0145594    -0.0200782    -0.0141582    -0.0123123    -0.0190846   -0.00765751    0.00649231   -0.00266594   -0.00221316   0.000774095  -0.000808716  -0.000285758   0.000283109   3.91565e-05  -8.18038e-05   2.42707e-05   1.00978e-05  -2.84854e-06       1.39104       1.73553       1.79068       1.98709       1.75704       1.83791       1.79231       1.80810       1.44311       1.27403      0.995544      0.844494      0.616193      0.519223      0.416478      0.356974      0.246200      0.174802      0.123159     0.0861666     0.0505928     0.0324742     0.0202335     0.0137750    0.00734457    0.00421029    0.00224729    0.00143129   0.000736863   0.000389422   0.000166495   8.40109e-05   4.19661e-05   2.14118e-05   9.91539e-06   3.93534e-06
  25   9 2340.5788    1.2379  0.9703 10.5969 -0.0077  0.0199   0.0206   0.0496    0.0833   0.0000   439.5203       3.14972       13.3963      0.379460     -0.280518      -1.15442      -2.29185     -0.444086      -1.26358      -1.24060      0.842532       1.12648      0.163033       1.16670    -0.0270251      0.471261      0.162364     -0.197594     -0.209402    -0.0154765     0.0722172     0.0269706     0.0295764   -0.00329783    0.00202251    0.00639721   0.000252689  -0.000653934  -0.000593821   0.000197977  -0.000282003  -2.18485e-05   5.60222e-06  -1.09166e-05  -5.20432e-06   2.33772e-06       1.26564       1.53004       1.70036       1.91867       1.86554       1.78040       1.61809       1.56038       1.37482       1.17331      0.990186      0.819557      0.698756      0.515386      0.397470      0.286800      0.219856      0.159978      0.106271     0.0702463     0.0494281     0.0323716     0.0203549     0.0122689    0.00732815    0.00464521    0.00252939    0.00135006   0.000701833   0.000392777   0.000212576   0.000101122   4.70400e-05   2.17526e-05   9.18208e-06   3.84210e-06
  25  10 2494.4578    1.7307  1.0041 11.0192 -0.0044  0.0208   0.0278   0.0482    0.0998   0.0000   440.1830       4.84232       16.1778      -2.14615      -3.51168      -4.33630       1.16458      -3.05766       1.54270      -1.09308       1.69036     -0.753114     -0.682805      -1.12846       1.27198     -0.432967    -0.0264305     0.0369852     -0.112427     0.0403115    0.00828123    -0.0401731   0.000103294    0.00648824     0.0128537   -0.00239976   -0.00134304   0.000868894   0.000111082   0.000228193  -0.000106949  -4.13363e-05   4.75157e-05  -1.30612e-06  -1.31310e-05  -7.34358e-07       1.34620       1.66447       1.74996       2.03961       1.98107       1.80717       1.72923       1.57116       1.44159       1.24378       1.05642      0.862889      0.666761      0.575326      0.423444      0.316366      0.208064      0.165378      0.117076     0.0751125     0.0488551     0.0323065     0.0212960     0.0126281    0.00747215    0.00444223    0.00246080    0.00141951   0.000798332   0.000421076   0.000215207   9.98762e-05   4.51014e-05   2.03985e-05   9.00223e-06   4.32053e-06
  25  11 2646.3396    2.2176  1.0088 11.6873 -0.0027  0.0230   0.0370   0.0505    0.1020   0.0000   439.4647       3.20818       12.6010     -0.206580      -3.25050      0.411590      -1.45079      -3.83969      0.994285     -0.109003       2.13892      -1.86421     0.0866560     -0.690752      0.927858     -0.589083     -0.233213      0.213064     0.0793614    -0.0847869     0.0134358    -0.0201648    0.00627923   0.000367934    -0.0199595    0.00786532    0.00225018   -0.00198222  -0.000491355   0.000262566   6.20558e-05  -1.29124e-05   7.04731e-06   5.21245e-05   1.24386e-07   1.59682e-06       1.44182       1.85024       1.97513       2.09422       2.11939       2.05936       1.91388       1.75976       1.57007       1.32544       1.17118      0.873571      0.697548      0.586099      0.455167      0.309731      0.256769      0.181405      0.126563     0.0805323     0.0554027     0.0353713     0.0232363     0.0131455    0.00836482    0.00502971    0.00285700    0.00145260   0.000846420   0.000436736   0.000218379   0.000103990   4.78069e-05   2.01036e-05   9.64015e-06   3.95172e-06
  25  12 2797.5304    2.8383  1.0111 12.0145 -0.0048  0.0203   0.0456   0.0479    0.1058   0.0000   440.0446       7.65996       17.0624       2.09444      -4.09633      -2.44078      0.881608      -1.94783     -0.406874      -1.27092     -0.624234      0.454239     -0.773736      0.142430      0.376820      0.232128     0.0332033      0.282657    -0.0289247     0.0679458     0.0869695     0.0505255    -0.0110904    -0.0143480    0.00542768    0.00493248    0.00397292   0.000327312   0.000121821   0.000541014  -1.04561e-05   0.000159008  -2.18897e-05  -1.07322e-05   9.63592e-06  -1.77256e-06       1.37341       1.86415       1.94866       2.07810       1.94970       1.82273       1.76293       1.63542       1.43774       1.32689       1.16102      0.960763      0.767948      0.595809      0.442541      0.323149      0.226883      0.161168      0.107450     0.0745362     0.0496303     0.0308945     0.0198574     0.0122898    0.00736758    0.00411845    0.00235690    0.00133550   0.000686990   0.000361855   0.000173821   8.62825e-05   4.15162e-05   1.92373e-05   8.19542e-06   3.41014e-06
  25  13 2947.6143    3.4705  0.9755 12.4095 -0.0030  0.0191   0.0560   0.0471    0.1025   0.0000   439.0997       6.57626       11.5494      0.883690      -3.12136       1.47035      -1.31378      -2.99488    -0.0227944     -0.485281     0.0602299      -1.14272      0.225263     -0.311014     -0.365763    -0.0934239     -0.196767      0.124761      0.113395    -0.0399209    -0.0570793     0.0512226     0.0312323    0.00280653  -3.93709e-05    0.00185674    0.00281318  -0.000366367    0.00180632  -0.000863580  -0.000198798   9.32787e-05   1.44889e-05  -1.38067e-05   7.80257e-06  -3.36892e-06       1.33211       1.63793       1.77676       1.78970       1.74513       1.81652       1.67679       1.56715       1.33998       1.17532       1.00695      0.855177      0.698002      0.552041      0.413008      0.294671      0.204764      0.153082      0.107842     0.0750133     0.0501199     0.0327706     0.0204549     0.0125421    0.00707142    0.00399135    0.00233435    0.00122222   0.000663758   0.000349652   0.000176489   8.17321e-05   3.72504e-05   1.80938e-05   7.52112e-06   3.39440e-06
  25  14 3096.4039    3.8674  1.2551 12.5040 -0.0038  0.0232   0.0565   0.0554    0.1080   0.0000   438.5768       10.0526       13.7114       1.82403      -6.03908      -3.97319      -2.21182      -4.74095       3.27706      -4.13681       1.14859     -0.464086      -1.52106    -0.0665831     0.0999302    -0.0991332     -0.119796      0.272426      0.184057     -0.194969     0.0529686     -0.105215   -0.00303626    0.00968995   -0.00640742    0.00139591   -0.00482981  -0.000607190   0.000230384   0.000126944   4.11557e-05  -0.000150873  -2.65602e-05  -1.10318e-05   7.67585e-06   1.35329e-06       1.62620       2.10397       2.27343       2.40082       2.40722       2.26221       2.00326       1.88419       1.72617       1.52899       1.27540       1.08031      0.888791      0.675873      0.499689      0.349267      0.251206      0.184158      0.128257     0.0836867     0.0540389     0.0363196     0.0235365     0.0150486    0.00853143    0.00478268    0.00272068    0.00149101   0.000844240   0.000453531   0.000215342   0.000109426   4.81212e-05   2.12189e-05   9.65487e-06   3.81978e-06
  25  15 3244.1641    3.7058  1.3409 12.7219 -0.0058  0.0263   0.0532   0.0586    0.0878   0.0000   436.3447       14.7236       11.3469     -0.634404      0.196689      -4.98245      -1.19253      -3.68941       1.48272      -4.41481      0.354765      -1.18064     -0.968924      -1.09443     0.0655982      0.171811     -0.423760      0.260871      0.165283     0.0442762    -0.0726831    -0.0410216     0.0145255   0.000799990    -0.0160158   -0.00312007  -0.000832031   -0.00247968  -0.000121458  -0.000417199  -9.65662e-05   2.68217e-05   2.34777e-05  -1.48772e-05   4.47754e-06   7.05985e-06       1.74085       2.13835       2.13767       2.45539       2.58106       2.42196       2.09134       2.03276       1.98468       1.64579       1.22752       1.00927      0.864049      0.740286      0.528194      0.377773      0.292639      0.220284      0.158756     0.0995222     0.0629236     0.0419235     0.0283350     0.0174121    0.00996338    0.00540396    0.00303174    0.00176366    0.00106290   0.000559466   0.000288952   0.000134651   5.99387e-05   2.49708e-05   1.06464e-05   4.38686e-06
  25  16 3391.4315    3.1704  1.9955 12.4319 -0.0037  0.0293   0.0376   0.0757    0.0559   0.0000   439.5342       9.72337       10.5966      -2.89712       1.03125      -7.58277     -0.358858      -3.56714      -1.58760      -4.44279       2.37390     -0.520246      0.181477      -1.69616      0.280396      0.920245      0.289987     -0.163126      0.279898      0.187906    -0.0567765     0.0456785    -0.0115350    0.00699318   -0.00874210    0.00773565   -0.00565263   -0.00400986   -0.00186821    0.00127924   0.000291292  -5.19409e-06  -0.000142706  -3.18094e-05  -1.49515e-05   6.91848e-06       1.90379       2.44078       2.65582       2.83355       2.74851       2.80024       2.51999       2.30718       2.05591       1.78692       1.53950       1.25127      0.995089      0.779091      0.604180      0.453055      0.324471      0.234556      0.162084      0.109492     0.0732359     0.0473056     0.0296503     0.0185468     0.0111372    0.00650291    0.00373675    0.00204342    0.00108246   0.000559984   0.000281224   0.000133993   6.40462e-05   2.88784e-05   1.26243e-05   5.34493e-06
  25  17 3538.4299    2.6238  3.0560 11.8832 -0.0009  0.0378   0.0255   0.0986    0.0436   0.0000   444.1936       17.3034       12.6920      -4.56124      -3.09692      -8.22491      -2.36873     0.0278362       6.62712     -0.716791      0.944274      -2.12697      -2.53460      0.685481      0.807023     -0.783813      0.192503      0.670327      0.111933    0.00350801    -0.0395227     0.0456438     0.0529915   -0.00808055    0.00763043  -7.37552e-05   -0.00396936   -0.00215743   -0.00205759   7.01552e-06   0.000522484   7.74433e-05  -0.000152962   3.56025e-06  -2.50747e-06  -3.70763e-06       2.47291       3.18355       3.43589       3.67207       3.63324       3.57248       3.33097       3.05747       2.78626       2.27849       1.92960       1.58298       1.29153       1.00125      0.782793      0.581608      0.434538      0.313520      0.216287      0.144049     0.0980709     0.0622942     0.0392775     0.0238599     0.0147301    0.00817949    0.00469672    0.00261000    0.00137817   0.000718169   0.000368318   0.000180341   8.43209e-05   3.90131e-05   1.58438e-05   6.98905e-06
  25  18 3685.2296    2.2317  4.7658 11.1665 -0.0004  0.0495   0.0176   0.1255    0.0395   0.0000   433.1854       13.1173       18.2754      -6.17386       5.75886      -13.1565    -0.0940858     -0.552727      -3.47659      -3.22756      0.313930      -4.97974      0.343458      0.916078      0.848808     -0.296625     0.0396050     -0.136315     0.0404054      0.203498    -0.0877059    -0.0508258     0.0613469    0.00632114    0.00389962    -0.0142563    0.00681981    0.00196401  -0.000345922   -0.00205339  -0.000385036   2.18607e-06  -1.07787e-05  -6.37858e-05  -1.26771e-05   4.82189e-06       3.25196       4.23688       4.67713       4.81788       4.93400       4.78218       4.44746       4.14028       3.58323       3.02662       2.58080       2.06009       1.69783       1.30334       1.02500      0.757850      0.564418      0.401026      0.279250      0.192939      0.124079     0.0816831     0.0515025     0.0310599     0.0184703     0.0109652    0.00599617    0.00337898    0.00176993   0.000929193   0.000472920   0.000224856   0.000107580   4.77270e-05   2.16655e-05   8.77392e-06
  25  19 3831.7202    1.8863  6.5658 10.7577 -0.0012  0.0604   0.0131   0.1622    0.0357   0.0000   442.9330       20.8508       10.7572       2.19549       3.69026      -20.5161      -2.05119      -1.06762      -1.60583      -1.45093       2.65762       1.54105       4.53650      0.219330     -0.877526      0.900440     -0.938668    -0.0887782     0.0886322      0.109308    -0.0418615     -0.121745    -0.0559086    -0.0889867    -0.0536883    0.00159625    0.00330053    0.00223784  -5.30666e-05   -0.00218526  -0.000326955  -0.000150721  -0.000201237   2.09762e-05   1.55808e-05   1.34886e-07       3.83810       5.05410       5.55073       5.81194       5.71452       5.60103       5.24005       4.88094       4.26356       3.72149       3.10588       2.60247       2.07861       1.63212       1.25912      0.922297      0.697022      0.485482      0.338818      0.233817      0.152765     0.0994103     0.0617390     0.0390209     0.0228633     0.0131096    0.00761867    0.00407066    0.00225137    0.00114508   0.000580068   0.000285261   0.000134532   6.25351e-05   2.62516e-05   1.10946e-05
  25  20 3978.0246    1.5657  9.0980 10.4686 -0.0013  0.0782   0.0100   0.2158    0.0317   0.0000   436.3476       11.8406       16.7526       3.36489      -4.75044      -3.67464      -4.52483      -5.99572      -12.0379      -5.82613       2.39483       3.07706       2.86830      -3.19392      0.763488       1.03392      0.801872     -0.570048      0.597580      0.411569     -0.275298      0.154819     0.0578934   -0.00824614    -0.0506483   -0.00719889    0.00902389   -0.00378641   0.000473022   -0.00285572   0.000629948   3.73080e-05  -9.52112e-05  -8.76469e-05   1.07861e-05   4.80139e-06       4.90552       6.56815       7.21973       7.44448       7.49480       7.25446       6.82218       6.20676       5.57336       4.81212       4.03242       3.36505       2.68146       2.10653       1.61933       1.21157      0.884995      0.632281      0.436086      0.298317      0.200074      0.127761     0.0810113     0.0489614     0.0296867     0.0174358    0.00989408    0.00542114    0.00288677    0.00150534   0.000761015   0.000372234   0.000175292   7.91691e-05   3.40190e-05   1.42374e-05
  25  21 4124.2196    1.3121 10.8737 10.2814 -0.0003  0.0949   0.0082   0.2572    0.0298   0.0000   437.1435       28.6620       17.2708       11.4341      -4.60230      -8.47946      -2.45989      -2.73761      -3.43628       4.32452       8.18512      -11.2618       4.05150       1.75513      0.222123       1.71331      -1.66317      0.197756      0.403913     -0.286174     -0.556913    -0.0434346      0.114041      0.140323    -0.0315537     0.0482773    0.00690499   -0.00820363   -0.00168752    0.00329254    0.00140217  -0.000364481   0.000318238   4.75198e-05   1.80472e-06  -1.60730e-07       5.98225       7.95689       8.60141       9.16207       9.15868       8.94871       8.34702       7.62471       6.61363       5.83248       4.89107       4.08105       3.26221       2.55000       1.94744       1.45402       1.07459      0.760893      0.527262      0.364985      0.243642      0.156542      0.100206     0.0613179     0.0366009     0.0216907     0.0122438    0.00672280    0.00353635    0.00186747   0.000938731   0.000457970   0.000212751   0.000100248   4.14544e-05   1.77963e-05
  25  22 4270.1597    1.0942 13.7440 10.0656 -0.0003  0.1205   0.0061   0.3238    0.0272   0.0000   437.0858       22.3667       15.0961      -6.51273      -10.7162       12.7919      -9.62539      -12.6695       27.6633      -8.75794     -0.180143       2.12264     -0.420406       3.10063     -0.150670     -0.644572      -1.94014      0.172592      -2.12952     -0.624076     -0.222452      0.418778     0.0604452     0.0292373     -0.114241     0.0163946     0.0266312     0.0108646   -0.00854611    0.00259730   0.000986493   0.000483787  -0.000280170  -0.000156760  -9.57076e-06   3.13874e-05       7.63633       10.1124       10.9047       11.5285       11.7582       11.4518       10.6281       9.64947       8.59134       7.43497       6.18022       5.13171       4.02937       3.21150       2.47304       1.88482       1.38871      0.995098      0.691453      0.464969      0.312032      0.201947      0.126654     0.0790282     0.0480209     0.0277176     0.0158630    0.00877798    0.00469440    0.00237747    0.00124853   0.000577959   0.000283819   0.000126152   5.26861e-05   2.24778e-05
[truncated: 1,553,025 more chars]
