# Supplementary material for: Global-Mode Analysis of Full-Disk Data from the Michelson Doppler Imager and the Helioseismic and Magnetic Imager
Source: Sol Phys. 2018 Jan 31;293(2):29. doi: 10.1007/s11207-017-1201-5 (PMC6566312; doi:10.1007/s11207-017-1201-5)
Supplement: Supplementary file 3 — (TAR 230.0 MB) [file 11207_2017_1201_MOESM3_ESM.tar › MDI/mdivwcommb0.1834.36]

   0  15 2228.8806    1.2172  0.4907 10.6959  0.0000  0.0889   0.2006   0.2517    0.4821   0.0000     0.0000       0.00000       0.00000       0.00000       0.00000       0.00000       0.00000       0.00000       0.00000       0.00000       0.00000       0.00000       0.00000       0.00000       0.00000       0.00000       0.00000       0.00000       0.00000       0.00000       0.00000       0.00000       0.00000       0.00000       0.00000       0.00000       0.00000       0.00000       0.00000       0.00000       0.00000       0.00000       0.00000       0.00000       0.00000       0.00000       0.00000       0.00000       0.00000       0.00000       0.00000       0.00000       0.00000       0.00000       0.00000       0.00000       0.00000       0.00000       0.00000       0.00000       0.00000       0.00000       0.00000       0.00000       0.00000       0.00000       0.00000       0.00000       0.00000       0.00000       0.00000       0.00000       0.00000       0.00000       0.00000       0.00000       0.00000       0.00000       0.00000       0.00000       0.00000       0.00000
   0  16 2362.8412    1.3864  1.0714  3.6064  0.0000  0.1410   0.1651   0.5240 1000.0000   0.0000     0.0000       0.00000       0.00000       0.00000       0.00000       0.00000       0.00000       0.00000       0.00000       0.00000       0.00000       0.00000       0.00000       0.00000       0.00000       0.00000       0.00000       0.00000       0.00000       0.00000       0.00000       0.00000       0.00000       0.00000       0.00000       0.00000       0.00000       0.00000       0.00000       0.00000       0.00000       0.00000       0.00000       0.00000       0.00000       0.00000       0.00000       0.00000       0.00000       0.00000       0.00000       0.00000       0.00000       0.00000       0.00000       0.00000       0.00000       0.00000       0.00000       0.00000       0.00000       0.00000       0.00000       0.00000       0.00000       0.00000       0.00000       0.00000       0.00000       0.00000       0.00000       0.00000       0.00000       0.00000       0.00000       0.00000       0.00000       0.00000       0.00000       0.00000       0.00000       0.00000
   1  14 2156.7049    0.9881  1.2166  7.9249  0.0136  0.0861   0.0631   0.2433    2.0038   0.0000   285.7607      -29.4429       0.00000       0.00000       0.00000       0.00000       0.00000       0.00000       0.00000       0.00000       0.00000       0.00000       0.00000       0.00000       0.00000       0.00000       0.00000       0.00000       0.00000       0.00000       0.00000       0.00000       0.00000       0.00000       0.00000       0.00000       0.00000       0.00000       0.00000       0.00000       0.00000       0.00000       0.00000       0.00000       0.00000       0.00000       119.607       54.3217       0.00000       0.00000       0.00000       0.00000       0.00000       0.00000       0.00000       0.00000       0.00000       0.00000       0.00000       0.00000       0.00000       0.00000       0.00000       0.00000       0.00000       0.00000       0.00000       0.00000       0.00000       0.00000       0.00000       0.00000       0.00000       0.00000       0.00000       0.00000       0.00000       0.00000       0.00000       0.00000       0.00000       0.00000
   1  15 2291.6809    1.1785  2.3625  9.7424  0.0000  0.2090   0.0615   0.3544    0.4358   0.0000   406.6702      -82.4987       0.00000       0.00000       0.00000       0.00000       0.00000       0.00000       0.00000       0.00000       0.00000       0.00000       0.00000       0.00000       0.00000       0.00000       0.00000       0.00000       0.00000       0.00000       0.00000       0.00000       0.00000       0.00000       0.00000       0.00000       0.00000       0.00000       0.00000       0.00000       0.00000       0.00000       0.00000       0.00000       0.00000       0.00000       270.781       114.179       0.00000       0.00000       0.00000       0.00000       0.00000       0.00000       0.00000       0.00000       0.00000       0.00000       0.00000       0.00000       0.00000       0.00000       0.00000       0.00000       0.00000       0.00000       0.00000       0.00000       0.00000       0.00000       0.00000       0.00000       0.00000       0.00000       0.00000       0.00000       0.00000       0.00000       0.00000       0.00000       0.00000       0.00000
   1  16 2425.4492    1.6378  1.1645 10.0524  0.0000  0.0971   0.1054   0.2419    1.2396   0.0000   595.8507       5.96118       0.00000       0.00000       0.00000       0.00000       0.00000       0.00000       0.00000       0.00000       0.00000       0.00000       0.00000       0.00000       0.00000       0.00000       0.00000       0.00000       0.00000       0.00000       0.00000       0.00000       0.00000       0.00000       0.00000       0.00000       0.00000       0.00000       0.00000       0.00000       0.00000       0.00000       0.00000       0.00000       0.00000       0.00000       147.845       58.9203       0.00000       0.00000       0.00000       0.00000       0.00000       0.00000       0.00000       0.00000       0.00000       0.00000       0.00000       0.00000       0.00000       0.00000       0.00000       0.00000       0.00000       0.00000       0.00000       0.00000       0.00000       0.00000       0.00000       0.00000       0.00000       0.00000       0.00000       0.00000       0.00000       0.00000       0.00000       0.00000       0.00000       0.00000
   1  17 2559.1420    2.2669  1.0431  4.0091  0.0000  0.0781   0.1372   0.1945  751.6305   0.0000   519.4242      -7.66003       0.00000       0.00000       0.00000       0.00000       0.00000       0.00000       0.00000       0.00000       0.00000       0.00000       0.00000       0.00000       0.00000       0.00000       0.00000       0.00000       0.00000       0.00000       0.00000       0.00000       0.00000       0.00000       0.00000       0.00000       0.00000       0.00000       0.00000       0.00000       0.00000       0.00000       0.00000       0.00000       0.00000       0.00000       107.162       48.0140       0.00000       0.00000       0.00000       0.00000       0.00000       0.00000       0.00000       0.00000       0.00000       0.00000       0.00000       0.00000       0.00000       0.00000       0.00000       0.00000       0.00000       0.00000       0.00000       0.00000       0.00000       0.00000       0.00000       0.00000       0.00000       0.00000       0.00000       0.00000       0.00000       0.00000       0.00000       0.00000       0.00000       0.00000
   1  18 2693.2245    2.9063  0.9709 -1.2566  0.0000  0.0709   0.1947   0.2164 1000.0000   0.0000   362.9134       73.5298       0.00000       0.00000       0.00000       0.00000       0.00000       0.00000       0.00000       0.00000       0.00000       0.00000       0.00000       0.00000       0.00000       0.00000       0.00000       0.00000       0.00000       0.00000       0.00000       0.00000       0.00000       0.00000       0.00000       0.00000       0.00000       0.00000       0.00000       0.00000       0.00000       0.00000       0.00000       0.00000       0.00000       0.00000       81.0374       51.8421       0.00000       0.00000       0.00000       0.00000       0.00000       0.00000       0.00000       0.00000       0.00000       0.00000       0.00000       0.00000       0.00000       0.00000       0.00000       0.00000       0.00000       0.00000       0.00000       0.00000       0.00000       0.00000       0.00000       0.00000       0.00000       0.00000       0.00000       0.00000       0.00000       0.00000       0.00000       0.00000       0.00000       0.00000
   1  19 2828.1886    2.9325  1.0525  4.5310  0.0000  0.0771   0.1947   0.2896 1000.0000   0.0000   410.5827       48.4235       0.00000       0.00000       0.00000       0.00000       0.00000       0.00000       0.00000       0.00000       0.00000       0.00000       0.00000       0.00000       0.00000       0.00000       0.00000       0.00000       0.00000       0.00000       0.00000       0.00000       0.00000       0.00000       0.00000       0.00000       0.00000       0.00000       0.00000       0.00000       0.00000       0.00000       0.00000       0.00000       0.00000       0.00000       87.6154       63.2100       0.00000       0.00000       0.00000       0.00000       0.00000       0.00000       0.00000       0.00000       0.00000       0.00000       0.00000       0.00000       0.00000       0.00000       0.00000       0.00000       0.00000       0.00000       0.00000       0.00000       0.00000       0.00000       0.00000       0.00000       0.00000       0.00000       0.00000       0.00000       0.00000       0.00000       0.00000       0.00000       0.00000       0.00000
   1  20 2963.3188    4.0973  0.6684 12.9063 -0.0009  0.0669   0.3441   0.2104    0.5134   0.0000   521.1199      -52.2283       0.00000       0.00000       0.00000       0.00000       0.00000       0.00000       0.00000       0.00000       0.00000       0.00000       0.00000       0.00000       0.00000       0.00000       0.00000       0.00000       0.00000       0.00000       0.00000       0.00000       0.00000       0.00000       0.00000       0.00000       0.00000       0.00000       0.00000       0.00000       0.00000       0.00000       0.00000       0.00000       0.00000       0.00000       82.2406       50.5000       0.00000       0.00000       0.00000       0.00000       0.00000       0.00000       0.00000       0.00000       0.00000       0.00000       0.00000       0.00000       0.00000       0.00000       0.00000       0.00000       0.00000       0.00000       0.00000       0.00000       0.00000       0.00000       0.00000       0.00000       0.00000       0.00000       0.00000       0.00000       0.00000       0.00000       0.00000       0.00000       0.00000       0.00000
   1  21 3098.0463    4.2370  1.1195  2.9529  0.0000  0.0910   0.2911   0.2563 1000.0000   0.0000   493.1208       117.710       0.00000       0.00000       0.00000       0.00000       0.00000       0.00000       0.00000       0.00000       0.00000       0.00000       0.00000       0.00000       0.00000       0.00000       0.00000       0.00000       0.00000       0.00000       0.00000       0.00000       0.00000       0.00000       0.00000       0.00000       0.00000       0.00000       0.00000       0.00000       0.00000       0.00000       0.00000       0.00000       0.00000       0.00000       110.405       65.1592       0.00000       0.00000       0.00000       0.00000       0.00000       0.00000       0.00000       0.00000       0.00000       0.00000       0.00000       0.00000       0.00000       0.00000       0.00000       0.00000       0.00000       0.00000       0.00000       0.00000       0.00000       0.00000       0.00000       0.00000       0.00000       0.00000       0.00000       0.00000       0.00000       0.00000       0.00000       0.00000       0.00000       0.00000
   1  22 3233.2137    4.1230  1.3513 11.5414 -0.0099  0.0974   0.2384   0.2949    4.8267   0.0000    78.4643      -182.584       0.00000       0.00000       0.00000       0.00000       0.00000       0.00000       0.00000       0.00000       0.00000       0.00000       0.00000       0.00000       0.00000       0.00000       0.00000       0.00000       0.00000       0.00000       0.00000       0.00000       0.00000       0.00000       0.00000       0.00000       0.00000       0.00000       0.00000       0.00000       0.00000       0.00000       0.00000       0.00000       0.00000       0.00000       98.1501       77.5505       0.00000       0.00000       0.00000       0.00000       0.00000       0.00000       0.00000       0.00000       0.00000       0.00000       0.00000       0.00000       0.00000       0.00000       0.00000       0.00000       0.00000       0.00000       0.00000       0.00000       0.00000       0.00000       0.00000       0.00000       0.00000       0.00000       0.00000       0.00000       0.00000       0.00000       0.00000       0.00000       0.00000       0.00000
   1  25 3640.7798    2.8512  4.5389  2.5806  0.0000  0.1853   0.0836   0.6105 1000.0000   0.0000   -62.5633       46.6467       0.00000       0.00000       0.00000       0.00000       0.00000       0.00000       0.00000       0.00000       0.00000       0.00000       0.00000       0.00000       0.00000       0.00000       0.00000       0.00000       0.00000       0.00000       0.00000       0.00000       0.00000       0.00000       0.00000       0.00000       0.00000       0.00000       0.00000       0.00000       0.00000       0.00000       0.00000       0.00000       0.00000       0.00000       221.871       131.622       0.00000       0.00000       0.00000       0.00000       0.00000       0.00000       0.00000       0.00000       0.00000       0.00000       0.00000       0.00000       0.00000       0.00000       0.00000       0.00000       0.00000       0.00000       0.00000       0.00000       0.00000       0.00000       0.00000       0.00000       0.00000       0.00000       0.00000       0.00000       0.00000       0.00000       0.00000       0.00000       0.00000       0.00000
   2  14 2217.5618    1.1080  0.9562  8.5603  0.0000  0.0594   0.0549   0.1401    1.4795   0.0000   436.3729       4.43656       23.2866       3.62502       0.00000       0.00000       0.00000       0.00000       0.00000       0.00000       0.00000       0.00000       0.00000       0.00000       0.00000       0.00000       0.00000       0.00000       0.00000       0.00000       0.00000       0.00000       0.00000       0.00000       0.00000       0.00000       0.00000       0.00000       0.00000       0.00000       0.00000       0.00000       0.00000       0.00000       0.00000       0.00000       46.5367       36.4589       20.7935       6.91914       0.00000       0.00000       0.00000       0.00000       0.00000       0.00000       0.00000       0.00000       0.00000       0.00000       0.00000       0.00000       0.00000       0.00000       0.00000       0.00000       0.00000       0.00000       0.00000       0.00000       0.00000       0.00000       0.00000       0.00000       0.00000       0.00000       0.00000       0.00000       0.00000       0.00000       0.00000       0.00000
   2  16 2485.8015    1.9692  1.1349  4.2752  0.0000  0.0603   0.0925   0.1719  466.7363   0.0000   446.6029      -2.75357      -19.9537      -1.75871       0.00000       0.00000       0.00000       0.00000       0.00000       0.00000       0.00000       0.00000       0.00000       0.00000       0.00000       0.00000       0.00000       0.00000       0.00000       0.00000       0.00000       0.00000       0.00000       0.00000       0.00000       0.00000       0.00000       0.00000       0.00000       0.00000       0.00000       0.00000       0.00000       0.00000       0.00000       0.00000       43.8937       36.6446       20.3757       7.63630       0.00000       0.00000       0.00000       0.00000       0.00000       0.00000       0.00000       0.00000       0.00000       0.00000       0.00000       0.00000       0.00000       0.00000       0.00000       0.00000       0.00000       0.00000       0.00000       0.00000       0.00000       0.00000       0.00000       0.00000       0.00000       0.00000       0.00000       0.00000       0.00000       0.00000       0.00000       0.00000
   2  17 2619.5230    2.5415  1.0351  2.8912  0.0000  0.0581   0.1194   0.1461 1000.0000   0.0000   393.2797       83.8928       35.8291     -0.953867       0.00000       0.00000       0.00000       0.00000       0.00000       0.00000       0.00000       0.00000       0.00000       0.00000       0.00000       0.00000       0.00000       0.00000       0.00000       0.00000       0.00000       0.00000       0.00000       0.00000       0.00000       0.00000       0.00000       0.00000       0.00000       0.00000       0.00000       0.00000       0.00000       0.00000       0.00000       0.00000       44.9636       36.7136       19.1766       7.05377       0.00000       0.00000       0.00000       0.00000       0.00000       0.00000       0.00000       0.00000       0.00000       0.00000       0.00000       0.00000       0.00000       0.00000       0.00000       0.00000       0.00000       0.00000       0.00000       0.00000       0.00000       0.00000       0.00000       0.00000       0.00000       0.00000       0.00000       0.00000       0.00000       0.00000       0.00000       0.00000
   2  18 2754.4768    2.8518  1.2050  5.2190  0.0000  0.0612   0.1326   0.1744  427.1080   0.0000   409.3507      -7.82972       14.1573      -4.98702       0.00000       0.00000       0.00000       0.00000       0.00000       0.00000       0.00000       0.00000       0.00000       0.00000       0.00000       0.00000       0.00000       0.00000       0.00000       0.00000       0.00000       0.00000       0.00000       0.00000       0.00000       0.00000       0.00000       0.00000       0.00000       0.00000       0.00000       0.00000       0.00000       0.00000       0.00000       0.00000       47.2351       37.8732       20.6319       7.52674       0.00000       0.00000       0.00000       0.00000       0.00000       0.00000       0.00000       0.00000       0.00000       0.00000       0.00000       0.00000       0.00000       0.00000       0.00000       0.00000       0.00000       0.00000       0.00000       0.00000       0.00000       0.00000       0.00000       0.00000       0.00000       0.00000       0.00000       0.00000       0.00000       0.00000       0.00000       0.00000
   2  19 2889.6515    3.6117  1.2259  4.2099  0.0000  0.0680   0.1650   0.1629 1000.0000   0.0000   491.1797      -7.04819      -26.7255      -16.3037       0.00000       0.00000       0.00000       0.00000       0.00000       0.00000       0.00000       0.00000       0.00000       0.00000       0.00000       0.00000       0.00000       0.00000       0.00000       0.00000       0.00000       0.00000       0.00000       0.00000       0.00000       0.00000       0.00000       0.00000       0.00000       0.00000       0.00000       0.00000       0.00000       0.00000       0.00000       0.00000       53.3269       40.6549       24.7414       8.11545       0.00000       0.00000       0.00000       0.00000       0.00000       0.00000       0.00000       0.00000       0.00000       0.00000       0.00000       0.00000       0.00000       0.00000       0.00000       0.00000       0.00000       0.00000       0.00000       0.00000       0.00000       0.00000       0.00000       0.00000       0.00000       0.00000       0.00000       0.00000       0.00000       0.00000       0.00000       0.00000
   2  20 3024.6884    4.2596  1.2443  8.1127  0.0000  0.0662   0.1892   0.1747   45.6070   0.0000   405.1186       25.0178       27.9269      -9.43210       0.00000       0.00000       0.00000       0.00000       0.00000       0.00000       0.00000       0.00000       0.00000       0.00000       0.00000       0.00000       0.00000       0.00000       0.00000       0.00000       0.00000       0.00000       0.00000       0.00000       0.00000       0.00000       0.00000       0.00000       0.00000       0.00000       0.00000       0.00000       0.00000       0.00000       0.00000       0.00000       52.9109       41.0446       23.5053       7.51203       0.00000       0.00000       0.00000       0.00000       0.00000       0.00000       0.00000       0.00000       0.00000       0.00000       0.00000       0.00000       0.00000       0.00000       0.00000       0.00000       0.00000       0.00000       0.00000       0.00000       0.00000       0.00000       0.00000       0.00000       0.00000       0.00000       0.00000       0.00000       0.00000       0.00000       0.00000       0.00000
   2  22 3295.0658    4.1526  1.8085  4.3115  0.0000  0.0740   0.1582   0.2251 1000.0000   0.0000   413.9069      -23.5138       30.9815       3.51305       0.00000       0.00000       0.00000       0.00000       0.00000       0.00000       0.00000       0.00000       0.00000       0.00000       0.00000       0.00000       0.00000       0.00000       0.00000       0.00000       0.00000       0.00000       0.00000       0.00000       0.00000       0.00000       0.00000       0.00000       0.00000       0.00000       0.00000       0.00000       0.00000       0.00000       0.00000       0.00000       51.2233       46.8146       23.4336       10.5755       0.00000       0.00000       0.00000       0.00000       0.00000       0.00000       0.00000       0.00000       0.00000       0.00000       0.00000       0.00000       0.00000       0.00000       0.00000       0.00000       0.00000       0.00000       0.00000       0.00000       0.00000       0.00000       0.00000       0.00000       0.00000       0.00000       0.00000       0.00000       0.00000       0.00000       0.00000       0.00000
   3  11 1865.2471    0.4876  0.2621  9.9289  0.0000  0.0304   0.0402   0.0866    0.1451   0.0000   427.6330       14.3462     -0.365504      -14.3895       1.46241     -0.299282       0.00000       0.00000       0.00000       0.00000       0.00000       0.00000       0.00000       0.00000       0.00000       0.00000       0.00000       0.00000       0.00000       0.00000       0.00000       0.00000       0.00000       0.00000       0.00000       0.00000       0.00000       0.00000       0.00000       0.00000       0.00000       0.00000       0.00000       0.00000       0.00000       0.00000       13.5706       14.2903       10.1837       7.58743       2.72534       1.04298       0.00000       0.00000       0.00000       0.00000       0.00000       0.00000       0.00000       0.00000       0.00000       0.00000       0.00000       0.00000       0.00000       0.00000       0.00000       0.00000       0.00000       0.00000       0.00000       0.00000       0.00000       0.00000       0.00000       0.00000       0.00000       0.00000       0.00000       0.00000       0.00000       0.00000
   3  13 2137.6886    0.8939  0.7734 10.0577  0.0000  0.0550   0.0478   0.1419    0.2938   0.0000   404.9566       42.1288       14.3971       15.8058      -2.21886      0.123760       0.00000       0.00000       0.00000       0.00000       0.00000       0.00000       0.00000       0.00000       0.00000       0.00000       0.00000       0.00000       0.00000       0.00000       0.00000       0.00000       0.00000       0.00000       0.00000       0.00000       0.00000       0.00000       0.00000       0.00000       0.00000       0.00000       0.00000       0.00000       0.00000       0.00000       25.8830       28.1813       16.4298       11.3663       3.72026       1.82915       0.00000       0.00000       0.00000       0.00000       0.00000       0.00000       0.00000       0.00000       0.00000       0.00000       0.00000       0.00000       0.00000       0.00000       0.00000       0.00000       0.00000       0.00000       0.00000       0.00000       0.00000       0.00000       0.00000       0.00000       0.00000       0.00000       0.00000       0.00000       0.00000       0.00000
   3  14 2273.3166    1.0760  1.0551 10.0767  0.0000  0.0604   0.0505   0.1475    0.4494   0.0000   433.5244      -41.4984       1.04133       7.61225      -4.93296      0.149114       0.00000       0.00000       0.00000       0.00000       0.00000       0.00000       0.00000       0.00000       0.00000       0.00000       0.00000       0.00000       0.00000       0.00000       0.00000       0.00000       0.00000       0.00000       0.00000       0.00000       0.00000       0.00000       0.00000       0.00000       0.00000       0.00000       0.00000       0.00000       0.00000       0.00000       34.2331       30.8714       22.8544       12.2690       5.74239       1.54481       0.00000       0.00000       0.00000       0.00000       0.00000       0.00000       0.00000       0.00000       0.00000       0.00000       0.00000       0.00000       0.00000       0.00000       0.00000       0.00000       0.00000       0.00000       0.00000       0.00000       0.00000       0.00000       0.00000       0.00000       0.00000       0.00000       0.00000       0.00000       0.00000       0.00000
   3  15 2407.5934    1.7105  1.0594 10.2495  0.0000  0.0571   0.0818   0.1708    0.9078   0.0000   479.5026      -27.5098       16.7430      -3.42512      -5.86370      0.674672       0.00000       0.00000       0.00000       0.00000       0.00000       0.00000       0.00000       0.00000       0.00000       0.00000       0.00000       0.00000       0.00000       0.00000       0.00000       0.00000       0.00000       0.00000       0.00000       0.00000       0.00000       0.00000       0.00000       0.00000       0.00000       0.00000       0.00000       0.00000       0.00000       0.00000       30.5133       28.2406       20.7024       9.93825       5.57818       1.45683       0.00000       0.00000       0.00000       0.00000       0.00000       0.00000       0.00000       0.00000       0.00000       0.00000       0.00000       0.00000       0.00000       0.00000       0.00000       0.00000       0.00000       0.00000       0.00000       0.00000       0.00000       0.00000       0.00000       0.00000       0.00000       0.00000       0.00000       0.00000       0.00000       0.00000
   3  16 2541.6320    1.9159  0.8763 11.7165  0.0000  0.0536   0.1122   0.1557    0.4082   0.0000   453.2580      -14.1829      -14.0301     -0.166877       5.06654       2.15334       0.00000       0.00000       0.00000       0.00000       0.00000       0.00000       0.00000       0.00000       0.00000       0.00000       0.00000       0.00000       0.00000       0.00000       0.00000       0.00000       0.00000       0.00000       0.00000       0.00000       0.00000       0.00000       0.00000       0.00000       0.00000       0.00000       0.00000       0.00000       0.00000       0.00000       30.3715       28.8349       19.1878       10.2121       4.82052       1.46284       0.00000       0.00000       0.00000       0.00000       0.00000       0.00000       0.00000       0.00000       0.00000       0.00000       0.00000       0.00000       0.00000       0.00000       0.00000       0.00000       0.00000       0.00000       0.00000       0.00000       0.00000       0.00000       0.00000       0.00000       0.00000       0.00000       0.00000       0.00000       0.00000       0.00000
   3  17 2676.1614    2.6363  0.9568 11.7779  0.0000  0.0648   0.1286   0.1503    0.5578   0.0000   410.4826      -28.7595       24.3257       1.30037       4.95642       1.06830       0.00000       0.00000       0.00000       0.00000       0.00000       0.00000       0.00000       0.00000       0.00000       0.00000       0.00000       0.00000       0.00000       0.00000       0.00000       0.00000       0.00000       0.00000       0.00000       0.00000       0.00000       0.00000       0.00000       0.00000       0.00000       0.00000       0.00000       0.00000       0.00000       0.00000       33.9725       23.2466       25.3293       17.7186       6.91344       1.48488       0.00000       0.00000       0.00000       0.00000       0.00000       0.00000       0.00000       0.00000       0.00000       0.00000       0.00000       0.00000       0.00000       0.00000       0.00000       0.00000       0.00000       0.00000       0.00000       0.00000       0.00000       0.00000       0.00000       0.00000       0.00000       0.00000       0.00000       0.00000       0.00000       0.00000
   3  18 2811.3479    3.2255  0.8575 12.3847  0.0000  0.0480   0.1642   0.1412    0.4248   0.0000   415.7144       8.00308       35.8011       8.10659      -5.98842      -3.23993       0.00000       0.00000       0.00000       0.00000       0.00000       0.00000       0.00000       0.00000       0.00000       0.00000       0.00000       0.00000       0.00000       0.00000       0.00000       0.00000       0.00000       0.00000       0.00000       0.00000       0.00000       0.00000       0.00000       0.00000       0.00000       0.00000       0.00000       0.00000       0.00000       0.00000       21.9985       22.2757       16.0069       10.5879       4.38293       1.51139       0.00000       0.00000       0.00000       0.00000       0.00000       0.00000       0.00000       0.00000       0.00000       0.00000       0.00000       0.00000       0.00000       0.00000       0.00000       0.00000       0.00000       0.00000       0.00000       0.00000       0.00000       0.00000       0.00000       0.00000       0.00000       0.00000       0.00000       0.00000       0.00000       0.00000
   3  19 2947.0297    3.7294  1.0333 11.5600  0.0000  0.0652   0.1683   0.1254    1.2387   0.0000   401.1472      -26.4189       17.7398      -9.12283       3.41648      0.457585       0.00000       0.00000       0.00000       0.00000       0.00000       0.00000       0.00000       0.00000       0.00000       0.00000       0.00000       0.00000       0.00000       0.00000       0.00000       0.00000       0.00000       0.00000       0.00000       0.00000       0.00000       0.00000       0.00000       0.00000       0.00000       0.00000       0.00000       0.00000       0.00000       0.00000       34.1154       24.3928       24.8541       17.1788       6.59468       1.39261       0.00000       0.00000       0.00000       0.00000       0.00000       0.00000       0.00000       0.00000       0.00000       0.00000       0.00000       0.00000       0.00000       0.00000       0.00000       0.00000       0.00000       0.00000       0.00000       0.00000       0.00000       0.00000       0.00000       0.00000       0.00000       0.00000       0.00000       0.00000       0.00000       0.00000
   3  20 3082.2450    4.3484  0.9305 12.5561  0.0000  0.0464   0.1938   0.1297    0.5027   0.0000   405.8624       28.5744       41.0061     -0.324710     -0.304335      -2.98419       0.00000       0.00000       0.00000       0.00000       0.00000       0.00000       0.00000       0.00000       0.00000       0.00000       0.00000       0.00000       0.00000       0.00000       0.00000       0.00000       0.00000       0.00000       0.00000       0.00000       0.00000       0.00000       0.00000       0.00000       0.00000       0.00000       0.00000       0.00000       0.00000       0.00000       25.1873       22.5733       17.4747       10.1341       4.42638       1.14689       0.00000       0.00000       0.00000       0.00000       0.00000       0.00000       0.00000       0.00000       0.00000       0.00000       0.00000       0.00000       0.00000       0.00000       0.00000       0.00000       0.00000       0.00000       0.00000       0.00000       0.00000       0.00000       0.00000       0.00000       0.00000       0.00000       0.00000       0.00000       0.00000       0.00000
   3  21 3217.7474    4.1597  1.1508 12.6283 -0.0035  0.0532   0.1810   0.1629    0.6036   0.0000   436.9705       18.2763       13.2905       26.3200       4.96488     -0.901604       0.00000       0.00000       0.00000       0.00000       0.00000       0.00000       0.00000       0.00000       0.00000       0.00000       0.00000       0.00000       0.00000       0.00000       0.00000       0.00000       0.00000       0.00000       0.00000       0.00000       0.00000       0.00000       0.00000       0.00000       0.00000       0.00000       0.00000       0.00000       0.00000       0.00000       31.4586       29.3507       19.6235       10.7370       4.37609       1.34883       0.00000       0.00000       0.00000       0.00000       0.00000       0.00000       0.00000       0.00000       0.00000       0.00000       0.00000       0.00000       0.00000       0.00000       0.00000       0.00000       0.00000       0.00000       0.00000       0.00000       0.00000       0.00000       0.00000       0.00000       0.00000       0.00000       0.00000       0.00000       0.00000       0.00000
   3  22 3353.4819    3.6242  1.7896 12.5754  0.0050  0.0701   0.1438   0.2371    0.3479   0.0000   453.5010      -21.7536      -36.3257      0.827777      0.151348     -0.431815       0.00000       0.00000       0.00000       0.00000       0.00000       0.00000       0.00000       0.00000       0.00000       0.00000       0.00000       0.00000       0.00000       0.00000       0.00000       0.00000       0.00000       0.00000       0.00000       0.00000       0.00000       0.00000       0.00000       0.00000       0.00000       0.00000       0.00000       0.00000       0.00000       0.00000       38.1079       36.6788       25.4748       14.1947       6.10247       1.87816       0.00000       0.00000       0.00000       0.00000       0.00000       0.00000       0.00000       0.00000       0.00000       0.00000       0.00000       0.00000       0.00000       0.00000       0.00000       0.00000       0.00000       0.00000       0.00000       0.00000       0.00000       0.00000       0.00000       0.00000       0.00000       0.00000       0.00000       0.00000       0.00000       0.00000
   3  23 3489.4141    3.2181  2.4553 11.9546  0.0000  0.0889   0.1018   0.2296    0.3086   0.0000   460.6856       45.4192       44.9799       12.1545       16.5878      -1.83929       0.00000       0.00000       0.00000       0.00000       0.00000       0.00000       0.00000       0.00000       0.00000       0.00000       0.00000       0.00000       0.00000       0.00000       0.00000       0.00000       0.00000       0.00000       0.00000       0.00000       0.00000       0.00000       0.00000       0.00000       0.00000       0.00000       0.00000       0.00000       0.00000       0.00000       48.5506       46.1735       33.0575       17.3943       8.33968       2.36582       0.00000       0.00000       0.00000       0.00000       0.00000       0.00000       0.00000       0.00000       0.00000       0.00000       0.00000       0.00000       0.00000       0.00000       0.00000       0.00000       0.00000       0.00000       0.00000       0.00000       0.00000       0.00000       0.00000       0.00000       0.00000       0.00000       0.00000       0.00000       0.00000       0.00000
   3  25 3762.8619    2.1492  4.7378 11.6808  0.0000  0.1506   0.0626   0.3995    0.1586   0.0000   606.0180      -59.0885      -10.7847       11.3416      -3.11894      -6.61611       0.00000       0.00000       0.00000       0.00000       0.00000       0.00000       0.00000       0.00000       0.00000       0.00000       0.00000       0.00000       0.00000       0.00000       0.00000       0.00000       0.00000       0.00000       0.00000       0.00000       0.00000       0.00000       0.00000       0.00000       0.00000       0.00000       0.00000       0.00000       0.00000       0.00000       86.2995       82.3697       54.1704       30.6133       12.2481       4.17405       0.00000       0.00000       0.00000       0.00000       0.00000       0.00000       0.00000       0.00000       0.00000       0.00000       0.00000       0.00000       0.00000       0.00000       0.00000       0.00000       0.00000       0.00000       0.00000       0.00000       0.00000       0.00000       0.00000       0.00000       0.00000       0.00000       0.00000       0.00000       0.00000       0.00000
   4  10 1778.0080    0.3254  0.2519  9.5601 -0.0125  0.0710   0.0296   0.0750    0.0772   0.0000   437.0404       3.44803      -3.39557       4.67041      0.927145      -2.85257      0.932145    -0.0517686       0.00000       0.00000       0.00000       0.00000       0.00000       0.00000       0.00000       0.00000       0.00000       0.00000       0.00000       0.00000       0.00000       0.00000       0.00000       0.00000       0.00000       0.00000       0.00000       0.00000       0.00000       0.00000       0.00000       0.00000       0.00000       0.00000       0.00000       0.00000       35.6267       38.5730       28.1854       13.7727       5.77099       2.51681      0.986784      0.199416       0.00000       0.00000       0.00000       0.00000       0.00000       0.00000       0.00000       0.00000       0.00000       0.00000       0.00000       0.00000       0.00000       0.00000       0.00000       0.00000       0.00000       0.00000       0.00000       0.00000       0.00000       0.00000       0.00000       0.00000       0.00000       0.00000       0.00000       0.00000
   4  12 2051.6750    0.6207  0.5153  9.8807 -0.0072  0.0408   0.0368   0.0973    0.1261   0.0000   426.9441      -14.8037       28.4489      -15.0670       4.21292       2.96048     -0.218709      0.107458       0.00000       0.00000       0.00000       0.00000       0.00000       0.00000       0.00000       0.00000       0.00000       0.00000       0.00000       0.00000       0.00000       0.00000       0.00000       0.00000       0.00000       0.00000       0.00000       0.00000       0.00000       0.00000       0.00000       0.00000       0.00000       0.00000       0.00000       0.00000       13.2064       15.0436       14.2175       8.72070       4.98717       3.16753       1.26157      0.298742       0.00000       0.00000       0.00000       0.00000       0.00000       0.00000       0.00000       0.00000       0.00000       0.00000       0.00000       0.00000       0.00000       0.00000       0.00000       0.00000       0.00000       0.00000       0.00000       0.00000       0.00000       0.00000       0.00000       0.00000       0.00000       0.00000       0.00000       0.00000
   4  13 2188.3144    0.9475  0.5866  9.6461 -0.0074  0.0435   0.0447   0.0839    0.2996   0.0000   404.9312       3.52355      -3.83939       10.7484      -1.11945       1.92941     -0.289831      0.385003       0.00000       0.00000       0.00000       0.00000       0.00000       0.00000       0.00000       0.00000       0.00000       0.00000       0.00000       0.00000       0.00000       0.00000       0.00000       0.00000       0.00000       0.00000       0.00000       0.00000       0.00000       0.00000       0.00000       0.00000       0.00000       0.00000       0.00000       0.00000       13.2707       16.2684       14.7850       8.81623       6.96977       2.73916       1.43915      0.359336       0.00000       0.00000       0.00000       0.00000       0.00000       0.00000       0.00000       0.00000       0.00000       0.00000       0.00000       0.00000       0.00000       0.00000       0.00000       0.00000       0.00000       0.00000       0.00000       0.00000       0.00000       0.00000       0.00000       0.00000       0.00000       0.00000       0.00000       0.00000
   4  15 2458.4801    1.6562  0.8840 10.7554 -0.0094  0.0591   0.0673   0.1374    0.5943   0.0000   437.7920      -24.1414      -2.01219      -19.4135       6.99238     -0.466511      -2.40077      0.169372       0.00000       0.00000       0.00000       0.00000       0.00000       0.00000       0.00000       0.00000       0.00000       0.00000       0.00000       0.00000       0.00000       0.00000       0.00000       0.00000       0.00000       0.00000       0.00000       0.00000       0.00000       0.00000       0.00000       0.00000       0.00000       0.00000       0.00000       0.00000       18.4499       21.3620       20.6733       11.7570       9.50797       3.83262       2.04284      0.442262       0.00000       0.00000       0.00000       0.00000       0.00000       0.00000       0.00000       0.00000       0.00000       0.00000       0.00000       0.00000       0.00000       0.00000       0.00000       0.00000       0.00000       0.00000       0.00000       0.00000       0.00000       0.00000       0.00000       0.00000       0.00000       0.00000       0.00000       0.00000
   4  17 2728.4054    3.1289  0.7581 10.8637  0.0005  0.0429   0.1263   0.0966    0.9383   0.0000   439.7049       1.32134       19.0499      -7.86130      -1.72554      -4.86498     -0.660364     -0.188183       0.00000       0.00000       0.00000       0.00000       0.00000       0.00000       0.00000       0.00000       0.00000       0.00000       0.00000       0.00000       0.00000       0.00000       0.00000       0.00000       0.00000       0.00000       0.00000       0.00000       0.00000       0.00000       0.00000       0.00000       0.00000       0.00000       0.00000       0.00000       14.9827       14.8628       14.2482       9.79124       6.38161       3.07605       1.21601      0.276363       0.00000       0.00000       0.00000       0.00000       0.00000       0.00000       0.00000       0.00000       0.00000       0.00000       0.00000       0.00000       0.00000       0.00000       0.00000       0.00000       0.00000       0.00000       0.00000       0.00000       0.00000       0.00000       0.00000       0.00000       0.00000       0.00000       0.00000       0.00000
   4  18 2864.1802    3.6691  0.7692 11.9631 -0.0043  0.0413   0.1624   0.0944    0.5729   0.0000   466.7780      -2.91445       5.51056       3.14848       3.41420     -0.640629      0.926558      0.143832       0.00000       0.00000       0.00000       0.00000       0.00000       0.00000       0.00000       0.00000       0.00000       0.00000       0.00000       0.00000       0.00000       0.00000       0.00000       0.00000       0.00000       0.00000       0.00000       0.00000       0.00000       0.00000       0.00000       0.00000       0.00000       0.00000       0.00000       0.00000       17.8392       18.4004       14.5025       9.72807       5.54355       2.55880      0.976072      0.263027       0.00000       0.00000       0.00000       0.00000       0.00000       0.00000       0.00000       0.00000       0.00000       0.00000       0.00000       0.00000       0.00000       0.00000       0.00000       0.00000       0.00000       0.00000       0.00000       0.00000       0.00000       0.00000       0.00000       0.00000       0.00000       0.00000       0.00000       0.00000
   4  20 3135.9778    4.2415  1.1003 12.5224  0.0007  0.0523   0.1856   0.1442    0.5717   0.0000   423.0294      -6.46769       7.70281      -6.30740       2.31605     -0.499114      -1.01504     -0.466237       0.00000       0.00000       0.00000       0.00000       0.00000       0.00000       0.00000       0.00000       0.00000       0.00000       0.00000       0.00000       0.00000       0.00000       0.00000       0.00000       0.00000       0.00000       0.00000       0.00000       0.00000       0.00000       0.00000       0.00000       0.00000       0.00000       0.00000       0.00000       18.4716       21.1838       17.5088       11.5786       7.80052       3.11559       1.55583      0.395921       0.00000       0.00000       0.00000       0.00000       0.00000       0.00000       0.00000       0.00000       0.00000       0.00000       0.00000       0.00000       0.00000       0.00000       0.00000       0.00000       0.00000       0.00000       0.00000       0.00000       0.00000       0.00000       0.00000       0.00000       0.00000       0.00000       0.00000       0.00000
   4  21 3271.7276    4.1500  1.1584 12.4879 -0.0017  0.0513   0.1745   0.1457    0.5931   0.0000   422.9433       4.74764       8.96480      -16.4546       14.2191      -5.63399     -0.157973     -0.539658       0.00000       0.00000       0.00000       0.00000       0.00000       0.00000       0.00000       0.00000       0.00000       0.00000       0.00000       0.00000       0.00000       0.00000       0.00000       0.00000       0.00000       0.00000       0.00000       0.00000       0.00000       0.00000       0.00000       0.00000       0.00000       0.00000       0.00000       0.00000       19.8419       21.7102       16.0346       12.7890       7.13244       3.54874       1.19379      0.382356       0.00000       0.00000       0.00000       0.00000       0.00000       0.00000       0.00000       0.00000       0.00000       0.00000       0.00000       0.00000       0.00000       0.00000       0.00000       0.00000       0.00000       0.00000       0.00000       0.00000       0.00000       0.00000       0.00000       0.00000       0.00000       0.00000       0.00000       0.00000
   4  22 3407.9655    3.5841  1.7779 12.5044  0.0008  0.0713   0.1389   0.1927    0.3300   0.0000   434.0386     -0.405155       45.5630      -12.7336      -9.58899       1.41186       2.09957     -0.378199       0.00000       0.00000       0.00000       0.00000       0.00000       0.00000       0.00000       0.00000       0.00000       0.00000       0.00000       0.00000       0.00000       0.00000       0.00000       0.00000       0.00000       0.00000       0.00000       0.00000       0.00000       0.00000       0.00000       0.00000       0.00000       0.00000       0.00000       0.00000       25.2100       30.0407       22.6176       16.1145       9.68786       4.45404       1.87241      0.562291       0.00000       0.00000       0.00000       0.00000       0.00000       0.00000       0.00000       0.00000       0.00000       0.00000       0.00000       0.00000       0.00000       0.00000       0.00000       0.00000       0.00000       0.00000       0.00000       0.00000       0.00000       0.00000       0.00000       0.00000       0.00000       0.00000       0.00000       0.00000
   4  23 3544.7604    2.8818  2.3920 12.3094 -0.0020  0.0849   0.0974   0.2438    0.1922   0.0000   449.3267       41.5831       20.3019      -15.9852      -8.26467       9.80005      -3.77852     -0.297783       0.00000       0.00000       0.00000       0.00000       0.00000       0.00000       0.00000       0.00000       0.00000       0.00000       0.00000       0.00000       0.00000       0.00000       0.00000       0.00000       0.00000       0.00000       0.00000       0.00000       0.00000       0.00000       0.00000       0.00000       0.00000       0.00000       0.00000       0.00000       32.3857       35.6184       29.0907       19.2068       11.4527       5.65205       2.32561      0.597029       0.00000       0.00000       0.00000       0.00000       0.00000       0.00000       0.00000       0.00000       0.00000       0.00000       0.00000       0.00000       0.00000       0.00000       0.00000       0.00000       0.00000       0.00000       0.00000       0.00000       0.00000       0.00000       0.00000       0.00000       0.00000       0.00000       0.00000       0.00000
   4  24 3681.4630    2.4297  3.6860 11.5972  0.0020  0.1194   0.0702   0.2977    0.1780   0.0000   411.4704       11.3954      -16.8684      -32.3694      -37.5498      -11.0800      0.828630      -2.44912       0.00000       0.00000       0.00000       0.00000       0.00000       0.00000       0.00000       0.00000       0.00000       0.00000       0.00000       0.00000       0.00000       0.00000       0.00000       0.00000       0.00000       0.00000       0.00000       0.00000       0.00000       0.00000       0.00000       0.00000       0.00000       0.00000       0.00000       0.00000       41.5453       45.1232       37.7923       27.4275       15.6898       8.42117       3.14902      0.889496       0.00000       0.00000       0.00000       0.00000       0.00000       0.00000       0.00000       0.00000       0.00000       0.00000       0.00000       0.00000       0.00000       0.00000       0.00000       0.00000       0.00000       0.00000       0.00000       0.00000       0.00000       0.00000       0.00000       0.00000       0.00000       0.00000       0.00000       0.00000
   4  25 3818.8840    2.0192  5.3270 11.1984 -0.0063  0.1477   0.0479   0.3898    0.1428   0.0000   420.2090      -48.5162       11.1448       16.4980      -24.1438       17.0683       3.11348      -1.20026       0.00000       0.00000       0.00000       0.00000       0.00000       0.00000       0.00000       0.00000       0.00000       0.00000       0.00000       0.00000       0.00000       0.00000       0.00000       0.00000       0.00000       0.00000       0.00000       0.00000       0.00000       0.00000       0.00000       0.00000       0.00000       0.00000       0.00000       0.00000       53.8065       62.4632       47.3900       33.3076       19.1226       9.33757       3.68879       1.10812       0.00000       0.00000       0.00000       0.00000       0.00000       0.00000       0.00000       0.00000       0.00000       0.00000       0.00000       0.00000       0.00000       0.00000       0.00000       0.00000       0.00000       0.00000       0.00000       0.00000       0.00000       0.00000       0.00000       0.00000       0.00000       0.00000       0.00000       0.00000
   4  26 3956.4646    1.7408  7.1233 10.5511  0.0009  0.1624   0.0348   0.4704    0.1505   0.0000   407.6111      -60.9808       6.13870       35.2507      -48.7091      0.848369       5.78225      -1.34783       0.00000       0.00000       0.00000       0.00000       0.00000       0.00000       0.00000       0.00000       0.00000       0.00000       0.00000       0.00000       0.00000       0.00000       0.00000       0.00000       0.00000       0.00000       0.00000       0.00000       0.00000       0.00000       0.00000       0.00000       0.00000       0.00000       0.00000       0.00000       59.5010       67.1141       54.0773       37.4291       22.0415       11.2018       4.43703       1.20193       0.00000       0.00000       0.00000       0.00000       0.00000       0.00000       0.00000       0.00000       0.00000       0.00000       0.00000       0.00000       0.00000       0.00000       0.00000       0.00000       0.00000       0.00000       0.00000       0.00000       0.00000       0.00000       0.00000       0.00000       0.00000       0.00000       0.00000       0.00000
   5  10 1823.3725    0.3932  0.2993  9.7424 -0.0033  0.0293   0.0266   0.0582    0.0738   0.0000   440.1442       3.90963       15.4886      -3.73375      -2.80623       2.58670     -0.348657     -0.129730     -0.307099     0.0583729       0.00000       0.00000       0.00000       0.00000       0.00000       0.00000       0.00000       0.00000       0.00000       0.00000       0.00000       0.00000       0.00000       0.00000       0.00000       0.00000       0.00000       0.00000       0.00000       0.00000       0.00000       0.00000       0.00000       0.00000       0.00000       0.00000       8.49683       8.92783       8.92075       7.07679       4.53737       2.58969       1.77289      0.612213      0.224558     0.0471254       0.00000       0.00000       0.00000       0.00000       0.00000       0.00000       0.00000       0.00000       0.00000       0.00000       0.00000       0.00000       0.00000       0.00000       0.00000       0.00000       0.00000       0.00000       0.00000       0.00000       0.00000       0.00000       0.00000       0.00000       0.00000       0.00000
   5  11 1960.5775    0.5570  0.3891  9.8326  0.0007  0.0377   0.0319   0.0690    0.0981   0.0000   441.5985     -0.389300       18.9202      -3.71544      -3.44202      -1.22851      -1.15858      0.270613      0.111014     0.0230615       0.00000       0.00000       0.00000       0.00000       0.00000       0.00000       0.00000       0.00000       0.00000       0.00000       0.00000       0.00000       0.00000       0.00000       0.00000       0.00000       0.00000       0.00000       0.00000       0.00000       0.00000       0.00000       0.00000       0.00000       0.00000       0.00000       11.1889       12.3646       9.43147       8.42030       6.80455       3.45590       1.90887      0.535013      0.258925     0.0644318       0.00000       0.00000       0.00000       0.00000       0.00000       0.00000       0.00000       0.00000       0.00000       0.00000       0.00000       0.00000       0.00000       0.00000       0.00000       0.00000       0.00000       0.00000       0.00000       0.00000       0.00000       0.00000       0.00000       0.00000       0.00000       0.00000
   5  12 2098.4494    0.7287  0.4474 10.2926  0.0009  0.0328   0.0391   0.0675    0.0975   0.0000   427.3845     -0.948276       17.6647       12.1652      -2.91294      -5.37727      -2.08576    -0.0425744     0.0496525    -0.0289745       0.00000       0.00000       0.00000       0.00000       0.00000       0.00000       0.00000       0.00000       0.00000       0.00000       0.00000       0.00000       0.00000       0.00000       0.00000       0.00000       0.00000       0.00000       0.00000       0.00000       0.00000       0.00000       0.00000       0.00000       0.00000       0.00000       9.62352       11.9848       9.04466       8.08222       4.97383       3.18466       1.51223      0.667729      0.200776     0.0628070       0.00000       0.00000       0.00000       0.00000       0.00000       0.00000       0.00000       0.00000       0.00000       0.00000       0.00000       0.00000       0.00000       0.00000       0.00000       0.00000       0.00000       0.00000       0.00000       0.00000       0.00000       0.00000       0.00000       0.00000       0.00000       0.00000
   5  13 2235.4202    0.9580  0.6346 10.7214 -0.0053  0.0393   0.0453   0.0832    0.1130   0.0000   433.1849      -20.8679       20.5670      -6.20263      0.534408     -0.753945      -2.07235     -0.640544     0.0855550    -0.0202618       0.00000       0.00000       0.00000       0.00000       0.00000       0.00000       0.00000       0.00000       0.00000       0.00000       0.00000       0.00000       0.00000       0.00000       0.00000       0.00000       0.00000       0.00000       0.00000       0.00000       0.00000       0.00000       0.00000       0.00000       0.00000       0.00000       11.6905       12.5644       11.9124       9.42251       5.27405       3.38404       2.06864      0.856732      0.255394     0.0603613       0.00000       0.00000       0.00000       0.00000       0.00000       0.00000       0.00000       0.00000       0.00000       0.00000       0.00000       0.00000       0.00000       0.00000       0.00000       0.00000       0.00000       0.00000       0.00000       0.00000       0.00000       0.00000       0.00000       0.00000       0.00000       0.00000
   5  14 2371.0959    1.3529  0.8024 10.8659  0.0011  0.0433   0.0556   0.0887    0.1804   0.0000   427.6029      0.873860       17.3272       8.51071     -0.293053       5.66872       1.37111     -0.331673      0.151457    -0.0421233       0.00000       0.00000       0.00000       0.00000       0.00000       0.00000       0.00000       0.00000       0.00000       0.00000       0.00000       0.00000       0.00000       0.00000       0.00000       0.00000       0.00000       0.00000       0.00000       0.00000       0.00000       0.00000       0.00000       0.00000       0.00000       0.00000       13.6045       13.4015       12.3617       10.6395       7.32697       4.35143       2.41225      0.883112      0.279018     0.0628505       0.00000       0.00000       0.00000       0.00000       0.00000       0.00000       0.00000       0.00000       0.00000       0.00000       0.00000       0.00000       0.00000       0.00000       0.00000       0.00000       0.00000       0.00000       0.00000       0.00000       0.00000       0.00000       0.00000       0.00000       0.00000       0.00000
   5  15 2506.0652    1.8828  0.8333 11.1833 -0.0003  0.0370   0.0753   0.1023    0.2629   0.0000   455.4889       4.40058       8.12495       14.0828       3.02301     -0.267202      -1.82495      0.677137     0.0278305    -0.0887732       0.00000       0.00000       0.00000       0.00000       0.00000       0.00000       0.00000       0.00000       0.00000       0.00000       0.00000       0.00000       0.00000       0.00000       0.00000       0.00000       0.00000       0.00000       0.00000       0.00000       0.00000       0.00000       0.00000       0.00000       0.00000       0.00000       12.4974       12.5288       10.7614       8.98679       6.74086       3.76404       1.77480      0.682231      0.237691     0.0511172       0.00000       0.00000       0.00000       0.00000       0.00000       0.00000       0.00000       0.00000       0.00000       0.00000       0.00000       0.00000       0.00000       0.00000       0.00000       0.00000       0.00000       0.00000       0.00000       0.00000       0.00000       0.00000       0.00000       0.00000       0.00000       0.00000
   5  16 2641.1750    2.3228  0.9307 11.5044 -0.0002  0.0446   0.0888   0.1137    0.3624   0.0000   415.4063       15.2918       13.9441      -1.94710      -6.91367      -3.07834     -0.843519     -0.386950      0.326157     0.0267502       0.00000       0.00000       0.00000       0.00000       0.00000       0.00000       0.00000       0.00000       0.00000       0.00000       0.00000       0.00000       0.00000       0.00000       0.00000       0.00000       0.00000       0.00000       0.00000       0.00000       0.00000       0.00000       0.00000       0.00000       0.00000       0.00000       14.1272       15.5334       12.2285       10.8428       8.10203       4.66740       2.19198      0.815174      0.301139     0.0742562       0.00000       0.00000       0.00000       0.00000       0.00000       0.00000       0.00000       0.00000       0.00000       0.00000       0.00000       0.00000       0.00000       0.00000       0.00000       0.00000       0.00000       0.00000       0.00000       0.00000       0.00000       0.00000       0.00000       0.00000       0.00000       0.00000
   5  17 2777.1885    3.1454  0.9829 10.9998 -0.0043  0.0424   0.1097   0.1202    1.1640   0.0000   426.4581       5.53569      -2.09225       1.57489       16.7277      -1.03103     0.0245477     -0.693385      0.398917      0.127760       0.00000       0.00000       0.00000       0.00000       0.00000       0.00000       0.00000       0.00000       0.00000       0.00000       0.00000       0.00000       0.00000       0.00000       0.00000       0.00000       0.00000       0.00000       0.00000       0.00000       0.00000       0.00000       0.00000       0.00000       0.00000       0.00000       13.0426       14.8615       12.8778       10.2479       6.94905       4.05805       2.10374      0.844379      0.302142     0.0737622       0.00000       0.00000       0.00000       0.00000       0.00000       0.00000       0.00000       0.00000       0.00000       0.00000       0.00000       0.00000       0.00000       0.00000       0.00000       0.00000       0.00000       0.00000       0.00000       0.00000       0.00000       0.00000       0.00000       0.00000       0.00000       0.00000
   5  18 2913.6440    3.9529  0.6833 12.4143  0.0038  0.0558   0.1748   0.1088    0.5057   0.0000   426.5786       9.20459     -0.271467      -19.6053      -9.45090       1.05130       1.68398      0.126840      0.178932    -0.0489715       0.00000       0.00000       0.00000       0.00000       0.00000       0.00000       0.00000       0.00000       0.00000       0.00000       0.00000       0.00000       0.00000       0.00000       0.00000       0.00000       0.00000       0.00000       0.00000       0.00000       0.00000       0.00000       0.00000       0.00000       0.00000       0.00000       18.6341       19.9138       14.5184       13.7888       11.1678       6.61602       2.92855       1.02548      0.284453     0.0764860       0.00000       0.00000       0.00000       0.00000       0.00000       0.00000       0.00000       0.00000       0.00000       0.00000       0.00000       0.00000       0.00000       0.00000       0.00000       0.00000       0.00000       0.00000       0.00000       0.00000       0.00000       0.00000       0.00000       0.00000       0.00000       0.00000
   5  19 3049.9148    4.7907  0.8082 10.9769  0.0065  0.0412   0.1776   0.1102    2.3682   0.0000   436.5548       17.0315       12.2817     -0.825211       6.72369      -1.68536      -1.62750      0.243851      0.109242     -0.148473       0.00000       0.00000       0.00000       0.00000       0.00000       0.00000       0.00000       0.00000       0.00000       0.00000       0.00000       0.00000       0.00000       0.00000       0.00000       0.00000       0.00000       0.00000       0.00000       0.00000       0.00000       0.00000       0.00000       0.00000       0.00000       0.00000       11.6822       13.7532       12.2647       9.18390       6.88017       3.61642       2.20385      0.791645      0.329302     0.0735184       0.00000       0.00000       0.00000       0.00000       0.00000       0.00000       0.00000       0.00000       0.00000       0.00000       0.00000       0.00000       0.00000       0.00000       0.00000       0.00000       0.00000       0.00000       0.00000       0.00000       0.00000       0.00000       0.00000       0.00000       0.00000       0.00000
   5  20 3186.2811    4.3314  1.1492 12.0001 -0.0044  0.0600   0.1660   0.1523    1.4050   0.0000   450.4703      -10.2634       4.01035       8.28989      -2.36088      -6.91785     -0.365542       1.27738      0.718908     -0.122903       0.00000       0.00000       0.00000       0.00000       0.00000       0.00000       0.00000       0.00000       0.00000       0.00000       0.00000       0.00000       0.00000       0.00000       0.00000       0.00000       0.00000       0.00000       0.00000       0.00000       0.00000       0.00000       0.00000       0.00000       0.00000       0.00000       20.8298       24.9013       20.8691       14.7685       9.85512       5.31391       2.77675       1.15436      0.437222     0.0995049       0.00000       0.00000       0.00000       0.00000       0.00000       0.00000       0.00000       0.00000       0.00000       0.00000       0.00000       0.00000       0.00000       0.00000       0.00000       0.00000       0.00000       0.00000       0.00000       0.00000       0.00000       0.00000       0.00000       0.00000       0.00000       0.00000
   5  22 3459.3202    3.4604  2.1111 11.1028  0.0037  0.0675   0.0958   0.1919    0.8922   0.0000   425.8512       9.61223      -1.13968      -3.23253       2.24401       4.71244       2.80322      -1.76770     -0.670426      0.201513       0.00000       0.00000       0.00000       0.00000       0.00000       0.00000       0.00000       0.00000       0.00000       0.00000       0.00000       0.00000       0.00000       0.00000       0.00000       0.00000       0.00000       0.00000       0.00000       0.00000       0.00000       0.00000       0.00000       0.00000       0.00000       0.00000       20.8891       23.6553       20.8264       16.2072       10.8676       6.58388       3.30543       1.47046      0.477041      0.110667       0.00000       0.00000       0.00000       0.00000       0.00000       0.00000       0.00000       0.00000       0.00000       0.00000       0.00000       0.00000       0.00000       0.00000       0.00000       0.00000       0.00000       0.00000       0.00000       0.00000       0.00000       0.00000       0.00000       0.00000       0.00000       0.00000
   5  23 3596.4924    2.8139  3.1670 11.6661  0.0107  0.1005   0.0709   0.2704    0.2528   0.0000   438.0177       24.0298      -7.07130       37.1408       5.60028      -4.67313      -2.66318     -0.147901     -0.811117    -0.0116862       0.00000       0.00000       0.00000       0.00000       0.00000       0.00000       0.00000       0.00000       0.00000       0.00000       0.00000       0.00000       0.00000       0.00000       0.00000       0.00000       0.00000       0.00000       0.00000       0.00000       0.00000       0.00000       0.00000       0.00000       0.00000       0.00000       28.7163       36.3960       29.3974       24.2568       15.6075       9.42528       5.00418       2.09942      0.725104      0.193372       0.00000       0.00000       0.00000       0.00000       0.00000       0.00000       0.00000       0.00000       0.00000       0.00000       0.00000       0.00000       0.00000       0.00000       0.00000       0.00000       0.00000       0.00000       0.00000       0.00000       0.00000       0.00000       0.00000       0.00000       0.00000       0.00000
   6  11 2004.0111    0.6229  0.3816  9.6669 -0.0040  0.0408   0.0322   0.0643    0.0925   0.0000   437.4207      -3.55307       18.2357      -6.57013       14.7676      -3.14608      -2.66712     -0.252838      0.369202     -0.169851    -0.0528498     0.0127189       0.00000       0.00000       0.00000       0.00000       0.00000       0.00000       0.00000       0.00000       0.00000       0.00000       0.00000       0.00000       0.00000       0.00000       0.00000       0.00000       0.00000       0.00000       0.00000       0.00000       0.00000       0.00000       0.00000       0.00000       8.66048       12.9988       7.02445       9.51071       6.28111       5.26285       2.25999       1.56375      0.401613      0.279054     0.0604851     0.0236451       0.00000       0.00000       0.00000       0.00000       0.00000       0.00000       0.00000       0.00000       0.00000       0.00000       0.00000       0.00000       0.00000       0.00000       0.00000       0.00000       0.00000       0.00000       0.00000       0.00000       0.00000       0.00000       0.00000       0.00000
   6  12 2142.4850    0.8071  0.5928  9.9455 -0.0126  0.0307   0.0356   0.0793    0.1207   0.0000   453.4296      -9.35155      -15.6267      -2.27239       7.93121     -0.154822      -1.26614       1.42840      0.488142      0.218191     -0.125892    0.00434258       0.00000       0.00000       0.00000       0.00000       0.00000       0.00000       0.00000       0.00000       0.00000       0.00000       0.00000       0.00000       0.00000       0.00000       0.00000       0.00000       0.00000       0.00000       0.00000       0.00000       0.00000       0.00000       0.00000       0.00000       8.07513       9.89948       8.71590       7.19585       5.08526       3.20162       1.97970      0.947812      0.486352      0.161520     0.0571069     0.0124369       0.00000       0.00000       0.00000       0.00000       0.00000       0.00000       0.00000       0.00000       0.00000       0.00000       0.00000       0.00000       0.00000       0.00000       0.00000       0.00000       0.00000       0.00000       0.00000       0.00000       0.00000       0.00000       0.00000       0.00000
   6  13 2279.7678    1.0624  0.7112 10.7067  0.0055  0.0393   0.0440   0.0823    0.1206   0.0000   437.4141      -4.48272       8.15067     -0.372140      -9.09993      -6.94628      -1.03513      0.719425       1.25493      0.337988      0.162066    -0.0215262       0.00000       0.00000       0.00000       0.00000       0.00000       0.00000       0.00000       0.00000       0.00000       0.00000       0.00000       0.00000       0.00000       0.00000       0.00000       0.00000       0.00000       0.00000       0.00000       0.00000       0.00000       0.00000       0.00000       0.00000       11.4635       12.7823       11.9126       9.33968       6.44617       4.53186       2.44681       1.18636      0.586274      0.231580     0.0636106     0.0131804       0.00000       0.00000       0.00000       0.00000       0.00000       0.00000       0.00000       0.00000       0.00000       0.00000       0.00000       0.00000       0.00000       0.00000       0.00000       0.00000       0.00000       0.00000       0.00000       0.00000       0.00000       0.00000       0.00000       0.00000
   6  14 2415.4994    1.5698  0.8178 11.0578 -0.0029  0.0395   0.0592   0.0914    0.1513   0.0000   428.8413      -10.6250       6.04937      -11.6842       2.84204       1.55852      -3.31887     -0.153522     -0.198689      0.319075     0.0317971     0.0331090       0.00000       0.00000       0.00000       0.00000       0.00000       0.00000       0.00000       0.00000       0.00000       0.00000       0.00000       0.00000       0.00000       0.00000       0.00000       0.00000       0.00000       0.00000       0.00000       0.00000       0.00000       0.00000       0.00000       0.00000       9.66051       10.7900       11.6166       8.35992       6.03173       4.64316       2.49869       1.20214      0.674855      0.296302     0.0780186     0.0150345       0.00000       0.00000       0.00000       0.00000       0.00000       0.00000       0.00000       0.00000       0.00000       0.00000       0.00000       0.00000       0.00000       0.00000       0.00000       0.00000       0.00000       0.00000       0.00000       0.00000       0.00000       0.00000       0.00000       0.00000
   6  15 2551.0943    2.0032  0.7679 11.8300 -0.0022  0.0388   0.0755   0.0909    0.1349   0.0000   428.8945      0.952867       15.0094       8.34026      -1.43669       3.40817      0.409140     -0.668318     -0.203221     -0.122050    0.00679373   -0.00410414       0.00000       0.00000       0.00000       0.00000       0.00000       0.00000       0.00000       0.00000       0.00000       0.00000       0.00000       0.00000       0.00000       0.00000       0.00000       0.00000       0.00000       0.00000       0.00000       0.00000       0.00000       0.00000       0.00000       0.00000       7.99549       10.8595       9.14540       8.73354       5.53842       4.61438       2.27670       1.42196      0.577684      0.273212     0.0692129     0.0191344       0.00000       0.00000       0.00000       0.00000       0.00000       0.00000       0.00000       0.00000       0.00000       0.00000       0.00000       0.00000       0.00000       0.00000       0.00000       0.00000       0.00000       0.00000       0.00000       0.00000       0.00000       0.00000       0.00000       0.00000
   6  16 2687.1174    2.5780  0.8716 12.1578 -0.0040  0.0373   0.0985   0.1088    0.1637   0.0000   450.3306      -15.8211       18.8943       5.23597      -8.67952       5.40239       1.29437     -0.161872      -1.25136      0.250456     0.0634379     0.0135096       0.00000       0.00000       0.00000       0.00000       0.00000       0.00000       0.00000       0.00000       0.00000       0.00000       0.00000       0.00000       0.00000       0.00000       0.00000       0.00000       0.00000       0.00000       0.00000       0.00000       0.00000       0.00000       0.00000       0.00000       9.46331       11.2943       10.2207       8.43173       6.00511       3.92247       2.38502       1.10578      0.596388      0.207558     0.0672106     0.0150762       0.00000       0.00000       0.00000       0.00000       0.00000       0.00000       0.00000       0.00000       0.00000       0.00000       0.00000       0.00000       0.00000       0.00000       0.00000       0.00000       0.00000       0.00000       0.00000       0.00000       0.00000       0.00000       0.00000       0.00000
   6  17 2823.7264    3.1793  0.8508 12.1687  0.0050  0.0348   0.1146   0.0941    0.2083   0.0000   428.4818      -13.0783      -2.20277       8.17579      -1.82857      -6.00999      -1.31118      -1.98701    -0.0761343     -0.257574     0.0742553     0.0244538       0.00000       0.00000       0.00000       0.00000       0.00000       0.00000       0.00000       0.00000       0.00000       0.00000       0.00000       0.00000       0.00000       0.00000       0.00000       0.00000       0.00000       0.00000       0.00000       0.00000       0.00000       0.00000       0.00000       0.00000       8.40110       10.2052       8.86084       7.61632       5.75066       3.77357       2.23452       1.11199      0.529420      0.194816     0.0628554     0.0145912       0.00000       0.00000       0.00000       0.00000       0.00000       0.00000       0.00000       0.00000       0.00000       0.00000       0.00000       0.00000       0.00000       0.00000       0.00000       0.00000       0.00000       0.00000       0.00000       0.00000       0.00000       0.00000       0.00000       0.00000
   6  18 2960.7656    3.7696  0.8537 12.6175 -0.0021  0.0341   0.1333   0.0940    0.2100   0.0000   428.5852       8.99077       6.01972      -17.8248       2.13757       3.40846      -1.88323     -0.515696      0.725650     -0.150117     0.0262558     0.0306810       0.00000       0.00000       0.00000       0.00000       0.00000       0.00000       0.00000       0.00000       0.00000       0.00000       0.00000       0.00000       0.00000       0.00000       0.00000       0.00000       0.00000       0.00000       0.00000       0.00000       0.00000       0.00000       0.00000       0.00000       8.30339       9.35416       8.98083       7.44534       5.57721       3.75463       2.22769       1.18010      0.534363      0.205865     0.0620600     0.0135661       0.00000       0.00000       0.00000       0.00000       0.00000       0.00000       0.00000       0.00000       0.00000       0.00000       0.00000       0.00000       0.00000       0.00000       0.00000       0.00000       0.00000       0.00000       0.00000       0.00000       0.00000       0.00000       0.00000       0.00000
   6  19 3097.2949    4.3837  0.8083 13.2559 -0.0025  0.0367   0.1697   0.0925    0.2016   0.0000   434.8393       15.1842      -24.0567      -16.7013       6.90016      0.503570      -1.75157     0.0486126       1.29651     -0.416428     0.0113254     0.0206352       0.00000       0.00000       0.00000       0.00000       0.00000       0.00000       0.00000       0.00000       0.00000       0.00000       0.00000       0.00000       0.00000       0.00000       0.00000       0.00000       0.00000       0.00000       0.00000       0.00000       0.00000       0.00000       0.00000       0.00000       9.05614       11.1912       9.96955       8.56430       6.24806       3.90408       2.55850       1.12150      0.646237      0.210885     0.0692487     0.0164778       0.00000       0.00000       0.00000       0.00000       0.00000       0.00000       0.00000       0.00000       0.00000       0.00000       0.00000       0.00000       0.00000       0.00000       0.00000       0.00000       0.00000       0.00000       0.00000       0.00000       0.00000       0.00000       0.00000       0.00000
   6  20 3233.9752    4.0677  1.0754 12.9971 -0.0080  0.0440   0.1500   0.1147    0.3306   0.0000   440.0754      -17.7012       22.3462      -18.0604      -6.14706      -5.20113      -2.95176       2.53190       1.71339     -0.346816     0.0613982   -0.00742523       0.00000       0.00000       0.00000       0.00000       0.00000       0.00000       0.00000       0.00000       0.00000       0.00000       0.00000       0.00000       0.00000       0.00000       0.00000       0.00000       0.00000       0.00000       0.00000       0.00000       0.00000       0.00000       0.00000       0.00000       11.0355       12.2277       11.9889       9.85054       7.22904       4.81496       3.04239       1.56702      0.777885      0.272946     0.0830158     0.0165829       0.00000       0.00000       0.00000       0.00000       0.00000       0.00000       0.00000       0.00000       0.00000       0.00000       0.00000       0.00000       0.00000       0.00000       0.00000       0.00000       0.00000       0.00000       0.00000       0.00000       0.00000       0.00000       0.00000       0.00000
   6  21 3370.9921    3.6203  1.5994 12.9261  0.0012  0.0629   0.1246   0.1657    0.2754   0.0000   419.5026       35.7000       5.89728      -34.3485      -3.52273      -4.92207     -0.862701      -2.54786    -0.0387033     -0.472661     -0.126131     0.0288948       0.00000       0.00000       0.00000       0.00000       0.00000       0.00000       0.00000       0.00000       0.00000       0.00000       0.00000       0.00000       0.00000       0.00000       0.00000       0.00000       0.00000       0.00000       0.00000       0.00000       0.00000       0.00000       0.00000       0.00000       15.6197       18.4483       16.7072       14.1475       10.7751       6.93893       4.41530       2.29500       1.06461      0.376288      0.122540     0.0254198       0.00000       0.00000       0.00000       0.00000       0.00000       0.00000       0.00000       0.00000       0.00000       0.00000       0.00000       0.00000       0.00000       0.00000       0.00000       0.00000       0.00000       0.00000       0.00000       0.00000       0.00000       0.00000       0.00000       0.00000
   6  22 3508.2238    3.1977  2.2669 11.9882 -0.0035  0.0725   0.0824   0.2106    0.2837   0.0000   401.1346      -4.05759       13.9866       16.0706       3.17561      -2.18891       6.20252      0.285752     0.0102858     0.0979111      0.366827    -0.0535278       0.00000       0.00000       0.00000       0.00000       0.00000       0.00000       0.00000       0.00000       0.00000       0.00000       0.00000       0.00000       0.00000       0.00000       0.00000       0.00000       0.00000       0.00000       0.00000       0.00000       0.00000       0.00000       0.00000       0.00000       17.1642       21.5363       20.0584       16.5583       12.8163       8.68679       5.10489       2.82505       1.26062      0.529187      0.162579     0.0323812       0.00000       0.00000       0.00000       0.00000       0.00000       0.00000       0.00000       0.00000       0.00000       0.00000       0.00000       0.00000       0.00000       0.00000       0.00000       0.00000       0.00000       0.00000       0.00000       0.00000       0.00000       0.00000       0.00000       0.00000
   6  23 3646.1209    2.4477  3.0744 11.9677 -0.0007  0.0928   0.0626   0.2613    0.1656   0.0000   423.5229      -20.5064       42.2284       22.5147       8.26755      -17.3964      -8.98625       4.30034       2.46202     -0.665821     -0.215853     0.0587299       0.00000       0.00000       0.00000       0.00000       0.00000       0.00000       0.00000       0.00000       0.00000       0.00000       0.00000       0.00000       0.00000       0.00000       0.00000       0.00000       0.00000       0.00000       0.00000       0.00000       0.00000       0.00000       0.00000       0.00000       21.5956       27.7450       24.8169       22.0624       16.0470       11.5218       6.96757       3.45325       1.75842      0.657995      0.195594     0.0436073       0.00000       0.00000       0.00000       0.00000       0.00000       0.00000       0.00000       0.00000       0.00000       0.00000       0.00000       0.00000       0.00000       0.00000       0.00000       0.00000       0.00000       0.00000       0.00000       0.00000       0.00000       0.00000       0.00000       0.00000
   6  24 3783.8369    2.0834  4.8714 11.1994 -0.0073  0.1150   0.0415   0.3209    0.1374   0.0000   455.6278       52.5396      -56.9520      -21.0199       8.81814       12.4098      -21.4181      -3.08582      0.711619     -0.721809     0.0217260   -0.00662942       0.00000       0.00000       0.00000       0.00000       0.00000       0.00000       0.00000       0.00000       0.00000       0.00000       0.00000       0.00000       0.00000       0.00000       0.00000       0.00000       0.00000       0.00000       0.00000       0.00000       0.00000       0.00000       0.00000       0.00000       30.3044       35.7157       33.1647       28.3983       20.5885       13.9349       8.61215       4.71959       2.14718      0.824439      0.236574     0.0478492       0.00000       0.00000       0.00000       0.00000       0.00000       0.00000       0.00000       0.00000       0.00000       0.00000       0.00000       0.00000       0.00000       0.00000       0.00000       0.00000       0.00000       0.00000       0.00000       0.00000       0.00000       0.00000       0.00000       0.00000
   6  25 3921.9571    1.8293  6.4479 10.6491 -0.0002  0.1343   0.0324   0.3970    0.1283   0.0000   486.8823       48.6795       12.9743      -9.42322       30.9146      -21.2385      -10.1279       6.92295     -0.779685      -2.30067      0.120087     0.0883512       0.00000       0.00000       0.00000       0.00000       0.00000       0.00000       0.00000       0.00000       0.00000       0.00000       0.00000       0.00000       0.00000       0.00000       0.00000       0.00000       0.00000       0.00000       0.00000       0.00000       0.00000       0.00000       0.00000       0.00000       33.8836       41.5340       37.7259       32.9680       23.7259       16.4749       9.69388       5.51760       2.44423      0.988332      0.282043     0.0599662       0.00000       0.00000       0.00000       0.00000       0.00000       0.00000       0.00000       0.00000       0.00000       0.00000       0.00000       0.00000       0.00000       0.00000       0.00000       0.00000       0.00000       0.00000       0.00000       0.00000       0.00000       0.00000       0.00000       0.00000
   6  28 4337.6310    1.0208 11.4824 10.3698 -0.0070  0.2377   0.0193   0.7342    0.0635   0.0000   501.6252       9.70274       67.2268      -53.8448       77.7139      -24.6331      -60.2183       10.4262       2.78408      0.825629      0.922310     -0.191269       0.00000       0.00000       0.00000       0.00000       0.00000       0.00000       0.00000       0.00000       0.00000       0.00000       0.00000       0.00000       0.00000       0.00000       0.00000       0.00000       0.00000       0.00000       0.00000       0.00000       0.00000       0.00000       0.00000       0.00000       62.2481       73.6722       70.0775       58.0731       43.6394       29.3179       18.6400       9.39730       4.73342       1.71706      0.520019     0.0990819       0.00000       0.00000       0.00000       0.00000       0.00000       0.00000       0.00000       0.00000       0.00000       0.00000       0.00000       0.00000       0.00000       0.00000       0.00000       0.00000       0.00000       0.00000       0.00000       0.00000       0.00000       0.00000       0.00000       0.00000
   7  11 2045.8391    0.6957  0.5448  9.7616 -0.0009  0.0309   0.0293   0.0724    0.1035   0.0000   433.4009      -5.56977       9.10649       5.47734       1.60997       4.94948      -1.56639      0.122435       1.08910     0.0253992    -0.0958120     0.0220586    0.00497584  -0.000758180       0.00000       0.00000       0.00000       0.00000       0.00000       0.00000       0.00000       0.00000       0.00000       0.00000       0.00000       0.00000       0.00000       0.00000       0.00000       0.00000       0.00000       0.00000       0.00000       0.00000       0.00000       0.00000       7.29408       8.32373       7.43897       6.51224       5.48180       3.97417       2.82024       1.35294      0.727134      0.357701      0.153466     0.0433068     0.0141854    0.00277072       0.00000       0.00000       0.00000       0.00000       0.00000       0.00000       0.00000       0.00000       0.00000       0.00000       0.00000       0.00000       0.00000       0.00000       0.00000       0.00000       0.00000       0.00000       0.00000       0.00000       0.00000       0.00000
   7  14 2458.1539    1.7264  0.8981 10.6409 -0.0050  0.0355   0.0546   0.0917    0.2074   0.0000   438.1917       5.85451      -7.42252      -10.5537       10.6445      -7.55191      -1.75550      0.387247      0.207302     -0.381094      0.164237    -0.0905407    -0.0241830    0.00172490       0.00000       0.00000       0.00000       0.00000       0.00000       0.00000       0.00000       0.00000       0.00000       0.00000       0.00000       0.00000       0.00000       0.00000       0.00000       0.00000       0.00000       0.00000       0.00000       0.00000       0.00000       0.00000       7.54976       8.28491       8.54446       7.43984       5.84298       3.97741       2.85218       1.65897      0.848256      0.476760      0.175217     0.0611567     0.0178532    0.00315334       0.00000       0.00000       0.00000       0.00000       0.00000       0.00000       0.00000       0.00000       0.00000       0.00000       0.00000       0.00000       0.00000       0.00000       0.00000       0.00000       0.00000       0.00000       0.00000       0.00000       0.00000       0.00000
   7  15 2594.2710    1.9526  0.8846 11.8344 -0.0012  0.0382   0.0647   0.0932    0.1330   0.0000   442.3733       9.94953      -1.99942      -12.2020       7.27395       10.2353      0.798919    -0.0386545    -0.0473379      0.379963     0.0977193     0.0205030    -0.0307502   -0.00309728       0.00000       0.00000       0.00000       0.00000       0.00000       0.00000       0.00000       0.00000       0.00000       0.00000       0.00000       0.00000       0.00000       0.00000       0.00000       0.00000       0.00000       0.00000       0.00000       0.00000       0.00000       0.00000       8.59435       10.1189       9.80578       8.17128       6.64625       4.29743       3.02765       1.72286      0.895370      0.469724      0.176737     0.0612663     0.0192411    0.00345029       0.00000       0.00000       0.00000       0.00000       0.00000       0.00000       0.00000       0.00000       0.00000       0.00000       0.00000       0.00000       0.00000       0.00000       0.00000       0.00000       0.00000       0.00000       0.00000       0.00000       0.00000       0.00000
   7  16 2731.1218    2.8638  0.8042 12.2742 -0.0053  0.0326   0.0943   0.0799    0.1472   0.0000   433.4791      0.195042      -6.92656      -2.97335      -3.88406      -4.86852      -1.11568      0.404935     -0.553471      0.458034     0.0915903    -0.0264852    -0.0137959    0.00295960       0.00000       0.00000       0.00000       0.00000       0.00000       0.00000       0.00000       0.00000       0.00000       0.00000       0.00000       0.00000       0.00000       0.00000       0.00000       0.00000       0.00000       0.00000       0.00000       0.00000       0.00000       0.00000       6.59173       8.09892       7.90259       6.46671       5.54065       3.62688       2.54330       1.46524      0.764653      0.392074      0.155029     0.0557929     0.0180122    0.00321562       0.00000       0.00000       0.00000       0.00000       0.00000       0.00000       0.00000       0.00000       0.00000       0.00000       0.00000       0.00000       0.00000       0.00000       0.00000       0.00000       0.00000       0.00000       0.00000       0.00000       0.00000       0.00000
   7  17 2868.3452    3.1240  0.8610 12.8713 -0.0016  0.0409   0.1090   0.0862    0.1255   0.0000   435.1529       8.02547       5.36374       3.24780       2.96273       1.50396      -1.47180       1.73805      0.961729     -0.696025     -0.236380      0.129636     0.0368108   -0.00509075       0.00000       0.00000       0.00000       0.00000       0.00000       0.00000       0.00000       0.00000       0.00000       0.00000       0.00000       0.00000       0.00000       0.00000       0.00000       0.00000       0.00000       0.00000       0.00000       0.00000       0.00000       0.00000       9.06358       9.17698       9.98156       8.21662       7.07303       4.94417       3.50884       1.98184       1.01107      0.557066      0.210239     0.0717783     0.0207264    0.00325243       0.00000       0.00000       0.00000       0.00000       0.00000       0.00000       0.00000       0.00000       0.00000       0.00000       0.00000       0.00000       0.00000       0.00000       0.00000       0.00000       0.00000       0.00000       0.00000       0.00000       0.00000       0.00000
   7  18 3005.6934    3.9827  0.7944 13.0592 -0.0057  0.0310   0.1392   0.0829    0.1404   0.0000   424.4454       10.5132       7.18060       16.6094       2.97103      -10.1850       2.38333    -0.0290248       1.00191     -0.292232     -0.205358    -0.0607753    0.00685115    0.00371765       0.00000       0.00000       0.00000       0.00000       0.00000       0.00000       0.00000       0.00000       0.00000       0.00000       0.00000       0.00000       0.00000       0.00000       0.00000       0.00000       0.00000       0.00000       0.00000       0.00000       0.00000       0.00000       7.19103       8.09525       7.81865       7.07864       5.07919       3.77719       2.34816       1.51764      0.766671      0.390340      0.147882     0.0545971     0.0128321    0.00279990       0.00000       0.00000       0.00000       0.00000       0.00000       0.00000       0.00000       0.00000       0.00000       0.00000       0.00000       0.00000       0.00000       0.00000       0.00000       0.00000       0.00000       0.00000       0.00000       0.00000       0.00000       0.00000
   7  19 3142.7898    3.8820  1.0743 13.0297 -0.0029  0.0408   0.1238   0.1014    0.1719   0.0000   429.0851      -16.8572       8.49799     -0.462760      -4.45349       7.23375     -0.458528      -1.06468      -2.80541      0.267418      0.230432     0.0567176     0.0138497   -0.00296839       0.00000       0.00000       0.00000       0.00000       0.00000       0.00000       0.00000       0.00000       0.00000       0.00000       0.00000       0.00000       0.00000       0.00000       0.00000       0.00000       0.00000       0.00000       0.00000       0.00000       0.00000       0.00000       9.28420       9.97456       10.1499       8.67412       7.15315       5.01320       3.26046       2.08074       1.08699      0.520934      0.200798     0.0729495     0.0197747    0.00342576       0.00000       0.00000       0.00000       0.00000       0.00000       0.00000       0.00000       0.00000       0.00000       0.00000       0.00000       0.00000       0.00000       0.00000       0.00000       0.00000       0.00000       0.00000       0.00000       0.00000       0.00000       0.00000
   7  20 3279.8877    4.0028  1.3394 12.4616 -0.0026  0.0429   0.1195   0.1146    0.2616   0.0000   427.4321      -3.91773       31.7342      -28.3625       7.80667      -7.65393      -3.15005      -2.38060     -0.900463      0.203432   -0.00261488     0.0284121   -0.00420635    0.00369299       0.00000       0.00000       0.00000       0.00000       0.00000       0.00000       0.00000       0.00000       0.00000       0.00000       0.00000       0.00000       0.00000       0.00000       0.00000       0.00000       0.00000       0.00000       0.00000       0.00000       0.00000       0.00000       9.33166       11.6532       10.2477       9.49119       7.25350       5.45380       3.45132       2.09491       1.03033      0.529844      0.200334     0.0764808     0.0208423    0.00462465       0.00000       0.00000       0.00000       0.00000       0.00000       0.00000       0.00000       0.00000       0.00000       0.00000       0.00000       0.00000       0.00000       0.00000       0.00000       0.00000       0.00000       0.00000       0.00000       0.00000       0.00000       0.00000
   7  21 3417.4128    3.4507  1.7205 12.3318 -0.0042  0.0505   0.0938   0.1382    0.1918   0.0000   449.3398       19.8730       11.2618       13.4625       2.96280      -7.33295      -2.98824      -3.95710     -0.176629     -0.170253     -0.272104     -0.144137    0.00685119    0.00300930       0.00000       0.00000       0.00000       0.00000       0.00000       0.00000       0.00000       0.00000       0.00000       0.00000       0.00000       0.00000       0.00000       0.00000       0.00000       0.00000       0.00000       0.00000       0.00000       0.00000       0.00000       0.00000       10.4906       12.9893       11.5534       10.9469       8.55783       5.92718       4.01995       2.43014       1.25695      0.632057      0.242981     0.0859832     0.0253965    0.00538783       0.00000       0.00000       0.00000       0.00000       0.00000       0.00000       0.00000       0.00000       0.00000       0.00000       0.00000       0.00000       0.00000       0.00000       0.00000       0.00000       0.00000       0.00000       0.00000       0.00000       0.00000       0.00000
   7  22 3555.2761    2.8423  2.6919 12.1127 -0.0032  0.0731   0.0667   0.1928    0.1414   0.0000   427.8748      -4.53229       21.2771      -2.74690      -1.56616      -16.0821     -0.932714     -0.601784      -2.62184      -1.64689      0.343223      0.181503   1.69860e-05    0.00117938       0.00000       0.00000       0.00000       0.00000       0.00000       0.00000       0.00000       0.00000       0.00000       0.00000       0.00000       0.00000       0.00000       0.00000       0.00000       0.00000       0.00000       0.00000       0.00000       0.00000       0.00000       0.00000       15.3474       19.4300       18.5464       16.1535       12.3651       8.89225       5.71111       3.52937       1.87076      0.924441      0.378382      0.138880     0.0384633    0.00763471       0.00000       0.00000       0.00000       0.00000       0.00000       0.00000       0.00000       0.00000       0.00000       0.00000       0.00000       0.00000       0.00000       0.00000       0.00000       0.00000       0.00000       0.00000       0.00000       0.00000       0.00000       0.00000
   7  23 3693.5690    2.4660  3.8789 11.2653 -0.0083  0.0894   0.0465   0.2525    0.1539   0.0000   455.2497       5.97718      -9.70015       6.15437       15.9277      -11.0449      -6.04545       10.8059       1.41177      -1.57695      0.923978     -0.120619    -0.0938856   -0.00476809       0.00000       0.00000       0.00000       0.00000       0.00000       0.00000       0.00000       0.00000       0.00000       0.00000       0.00000       0.00000       0.00000       0.00000       0.00000       0.00000       0.00000       0.00000       0.00000       0.00000       0.00000       0.00000       19.7065       23.5159       21.7860       20.3357       15.3952       11.0786       7.13631       4.47630       2.36517       1.13093      0.455838      0.163846     0.0443522    0.00908952       0.00000       0.00000       0.00000       0.00000       0.00000       0.00000       0.00000       0.00000       0.00000       0.00000       0.00000       0.00000       0.00000       0.00000       0.00000       0.00000       0.00000       0.00000       0.00000       0.00000       0.00000       0.00000
   7  24 3831.9342    1.9340  4.9712 11.2578 -0.0050  0.1102   0.0351   0.3072    0.0943   0.0000   457.9130       25.3741      -10.2569      -13.6030       28.8446      -25.9376      -2.39163       8.13277      0.242671      0.116187      0.741563     -0.113604    -0.0700628     0.0109970       0.00000       0.00000       0.00000       0.00000       0.00000       0.00000       0.00000       0.00000       0.00000       0.00000       0.00000       0.00000       0.00000       0.00000       0.00000       0.00000       0.00000       0.00000       0.00000       0.00000       0.00000       0.00000       23.8755       28.3405       27.9315       24.0223       19.3043       14.0128       9.41631       5.57055       3.14921       1.44882      0.635459      0.216058     0.0601163     0.0107664       0.00000       0.00000       0.00000       0.00000       0.00000       0.00000       0.00000       0.00000       0.00000       0.00000       0.00000       0.00000       0.00000       0.00000       0.00000       0.00000       0.00000       0.00000       0.00000       0.00000       0.00000       0.00000
   7  25 3970.6544    1.5915  6.5919 10.6239 -0.0006  0.1336   0.0258   0.3816    0.0932   0.0000   376.2646      -9.76259       8.35616       39.0278      -8.39854      0.655828       16.8038       2.54188      -1.98559      -2.01207     -0.634085      0.244662    -0.0297150   -0.00221347       0.00000       0.00000       0.00000       0.00000       0.00000       0.00000       0.00000       0.00000       0.00000       0.00000       0.00000       0.00000       0.00000       0.00000       0.00000       0.00000       0.00000       0.00000       0.00000       0.00000       0.00000       0.00000       26.9955       34.2248       33.1857       28.7058       24.3111       16.8083       11.3894       7.01259       3.77279       1.83393      0.754645      0.275866     0.0794773     0.0140945       0.00000       0.00000       0.00000       0.00000       0.00000       0.00000       0.00000       0.00000       0.00000       0.00000       0.00000       0.00000       0.00000       0.00000       0.00000       0.00000       0.00000       0.00000       0.00000       0.00000       0.00000       0.00000
   7  26 4109.5081    1.3702  8.8003 10.4799 -0.0003  0.1615   0.0212   0.5129    0.0690   0.0000   394.3379      -81.1921       42.3156       15.7870       41.8553       1.56373      -20.3628      -11.7871       1.64390       2.97017      -1.52590    -0.0160726     -0.145608   -0.00115889       0.00000       0.00000       0.00000       0.00000       0.00000       0.00000       0.00000       0.00000       0.00000       0.00000       0.00000       0.00000       0.00000       0.00000       0.00000       0.00000       0.00000       0.00000       0.00000       0.00000       0.00000       0.00000       33.1894       40.5904       41.6220       34.8305       28.6804       20.7777       13.9359       8.47179       4.63834       2.25548      0.971140      0.344958     0.0958230     0.0164169       0.00000       0.00000       0.00000       0.00000       0.00000       0.00000       0.00000       0.00000       0.00000       0.00000       0.00000       0.00000       0.00000       0.00000       0.00000       0.00000       0.00000       0.00000       0.00000       0.00000       0.00000       0.00000
   7  27 4248.0691    1.1295 10.3219 10.3404  0.0019  0.1942   0.0186   0.5834    0.0596   0.0000   482.9212      -51.7275       72.0071       49.2850       21.0497      -42.1180       5.88718       32.8454       8.59262       1.18611      0.647954     -0.357962     0.0231206     0.0168755       0.00000       0.00000       0.00000       0.00000       0.00000       0.00000       0.00000       0.00000       0.00000       0.00000       0.00000       0.00000       0.00000       0.00000       0.00000       0.00000       0.00000       0.00000       0.00000       0.00000       0.00000       0.00000       42.3740       49.7237       49.2839       43.3371       35.7347       25.1508       17.4846       10.4981       5.99723       2.71792       1.18018      0.391743      0.111708     0.0191763       0.00000       0.00000       0.00000       0.00000       0.00000       0.00000       0.00000       0.00000       0.00000       0.00000       0.00000       0.00000       0.00000       0.00000       0.00000       0.00000       0.00000       0.00000       0.00000       0.00000       0.00000       0.00000
   8   9 1806.2479    0.3141  0.2351  9.6391 -0.0197  0.0267   0.0205   0.0465    0.0583   0.0000   424.9562      -8.76492       15.0929      -5.11876      -3.05388      -3.26487       2.60414     -0.847968      0.276102    -0.0440323      0.199349     0.0208875   -0.00798537   -0.00748893    0.00267118  -0.000413813       0.00000       0.00000       0.00000       0.00000       0.00000       0.00000       0.00000       0.00000       0.00000       0.00000       0.00000       0.00000       0.00000       0.00000       0.00000       0.00000       0.00000       0.00000       0.00000       0.00000       4.10955       6.05307       6.33238       4.49225       5.21377       2.59801       2.89277       1.38773      0.890706      0.596851      0.184398      0.143474     0.0409078     0.0136786    0.00503005   0.000664851       0.00000       0.00000       0.00000       0.00000       0.00000       0.00000       0.00000       0.00000       0.00000       0.00000       0.00000       0.00000       0.00000       0.00000       0.00000       0.00000       0.00000       0.00000       0.00000       0.00000
   8  11 2086.1121    0.6886  0.4943 10.0689 -0.0116  0.0362   0.0330   0.0617    0.0811   0.0000   432.6567      0.159238       21.3699       1.61804      -2.07522      0.288078      -1.16459      -1.90268      -1.94348     -0.233361     -0.507613    -0.0349070    -0.0411815    -0.0126922    0.00736876   -0.00110077       0.00000       0.00000       0.00000       0.00000       0.00000       0.00000       0.00000       0.00000       0.00000       0.00000       0.00000       0.00000       0.00000       0.00000       0.00000       0.00000       0.00000       0.00000       0.00000       0.00000       5.91532       6.99266       8.43946       4.85662       6.11893       4.29667       2.60468       2.22872       1.11085      0.581513      0.353672      0.112705     0.0509032     0.0239237    0.00528192   0.000795307       0.00000       0.00000       0.00000       0.00000       0.00000       0.00000       0.00000       0.00000       0.00000       0.00000       0.00000       0.00000       0.00000       0.00000       0.00000       0.00000       0.00000       0.00000       0.00000       0.00000
   8  12 2225.2157    1.0322  0.6003 10.3770 -0.0037  0.0266   0.0376   0.0639    0.1007   0.0000   438.4327       1.82164       3.43367       7.37517      -4.27584       2.55720     -0.361937      0.294759       1.59499      0.570269     -0.329502   -0.00319381     0.0528780    0.00297822  -0.000216592  -0.000436395       0.00000       0.00000       0.00000       0.00000       0.00000       0.00000       0.00000       0.00000       0.00000       0.00000       0.00000       0.00000       0.00000       0.00000       0.00000       0.00000       0.00000       0.00000       0.00000       0.00000       4.98797       6.10054       5.75015       5.38435       4.34169       3.36955       2.24112       1.55095      0.868036      0.504641      0.227227      0.106636     0.0364492     0.0133755    0.00315953   0.000644965       0.00000       0.00000       0.00000       0.00000       0.00000       0.00000       0.00000       0.00000       0.00000       0.00000       0.00000       0.00000       0.00000       0.00000       0.00000       0.00000       0.00000       0.00000       0.00000       0.00000
   8  13 2362.8117    1.3594  0.8380 10.6896 -0.0049  0.0450   0.0435   0.0846    0.1431   0.0000   434.5770      -6.73583      -4.84283      -3.22417    -0.0851423      -2.01125      -3.90303     -0.558088       1.00780     -0.529819      0.167587    -0.0620947     0.0157412    0.00635636   -0.00225037  -0.000588587       0.00000       0.00000       0.00000       0.00000       0.00000       0.00000       0.00000       0.00000       0.00000       0.00000       0.00000       0.00000       0.00000       0.00000       0.00000       0.00000       0.00000       0.00000       0.00000       0.00000       6.58571       11.4463       9.06735       9.72316       6.73096       5.33195       4.13431       1.94665       1.80387      0.556564      0.520643      0.114684     0.0917921     0.0184362    0.00677867    0.00150929       0.00000       0.00000       0.00000       0.00000       0.00000       0.00000       0.00000       0.00000       0.00000       0.00000       0.00000       0.00000       0.00000       0.00000       0.00000       0.00000       0.00000       0.00000       0.00000       0.00000
   8  14 2499.4644    1.7943  0.8612 11.3253 -0.0162  0.0357   0.0598   0.0797    0.1502   0.0000   447.4853       5.41267       4.04985      -1.15032       2.80568       2.06306       7.34944     -0.732346      -1.14573      0.417033      0.303867     -0.129517     0.0405223     0.0256371   -0.00211518  -0.000649823       0.00000       0.00000       0.00000       0.00000       0.00000       0.00000       0.00000       0.00000       0.00000       0.00000       0.00000       0.00000       0.00000       0.00000       0.00000       0.00000       0.00000       0.00000       0.00000       0.00000       6.27252       8.27340       7.73298       6.98552       5.86939       4.17904       3.25820       1.87518       1.17612      0.620691      0.309302      0.138932     0.0538844     0.0168141    0.00496067   0.000901681       0.00000       0.00000       0.00000       0.00000       0.00000       0.00000       0.00000       0.00000       0.00000       0.00000       0.00000       0.00000       0.00000       0.00000       0.00000       0.00000       0.00000       0.00000       0.00000       0.00000
   8  15 2636.2000    2.4207  0.8226 11.7744 -0.0004  0.0337   0.0769   0.0795    0.1439   0.0000   434.1740      -11.0268       9.33489      -5.78798       8.06914      -1.91906      -1.83138     -0.433525      0.297510      0.544109     0.0593774    -0.0403045   -0.00491467     0.0184791    0.00744357  -0.000675529       0.00000       0.00000       0.00000       0.00000       0.00000       0.00000       0.00000       0.00000       0.00000       0.00000       0.00000       0.00000       0.00000       0.00000       0.00000       0.00000       0.00000       0.00000       0.00000       0.00000       6.03934       7.89899       6.16810       7.23509       5.22873       4.36305       2.64613       1.92029       1.13858      0.627999      0.279015      0.120676     0.0438522     0.0157557    0.00355629   0.000972145       0.00000       0.00000       0.00000       0.00000       0.00000       0.00000       0.00000       0.00000       0.00000       0.00000       0.00000       0.00000       0.00000       0.00000       0.00000       0.00000       0.00000       0.00000       0.00000       0.00000
   8  16 2773.8615    2.8477  0.8138 12.1851 -0.0127  0.0302   0.0883   0.0778    0.1527   0.0000   423.6109       3.57581       11.5424      -1.51479       4.23358      -4.96552       2.54646     0.0518648       1.21563     -0.705996    0.00876772    -0.0552073     0.0807656    0.00729168    0.00230131    0.00180268       0.00000       0.00000       0.00000       0.00000       0.00000       0.00000       0.00000       0.00000       0.00000       0.00000       0.00000       0.00000       0.00000       0.00000       0.00000       0.00000       0.00000       0.00000       0.00000       0.00000       5.73951       6.86571       6.76239       5.88569       4.91367       3.92965       2.52091       1.80233      0.916128      0.531490      0.255164      0.111632     0.0406107     0.0157069    0.00362638   0.000697635       0.00000       0.00000       0.00000       0.00000       0.00000       0.00000       0.00000       0.00000       0.00000       0.00000       0.00000       0.00000       0.00000       0.00000       0.00000       0.00000       0.00000       0.00000       0.00000       0.00000
   8  17 2911.5202    3.7288  0.7499 12.9038 -0.0035  0.0315   0.1268   0.0815    0.1306   0.0000   436.9241      -3.25455       19.1250      0.258826      -5.79142      -8.25912       3.31055       1.46808      0.107012     -0.438768      0.219699    -0.0408616     0.0118671   -0.00452777   -0.00346675   0.000979470       0.00000       0.00000       0.00000       0.00000       0.00000       0.00000       0.00000       0.00000       0.00000       0.00000       0.00000       0.00000       0.00000       0.00000       0.00000       0.00000       0.00000       0.00000       0.00000       0.00000       6.18043       7.15652       6.27292       5.60382       5.32445       4.23137       3.01883       1.89442       1.09032      0.534190      0.271425      0.101949     0.0428672     0.0138889    0.00385693   0.000676969       0.00000       0.00000       0.00000       0.00000       0.00000       0.00000       0.00000       0.00000       0.00000       0.00000       0.00000       0.00000       0.00000       0.00000       0.00000       0.00000       0.00000       0.00000       0.00000       0.00000
   8  18 3049.1857    4.0573  0.8260 13.1712  0.0023  0.0337   0.1282   0.0806    0.1264   0.0000   435.7300      -5.50748       20.6997       4.07893      -7.65657      -2.77505     -0.465388      -2.20009     -0.426268      0.510533      0.291140      0.339294    -0.0434217    0.00859882    0.00525843    0.00176201       0.00000       0.00000       0.00000       0.00000       0.00000       0.00000       0.00000       0.00000       0.00000       0.00000       0.00000       0.00000       0.00000       0.00000       0.00000       0.00000       0.00000       0.00000       0.00000       0.00000       6.23931       7.48640       6.83361       6.61828       5.48367       4.14549       2.97660       1.98209       1.07695      0.618518      0.295125      0.132163     0.0454240     0.0158952    0.00411890   0.000804730       0.00000       0.00000       0.00000       0.00000       0.00000       0.00000       0.00000       0.00000       0.00000       0.00000       0.00000       0.00000       0.00000       0.00000       0.00000       0.00000       0.00000       0.00000       0.00000       0.00000
   8  19 3186.7679    4.1280  1.0787 13.0615 -0.0017  0.0393   0.1181   0.1054    0.1619   0.0000   435.1254      -8.63218       5.45674       2.45664       1.93433      -12.6482      -2.69215      0.222487     -0.201118     0.0134305     0.0900348     -0.184784     0.0346413     0.0351767    0.00127954   0.000254161       0.00000       0.00000       0.00000       0.00000       0.00000       0.00000       0.00000       0.00000       0.00000       0.00000       0.00000       0.00000       0.00000       0.00000       0.00000       0.00000       0.00000       0.00000       0.00000       0.00000       7.42743       9.57790       9.67139       7.76343       6.98147       4.51780       3.48529       2.04266       1.28159      0.696181      0.325633      0.151591     0.0585220     0.0193013    0.00597053   0.000931685       0.00000       0.00000       0.00000       0.00000       0.00000       0.00000       0.00000       0.00000       0.00000       0.00000       0.00000       0.00000       0.00000       0.00000       0.00000       0.00000       0.00000       0.00000       0.00000       0.00000
   8  20 3324.5641    3.6044  1.4297 12.9018 -0.0125  0.0474   0.0948   0.1156    0.1295   0.0000   439.2263      -6.99424       10.9632      -1.21264       12.4812      -6.34496      -3.60772       1.40317      -1.86777      0.154052     -0.100677     0.0741053    -0.0322742     0.0260988   -0.00114250    0.00278012       0.00000       0.00000       0.00000       0.00000       0.00000       0.00000       0.00000       0.00000       0.00000       0.00000       0.00000       0.00000       0.00000       0.00000       0.00000       0.00000       0.00000       0.00000       0.00000       0.00000       8.47785       11.2553       10.4978       9.67762       7.67858       5.64922       3.94749       2.52215       1.53207      0.813864      0.415208      0.174582     0.0694628     0.0224357    0.00617653    0.00124265       0.00000       0.00000       0.00000       0.00000       0.00000       0.00000       0.00000       0.00000       0.00000       0.00000       0.00000       0.00000       0.00000       0.00000       0.00000       0.00000       0.00000       0.00000       0.00000       0.00000
   8  21 3462.4031    3.0591  2.0500 12.6269 -0.0049  0.0605   0.0722   0.1519    0.0994   0.0000   459.3120       25.5039      -6.49833      -7.78785       8.18516       4.10257       5.41490      -6.93966     -0.839462     -0.674405      0.525652      0.306010      0.105493   1.95344e-05   -0.00604797    0.00216345       0.00000       0.00000       0.00000       0.00000       0.00000       0.00000       0.00000       0.00000       0.00000       0.00000       0.00000       0.00000       0.00000       0.00000       0.00000       0.00000       0.00000       0.00000       0.00000       0.00000       10.9939       14.8515       13.3516       12.9810       9.87945       7.80641       5.20122       3.51255       1.96066       1.09496      0.537989      0.238434     0.0897066     0.0314356    0.00788597    0.00167142       0.00000       0.00000       0.00000       0.00000       0.00000       0.00000       0.00000       0.00000       0.00000       0.00000       0.00000       0.00000       0.00000       0.00000       0.00000       0.00000       0.00000       0.00000       0.00000       0.00000
   8  22 3600.8611    2.6998  2.9067 11.9027 -0.0018  0.0661   0.0528   0.1817    0.1032   0.0000   419.5940       17.1438      -4.20670      -8.03979       4.03804      -35.0919       5.67317     -0.810782     -0.595475      -1.13561       1.15811      0.425842    -0.0734633    -0.0302355    -0.0157857    0.00118648       0.00000       0.00000       0.00000       0.00000       0.00000       0.00000       0.00000       0.00000       0.00000       0.00000       0.00000       0.00000       0.00000       0.00000       0.00000       0.00000       0.00000       0.00000       0.00000       0.00000       13.1658       15.5173       15.1684       13.7955       11.3331       8.63687       6.07499       3.92260       2.34345       1.24777      0.633430      0.265393      0.102929     0.0326976    0.00854225    0.00150617       0.00000       0.00000       0.00000       0.00000       0.00000       0.00000       0.00000       0.00000       0.00000       0.00000       0.00000       0.00000       0.00000       0.00000       0.00000       0.00000       0.00000       0.00000       0.00000       0.00000
   8  23 3739.3006    2.1809  3.8053 11.4081 -0.0010  0.0864   0.0401   0.2319    0.1096   0.0000   453.3054       29.9235      -42.8559      -2.48314       9.20142      -25.7724       11.3667      0.720740       1.22007     -0.298899   9.36443e-05    -0.0552115     -0.197575     0.0208415    0.00914342   0.000445337       0.00000       0.00000       0.00000       0.00000       0.00000       0.00000       0.00000       0.00000       0.00000       0.00000       0.00000       0.00000       0.00000       0.00000       0.00000       0.00000       0.00000       0.00000       0.00000       0.00000       15.5945       19.2925       19.3544       17.2553       14.5726       10.5149       7.91005       5.01137       2.84634       1.66766      0.773789      0.379381      0.133051     0.0454151     0.0123390    0.00209408       0.00000       0.00000       0.00000       0.00000       0.00000       0.00000       0.00000       0.00000       0.00000       0.00000       0.00000       0.00000       0.00000       0.00000       0.00000       0.00000       0.00000       0.00000       0.00000       0.00000
   8  24 3878.1547    1.8283  5.4522 10.9069 -0.0007  0.1078   0.0279   0.2945    0.0862   0.0000   438.7324      -19.6493      -6.10644       17.9038      -20.3137      -34.6516       8.73831      0.205665      -3.96467       3.23388      0.452827     -0.686217     -0.119764     0.0124051     0.0134270   0.000745660       0.00000       0.00000       0.00000       0.00000       0.00000       0.00000       0.00000       0.00000       0.00000       0.00000       0.00000       0.00000       0.00000       0.00000       0.00000       0.00000       0.00000       0.00000       0.00000       0.00000       19.4711       24.6314       23.8597       22.3636       17.9496       13.7224       9.92123       6.37695       3.69266       2.01912       1.04750      0.448323      0.173672     0.0569482     0.0151454    0.00277930       0.00000       0.00000       0.00000       0.00000       0.00000       0.00000       0.00000       0.00000       0.00000       0.00000       0.00000       0.00000       0.00000       0.00000       0.00000       0.00000       0.00000       0.00000       0.00000       0.00000
   8  26 4156.6347    1.2772  9.0145 10.4612 -0.0010  0.1664   0.0190   0.4512    0.0585   0.0000   449.7193       31.7562       88.4612      -10.6243      -29.5813       32.8629       15.4207      -13.0845      -5.08598       4.50873      0.418264     -0.182786      0.233333     0.0371457    -0.0396999    0.00361550       0.00000       0.00000       0.00000       0.00000       0.00000       0.00000       0.00000       0.00000       0.00000       0.00000       0.00000       0.00000       0.00000       0.00000       0.00000       0.00000       0.00000       0.00000       0.00000       0.00000       29.8293       37.9053       36.6882       34.3221       28.6526       21.7784       15.7997       10.4997       6.23196       3.56187       1.73322      0.789254      0.291296     0.0960086     0.0247193    0.00430852       0.00000       0.00000       0.00000       0.00000       0.00000       0.00000       0.00000       0.00000       0.00000       0.00000       0.00000       0.00000       0.00000       0.00000       0.00000       0.00000       0.00000       0.00000       0.00000       0.00000
   8  28 4436.1109    0.8705 11.2365 10.3407 -0.0113  0.2323   0.0161   0.6497    0.0446   0.0000   454.8948       17.5989      -83.7942       22.8487       56.7044       19.0417      -50.2336      -10.5118      -3.36705       15.4368      -3.78168     -0.365109      0.466589    -0.0792453    -0.0630869    -0.0128126       0.00000       0.00000       0.00000       0.00000       0.00000       0.00000       0.00000       0.00000       0.00000       0.00000       0.00000       0.00000       0.00000       0.00000       0.00000       0.00000       0.00000       0.00000       0.00000       0.00000       44.7248       53.6187       54.4395       48.7174       41.1199       31.8956       22.3800       14.9027       9.06193       5.03901       2.45415       1.10027      0.419522      0.135812     0.0334233    0.00554862       0.00000       0.00000       0.00000       0.00000       0.00000       0.00000       0.00000       0.00000       0.00000       0.00000       0.00000       0.00000       0.00000       0.00000       0.00000       0.00000       0.00000       0.00000       0.00000       0.00000
   9   9 1843.5398    0.3945  0.3218  9.5324 -0.0064  0.0272   0.0229   0.0611    0.0607   0.0000   432.4304       9.64774       22.0408      -10.9898      -9.85861       12.2620       5.73136      -1.69002      -3.01538      0.786692      0.955148     -0.158771     0.0133706     0.0427295    0.00174180   -0.00335270   0.000253256   7.73511e-05       0.00000       0.00000       0.00000       0.00000       0.00000       0.00000       0.00000       0.00000       0.00000       0.00000       0.00000       0.00000       0.00000       0.00000       0.00000       0.00000       0.00000       0.00000       4.47682       5.79703       5.22357       6.16955       3.91342       3.13346       2.23875       1.79268      0.920968      0.578074      0.328642      0.204173     0.0818180     0.0309703    0.00870011    0.00307336   0.000611554   0.000180942       0.00000       0.00000       0.00000       0.00000       0.00000       0.00000       0.00000       0.00000       0.00000       0.00000       0.00000       0.00000       0.00000       0.00000       0.00000       0.00000       0.00000       0.00000
   9  10 1984.1627    0.5818  0.5046  9.6938 -0.0188  0.0278   0.0242   0.0614    0.0980   0.0000   432.0876      -2.42401       12.6646      -9.29123       4.63489      -5.46525     -0.698504       4.87337      -1.82644     -0.463410     -0.219154    -0.0759683     0.0843502     0.0131369    -0.0143197    0.00691255   0.000325519  -0.000292666       0.00000       0.00000       0.00000       0.00000       0.00000       0.00000       0.00000       0.00000       0.00000       0.00000       0.00000       0.00000       0.00000       0.00000       0.00000       0.00000       0.00000       0.00000       4.09973       5.87708       4.74419       5.07445       4.29184       3.62133       2.43830       1.86754       1.08459      0.683431      0.335725      0.177708     0.0706248     0.0316108     0.0105224    0.00388417   0.000927387   0.000202326       0.00000       0.00000       0.00000       0.00000       0.00000       0.00000       0.00000       0.00000       0.00000       0.00000       0.00000       0.00000       0.00000       0.00000       0.00000       0.00000       0.00000       0.00000
   9  11 2125.1211    0.7693  0.5941  9.9491 -0.0075  0.0370   0.0287   0.0658    0.1161   0.0000   433.0276      -3.24415       15.9754      -2.75465      -2.96242       5.52855       2.49446      -1.52717     -0.220872      0.179184      0.475458      0.112962    -0.0279947    0.00826732    0.00115048    0.00330635   -0.00142606   6.92802e-06       0.00000       0.00000       0.00000       0.00000       0.00000       0.00000       0.00000       0.00000       0.00000       0.00000       0.00000       0.00000       0.00000       0.00000       0.00000       0.00000       0.00000       0.00000       5.77609       5.82597       7.14425       6.63800       5.23896       4.13653       3.57680       2.20332       1.35372      0.959862      0.503107      0.218876      0.135373     0.0519540     0.0163536    0.00479466    0.00110103   0.000169488       0.00000       0.00000       0.00000       0.00000       0.00000       0.00000       0.00000       0.00000       0.00000       0.00000       0.00000       0.00000       0.00000       0.00000       0.00000       0.00000       0.00000       0.00000
   9  12 2264.5320    1.0184  0.7860 10.6400 -0.0113  0.0369   0.0346   0.0811    0.1062   0.0000   447.4024      -2.42006       9.98343       13.7496       1.89115      -9.96044       2.20171     -0.787253     -0.779601      0.436209     -0.155678     0.0454596      0.121608    -0.0248033    -0.0186435   -0.00354028  -0.000117522   0.000220689       0.00000       0.00000       0.00000       0.00000       0.00000       0.00000       0.00000       0.00000       0.00000       0.00000       0.00000       0.00000       0.00000       0.00000       0.00000       0.00000       0.00000       0.00000       5.22726       7.04634       7.34369       5.77479       5.92070       4.47192       3.28316       2.55165       1.38198      0.948082      0.486850      0.234966      0.121313     0.0458082     0.0164119    0.00614994    0.00141701   0.000221030       0.00000       0.00000       0.00000       0.00000       0.00000       0.00000       0.00000       0.00000       0.00000       0.00000       0.00000       0.00000       0.00000       0.00000       0.00000       0.00000       0.00000       0.00000
   9  14 2539.5052    1.9001  0.8966 11.3862 -0.0058  0.0348   0.0553   0.0800    0.1438   0.0000   450.6067       5.20585       4.23802      -11.7905       6.47935       3.30042      -2.16475       1.13147      0.761528    -0.0479468     -0.757036      0.362770     0.0682669    -0.0387501    0.00501036    0.00543074  -0.000835807   6.20473e-05       0.00000       0.00000       0.00000       0.00000       0.00000       0.00000       0.00000       0.00000       0.00000       0.00000       0.00000       0.00000       0.00000       0.00000       0.00000       0.00000       0.00000       0.00000       5.48344       7.69659       6.98112       6.57123       5.28401       4.59115       3.09102       2.23393       1.33683      0.814200      0.427477      0.214873     0.0963253     0.0412236     0.0148786    0.00498156    0.00114980   0.000229042       0.00000       0.00000       0.00000       0.00000       0.00000       0.00000       0.00000       0.00000       0.00000       0.00000       0.00000       0.00000       0.00000       0.00000       0.00000       0.00000       0.00000       0.00000
   9  15 2676.9890    2.4412  0.9899 11.6377 -0.0031  0.0374   0.0669   0.0774    0.1545   0.0000   426.1612      -5.11263       13.6599       4.47670       7.92831      -10.5213      -3.97209      -2.35259      0.822608     -0.352774      0.918412     -0.212744   -0.00470512     0.0176914   -0.00574725  -0.000189153   -0.00158991  -0.000103639       0.00000       0.00000       0.00000       0.00000       0.00000       0.00000       0.00000       0.00000       0.00000       0.00000       0.00000       0.00000       0.00000       0.00000       0.00000       0.00000       0.00000       0.00000       5.63953       8.10325       7.07436       7.41349       5.50106       4.81920       3.33037       2.36627       1.54830      0.786648      0.537842      0.227162      0.125035     0.0403859     0.0183691    0.00498297    0.00122752   0.000264621       0.00000       0.00000       0.00000       0.00000       0.00000       0.00000       0.00000       0.00000       0.00000       0.00000       0.00000       0.00000       0.00000       0.00000       0.00000       0.00000       0.00000       0.00000
   9  16 2815.2211    3.0390  0.8147 12.3363 -0.0021  0.0322   0.0937   0.0760    0.1367   0.0000   446.8784      -7.69581       6.52990      0.164435       3.49379      0.504660      -1.40833      -1.68893     -0.239876     -0.644403      0.345701      0.158541    -0.0950735    -0.0444083     0.0132566   0.000263046  -0.000837207   0.000229424       0.00000       0.00000       0.00000       0.00000       0.00000       0.00000       0.00000       0.00000       0.00000       0.00000       0.00000       0.00000       0.00000       0.00000       0.00000       0.00000       0.00000       0.00000       4.91283       7.33690       5.85609       6.27721       4.73746       4.42788       2.90885       2.21783       1.21358      0.855335      0.354746      0.237440     0.0755052     0.0439215     0.0121354    0.00489701    0.00102637   0.000243274       0.00000       0.00000       0.00000       0.00000       0.00000       0.00000       0.00000       0.00000       0.00000       0.00000       0.00000       0.00000       0.00000       0.00000       0.00000       0.00000       0.00000       0.00000
   9  17 2953.6123    3.6851  0.9127 12.6359 -0.0007  0.0316   0.1085   0.0802    0.1535   0.0000   434.0547      -16.8406       15.0334      -8.44430       10.1850      -3.09173      0.379170     -0.568908     -0.785535     -0.482262      0.283479     -0.271058    -0.0867619     0.0293714   -0.00864182    0.00375685    0.00183721   0.000205122       0.00000       0.00000       0.00000       0.00000       0.00000       0.00000       0.00000       0.00000       0.00000       0.00000       0.00000       0.00000       0.00000       0.00000       0.00000       0.00000       0.00000       0.00000       5.54255       6.96317       6.72614       6.45267       5.20405       4.01478       3.00772       2.00278       1.29244      0.734884      0.402865      0.221536     0.0886265     0.0390528     0.0133913    0.00401070    0.00104499   0.000183964       0.00000       0.00000       0.00000       0.00000       0.00000       0.00000       0.00000       0.00000       0.00000       0.00000       0.00000       0.00000       0.00000       0.00000       0.00000       0.00000       0.00000       0.00000
   9  18 3091.5305    4.1321  0.8201 13.1888 -0.0093  0.0295   0.1355   0.0833    0.1255   0.0000   432.0816      -8.83331       10.7002      -3.22607      -6.63638      -1.76082      -7.25851       2.92298      -1.55071     -0.978227     0.0321352     -0.190105     0.0966215    -0.0199107     0.0389045   -0.00335638  -0.000346156   0.000288816       0.00000       0.00000       0.00000       0.00000       0.00000       0.00000       0.00000       0.00000       0.00000       0.00000       0.00000       0.00000       0.00000       0.00000       0.00000       0.00000       0.00000       0.00000       5.15700       6.62998       6.32475       6.10679       4.90483       3.85288       2.60143       1.95387       1.14690      0.743953      0.401259      0.184027     0.0946655     0.0340101     0.0129831    0.00418449   0.000903663   0.000179620       0.00000       0.00000       0.00000       0.00000       0.00000       0.00000       0.00000       0.00000       0.00000       0.00000       0.00000       0.00000       0.00000       0.00000       0.00000       0.00000       0.00000       0.00000
   9  19 3229.5138    3.8872  1.1503 13.0759 -0.0117  0.0373   0.1061   0.0946    0.1435   0.0000   424.6721       22.0881       12.4696      -6.40657      -6.12254      -2.83528       5.41803     -0.379651      0.231177     -0.693895     -0.104577     0.0824818     0.0826046     0.0446531   -0.00932166   -0.00421898    0.00119221   0.000108441       0.00000       0.00000       0.00000       0.00000       0.00000       0.00000       0.00000       0.00000       0.00000       0.00000       0.00000       0.00000       0.00000       0.00000       0.00000       0.00000       0.00000       0.00000       6.24532       7.96114       7.95476       7.10225       6.28409       4.54308       3.70145       2.25205       1.57421      0.922086      0.481696      0.264930      0.107230     0.0501078     0.0168776    0.00490065    0.00139281   0.000211680       0.00000       0.00000       0.00000       0.00000       0.00000       0.00000       0.00000       0.00000       0.00000       0.00000       0.00000       0.00000       0.00000       0.00000       0.00000       0.00000       0.00000       0.00000
   9  20 3367.8470    3.4652  1.6043 12.8810 -0.0065  0.0463   0.0827   0.1227    0.1078   0.0000   441.3655       6.66577       6.23612      -1.15440       12.6740      -8.11984       2.97880       4.78355      -2.51597      -1.17449      0.215262      0.657757      0.157689    -0.0130590    -0.0122210    0.00772304   -0.00106998  -2.87398e-05       0.00000       0.00000       0.00000       0.00000       0.00000       0.00000       0.00000       0.00000       0.00000       0.00000       0.00000       0.00000       0.00000       0.00000       0.00000       0.00000       0.00000       0.00000       8.10820       10.0866       9.66830       9.07692       7.50839       5.99997       4.56493       3.11048       1.93076       1.11236      0.619537      0.309660      0.145206     0.0576584     0.0204650    0.00599485    0.00151564   0.000266365       0.00000       0.00000       0.00000       0.00000       0.00000       0.00000       0.00000       0.00000       0.00000       0.00000       0.00000       0.00000       0.00000       0.00000       0.00000       0.00000       0.00000       0.00000
   9  21 3506.2897    2.9902  2.3067 12.3622 -0.0008  0.0566   0.0611   0.1461    0.0855   0.0000   441.4085     -0.476038       1.10315       6.17547      -3.67391      -17.5554      -4.13490      -1.22766       2.97530     -0.796209      0.463254    -0.0438659     -0.117236     0.0379742     0.0103184   -0.00260763    0.00314697   0.000103788       0.00000       0.00000       0.00000       0.00000       0.00000       0.00000       0.00000       0.00000       0.00000       0.00000       0.00000       0.00000       0.00000       0.00000       0.00000       0.00000       0.00000       0.00000       9.28563       11.2355       11.3888       11.0377       9.21226       7.28802       5.29930       3.80228       2.39022       1.41084      0.798364      0.405850      0.183898     0.0726307     0.0263243    0.00823098    0.00196919   0.000334431       0.00000       0.00000       0.00000       0.00000       0.00000       0.00000       0.00000       0.00000       0.00000       0.00000       0.00000       0.00000       0.00000       0.00000       0.00000       0.00000       0.00000       0.00000
   9  22 3645.1915    2.3711  3.2515 11.9066 -0.0048  0.0710   0.0435   0.1893    0.0716   0.0000   433.8311      -25.0348       13.9109       10.6793      -14.7528      -7.42487      -7.28973      -1.60317      -2.12431     -0.131656       1.08972     -0.181288     -0.614330    -0.0130585     0.0562266     0.0138492   0.000730265  -0.000182811       0.00000       0.00000       0.00000       0.00000       0.00000       0.00000       0.00000       0.00000       0.00000       0.00000       0.00000       0.00000       0.00000       0.00000       0.00000       0.00000       0.00000       0.00000       11.6495       14.7934       14.6357       13.9162       11.4434       9.24001       6.98070       4.59505       3.10155       1.76733       1.01974      0.478653      0.239793     0.0930178     0.0357103    0.00999460    0.00253713   0.000434293       0.00000       0.00000       0.00000       0.00000       0.00000       0.00000       0.00000       0.00000       0.00000       0.00000       0.00000       0.00000       0.00000       0.00000       0.00000       0.00000       0.00000       0.00000
   9  23 3784.4339    2.0016  4.6463 11.4565 -0.0081  0.0911   0.0327   0.2396    0.0673   0.0000   439.8241      -8.00171       11.6313       6.06414       22.0712       6.32876      -25.4075      -8.40286       3.15421      0.835794     -0.603391      -1.68915     -0.297711      0.161574     0.0514746   -0.00556689   -0.00306843   -0.00108914       0.00000       0.00000       0.00000       0.00000       0.00000       0.00000       0.00000       0.00000       0.00000       0.00000       0.00000       0.00000       0.00000       0.00000       0.00000       0.00000       0.00000       0.00000       15.7997       18.5643       18.6773       17.0999       15.9115       11.9420       8.77974       6.15511       4.07690       2.55860       1.32533      0.710114      0.283914      0.127166     0.0420539     0.0135577    0.00327244   0.000491541       0.00000       0.00000       0.00000       0.00000       0.00000       0.00000       0.00000       0.00000       0.00000       0.00000       0.00000       0.00000       0.00000       0.00000       0.00000       0.00000       0.00000       0.00000
   9  24 3923.3001    1.6871  6.4741 11.0356 -0.0043  0.1139   0.0244   0.3240    0.0592   0.0000   414.8096      -31.2499       17.8968       20.4978      -3.96944       27.7342      -5.21883     0.0439503       4.17331       9.20232       2.12488      -2.10776     -0.118236      0.214851    -0.0810877    0.00336081    0.00947867   0.000231382       0.00000       0.00000       0.00000       0.00000       0.00000       0.00000       0.00000       0.00000       0.00000       0.00000       0.00000       0.00000       0.00000       0.00000       0.00000       0.00000       0.00000       0.00000       19.1351       23.3110       23.8332       21.5482       19.2512       15.0597       11.2438       7.87939       5.09552       3.03148       1.72394      0.832775      0.397672      0.154036     0.0571488     0.0173817    0.00418458   0.000641855       0.00000       0.00000       0.00000       0.00000       0.00000       0.00000       0.00000       0.00000       0.00000       0.00000       0.00000       0.00000       0.00000       0.00000       0.00000       0.00000       0.00000       0.00000
   9  25 4063.0890    1.3934  7.3097 10.8236 -0.0071  0.1342   0.0213   0.3781    0.0557   0.0000   478.5919       36.4152       82.2036       12.8547      -36.5944      -49.0903       30.6396       12.3638      0.184291      -17.4488      0.668262       2.22113      0.104405     -0.428055    -0.0506948    -0.0202753     0.0105049   0.000331623       0.00000       0.00000       0.00000       0.00000       0.00000       0.00000       0.00000       0.00000       0.00000       0.00000       0.00000       0.00000       0.00000       0.00000       0.00000       0.00000       0.00000       0.00000       22.9237       27.7471       27.7046       26.0435       22.8777       17.8230       13.4659       9.47017       6.08697       3.63880       2.03798       1.03338      0.468865      0.187434     0.0673768     0.0204340    0.00488358   0.000771491       0.00000       0.00000       0.00000       0.00000       0.00000       0.00000       0.00000       0.00000       0.00000       0.00000       0.00000       0.00000       0.00000       0.00000       0.00000       0.00000       0.00000       0.00000
   9  26 4202.5690    1.1703  9.5138 10.5015 -0.0030  0.1612   0.0171   0.4653    0.0485   0.0000   404.5861      -21.3316       55.4675      -12.5196      -13.2462      -12.7148       43.8305      -25.3451      -4.92397       12.2885       4.73337      -1.25652     -0.955722     -0.207233     0.0917102   -0.00722038   -0.00367575   0.000584759       0.00000       0.00000       0.00000       0.00000       0.00000       0.00000       0.00000       0.00000       0.00000       0.00000       0.00000       0.00000       0.00000       0.00000       0.00000       0.00000       0.00000       0.00000       26.9350       33.6344       34.0735       31.6547       27.2188       21.5576       16.3483       11.0060       7.43743       4.54333       2.48603       1.25778      0.577519      0.239694     0.0851519     0.0249080    0.00600668   0.000954871       0.00000       0.00000       0.00000       0.00000       0.00000       0.00000       0.00000       0.00000       0.00000       0.00000       0.00000       0.00000       0.00000       0.00000       0.00000       0.00000       0.00000       0.00000
   9  27 4343.0197    0.9356 10.6093 10.4715 -0.0091  0.2068   0.0165   0.5843    0.0447   0.0000   452.3908      -49.3965       82.9332       33.4214       45.0486      -25.7117      -29.1786       12.0450      -2.36200      -8.08225      0.160527       1.01659       1.64888     -0.104505    -0.0968142    -0.0641694   0.000170696    0.00121900       0.00000       0.00000       0.00000       0.00000       0.00000       0.00000       0.00000       0.00000       0.00000       0.00000       0.00000       0.00000       0.00000       0.00000       0.00000       0.00000       0.00000       0.00000       33.6183       42.3389       43.5397       39.2001       34.9073       27.3299       20.9236       14.6225       9.44682       5.90950       3.23058       1.66039      0.768769      0.317176      0.110338     0.0336670    0.00793813    0.00121455       0.00000       0.00000       0.00000       0.00000       0.00000       0.00000       0.00000       0.00000       0.00000       0.00000       0.00000       0.00000       0.00000       0.00000       0.00000       0.00000       0.00000       0.00000
  10   9 1879.9421    0.4549  0.3559  9.4324 -0.0085  0.0249   0.0215   0.0461    0.0645   0.0000   434.6392      -1.98562       13.6979      -3.85361     -0.514894      -2.31543       1.31913      -2.70976       2.05458       1.00682      0.185465     -0.273540     -0.107182    0.00161972    -0.0204614    0.00675782    0.00338638   9.74171e-05   6.12397e-05   5.57117e-05       0.00000       0.00000       0.00000       0.00000       0.00000       0.00000       0.00000       0.00000       0.00000       0.00000       0.00000       0.00000       0.00000       0.00000       0.00000       0.00000       3.98950       4.29543       4.33561       4.60561       3.86758       3.07656       2.46684       1.68035       1.08549      0.827943      0.469812      0.242415      0.124479     0.0563815     0.0256413    0.00903262    0.00264532   0.000770326   0.000181708   3.19414e-05       0.00000       0.00000       0.00000       0.00000       0.00000       0.00000       0.00000       0.00000       0.00000       0.00000       0.00000       0.00000       0.00000       0.00000       0.00000       0.00000
  10  10 2021.4852    0.6060  0.4631  9.9018  0.0031  0.0274   0.0260   0.0577    0.0772   0.0000   442.0275      -1.85786       12.1949      -1.77626      -3.77076      -2.08878      0.126010       1.73939      -3.85386       1.80991      0.432378     -0.221306     0.0293965     0.0507710     0.0127849    0.00829242    0.00331427  -0.000226216   0.000308782   3.02753e-05       0.00000       0.00000       0.00000       0.00000       0.00000       0.00000       0.00000       0.00000       0.00000       0.00000       0.00000       0.00000       0.00000       0.00000       0.00000       0.00000       5.05956       5.88412       5.52591       4.92022       4.75066       3.89108       2.77719       1.94398       1.37248      0.892819      0.460961      0.256134      0.123643     0.0479220     0.0208160    0.00861655    0.00275441   0.000807990   0.000169436   2.70208e-05       0.00000       0.00000       0.00000       0.00000       0.00000       0.00000       0.00000       0.00000       0.00000       0.00000       0.00000       0.00000       0.00000       0.00000       0.00000       0.00000
  10  11 2162.9402    0.8885  0.6072 10.0156  0.0011  0.0260   0.0334   0.0640    0.1221   0.0000   434.2760      -8.92215       1.80884      0.263342       2.36383      -1.16887      -7.51012      -1.22683     -0.928547       1.69909     -0.145630     -0.303824    -0.0804562     0.0897034    0.00682554   -0.00342471   -0.00234376   0.000996964  -1.56981e-05  -3.56269e-05       0.00000       0.00000       0.00000       0.00000       0.00000       0.00000       0.00000       0.00000       0.00000       0.00000       0.00000       0.00000       0.00000       0.00000       0.00000       0.00000       3.77271       4.57838       4.59697       4.30891       3.88166       3.13634       2.58285       1.70136       1.23660      0.747904      0.443811      0.253636      0.115725     0.0626483     0.0222803    0.00978487    0.00329278   0.000877189   0.000219475   3.38665e-05       0.00000       0.00000       0.00000       0.00000       0.00000       0.00000       0.00000       0.00000       0.00000       0.00000       0.00000       0.00000       0.00000       0.00000       0.00000       0.00000
  10  12 2302.7779    1.2548  0.7778 10.3046  0.0077  0.0297   0.0385   0.0692    0.1684   0.0000   434.7576       1.05588       3.19264       9.73926     -0.810179       2.03102      -5.52009      -1.76928       3.16715      0.239814     -0.535969      0.207692     -0.146612    -0.0221849     0.0142803   -0.00353474    0.00341435  -0.000665776  -0.000187527   6.02727e-05       0.00000       0.00000       0.00000       0.00000       0.00000       0.00000       0.00000       0.00000       0.00000       0.00000       0.00000       0.00000       0.00000       0.00000       0.00000       0.00000       4.92126       5.74377       5.47881       4.61190       4.44377       3.93615       3.27741       2.41018       1.53822      0.895963      0.500540      0.263432      0.137919     0.0603993     0.0271755    0.00984341    0.00344973    0.00100316   0.000229044   3.46344e-05       0.00000       0.00000       0.00000       0.00000       0.00000       0.00000       0.00000       0.00000       0.00000       0.00000       0.00000       0.00000       0.00000       0.00000       0.00000       0.00000
  10  13 2440.7696    1.6445  0.8689 10.8659 -0.0065  0.0322   0.0463   0.0689    0.1518   0.0000   436.9356       3.26302       12.8048       1.36881      -3.43908      -2.24109      -5.20976     -0.765225     -0.153449     -0.641499      0.349768      0.147774     -0.137456      0.155111    -0.0176122    0.00252099   -0.00192325  -0.000548006   0.000352442  -3.55852e-05       0.00000       0.00000       0.00000       0.00000       0.00000       0.00000       0.00000       0.00000       0.00000       0.00000       0.00000       0.00000       0.00000       0.00000       0.00000       0.00000       5.10061       6.33671       5.63240       5.16165       5.15557       4.28077       3.48590       2.42359       1.66865       1.01104      0.580802      0.316990      0.148692     0.0721359     0.0276825     0.0114664    0.00379892    0.00111411   0.000288565   4.42398e-05       0.00000       0.00000       0.00000       0.00000       0.00000       0.00000       0.00000       0.00000       0.00000       0.00000       0.00000       0.00000       0.00000       0.00000       0.00000       0.00000
  10  14 2578.6576    2.1216  0.9448 11.4152  0.0058  0.0325   0.0598   0.0785    0.1327   0.0000   439.7947       2.56774     -0.771302       5.38305       7.23854       2.50480      -8.91951      -2.31611      0.918534       2.72634      -1.06863      0.277009     0.0560812    -0.0398696     0.0271524   0.000796834   -0.00173910    0.00191165  -4.05880e-05  -3.51003e-05       0.00000       0.00000       0.00000       0.00000       0.00000       0.00000       0.00000       0.00000       0.00000       0.00000       0.00000       0.00000       0.00000       0.00000       0.00000       0.00000       5.41956       6.57580       6.60962       6.54885       5.56340       3.87149       3.28704       2.34173       1.53731      0.886369      0.542298      0.312601      0.171769     0.0779739     0.0318185     0.0110078    0.00362978    0.00102748   0.000269645   4.18008e-05       0.00000       0.00000       0.00000       0.00000       0.00000       0.00000       0.00000       0.00000       0.00000       0.00000       0.00000       0.00000       0.00000       0.00000       0.00000       0.00000
  10  15 2717.0075    2.7614  0.7549 11.9334 -0.0080  0.0273   0.0829   0.0657    0.1329   0.0000   438.5732      0.783248       15.3509      -10.5597       5.52301       3.38378      -1.28276      -2.96186     -0.612336      0.722027     0.0602666     0.0390867    0.00566971      0.121149    -0.0149511    0.00682559   -0.00699709   -0.00109945   0.000268402   2.51466e-05       0.00000       0.00000       0.00000       0.00000       0.00000       0.00000       0.00000       0.00000       0.00000       0.00000       0.00000       0.00000       0.00000       0.00000       0.00000       0.00000       4.62287       5.49667       5.27696       4.87845       4.40305       3.63083       2.93875       2.19515       1.38536      0.831932      0.476026      0.252731      0.131330     0.0628714     0.0256811    0.00897035    0.00317463   0.000957894   0.000222754   3.51457e-05       0.00000       0.00000       0.00000       0.00000       0.00000       0.00000       0.00000       0.00000       0.00000       0.00000       0.00000       0.00000       0.00000       0.00000       0.00000       0.00000
  10  16 2855.6940    3.3311  0.8166 12.1444 -0.0015  0.0277   0.0928   0.0659    0.1357   0.0000   447.9983      -3.49294       9.01401      -4.97823       2.25553      -4.01006     -0.373788      0.629112      -1.56601     -0.383284      0.146364      0.115171     0.0598389   -0.00257122     0.0470084    -0.0157920   -0.00206167    0.00218442  -0.000144196  -1.29451e-05       0.00000       0.00000       0.00000       0.00000       0.00000       0.00000       0.00000       0.00000       0.00000       0.00000       0.00000       0.00000       0.00000       0.00000       0.00000       0.00000       4.49305       5.77814       5.70395       4.97254       4.38671       3.79175       2.83284       2.14357       1.33671      0.815555      0.472533      0.243278      0.128239     0.0587181     0.0266772    0.00970455    0.00351775    0.00107037   0.000225006   3.75220e-05       0.00000       0.00000       0.00000       0.00000       0.00000       0.00000       0.00000       0.00000       0.00000       0.00000       0.00000       0.00000       0.00000       0.00000       0.00000       0.00000
  10  17 2994.4870    3.9112  0.8922 12.5511 -0.0066  0.0313   0.1057   0.0676    0.1439   0.0000   433.8402     -0.167771       16.8915      -7.91424       1.57732      -1.21036       3.67009      -3.54968      -4.14323      0.573984      0.157449     -0.333663      0.235225    -0.0130718     0.0123279   -0.00398399   -0.00374399  -7.87541e-05   0.000150025  -5.08847e-05       0.00000       0.00000       0.00000       0.00000       0.00000       0.00000       0.00000       0.00000       0.00000       0.00000       0.00000       0.00000       0.00000       0.00000       0.00000       0.00000       4.37479       6.03017       5.50952       5.44735       4.72514       3.90993       2.91176       2.21893       1.45647      0.895780      0.545764      0.283511      0.156841     0.0674277     0.0309172     0.0105527    0.00402268    0.00117745   0.000273374   4.97592e-05       0.00000       0.00000       0.00000       0.00000       0.00000       0.00000       0.00000       0.00000       0.00000       0.00000       0.00000       0.00000       0.00000       0.00000       0.00000       0.00000
  10  18 3132.9135    4.3089  0.7948 12.9222 -0.0044  0.0311   0.1359   0.0717    0.1378   0.0000   431.0071       2.79893       17.2376      -7.74644       2.51656       4.26739       4.47628     -0.618084      -3.07090     -0.768911     -0.701551     -0.305124    -0.0801540      0.100116     0.0526234   0.000844707   -0.00425845  -3.72918e-05   3.60539e-05  -7.06648e-06       0.00000       0.00000       0.00000       0.00000       0.00000       0.00000       0.00000       0.00000       0.00000       0.00000       0.00000       0.00000       0.00000       0.00000       0.00000       0.00000       5.52949       5.99392       5.17706       5.87579       5.86297       4.36294       2.80267       1.88769       1.59496       1.13944      0.689848      0.358160      0.171678     0.0628710     0.0273951    0.00891075    0.00314717   0.000923325   0.000230383   3.75710e-05       0.00000       0.00000       0.00000       0.00000       0.00000       0.00000       0.00000       0.00000       0.00000       0.00000       0.00000       0.00000       0.00000       0.00000       0.00000       0.00000
  10  19 3271.3682    4.0299  1.2483 12.6791 -0.0047  0.0352   0.0989   0.0909    0.1560   0.0000   438.2400       18.4677       23.0864      -2.53048      -2.72758      -8.71727      -4.33819      -3.54433       2.91176      -1.14285     0.0190882      0.427001     -0.414303    -0.0158599     0.0672430   -0.00263313  -0.000671300   0.000192620   0.000168911   4.15185e-05       0.00000       0.00000       0.00000       0.00000       0.00000       0.00000       0.00000       0.00000       0.00000       0.00000       0.00000       0.00000       0.00000       0.00000       0.00000       0.00000       5.95468       7.21634       7.45702       6.74404       5.92890       4.76774       3.60600       2.46672       1.67495       1.10376      0.636392      0.335744      0.175579     0.0754617     0.0358836     0.0130819    0.00438884    0.00125833   0.000287332   4.34552e-05       0.00000       0.00000       0.00000       0.00000       0.00000       0.00000       0.00000       0.00000       0.00000       0.00000       0.00000       0.00000       0.00000       0.00000       0.00000       0.00000
  10  20 3410.0302    3.3893  1.9819 12.2907  0.0008  0.0463   0.0670   0.1208    0.0956   0.0000   442.6354       1.98118       11.2305      -2.72113       5.93374      -11.0434      -9.31073      -2.48564       5.38704    -0.0649013     -0.413680     -0.374597     -0.321626      0.118863   -0.00468366    0.00519952    0.00798303   0.000715743   0.000493258  -4.39850e-05       0.00000       0.00000       0.00000       0.00000       0.00000       0.00000       0.00000       0.00000       0.00000       0.00000       0.00000       0.00000       0.00000       0.00000       0.00000       0.00000       7.04263       8.87301       8.52957       8.45079       7.41324       6.26115       4.40867       3.32982       2.25367       1.46901      0.848525      0.486474      0.224789      0.112661     0.0425251     0.0181343    0.00602041    0.00183303   0.000396391   6.96163e-05       0.00000       0.00000       0.00000       0.00000       0.00000       0.00000       0.00000       0.00000       0.00000       0.00000       0.00000       0.00000       0.00000       0.00000       0.00000       0.00000
  10  21 3549.1240    2.7446  2.6772 12.1669 -0.0041  0.0583   0.0504   0.1563    0.0707   0.0000   431.2769      0.318557       13.7857      -11.7733       5.72747      -14.7008      -3.70109     -0.656951      -4.24495      -1.72212       1.60455      0.787678     -0.396453      0.105644     0.0312075    -0.0324918     0.0129725    0.00315126  -0.000836962  -9.71328e-06       0.00000       0.00000       0.00000       0.00000       0.00000       0.00000       0.00000       0.00000       0.00000       0.00000       0.00000       0.00000       0.00000       0.00000       0.00000       0.00000       9.05697       11.7355       11.3711       10.6596       9.32775       7.69919       6.12933       4.36240       2.91549       1.82124       1.07312      0.578660      0.296492      0.139668     0.0604924     0.0232622    0.00784657    0.00225886   0.000535709   8.53132e-05       0.00000       0.00000       0.00000       0.00000       0.00000       0.00000       0.00000       0.00000       0.00000       0.00000       0.00000       0.00000       0.00000       0.00000       0.00000       0.00000
  10  22 3688.2949    2.2747  3.7419 11.6732 -0.0044  0.0720   0.0376   0.1971    0.0635   0.0000   437.8725       18.1231       22.1449      -22.9015      -1.54154       9.74052      -7.04963      -8.98850       2.84955       5.52241     -0.592739     -0.328225      0.463752     -0.113294     0.0545602     0.0293065   -0.00242910   -0.00164580  -0.000500172  -0.000139025       0.00000       0.00000       0.00000       0.00000       0.00000       0.00000       0.00000       0.00000       0.00000       0.00000       0.00000       0.00000       0.00000       0.00000       0.00000       0.00000       10.9610       14.0810       14.0524       13.5483       11.7178       9.36264       7.26518       5.04175       3.64465       2.17077       1.30905      0.745430      0.376079      0.176584     0.0726032     0.0291475    0.00997078    0.00270417   0.000669131   0.000105142       0.00000       0.00000       0.00000       0.00000       0.00000       0.00000       0.00000       0.00000       0.00000       0.00000       0.00000       0.00000       0.00000       0.00000       0.00000       0.00000
  10  23 3827.6921    1.8738  4.9199 11.3332 -0.0072  0.0901   0.0298   0.2408    0.0609   0.0000   427.8446       30.3487       22.2146      -20.4251       38.3287      -12.2511      -14.1820       4.36522       2.64567      -5.22269     -0.479515      0.471955      0.926825      0.358643     -0.146460    -0.0582499    0.00711907    0.00422245    0.00230804   0.000143372       0.00000       0.00000       0.00000       0.00000       0.00000       0.00000       0.00000       0.00000       0.00000       0.00000       0.00000       0.00000       0.00000       0.00000       0.00000       0.00000       13.5901       16.9238       16.9919       16.5334       14.1259       12.0226       9.12880       6.65285       4.51688       2.93450       1.76646      0.951270      0.507417      0.226866      0.103237     0.0377837     0.0130223    0.00365321   0.000808520   0.000132561       0.00000       0.00000       0.00000       0.00000       0.00000       0.00000       0.00000       0.00000       0.00000       0.00000       0.00000       0.00000       0.00000       0.00000       0.00000       0.00000
  10  24 3967.5717    1.6083  6.7416 10.8941  0.0017  0.1105   0.0225   0.3114    0.0548   0.0000   412.2810      -7.10786      -5.04548       28.7420       22.1440      -21.0360      -5.39372      -8.71198     -0.829375      0.298594      -2.02183      -1.43414       1.19267      0.410311    0.00683782     0.0496335    -0.0165540    0.00488725   0.000885408  -8.52442e-05       0.00000       0.00000       0.00000       0.00000       0.00000       0.00000       0.00000       0.00000       0.00000       0.00000       0.00000       0.00000       0.00000       0.00000       0.00000       0.00000       16.8807       20.4548       20.8833       20.2994       17.5585       14.6574       11.0335       8.37253       5.58697       3.63838       2.18946       1.22262      0.635341      0.298100      0.126730     0.0475555     0.0159629    0.00454494   0.000962863   0.000156535       0.00000       0.00000       0.00000       0.00000       0.00000       0.00000       0.00000       0.00000       0.00000       0.00000       0.00000       0.00000       0.00000       0.00000       0.00000       0.00000
  10  25 4107.5969    1.3461  7.9246 10.6493 -0.0028  0.1293   0.0189   0.3611    0.0499   0.0000   425.6642       54.2827      -13.7946      -18.4257       5.50046      -6.83957      -32.3551      -12.9000      -1.10974      0.778974       1.20549      -1.37226     -0.540282      0.370559    -0.0385772     0.0199902    0.00379705   -0.00822991    0.00278482   4.77527e-05       0.00000       0.00000       0.00000       0.00000       0.00000       0.00000       0.00000       0.00000       0.00000       0.00000       0.00000       0.00000       0.00000       0.00000       0.00000       0.00000       18.9095       23.3806       24.2045       23.0088       20.3262       16.8621       13.2774       9.87591       6.65660       4.19975       2.49562       1.40873      0.733595      0.342397      0.148056     0.0564321     0.0190309    0.00544156    0.00122184   0.000186794       0.00000       0.00000       0.00000       0.00000       0.00000       0.00000       0.00000       0.00000       0.00000       0.00000       0.00000       0.00000       0.00000       0.00000       0.00000       0.00000
  10  27 4388.0014    0.9049 11.0377 10.3328 -0.0092  0.2021   0.0156   0.5611    0.0421   0.0000   417.7395      0.895477       73.7981       62.9052       15.2336      -22.6847       1.75220       9.63165       15.1971      -2.98031       1.69549       3.62087     -0.631364     -0.253219      0.360463     0.0389394     -0.124538   -0.00435959    0.00427552  -0.000102453       0.00000       0.00000       0.00000       0.00000       0.00000       0.00000       0.00000       0.00000       0.00000       0.00000       0.00000       0.00000       0.00000       0.00000       0.00000       0.00000       30.2156       37.2947       38.7460       37.3883       32.2015       26.7407       20.9422       15.3625       10.4032       6.88380       4.15896       2.31595       1.19703      0.581344      0.247870     0.0943444     0.0310512    0.00867312    0.00188689   0.000292244       0.00000       0.00000       0.00000       0.00000       0.00000       0.00000       0.00000       0.00000       0.00000       0.00000       0.00000       0.00000       0.00000       0.00000       0.00000       0.00000
  10  28 4528.4272    0.7226 11.6803 10.2330 -0.0075  0.2385   0.0147   0.6654    0.0403   0.0000   437.5760       33.2134      -24.0745      -52.1818       20.2823       11.9839      -20.1292      -15.9817      -24.7323       13.3681       3.46340       1.43753       2.59829     -0.478231     -0.428803     0.0368248     0.0273161    0.00953885    0.00376322  -5.47465e-05       0.00000       0.00000       0.00000       0.00000       0.00000       0.00000       0.00000       0.00000       0.00000       0.00000       0.00000       0.00000       0.00000       0.00000       0.00000       0.00000       36.0005       43.9020       46.1220       43.3249       38.5911       31.7269       25.1529       18.7468       12.9502       8.08246       5.00326       2.86623       1.49545      0.726092      0.301205      0.113442     0.0376521     0.0102438    0.00226713   0.000332201       0.00000       0.00000       0.00000       0.00000       0.00000       0.00000       0.00000       0.00000       0.00000       0.00000       0.00000       0.00000       0.00000       0.00000       0.00000       0.00000
  11   9 1915.4034    0.4876  0.3995  9.6586 -0.0080  0.0273   0.0217   0.0512    0.0614   0.0000   438.8906       1.85961       6.25767      -5.49007      0.844257       3.63610      -1.20606     -0.585299       1.43700     -0.481661     0.0675037      0.165539     0.0345938     0.0106394    -0.0375550   -0.00182468    -0.0140220    0.00217994   0.000805447   0.000224613   2.52582e-05  -3.83537e-07       0.00000       0.00000       0.00000       0.00000       0.00000       0.00000       0.00000       0.00000       0.00000       0.00000       0.00000       0.00000       0.00000       0.00000       4.51442       4.18745       3.95739       5.07708       4.70031       3.20187       2.35704       2.33934       1.82915      0.980979      0.516667      0.372892      0.245271      0.131380     0.0583067     0.0202815    0.00691271    0.00228359   0.000704154   0.000187760   3.99453e-05   6.75639e-06       0.00000       0.00000       0.00000       0.00000       0.00000       0.00000       0.00000       0.00000       0.00000       0.00000       0.00000       0.00000       0.00000       0.00000
  11  10 2057.9165    0.6697  0.5796  9.7061 -0.0156  0.0288   0.0239   0.0606    0.0854   0.0000   428.5925      -6.04110       1.11639      0.384628       1.54323      -2.79492       2.67305       1.12621       3.39332      0.634901      0.781466     0.0527532     0.0707764    -0.0633021    -0.0199616    0.00500955   -0.00652733  -0.000543461    0.00108900  -0.000128161   5.64158e-05   1.95494e-05       0.00000       0.00000       0.00000       0.00000       0.00000       0.00000       0.00000       0.00000       0.00000       0.00000       0.00000       0.00000       0.00000       0.00000       3.64898       5.13556       4.55147       4.57606       3.91000       3.71289       2.60971       2.23965       1.36844       1.01589      0.580206      0.365602      0.168670      0.102319     0.0396300     0.0216749    0.00708989    0.00308433   0.000892070   0.000305739   5.41564e-05   1.14211e-05       0.00000       0.00000       0.00000       0.00000       0.00000       0.00000       0.00000       0.00000       0.00000       0.00000       0.00000       0.00000       0.00000       0.00000
  11  11 2199.7814    0.9516  0.7000 10.1735  0.0051  0.0305   0.0286   0.0587    0.1117   0.0000   433.4122       3.10173       9.33794      -2.93955       1.07380      -1.88703      -6.65289      0.766638     -0.824565     -0.966244     0.0766542      0.171920     0.0194093    -0.0633650     0.0343230   -0.00162637    0.00915116    0.00319887   0.000177871  -0.000566692  -5.88386e-05   5.75876e-06       0.00000       0.00000       0.00000       0.00000       0.00000       0.00000       0.00000       0.00000       0.00000       0.00000       0.00000       0.00000       0.00000       0.00000       3.61512       5.10068       5.03015       5.15702       4.36739       3.58725       3.15254       2.08240       1.68598      0.930147      0.724623      0.382279      0.216873      0.113362     0.0588812     0.0259254     0.0103202    0.00368470    0.00132244   0.000292594   7.98590e-05   1.20773e-05       0.00000       0.00000       0.00000       0.00000       0.00000       0.00000       0.00000       0.00000       0.00000       0.00000       0.00000       0.00000       0.00000       0.00000
  11  12 2340.0277    1.2373  0.8372 10.7855 -0.0120  0.0292   0.0403   0.0767    0.1569   0.0000   422.5766      -3.24258       13.3465       20.5178       3.07741      -2.12882     -0.637987      0.814681      0.726930      0.308946      0.216392      0.257101    -0.0535358   -0.00836668      0.123080   -0.00502246   4.97607e-05   0.000510886    0.00178188  -0.000518879  -8.48477e-05  -6.71648e-06       0.00000       0.00000       0.00000       0.00000       0.00000       0.00000       0.00000       0.00000       0.00000       0.00000       0.00000       0.00000       0.00000       0.00000       4.43611       5.23128       5.00655       4.90498       4.33548       3.83449       3.09809       2.32342       1.64102       1.06282      0.663753      0.384217      0.205841      0.105093     0.0514308     0.0217319    0.00853306    0.00309434   0.000989210   0.000258067   5.64418e-05   9.09449e-06       0.00000       0.00000       0.00000       0.00000       0.00000       0.00000       0.00000       0.00000       0.00000       0.00000       0.00000       0.00000       0.00000       0.00000
  11  13 2478.4854    1.6556  0.9889 11.1929 -0.0172  0.0332   0.0460   0.0835    0.1853   0.0000   444.6480      -1.08291       13.4553     -0.877512      -5.49560      -1.86328      -2.97018      -2.66356      0.626666     -0.625709     -0.935034    -0.0907920     -0.116914    -0.0150039    -0.0663905    -0.0437591    0.00891918    0.00696912   -0.00174017   0.000131864   0.000115690  -2.38641e-05       0.00000       0.00000       0.00000       0.00000       0.00000       0.00000       0.00000       0.00000       0.00000       0.00000       0.00000       0.00000       0.00000       0.00000       4.59836       6.13664       6.52713       5.64415       5.43917       4.03189       3.44669       2.52135       1.63911       1.17994      0.723104      0.412519      0.233539      0.121738     0.0582501     0.0275079     0.0110037    0.00384009    0.00121769   0.000371674   8.23853e-05   1.06718e-05       0.00000       0.00000       0.00000       0.00000       0.00000       0.00000       0.00000       0.00000       0.00000       0.00000       0.00000       0.00000       0.00000       0.00000
  11  14 2616.9712    2.1248  0.8190 11.9783 -0.0058  0.0327   0.0626   0.0759    0.1182   0.0000   433.0544       2.47979       19.8357      -10.6200      0.674523      -5.44599      0.645930       3.05082     -0.410491     -0.737797     -0.316289      0.145059      0.198845    -0.0284001    -0.0424096    -0.0466696   0.000757887    0.00401024   0.000225974  -0.000365788  -0.000110664   4.66864e-06       0.00000       0.00000       0.00000       0.00000       0.00000       0.00000       0.00000       0.00000       0.00000       0.00000       0.00000       0.00000       0.00000       0.00000       3.87338       5.30514       4.94625       5.47105       4.35431       3.88684       3.11548       2.17930       1.58664       1.08190      0.745231      0.416746      0.236725      0.116238     0.0614186     0.0266890     0.0112413    0.00377399    0.00119824   0.000306417   7.35362e-05   1.32578e-05       0.00000       0.00000       0.00000       0.00000       0.00000       0.00000       0.00000       0.00000       0.00000       0.00000       0.00000       0.00000       0.00000       0.00000
  11  15 2756.1598    2.7791  0.7997 12.2309 -0.0100  0.0310   0.0819   0.0662    0.1163   0.0000   439.3210      -7.22308       11.4808     -0.964705      -7.45614       1.89374       3.88462       3.47306      -2.85176       1.80267      0.987768     -0.261809     0.0899337      0.220222     0.0364422     0.0105949    0.00282730   -0.00451043   5.58255e-05   0.000163747   5.60068e-05   6.73005e-07       0.00000       0.00000       0.00000       0.00000       0.00000       0.00000       0.00000       0.00000       0.00000       0.00000       0.00000       0.00000       0.00000       0.00000       3.63332       5.20029       5.17096       4.77932       4.53403       3.66086       2.97841       2.37749       1.66063       1.02518      0.700662      0.343533      0.237366      0.121099     0.0495965     0.0269338     0.0100673    0.00330645    0.00127959   0.000339427   7.78556e-05   1.17350e-05       0.00000       0.00000       0.00000       0.00000       0.00000       0.00000       0.00000       0.00000       0.00000       0.00000       0.00000       0.00000       0.00000       0.00000
  11  16 2895.4301    3.6409  0.7296 12.5761 -0.0073  0.0271   0.1050   0.0624    0.1231   0.0000   441.8570      -2.32237       6.45777      -3.61973       1.73651      -3.41302      0.880739      -4.52255      -2.64696     -0.168825     0.0381555     -0.316839     0.0272373     0.0218823    -0.0118030     0.0143055     0.0128569    0.00272205  -0.000638820   0.000129599   2.19648e-05   4.12248e-06       0.00000       0.00000       0.00000       0.00000       0.00000       0.00000       0.00000       0.00000       0.00000       0.00000       0.00000       0.00000       0.00000       0.00000       3.60093       4.97883       4.35733       4.47018       3.86130       3.44480       2.70765       2.17553       1.52038      0.926429      0.589648      0.317169      0.203495     0.0852410     0.0523316     0.0162266    0.00906973    0.00254552    0.00100468   0.000255686   6.07183e-05   1.08264e-05       0.00000       0.00000       0.00000       0.00000       0.00000       0.00000       0.00000       0.00000       0.00000       0.00000       0.00000       0.00000       0.00000       0.00000
  11  17 3034.5170    3.9917  1.1127 12.4621  0.0025  0.0301   0.0968   0.0875    0.1604   0.0000   442.1455     -0.119385       8.98632      -3.16429     -0.512184      -1.11990     -0.287585      0.637005      -2.35444      0.713789    -0.0119047     -0.300089     0.0163035     0.0477432    -0.0229809     0.0353756    0.00996571    0.00575251   -0.00197941  -0.000177673  -1.90341e-05   1.25382e-05       0.00000       0.00000       0.00000       0.00000       0.00000       0.00000       0.00000       0.00000       0.00000       0.00000       0.00000       0.00000       0.00000       0.00000       4.42686       5.47791       5.53944       5.62216       4.83969       3.89367       3.06047       2.21530       1.57380       1.06587      0.664771      0.392046      0.226116      0.107665     0.0558823     0.0219883    0.00990496    0.00329119    0.00106245   0.000284179   6.44873e-05   1.01792e-05       0.00000       0.00000       0.00000       0.00000       0.00000       0.00000       0.00000       0.00000       0.00000       0.00000       0.00000       0.00000       0.00000       0.00000
  11  18 3173.4653    4.2315  1.0419 12.6044 -0.0038  0.0313   0.1049   0.0727    0.1716   0.0000   443.5230      -2.02462       9.75827      0.805363       3.91553      -2.72334       1.33355      -1.07834      0.362614     -0.162387      0.183455      0.385136     -0.208956    -0.0522278    -0.0144533   -0.00913121    -0.0231121    0.00332349   0.000314229   0.000122606  -3.47957e-05   3.90243e-06       0.00000       0.00000       0.00000       0.00000       0.00000       0.00000       0.00000       0.00000       0.00000       0.00000       0.00000       0.00000       0.00000       0.00000       4.52813       5.38090       5.20873       5.16585       4.97489       3.97990       3.20105       2.26035       1.60374       1.16711      0.735947      0.445163      0.239620      0.114965     0.0586354     0.0232592     0.0100884    0.00336447    0.00103765   0.000300385   6.75909e-05   9.93584e-06       0.00000       0.00000       0.00000       0.00000       0.00000       0.00000       0.00000       0.00000       0.00000       0.00000       0.00000       0.00000       0.00000       0.00000
  11  19 3312.4108    3.8589  1.3642 12.5581 -0.0066  0.0362   0.0850   0.0899    0.1339   0.0000   435.9947       3.10870       3.31307      -5.48306      -7.34608      -6.78984      -3.77582      -5.66413       3.08362      0.959550    -0.0294694      0.312714      0.182605    -0.0981372     0.0103530    -0.0389260     0.0172102    0.00293016   -0.00104941  -0.000231582   9.19127e-05   3.56103e-06       0.00000       0.00000       0.00000       0.00000       0.00000       0.00000       0.00000       0.00000       0.00000       0.00000       0.00000       0.00000       0.00000       0.00000       5.13773       6.27678       5.94495       6.21854       5.58177       4.71804       3.50100       2.75769       1.88598       1.33090      0.821302      0.499857      0.275621      0.139697     0.0661831     0.0281283     0.0112057    0.00398552    0.00124942   0.000362094   7.51979e-05   1.29058e-05       0.00000       0.00000       0.00000       0.00000       0.00000       0.00000       0.00000       0.00000       0.00000       0.00000       0.00000       0.00000       0.00000       0.00000
  11  20 3451.6447    3.2462  2.1552 12.0308 -0.0021  0.0459   0.0581   0.1176    0.0922   0.0000   441.0200      -2.42704       5.45382      -6.45533       25.8668      -3.35944      -6.08570     0.0942538       1.14016      0.635411       1.49053      0.376316     -0.239615    -0.0248560    0.00552379     0.0473442    -0.0105537   -0.00496057  -0.000624706   0.000173118   0.000155338   1.74894e-05       0.00000       0.00000       0.00000       0.00000       0.00000       0.00000       0.00000       0.00000       0.00000       0.00000       0.00000       0.00000       0.00000       0.00000       6.43697       7.93579       7.88425       7.78525       7.03542       6.06199       4.62675       3.48072       2.44052       1.65298       1.09079      0.640786      0.331490      0.168830     0.0850051     0.0354911     0.0143161    0.00525174    0.00171625   0.000471089   0.000100487   1.59058e-05       0.00000       0.00000       0.00000       0.00000       0.00000       0.00000       0.00000       0.00000       0.00000       0.00000       0.00000       0.00000       0.00000       0.00000
  11  21 3591.1839    2.5728  3.0167 11.8915 -0.0068  0.0568   0.0425   0.1616    0.0645   0.0000   444.2120       21.6457       2.44033      -8.16594      -6.27550       5.96860      -11.8261      -2.06167       3.02597      0.783653      0.252229     -0.121572      0.618439      0.240641     -0.103745    -0.0405635    -0.0293085     0.0111811    0.00226544    0.00158843   8.91868e-05  -1.64928e-06       0.00000       0.00000       0.00000       0.00000       0.00000       0.00000       0.00000       0.00000       0.00000       0.00000       0.00000       0.00000       0.00000       0.00000       7.80522       9.90457       9.88392       9.38267       8.69638       7.32379       5.85526       4.49713       3.11975       2.10473       1.31374      0.755037      0.430550      0.224622     0.0991108     0.0479702     0.0183655    0.00675522    0.00221892   0.000627195   0.000133536   1.99512e-05       0.00000       0.00000       0.00000       0.00000       0.00000       0.00000       0.00000       0.00000       0.00000       0.00000       0.00000       0.00000       0.00000       0.00000
  11  22 3730.9627    2.1396  4.1526 11.5398 -0.0012  0.0715   0.0330   0.1981    0.0574   0.0000   447.2855       4.37331       15.7191      -16.4341       16.6784      -2.57009      -2.96001       7.53720       9.33236       1.27040      -2.34165      0.607144     -0.767666     -0.420558      0.280954   -0.00443051   -0.00306401   -0.00871773    0.00318201   0.000213613   7.95624e-05  -1.32474e-05       0.00000       0.00000       0.00000       0.00000       0.00000       0.00000       0.00000       0.00000       0.00000       0.00000       0.00000       0.00000       0.00000       0.00000       10.2238       12.4958       12.9085       12.3038       10.6825       9.34995       7.64318       5.64098       4.08836       2.63677       1.63446      0.957305      0.539736      0.275601      0.133005     0.0585133     0.0242451    0.00883660    0.00279757   0.000722083   0.000159040   2.38743e-05       0.00000       0.00000       0.00000       0.00000       0.00000       0.00000       0.00000       0.00000       0.00000       0.00000       0.00000       0.00000       0.00000       0.00000
  11  23 3870.8156    1.8250  5.2348 11.1963 -0.0025  0.0866   0.0267   0.2370    0.0556   0.0000   438.0903      -7.41373      -21.0667       20.5330       4.66178      -8.15854      0.145798       4.01938       2.56953      0.764243      -1.30446      0.131734     -0.619307      0.452278      0.263086    -0.0259478   -0.00909315    -0.0115385    0.00869846  -0.000357250  -0.000192142  -1.64133e-05       0.00000       0.00000       0.00000       0.00000       0.00000       0.00000       0.00000       0.00000       0.00000       0.00000       0.00000       0.00000       0.00000       0.00000       11.9327       15.0808       15.3480       15.2058       13.4150       11.2859       8.74047       6.78809       4.79614       3.11800       2.05688       1.14580      0.689641      0.344423      0.166017     0.0735106     0.0301063     0.0102426    0.00361065   0.000935223   0.000201131   3.09039e-05       0.00000       0.00000       0.00000       0.00000       0.00000       0.00000       0.00000       0.00000       0.00000       0.00000       0.00000       0.00000       0.00000       0.00000
  11  24 4010.5527    1.5487  7.4146 10.7873 -0.0056  0.1132   0.0201   0.3143    0.0515   0.0000   409.1595      0.884112      -14.7017      -46.4339       5.09353       11.9055      -3.86744      -24.1276     -0.123622      -2.44554       5.84980      -4.98038      0.582922       1.36387      0.569925    -0.0959782    -0.0308259    -0.0219914    0.00618712    0.00167438  -0.000341106  -4.31364e-05       0.00000       0.00000       0.00000       0.00000       0.00000       0.00000       0.00000       0.00000       0.00000       0.00000       0.00000       0.00000       0.00000       0.00000       14.9307       19.7824       19.7573       19.2738       17.4581       14.5571       11.6554       8.80413       6.37301       4.18365       2.71210       1.60725      0.905105      0.469453      0.230868     0.0995458     0.0406033     0.0146745    0.00479991    0.00127850   0.000282743   4.20982e-05       0.00000       0.00000       0.00000       0.00000       0.00000       0.00000       0.00000       0.00000       0.00000       0.00000       0.00000       0.00000       0.00000       0.00000
  11  25 4151.2453    1.2060  8.1471 10.7317 -0.0055  0.1379   0.0180   0.3807    0.0447   0.0000   430.2471       16.7480       18.1043       50.0137      -19.8361      -50.4479       12.2633      -16.1480       1.65022       13.9145      -1.37051      -3.05170     -0.415561       1.05453     -0.692552      0.187811    -0.0784963    -0.0232921    0.00485605  -0.000672588  -0.000172881  -5.14260e-05       0.00000       0.00000       0.00000       0.00000       0.00000       0.00000       0.00000       0.00000       0.00000       0.00000       0.00000       0.00000       0.00000       0.00000       18.3303       24.0175       24.1105       23.9767       21.6668       17.6144       14.3273       10.5908       8.02867       5.04783       3.33169       1.93886       1.13677      0.584880      0.282135      0.122281     0.0495763     0.0178398    0.00599414    0.00151392   0.000352286   5.09892e-05       0.00000       0.00000       0.00000       0.00000       0.00000       0.00000       0.00000       0.00000       0.00000       0.00000       0.00000       0.00000       0.00000       0.00000
  11  26 4291.7032    1.0242 10.5268 10.4822 -0.0087  0.1727   0.0157   0.4890    0.0413   0.0000   455.9453       62.4029      -47.1576      -70.2865       41.1702       14.2425      -7.10217     -0.930952       5.50909       2.73723       3.04787     0.0577734      -2.33993     0.0357120      0.969344    -0.0271063     -0.124873    -0.0227209    0.00385289   -0.00386943   0.000142757   9.72044e-05       0.00000       0.00000       0.00000       0.00000       0.00000       0.00000       0.00000       0.00000       0.00000       0.00000       0.00000       0.00000       0.00000       0.00000       23.0913       29.5676       30.2980       29.3433       26.5637       22.2491       18.2892       13.5363       9.87144       6.58027       4.21306       2.53796       1.38617      0.756101      0.346811      0.163419     0.0623462     0.0236046    0.00732285    0.00196719   0.000429960   6.18351e-05       0.00000       0.00000       0.00000       0.00000       0.00000       0.00000       0.00000       0.00000       0.00000       0.00000       0.00000       0.00000       0.00000       0.00000
  11  28 4573.5689    0.7048 15.1639 10.2529 -0.0092  0.2996   0.0130   0.8308    0.0349   0.0000   453.5680      -46.5608      -30.2365       37.4228      0.404518       13.5050       76.0649      -7.75441       4.87550       4.95797       1.37971       2.39073      -4.22474     -0.858106      -1.65126      0.379469     -0.143733   -0.00537974    -0.0160858    0.00104664  -0.000346278   9.64617e-05       0.00000       0.00000       0.00000       0.00000       0.00000       0.00000       0.00000       0.00000       0.00000       0.00000       0.00000       0.00000       0.00000       0.00000       41.6420       52.3748       53.6747       52.4594       46.7555       39.9893       31.8752       24.2684       17.3610       11.9254       7.70810       4.74260       2.54547       1.45997      0.641504      0.321822      0.114206     0.0441893     0.0131486    0.00346080   0.000712895   0.000106256       0.00000       0.00000       0.00000       0.00000       0.00000       0.00000       0.00000       0.00000       0.00000       0.00000       0.00000       0.00000       0.00000       0.00000
  12   8 1805.7991    0.3783  0.2411  9.5443 -0.0136  0.0278   0.0236   0.0389    0.0475   0.0000   437.1822      -4.23697       16.6977       2.89547      -4.28490     -0.373554      -1.16671       3.45324      0.206965     -0.193014     -0.760314     0.0467326      0.192428     0.0716487    -0.0449033     0.0141607    0.00963429    0.00368851    0.00172235  -0.000776828   9.83150e-05  -3.86424e-05  -2.09758e-05   2.21514e-08       0.00000       0.00000       0.00000       0.00000       0.00000       0.00000       0.00000       0.00000       0.00000       0.00000       0.00000       0.00000       3.41927       3.54460       4.45190       4.65034       3.92022       2.53889       2.81634       2.27832       1.35312      0.661908      0.788014      0.465753      0.222344      0.118370     0.0688377     0.0442465     0.0209695    0.00816237    0.00215664   0.000832789   0.000270240   5.42114e-05   1.37399e-05   1.89859e-06       0.00000       0.00000       0.00000       0.00000       0.00000       0.00000       0.00000       0.00000       0.00000       0.00000       0.00000       0.00000
  12   9 1949.9700    0.5447  0.4257  9.5171 -0.0079  0.0217   0.0214   0.0467    0.0627   0.0000   437.9493      -9.25170       4.75576      -4.79354       1.70024      -6.03411     0.0543988     -0.447401     -0.572274      0.326524     -0.288985    -0.0355927     -0.242550    -0.0549695      0.170339    0.00223900   -0.00580823    0.00793349   -0.00292683   0.000943868  -6.91040e-05   8.89728e-05   1.38768e-05   1.02460e-07       0.00000       0.00000       0.00000       0.00000       0.00000       0.00000       0.00000       0.00000       0.00000       0.00000       0.00000       0.00000       2.80855       3.43534       3.59745       3.54359       3.16571       2.59648       2.03997       1.58373       1.22450      0.834771      0.480972      0.304533      0.190336      0.114037     0.0634879     0.0266514     0.0132638    0.00497227    0.00202311   0.000695877   0.000193458   5.32800e-05   1.10311e-05   1.60346e-06       0.00000       0.00000       0.00000       0.00000       0.00000       0.00000       0.00000       0.00000       0.00000       0.00000       0.00000       0.00000
  12  11 2235.8554    0.9726  0.7108 10.3269 -0.0054  0.0269   0.0283   0.0610    0.0903   0.0000   435.8527     -0.281007       13.2492       1.90163      0.376259      0.258535     -0.533330       1.86949     -0.171841     -0.243419      0.965401     -0.604080    -0.0335589    -0.0456038     0.0267842    -0.0186188    0.00965673   -0.00844150    0.00581606    0.00166041  -0.000146262   4.30419e-05   2.20191e-05   1.63079e-06       0.00000       0.00000       0.00000       0.00000       0.00000       0.00000       0.00000       0.00000       0.00000       0.00000       0.00000       0.00000       3.68663       5.12364       5.02892       5.15626       4.27963       3.57671       2.77609       2.04504       1.48959      0.970735      0.682625      0.390563      0.249269      0.134256     0.0709641     0.0352118     0.0154780    0.00672699    0.00254337   0.000812758   0.000266470   6.14458e-05   1.48056e-05   2.46633e-06       0.00000       0.00000       0.00000       0.00000       0.00000       0.00000       0.00000       0.00000       0.00000       0.00000       0.00000       0.00000
  12  12 2376.2873    1.4270  0.8831 10.6181 -0.0064  0.0292   0.0376   0.0704    0.1649   0.0000   434.9395       3.04881       16.8684       6.53292      -3.01229       1.24381      -5.21397      -1.91491       1.62062      0.714950     -0.453947     0.0678990      0.123218    -0.0554624     -0.106127     0.0842513   -0.00237554   -0.00968704   -0.00148378  -0.000876258  -0.000402185   6.32806e-05   2.77025e-05   6.41702e-07       0.00000       0.00000       0.00000       0.00000       0.00000       0.00000       0.00000       0.00000       0.00000       0.00000       0.00000       0.00000       3.71788       4.74993       4.50206       4.72168       4.49697       3.59905       2.84072       2.23577       1.65448       1.12924      0.782538      0.500189      0.289043      0.167789     0.0890570     0.0393198     0.0200266    0.00701941    0.00278599   0.000962932   0.000297292   7.77400e-05   1.69538e-05   2.52585e-06       0.00000       0.00000       0.00000       0.00000       0.00000       0.00000       0.00000       0.00000       0.00000       0.00000       0.00000       0.00000
  12  13 2515.4447    1.8413  0.8853 11.3798 -0.0161  0.0296   0.0543   0.0774    0.1749   0.0000   436.7604      -5.09843       10.2113      0.441520     -0.527562       3.61449     -0.335614      -4.13652      0.328692     -0.542717     -0.127824      0.882646      0.202059    -0.0306665     0.0806282    -0.0237374    -0.0266829    -0.0198821    0.00327863   -0.00124334   0.000234108   3.75245e-05   1.69811e-05  -8.69102e-07       0.00000       0.00000       0.00000       0.00000       0.00000       0.00000       0.00000       0.00000       0.00000       0.00000       0.00000       0.00000       3.50799       4.83688       4.82419       4.56294       4.20846       3.67513       2.87963       2.27971       1.64948       1.09979      0.739686      0.481222      0.256916      0.148308     0.0754383     0.0381240     0.0173488    0.00719185    0.00265646    0.00101611   0.000304814   8.39151e-05   1.77138e-05   2.68839e-06       0.00000       0.00000       0.00000       0.00000       0.00000       0.00000       0.00000       0.00000       0.00000       0.00000       0.00000       0.00000
  12  14 2654.6001    2.4609  0.8854 11.8711 -0.0145  0.0313   0.0696   0.0728    0.1838   0.0000   436.4315      -4.24423       7.12710       3.20622       7.22025      -10.2551      -4.96964     -0.164077      -1.08025     -0.391701     -0.204578      -1.03613     -0.346004      0.235304      0.139141     0.0535959     0.0315297    0.00558949  -0.000863517   0.000397779   0.000504995  -3.01239e-05   2.18229e-05  -1.27537e-06       0.00000       0.00000       0.00000       0.00000       0.00000       0.00000       0.00000       0.00000       0.00000       0.00000       0.00000       0.00000       3.64771       4.95948       4.68129       4.84849       4.37159       3.94455       2.96863       2.37084       1.67197       1.14956      0.861964      0.503239      0.315594      0.149029     0.0902641     0.0367553     0.0207313    0.00686484    0.00318669   0.000923212   0.000357214   8.43888e-05   1.82224e-05   3.03088e-06       0.00000       0.00000       0.00000       0.00000       0.00000       0.00000       0.00000       0.00000       0.00000       0.00000       0.00000       0.00000
  12  15 2794.4719    2.9689  0.7793 12.3121 -0.0058  0.0250   0.0794   0.0599    0.1392   0.0000   442.6190       6.98262       15.0787      -6.97899      -2.52775      0.435115       1.06984     -0.331888     -0.587591     -0.648784     -0.293328      0.765465     -0.308432     0.0384693     0.0609840     0.0493992    0.00861759  -0.000341757  -0.000462686   -0.00230722   6.22587e-05   2.87243e-05  -1.53755e-05  -1.12589e-07       0.00000       0.00000       0.00000       0.00000       0.00000       0.00000       0.00000       0.00000       0.00000       0.00000       0.00000       0.00000       3.24583       4.06095       4.03469       4.02049       3.82418       3.11358       2.55015       1.85699       1.43179       1.00982      0.628753      0.414919      0.241199      0.139614     0.0710132     0.0326170     0.0150192    0.00596646    0.00237756   0.000842916   0.000236031   6.51529e-05   1.45551e-05   2.02807e-06       0.00000       0.00000       0.00000       0.00000       0.00000       0.00000       0.00000       0.00000       0.00000       0.00000       0.00000       0.00000
  12  16 2934.3763    3.5799  0.8073 12.8430 -0.0124  0.0265   0.1030   0.0673    0.1124   0.0000   440.7766      0.362496       5.40071      -6.43680      0.164001       1.88892       2.28143       2.14336      0.252162      -1.19313     -0.485345     -0.284408    -0.0909041      0.277019      0.159035   0.000995476   0.000320466  -0.000262478   -0.00102544    0.00120344  -0.000140211  -2.26274e-05  -9.52012e-06   4.61951e-06       0.00000       0.00000       0.00000       0.00000       0.00000       0.00000       0.00000       0.00000       0.00000       0.00000       0.00000       0.00000       3.10953       4.41693       4.16202       4.14682       3.86485       3.08224       2.76448       1.90807       1.52432      0.994197      0.671376      0.430265      0.239764      0.143264     0.0681204     0.0378200     0.0148032    0.00707875    0.00240785   0.000945383   0.000262922   6.91769e-05   1.73255e-05   2.52242e-06       0.00000       0.00000       0.00000       0.00000       0.00000       0.00000       0.00000       0.00000       0.00000       0.00000       0.00000       0.00000
  12  17 3073.8448    4.2958  0.8615 13.0619  0.0023  0.0263   0.1148   0.0688    0.1121   0.0000   434.2462      -2.04116       19.2159      -5.83889    -0.0676567      0.934057      -3.49989     -0.424206     -0.183283      0.733257    -0.0776689     0.0490522      0.247219    -0.0829163  -0.000256882     0.0589972   -0.00183530    0.00355808    0.00185124    0.00132474   0.000600780   2.60729e-05   5.26467e-06   3.45853e-06       0.00000       0.00000       0.00000       0.00000       0.00000       0.00000       0.00000       0.00000       0.00000       0.00000       0.00000       0.00000       3.42406       3.96377       4.22001       4.16389       3.97321       3.15381       2.60820       1.98970       1.54538       1.03450      0.660482      0.434142      0.256965      0.145696     0.0786318     0.0376813     0.0167448    0.00654549    0.00259144   0.000898335   0.000257633   6.73562e-05   1.48493e-05   1.94216e-06       0.00000       0.00000       0.00000       0.00000       0.00000       0.00000       0.00000       0.00000       0.00000       0.00000       0.00000       0.00000
  12  18 3213.2061    4.0186  1.1169 12.9929 -0.0091  0.0325   0.0995   0.0818    0.1319   0.0000   445.7933       12.6911       2.41721      -4.09113      -1.44457      -2.79146       1.37454      0.421659      -3.96207     -0.178592       1.50415      -1.01460     0.0456548      0.341885      0.139425     0.0579106   -0.00665502     0.0101394  -0.000946094   -0.00232253   0.000808075   0.000153007   1.93053e-05  -3.01271e-06       0.00000       0.00000       0.00000       0.00000       0.00000       0.00000       0.00000       0.00000       0.00000       0.00000       0.00000       0.00000       4.00546       5.35538       5.27140       5.42639       4.75657       3.85141       3.41044       2.44231       1.85248       1.26327      0.810641      0.532760      0.290263      0.178722     0.0860119     0.0471485     0.0193709    0.00910069    0.00304392    0.00115709   0.000308436   8.53660e-05   1.98817e-05   2.90062e-06       0.00000       0.00000       0.00000       0.00000       0.00000       0.00000       0.00000       0.00000       0.00000       0.00000       0.00000       0.00000
  12  19 3352.6765    3.6501  1.5981 12.4112 -0.0036  0.0373   0.0733   0.0967    0.1064   0.0000   426.8253       2.76626       14.2753      -11.9813       8.78074      -3.48045      -2.73805      -3.38373      -1.60605    -0.0919676       1.04335     -0.632329      0.552847      0.121718     -0.159325     0.0660851     0.0281875     0.0101102   -0.00269309  -8.84071e-05  -0.000239495  -6.79610e-05   2.28406e-05  -4.25076e-06       0.00000       0.00000       0.00000       0.00000       0.00000       0.00000       0.00000       0.00000       0.00000       0.00000       0.00000       0.00000       4.88196       5.93340       6.08536       6.16067       5.55254       4.74476       3.88831       2.76783       2.02037       1.55389      0.987862      0.635587      0.368050      0.218329      0.102647     0.0495756     0.0227225     0.0101660    0.00371857    0.00130998   0.000352689   9.91265e-05   2.05436e-05   3.01141e-06       0.00000       0.00000       0.00000       0.00000       0.00000       0.00000       0.00000       0.00000       0.00000       0.00000       0.00000       0.00000
  12  20 3492.3525    3.0001  2.4662 11.8328 -0.0021  0.0459   0.0495   0.1225    0.0832   0.0000   435.4748       4.03270       4.02357       3.23306      -14.8847      -15.1112      0.635594      -4.51374       1.43653      -1.74425      0.369694     0.0783878     -0.948883     -0.290136      0.100573    0.00820116    -0.0396997    -0.0235605   -0.00301121   -0.00129122  -0.000297446  -1.60401e-05   1.13458e-06  -9.21980e-07       0.00000       0.00000       0.00000       0.00000       0.00000       0.00000       0.00000       0.00000       0.00000       0.00000       0.00000       0.00000       6.00437       7.48700       8.00917       7.75221       7.00653       5.82111       4.73460       3.51580       2.64467       1.79157       1.19884      0.759178      0.450644      0.247347      0.132394     0.0651469     0.0294621     0.0121890    0.00474480    0.00162018   0.000488798   0.000123552   2.66803e-05   3.68435e-06       0.00000       0.00000       0.00000       0.00000       0.00000       0.00000       0.00000       0.00000       0.00000       0.00000       0.00000       0.00000
  12  21 3632.3846    2.5270  3.3283 11.5755 -0.0022  0.0597   0.0383   0.1441    0.0650   0.0000   441.7588       7.90304       19.4542      -2.39362       2.78454      -19.4345      -3.51703       7.70365      0.280044       2.09950      -1.71161       2.07519       1.35012    -0.0874345     0.0631719     -0.174834     0.0462886    -0.0453394   -0.00743359  -0.000360726   0.000249068  -5.73796e-05  -8.13430e-06  -7.69994e-06       0.00000       0.00000       0.00000       0.00000       0.00000       0.00000       0.00000       0.00000       0.00000       0.00000       0.00000       0.00000       7.55940       10.0061       9.37463       9.81970       8.65746       7.84048       6.22348       4.84015       3.46293       2.49290       1.64213       1.03132      0.606744      0.326271      0.168861     0.0837555     0.0366719     0.0158486    0.00600277    0.00204629   0.000626179   0.000167755   3.50995e-05   5.67136e-06       0.00000       0.00000       0.00000       0.00000       0.00000       0.00000       0.00000       0.00000       0.00000       0.00000       0.00000       0.00000
  12  22 3772.5076    2.0503  4.8141 11.3277 -0.0052  0.0743   0.0283   0.2017    0.0532   0.0000   439.3422       8.84046       2.13795      -11.5181      -13.9795      -2.22771       16.1277     -0.475966      -5.62103      -3.08279       2.41321       1.73844      0.198349     -0.209982     -0.294510     0.0317600    -0.0309610     0.0172265     0.0132557   -0.00141958  -0.000124448  -2.06671e-05   5.35403e-05  -1.56706e-05       0.00000       0.00000       0.00000       0.00000       0.00000       0.00000       0.00000       0.00000       0.00000       0.00000       0.00000       0.00000       9.25820       11.8123       12.3646       12.2563       10.5936       9.77218       7.48587       6.07716       4.33804       3.07625       1.99936       1.29207      0.732276      0.426456      0.217020      0.108321     0.0492692     0.0209103    0.00785350    0.00287904   0.000848946   0.000223180   4.20658e-05   6.68898e-06       0.00000       0.00000       0.00000       0.00000       0.00000       0.00000       0.00000       0.00000       0.00000       0.00000       0.00000       0.00000
  12  25 4194.0739    1.1473  9.3956 10.5485 -0.0045  0.1407   0.0162   0.3969    0.0446   0.0000   452.1269      -22.8400      -18.8914       28.0203      -11.7928      -16.6046      -11.9241     -0.137865      0.661921       8.46773       6.15309      -3.85870      -2.82809       1.53040      0.106440     -0.278644    -0.0325196     0.0788008   -0.00994337   -0.00269414   -0.00141727    0.00104933   8.61220e-05  -4.69483e-06       0.00000       0.00000       0.00000       0.00000       0.00000       0.00000       0.00000       0.00000       0.00000       0.00000       0.00000       0.00000       17.8551       22.6968       23.5543       22.6250       20.9520       18.0017       14.9079       11.7423       8.63234       6.11282       3.99775       2.55425       1.50653      0.867017      0.459958      0.221923      0.105799     0.0428520     0.0165002    0.00561803    0.00166196   0.000430429   8.61586e-05   1.19079e-05       0.00000       0.00000       0.00000       0.00000       0.00000       0.00000       0.00000       0.00000       0.00000       0.00000       0.00000       0.00000
  12  26 4335.2154    0.9470 11.1838 10.4703 -0.0088  0.1766   0.0148   0.5254    0.0381   0.0000   459.1313       27.8656       7.34725      -15.5348       60.5777       21.6255      -71.2064      -7.94088       7.65424       10.0834       1.83903      -2.93226      -1.41111       2.27511     -0.754689      0.254864     0.0707118    -0.0839563    -0.0148887     0.0106746  -0.000891255  -0.000318398   0.000145143  -2.82010e-05       0.00000       0.00000       0.00000       0.00000       0.00000       0.00000       0.00000       0.00000       0.00000       0.00000       0.00000       0.00000       22.0429       27.7430       30.4937       27.9695       26.4647       22.6397       18.3096       14.6345       10.6868       7.64412       5.00404       3.19985       1.95959       1.08410      0.598309      0.291986      0.134847     0.0554751     0.0218344    0.00725216    0.00220807   0.000560777   0.000107492   1.43046e-05       0.00000       0.00000       0.00000       0.00000       0.00000       0.00000       0.00000       0.00000       0.00000       0.00000       0.00000       0.00000
  13   9 1983.8060    0.5806  0.4719  9.6592 -0.0040  0.0222   0.0202   0.0498    0.0631   0.0000   434.8180      -5.00459       10.9526     -0.970431      -6.59213       1.98155    0.00433211      0.947685      -2.18322     -0.535978    -0.0124068     -0.301810      0.129967    -0.0967912     0.0402068     0.0285638     0.0237513    0.00145988    0.00368826   -0.00120335  -0.000326068   8.74948e-05   4.43730e-05   3.08475e-06   9.33123e-07  -5.32435e-09       0.00000       0.00000       0.00000       0.00000       0.00000       0.00000       0.00000       0.00000       0.00000       0.00000       2.73672       3.27567       3.62767       3.46394       3.17066       2.75710       2.32671       1.75627       1.05735      0.952732      0.651725      0.427123      0.252853      0.157064     0.0849962     0.0401046     0.0183361     0.0105423    0.00440832    0.00185401   0.000621019   0.000192909   5.46903e-05   1.60023e-05   2.67093e-06   3.85283e-07       0.00000       0.00000       0.00000       0.00000       0.00000       0.00000       0.00000       0.00000       0.00000       0.00000
  13  10 2128.4782    0.8263  0.5955  9.8744 -0.0042  0.0282   0.0246   0.0479    0.0841   0.0000   443.1479       2.90967       8.08987      -4.89005     -0.936563       1.01667     -0.200802       1.14100      -1.47756      0.374832      0.253554      0.704774      0.215759    -0.0482582    -0.0279932    -0.0159127    0.00162221   -0.00170420    0.00283432   0.000137189   0.000260453  -1.31136e-05  -5.36059e-05   7.62285e-06  -9.86803e-07  -6.07229e-07       0.00000       0.00000       0.00000       0.00000       0.00000       0.00000       0.00000       0.00000       0.00000       0.00000       3.35716       4.67207       4.61198       5.00913       4.00043       3.67176       2.72805       2.16924       1.62797       1.13619      0.737639      0.515238      0.327199      0.165090      0.106264     0.0509495     0.0286151     0.0113134    0.00542716    0.00192307   0.000880494   0.000253293   7.60020e-05   1.73421e-05   3.60372e-06   6.57993e-07       0.00000       0.00000       0.00000       0.00000       0.00000       0.00000       0.00000       0.00000       0.00000       0.00000
  13  11 2271.0995    1.1249  0.7761 10.2631 -0.0062  0.0258   0.0302   0.0616    0.1028   0.0000   448.5779      -5.27751       8.05922      -1.10402    -0.0303358       1.07742      -5.43507       3.32839       2.52243      0.772003     -0.109036     -0.289382     -0.308430      0.239941     0.0940725     0.0142309    -0.0310703    0.00127829    0.00116634   -0.00138215   0.000685703  -0.000330451   1.51439e-05   1.20382e-05  -6.60423e-06   2.66404e-07       0.00000       0.00000       0.00000       0.00000       0.00000       0.00000       0.00000       0.00000       0.00000       0.00000       2.81769       3.93665       3.72043       3.88860       3.49262       3.06496       2.57267       1.99748       1.55510       1.07524      0.767052      0.464440      0.311908      0.172959     0.0976882     0.0542789     0.0229030     0.0133312    0.00438550    0.00222766   0.000726388   0.000242136   7.72226e-05   1.76417e-05   3.99210e-06   5.98895e-07       0.00000       0.00000       0.00000       0.00000       0.00000       0.00000       0.00000       0.00000       0.00000       0.00000
  13  12 2411.8572    1.5009  0.8840 10.7144 -0.0109  0.0279   0.0387   0.0674    0.1327   0.0000   437.2313       6.06215       11.7404      -1.76398       4.00475      -2.20990      -2.62232       1.74456       2.18816     -0.190682       1.14261       1.04712      0.716167     -0.142582     0.0253426     0.0556781    -0.0213843    0.00226324   -0.00557823    0.00460775   -0.00140365   4.01007e-05  -3.32492e-05  -6.12730e-06  -3.15561e-06   4.98479e-07       0.00000       0.00000       0.00000       0.00000       0.00000       0.00000       0.00000       0.00000       0.00000       0.00000       3.78114       4.54339       4.62348       4.00195       3.71393       3.56085       3.12365       2.59006       2.04143       1.35997      0.950050      0.539402      0.340556      0.192331     0.0989968     0.0542987     0.0253529     0.0115305    0.00506200    0.00215754   0.000736651   0.000257949   7.92397e-05   1.65385e-05   3.42201e-06   4.46703e-07       0.00000       0.00000       0.00000       0.00000       0.00000       0.00000       0.00000       0.00000       0.00000       0.00000
  13  13 2551.7109    2.0321  0.9291 10.6445 -0.0026  0.0297   0.0480   0.0666    0.2520   0.0000   443.4677       1.59315       17.1226      -5.08770      0.561378      -6.03860      -2.79851      -1.22528     -0.114645     -0.395004     -0.695519      0.405675     -0.143138      0.338825      0.267676    -0.0285195    -0.0126593   0.000753665   -0.00267348    0.00158104   -0.00106893   1.78437e-05   0.000128451  -5.33632e-06  -2.11951e-06  -1.14743e-06       0.00000       0.00000       0.00000       0.00000       0.00000       0.00000       0.00000       0.00000       0.00000       0.00000       3.29848       4.05078       4.48846       4.48055       3.82836       3.22565       2.99270       2.27494       1.66158       1.21434      0.883615      0.482759      0.324746      0.197428      0.113960     0.0570755     0.0270511     0.0141841    0.00628150    0.00259759   0.000868243   0.000264165   8.18711e-05   1.88274e-05   4.23458e-06   5.86001e-07       0.00000       0.00000       0.00000       0.00000       0.00000       0.00000       0.00000       0.00000       0.00000       0.00000
  13  14 2691.6709    2.6051  0.8706 12.0019 -0.0148  0.0281   0.0726   0.0694    0.1744   0.0000   436.7479       2.77071       11.2781       10.1586       4.99894      -5.45293       1.47973      -1.57234     -0.463361      -2.68669      0.538993     -0.398273     -0.256522     -0.158560    -0.0844491     0.0407643     0.0402739    0.00776201   0.000382373   0.000314019  -0.000525036  -5.45144e-05   4.36975e-06  -2.37728e-05  -8.61179e-06  -9.84299e-07       0.00000       0.00000       0.00000       0.00000       0.00000       0.00000       0.00000       0.00000       0.00000       0.00000       3.16943       4.27696       4.28301       4.53014       3.99550       3.33951       2.86719       2.17693       1.61342       1.27517      0.754743      0.557719      0.279598      0.223380      0.108520     0.0625778     0.0288351     0.0136601    0.00619672    0.00251675   0.000791565   0.000314200   6.54692e-05   2.15862e-05   4.32679e-06   6.29450e-07       0.00000       0.00000       0.00000       0.00000       0.00000       0.00000       0.00000       0.00000       0.00000       0.00000
  13  15 2832.1642    3.4056  0.7965 12.1762 -0.0049  0.0249   0.0890   0.0588    0.1947   0.0000   441.5522     -0.889379       11.9832      -4.35957       4.85514       3.26387      -1.10992      -2.63821     -0.589702      0.236863    -0.0307494     -0.310300      0.340366     0.0982882     0.0466763     0.0521220    -0.0254991    0.00246009    0.00726679   -0.00365778   -0.00115957   0.000647753   1.99408e-05  -1.47936e-05  -8.50685e-07   2.13251e-07       0.00000       0.00000       0.00000       0.00000       0.00000       0.00000       0.00000       0.00000       0.00000       0.00000       3.14674       3.72202       3.81730       4.04804       3.82996       3.14999       2.48395       1.90647       1.46316       1.09301      0.742658      0.463295      0.299038      0.192192      0.107291     0.0551116     0.0260215     0.0117244    0.00513485    0.00197541   0.000681679   0.000227630   6.47134e-05   1.63027e-05   3.34598e-06   4.65057e-07       0.00000       0.00000       0.00000       0.00000       0.00000       0.00000       0.00000       0.00000       0.00000       0.00000
  13  16 2972.6129    3.8891  0.8498 12.9809 -0.0057  0.0265   0.0975   0.0621    0.1285   0.0000   441.5366       2.39491       8.05951      0.985938     -0.631163      -5.31212       2.72302      -3.38408      0.153530       1.35909     -0.183757     -0.204304      0.351784     0.0366578     -0.194720    -0.0739632   -0.00413276    0.00429282    0.00164770  -0.000556842   0.000352278  -0.000328838  -0.000106629  -4.60402e-06   2.21554e-06  -2.67112e-07       0.00000       0.00000       0.00000       0.00000       0.00000       0.00000       0.00000       0.00000       0.00000       0.00000       3.02700       3.98320       4.18187       3.81638       3.68708       3.12827       2.73504       2.25809       1.66924       1.15230      0.811981      0.517815      0.310805      0.183379     0.0958930     0.0538524     0.0262415     0.0125678    0.00533796    0.00219492   0.000752518   0.000274483   8.12342e-05   2.04508e-05   4.09552e-06   5.28731e-07       0.00000       0.00000       0.00000       0.00000       0.00000       0.00000       0.00000       0.00000       0.00000       0.00000
  13  17 3112.4517    4.1404  0.9167 12.8838 -0.0040  0.0281   0.1029   0.0663    0.1284   0.0000   440.4617       4.31331       2.22524     -0.100629      -4.77736      -6.51505     -0.189442       2.81893     -0.819622      -1.00004      0.381770       1.10516    -0.0711994     0.0456089      0.102384    -0.0854269    0.00784528    0.00381520  -0.000373747    0.00279697  -0.000230127  -0.000197177   1.16524e-05   4.64608e-06  -3.63188e-06  -1.18785e-06       0.00000       0.00000       0.00000       0.00000       0.00000       0.00000       0.00000       0.00000       0.00000       0.00000       3.36170       3.95072       4.37957       3.90003       4.08696       3.37883       2.77585       2.41268       1.59545       1.14908      0.905960      0.551495      0.355593      0.211426     0.0986033     0.0604226     0.0307300     0.0123031    0.00625280    0.00236673   0.000707526   0.000266359   8.75952e-05   2.10754e-05   3.88113e-06   4.75330e-07       0.00000       0.00000       0.00000       0.00000       0.00000       0.00000       0.00000       0.00000       0.00000       0.00000
  13  18 3252.2676    3.9804  1.2215 12.7325 -0.0038  0.0311   0.0893   0.0839    0.1452   0.0000   431.8375       9.70844       11.9886      -9.92045       7.52639      -2.65364      -3.19036      0.890778     -0.681757     -0.639474       1.22702     -0.410095     -0.591863      0.185042      0.196625  -3.36918e-05    -0.0669571     0.0287481    0.00805866   -0.00204572  -0.000135068   6.00045e-07   2.70418e-05  -2.67981e-05   3.03090e-06   2.90971e-07       0.00000       0.00000       0.00000       0.00000       0.00000       0.00000       0.00000       0.00000       0.00000       0.00000       3.72726       4.77918       4.81090       4.83484       4.25848       3.96165       3.26483       2.68503       1.96337       1.42864      0.958955      0.637651      0.393372      0.217078      0.125086     0.0628279     0.0350954     0.0140952    0.00696511    0.00247213    0.00102448   0.000308844   9.29934e-05   2.32449e-05   4.37748e-06   6.76109e-07       0.00000       0.00000       0.00000       0.00000       0.00000       0.00000       0.00000       0.00000       0.00000       0.00000
  13  19 3392.3912    3.3990  1.8844 12.3369 -0.0013  0.0409   0.0620   0.1029    0.0894   0.0000   428.7813      -1.73205       12.3991       5.37468     0.0302854      -3.89778      -2.31993     -0.351726      0.677839      -1.63796      -2.17014      0.336121     -0.989325      0.214082     0.0608095    0.00916096    -0.0243508  -0.000158214   -0.00247409   0.000110625   0.000184344   0.000202180  -0.000240679  -2.57978e-05   1.25182e-05   5.72693e-07       0.00000       0.00000       0.00000       0.00000       0.00000       0.00000       0.00000       0.00000       0.00000       0.00000       4.59406       6.15333       6.30915       6.20349       5.82767       4.89765       4.25061       3.26559       2.48574       1.77858       1.27395      0.761629      0.521514      0.279866      0.167288     0.0839465     0.0406425     0.0200277    0.00818258    0.00349369    0.00129956   0.000394814   0.000132072   3.09934e-05   6.62479e-06   8.77002e-07       0.00000       0.00000       0.00000       0.00000       0.00000       0.00000       0.00000       0.00000       0.00000       0.00000
  13  20 3532.5454    2.8161  2.3976 12.0343 -0.0010  0.0470   0.0468   0.1234    0.0703   0.0000   440.6470       5.74331       9.93938      -6.16993      -13.8062      -3.95175      -7.44834      -6.46181     -0.794939      0.436364     -0.710332      -1.35227     -0.194712      0.690154     -0.409553     -0.152273     0.0178855   -0.00401584   -0.00822918    0.00608195   0.000456532  -4.76944e-05   0.000224392   4.17799e-05  -4.98784e-06   1.61620e-06       0.00000       0.00000       0.00000       0.00000       0.00000       0.00000       0.00000       0.00000       0.00000       0.00000       5.65112       7.51692       7.21119       7.31318       6.42229       5.93185       4.89659       4.12143       3.05096       2.17845       1.45473      0.948596      0.576558      0.336545      0.188903     0.0998050     0.0496644     0.0232019    0.00984338    0.00393351    0.00143727   0.000477884   0.000138741   3.46555e-05   6.70319e-06   1.06479e-06       0.00000       0.00000       0.00000       0.00000       0.00000       0.00000       0.00000       0.00000       0.00000       0.00000
  13  21 3673.1784    2.3065  3.8609 11.4650 -0.0032  0.0618   0.0321   0.1660    0.0562   0.0000   451.5459       4.52732      -17.1635      -3.84394      0.570963       1.71735      -8.13159      -5.48025       6.23483      -4.72797       1.70395       1.66098      0.255497      0.543564     -0.105067     -0.266606     -0.132444      0.125959    -0.0105815   -0.00873691    0.00466179  -0.000191864  -0.000450008   1.83178e-05  -2.78937e-06   1.08421e-06       0.00000       0.00000       0.00000       0.00000       0.00000       0.00000       0.00000       0.00000       0.00000       0.00000       7.12836       9.51514       9.77386       9.47767       8.93451       7.57947       6.60703       5.03905       3.94274       2.75879       1.93081       1.23294      0.787206      0.450979      0.252461      0.134143     0.0673236     0.0304828     0.0135505    0.00540389    0.00204006   0.000657656   0.000196856   4.74033e-05   1.01192e-05   1.31312e-06       0.00000       0.00000       0.00000       0.00000       0.00000       0.00000       0.00000       0.00000       0.00000       0.00000
  13  22 3813.8304    1.9415  5.2586 11.1935 -0.0033  0.0744   0.0248   0.2056    0.0490   0.0000   454.1078    -0.0887717      -19.6353      -5.43307       12.2755       2.16777      -6.80192      -10.2877       2.68921      -1.73247      -2.84383       1.21438     0.0258211     -0.257161    -0.0489554      0.156100    -0.0123166    -0.0579499    0.00591900     0.0117638    0.00116440   3.05132e-05  -0.000506937   4.67193e-05   8.14875e-06   2.76969e-06       0.00000       0.00000       0.00000       0.00000       0.00000       0.00000       0.00000       0.00000       0.00000       0.00000       8.82197       11.3979       11.8272       11.5906       10.5908       9.28205       7.87469       6.28923       4.76067       3.40908       2.35362       1.53274      0.949296      0.567292      0.318630      0.168732     0.0855807     0.0391462     0.0175558    0.00679305    0.00250050   0.000822812   0.000237575   5.79078e-05   1.14210e-05   1.55916e-06       0.00000       0.00000       0.00000       0.00000       0.00000       0.00000       0.00000       0.00000       0.00000       0.00000
  13  23 3954.4117    1.5764  6.7760 10.9251 -0.0045  0.0971   0.0205   0.2595    0.0485   0.0000   452.4443      -6.97877       29.6453      -1.00459      -17.5106      -4.04363      0.789993      -11.9026      -5.67937       8.25759       6.55745      0.759291       1.13928      0.753141     -0.718289      0.195838      0.421045     0.0213389    -0.0259680    0.00421404   -0.00394145  -0.000889429   0.000660328  -3.21337e-06  -2.43295e-05   2.26313e-06       0.00000       0.00000       0.00000       0.00000       0.00000       0.00000       0.00000       0.00000       0.00000       0.00000       11.0652       14.7657       15.2033       15.1828       13.5078       12.3637       10.0890       8.02104       6.17580       4.41750       3.08930       2.04362       1.27436      0.762152      0.430178      0.230308      0.116411     0.0543361     0.0236964    0.00949435    0.00348067    0.00114563   0.000324699   7.67993e-05   1.50742e-05   2.17195e-06       0.00000       0.00000       0.00000       0.00000       0.00000       0.00000       0.00000       0.00000       0.00000       0.00000
  13  24 4095.3320    1.2894  7.8784 10.7708 -0.0068  0.1168   0.0175   0.3238    0.0436   0.0000   458.4609       13.1371     -0.490251       14.3527      -15.8582      -11.4950       12.3773      -12.3317      -11.4233      -3.85074       1.07476       5.62317      -4.45715      -1.34406      0.851455      0.627192    0.00442753     0.0590578     0.0375319   -0.00598211   -0.00541666    0.00172847    0.00112664  -4.20378e-05  -1.14550e-05   5.97262e-06       0.00000       0.00000       0.00000       0.00000       0.00000       0.00000       0.00000       0.00000       0.00000       0.00000       13.2285       17.0759       18.2732       18.2188       16.7616       14.3660       12.3465       9.47471       7.18422       5.30942       3.69633       2.42385       1.53295      0.917408      0.516717      0.271587      0.136988     0.0636541     0.0284468     0.0112707    0.00414082    0.00132715   0.000382570   9.37232e-05   1.88053e-05   2.47865e-06       0.00000       0.00000       0.00000       0.00000       0.00000       0.00000       0.00000       0.00000       0.00000       0.00000
  13  25 4236.4903    1.0818  9.6593 10.5793 -0.0074  0.1423   0.0152   0.4019    0.0395   0.0000   375.5340       26.4873       31.8065      -5.41450      -2.66147      -7.52001       2.62152      -7.17976      0.329557       10.5598      -3.48200     -0.892771      0.414284     -0.529459     -0.444679     -0.351362      0.521939      0.203208    -0.0821031    0.00240506    0.00516723    0.00217202  -9.87691e-05  -0.000262445  -1.93891e-05   2.48738e-06       0.00000       0.00000       0.00000       0.00000       0.00000       0.00000       0.00000       0.00000       0.00000       0.00000       16.3068       21.3293       22.2745       21.8747       20.0722       18.0687       14.9239       11.9838       9.09572       6.64537       4.58785       3.06458       1.90194       1.13611      0.666992      0.336844      0.173036     0.0816402     0.0357574     0.0137463    0.00524406    0.00167271   0.000476720   0.000116010   2.23627e-05   3.10164e-06       0.00000       0.00000       0.00000       0.00000       0.00000       0.00000       0.00000       0.00000       0.00000       0.00000
  14   9 2017.0181    0.6603  0.5035  9.7326 -0.0015  0.0221   0.0216   0.0483    0.0670   0.0000   438.8591     -0.234135       13.3660     -0.624085       1.29883       5.90252     -0.627158      -2.75286      0.906605      -1.11391     -0.935648      0.770537      0.605947     0.0361723      0.112445   -0.00285125     0.0443713   -0.00520737   -0.00308373    0.00436819  -0.000692940  -0.000398611   4.27406e-05   1.89702e-05   3.54945e-07   4.50772e-06   1.30843e-06  -1.58232e-07       0.00000       0.00000       0.00000       0.00000       0.00000       0.00000       0.00000       0.00000       2.22272       3.16346       2.74807       3.34693       2.74879       2.69456       2.00905       1.72841       1.39397       1.03297      0.745681      0.439121      0.315200      0.180310      0.123046     0.0634070     0.0374671     0.0157393    0.00853881    0.00314208    0.00156450   0.000502046   0.000206353   5.59325e-05   1.81651e-05   3.80759e-06   8.04115e-07   1.42053e-07       0.00000       0.00000       0.00000       0.00000       0.00000       0.00000       0.00000       0.00000
  14  11 2305.7388    1.2230  0.7469 10.4218 -0.0094  0.0262   0.0320   0.0550    0.0927   0.0000   440.5833      0.652288       9.61724      -3.69020     -0.282868      -4.12838     -0.380733      0.551154      -2.61261      0.309224      -1.08670      0.666733      0.182900    -0.0376629     -0.144888     -0.106619    -0.0549826     0.0187628   -0.00396875    0.00135490    0.00305711   -0.00106909   0.000310555   0.000103373   2.70589e-05   5.20109e-06   2.71162e-07  -6.29226e-08       0.00000       0.00000       0.00000       0.00000       0.00000       0.00000       0.00000       0.00000       2.96576       4.25882       4.27843       4.47390       4.02100       3.30185       2.77597       2.08833       1.54376       1.20280      0.766587      0.534220      0.351441      0.207600      0.130524     0.0675734     0.0402469     0.0187538    0.00893825    0.00392821    0.00170085   0.000618227   0.000233258   6.22738e-05   1.82498e-05   4.93586e-06   9.90737e-07   1.45262e-07       0.00000       0.00000       0.00000       0.00000       0.00000       0.00000       0.00000       0.00000
  14  12 2446.7372    1.6615  0.9154 10.9129 -0.0051  0.0288   0.0401   0.0663    0.1174   0.0000   437.2101      0.269181       12.9803       4.53592      -1.32149       5.79539     -0.316868       1.77244      -3.17020      0.364356       1.33397      0.626888     -0.480240      0.427891    -0.0144367     -0.103307     0.0113334     0.0264279   -0.00638693   -0.00460955    0.00187522   0.000839206  -0.000459310   1.92665e-05   1.65497e-05   1.88776e-06  -5.60010e-07   6.34457e-08       0.00000       0.00000       0.00000       0.00000       0.00000       0.00000       0.00000       0.00000       2.98598       3.95330       4.02728       3.83846       3.90929       3.22101       2.78555       2.25429       1.74753       1.36797      0.922655      0.589151      0.403071      0.235181      0.155843     0.0825407     0.0438157     0.0226621    0.00910458    0.00489371    0.00172031   0.000735321   0.000261522   7.28776e-05   2.33475e-05   5.66108e-06   1.08555e-06   1.37185e-07       0.00000       0.00000       0.00000       0.00000       0.00000       0.00000       0.00000       0.00000
  14  13 2587.3365    2.0919  0.9510 11.3724  0.0024  0.0261   0.0490   0.0660    0.1252   0.0000   439.3117      -1.00817       11.8756      -3.43024      -5.13016      -1.28213      -5.79242     -0.996084       1.79399     -0.691997     0.0649734      0.336558    -0.0989755    -0.0597939      0.110796     0.0364925   -0.00726093    0.00525189     0.0150928   0.000107454   -0.00254798   4.02292e-05   0.000315251  -4.21423e-05  -1.24568e-05   9.28276e-07   3.95678e-07   2.28918e-07       0.00000       0.00000       0.00000       0.00000       0.00000       0.00000       0.00000       0.00000       2.97676       3.71874       3.91807       3.76037       3.47589       3.10784       2.74246       2.22722       1.74940       1.27195      0.854551      0.612901      0.387719      0.219688      0.141574     0.0733059     0.0411924     0.0201183     0.0104989    0.00421318    0.00179351   0.000654355   0.000255975   7.05048e-05   2.00208e-05   4.87658e-06   9.16766e-07   1.23078e-07       0.00000       0.00000       0.00000       0.00000       0.00000       0.00000       0.00000       0.00000
  14  14 2728.2147    2.6878  0.8397 12.0737 -0.0089  0.0319   0.0686   0.0623    0.1474   0.0000   438.6212      -4.37987       9.39608      -1.52090      0.631158      -4.61592       2.05605       2.52693      0.407145      -2.26514       1.26673      0.671399     -0.119720     -0.235268     0.0264213     0.0735479     0.0513759   -0.00126256   -0.00777241    0.00391977   -0.00332923    0.00124658   4.42962e-05  -5.93827e-05   3.10266e-06  -8.30547e-06  -2.06433e-06   6.14681e-08       0.00000       0.00000       0.00000       0.00000       0.00000       0.00000       0.00000       0.00000       4.12396       5.29208       5.19200       4.01965       3.62324       3.85885       3.55110       3.39595       2.68297       1.88109       1.30367      0.780795      0.445257      0.277440      0.137596     0.0744209     0.0430879     0.0199767    0.00872707    0.00442524    0.00187862   0.000653751   0.000236398   8.94789e-05   2.50937e-05   5.52429e-06   9.43619e-07   1.39036e-07       0.00000       0.00000       0.00000       0.00000       0.00000       0.00000       0.00000       0.00000
  14  16 3010.1330    4.0145  0.8881 12.8915 -0.0086  0.0278   0.1060   0.0674    0.1690   0.0000   433.1733       7.66492       9.03991      -7.45236     0.0786872      -3.31647      -3.59843      -1.96351       2.61875     -0.960849      0.469111     -0.467541      0.130125      0.441306     0.0451024    -0.0670658     0.0113560     0.0524833    0.00171445   0.000106937   0.000602978   1.69011e-05   0.000106612   0.000113624  -9.53183e-06   6.34584e-06   8.58000e-07  -3.28713e-08       0.00000       0.00000       0.00000       0.00000       0.00000       0.00000       0.00000       0.00000       3.09695       4.12509       4.18702       4.01324       3.94645       3.62541       2.94223       2.35019       1.68095       1.26809      0.934608      0.668415      0.420009      0.274737      0.149745     0.0773199     0.0438498     0.0205136    0.00915404    0.00432399    0.00181490   0.000649546   0.000249580   8.34743e-05   2.35465e-05   5.73642e-06   1.03312e-06   1.43643e-07       0.00000       0.00000       0.00000       0.00000       0.00000       0.00000       0.00000       0.00000
  14  17 3150.5358    4.0889  1.0301 13.1477 -0.0137  0.0296   0.0990   0.0733    0.1481   0.0000   436.4054      -1.37260       9.86613       1.99232      -2.80625      -3.31575      -2.56337      -3.49931     0.0363134       2.03182      -1.15904     -0.715786      0.130549      0.183348      0.266300     0.0327386     0.0401136    -0.0154908    0.00422838    0.00280105    0.00165278   0.000360083  -0.000122619  -0.000189469   3.40327e-05   4.39451e-06  -1.67658e-06   9.73397e-08       0.00000       0.00000       0.00000       0.00000       0.00000       0.00000       0.00000       0.00000       3.29241       4.31418       4.21085       4.56739       4.06287       3.52150       3.04214       2.47764       1.86692       1.43335      0.939363      0.681114      0.426460      0.277396      0.143029     0.0887190     0.0465479     0.0244196     0.0106894    0.00484654    0.00195969   0.000787406   0.000245202   8.48142e-05   2.06332e-05   5.75445e-06   1.08541e-06   1.62118e-07       0.00000       0.00000       0.00000       0.00000       0.00000       0.00000       0.00000       0.00000
  14  18 3290.7725    3.6852  1.4327 12.7873 -0.0069  0.0354   0.0762   0.0866    0.1129   0.0000   433.6195       3.61947       13.5616      -7.85953       3.11756      -8.12723     -0.460369      -5.39833      -1.45807      -2.12685      0.519593     -0.739053      -1.42815     -0.355233     0.0845399    -0.0595608    -0.0529226    0.00381146   -0.00302257   -0.00478298   0.000214941   -0.00157950  -0.000322001   4.84483e-05   5.25665e-05  -2.16472e-07   4.20778e-07  -3.98390e-07       0.00000       0.00000       0.00000       0.00000       0.00000       0.00000       0.00000       0.00000       3.90396       4.87122       4.95497       5.27575       4.95357       4.31420       3.35525       2.81448       2.18341       1.69082       1.14174      0.736468      0.482007      0.312489      0.195395      0.112885     0.0579580     0.0285660     0.0134738    0.00578315    0.00237401   0.000914928   0.000304855   9.61880e-05   2.72268e-05   6.47572e-06   1.20610e-06   1.82541e-07       0.00000       0.00000       0.00000       0.00000       0.00000       0.00000       0.00000       0.00000
  14  19 3431.4713    3.2259  1.8680 12.5296 -0.0016  0.0397   0.0597   0.1054    0.0836   0.0000   438.9434      -2.70065       5.98758      -9.71883      -1.18358      -2.02044       2.21910      -4.99262     -0.918507      -1.78827      -1.59869       1.52525     -0.335086      0.460372      0.278291      0.188116     0.0393174    0.00780649    -0.0285975    -0.0208256   0.000591150    0.00163770   0.000163953  -8.87751e-05  -1.14120e-05  -7.93257e-06   3.33793e-07   2.40819e-07       0.00000       0.00000       0.00000       0.00000       0.00000       0.00000       0.00000       0.00000       4.56508       5.75034       5.97521       5.94833       5.60287       4.89632       4.19252       3.35123       2.59078       2.00945       1.32043      0.927317      0.589533      0.364280      0.221461      0.120090     0.0660667     0.0325498     0.0150067    0.00682637    0.00278900    0.00105447   0.000386265   0.000112989   3.09948e-05   7.88342e-06   1.45458e-06   1.91302e-07       0.00000       0.00000       0.00000       0.00000       0.00000       0.00000       0.00000       0.00000
  14  20 3572.2078    2.6428  2.9227 11.8636 -0.0015  0.0527   0.0398   0.1307    0.0651   0.0000   436.2110       1.47552      0.800759      -4.83290       4.09388      -11.1261       4.36079     -0.630537     -0.938071     -0.785664     -0.746149       3.26889     -0.461841     -0.791848    -0.0775242      0.259147     0.0578882     0.0182617    -0.0407767    0.00357358    0.00154147   3.02928e-05  -0.000487953   1.04094e-05  -1.37975e-05   3.32618e-06   9.51604e-07  -7.24986e-08       0.00000       0.00000       0.00000       0.00000       0.00000       0.00000       0.00000       0.00000       5.41406       7.37300       7.55441       7.72171       6.98913       6.24757       5.42480       4.33305       3.42177       2.53235       1.78976       1.21102      0.766190      0.485865      0.279389      0.163732     0.0815473     0.0431016     0.0196397    0.00916841    0.00363359    0.00149527   0.000498487   0.000166223   4.49879e-05   1.09915e-05   2.16366e-06   2.93398e-07       0.00000       0.00000       0.00000       0.00000       0.00000       0.00000       0.00000       0.00000
  14  21 3713.0716    2.1990  4.3419 11.4180 -0.0060  0.0646   0.0288   0.1736    0.0531   0.0000   444.7471      -4.02225       7.34798      -23.4868       5.20805      -10.7142       11.9916      -2.46886      -1.47606      -3.14026      -2.09986       1.80154       1.23515     -0.771763     -0.308441      0.414411     -0.136565    -0.0523396    -0.0254498    0.00385003    0.00310190   -0.00249801  -0.000910395   0.000160449   9.25168e-06  -6.95819e-06  -4.95765e-06  -5.00028e-07       0.00000       0.00000       0.00000       0.00000       0.00000       0.00000       0.00000       0.00000       6.83429       9.12955       9.44344       9.33851       8.66473       7.83369       6.65357       5.51333       4.18955       3.18386       2.22718       1.50811      0.971872      0.589156      0.366654      0.196559      0.106557     0.0524759     0.0256754     0.0113314    0.00476736    0.00176469   0.000655109   0.000197951   5.71985e-05   1.37582e-05   2.57370e-06   3.49679e-07       0.00000       0.00000       0.00000       0.00000       0.00000       0.00000       0.00000       0.00000
  14  22 3854.2123    1.8004  5.8323 11.1003 -0.0057  0.0798   0.0222   0.2177    0.0467   0.0000   439.1355       13.1424       28.3877      -18.3411     -0.947099      -1.18065       9.48371      -8.39697     -0.549602       2.75777       1.10330      -3.50787       1.18557     0.0937678      0.304013      0.796473    -0.0778669     -0.125155     0.0310569    0.00766262   -0.00360975   -0.00257636   0.000665747   0.000232616  -4.90501e-05   1.86330e-06  -5.06108e-06  -4.59094e-07       0.00000       0.00000       0.00000       0.00000       0.00000       0.00000       0.00000       0.00000       8.57923       11.0630       11.5138       11.6980       10.8100       9.85105       8.04500       6.80956       5.14038       3.95067       2.74607       1.90657       1.23230      0.777603      0.458632      0.262696      0.140337     0.0701979     0.0338419     0.0146755    0.00618317    0.00235489   0.000816587   0.000256747   7.08207e-05   1.70453e-05   3.01041e-06   4.23855e-07       0.00000       0.00000       0.00000       0.00000       0.00000       0.00000       0.00000       0.00000
  14  23 3995.2811    1.4934  7.2812 10.8347 -0.0037  0.0960   0.0188   0.2765    0.0457   0.0000   422.2059      -11.7666      -8.20805       11.2073      -10.1115      -7.17028      -24.3777      -11.8900       11.0231       3.79254      -4.51660       1.78831      0.581492     -0.934845      0.419614      0.183068     0.0977208     -0.109152    -0.0358950    -0.0230330   -0.00356187    0.00324901    0.00134685  -0.000684522  -3.46018e-05  -4.75823e-08  -1.53495e-05   2.54411e-07       0.00000       0.00000       0.00000       0.00000       0.00000       0.00000       0.00000       0.00000       10.2936       13.4217       14.1540       14.3880       13.0682       11.7916       9.97765       8.10733       6.26209       4.76408       3.31236       2.30108       1.50108      0.930841      0.564142      0.312958      0.171168     0.0872455     0.0405042     0.0186732    0.00759924    0.00291339    0.00103687   0.000316202   8.62258e-05   2.03311e-05   3.75925e-06   5.09881e-07       0.00000       0.00000       0.00000       0.00000       0.00000       0.00000       0.00000       0.00000
  14  24 4136.9286    1.1875  8.3639 10.7796 -0.0055  0.1202   0.0167   0.3465    0.0393   0.0000   434.0704      -15.1568       9.34420      -6.40424       36.9850      -13.2454      -16.9381      -15.1892      -2.06675      -1.75574       1.80833      -4.47619     -0.144221    -0.0221297     -0.193365     -0.100221    -0.0439227    -0.0956410    0.00466645    0.00435649   -0.00333153   -0.00583507    0.00140309    0.00124757  -2.25194e-05  -1.98929e-05  -1.17061e-05   4.60855e-07       0.00000       0.00000       0.00000       0.00000       0.00000       0.00000       0.00000       0.00000       12.8514       16.6910       17.5746       17.2189       16.4811       14.4904       12.5750       10.2612       7.96759       5.91453       4.28043       2.93053       1.90541       1.20077      0.707281      0.406799      0.214678      0.110277     0.0532189     0.0235163    0.00976927    0.00371995    0.00127362   0.000406500   0.000110230   2.58823e-05   4.85499e-06   6.16599e-07       0.00000       0.00000       0.00000       0.00000       0.00000       0.00000       0.00000       0.00000
  14  25 4278.5594    1.0140 11.5023 10.5095 -0.0016  0.1614   0.0149   0.4770    0.0383   0.0000   461.6906      -30.6660      -33.4082       11.1529       39.4840      -21.3999      -15.4496      -18.0606     -0.632867      -12.7511       2.40917       6.22375      -4.00366      0.261675     -0.826020      0.304229     -0.111047     -0.128743     0.0701016     0.0330973     0.0187433   -0.00672791    0.00122796   0.000329641  -7.97102e-06   2.20992e-05  -1.62448e-06   7.26034e-07       0.00000       0.00000       0.00000       0.00000       0.00000       0.00000       0.00000       0.00000       17.2421       22.3419       24.3298       23.3752       22.3739       19.9172       16.7315       13.6639       10.7162       7.83751       5.75512       3.91916       2.55449       1.60890      0.980506      0.547342      0.297128      0.150062     0.0729098     0.0324650     0.0135019    0.00502902    0.00178788   0.000557573   0.000152918   3.44188e-05   6.43087e-06   8.06663e-07       0.00000       0.00000       0.00000       0.00000       0.00000       0.00000       0.00000       0.00000
  14  27 4561.4194    0.6796 14.8990 10.2538 -0.0127  0.2804   0.0113   0.7081    0.0316   0.0000   404.5165       24.7756       69.2528       37.2466       13.5642      -85.3871       2.66024       39.4872      -20.9471      -14.2297       10.0668       24.5791      -5.89227      -7.03583      -2.09304       2.49080     -0.251089     -0.326532     0.0393972     0.0698056    -0.0624961    0.00145317    0.00695771  -0.000890964  -4.64257e-05   5.86493e-05  -1.98089e-05   4.35978e-08       0.00000       0.00000       0.00000       0.00000       0.00000       0.00000       0.00000       0.00000       30.3434       38.5532       40.8291       41.6488       38.2853       33.8446       29.6187       24.1713       19.0540       14.2421       10.2063       6.96189       4.50790       2.88217       1.73504      0.988740      0.546655      0.273596      0.137725     0.0586417     0.0253251    0.00906460    0.00313367   0.000958559   0.000257121   5.96363e-05   1.12574e-05   1.45393e-06       0.00000       0.00000       0.00000       0.00000       0.00000       0.00000       0.00000       0.00000
  15   8 1902.3364    0.4720  0.3426  9.5288 -0.0119  0.0190   0.0176   0.0369    0.0534   0.0000   438.8628     -0.861833       11.4146      -2.33294     -0.725217      0.432086      -1.41063      -2.30611      0.437565    -0.0955938     -0.305400     -0.526557      0.236755      0.236743     0.0968650    -0.0172029     0.0301844     0.0159658    -0.0162525   0.000485799    0.00443265   0.000556305   -0.00103951   0.000159050   1.86846e-05  -9.74863e-06   4.17753e-07  -3.63609e-07   1.36024e-07   7.12895e-09       0.00000       0.00000       0.00000       0.00000       0.00000       0.00000       2.45666       3.27239       3.57766       3.55808       3.20137       2.74315       2.12481       1.77679       1.31258      0.954614      0.651146      0.436727      0.290981      0.171159      0.111431     0.0647177     0.0349607     0.0203302    0.00980439    0.00490207    0.00214014   0.000864056   0.000326560   0.000129672   4.06277e-05   1.27022e-05   3.69709e-06   7.92097e-07   1.41656e-07   2.10868e-08       0.00000       0.00000       0.00000       0.00000       0.00000       0.00000
  15   9 2049.5679    0.6562  0.5382  9.7783 -0.0160  0.0222   0.0202   0.0477    0.0696   0.0000   437.4049       5.09942       19.7465      -2.16574      -3.72753       2.24155       2.07470      -1.22807      0.694288    -0.0892490    -0.0929296     0.0722176     0.0194319     -0.131453      0.187744      0.125818    -0.0194010    -0.0511842  -0.000403514     0.0142198    0.00795349   -0.00124128  -0.000835013  -0.000115532  -3.24451e-05   7.34856e-06   2.40053e-06  -7.69183e-07  -3.34139e-07   3.32138e-08       0.00000       0.00000       0.00000       0.00000       0.00000       0.00000       2.33857       3.00126       2.96139       2.87680       2.69700       2.51993       2.36670       1.84057       1.54415       1.05165      0.807743      0.599042      0.376700      0.248073      0.139392     0.0853384     0.0413017     0.0234678     0.0116102    0.00557624    0.00283054    0.00104192   0.000432962   0.000162095   5.18042e-05   1.77187e-05   3.99960e-06   9.64800e-07   2.07846e-07   2.53567e-08       0.00000       0.00000       0.00000       0.00000       0.00000       0.00000
  15  10 2195.7760    0.9298  0.6679 10.2354 -0.0052  0.0330   0.0258   0.0523    0.0777   0.0000   435.3760      -2.33419       12.6068      -4.03993      0.627669       4.96956      -1.36871       3.54656      -3.40679     -0.617508    -0.0424688      0.358971     -0.281780    -0.0887087     -0.253235    -0.0796792     0.0102939    -0.0207927   -0.00776357    0.00542452   -0.00150337   0.000708286   0.000527626  -9.57975e-05  -8.18350e-06   4.17555e-05  -2.06432e-06  -6.29728e-08  -6.89008e-08   8.28852e-09       0.00000       0.00000       0.00000       0.00000       0.00000       0.00000       4.47415       4.98745       3.63902       3.53261       4.60162       5.12354       4.35446       2.86480       1.65316       1.16232       1.23477       1.11373      0.817096      0.524204      0.306025      0.151284     0.0731695     0.0331714     0.0152335    0.00671380    0.00295991    0.00121103   0.000452105   0.000162854   5.54806e-05   1.70576e-05   4.46093e-06   9.83791e-07   2.02290e-07   2.86614e-08       0.00000       0.00000       0.00000       0.00000       0.00000       0.00000
  15  11 2339.5162    1.3297  0.8621 10.4147 -0.0026  0.0269   0.0317   0.0605    0.1112   0.0000   438.4183      -1.91222       9.52529      0.543747      -2.30181       2.97162      -3.35267      -2.63019      -2.27583      0.344420       1.64797     -0.245767    -0.0821519    -0.0554575    -0.0530796    -0.0600304     0.0631594   -0.00155407   -0.00290497   -0.00925723   -0.00439586   -0.00131119   0.000501725   7.71557e-05   8.96326e-06  -8.24385e-06  -4.31983e-06  -3.40548e-06   1.52820e-07   2.71506e-08       0.00000       0.00000       0.00000       0.00000       0.00000       0.00000       2.57839       3.69303       3.61398       3.61148       3.66493       3.03120       2.86996       2.02100       1.71918       1.19517      0.919639      0.663975      0.444864      0.293714      0.166611      0.105585     0.0528679     0.0289802     0.0152715    0.00649243    0.00353192    0.00119591   0.000565003   0.000201923   6.60186e-05   2.20650e-05   5.43723e-06   1.39886e-06   3.02209e-07   3.46309e-08       0.00000       0.00000       0.00000       0.00000       0.00000       0.00000
  15  12 2481.0502    1.7620  0.9612 10.7745  0.0011  0.0268   0.0389   0.0635    0.1251   0.0000   437.1436      -4.29343       12.2152       2.61761       2.29244      -1.38744      -2.14530       1.95833       1.60099      0.237178      0.393571     -0.629046     -0.880969     -0.320498     0.0325958    -0.0846075  -0.000126982    -0.0116915   -0.00949446    0.00231815   -0.00376585   -0.00182049   0.000850209   0.000192798  -8.17754e-05  -8.42374e-06   1.44027e-05   2.09824e-06   2.22496e-07  -4.91841e-08       0.00000       0.00000       0.00000       0.00000       0.00000       0.00000       2.69090       3.30672       3.53750       3.53315       3.28233       3.07974       2.70538       2.03797       1.73917       1.35128      0.913354      0.660959      0.456019      0.275659      0.175929      0.105879     0.0581486     0.0304270     0.0156463    0.00757602    0.00325911    0.00136074   0.000573240   0.000220944   7.35844e-05   2.06120e-05   5.50089e-06   1.27791e-06   2.43559e-07   3.16347e-08       0.00000       0.00000       0.00000       0.00000       0.00000       0.00000
  15  13 2622.3720    2.2447  0.9332 11.6161 -0.0100  0.0264   0.0521   0.0643    0.1147   0.0000   438.3714       5.60958       9.44720       2.16775      -5.17303      0.129376      -1.41777      -3.21733      -4.13832      -1.31619      -1.28560       1.15466      0.261658     -0.175897     0.0814046      0.114802    -0.0377057     0.0516052    -0.0196628   -0.00855651   0.000900617   1.97108e-05  -0.000575037   8.39692e-05  -1.65266e-05  -5.40667e-05  -3.52344e-06   1.75415e-06   1.59036e-07  -2.03567e-08       0.00000       0.00000       0.00000       0.00000       0.00000       0.00000       2.90403       3.49121       3.91104       3.83924       3.47575       3.13443       2.78887       2.17783       1.69885       1.35371      0.979204      0.618415      0.422854      0.282750      0.164931     0.0980861     0.0558507     0.0303163     0.0146588    0.00668725    0.00317958    0.00142668   0.000593493   0.000209359   6.48883e-05   1.95601e-05   5.09869e-06   1.15887e-06   2.14742e-07   2.68857e-08       0.00000       0.00000       0.00000       0.00000       0.00000       0.00000
  15  14 2764.1488    2.9630  0.8737 12.0291 -0.0012  0.0267   0.0694   0.0605    0.1283   0.0000   434.1931       3.56684       19.5551       1.15805     0.0890105       2.19384      -4.31139      -4.72461     -0.482796      0.816601      0.131205     -0.688569      0.130215    -0.0325835     0.0351743     -0.177575     0.0466725    0.00558771   -0.00870740    0.00256528    0.00129207   -0.00200022   0.000508896  -0.000121762  -7.51590e-05  -2.09576e-06  -7.40440e-06  -1.09880e-06   1.77490e-07   7.65085e-08       0.00000       0.00000       0.00000       0.00000       0.00000       0.00000       2.80407       3.64336       3.41952       3.55709       3.42187       3.33782       2.85890       2.13907       1.74451       1.12063      0.981027      0.680938      0.506313      0.318706      0.188725      0.104774     0.0552071     0.0325173     0.0138810    0.00784740    0.00280980    0.00154313   0.000473546   0.000213813   6.49222e-05   2.12434e-05   5.79911e-06   1.08508e-06   2.61202e-07   3.42413e-08       0.00000       0.00000       0.00000       0.00000       0.00000       0.00000
  15  15 2905.7641    3.5111  0.8017 12.6995 -0.0096  0.0240   0.0861   0.0568    0.1360   0.0000   433.2885       4.29097       19.2926      0.171691      -1.58398      -2.90687      -6.70695      0.873801       3.61200       1.15339     -0.652700    -0.0335603     -0.390671     -0.256571     -0.100579      0.144763    0.00922582   -0.00279089   -0.00452177   -0.00181075   -0.00417567   0.000606212  -0.000869275  -0.000120943  -1.44543e-05   1.22156e-05   2.30177e-06  -1.80672e-06  -2.12361e-07   6.69141e-09       0.00000       0.00000       0.00000       0.00000       0.00000       0.00000       2.35950       3.08777       3.19303       3.32290       3.10524       2.70408       2.38038       1.93850       1.54772       1.19050      0.853842      0.585519      0.387956      0.245009      0.161299     0.0921131     0.0518795     0.0289773     0.0142421    0.00644588    0.00329339    0.00128958   0.000514950   0.000190998   6.35590e-05   1.84304e-05   5.20102e-06   1.21786e-06   2.31933e-07   3.09517e-08       0.00000       0.00000       0.00000       0.00000       0.00000       0.00000
  15  16 3047.0907    4.2444  0.7135 13.0728 -0.0079  0.0237   0.1227   0.0550    0.1502   0.0000   436.7907      -2.01109       10.1537      -3.14964      -3.92553      -2.98877       2.48853      -3.81081      -1.05980       1.07714      0.478759     -0.722911     -0.696619     0.0158225     0.0465132     -0.274097     0.0141172     0.0124963   -0.00462682   -0.00760208    0.00644407    0.00107534   -0.00112582   0.000282676   6.19598e-05   3.19302e-05  -3.15243e-06  -2.45311e-06  -4.38142e-07  -1.56795e-08       0.00000       0.00000       0.00000       0.00000       0.00000       0.00000       2.90734       3.57163       3.49703       3.30008       2.88332       2.85008       2.66708       2.27622       1.81187       1.41959      0.979068      0.672553      0.419754      0.264556      0.152880     0.0896421     0.0478036     0.0248243     0.0119611    0.00600679    0.00247120    0.00118389   0.000455943   0.000173424   5.44076e-05   1.61495e-05   3.89607e-06   9.81809e-07   1.76108e-07   2.57293e-08       0.00000       0.00000       0.00000       0.00000       0.00000       0.00000
  15  17 3188.0819    4.0471  1.0777 13.1542 -0.0084  0.0308   0.0980   0.0765    0.1669   0.0000   436.3130       4.56226       6.62293      -9.70579      0.329441      -4.11395      -2.45916     -0.378040      -1.90002      -1.75618     -0.747219      0.361709      0.551414      0.240361     0.0516683     0.0756862     0.0116274    0.00348776     0.0130772    -0.0115477   -0.00446053   0.000316213  -0.000395361   8.84955e-06   2.91628e-05  -1.75031e-05  -5.91621e-06   1.03167e-06   1.58212e-08   2.99972e-08       0.00000       0.00000       0.00000       0.00000       0.00000       0.00000       3.18958       4.14517       4.22329       4.57971       4.07572       3.77649       3.06950       2.46432       1.95538       1.54036       1.07639      0.738644      0.508199      0.336126      0.204631      0.122171     0.0713058     0.0372532     0.0193192    0.00860998    0.00408221    0.00166314   0.000710113   0.000246885   8.36140e-05   2.42581e-05   6.42913e-06   1.47694e-06   2.72807e-07   4.14262e-08       0.00000       0.00000       0.00000       0.00000       0.00000       0.00000
  15  18 3328.8560    3.5860  1.4105 13.0599 -0.0058  0.0341   0.0783   0.0892    0.1083   0.0000   438.8011     0.0401706       15.4332       2.18083      -2.12394      0.395453       5.64010      -6.51578      0.267044       1.66156       1.25078      0.350288      0.131504    -0.0986508      0.201170      0.438518     -0.139355    -0.0560738    0.00439187    0.00104808  -0.000302092   -0.00363734   -0.00106359  -8.65264e-05   4.15424e-05  -4.90834e-06  -3.77554e-06  -3.99549e-06   3.71296e-07   2.05325e-09       0.00000       0.00000       0.00000       0.00000       0.00000       0.00000       3.62640       4.64788       4.84529       4.98775       4.62696       4.08175       3.56111       2.95431       2.27438       1.70500       1.27131      0.857265      0.612457      0.373555      0.235234      0.139890     0.0797985     0.0407729     0.0219633     0.0105467    0.00467819    0.00197766   0.000815012   0.000283283   9.46745e-05   2.70811e-05   7.78581e-06   1.68462e-06   3.21290e-07   4.20023e-08       0.00000       0.00000       0.00000       0.00000       0.00000       0.00000
  15  19 3470.0297    3.0285  2.5122 12.1298 -0.0072  0.0437   0.0468   0.1188    0.0795   0.0000   445.1235      -4.20301       6.94545      -1.91649       5.56356       6.25629       1.34382      -1.93352       3.20798      -1.27942       2.12033     -0.130752     -0.106105      0.493008      0.129636    -0.0917945     0.0451895    -0.0266891    -0.0714591    -0.0310399     0.0127035   -0.00151131   -0.00237734   0.000142302  -4.20316e-05   3.56424e-05  -8.37075e-06   1.38961e-06  -2.63873e-07  -8.42274e-08       0.00000       0.00000       0.00000       0.00000       0.00000       0.00000       4.52845       5.98374       6.18603       6.37883       5.77779       5.34439       4.41419       3.74489       2.93246       2.22494       1.60587       1.13207      0.742814      0.491407      0.291678      0.182323     0.0985257     0.0541561     0.0277326     0.0133650    0.00614891    0.00253908    0.00101670   0.000377532   0.000121004   3.88801e-05   9.88409e-06   2.26604e-06   4.05269e-07   5.77022e-08       0.00000       0.00000       0.00000       0.00000       0.00000       0.00000
  15  20 3611.2129    2.5437  3.5971 11.6125 -0.0008  0.0535   0.0339   0.1458    0.0637   0.0000   437.3972      -17.1259       8.56002       5.74051      -3.02571      -1.74592      -6.67051      -4.95536      -1.55784      -3.78229       2.68987       1.61358     -0.161909      0.274053     -0.358273      0.252349     0.0167059     -0.101320     0.0402801    0.00675333   -0.00143449    0.00152672  -0.000853772   0.000635581  -0.000104286   3.79178e-05   8.65719e-06   2.09916e-06  -2.75658e-07  -9.07568e-09       0.00000       0.00000       0.00000       0.00000       0.00000       0.00000       5.77026       7.15688       7.75748       7.99659       7.38219       6.58711       5.54524       4.48736       3.67687       2.74442       1.98165       1.37292      0.922635      0.587702      0.373633      0.221740      0.126412     0.0676216     0.0341377     0.0166266    0.00726353    0.00314090    0.00122418   0.000457539   0.000154108   4.54723e-05   1.20329e-05   2.66635e-06   4.98816e-07   6.35013e-08       0.00000       0.00000       0.00000       0.00000       0.00000       0.00000
  15  21 3752.6691    2.1252  4.5553 11.3230 -0.0049  0.0644   0.0269   0.1705    0.0547   0.0000   440.3144      -10.6301       9.32122       14.8089      -2.96198      -21.3743       13.0921       7.16263      -1.46117       2.61812       1.44131      -3.14805      -2.14481     0.0853673      0.148807     -0.657058     -0.135296     0.0792320    -0.0177386   0.000906505     0.0185578   -0.00325415   -0.00101216   0.000438441   0.000151287  -5.11434e-05  -2.08376e-05   3.40783e-06   1.26788e-06  -6.10829e-08       0.00000       0.00000       0.00000       0.00000       0.00000       0.00000       6.62009       8.49086       9.23343       8.96432       8.75365       7.96172       6.49733       5.43431       4.31229       3.27226       2.39736       1.69464       1.09977      0.740204      0.459525      0.267642      0.154352     0.0824548     0.0409157     0.0197544    0.00891347    0.00390032    0.00149967   0.000551247   0.000192987   5.94025e-05   1.55346e-05   3.51604e-06   6.18034e-07   7.86698e-08       0.00000       0.00000       0.00000       0.00000       0.00000       0.00000
  15  22 3894.1347    1.6875  6.2129 10.9407 -0.0061  0.0818   0.0202   0.2237    0.0482   0.0000   450.6888      -16.4122       29.7140       10.9153       3.88601      -17.3382       10.8872       10.6132      -1.19314      -10.8377      0.373230       3.44272     0.0986037     -0.307103      -1.31405      0.320586      0.295127     0.0523705    -0.0589724   -0.00372360     0.0250402    0.00493005    0.00243407   -0.00171477  -0.000141592   6.74785e-05   1.90581e-05   4.19503e-06  -6.20868e-10   1.49151e-08       0.00000       0.00000       0.00000       0.00000       0.00000       0.00000       8.18085       11.1082       11.4215       11.5910       10.7862       9.82603       8.43249       7.07814       5.59827       4.29397       3.13646       2.17093       1.46600      0.945701      0.581826      0.352284      0.194383      0.105438     0.0534814     0.0258821     0.0117918    0.00501142    0.00200544   0.000747211   0.000245153   7.59377e-05   2.01956e-05   4.58466e-06   8.40892e-07   1.10521e-07       0.00000       0.00000       0.00000       0.00000       0.00000       0.00000
  15  23 4035.5876    1.4230  7.9035 10.7581 -0.0062  0.1013   0.0172   0.2753    0.0432   0.0000   440.4451       11.9136       10.9071     -0.736809       1.00579       1.35364       12.1835       2.69206      0.289978      -11.4457      -9.43397       2.66117       3.55161      0.411089      -2.22908     0.0641854      0.736770     0.0956588     0.0411584    -0.0784985    -0.0218033    0.00100745    0.00347482   0.000257785   0.000233703   9.67345e-06   3.81811e-06  -7.22750e-06  -5.18454e-07   1.45977e-07       0.00000       0.00000       0.00000       0.00000       0.00000       0.00000       10.2312       13.1357       14.0152       13.6725       13.3757       11.7171       10.4950       8.64884       6.86798       5.37905       3.85319       2.74462       1.83800       1.18819      0.751406      0.436851      0.256462      0.132920     0.0705098     0.0336568     0.0154323    0.00652462    0.00264769   0.000933045   0.000321970   9.31266e-05   2.48921e-05   5.73157e-06   1.02295e-06   1.23310e-07       0.00000       0.00000       0.00000       0.00000       0.00000       0.00000
  15  24 4177.4632    1.1904  9.9771 10.5675 -0.0070  0.1262   0.0152   0.3625    0.0410   0.0000   450.4509       27.9917       29.6971      -36.8008       14.5365      -6.34480      -17.0277       13.6941      -15.5064      -3.43121     0.0170879      -2.94943       2.88415       3.55333   -0.00220820      -1.58619    -0.0796047      0.374420      0.206991    -0.0718856   -0.00757798    0.00401110   0.000450949  -0.000217424   0.000183093   2.76842e-05   1.91360e-05   1.12443e-05  -1.71180e-06  -3.43930e-07       0.00000       0.00000       0.00000       0.00000       0.00000       0.00000       12.7265       16.3112       17.7290       17.7478       16.6143       14.9529       12.9325       10.8651       8.58986       6.48417       4.87573       3.35571       2.29159       1.50852      0.934787      0.555234      0.321437      0.175136     0.0887987     0.0443637     0.0194482    0.00874863    0.00334290    0.00121295   0.000400608   0.000120620   3.18399e-05   6.90134e-06   1.25871e-06   1.57911e-07       0.00000       0.00000       0.00000       0.00000       0.00000       0.00000
  15  25 4319.3053    0.9419 11.4064 10.5518 -0.0033  0.1632   0.0143   0.4814    0.0354   0.0000   428.5105       4.54116       78.7659       26.2191       35.6498      -9.49003      -16.0380      -6.28441       14.3712      -4.88954       4.12682       1.36519      -1.59292      0.315083     -0.100118     -0.120562     -0.872813      0.211394      0.283439    -0.0118199   -0.00932961  -0.000698018  -0.000324636    0.00182188   -0.00119890  -3.03531e-05   1.70169e-05   6.41751e-06  -3.48224e-07   1.54863e-07       0.00000       0.00000       0.00000       0.00000       0.00000       0.00000       16.2509       21.0343       23.3169       22.3485       21.6220       19.6260       16.7968       13.8896       11.0493       8.37500       6.25154       4.44428       2.99676       1.96888       1.23942      0.731283      0.423600      0.228663      0.118745     0.0579720     0.0266041     0.0114367    0.00448031    0.00161547   0.000544160   0.000161498   4.20156e-05   9.22227e-06   1.63833e-06   1.98460e-07       0.00000       0.00000       0.00000       0.00000       0.00000       0.00000
  15  26 4461.1947    0.8073 13.3434 10.3542 -0.0071  0.2061   0.0126   0.5793    0.0338   0.0000   457.1261       2.11742       2.99078      -32.2537       2.61664       13.8365      0.205815      -9.69339      -21.2294      -14.1767       13.7333     -0.233576     -0.482122      -1.03400     0.0835087      0.595347       1.77114     -0.185158     -0.448948   0.000519404     0.0642937    -0.0182991   -0.00624783    0.00200289   0.000653549  -7.44403e-05  -2.73044e-05  -1.22184e-05   3.91449e-06  -4.08509e-07       0.00000       0.00000       0.00000       0.00000       0.00000       0.00000       20.8002       26.3591       29.3745       28.7239       27.3660       24.6165       21.3298       17.6265       13.9449       10.9605       7.88856       5.60878       3.80142       2.51065       1.57690      0.948759      0.542761      0.303507      0.152207     0.0763657     0.0337670     0.0150946    0.00570098    0.00213844   0.000688651   0.000203061   5.18964e-05   1.16827e-05   2.01542e-06   2.47682e-07       0.00000       0.00000       0.00000       0.00000       0.00000       0.00000
  16  10 2228.3892    1.0052  0.7697 10.3472 -0.0037  0.0280   0.0252   0.0570    0.0893   0.0000   432.2958     -0.207611       13.9534       3.36488       1.70148      -2.34283       1.62135     -0.467381      -2.45629     -0.100979     -0.646176      0.106653      0.985282     0.0106187     -0.198378     -0.213738     0.0128457     0.0109644     0.0372211    0.00864163   -0.00298758   -0.00109027   0.000515373   0.000195494  -0.000129959  -8.42519e-05   2.81183e-05  -1.70008e-06   1.27933e-07   3.51748e-07  -7.72474e-08  -2.37275e-10       0.00000       0.00000       0.00000       0.00000       2.50346       3.58228       3.27203       3.58773       3.74912       3.19550       2.80221       2.07856       1.81128       1.36928       1.14290      0.713405      0.534379      0.331911      0.224372      0.152593     0.0836187     0.0526336     0.0242230     0.0133985    0.00581628    0.00281276    0.00114975   0.000504711   0.000170299   7.18592e-05   1.88362e-05   6.64132e-06   1.78638e-06   3.73135e-07   8.09056e-08   9.42884e-09       0.00000       0.00000       0.00000       0.00000
  16  11 2372.5931    1.4469  0.9044 10.4589 -0.0036  0.0247   0.0326   0.0626    0.1096   0.0000   438.5557      -2.74672       5.50009      -1.65012      0.373083       1.27017      -1.31602       1.86540      -2.61650      -1.12444      0.255922     -0.801551     -0.772982    -0.0222267     -0.145448    -0.0217349      0.102275     0.0441169  -1.70921e-05     0.0160138    0.00354315    0.00144664   0.000945981  -0.000154797  -9.97045e-05   2.15463e-05  -3.42152e-07   4.57786e-06  -2.28085e-06  -1.63656e-07   1.19947e-07  -9.66456e-10       0.00000       0.00000       0.00000       0.00000       2.73523       3.49781       3.37262       3.13722       3.01772       2.73920       2.51696       2.36368       1.94752       1.59160       1.13867      0.797850      0.488295      0.317794      0.192706      0.124061     0.0707561     0.0387934     0.0198240     0.0103124    0.00472349    0.00235253   0.000918173   0.000401781   0.000142571   5.06525e-05   1.60113e-05   5.12178e-06   1.28318e-06   3.15876e-07   5.10839e-08   6.89135e-09       0.00000       0.00000       0.00000       0.00000
  16  12 2514.8329    1.8748  0.8620 11.1351 -0.0081  0.0236   0.0426   0.0582    0.1045   0.0000   432.5800      -7.83398       11.5137       1.86999      0.378593      -2.74968       4.10145       2.96995      -1.88612      -1.50722     -0.542042     0.0326113     -0.106099      0.476080     -0.205500      0.242103    -0.0662544    -0.0220610     0.0341360     0.0124725    0.00794868   -0.00451949   0.000835115   0.000315705   0.000144246   6.32613e-05  -4.94061e-07  -8.24013e-06   4.47149e-07   3.37776e-07  -9.66734e-08   1.02543e-08       0.00000       0.00000       0.00000       0.00000       2.42607       3.14805       3.09911       3.37145       3.06154       2.77986       2.44368       2.02098       1.65836       1.21148      0.921361      0.633927      0.476876      0.288922      0.196883      0.109911     0.0658190     0.0369013     0.0198122     0.0105233    0.00471561    0.00237023   0.000899361   0.000402930   0.000138869   5.35265e-05   1.67776e-05   4.49322e-06   1.33324e-06   2.59790e-07   5.57689e-08   7.47829e-09       0.00000       0.00000       0.00000       0.00000
  16  13 2656.9125    2.3904  0.9221 11.5270 -0.0052  0.0260   0.0518   0.0616    0.1144   0.0000   437.6752       3.12828       11.8975      -4.07874     -0.565004      0.708740    -0.0872712      0.370027      -1.44643     -0.294262      0.388093     -0.884910      0.108833      0.344623     0.0463754    0.00800992     0.0218168    -0.0306167    -0.0274656    0.00791213   -0.00184005    0.00315110    0.00128908  -0.000442924   2.88034e-06  -9.99679e-05  -7.89689e-06   7.64840e-06   1.54793e-06   2.65280e-07  -1.04296e-07   3.05412e-10       0.00000       0.00000       0.00000       0.00000       2.37480       3.29158       3.54300       3.45277       3.25656       3.10058       2.39958       2.16365       1.75109       1.23177      0.980196      0.684204      0.458651      0.325384      0.198293      0.112287     0.0731712     0.0394313     0.0206209     0.0116043    0.00528779    0.00235264    0.00103957   0.000460218   0.000158079   5.81267e-05   2.13396e-05   6.52735e-06   1.66540e-06   3.35138e-07   6.20654e-08   8.56180e-09       0.00000       0.00000       0.00000       0.00000
  16  15 2941.7674    3.7336  0.8387 12.3817  0.0006  0.0231   0.0851   0.0559    0.1431   0.0000   437.8377       3.84724       5.70116      -1.96083      -2.12092      -3.16628      -5.24633      -2.36540       1.83487     -0.633150      0.644186      0.795626     -0.544631     -0.196789    -0.0682801      0.127396     0.0277600    -0.0325467     0.0262860    0.00580782    0.00307988    0.00276906    0.00107737  -0.000533450  -3.95710e-05   0.000102942  -9.63145e-06   5.06042e-06   3.02132e-07   3.45972e-08  -8.64446e-08  -2.69003e-09       0.00000       0.00000       0.00000       0.00000       2.21047       2.92082       3.10994       3.08733       2.91569       2.52943       2.37278       1.88659       1.64567       1.17859      0.895405      0.635218      0.431346      0.291422      0.173336      0.104697     0.0666719     0.0334966     0.0185816     0.0103640    0.00486985    0.00227013   0.000905109   0.000424269   0.000151103   5.21454e-05   1.81737e-05   5.23455e-06   1.30291e-06   2.96184e-07   5.96988e-08   6.77974e-09       0.00000       0.00000       0.00000       0.00000
  16  16 3083.4767    4.1784  1.0546 12.1431 -0.0075  0.0257   0.0904   0.0671    0.3335   0.0000   439.8776       2.12060       10.9507       3.29750     -0.702340      -5.63992      -3.14715      -2.92961       1.01206     -0.789639      0.109549     -0.819111     -0.265930     0.0861001    -0.0750456    -0.0393704    -0.0573125     0.0517708    -0.0441702    0.00280271   -0.00335160   -0.00239399   -0.00113723   0.000598753   5.41489e-05  -4.64470e-05  -1.69063e-05   5.11930e-06  -4.64749e-07   2.29034e-07  -9.62814e-08   1.41206e-09       0.00000       0.00000       0.00000       0.00000       2.40686       3.29742       3.34475       3.48121       3.30964       2.83965       2.66747       2.17700       1.68343       1.32543      0.991176      0.733663      0.479366      0.326623      0.215803      0.123066     0.0802694     0.0387146     0.0242227     0.0106676    0.00587653    0.00258283    0.00121444   0.000461874   0.000193570   5.59413e-05   2.22552e-05   5.73893e-06   1.55808e-06   3.66455e-07   6.79503e-08   8.39866e-09       0.00000       0.00000       0.00000       0.00000
  16  17 3224.9363    3.9793  1.1771 13.2933 -0.0088  0.0311   0.0956   0.0831    0.1406   0.0000   437.6651      -9.28569       18.8850      -4.84105      -4.15325      -2.58327      0.771455      0.682877      -1.71505       1.02055       1.07197     -0.587983      0.109892     -0.294962     0.0481278      0.305334    0.00104835   -0.00183348    -0.0117661   -0.00847912    0.00176254   0.000511385   0.000391290  -0.000808647  -0.000543284   0.000166752   2.08251e-06   1.96296e-06   1.14636e-06  -2.89556e-07  -1.37152e-07  -3.23451e-10       0.00000       0.00000       0.00000       0.00000       2.88459       3.95676       3.86132       4.14820       3.86100       3.51560       3.10353       2.53571       2.05528       1.64966       1.18874      0.901118      0.547065      0.396746      0.241324      0.163807     0.0924620     0.0529875     0.0271654     0.0145578    0.00666164    0.00340546    0.00134116   0.000602384   0.000215400   7.92671e-05   2.44212e-05   7.46883e-06   1.66942e-06   4.38002e-07   7.76887e-08   1.05553e-08       0.00000       0.00000       0.00000       0.00000
  16  18 3366.3278    3.4265  1.7225 12.7074 -0.0177  0.0376   0.0668   0.1012    0.1236   0.0000   444.8988       1.99765       10.1302      -10.0587      -6.77343      -5.88369       8.20497      -5.78764      -7.06205       1.94668      -1.24558      -2.36623      0.295469     -0.201624      0.149761      0.169110     -0.157791     0.0297160     0.0395336    -0.0110719    0.00417490   -0.00648757   -0.00108994    0.00127790  -0.000126441   2.37827e-05  -2.16956e-05  -1.86554e-05   2.32684e-06   1.27911e-07   5.16779e-08  -6.00232e-09       0.00000       0.00000       0.00000       0.00000       3.69460       4.85172       4.93851       4.89625       4.61197       4.17287       4.02638       3.20681       2.70682       2.07119       1.56608       1.09876      0.750988      0.497330      0.314445      0.188696      0.111091     0.0635446     0.0332433     0.0177242    0.00791257    0.00411497    0.00160858   0.000750472   0.000261911   9.78460e-05   3.04252e-05   8.85292e-06   2.28182e-06   5.04789e-07   9.78401e-08   1.15258e-08       0.00000       0.00000       0.00000       0.00000
  16  19 3508.0604    2.8655  2.3598 12.3178 -0.0037  0.0456   0.0482   0.1171    0.0792   0.0000   438.5337      -10.6725       4.65805      -4.22474       8.83497      -3.56463      -1.95317      -2.69946       1.26755       1.50169       1.92262      -1.24465      0.311424      0.206570      0.567129      0.230416      0.129115      0.290581  -0.000351031    -0.0645267     0.0119678     0.0132619   -0.00217904   -0.00135607   6.32926e-05   9.25878e-05  -4.26786e-05  -2.00471e-05   3.81741e-06   1.31088e-06  -8.81955e-08  -1.37446e-08       0.00000       0.00000       0.00000       0.00000       4.27707       5.74388       6.28764       6.20354       5.87659       5.31851       4.62420       3.78020       3.18780       2.33799       1.77759       1.29290      0.855679      0.609213      0.370575      0.226717      0.137196     0.0773116     0.0411633     0.0218522     0.0106033    0.00477914    0.00215409   0.000886012   0.000333964   0.000117794   4.00818e-05   1.19970e-05   2.84395e-06   6.34670e-07   1.18074e-07   1.41110e-08       0.00000       0.00000       0.00000       0.00000
  16  20 3649.8037    2.4169  3.4554 11.7228 -0.0038  0.0523   0.0332   0.1507    0.0624   0.0000   454.0928     -0.972066       13.1236      -9.94608       10.9494      -2.70986       3.69784      -1.80885      -4.33954      -5.61323       3.42785     -0.960384      -1.32578      0.813220      0.399268    -0.0864353      0.333330     0.0871127    -0.0568990    -0.0606003     0.0224345     0.0103495   -0.00358897  -0.000958191   9.15933e-05   0.000236043  -3.10552e-05  -1.60830e-05   6.91178e-06   1.01529e-06  -1.30596e-07   3.12845e-10       0.00000       0.00000       0.00000       0.00000       4.99266       6.57005       6.91726       6.84610       6.82388       6.08184       5.40962       4.39573       3.57528       2.80582       2.05206       1.55043       1.03348      0.708201      0.458873      0.272901      0.173248     0.0896792     0.0504584     0.0257404     0.0124079    0.00588798    0.00244147    0.00105599   0.000396688   0.000134020   4.76201e-05   1.29975e-05   3.35017e-06   7.74473e-07   1.34949e-07   1.58076e-08       0.00000       0.00000       0.00000       0.00000
  16  21 3791.5784    2.0161  4.8912 11.1591 -0.0048  0.0647   0.0240   0.1798    0.0538   0.0000   428.7022      -5.41170       2.51976       1.59901       13.8916      -25.9417      -8.90600     -0.737521       9.33448       1.92508      0.460518      -3.38047      -2.08931      0.385864     0.0681024    -0.0554035     -0.213872     -0.202602     0.0652564    -0.0216905     0.0210663  -0.000148557   0.000727060    0.00176491   0.000147974  -7.43408e-05   6.30606e-05   1.95300e-05   7.13729e-06  -1.31106e-07  -5.16173e-07   1.14092e-08       0.00000       0.00000       0.00000       0.00000       6.16436       8.12454       8.45198       8.72022       8.09985       7.58950       6.49857       5.60292       4.47958       3.49379       2.64983       1.87753       1.29561      0.892468      0.556236      0.343665      0.205753      0.114935     0.0626654     0.0322767     0.0157705    0.00730527    0.00318186    0.00132514   0.000499642   0.000171584   5.64628e-05   1.67887e-05   4.23343e-06   9.16967e-07   1.61512e-07   2.11572e-08       0.00000       0.00000       0.00000       0.00000
  16  22 3933.5343    1.6363  7.0675 10.8567 -0.0030  0.0854   0.0186   0.2426    0.0444   0.0000   432.3725      -14.1635       15.5346      -1.36999      -12.7805      -3.53827      -4.57856       9.87450       7.18872      -1.11047      -4.06676       1.91985       1.53377     -0.472488     -0.264342      0.580344     -0.341400    -0.0930882      0.197162     0.0453768    -0.0476401   -0.00600538    0.00467282  -0.000632706   -0.00109086  -0.000262442   0.000146362   1.63110e-05   2.75767e-06   1.72288e-06  -4.02356e-07  -8.45517e-09       0.00000       0.00000       0.00000       0.00000       8.27019       10.5396       11.3400       11.0007       11.3735       10.0874       8.69342       7.31513       5.86613       4.57544       3.50988       2.46816       1.75281       1.14159      0.760852      0.468434      0.277415      0.156856     0.0829588     0.0427584     0.0204664    0.00956842    0.00410534    0.00169179   0.000636851   0.000231317   7.42944e-05   2.19042e-05   5.87632e-06   1.24310e-06   2.18167e-07   2.46161e-08       0.00000       0.00000       0.00000       0.00000
  16  24 4217.6755    1.0829  9.8726 10.6096 -0.0051  0.1316   0.0145   0.3730    0.0367   0.0000   405.6668       48.9247       44.7100      -24.5335       17.3273      -4.94328      -19.0226      -29.3521       17.0317      -3.23424      -4.55555      -3.43111      0.839072       1.83852      0.815676       1.18295     -0.285803     -0.216829     0.0414312    -0.0354109     0.0113285    -0.0102962    0.00312795    0.00593974   -0.00136085   0.000419797   0.000213930   2.32517e-05  -1.99457e-06  -3.83541e-06   1.80549e-07   1.99816e-08       0.00000       0.00000       0.00000       0.00000       12.1906       15.9407       16.9801       17.2680       16.3546       15.3601       13.3514       11.2271       8.92431       7.12286       5.26640       3.90979       2.69509       1.86795       1.17069      0.748492      0.434147      0.250742      0.135577     0.0705984     0.0340653     0.0164061    0.00691925    0.00294100    0.00110975   0.000391687   0.000123200   3.62829e-05   8.78771e-06   1.96864e-06   3.32502e-07   4.22092e-08       0.00000       0.00000       0.00000       0.00000
  16  25 4360.0648    0.8566 11.8267 10.5077 -0.0099  0.1758   0.0135   0.5018    0.0339   0.0000   443.9134       2.06829       48.2647       21.3238      -31.8739      -4.19359      -19.9360       8.74134       12.1716       7.77188       1.98052      -2.41906       3.64829      0.283797      0.649537     -0.866745      -1.36571     -0.351316      0.328608     0.0846243    0.00412087    -0.0292689    0.00368765    0.00210567  -0.000501477   0.000265627   8.09912e-05   3.05269e-06   1.83428e-05   2.31969e-06  -1.26608e-07  -1.84679e-08       0.00000       0.00000       0.00000       0.00000       16.5820       21.0860       22.8187       23.0296       22.1733       20.4151       17.8672       14.9765       12.2153       9.46279       7.27909       5.23829       3.69942       2.48420       1.63141       1.01687      0.609907      0.349899      0.191854      0.100805     0.0487763     0.0238490    0.00992705    0.00420926    0.00153360   0.000538610   0.000169363   4.79665e-05   1.21043e-05   2.53063e-06   4.46950e-07   5.38331e-08       0.00000       0.00000       0.00000       0.00000
  17   9 2112.9677    0.8265  0.5657  9.9633 -0.0061  0.0197   0.0228   0.0453    0.0653   0.0000   439.1972      -2.12390       11.1534       1.19875      0.430153     -0.103348       2.74108      -1.55098     0.0999595       1.14306     -0.750877     0.0537565      0.337278     -0.145398    -0.0291642     0.0955941   -0.00651571    -0.0113597    -0.0164425    -0.0114538   4.23171e-06   -0.00214274    0.00166658  -0.000153566   8.41150e-05   0.000102283  -8.86748e-05  -2.57769e-06   2.03408e-07   3.87479e-07   1.62023e-07   6.69354e-08   8.08596e-09  -1.27212e-09       0.00000       0.00000       1.86414       2.41487       2.17153       2.44552       2.45400       2.26452       1.92623       1.57923       1.37759       1.09337      0.820481      0.586569      0.424655      0.293256      0.197068      0.119039     0.0755848     0.0433731     0.0257513     0.0132628    0.00691746    0.00319380    0.00140772   0.000619508   0.000249100   9.85900e-05   3.75601e-05   1.20448e-05   4.12599e-06   1.07880e-06   2.89482e-07   6.34445e-08   1.21659e-08   1.59472e-09       0.00000       0.00000
  17  10 2260.2863    1.0331  0.7362 10.4436 -0.0098  0.0273   0.0270   0.0540    0.0804   0.0000   440.2103       2.32871       13.9738       2.52913      -5.18026      0.890326      0.385772      -1.38461     0.0609832      -1.01008      -1.00732     -0.915019    -0.0287547      0.501420    -0.0238275    -0.0259762     0.0547828     0.0633632  -0.000342928    -0.0381408    0.00672969    0.00793576  -0.000119319   -0.00201758  -2.56124e-06   0.000121426  -7.88659e-05  -1.72847e-05  -6.48925e-07  -2.82343e-06   1.32381e-07  -5.22355e-08   7.43124e-09   1.15211e-09       0.00000       0.00000       2.53769       2.95502       2.81880       3.79186       3.28279       2.80898       2.34793       2.54905       1.84583       1.32448      0.990052      0.956237      0.601356      0.386182      0.218477      0.187675      0.115711     0.0661492     0.0277223     0.0191254    0.00947812    0.00596236    0.00259587    0.00123545   0.000381798   0.000169040   4.86814e-05   1.96763e-05   4.89771e-06   1.72370e-06   3.47404e-07   9.53851e-08   1.31287e-08   2.30877e-09       0.00000       0.00000
  17  12 2548.1304    1.9738  0.9647 11.0608 -0.0014  0.0243   0.0414   0.0605    0.1208   0.0000   437.9592      -3.94825       13.0635      -2.30737      0.907686      0.612039     -0.834768      -1.84041     -0.198087     -0.758861       1.54953     0.0499823      -1.01615      0.123694     -0.227789     0.0648919      0.108816    -0.0255450    0.00603083    0.00926736    -0.0112740    0.00377680    0.00267380   0.000139374   8.21911e-05  -0.000108871  -4.24238e-05   3.22136e-07   6.19897e-07  -1.05440e-06   1.51669e-07   3.35393e-08  -1.74985e-08   1.27152e-10       0.00000       0.00000       2.23784       3.00783       2.92070       3.20970       2.84530       2.78241       2.42051       2.11830       1.62115       1.34787      0.962323      0.753582      0.516091      0.369553      0.235346      0.147138     0.0898988     0.0499685     0.0298114     0.0151741    0.00819129    0.00388245    0.00187249   0.000827172   0.000348249   0.000135911   5.19537e-05   1.62374e-05   5.38450e-06   1.44676e-06   3.53669e-07   8.45831e-08   1.36762e-08   2.08463e-09       0.00000       0.00000
  17  13 2691.0057    2.6336  0.9682 11.6817 -0.0023  0.0256   0.0549   0.0587    0.1238   0.0000   435.1805      -2.85803       8.41439     -0.275894      -4.37111       1.80014       1.34536       3.03523      -2.41369      -1.98551      0.485408     0.0823010      -1.16510     -0.366211     0.0474624      0.139411     0.0716490    -0.0698542    0.00691419     0.0136869    -0.0100396   -0.00359814   0.000527393  -0.000677167  -0.000435952  -1.16515e-06  -5.16814e-05  -1.64304e-05   3.06414e-06   9.89446e-07  -1.08403e-08  -1.03147e-07  -1.69905e-08  -1.30346e-09       0.00000       0.00000       2.48147       3.13130       3.00007       3.21823       3.23798       3.00947       2.56922       2.09457       1.79484       1.45934       1.09820      0.805819      0.547253      0.378395      0.242791      0.161563      0.104064     0.0584102     0.0334839     0.0168631    0.00900732    0.00418872    0.00190486   0.000822411   0.000343982   0.000134078   5.16804e-05   1.60615e-05   5.50954e-06   1.50359e-06   3.69688e-07   8.50373e-08   1.51116e-08   1.92730e-09       0.00000       0.00000
  17  14 2834.3692    3.2029  0.8840 12.1975 -0.0011  0.0235   0.0700   0.0561    0.1088   0.0000   438.4102      -1.44185       16.0771      -1.87871      -4.19567      -2.81209      -7.55155      -2.21605       1.52667     -0.638483      0.229962     -0.689085     -0.172890      0.358362      0.148735    -0.0229680    -0.0574247     0.0331264     0.0237070    0.00859203    0.00276223  -0.000484264   -0.00136837   0.000107040  -0.000268469  -0.000104634   1.65881e-05  -2.17927e-05   6.12567e-06   1.90429e-06  -3.97785e-07   5.38613e-09   6.06758e-09  -1.60987e-09       0.00000       0.00000       2.09943       2.65328       2.86462       2.74495       2.96276       2.47815       2.28385       1.96023       1.50927       1.29482      0.927002      0.698259      0.493666      0.322405      0.222328      0.138595     0.0842702     0.0525502     0.0270598     0.0155187    0.00772499    0.00377935    0.00179760   0.000754507   0.000334644   0.000126165   4.51543e-05   1.70665e-05   4.83844e-06   1.43570e-06   3.91319e-07   8.81276e-08   1.38619e-08   1.56709e-09       0.00000       0.00000
  17  15 2977.2615    3.7114  0.8743 12.5965  0.0004  0.0255   0.0808   0.0574    0.1140   0.0000   442.5723     -0.251597       9.02633      -1.86791      -2.00747      -3.45984      -1.11535      -2.30486     -0.854555       1.69796       3.07095     -0.313948     -0.904710      0.236851      0.435857    -0.0832650    0.00435893     0.0414247    -0.0385645    -0.0143455     0.0165104    0.00288687   0.000226969   0.000118174  -0.000407667   4.58453e-05   0.000132567   4.73980e-07   6.49621e-06  -1.43940e-06  -2.95007e-07  -1.47320e-07   1.93712e-08  -4.39882e-09       0.00000       0.00000       2.42004       3.22914       3.29929       3.26257       2.84323       2.74153       2.47404       2.29849       1.90448       1.56739       1.18642      0.824046      0.562959      0.372679      0.223879      0.158551     0.0805326     0.0523153     0.0298454     0.0155942    0.00788712    0.00397825    0.00183657   0.000878228   0.000333243   0.000137197   5.40510e-05   1.79384e-05   5.00278e-06   1.68458e-06   3.85493e-07   8.74311e-08   1.45801e-08   2.04037e-09       0.00000       0.00000
  17  16 3119.3878    4.0328  1.0780 12.7217 -0.0059  0.0286   0.0829   0.0657    0.1580   0.0000   437.3225       4.77042       11.5197      -2.99593      0.488978      -8.16143       3.70024      -2.64249     -0.192991    -0.0864559      -1.77203     -0.830781      0.258769    -0.0920721     -0.106461      0.142878     0.0265228     0.0166886   -0.00886570    0.00183313   -0.00875410   -0.00142670    0.00272168   0.000353416   1.80193e-05  -0.000215898  -2.82413e-05   1.32516e-05  -7.00056e-06  -3.46438e-06   6.66631e-08  -6.38016e-09  -6.80747e-09  -2.85969e-09       0.00000       0.00000       2.39812       3.41449       3.48892       3.41647       3.61713       2.86426       2.85577       2.34844       1.80583       1.57727       1.01890      0.878247      0.580867      0.376626      0.272200      0.154963      0.104558     0.0595514     0.0303551     0.0184001    0.00901910    0.00452913    0.00232345   0.000854625   0.000425744   0.000154970   5.34482e-05   2.09820e-05   6.37160e-06   1.55758e-06   4.69563e-07   1.18575e-07   1.88494e-08   2.16287e-09       0.00000       0.00000
  17  17 3261.3996    3.9204  1.2711 12.8415 -0.0085  0.0305   0.0823   0.0758    0.1573   0.0000   437.9572       3.37986       10.5002      -7.46536       4.15100     -0.311658      -4.80965       4.41240       1.51364      -4.40096     -0.566660     -0.959082     -0.997692      0.995633    -0.0768129      0.166355     0.0539372     0.0336836     0.0427920    0.00203996     0.0145413    -0.0122394    0.00100215   0.000757448   0.000406388  -0.000135364  -7.09560e-06  -3.37191e-05  -4.89392e-06   2.01380e-06   1.64658e-08  -1.70936e-07   1.68765e-08   5.06156e-10       0.00000       0.00000       2.59818       3.58684       3.76938       3.84185       3.65138       3.38200       2.92778       2.51048       2.06809       1.54189       1.20486      0.893190      0.632841      0.425987      0.278319      0.180835      0.109661     0.0634571     0.0353698     0.0188998     0.0101061    0.00489429    0.00241026    0.00100278   0.000442511   0.000165073   6.41424e-05   2.19584e-05   7.05949e-06   2.03096e-06   4.98408e-07   1.05509e-07   1.92933e-08   2.44413e-09       0.00000       0.00000
  17  18 3403.3967    3.3588  1.9182 12.6108 -0.0105  0.0397   0.0624   0.1019    0.1099   0.0000   442.7829       2.15218       5.40922       3.26331       4.17446      -6.92311      -5.78991      -1.48927      0.676331       1.03868     -0.635988      -1.80022      0.555416      0.906938    0.00890853     -0.414906      0.171324     0.0938179      0.101973     0.0542719    -0.0345375    -0.0245845   0.000298917   8.17222e-05  -0.000179517  -0.000271418  -7.54698e-05   3.37692e-05  -1.53768e-05   3.18748e-06   7.45085e-07   1.00344e-08  -1.01324e-08   1.73158e-10       0.00000       0.00000       3.40193       4.74899       4.72709       5.15950       4.65948       4.53520       3.71767       3.38548       2.65091       2.13567       1.63691       1.18079      0.848656      0.579868      0.382493      0.245614      0.148489     0.0891446     0.0495140     0.0275748     0.0138853    0.00698727    0.00326314    0.00143597   0.000611071   0.000241571   8.68634e-05   3.04893e-05   9.35975e-06   2.72904e-06   6.91840e-07   1.42831e-07   2.41519e-08   3.51994e-09       0.00000       0.00000
  17  19 3545.4473    2.7189  2.7963 12.1330  0.0045  0.0477   0.0428   0.1300    0.0755   0.0000   430.1178       8.10543       6.00365      -7.64503       7.78708       3.93422      -4.69973      -1.33340       2.00244      -2.09983       1.25756       1.45495     0.0896963      -1.30648     -0.169795      0.768934     -0.262234     -0.257089     0.0214481    -0.0374990    0.00750295    0.00770943  -0.000584959   0.000174423   0.000981673   0.000229562   8.30252e-07  -4.13549e-05   8.69892e-07  -3.29163e-06   3.56451e-07  -2.23550e-07  -4.61152e-08   9.06072e-10       0.00000       0.00000       4.22798       5.50812       6.03175       6.08563       5.95175       5.31517       4.73416       4.02058       3.25415       2.55488       1.97386       1.44933       1.02221      0.715584      0.454651      0.303008      0.184672      0.109928     0.0599442     0.0333439     0.0174151    0.00840833    0.00416776    0.00168805   0.000780644   0.000294039   0.000109476   3.70724e-05   1.14765e-05   3.38304e-06   8.17003e-07   1.78108e-07   3.03960e-08   3.54211e-09       0.00000       0.00000
  17  20 3687.8635    2.2923  4.0219 11.5168 -0.0041  0.0555   0.0291   0.1539    0.0613   0.0000   437.4511       1.75716       20.6383      -7.61016     -0.136199      -6.37547       3.34686      -4.87397      -4.35083       4.03822       1.14393     -0.748209     -0.705520     -0.736432     -0.629621      0.399576     -0.300446    -0.0806921     0.0511200     0.0258980    -0.0112703    -0.0174821    0.00595898    0.00220930  -0.000415444   0.000450125   6.61967e-06  -8.47618e-05   1.83030e-05   6.54580e-06  -4.87675e-07  -4.58240e-07   3.57360e-08   6.10440e-09       0.00000       0.00000       5.04148       6.54961       7.09323       7.15731       6.94958       6.31758       5.52367       4.74314       3.87737       3.09255       2.33669       1.71649       1.24044      0.819016      0.554540      0.356692      0.217632      0.130167     0.0721213     0.0400851     0.0204437     0.0101937    0.00494314    0.00210197   0.000903525   0.000351751   0.000129059   4.56544e-05   1.37443e-05   3.89157e-06   9.90936e-07   2.04463e-07   3.45296e-08   4.10920e-09       0.00000       0.00000
  17  21 3830.0571    1.8861  5.4661 11.0821 -0.0042  0.0682   0.0217   0.1965    0.0502   0.0000   436.9525       26.8429       17.6281      -18.7376      -9.96635       3.78108      -3.82762      -20.9946      -9.28006    0.00364742      0.486715      -3.08467     -0.952156      0.290023      0.115233     -0.803262     -0.219035     0.0387610     0.0378411    0.00601905    -0.0885788   -0.00369666     0.0210852    0.00373210   -0.00302527   0.000186835   3.07132e-05   2.04787e-05  -2.37788e-05  -2.55984e-06   2.60493e-06  -3.98223e-07   8.92190e-09  -1.54394e-08       0.00000       0.00000       6.03383       8.09824       8.59414       8.93548       8.63162       7.76125       6.73699       5.90205       4.72794       3.78796       2.82062       2.13371       1.50308       1.03620      0.684605      0.443263      0.270094      0.161208     0.0912695     0.0504518     0.0258220     0.0128192    0.00617517    0.00263368    0.00112874   0.000438469   0.000162034   5.55771e-05   1.73241e-05   4.93411e-06   1.21976e-06   2.67014e-07   4.43454e-08   5.47062e-09       0.00000       0.00000
  17  22 3972.5401    1.5711  6.9764 10.8213 -0.0068  0.0833   0.0174   0.2323    0.0424   0.0000   434.4793      -21.9103       11.4706      -2.88229       8.69951      -9.15755      0.653521       3.62748       19.8747      -2.73493      -5.93669      0.606786       5.69981      0.751354      -1.50046     -0.615618     -0.180475      0.532386     0.0336055    -0.0140675     0.0135086     0.0215831    0.00650206   -0.00841225   -0.00262104   0.000211720   2.53244e-05  -9.50138e-06  -2.06130e-05  -1.88107e-06   2.21167e-07   2.23045e-07   7.19177e-08   8.17287e-09       0.00000       0.00000       7.48569       9.63572       10.1180       10.4384       10.3499       9.50349       8.32674       6.89882       5.83908       4.63570       3.53623       2.66189       1.85966       1.27034      0.854175      0.553349      0.347877      0.204764      0.114127     0.0629554     0.0316709     0.0160260    0.00742054    0.00330251    0.00136544   0.000553050   0.000197450   6.90425e-05   2.16210e-05   5.95689e-06   1.46655e-06   3.16752e-07   5.39924e-08   6.33515e-09       0.00000       0.00000
  17  23 4114.6337    1.2406  8.7521 10.7080 -0.0037  0.1105   0.0151   0.3106    0.0365   0.0000   445.9830       45.7083       12.1917      -14.5703       18.6703       9.91535       13.4683      -13.8417      -3.05474      -5.27938       5.64086       1.20058      -2.26120      -1.16236     -0.677666     -0.500625       1.08809      0.246497    -0.0304013     0.0142790     0.0779429    -0.0221167    -0.0262286    0.00426280   0.000803517  -0.000202825  -0.000279507  -0.000113732   7.50881e-05  -3.43716e-07  -6.54210e-06  -3.49174e-07   1.85335e-07  -6.97095e-09       0.00000       0.00000       9.51517       12.8936       13.7423       14.0422       13.6869       12.5215       11.0204       9.34005       7.60664       6.12703       4.63833       3.50411       2.43109       1.69379       1.12761      0.735686      0.453160      0.268254      0.153626     0.0826104     0.0429340     0.0213336     0.0101147    0.00453747    0.00188383   0.000746968   0.000275814   9.41082e-05   2.95518e-05   8.26020e-06   2.02247e-06   4.41812e-07   7.36299e-08   8.86546e-09       0.00000       0.00000
  18   8 1992.8342    0.5991  0.4934  9.6663  0.0041  0.0254   0.0177   0.0437    0.0580   0.0000   438.1622       3.29640       12.7170      -3.29017      -1.13600      -1.74361       3.84645      0.438864     -0.588785      0.403883      0.572222      -1.47420     -0.261541      0.445913      0.241181    -0.0614897     -0.131914    -0.0102005   -0.00253543    0.00101291     0.0128807    0.00491730   -0.00274265   -0.00219843  -9.98934e-05  -0.000167913  -3.04166e-05  -3.33370e-05  -5.81393e-06   5.22425e-08  -4.28879e-07  -4.28208e-07   3.90064e-08  -3.92221e-08   3.10993e-09   2.30205e-10       1.89226       2.79094       2.52623       2.98558       2.72948       2.74065       2.16742       2.01613       1.67089       1.07536      0.991260      0.699867      0.551624      0.384633      0.250914      0.163141      0.110957     0.0640717     0.0338905     0.0207679     0.0104043    0.00570674    0.00306072    0.00139567   0.000625112   0.000229618   0.000106598   3.78473e-05   1.22183e-05   4.54623e-06   1.47722e-06   4.43161e-07   1.01008e-07   1.81698e-08   4.04307e-09   5.79161e-10
  18   9 2143.7380    0.8186  0.6174  9.9947 -0.0009  0.0207   0.0212   0.0468    0.0668   0.0000   439.4973      -1.18338       12.7579      -1.12442      -3.84878       2.93696      0.260606     -0.544681       1.12664       1.75241     -0.261402     -0.636620      0.459945      0.836636    -0.0971201     -0.436923     0.0643262     0.0502669     0.0205522    -0.0269118    -0.0301509    0.00355829    0.00170804   0.000991273  -0.000702082   6.88121e-05  -6.88875e-05  -5.39338e-05   1.92327e-05   5.31536e-06  -6.60922e-07  -1.81070e-07  -1.02871e-07   6.40829e-10  -2.18219e-09  -8.63404e-10       1.70790       2.27644       2.29391       2.57478       2.26427       2.12128       1.89269       1.72980       1.41944       1.15220      0.868595      0.673029      0.476249      0.327432      0.210095      0.149786     0.0877951     0.0551638     0.0305513     0.0187922    0.00906516    0.00529853    0.00246472    0.00126350   0.000567951   0.000237050   8.91803e-05   3.77512e-05   1.20377e-05   4.40676e-06   1.17855e-06   3.58973e-07   8.18991e-08   1.84946e-08   3.09830e-09   4.22582e-10
  18  10 2291.6021    1.1526  0.8450 10.5060  0.0011  0.0288   0.0264   0.0555    0.0895   0.0000   439.5212      0.233214       10.0269      -1.02946       4.72847       1.71976      -2.91176     -0.903887     -0.321579      -1.21463       1.13354     -0.709636      0.108251    -0.0553815      0.352790     -0.398169     0.0481019     0.0971815    -0.0295104    -0.0212821     0.0279949    0.00190185   -0.00104631   0.000775737   0.000554314   0.000251265  -7.73583e-05   2.98270e-05   2.18480e-05   8.27930e-07   1.21376e-07   4.14040e-07  -5.74608e-08  -2.72299e-08  -4.71870e-09   6.19854e-10       2.41102       2.98079       3.62381       3.03717       3.74334       3.10600       2.41961       2.65447       1.90149       1.45070       1.26581      0.858436      0.673648      0.472443      0.265151      0.217796      0.133728     0.0747693     0.0495322     0.0233067     0.0130041    0.00808384    0.00361475    0.00168771   0.000850228   0.000301902   0.000117209   5.36661e-05   1.77870e-05   4.86129e-06   1.94853e-06   6.47319e-07   1.52407e-07   2.78110e-08   3.89575e-09   3.90982e-10
  18  11 2436.8265    1.5649  0.9663 11.1163 -0.0028  0.0271   0.0333   0.0644    0.0976   0.0000   434.8361     -0.398099       13.0498      -3.11305       4.11439       1.57649     0.0874277    -0.0963823      0.891278      -1.36701       1.25106       1.62455      0.212705     -0.197381     -0.286372      0.301882    -0.0338376    0.00156932    -0.0561422    0.00454731     0.0214782    0.00392452   -0.00527401   0.000319415   0.000253741   0.000224779  -0.000179765   3.16394e-05  -1.85898e-06  -1.02192e-06  -5.65452e-07   1.65855e-07   1.05552e-07   1.26350e-08  -2.48178e-09  -1.39562e-10       2.50577       3.12070       3.78609       3.77557       3.54968       3.23820       2.65321       2.42785       1.90355       1.35371       1.16730      0.860398      0.541211      0.414140      0.282436      0.180674      0.111121     0.0667188     0.0405565     0.0244283     0.0129162    0.00607222    0.00334781    0.00165057   0.000756588   0.000328166   0.000134066   4.49099e-05   1.56308e-05   5.43719e-06   1.79095e-06   4.93507e-07   1.07360e-07   2.09982e-08   3.38951e-09   4.15682e-10
  18  12 2580.8479    2.0428  0.9731 11.4242 -0.0065  0.0247   0.0431   0.0604    0.0938   0.0000   435.0435     -0.203552       16.6086       1.64088      -3.48279     -0.653723       3.26880     -0.521917       1.14500      -3.59455     -0.466541      0.772878     -0.204653    -0.0601770      0.150773     0.0455818     -0.306830    -0.0686129     0.0285723    0.00741287     0.0188930   0.000172747   -0.00285504  -0.000822705   0.000615048   0.000132771  -0.000127041  -8.74288e-07   1.66789e-05   1.26290e-07   3.82105e-07   1.55824e-07   1.75832e-07   1.28383e-08   5.24161e-09   1.20215e-09       2.25867       2.86334       3.14112       3.23243       3.08375       2.78146       2.47135       2.09501       1.77380       1.45167       1.06778      0.795859      0.578048      0.400562      0.265674      0.173949      0.112453     0.0660551     0.0410166     0.0212226     0.0127222    0.00649854    0.00314571    0.00158069   0.000634226   0.000308846   0.000110734   4.43544e-05   1.65886e-05   4.93672e-06   1.57809e-06   4.18902e-07   1.02513e-07   2.10481e-08   3.54061e-09   4.18803e-10
  18  13 2724.7159    2.7805  0.9095 11.8911 -0.0020  0.0240   0.0604   0.0583    0.1085   0.0000   435.5479      -2.38283       17.2376       1.48201      -1.52662      -1.62200      -7.94342      -4.38230      0.234965      0.755460     -0.600834      -1.52852     -0.138490      0.519554      0.143426      0.384234     0.0459405     0.0114559   -0.00872983   0.000887379     0.0259963    0.00417799   -0.00614375   0.000879319  -0.000360396  -0.000198641   1.22203e-05   0.000104854  -6.13502e-06   2.31019e-06  -7.08851e-07   6.46120e-07   1.64404e-07   1.38089e-08  -5.20880e-09  -2.06082e-10       1.93720       2.80905       2.77445       2.93139       2.85546       2.56593       2.40194       1.98353       1.69807       1.27776       1.02981      0.790435      0.546631      0.399039      0.252470      0.181127      0.103411     0.0708223     0.0371231     0.0220070     0.0117084    0.00607617    0.00319028    0.00134203   0.000708647   0.000262031   0.000121038   4.15950e-05   1.57054e-05   5.43468e-06   1.51501e-06   4.75210e-07   1.03596e-07   2.38909e-08   4.40392e-09   4.89793e-10
  18  14 2868.6113    3.4986  0.8522 12.2172 -0.0013  0.0237   0.0758   0.0514    0.1186   0.0000   440.4455      -1.03248       17.8375      -5.19899      -3.09418      -4.26459    -0.0845647      -1.91908      -1.09726     -0.720272      0.913916      -1.35521     -0.660912      0.456341     -0.162125      0.313841      0.118585    -0.0339758   -0.00811051     0.0266613    -0.0194654    0.00849241    0.00593545   -0.00175399   -0.00125878   0.000403192   2.16843e-05  -1.58401e-05  -4.49465e-06  -5.26245e-06   3.31942e-07   2.28361e-07   9.10194e-08   1.99419e-08  -8.63751e-09  -6.67997e-11       1.94980       2.83742       2.66539       3.20608       2.72683       2.69155       2.23645       2.06928       1.63493       1.29432       1.01544      0.770935      0.555540      0.373980      0.260092      0.166311      0.110652     0.0648866     0.0398092     0.0204129     0.0124638    0.00575731    0.00339714    0.00133018   0.000759591   0.000255739   0.000128370   3.84799e-05   1.65281e-05   4.74622e-06   1.63553e-06   4.11607e-07   1.07655e-07   2.16107e-08   3.92030e-09   5.65129e-10
  18  16 3154.8919    4.0663  1.0804 12.9426 -0.0041  0.0264   0.0833   0.0665    0.1131   0.0000   439.4683       5.16487       5.69362      -2.47376     -0.122643      -8.11201       3.32945      -5.63188     -0.833083     0.0777977     -0.928272     -0.705246     0.0865203    -0.0160049     -0.526606     0.0195095     0.0322101     0.0832990  -5.51859e-05   -0.00258734    0.00139846   -0.00224226   -0.00174038    0.00209856   0.000542085   0.000152554   0.000104488   3.36813e-05  -1.34702e-05   2.03125e-06   2.10134e-06   9.23328e-07   1.26722e-08  -5.28338e-08   6.44646e-09  -1.12601e-09       2.14048       3.08157       2.86478       3.26319       3.00152       2.96056       2.58428       2.16602       1.77072       1.33708       1.10928      0.785566      0.619138      0.413499      0.298607      0.187735      0.123938     0.0734912     0.0438546     0.0235682     0.0130084    0.00684246    0.00326348    0.00163051   0.000685183   0.000321944   0.000119449   4.83441e-05   1.68717e-05   5.47717e-06   1.71622e-06   4.57171e-07   1.18358e-07   2.24535e-08   4.51304e-09   5.85185e-10
  18  17 3297.3613    3.7127  1.4462 12.6892 -0.0039  0.0302   0.0685   0.0779    0.1238   0.0000   435.5544      -1.15034       8.32021       2.33553       1.66115      -7.86841     -0.167133      -1.71983      -1.32629      0.219802      -1.88249      0.813631    -0.0210252     -0.132087    -0.0905499     0.0690784      0.159228    -0.0528896     0.0946414    -0.0190063    -0.0109092    0.00407909    0.00138032   -0.00131747   -0.00144491   0.000366235  -1.38025e-05  -1.39671e-05   1.84484e-05   9.85037e-07   3.00465e-06   1.33487e-07  -1.45997e-07   5.91902e-09  -1.58068e-09  -2.23193e-10       2.51167       3.38289       3.39858       3.56142       3.61371       3.14050       3.02396       2.38251       2.11659       1.66539       1.29073      0.979339      0.693894      0.505037      0.333823      0.220832      0.140158     0.0859450     0.0510430     0.0276282     0.0155894    0.00804992    0.00396830    0.00182905   0.000842799   0.000358362   0.000144997   5.48786e-05   2.00971e-05   6.43032e-06   2.00433e-06   5.39364e-07   1.28376e-07   2.96464e-08   5.30585e-09   5.59783e-10
  18  18 3439.9645    3.2164  2.0752 12.2926 -0.0114  0.0365   0.0540   0.1005    0.1129   0.0000   434.6969       5.39075       13.9873      0.134965       2.62884      -3.83126      -2.97260      -3.38406     -0.200055      -5.67637      0.265275      0.322063     -0.453771       1.04101      0.129474      0.275269     0.0378781     -0.145411     0.0394449    -0.0433604    -0.0476529   -0.00834236   -0.00196319   0.000966072   -0.00143745  -0.000273911  -5.79072e-05  -6.43125e-06  -2.17214e-05  -7.28799e-06  -4.37625e-06   3.48550e-07   1.24468e-07  -2.89399e-08   2.84263e-09   1.48696e-10       3.06855       4.11303       4.27712       4.33842       4.41591       3.90724       3.61447       3.03021       2.58552       2.07124       1.60769       1.19575      0.862014      0.619781      0.413323      0.274220      0.171660      0.105322     0.0626814     0.0360339     0.0192380     0.0102359    0.00484308    0.00243110    0.00102325   0.000471652   0.000177943   7.27334e-05   2.47572e-05   8.37044e-06   2.52544e-06   7.05329e-07   1.69721e-07   3.66413e-08   6.28292e-09   6.75204e-10
  18  19 3582.5947    2.6869  3.0685 11.8037 -0.0067  0.0471   0.0378   0.1263    0.0842   0.0000   440.9673       11.5471       9.86452      -7.05627      -7.65485       4.30583       3.72767      -7.74794     0.0728011       7.29904      0.941340      0.692170      -1.59781     -0.114365      0.411338     -0.551076    -0.0330148      0.347655     0.0195462    -0.0343458     0.0250389   -0.00453326   -0.00646803   -0.00380509   0.000135119   -0.00168830   0.000299331   0.000142154  -2.99131e-05   1.03527e-05   4.97434e-06  -9.90833e-09  -2.99039e-07   9.63003e-08   1.09206e-09  -2.18628e-09       3.88059       5.33724       5.39722       5.70921       5.58917       5.12397       4.67440       4.01541       3.26794       2.65852       2.02595       1.52486       1.13618      0.814359      0.550700      0.365587      0.223618      0.137904     0.0806791     0.0460042     0.0249980     0.0129297    0.00638636    0.00311059    0.00135595   0.000604165   0.000239576   9.26907e-05   3.31932e-05   1.09045e-05   3.25227e-06   9.22992e-07   2.24570e-07   4.79474e-08   8.03783e-09   9.47739e-10
  18  20 3725.3889    2.1941  4.6331 11.2712  0.0014  0.0582   0.0255   0.1627    0.0600   0.0000   442.6963    -0.0123429       1.28102      -3.86612       13.8682      -7.04823      -7.82294      -8.06442       6.21026      -6.28622      -2.92344      -3.05129       2.27585      0.796631      -1.13006      0.243898      0.511030     -0.128006     0.0838859     0.0491001     0.0390882     0.0192332    0.00420690   -0.00185897   -0.00100230  -0.000115965   0.000373627   5.10481e-05  -8.28417e-05   2.15192e-06  -4.73806e-06  -1.53680e-06   4.77084e-07   4.46453e-08   1.93881e-08   1.62232e-10       5.02876       6.33570       6.96686       7.01933       6.90940       6.36675       5.64321       4.87176       4.18970       3.28982       2.57516       1.95260       1.38435      0.982421      0.678052      0.442021      0.277413      0.170054      0.102063     0.0582442     0.0319722     0.0162770    0.00826413    0.00392731    0.00179514   0.000761712   0.000309519   0.000114844   4.18829e-05   1.39054e-05   4.26208e-06   1.13743e-06   2.66680e-07   5.46574e-08   9.06358e-09   1.00256e-09
  18  21 3868.1975    1.7919  5.7354 11.0463 -0.0020  0.0695   0.0201   0.1941    0.0474   0.0000   449.1787       9.94741       5.38532      -13.1879       11.5949      -12.1578      -8.74270       6.24427       3.52892       1.37289       4.62765       1.43267      -1.97957      0.897981       1.70701     -0.552040     -0.593979      0.360566     0.0745438    0.00532123    -0.0310717    -0.0185538    -0.0104400    0.00392664   -0.00153180  -0.000812231   0.000362886   0.000199021  -6.64267e-05  -1.36385e-05   4.79629e-06   4.73318e-06  -1.28592e-07  -6.43250e-08  -8.38117e-09  -2.32125e-09       5.96135       7.60705       8.36633       8.58591       8.25193       7.75287       6.86618       5.92711       4.90862       3.86978       3.03553       2.29480       1.69042       1.17616      0.809934      0.533964      0.342378      0.205757      0.123620     0.0686796     0.0379271     0.0196072    0.00996040    0.00476739    0.00216334   0.000925663   0.000374657   0.000142791   5.17623e-05   1.67044e-05   5.13342e-06   1.36797e-06   3.27662e-07   6.57596e-08   1.09523e-08   1.26093e-09
  18  22 4010.8842    1.4865  7.9180 10.6664  0.0002  0.0886   0.0156   0.2470    0.0412   0.0000   441.2480       8.94331       23.4223      -16.3965      -1.80809       8.46234      -8.20554      -11.2098      -2.16791      -1.77932      -5.15186     0.0583981    -0.0366290      -1.92126       1.88378      0.656312     -0.157285    -0.0116880     -0.299841    -0.0617338     0.0795520   -0.00264247   -0.00289581   -0.00631009   -0.00314676    0.00186517   0.000205530  -0.000543752   7.04263e-05   3.42026e-05  -3.10469e-06  -2.45710e-06  -1.00105e-07  -1.66960e-07  -3.97139e-08   2.12224e-09       7.50105       9.64698       10.4843       10.8644       10.4983       10.0507       8.51531       7.46226       6.19165       4.98303       3.88582       2.92636       2.12083       1.50817       1.02451      0.683369      0.435819      0.267862      0.160480     0.0896469     0.0497711     0.0256065     0.0129037    0.00608652    0.00276850    0.00118256   0.000481947   0.000181941   6.64078e-05   2.15116e-05   6.62788e-06   1.79660e-06   4.21125e-07   8.48006e-08   1.37846e-08   1.66513e-09
  18  24 4296.8299    1.0150 11.8540 10.5029 -0.0069  0.1462   0.0125   0.4223    0.0324   0.0000   455.7724       26.3253       26.6242      -29.5029      -8.91815       5.51150      -36.7883      -4.56027       1.58574       2.58492       6.11172      -2.30349      -3.03001      0.871590       2.51208     -0.101002     -0.204439      0.392080     -0.101274     -0.360555      0.148313     0.0975439     0.0192455    -0.0206895    -0.0131227    0.00179849    0.00243441  -0.000202141  -9.40288e-05  -7.30975e-05  -1.29556e-05   6.93923e-06  -8.59718e-07   1.77131e-07   1.91448e-08   3.04821e-09       12.1282       16.0239       17.3197       17.3244       17.3471       16.1071       14.3899       12.4718       10.2728       8.19359       6.47297       4.92738       3.61302       2.54763       1.79538       1.16604      0.752612      0.463502      0.277140      0.157372     0.0878848     0.0454405     0.0231468     0.0111739    0.00503423    0.00220429   0.000883808   0.000329727   0.000117932   3.83099e-05   1.15662e-05   3.05194e-06   7.38376e-07   1.47566e-07   2.42989e-08   2.72734e-09
  18  26 4582.4154    0.6643 15.8425 10.2204 -0.0057  0.2562   0.0086   0.6329    0.0266   0.0000   478.3970       47.9841      -17.2468       18.4713       67.8013      -38.1619      -29.1436       36.1190       20.0146      -9.34577      -2.76527      -8.93762      -9.44658      0.561297      0.650460      -1.98243      -2.08239       1.52876      0.458766     -0.934609     -0.215523     0.0339359    -0.0662457    0.00662917     0.0106727   -0.00911859   -0.00236913    0.00114460   0.000341796  -9.35644e-05   2.77577e-05  -2.11727e-06  -8.74363e-07   5.61661e-07  -1.27028e-08  -2.48616e-09       20.8698       28.1611       29.9346       31.6727       30.1197       28.1100       24.7836       21.8124       18.0043       14.7977       11.4031       8.69924       6.33865       4.47659       3.15600       2.04882       1.32758      0.838645      0.498938      0.289528      0.163858     0.0851953     0.0444370     0.0208425    0.00975875    0.00411847    0.00170055   0.000611104   0.000219101   7.01312e-05   2.05042e-05   5.38936e-06   1.29266e-06   2.61164e-07   4.25953e-08   5.13686e-09
  19   7 1867.2941    0.4577  0.3763  9.5955 -0.0031  0.0189   0.0149   0.0352    0.0441   0.0000   439.4782    -0.0988371       14.7403     -0.322213      -2.87679       1.13681      0.347836     -0.164358      0.359020      0.416906    0.00694489      0.280732     -0.203267     -0.221941     -0.247838      0.170884     0.0336832     0.0471220    0.00562800     0.0203698    0.00762943    -0.0127340   0.000614155   0.000290882   0.000984008  -0.000178812  -0.000101043   0.000134295  -2.24897e-05  -1.60005e-05   4.08608e-06   9.26389e-07  -9.24455e-08   1.15938e-07   1.16726e-08   2.44079e-09       1.53067       1.97239       2.21989       2.21157       2.29135       2.02746       1.84729       1.43648       1.34559       1.05924      0.790925      0.582855      0.450631      0.329680      0.232270      0.161440     0.0922840     0.0592590     0.0378015     0.0215670     0.0126434    0.00759442    0.00367498    0.00178660   0.000870312   0.000369137   0.000179762   6.78686e-05   2.58467e-05   1.08486e-05   3.61502e-06   1.09660e-06   3.19801e-07   8.54820e-08   1.96929e-08   4.33180e-09
  19   8 2021.7543    0.6414  0.5199  9.8017 -0.0082  0.0212   0.0179   0.0406    0.0615   0.0000   439.8407      -4.12226       15.3478       1.24365      -2.83131       1.51300       2.11591      -1.58439      0.103534       1.11452     -0.145055     -0.119672     -0.395942      0.155622     -0.517617     -0.162306     0.0395308     0.0183463    0.00485606    -0.0450331    0.00190523   0.000427529   -0.00425888    0.00221590   0.000756647  -0.000162616   2.71391e-05  -2.08650e-05   5.52246e-06  -3.53134e-06   5.56903e-06   9.90768e-07  -3.53684e-07   1.76097e-07   4.38345e-09  -8.89099e-10       1.83684       2.45396       2.57221       2.88011       2.86646       2.45367       2.15645       1.73216       1.49855       1.17151      0.882694      0.625742      0.483339      0.360581      0.245631      0.153476      0.105985     0.0654798     0.0411433     0.0230466     0.0132920    0.00786787    0.00411972    0.00205864   0.000925160   0.000397153   0.000178967   7.11232e-05   2.78969e-05   1.06963e-05   3.34619e-06   1.08700e-06   3.27398e-07   8.61026e-08   2.11055e-08   4.43719e-09
  19   9 2173.7389    0.9337  0.6518 10.0637 -0.0030  0.0201   0.0221   0.0462    0.0700   0.0000   437.1072       4.67593       9.70272      -3.49089      -6.40371      -1.20450    -0.0681537     -0.242807      0.564226      0.238472     -0.419648     -0.108790      0.504081     0.0158082      0.262618     -0.211292    -0.0828683    -0.0662308     0.0219386    0.00137574    0.00662549   -0.00108191   -0.00973426    0.00134393  -0.000936731   0.000184078   8.06009e-05  -1.36041e-05   2.80271e-05   8.65111e-06  -8.05315e-07  -1.61725e-06  -1.40952e-07   5.99016e-08  -7.79703e-09   3.17789e-09       1.64889       2.23472       2.38284       2.48504       2.34779       2.22361       1.97943       1.57693       1.45840       1.11316      0.905010      0.658075      0.493911      0.338336      0.242737      0.159146      0.100811     0.0650723     0.0393860     0.0225481     0.0138864    0.00688994    0.00371377    0.00184051   0.000874490   0.000381074   0.000172350   7.25482e-05   2.83577e-05   9.99880e-06   4.01425e-06   1.20465e-06   3.65757e-07   9.23201e-08   2.13909e-08   4.31489e-09
  19  11 2468.1159    1.7109  0.9569 11.2069  0.0005  0.0301   0.0364   0.0615    0.0965   0.0000   437.8248       1.77557       10.2087      -5.31072     -0.261517       1.11670      -7.37141      -2.02806     -0.555659      0.956379       1.77920      0.694102    -0.0226782     -0.110719     -0.217156      0.265183    0.00460966     -0.213734     -0.131638     0.0267231   -0.00144763    -0.0116162    0.00625196    0.00107015   -0.00143205  -0.000519378  -0.000254919   1.34167e-05   8.16697e-05  -1.66357e-05  -7.69003e-06   3.02734e-06   6.27488e-07  -7.33542e-08  -5.19419e-08   9.59162e-09       1.95527       3.30457       2.78190       3.40536       3.04698       2.95749       2.45775       2.30079       1.79004       1.60834       1.20087      0.916105      0.685450      0.468505      0.339771      0.224627      0.146144     0.0914807     0.0584042     0.0323513     0.0205336    0.00971991    0.00594230    0.00262498    0.00139929   0.000600927   0.000276527   0.000110685   4.62985e-05   1.52647e-05   6.25067e-06   1.68561e-06   6.06659e-07   1.36836e-07   4.26868e-08   7.94977e-09
  19  12 2613.0586    2.2481  0.9033 11.7661 -0.0047  0.0227   0.0497   0.0568    0.0986   0.0000   437.0933      -2.14863       12.1870      -3.24633      0.242295      0.516999      0.592390      -3.47663       1.50842     -0.109908      0.194523      -1.17674     0.0228643     -0.233458      0.323440      0.304708     0.0652414    -0.0779892    -0.0280925     0.0156014    0.00589356    -0.0292427    -0.0122235    0.00155880  -0.000645493  -0.000303473   6.19820e-05   5.27526e-05   4.04738e-05   2.39900e-05  -1.17550e-05   1.19882e-06  -4.98622e-07   7.44474e-09  -2.87188e-09  -2.40649e-10       1.88560       2.46194       2.54622       2.70855       2.64545       2.44025       2.20311       1.94329       1.56088       1.24906       1.03004      0.780308      0.582298      0.376804      0.284254      0.188951      0.122974     0.0795379     0.0456501     0.0287821     0.0151314    0.00833608    0.00420204    0.00209271    0.00103535   0.000486619   0.000209304   8.55314e-05   3.40664e-05   1.20277e-05   4.17116e-06   1.43588e-06   3.75108e-07   1.10723e-07   2.64384e-08   5.19221e-09
  19  13 2757.9247    2.9234  0.9516 11.6057 -0.0019  0.0226   0.0571   0.0558    0.1274   0.0000   437.5769       1.02047       10.8853     -0.375080       2.03363      -1.08529      -2.09101      -1.69582       3.18094      0.249268      -1.05484      0.510137     -0.463693     -0.256248     0.0731530     0.0751496     0.0574559    -0.0544200    -0.0326567     0.0559382     0.0166280   -0.00472845   0.000809207   -0.00330026   0.000791015   0.000106718   5.37527e-05  -1.78374e-05  -3.33789e-05   2.38937e-06   9.45991e-07   2.36515e-07  -1.80922e-07  -5.37572e-08  -9.72196e-09  -4.52857e-09       1.80807       2.48151       2.65149       2.61296       2.77265       2.41851       2.25654       1.84875       1.52991       1.32026      0.949176      0.799878      0.548143      0.396990      0.268934      0.181604      0.121739     0.0758643     0.0469170     0.0270610     0.0140822    0.00852781    0.00401189    0.00214432    0.00100653   0.000432965   0.000207595   7.68706e-05   3.15296e-05   1.26356e-05   4.13350e-06   1.43491e-06   4.00296e-07   1.05058e-07   2.62246e-08   5.86724e-09
  19  14 2902.5028    3.5891  0.8378 12.2922 -0.0022  0.0229   0.0735   0.0496    0.1115   0.0000   441.7009      0.178371       10.7550      -2.72044      -1.53229      -3.45530      -1.92875     -0.807483       1.00255      0.252688       1.64290       1.27008    -0.0607716     -0.303393     -0.216567     0.0682695     0.0711923    -0.0937474    -0.0661663    -0.0171594   -0.00601796    0.00646045   -0.00111577   0.000168300    0.00126761  -3.81704e-05  -0.000244778   4.16068e-05   1.70794e-05   1.20821e-05  -3.59319e-06   1.25132e-06   2.65947e-07  -1.98035e-07   2.37741e-08  -4.69130e-10       1.85017       2.54779       2.63775       2.94011       2.49698       2.51300       2.21272       1.97835       1.58275       1.32653       1.00930      0.807200      0.550617      0.410669      0.286593      0.185952      0.117840     0.0737635     0.0472310     0.0244448     0.0148774    0.00793267    0.00430206    0.00202092    0.00103268   0.000453516   0.000230251   8.67503e-05   3.62871e-05   1.21316e-05   4.80896e-06   1.32004e-06   4.44482e-07   1.01843e-07   2.43369e-08   5.20246e-09
  19  15 3046.5590    4.1248  0.9550 12.5692  0.0004  0.0233   0.0803   0.0574    0.1212   0.0000   438.7891      -3.01380       8.77986     -0.927698       4.37827      -4.58131      -1.66733      -1.77042     -0.216566    -0.0502173      0.268110      -1.31085      0.454608      0.792175      0.287529    -0.0201982    -0.0357889      0.118154    0.00987939   -0.00623285    0.00104047    0.00207258   -0.00536647   -0.00227936  -0.000113662   0.000339462   0.000206808  -0.000114948  -3.22102e-05   1.24937e-05  -4.30278e-07  -2.26454e-07   3.74985e-07  -9.57142e-08  -3.04960e-08  -1.82149e-09       2.02319       2.52795       2.68174       2.58760       2.70299       2.60157       2.10224       2.02470       1.62866       1.34157       1.12045      0.850349      0.607527      0.425621      0.266150      0.189514      0.132588     0.0813714     0.0507700     0.0290830     0.0149947    0.00844552    0.00440979    0.00214643    0.00105543   0.000482466   0.000199629   7.83783e-05   3.24875e-05   1.22166e-05   3.83897e-06   1.29104e-06   4.25112e-07   1.14576e-07   2.61793e-08   4.99012e-09
  19  16 3189.8514    4.0675  1.2763 12.7458 -0.0044  0.0287   0.0731   0.0680    0.1061   0.0000   437.2218       10.2976       10.4987      -3.35508     -0.569310      -9.35966       3.12780      -2.79090      -1.58621       2.34706       2.24362       2.25544     -0.906325      0.225745     -0.207840      0.182508    -0.0453526    -0.0956407    -0.0968086    -0.0236760   -0.00828451    0.00516285    0.00199891  -0.000251430  -0.000895784   0.000986896   0.000429618  -3.67225e-05   4.01714e-05   6.42648e-06   2.39747e-06   1.85216e-06   6.85219e-08  -1.79294e-07   1.07086e-09  -1.31164e-09       2.35679       2.97416       3.18580       3.32234       3.33221       2.95301       2.78184       2.45457       1.90860       1.60316       1.28072      0.921062      0.741079      0.515432      0.364175      0.239982      0.154790      0.101891     0.0618255     0.0332606     0.0187395     0.0111721    0.00557040    0.00288221    0.00132036   0.000596621   0.000285037   0.000113682   4.29205e-05   1.66080e-05   5.39449e-06   1.68774e-06   4.86121e-07   1.39107e-07   3.49308e-08   6.67142e-09
  19  17 3332.9167    3.5553  1.7513 12.4578 -0.0023  0.0324   0.0562   0.0850    0.0873   0.0000   440.1742       2.26071       14.0648      -7.15718       3.28372      -1.45691      -5.35243      -1.03957      0.683861      -3.15024       2.94552       2.65407      0.916021     -0.527840     -0.545887      0.256745     -0.208869    -0.0915324      0.114122     0.0342069    -0.0188587    0.00229969    0.00184027    0.00369063   -0.00125055   -0.00138721   0.000805627   0.000207882  -7.90652e-06  -1.13931e-05   5.75927e-06   3.80662e-07   5.18052e-07   2.90568e-07  -2.10643e-08  -3.53898e-09       2.54514       3.52607       3.51720       3.77255       3.59765       3.42080       3.09110       2.65050       2.21812       1.86887       1.45135       1.14396      0.818985      0.589462      0.410001      0.281167      0.181320      0.115474     0.0722757     0.0411900     0.0238459     0.0127344    0.00682383    0.00330513    0.00165528   0.000742438   0.000342612   0.000134816   5.49305e-05   1.95748e-05   7.10973e-06   2.16697e-06   6.48699e-07   1.67589e-07   3.94925e-08   8.29986e-09
  19  18 3476.2235    3.0055  2.3601 12.2676  0.0012  0.0400   0.0454   0.1052    0.0803   0.0000   444.5938      -2.56179       11.2603      -4.73032     -0.407282       2.96176       6.08350      -3.96887      -2.00520     -0.301427      0.945774       1.50482      0.827549     -0.574756     -0.246143      0.675093      0.203280    -0.0775411     0.0456001    -0.0401648   -0.00705726     0.0131038    0.00279189   -0.00174260   0.000709092   0.000444771   0.000104936  -0.000133346   9.32805e-05   2.60520e-05   1.43990e-05   6.63936e-07  -3.54170e-07  -1.39381e-07  -8.24008e-08   4.45653e-09       3.18317       4.22437       4.55444       4.53829       4.57763       4.20510       3.77944       3.33359       2.81057       2.25434       1.79740       1.40418       1.00187      0.747312      0.483244      0.341379      0.225333      0.138931     0.0879586     0.0492328     0.0276098     0.0152760    0.00815875    0.00405245    0.00189091   0.000947838   0.000374294   0.000164958   6.26059e-05   2.41856e-05   8.08630e-06   2.57169e-06   8.13014e-07   2.16898e-07   4.87138e-08   1.01887e-08
  19  19 3619.3815    2.4968  3.4001 11.7004 -0.0050  0.0502   0.0324   0.1285    0.0693   0.0000   439.0336      -1.32996       2.79429      -3.67395      -4.64528      -5.35998       6.92239      -1.13282     -0.945453     0.0840176     -0.173224      -1.07371      -2.65773     -0.831327     -0.282281      0.106882    0.00830165    -0.0411416     -0.167801   0.000564273     0.0168348   -0.00307551   0.000437465   -0.00246057    0.00435008    0.00102606  -0.000158842  -2.42234e-05  -4.80968e-05   5.44530e-05   1.09684e-05  -5.17323e-06   5.93123e-07  -1.34540e-07  -6.58816e-08   1.88507e-08       3.80290       5.23068       5.49006       5.65339       5.53707       5.28964       4.73307       4.04552       3.43033       2.79827       2.22669       1.73123       1.27599      0.909078      0.623705      0.439530      0.280529      0.181486      0.111309     0.0653930     0.0358368     0.0201846     0.0104108    0.00524205    0.00248088    0.00120918   0.000506896   0.000215414   8.23281e-05   3.21192e-05   1.08237e-05   3.52410e-06   1.03315e-06   2.74503e-07   6.31117e-08   1.27750e-08
  19  20 3762.4635    2.0675  5.0073 11.1312 -0.0053  0.0594   0.0228   0.1654    0.0574   0.0000   446.1954     -0.565020       14.3050     -0.714267       9.14285      -8.74857     -0.323548       5.28640      -1.79476       2.71154      -2.07789      -1.81871     -0.923047      0.342951     -0.600906      0.631288    -0.0383375    -0.0351444      0.376633    -0.0187106    -0.0744347    -0.0474179    -0.0221580    0.00577775   -0.00196351   -0.00151375  -7.87811e-05   1.02740e-05  -5.63631e-05   3.41747e-05   2.56871e-06  -1.29652e-05   1.41077e-06   6.03515e-08  -4.33910e-08  -4.99373e-09       4.86515       6.31477       6.71403       6.83463       6.99838       6.38487       5.76287       4.99938       4.24961       3.42320       2.76125       2.08109       1.55158       1.10310      0.786403      0.525726      0.343187      0.218588      0.133495     0.0793122     0.0443911     0.0245542     0.0126910    0.00634992    0.00307204    0.00140506   0.000623224   0.000254194   9.89339e-05   3.65492e-05   1.25290e-05   4.11786e-06   1.20118e-06   3.19993e-07   7.55958e-08   1.48997e-08
  19  21 3905.8238    1.7343  6.7132 10.8238 -0.0020  0.0735   0.0175   0.2053    0.0447   0.0000   435.2034       3.75697       12.6233       12.5616      -3.71957      -9.13069      -5.09826      -11.8738      0.776522      -1.56784      -7.40443      -2.66689      -2.57170      0.528814      0.569790      0.678800      -1.11220     0.0548840      0.220022    -0.0246981     0.0198424   -0.00717203    -0.0260259     0.0124740    0.00353235  -3.81084e-05  -0.000350774   0.000292231  -2.74782e-05   3.68084e-05   1.84171e-05  -1.15337e-05  -1.82862e-06   1.08714e-06   3.19606e-08  -5.47807e-09       5.88099       8.00267       8.39793       8.70170       8.48124       8.11867       7.12999       6.28300       5.20192       4.29776       3.37003       2.64153       1.92539       1.38713      0.950474      0.654366      0.431028      0.271838      0.166461     0.0970143     0.0548523     0.0296314     0.0154950    0.00782263    0.00381502    0.00171284   0.000766878   0.000311486   0.000124929   4.60941e-05   1.61144e-05   5.16297e-06   1.54466e-06   4.09204e-07   9.40530e-08   1.91231e-08
  19  22 4049.1600    1.3999  8.6918 10.6405 -0.0034  0.0928   0.0143   0.2707    0.0373   0.0000   430.8059      -16.3585       3.89536      -12.1988      -21.9927      0.385279       1.10147       2.16814      -6.87887      -5.52279       4.68760      -5.68066    -0.0520533     -0.851058      -1.47930     -0.309633     0.0511360     -0.319386     -0.125873      0.160181     0.0662597     0.0272092    -0.0219259   0.000464841   -0.00555382   0.000521591   -0.00101458  -0.000642212   3.41435e-05  -7.45640e-06  -2.53024e-05   2.72181e-06   1.67920e-06   1.84220e-08  -1.85027e-08   1.35238e-08       7.55257       9.76440       10.7886       10.9058       10.5606       9.92187       8.94607       7.90504       6.58181       5.41171       4.37128       3.29540       2.42805       1.74572       1.21850      0.813042      0.541351      0.340459      0.209498      0.123990     0.0707370     0.0388110     0.0204690     0.0103785    0.00508180    0.00231551    0.00104570   0.000429899   0.000170367   6.17470e-05   2.09916e-05   6.67893e-06   1.96651e-06   5.13508e-07   1.18502e-07   2.29650e-08
  19  23 4192.1076    1.1305 10.1906 10.6514 -0.0019  0.1187   0.0134   0.3535    0.0324   0.0000   419.2577       15.6924       37.8870      -8.29691       6.08606       21.0372      -16.6319      -32.1534       18.4857       17.7586       1.02149      -12.3271       2.23264       6.05689       1.71276      -2.04208     -0.673372      0.521817      0.148872     -0.297389     0.0632950    0.00304343    -0.0232062    -0.0232008    -0.0118185    0.00675284  -0.000445706  -0.000986969  -0.000102751  -2.43517e-05  -3.53939e-06  -1.41902e-05   3.17108e-06  -2.88399e-07   1.60800e-07  -4.70438e-08       9.45195       12.4541       13.4687       14.0809       13.5691       12.8315       11.2176       10.0882       8.48467       6.97245       5.37603       4.26602       3.13577       2.23544       1.55198       1.05094      0.702615      0.450159      0.272095      0.162055     0.0920180     0.0503203     0.0270376     0.0136718    0.00669726    0.00304798    0.00133209   0.000548561   0.000217034   7.90107e-05   2.74785e-05   8.82969e-06   2.54383e-06   6.60519e-07   1.51430e-07   3.02392e-08
  19  24 4336.1164    0.8755 11.5422 10.5421 -0.0088  0.1559   0.0121   0.4503    0.0308   0.0000   439.6355      -32.3190       20.7313      -4.40752       12.6399       20.2257       16.6886       15.2637      -14.3703      -27.0510      -1.01590      -2.45978     -0.389701       7.10145      0.488264     -0.438136      -1.38190     -0.972358       1.13802      0.489779     -0.143214      0.114282     0.0114223    -0.0230315    -0.0210438    0.00733452   0.000728862  -0.000112089  -0.000337005   8.57197e-05   5.45081e-05   7.30940e-06  -1.43295e-06  -2.84340e-07  -4.10581e-08  -2.49909e-08       12.4107       16.2741       18.0086       18.4997       18.1600       16.6584       15.2075       13.1712       11.0851       8.94174       7.13350       5.47448       4.08742       2.95922       2.07246       1.41798      0.937355      0.596709      0.365099      0.222176      0.126897     0.0703939     0.0373432     0.0197056    0.00913812    0.00461260    0.00183149   0.000830943   0.000305519   0.000114433   3.79056e-05   1.20635e-05   3.42315e-06   8.93473e-07   2.02010e-07   3.99944e-08
  19  25 4479.5217    0.7386 14.3967 10.3901 -0.0002  0.2115   0.0101   0.5732    0.0279   0.0000   453.8283       2.50668       14.7396       33.5721       15.9481      -37.0545      -25.2591      -4.28709      -7.03625      -10.3712      -8.32482      -10.2925      -5.67771      -7.00411       1.82266       1.01601     -0.205190     -0.548858      0.153517      0.316711     0.0204356     -0.146126     0.0983182     0.0395960    -0.0145529    0.00423659  -0.000915747   -0.00137156  -0.000105510   0.000334452  -5.34204e-05  -2.33464e-05  -1.97805e-07   1.65848e-06  -3.41050e-07  -3.61807e-08       16.5507       21.3387       23.8487       24.3163       23.2180       22.7118       20.0376       17.4755       15.0569       12.2219       9.71116       7.53435       5.57962       4.04757       2.84450       1.95704       1.27355      0.820951      0.510045      0.304506      0.177357     0.0979285     0.0531487     0.0264536     0.0134086    0.00597660    0.00276445    0.00108825   0.000440637   0.000156344   5.42243e-05   1.67289e-05   4.76513e-06   1.22582e-06   2.68113e-07   5.31323e-08
  19  26 4622.6191    0.6363 17.0749 10.1906  0.0045  0.2658   0.0081   0.6687    0.0242   0.0000   448.4511      -6.66366      -20.0744      -9.29619       10.6185      -5.13585       42.2426      -12.3255      -6.85940      -7.76573     -0.712225       14.1071       2.16238      -1.13085       2.81687       2.77798       1.14849       1.60705      0.556863     -0.192827     -0.417736      0.181629      0.139341    -0.0236832    -0.0188499   -0.00237288    0.00347052   0.000328948   0.000203435  -8.26252e-07  -5.90097e-05   1.49352e-05   4.23261e-06   4.66985e-07   6.57943e-08   1.69575e-08       20.9692       27.6998       30.3076       31.3549       30.3047       28.2773       25.6205       22.4521       18.9533       15.4898       12.4574       9.40638       7.05597       5.13504       3.59830       2.43416       1.63468       1.02975      0.642728      0.389041      0.223995      0.125871     0.0665484     0.0344619     0.0169059    0.00774133    0.00346386    0.00142071   0.000558524   0.000202571   6.67302e-05   2.09899e-05   5.97587e-06   1.53665e-06   3.47254e-07   6.81637e-08
  20   9 2203.0843    0.9485  0.8314 10.0443 -0.0028  0.0238   0.0204   0.0530    0.0874   0.0000   437.2602      -2.73018       16.6931       1.35477       1.14834    -0.0443076      0.385364      0.878152      -1.99713     -0.368499     -0.665233     -0.266889      0.109066     -0.161062     0.0196815    -0.0526578     0.0348955     0.0307635     0.0279157     0.0376397    -0.0237989     0.0129932    0.00217770    0.00439815   -0.00117089   0.000382653   0.000374928  -7.57473e-05   5.41134e-05   2.73833e-06  -2.32666e-05   4.61385e-06  -1.47000e-06   4.84526e-07  -2.85942e-08  -7.75268e-09       1.76516       2.29165       2.48640       2.45642       2.60387       2.38933       2.07386       1.90983       1.64608       1.28843       1.00215      0.827241      0.601783      0.471211      0.321583      0.206384      0.153171     0.0985129     0.0608213     0.0372729     0.0194408     0.0118984    0.00660674    0.00353203    0.00185443   0.000834864   0.000418446   0.000163381   7.46277e-05   2.78144e-05   1.13390e-05   3.83090e-06   1.28494e-06   4.33292e-07   1.29602e-07   3.23173e-08
  20  10 2352.4286    1.3610  0.8229 10.5755 -0.0035  0.0227   0.0284   0.0489    0.0910   0.0000   433.8081     -0.950032       15.9136      -1.19076       1.74253      -1.82547       1.10034      0.432194     -0.708861     -0.515835     -0.106125      0.804196      0.270344     -0.752211     -0.334323      0.315391      0.438955   -0.00572874     -0.107585    -0.0407331    -0.0116240     0.0358699    -0.0143264   -0.00293118   0.000206328    0.00117059  -0.000231598  -0.000201986   1.47826e-05   5.45654e-06   6.40496e-06   5.95612e-06   9.79709e-07  -1.05800e-06   1.00485e-07   1.23630e-08       1.71616       2.22112       2.28997       2.49901       2.61049       2.20870       2.15725       1.76632       1.59032       1.30075       1.00611      0.793743      0.591092      0.444869      0.313098      0.230259      0.150905     0.0877375     0.0569794     0.0356639     0.0214281     0.0126786    0.00650448    0.00350272    0.00171919   0.000859653   0.000403684   0.000170153   7.15471e-05   2.80238e-05   1.05896e-05   4.11947e-06   1.25242e-06   4.14566e-07   1.12042e-07   2.94331e-08
  20  11 2498.9926    1.8164  0.9012 11.1291 -0.0040  0.0219   0.0374   0.0575    0.1044   0.0000   436.1707       1.71281       13.0244       1.01367      0.358561     -0.744007      -4.77900      -1.39697       1.86794       2.59065       1.79984    -0.0190534      0.459835     -0.133668      0.100541   -0.00277798      0.232146     0.0505775    -0.0772288     0.0169576   -0.00792497    0.00546700    0.00595365  -0.000520019   -0.00142431   0.000494780  -0.000476861  -0.000190475   5.24345e-06   1.41207e-05   3.97265e-06   2.82783e-06  -5.07605e-07  -1.72818e-07   1.79786e-07  -2.46775e-08       1.84897       2.35260       2.37574       2.29758       2.41412       2.30099       2.23677       1.88836       1.61601       1.29579      0.954711      0.733392      0.601045      0.460852      0.345084      0.237318      0.152517     0.0933373     0.0564290     0.0327025     0.0199175     0.0108241    0.00602237    0.00310909    0.00153347   0.000746806   0.000334290   0.000147768   6.06099e-05   2.56116e-05   9.38830e-06   3.50872e-06   1.21448e-06   3.48023e-07   1.01875e-07   2.60571e-08
  20  12 2644.8054    2.3501  0.9026 11.8798 -0.0063  0.0241   0.0477   0.0552    0.0978   0.0000   439.6431       3.04662       16.1380      -2.57574      0.141998     0.0933131       2.09254      0.255826      -1.82318      -1.42460      0.729280      0.324069      -1.19419     -0.371672     0.0224406     0.0765991    -0.0982135    -0.0493239    -0.0249009   -0.00631475  -0.000613104   -0.00140897   -0.00538177    0.00204393   0.000570031  -8.84884e-05   0.000283014  -0.000164315  -9.13787e-06   6.36997e-05   2.22914e-06  -5.47965e-06   1.56456e-06   3.53690e-07  -7.08988e-08   7.00615e-09       1.74895       2.50475       2.36576       2.59429       2.59620       2.40899       2.26886       1.94685       1.61290       1.37526      0.996559      0.864294      0.605858      0.496793      0.316511      0.225473      0.154522      0.100222     0.0651652     0.0361893     0.0212620     0.0121174    0.00625131    0.00372960    0.00166973   0.000887849   0.000374038   0.000170924   7.21725e-05   3.04213e-05   1.06753e-05   4.24914e-06   1.27436e-06   4.24631e-07   1.15116e-07   3.01486e-08
  20  13 2790.6830    3.0369  0.9721 12.0703 -0.0004  0.0218   0.0581   0.0579    0.1040   0.0000   439.8703     -0.718464       9.93691       2.89608      -2.06472      -3.02951      -1.61521      -3.98185      -2.26435       2.23602       1.60140      0.824939      0.191132      0.147051     -0.497404      0.272666     0.0355667    -0.0464838   -0.00440494    -0.0376529     0.0335321     0.0220959   -0.00881519  -0.000606422   0.000177099   0.000829367   9.12962e-05   5.34485e-06  -5.83369e-05  -3.00402e-05   1.16481e-06   1.54506e-06   1.85782e-06   6.73239e-07   4.41436e-08  -1.66433e-08       1.75377       2.26896       2.48860       2.50395       2.39716       2.28901       1.99145       1.83436       1.60597       1.32956       1.06587      0.813103      0.602906      0.433678      0.305569      0.197239      0.137952     0.0847787     0.0535613     0.0327614     0.0192208     0.0107035    0.00612426    0.00303320    0.00164271   0.000764064   0.000354023   0.000157986   6.55540e-05   2.64661e-05   1.06248e-05   3.57581e-06   1.24156e-06   3.96001e-07   1.14979e-07   2.83080e-08
  20  14 2935.9617    3.7748  0.8132 12.6252 -0.0037  0.0243   0.0787   0.0498    0.0984   0.0000   440.6892       2.06640       9.20313      -2.31283     -0.177546      -4.37994      0.889171      -1.05123      -2.47208       1.00882       2.48848      0.190001      -1.67894     0.0497182      0.507650     -0.193971     0.0482527    -0.0234619     0.0318523   -0.00762974    -0.0140218   0.000740163   -0.00163076   -0.00192983   -0.00115719   0.000627640  -0.000493232   0.000121770   7.74814e-05  -1.15118e-05   1.86437e-06  -3.13407e-07   2.28776e-07  -1.04961e-07  -5.20698e-08   1.43103e-08       1.62499       2.51700       2.42712       2.54803       2.80963       2.12364       2.59591       1.76041       1.94382       1.30883       1.17710      0.952916      0.590100      0.597895      0.312919      0.291098      0.151477      0.112282     0.0713202     0.0354615     0.0283607     0.0109988    0.00880131    0.00372947    0.00196233    0.00108070   0.000348154   0.000237205   6.87337e-05   3.59982e-05   1.32448e-05   3.63380e-06   1.71605e-06   4.07233e-07   1.29914e-07   3.69386e-08
  20  15 3080.4529    4.1933  0.9336 12.6122 -0.0067  0.0216   0.0813   0.0544    0.1185   0.0000   436.1420       2.08127       11.2029      -2.66912     -0.477727      -2.08053       3.90889     -0.958768      0.221564      -1.85376     -0.194482      -1.51332      0.668357     -0.119053     -0.429361      0.112811     0.0650503     0.0512314    -0.0749461     0.0508191    0.00769894   -0.00178315    0.00451392    0.00751039    0.00209835   -0.00146751  -0.000396964   0.000109956   8.31881e-05  -1.37589e-05   5.92083e-06  -1.47155e-06  -5.67103e-07  -1.61559e-07   7.38561e-08   6.09014e-08       1.62247       2.21525       2.24303       2.47505       2.29206       2.30551       1.98160       1.84649       1.45295       1.25734      0.960876      0.791913      0.540043      0.431939      0.301465      0.207785      0.132392     0.0913626     0.0536362     0.0344621     0.0185022     0.0111060    0.00590737    0.00323724    0.00151491   0.000733124   0.000367556   0.000149147   7.06740e-05   2.68334e-05   1.01130e-05   3.58135e-06   1.17091e-06   4.05506e-07   1.08783e-07   2.88873e-08
  20  16 3224.4131    4.1351  1.2124 12.6194 -0.0026  0.0259   0.0727   0.0626    0.1194   0.0000   435.7147       3.80490       16.8033      -5.39680      0.124477      -3.51331      -2.23269      -1.50097     -0.566179      0.686778     0.0850802     -0.240624      0.687100     -0.136799    -0.0659331     -0.322456    -0.0387028     -0.105310    -0.0359625    -0.0490834     0.0222574   -0.00456834   -0.00554150   -0.00454037    0.00343166  -7.44599e-06  -5.16088e-05   0.000200963  -1.58083e-05  -2.02685e-05   1.56706e-05  -3.64690e-06  -2.27238e-06  -2.32601e-07  -3.57827e-08   2.02210e-08       1.99213       2.66686       2.79669       2.96639       2.88390       2.63330       2.47618       2.03730       1.89571       1.46431       1.23379      0.934885      0.700466      0.504953      0.352603      0.238017      0.161873      0.104361     0.0677101     0.0391343     0.0237748     0.0133808    0.00726665    0.00377772    0.00202820   0.000928520   0.000430467   0.000194089   8.35994e-05   3.23867e-05   1.26003e-05   4.51467e-06   1.50290e-06   4.59861e-07   1.35945e-07   3.22119e-08
  20  17 3368.0560    3.5201  1.8454 12.2567  0.0006  0.0322   0.0509   0.0793    0.0812   0.0000   442.7885       3.03209       8.67762      -5.48109       4.52480      -8.03199      -9.37260      -1.14517       3.62857     -0.215416       2.47779     -0.709843      0.128791      0.891630      0.269839      0.254096     -0.319385     0.0404363     0.0451521   -0.00818950   -0.00116359    -0.0183742     0.0133954   -0.00289529   -0.00114019  -0.000176662   7.74262e-05  -0.000232658  -8.60182e-05   3.28972e-05   2.37845e-05  -3.26461e-06   1.75818e-06   4.75263e-07   1.07456e-08  -3.74130e-08       2.48656       3.38406       3.56571       3.77949       3.78500       3.36989       3.13046       2.66076       2.33097       1.86474       1.47411       1.14984      0.888599      0.632515      0.442698      0.308234      0.206549      0.136707     0.0837700     0.0524211     0.0294743     0.0171178    0.00940194    0.00500048    0.00255687    0.00124705   0.000576588   0.000254804   0.000104231   4.25204e-05   1.62873e-05   5.89076e-06   1.94540e-06   6.24486e-07   1.64246e-07   4.48538e-08
  20  18 3511.8114    2.7639  2.6033 12.2934 -0.0059  0.0417   0.0395   0.1085    0.0599   0.0000   440.3612       2.89905       11.3965      -3.80979       3.53184      -3.83020       4.25273       8.32475      -2.31221       1.64106      -3.49477       1.91021      -1.91071      0.696221     -0.359328     0.0487416      0.110208     -0.193461     -0.283756    -0.0279771    0.00584495    -0.0201544    -0.0125315    0.00396171    0.00229806   -0.00151707   -0.00161396  -0.000493722   0.000136326  -8.82098e-06   5.86171e-05  -7.51294e-06  -1.59126e-06   2.06643e-07   3.91996e-07  -4.78585e-08       3.17337       4.24578       4.57997       4.75458       4.69941       4.36666       3.98928       3.44205       3.00517       2.40711       1.96890       1.48095       1.15243      0.831642      0.603771      0.408155      0.275696      0.181159      0.109667     0.0698081     0.0401065     0.0234455     0.0127989    0.00679127    0.00348842    0.00170653   0.000773127   0.000352787   0.000145793   6.04092e-05   2.31419e-05   8.10556e-06   2.72572e-06   8.63691e-07   2.28890e-07   6.13637e-08
  20  19 3655.5234    2.3226  3.8996 11.6212 -0.0036  0.0532   0.0285   0.1385    0.0578   0.0000   439.7537       8.07303       14.1737      -9.08543       6.25988      -5.96749      -6.87809      -1.06122     -0.158769     -0.515204       1.20465       1.79374      -3.27750    -0.0498655      0.574607      0.303151      0.521439     -0.134506     0.0698247    0.00753789    -0.0394915    -0.0585711   -0.00744746    0.00130300   -0.00392916    0.00177061  -0.000140151  -0.000184334   0.000128109  -7.32456e-05  -5.43732e-05   4.59805e-06   1.57145e-06   9.85358e-07  -3.16840e-08  -5.25289e-08       3.99789       5.40984       5.86574       5.80684       6.14197       5.33597       5.06716       4.44531       3.73143       3.12627       2.44296       1.92456       1.46548       1.05644      0.763411      0.513662      0.349073      0.230786      0.139472     0.0881075     0.0502485     0.0287225     0.0160528    0.00834671    0.00427761    0.00211759   0.000936311   0.000445871   0.000173847   7.52496e-05   2.77949e-05   9.82021e-06   3.34899e-06   1.06122e-06   2.88302e-07   7.89373e-08
  20  20 3799.3364    1.9683  5.2584 11.1176 -0.0033  0.0598   0.0210   0.1724    0.0507   0.0000   427.6809      -7.77412       27.5166       5.30931       4.48218      -13.0942      -14.5720     -0.602231      -3.63546      -1.52372       2.69428      -1.60449      -4.18526      0.223091      0.437742     -0.141817   -0.00297906     -0.307162    -0.0512668     0.0220456     0.0323730    0.00881449    0.00480941    -0.0131293   -0.00504587   7.63821e-05    0.00264426  -7.44166e-06  -0.000423728  -9.40768e-05   5.29168e-05  -2.76863e-05  -3.08643e-06   1.33727e-06   3.47331e-07  -2.12519e-08       4.69247       6.05502       6.52327       6.73849       6.60546       6.25874       5.76629       5.02698       4.29962       3.47647       2.87912       2.20469       1.67993       1.23128      0.857039      0.599891      0.403642      0.266816      0.163209      0.100428     0.0596204     0.0333162     0.0178685    0.00959897    0.00490685    0.00236952    0.00113527   0.000472822   0.000215128   8.43796e-05   3.23836e-05   1.15011e-05   3.83417e-06   1.19343e-06   3.34207e-07   8.70547e-08
  20  21 3942.8804    1.6293  7.3506 10.7758 -0.0008  0.0784   0.0160   0.2182    0.0405   0.0000   433.9783       8.74247       16.4702       2.96038      -12.4457       1.18510      -10.7084       4.77716       5.38657       6.24497       9.04146       3.15176     -0.991173       1.55502      0.134143      0.559420    -0.0981913      0.697474     0.0973547     -0.226478     -0.105295      0.136236    0.00822440   -0.00536186    0.00222861    0.00165495  -0.000464286   0.000609587  -0.000106057  -0.000173837   3.22452e-05  -2.38635e-05   1.14264e-06   8.67857e-07  -2.93124e-07  -9.17987e-08       5.99576       8.00733       8.49098       8.90334       8.79246       8.30588       7.45936       6.62555       5.51548       4.63335       3.72322       2.93409       2.16535       1.59748       1.12098      0.794614      0.526219      0.344739      0.216805      0.133464     0.0786198     0.0447519     0.0240633     0.0126921    0.00647276    0.00312346    0.00149818   0.000647015   0.000285036   0.000110778   4.30644e-05   1.52994e-05   5.13389e-06   1.59502e-06   4.44824e-07   1.16749e-07
  20  22 4086.8886    1.3258  8.7114 10.6651 -0.0071  0.0960   0.0137   0.2735    0.0346   0.0000   427.6486       20.8342       6.47699      -9.34791       9.07635      -18.6149      -20.6567      -2.66743       7.17325       11.8781      -5.17966      -7.29061       4.02304      0.703408      0.248228      -1.55563      -1.14648     0.0869068      0.132002      0.153956     0.0277717     0.0309909    -0.0680982     0.0141165    0.00463073    0.00237407   -0.00631991  -0.000358308   0.000337035  -0.000313723  -4.00404e-05   8.97848e-06   2.12327e-07  -2.07284e-06   8.35976e-08  -4.09919e-08       7.12334       9.52975       10.3775       10.7289       10.4287       9.90083       9.00339       8.02030       6.77933       5.56973       4.57572       3.48601       2.68124       1.93312       1.40420      0.961821      0.646484      0.421381      0.266521      0.160939     0.0962580     0.0547806     0.0298332     0.0158899    0.00815278    0.00396662    0.00186829   0.000832395   0.000362236   0.000143361   5.46033e-05   1.95826e-05   6.52319e-06   2.02089e-06   5.63688e-07   1.46731e-07
  20  23 4230.3329    1.0657 11.1686 10.5554 -0.0020  0.1293   0.0124   0.3754    0.0318   0.0000   427.1969       9.90727       16.5024       1.22513       4.24192      -19.8807       12.8819       8.01534      -20.3521       9.50143      -1.56157     -0.321515       1.74261      -6.59439      -2.29111      0.591652     -0.992488       1.15706     -0.129657     -0.461550    -0.0373582      0.123835    -0.0136300     0.0319808    0.00908594   -0.00473500    0.00505972  -0.000789332   -0.00127861  -0.000153156   0.000201133   5.70044e-05  -9.92745e-06   2.73651e-07   1.46050e-06   1.31202e-07       9.91758       12.8433       14.3069       14.7514       14.3498       13.6598       12.4296       10.7522       9.11580       7.69231       6.22304       4.79239       3.62121       2.65694       1.87463       1.29748      0.885573      0.582569      0.370879      0.228283      0.134944     0.0776656     0.0425672     0.0229062     0.0116684    0.00560264    0.00276202    0.00115614   0.000529474   0.000204526   7.98807e-05   2.81749e-05   9.16017e-06   2.82502e-06   7.67231e-07   1.95216e-07
  20  24 4374.3819    0.8982 12.4203 10.4768 -0.0087  0.1584   0.0111   0.4440    0.0290   0.0000   435.4622      -17.3794       31.9129      -26.2619      -7.22724       29.9506       31.1808      -25.5226      -10.5363      -26.8261      -11.3400       5.69084      -2.54455      -8.16622      -1.19631       1.64963       1.07933     -0.614551     -0.599581    -0.0298857      0.427952    -0.0930734     -0.187347     0.0140912     0.0359456    0.00358711    0.00491914   -0.00342002   -0.00161071   0.000433038   0.000210979  -7.04853e-05  -4.10121e-05   6.86983e-07   7.22781e-07  -3.91464e-07       11.9021       15.9082       17.3205       17.8556       17.4785       16.5352       15.1159       13.2378       11.4065       9.34765       7.57136       5.90807       4.46306       3.28703       2.35349       1.63076       1.10285      0.717243      0.460228      0.276977      0.166404     0.0955321     0.0521579     0.0282332     0.0143309    0.00717627    0.00328406    0.00151931   0.000628936   0.000257506   9.46261e-05   3.44254e-05   1.12621e-05   3.44590e-06   9.53763e-07   2.41410e-07
  20  26 4662.2126    0.5628 16.3878 10.1812 -0.0094  0.2868   0.0074   0.6943    0.0225   0.0000   503.3960       26.2149      -7.40075       15.3583       30.2122      -35.9174      -61.5426       62.0193       10.2985       18.6551       6.73695      -22.1755      -9.11273       15.4113      -2.23949      -1.64341       1.24837     -0.749868       1.08677       1.50450     -0.142533     -0.281156      0.174282     0.0110371    -0.0329598     0.0108564    0.00635164  -0.000430202   0.000410960   0.000689908  -0.000192752   4.40924e-06  -4.40472e-05  -1.03408e-05   3.57762e-06   6.28783e-07       21.6268       28.0622       31.6370       32.3090       31.5948       29.8376       27.2349       23.8589       20.5544       16.9379       13.8435       10.7478       8.09248       5.99139       4.24141       2.97578       1.99473       1.32166      0.849057      0.523801      0.307740      0.179917      0.101359     0.0540014     0.0278343     0.0139892    0.00636615    0.00304856    0.00121551   0.000505132   0.000186849   6.58600e-05   2.14697e-05   6.50963e-06   1.77545e-06   4.49193e-07
  21   8 2077.6857    0.7344  0.6493  9.8430 -0.0051  0.0212   0.0172   0.0448    0.0651   0.0000   436.4694      0.814509       15.8611       6.13018      -1.65914      -4.36764      -2.84283      -1.08224       1.17319     0.0363898      0.355484   -0.00903873     -0.983848     0.0808128     -0.251939    -0.0819673     0.0933890     0.0331555      0.107847    -0.0276449    0.00267356    -0.0109446  -0.000319751    0.00622073   0.000385706    0.00104717   -0.00131433   0.000163644   5.23194e-05  -2.69553e-05  -1.12826e-05  -1.35722e-05  -3.71509e-06  -1.22597e-06  -2.56934e-07   4.10572e-08       1.61123       1.90663       2.43981       2.46991       2.25530       2.28842       1.99995       1.75630       1.51436       1.19133       1.04085      0.743015      0.577594      0.436369      0.317673      0.201792      0.143536      0.104293     0.0590376     0.0371912     0.0245873     0.0136704    0.00756316    0.00436238    0.00217914    0.00122146   0.000582620   0.000263742   0.000122178   5.18011e-05   2.47693e-05   9.85644e-06   3.20819e-06   1.13291e-06   4.10955e-07   1.10603e-07
  21   9 2231.8237    1.0539  0.8516 10.2164 -0.0040  0.0223   0.0226   0.0547    0.0870   0.0000   437.9562      0.112468       14.0689       5.34240      -4.45360     -0.341756      -1.58021     -0.854727      -1.58498      -1.29689       3.12064      0.166254      -1.39144     -0.644322    0.00965146      0.108585     -0.127889     -0.133608   0.000693099    -0.0446651     0.0269201    -0.0242278   -0.00507570    0.00131944    0.00337483    0.00117357  -0.000822268  -6.38327e-05  -0.000171792   1.59724e-05   5.25553e-05   4.30537e-06  -5.77615e-07  -4.85174e-07  -2.70624e-09   1.31435e-07       1.64649       2.21723       2.25962       2.38115       2.42135       2.25417       2.08821       1.71512       1.59235       1.25467       1.08418      0.784576      0.624173      0.443539      0.335453      0.229380      0.157164      0.102367     0.0619921     0.0417981     0.0239076     0.0147323    0.00812056    0.00448456    0.00227765    0.00113027   0.000559765   0.000250490   0.000119097   4.64100e-05   2.06476e-05   7.78791e-06   3.02145e-06   1.02021e-06   3.33652e-07   1.07208e-07
  21  10 2381.8735    1.4932  0.9525 10.4955 -0.0032  0.0214   0.0278   0.0543    0.0999   0.0000   439.6895      0.328007       13.3275       2.56201       1.51604      -1.62256      0.966037      -1.02668       1.01688     -0.886609      0.434106      0.355343      0.251977     -0.102122     -0.365525      0.404639      0.121366    -0.0588578     0.0909064    0.00285235    -0.0224182   -0.00299135     0.0232525    0.00460556   -0.00298710   0.000611722   -0.00119935  -0.000173093   1.44257e-06   2.63636e-05   2.05585e-05  -1.95962e-06  -1.64303e-06   4.32681e-07   1.53285e-07  -5.55438e-08       1.60110       2.04536       2.12220       2.34494       2.35121       2.23408       1.97036       1.67455       1.50269       1.24683      0.976096      0.773951      0.595792      0.446554      0.313196      0.220363      0.153912      0.101930     0.0665275     0.0420407     0.0252791     0.0148759    0.00839327    0.00475594    0.00246246    0.00124447   0.000611968   0.000286338   0.000121116   5.22974e-05   2.12207e-05   8.48557e-06   3.11412e-06   1.11698e-06   3.48695e-07   1.09329e-07
  21  11 2529.3206    1.9628  0.9573 11.0605 -0.0052  0.0219   0.0379   0.0531    0.1087   0.0000   437.7751     -0.307766       10.9297     -0.497419       1.87212      -2.51432      0.403365      -1.91397     -0.486307      -1.17672     -0.762876     -0.291435     0.0177776      0.376607     -0.242306     0.0118681     -0.295703     0.0347389     0.0649133    -0.0325216    -0.0244477    -0.0124090   -0.00464351    0.00314908   -0.00233384   -0.00108295   0.000135723  -0.000163127   1.33268e-05  -2.26758e-05  -6.23763e-06  -1.84294e-05  -4.25143e-06  -3.37391e-07  -1.32591e-07  -4.75080e-08       1.59678       2.14770       2.22701       2.41889       2.39151       2.23040       2.04075       1.80303       1.54736       1.23672       1.03230      0.828099      0.598674      0.465452      0.333269      0.232054      0.164077      0.104700     0.0716114     0.0419852     0.0280022     0.0145574    0.00946805    0.00461540    0.00267607    0.00125193   0.000675842   0.000280163   0.000148891   5.36684e-05   2.58256e-05   9.00827e-06   3.52930e-06   1.08949e-06   3.93431e-07   1.10359e-07
  21  12 2676.1629    2.4723  0.8683 12.0357 -0.0098  0.0222   0.0517   0.0557    0.0921   0.0000   440.3920      -2.30026       13.3003      -4.15435     -0.420686      0.958442     -0.290515      -5.05355       1.21566       2.96377      -2.48130       1.12047     -0.340944     -0.396021     -0.322846    0.00779879     -0.144176     0.0680696     0.0212482     0.0237187     0.0290077    -0.0164188     0.0130596   -0.00226021    0.00210725   0.000337017  -0.000965909  -0.000725630  -0.000167681  -4.98072e-05  -1.67691e-05  -5.78988e-06  -6.10501e-07  -1.85615e-06  -1.05864e-07   1.69555e-07       1.67210       2.27386       2.35581       2.44154       2.36075       2.16364       2.04432       1.74375       1.65663       1.37728       1.13169      0.909901      0.642489      0.480995      0.334066      0.236019      0.157339     0.0970891     0.0672775     0.0388197     0.0256529     0.0144092    0.00849674    0.00435772    0.00233431    0.00117667   0.000558141   0.000265099   0.000122935   5.14648e-05   2.11135e-05   7.85050e-06   3.08086e-06   1.05780e-06   3.51467e-07   1.06372e-07
  21  13 2822.9239    3.2588  0.8138 12.3715  0.0012  0.0212   0.0671   0.0507    0.1003   0.0000   441.1478      -1.58117       13.0329      -1.01049      0.610840       1.57793      -4.63724     -0.171542      0.593563      -1.02857     -0.479571      0.347257      0.112367      0.523704      0.753247      0.114794     0.0329006    -0.0745820     0.0845389     0.0407030   -0.00640530    -0.0115392   -0.00179096    0.00505296    0.00353764   -0.00188652   0.000260221   0.000452269  -7.90348e-05  -9.05575e-05  -1.53110e-05  -8.17848e-06  -1.05570e-06  -6.49951e-09   3.74241e-07   7.51072e-08       1.87803       2.48929       2.48842       2.31186       2.13636       2.06950       2.15371       2.02495       1.77880       1.43487       1.15280      0.894313      0.708353      0.535437      0.397225      0.269428      0.180286      0.112323     0.0671131     0.0400730     0.0222449     0.0126433    0.00691651    0.00376046    0.00203852   0.000964599   0.000518180   0.000233341   0.000105976   4.49578e-05   1.88795e-05   7.13753e-06   2.79098e-06   9.17293e-07   3.05689e-07   9.38460e-08
  21  14 2968.8882    3.9629  0.8515 12.6501 -0.0050  0.0205   0.0788   0.0494    0.0978   0.0000   437.8939       6.13554       15.0029       1.75113      -3.49294      -3.27720      0.944429      -2.51965       1.08627      0.608220      -2.15626      0.676904      0.570940      0.160176     -0.179008      0.306955     -0.235014      0.168668    -0.0165079     0.0343167   0.000207427   -0.00861479   -0.00230157   -0.00476383   0.000302581  -2.06513e-05  -0.000210136  -9.27397e-05   7.29600e-05   7.53727e-05  -4.55669e-06  -1.92543e-05   2.77592e-06  -1.16172e-06  -1.17206e-07   1.07415e-07       1.59558       1.96721       2.11187       2.26097       2.34902       2.15496       1.92886       1.60009       1.43803       1.24020       1.01963      0.764527      0.530977      0.434991      0.312309      0.222364      0.151303     0.0935409     0.0600602     0.0376987     0.0246362     0.0149053    0.00871454    0.00451588    0.00240766    0.00117750   0.000571044   0.000244985   0.000121391   4.84081e-05   2.12559e-05   8.12673e-06   3.10628e-06   9.68947e-07   3.35152e-07   9.83577e-08
  21  15 3113.9697    4.2278  1.0348 12.5784 -0.0067  0.0229   0.0765   0.0559    0.1248   0.0000   438.9748    -0.0677685       15.4929      -1.28361       1.23027      -4.55256     -0.786101      -2.76221       1.40597      0.826664       1.63593     -0.679887      -1.06404    -0.0710118     0.0769272     -0.342266     -0.177613     0.0815848     0.0309621    -0.0400092     0.0279555   -0.00487473   -0.00710796   0.000120846   0.000530857   -0.00175947  -0.000846059   0.000186777  -3.22398e-05  -4.65885e-06   4.81910e-05  -1.43441e-05  -2.29630e-06   1.01091e-06   4.02078e-07   1.17888e-07       1.72150       2.31012       2.37898       2.44630       2.40608       2.32877       2.14947       1.94115       1.63705       1.32259       1.11375      0.831719      0.651179      0.485529      0.360675      0.245140      0.175406      0.109165     0.0680992     0.0439149     0.0251292     0.0156445    0.00833853    0.00449071    0.00238291    0.00120768   0.000595744   0.000275574   0.000125073   5.43928e-05   2.25455e-05   8.77917e-06   3.39068e-06   1.08464e-06   3.49937e-07   1.19534e-07
  21  16 3258.5610    3.8539  1.3903 12.4031 -0.0014  0.0274   0.0616   0.0664    0.1058   0.0000   439.3482       2.39264       10.0747      -1.50072      0.185049      -11.0747      0.726506      0.407346       1.14708       1.59116      0.234721      -1.07419     -0.148911     -0.158558    -0.0478255   0.000459179      0.147948     0.0707381    -0.0346882     0.0237712    -0.0258917     0.0115835    0.00773711    -0.0109415   -0.00291943    0.00169349  -0.000321152   0.000136895  -0.000113683  -4.56774e-07   3.86779e-05  -3.77106e-05   3.17976e-06   1.76679e-06  -6.31324e-07  -1.79038e-07       2.03573       2.77542       2.86059       3.02193       2.92624       2.73935       2.53711       2.26943       1.93767       1.66817       1.36703       1.07710      0.814027      0.580616      0.435146      0.276874      0.201937      0.129126     0.0865028     0.0531892     0.0319783     0.0180299     0.0107092    0.00564610    0.00309950    0.00146025   0.000756500   0.000336836   0.000161082   6.62030e-05   2.92079e-05   1.07807e-05   4.21226e-06   1.33494e-06   4.61616e-07   1.39382e-07
  21  17 3402.8356    3.3347  1.9499 12.4025 -0.0048  0.0328   0.0475   0.0870    0.0652   0.0000   438.3533       5.56165       10.7115      -5.89782      0.279916      -3.19769       2.14382       3.19755     -0.822221       2.03475       1.50866     -0.643581      -2.50939      -1.07547      0.625249    -0.0302866    -0.0553721     -0.494098    0.00311528     0.0100963   -0.00941191   -0.00723847   -0.00236238   -0.00657617    0.00173635    0.00158803   0.000234105   -0.00118879   0.000147658   0.000111445   8.42344e-05  -1.73366e-05  -6.24237e-06   1.78925e-06   1.16365e-06   1.02680e-07       2.40677       3.27503       3.45033       3.63308       3.60540       3.29201       3.18156       2.70850       2.34571       1.87353       1.62464       1.22114      0.933751      0.692084      0.515700      0.361633      0.237812      0.164168      0.101451     0.0659728     0.0388335     0.0233272     0.0133084    0.00714349    0.00398439    0.00182201   0.000984495   0.000451353   0.000206178   9.25368e-05   3.80469e-05   1.42590e-05   5.35799e-06   1.77696e-06   5.65206e-07   1.72322e-07
  21  18 3547.1550    2.6563  2.8680 12.1539 -0.0063  0.0424   0.0339   0.1126    0.0494   0.0000   445.5356      0.764428       13.4214       1.57175       1.58120      -6.60621      -4.12594      -4.76793       2.42543      -1.76622      -1.56459       1.78323     -0.595503      0.244634      0.308729      0.143988      0.657396      0.381139     0.0601542     -0.200622     0.0474450     0.0435389   -0.00995394    0.00705445   -0.00145196   -0.00119026   -0.00112684   0.000572402   0.000247010   3.76856e-05  -0.000122846  -7.35340e-06   1.66800e-05   7.94786e-07  -2.00890e-06  -5.46014e-07       3.15897       4.11336       4.48734       4.71960       4.69041       4.33908       3.87802       3.54478       3.05902       2.52215       2.00326       1.62187       1.23817      0.898500      0.653624      0.467280      0.319935      0.208094      0.134575     0.0825345     0.0522336     0.0307424     0.0174473    0.00926452    0.00502422    0.00266056    0.00129030   0.000604995   0.000275961   0.000116902   4.70107e-05   1.86264e-05   6.77272e-06   2.42497e-06   7.79687e-07   2.33178e-07
  21  19 3691.4535    2.2787  4.4553 11.3391 -0.0024  0.0542   0.0244   0.1425    0.0533   0.0000   433.4662      0.187871       22.8602       1.77265       1.47039      -4.96892      -4.25569      0.375810       5.20813      -4.50384       3.34337      0.720565      -2.27022      -1.07592       1.35457     0.0253393     -0.364010     -0.380362     0.0922290    -0.0734076     0.0292992     0.0691648    -0.0360735     0.0108250     0.0108902    0.00381277   -0.00138589   0.000179741   0.000751342   7.12511e-05   5.26472e-05   1.08643e-05   1.04266e-05   1.87109e-06  -1.26176e-07  -4.66896e-07       4.01167       5.22690       5.72843       6.13112       6.06461       5.48801       5.00589       4.56134       3.80913       3.27029       2.53796       2.04268       1.53702       1.16773      0.844694      0.582574      0.396336      0.264507      0.178753      0.108829     0.0650812     0.0375465     0.0223534     0.0126936    0.00668793    0.00342942    0.00166652   0.000794734   0.000367020   0.000155999   6.38205e-05   2.49381e-05   8.91256e-06   3.15295e-06   9.55430e-07   2.91104e-07
  21  20 3835.6139    1.8852  5.9504 10.9477  0.0004  0.0632   0.0188   0.1773    0.0470   0.0000   431.9404      -10.3197       24.1540      -12.5342      -4.72766      -14.3072      -5.24162       12.3302     -0.303224      -7.22990      -2.34393      -3.72856     -0.573567      0.235115      0.906133     0.0671288      0.178745     -0.173731    -0.0351790     -0.242460     0.0264103    -0.0167069    -0.0346827    -0.0109975    0.00609838    0.00638978   0.000155036   -0.00334096   0.000427081   0.000142498   5.37943e-05  -1.34903e-05   1.48858e-05   3.69139e-06  -8.71187e-07  -3.76779e-07       4.63922       6.11206       6.68326       6.94630       6.94213       6.46121       5.93024       5.20133       4.55367       3.77629       3.06675       2.40485       1.83220       1.36694      0.996908      0.697728      0.474841      0.318898      0.205449      0.129116     0.0784782     0.0458318     0.0263747     0.0147101    0.00758534    0.00403646    0.00189535   0.000928126   0.000411698   0.000181347   7.24085e-05   2.95710e-05   1.03530e-05   3.73735e-06   1.17076e-06   3.59988e-07
  21  21 3979.7279    1.5365  7.7875 10.7774 -0.0034  0.0814   0.0148   0.2298    0.0363   0.0000   426.6401       3.12501       17.7804       1.12431      -4.39168       5.04982       5.74504      -1.39573      -1.00548       1.36905      0.756111      -6.05103      -1.13432      0.396233      -2.50605      -2.08829     0.0364469      0.266750     -0.165210     -0.205721    -0.0911370     0.0510516     0.0274252   -0.00705549   -0.00303796  -0.000510210   -0.00551908   -0.00235261   9.06036e-05   2.66218e-05  -4.80617e-05  -1.34670e-05  -1.17923e-05  -7.03511e-06   7.82701e-07  -3.56772e-07       5.93883       7.89757       8.62099       8.77055       8.81545       8.21522       7.48768       6.89957       5.84651       4.84089       4.00778       3.12720       2.40216       1.77945       1.31665      0.919120      0.631691      0.414425      0.270726      0.167109      0.102940     0.0603353     0.0348610     0.0188045     0.0101899    0.00525445    0.00253927    0.00124952   0.000540757   0.000250072   9.63150e-05   3.90788e-05   1.40561e-05   4.88192e-06   1.53604e-06   4.73369e-07
  21  23 4268.1656    1.0157 11.2709 10.5192  0.0013  0.1284   0.0116   0.3757    0.0300   0.0000   440.3237       5.05081       23.6459     0.0679875       14.6269      -32.9710      -16.2138       2.10693       9.09725       15.5586      -6.47154      -1.94342       2.91700       2.54373      0.337187       1.47006       1.09970     -0.471801     -0.351025     -0.155221      0.208801     0.0295258     -0.152760    0.00329394     0.0421361    -0.0143738   -0.00954600    0.00354487    0.00252790  -0.000146748  -6.38334e-07  -4.73390e-05  -8.61294e-07  -7.47345e-06  -3.45928e-06  -7.10475e-07       9.43831       11.8533       13.4084       13.9202       13.6377       13.1689       12.0284       10.4760       9.04286       7.65980       6.22655       4.86706       3.79715       2.80634       2.04839       1.44559       1.01019      0.663392      0.438593      0.275596      0.168116      0.100969     0.0572192     0.0317418     0.0170198    0.00871295    0.00430953    0.00207038   0.000921093   0.000409222   0.000165923   6.52199e-05   2.41623e-05   8.33227e-06   2.57401e-06   7.74757e-07
  21  24 4412.5345    0.8415 13.7067 10.4150 -0.0036  0.1741   0.0097   0.4770    0.0273   0.0000   430.4524       3.61577      0.518104      -30.9891       11.4484      -20.9794      -8.83824       26.5576      -14.7038       2.60181      -6.92911       6.36130      -3.14003      -5.35448       7.46241       2.47266      -1.16468       1.07157      0.656759     -0.359101     -0.165092    -0.0508113      0.169006     0.0355450     0.0183460   -0.00211919    0.00392549   -0.00507385   -0.00121318   0.000466715  -0.000158937  -2.53459e-05   2.43533e-05   6.27100e-06  -5.91022e-06   9.23130e-07       12.5906       16.3825       18.2575       18.8890       18.3097       17.7221       16.0484       14.2974       12.5528       10.3632       8.51334       6.69968       5.18530       3.86669       2.79964       1.99270       1.35760      0.917994      0.602672      0.374844      0.231944      0.137008     0.0784358     0.0442937     0.0234034     0.0123070    0.00599402    0.00293365    0.00129183   0.000579489   0.000230421   9.21210e-05   3.26145e-05   1.16374e-05   3.56639e-06   1.06764e-06
  21  25 4556.9261    0.6856 15.9722 10.2548 -0.0037  0.2298   0.0081   0.5889    0.0242   0.0000   435.6883      -14.9893       24.4261       23.8408      -5.78899      -9.73547      -16.9737       24.3486       15.1285      -3.72396       10.6042      -3.03189      -1.38311       6.21188     -0.251594       2.92572     -0.771029      -1.08465     -0.107555      0.319625     -0.544035     -0.388438      0.211927      0.159723    -0.0562298    -0.0392371    0.00944423    0.00134624  -0.000284624   8.27781e-05   0.000181519   3.87189e-05   6.04379e-05   9.55596e-06  -6.68349e-06   6.09684e-07       16.1793       21.3802       23.1615       24.5438       24.0747       23.4556       20.9752       18.7189       16.0770       13.4398       11.0711       8.77467       6.73227       5.08230       3.67732       2.61235       1.81951       1.23404      0.801963      0.518882      0.315024      0.187975      0.110229     0.0599186     0.0326497     0.0170857    0.00835181    0.00400637    0.00183648   0.000792094   0.000320734   0.000126495   4.57648e-05   1.54402e-05   4.78439e-06   1.44036e-06
  22   8 2104.7245    0.7521  0.6881  9.9914 -0.0063  0.0206   0.0175   0.0460    0.0601   0.0000   439.5499       3.67631       16.6843       3.63459      -3.07941      0.544176       1.42423     -0.754746     -0.948006     -0.831360      -1.75424      -1.36615     -0.615924    -0.0269747      0.412133     0.0633905   -0.00281679     0.0775420      0.116462    -0.0281421     0.0173239     0.0138815    -0.0121806   -0.00153959    0.00276628  -0.000209365    0.00181488  -0.000772248  -0.000222671   0.000151708   5.75346e-05   1.95144e-05  -6.25319e-06  -7.72660e-07   3.41713e-07  -2.70634e-07       1.43239       1.85851       2.00014       2.00640       2.21621       1.87855       1.86324       1.59761       1.40953       1.17388      0.974003      0.774547      0.582313      0.444134      0.324537      0.234870      0.159742      0.112822     0.0693784     0.0438462     0.0289873     0.0167699     0.0102882    0.00560581    0.00302734    0.00161979   0.000864363   0.000408610   0.000190943   9.14912e-05   3.64157e-05   1.63732e-05   6.44049e-06   2.39108e-06   8.08609e-07   2.81518e-07
  22   9 2259.9695    1.1085  0.8816 10.1154 -0.0070  0.0282   0.0212   0.0521    0.0901   0.0000   442.4470       1.97925       13.0735     -0.557530      0.805865      -2.93382       1.25063       4.43563     -0.254242     -0.449810       1.97776      -1.25406     -0.285141     -0.348339      0.502769    -0.0289642    -0.0174369    -0.0745919     0.0528650     0.0431591     0.0167877    -0.0279633  -4.15365e-05    0.00273032   -0.00174634  -0.000642968   0.000389047  -4.18113e-05  -0.000247813  -3.05370e-05   0.000103626   2.85499e-06  -8.03660e-06  -1.16729e-08  -4.57157e-07  -6.24426e-08       2.45598       2.96406       2.45284       2.25815       3.04332       3.44077       3.25076       2.41505       1.60261       1.31026       1.46303       1.36677       1.07559      0.717570      0.392969      0.263463      0.204409      0.188857      0.142905     0.0973731     0.0605932     0.0329050     0.0177279    0.00874363    0.00425541    0.00206854   0.000961946   0.000468688   0.000214488   9.55335e-05   4.27273e-05   1.76417e-05   6.98677e-06   2.86795e-06   8.98547e-07   3.25568e-07
  22  10 2410.8044    1.5013  0.9338 10.9011 -0.0053  0.0219   0.0291   0.0570    0.0942   0.0000   439.9000     -0.680817       13.1007      -2.13672       4.70752      -1.57536       1.94693      -1.34490    -0.0991866      -1.85810       2.61216    -0.0216018     -0.696744      0.314521      0.169883     -0.107894     -0.128962    -0.0169085    -0.0454887    0.00400639    0.00467852     0.0185015    0.00129856   -0.00497482    0.00113761   0.000883642  -0.000789753  -0.000559827   0.000238090   4.16275e-05  -3.94316e-05  -1.02526e-05   6.41334e-06  -3.35131e-06   1.05715e-06   3.96616e-07       1.53102       2.08731       2.23423       2.41419       2.36723       2.18893       1.99965       1.86321       1.50714       1.28700       1.01990      0.802905      0.630466      0.463311      0.357059      0.240652      0.172677      0.114127     0.0778622     0.0487547     0.0303193     0.0169646     0.0105179    0.00591960    0.00329330    0.00182537   0.000866363   0.000472779   0.000201710   0.000106282   4.09445e-05   1.95617e-05   6.78612e-06   2.93842e-06   8.89336e-07   3.23613e-07
  22  11 2559.1586    2.1173  0.9395 11.3051 -0.0061  0.0210   0.0393   0.0514    0.0951   0.0000   439.8585      0.324774       11.4196      -1.43266      -1.31571     -0.611612      0.725651     0.0212759      -1.61818      -2.83114       2.00662     0.0329640       1.51646      0.686387    -0.0360648    -0.0407746     -0.178117      0.128530      0.147310     0.0241586   -0.00794596    -0.0273159     0.0130707    0.00395692    0.00397217   -0.00281626   0.000682922   9.86009e-06  -0.000241834  -2.78859e-05   5.09145e-05  -1.39885e-05  -8.36162e-07   4.06910e-06   6.42111e-07   4.83135e-07       1.55722       2.05451       2.17224       2.27064       2.25650       2.08760       1.95372       1.67865       1.49361       1.34641       1.07849      0.819189      0.656415      0.494110      0.350524      0.241943      0.173083      0.115600     0.0732652     0.0485100     0.0308143     0.0177764     0.0105431    0.00615315    0.00355761    0.00168503   0.000926808   0.000436302   0.000219958   8.83348e-05   3.99279e-05   1.61719e-05   7.23047e-06   2.63546e-06   9.95227e-07   3.04803e-07
  22  12 2707.0762    2.6157  0.9376 11.9061 -0.0021  0.0218   0.0499   0.0536    0.1006   0.0000   437.8901      -1.25620       11.6217       1.27652       2.60998      -8.34350      -1.92841     -0.835813       1.25063     -0.993068      -1.25204      0.592957    -0.0419481      0.412751    -0.0426073      0.113955     0.0678373     0.0990085      0.137727  -0.000429574    -0.0104950     0.0190465  -0.000268662   -0.00397986    0.00386387   -0.00120407  -0.000907120  -0.000531800  -0.000195588   4.16851e-05   3.49918e-05   1.68406e-05  -8.34003e-06   1.08975e-06   3.44948e-07   8.61619e-08       1.54051       2.08963       2.06746       2.29942       2.16415       2.17543       1.86719       1.74651       1.55350       1.33467       1.04945      0.838752      0.641483      0.517520      0.362857      0.259854      0.173965      0.121889     0.0776034     0.0527256     0.0294643     0.0185215     0.0104728    0.00646106    0.00327902    0.00198732   0.000944489   0.000463562   0.000221724   9.47998e-05   4.51647e-05   1.60152e-05   7.41653e-06   2.67468e-06   9.25661e-07   3.22999e-07
  22  13 2854.7020    3.3466  0.7930 12.5631 -0.0009  0.0204   0.0667   0.0463    0.0918   0.0000   441.2110       3.41030       10.3037       4.74990      -2.75231     -0.546627      0.574432      -1.77540     -0.795898     0.0201136    -0.0844861      0.177171     -0.442920      0.654014     -0.289066     0.0913179    -0.0190818     0.0995344    -0.0379379    0.00921959  -0.000299904    0.00333477  -0.000661688   -0.00876358    0.00347645   0.000498132  -0.000294378   0.000967090  -0.000244392  -3.27776e-05  -4.07836e-06   1.04717e-05   4.66412e-08   4.05587e-06   1.50708e-06   5.21002e-09       1.50548       1.85836       2.03350       2.10375       2.15097       2.08263       1.90922       1.62847       1.39098       1.19046      0.954836      0.807405      0.625948      0.435136      0.330158      0.240563      0.159853      0.108539     0.0783345     0.0506738     0.0302985     0.0182072     0.0105426    0.00612783    0.00326930    0.00170991   0.000873310   0.000395601   0.000207226   9.52061e-05   4.12626e-05   1.67974e-05   6.68988e-06   2.42875e-06   9.74440e-07   3.34730e-07
  22  14 3001.4194    3.9863  0.8216 12.9084  0.0014  0.0206   0.0775   0.0461    0.0895   0.0000   435.4250      -1.14177       15.1040     -0.765588     -0.999899      -8.45901      -2.59576     -0.677823     -0.890268      -1.06756      0.658204      0.232424      0.176119    -0.0626431      0.109161     -0.116825    -0.0242451     0.0260335    -0.0834441    -0.0124035    0.00420954     0.0189030    0.00553501   -0.00196916   -0.00424591  -0.000173695  -0.000318308   0.000293651  -1.85657e-05  -3.42284e-05   1.03446e-05  -1.23667e-05  -5.31207e-06   9.06691e-07  -1.51484e-06   7.51887e-08       1.44999       1.92427       1.94028       2.20477       2.01501       1.91171       1.84876       1.59693       1.43733       1.22792       1.04350      0.815280      0.603971      0.477296      0.339383      0.248234      0.158546      0.113927     0.0726960     0.0470965     0.0277194     0.0181965     0.0102035    0.00600041    0.00323030    0.00178655   0.000913873   0.000419678   0.000221004   8.45410e-05   4.83398e-05   1.64639e-05   7.61621e-06   2.49542e-06   9.67578e-07   3.08126e-07
  22  15 3147.0145    4.1934  1.0996 12.6683  0.0002  0.0244   0.0747   0.0607    0.1259   0.0000   438.8072       1.66240       9.94101      0.897440     -0.722299      -5.85322     -0.222109      0.861020       1.36782      -2.67196       1.27855       1.28717      0.491440      0.400544      0.431955      0.413996     -0.124659      0.189161   -0.00502726     0.0153006   -0.00964123    -0.0191960    0.00427637   -0.00513665    0.00167885    0.00211698   0.000716960  -0.000228450   0.000123356  -0.000140159   2.69710e-07   3.14988e-05   1.93273e-05  -6.96820e-07  -1.24302e-06  -2.53579e-08       1.73503       2.43054       2.26717       2.49937       2.46798       2.36162       2.29981       1.95603       1.81352       1.40234       1.26334      0.899712      0.733967      0.543032      0.436997      0.324276      0.212144      0.146331     0.0861903     0.0598512     0.0335184     0.0220760     0.0124244    0.00744021    0.00384699    0.00206055   0.000988610   0.000503489   0.000224065   0.000116744   4.49510e-05   2.14449e-05   7.36156e-06   3.09323e-06   9.49200e-07   3.42011e-07
  22  16 3292.2031    3.9111  1.4805 12.3468 -0.0017  0.0273   0.0580   0.0650    0.0940   0.0000   437.3235       1.66648       14.4765      -4.95352       2.32948      -2.22582      -5.54072      -2.91590       1.99650      0.621760      0.626075     -0.947762     -0.173918       1.02091      0.406737      0.219297    -0.0707138      0.212540     0.0948077     0.0377549   -0.00676769   -0.00425534    -0.0214034    0.00497342    0.00461259   -0.00384769   -0.00193739    0.00115110   0.000226618  -4.35042e-05   2.12635e-06  -3.70439e-05  -5.94652e-06  -2.37737e-06  -8.44154e-07  -2.37482e-07       1.90770       2.57403       2.62983       2.90296       2.89590       2.68967       2.47136       2.14229       1.96336       1.59844       1.36916       1.03393      0.827934      0.630315      0.448415      0.324645      0.217191      0.155791     0.0999651     0.0679780     0.0395293     0.0247233     0.0143984    0.00819820    0.00474693    0.00240055    0.00131827   0.000594547   0.000301590   0.000128070   5.93271e-05   2.36225e-05   9.61933e-06   3.61461e-06   1.26705e-06   4.12882e-07
  22  17 3437.2086    3.2061  2.0917 12.2244 -0.0044  0.0337   0.0418   0.0835    0.0608   0.0000   439.9728       2.97533       12.9788      -3.40630      0.431521      -2.24645       2.74713      -3.20997     -0.228057       1.05565       2.37863     -0.419053      -1.91041     0.0391829     -0.680475   -0.00719285      0.278787      0.672285     0.0661660     -0.129099    -0.0352567     0.0471209   -0.00625679    -0.0183566   -0.00276817   0.000861268   0.000117664  -7.14844e-05  -4.27691e-05  -8.19227e-05  -3.55625e-06  -4.43445e-05  -2.21062e-05   5.73770e-06  -1.19775e-07  -8.09819e-07       2.34075       3.15595       3.37949       3.43520       3.51055       3.12687       3.05099       2.68512       2.49227       2.01393       1.67885       1.32018       1.06088      0.781354      0.583314      0.416273      0.287527      0.199766      0.123306     0.0815710     0.0491883     0.0313314     0.0175662     0.0102912    0.00559369    0.00300284    0.00156223   0.000772649   0.000384921   0.000159169   7.79199e-05   2.92067e-05   1.28008e-05   4.60790e-06   1.61675e-06   5.66399e-07
  22  18 3582.1300    2.5828  3.1580 11.9599 -0.0015  0.0432   0.0303   0.1098    0.0465   0.0000   440.0893       4.89448       3.42650      -5.82366       7.76648       2.84963      -10.0544      -7.42565       3.49869     -0.215520      -2.21220     0.0676878      0.886755      0.691478      0.265587   -0.00794133     0.0482003    -0.0490861     -0.157881     -0.228922     0.0528265     0.0322406   -0.00827578   -0.00947463    0.00648464    0.00665560    0.00142495   7.12909e-05  -0.000692695   1.65134e-05  -0.000144498   4.59632e-05  -1.66243e-05  -1.26241e-05   7.05406e-07  -2.88600e-07       3.02742       4.08908       4.36825       4.64935       4.53228       4.37899       3.97115       3.54546       3.04422       2.63824       2.14445       1.73626       1.31718       1.00068      0.729311      0.522267      0.360734      0.246120      0.165925      0.103186     0.0673792     0.0398659     0.0236582     0.0135129    0.00743980    0.00396474    0.00200746    0.00101978   0.000469655   0.000224179   9.36725e-05   4.20763e-05   1.59524e-05   6.19735e-06   2.10126e-06   7.38654e-07
  22  19 3726.8050    2.1232  4.6183 11.3774 -0.0035  0.0537   0.0223   0.1462    0.0458   0.0000   439.1380      0.205131       5.42280      -9.47876       9.88022      -6.15044      0.995806     -0.804608      -1.86524      -4.74538       2.08188       1.18127      -1.50472     -0.475275     -0.714645     -0.205410      0.167703      0.393094      0.506790     -0.220288    -0.0148833     0.0615813     0.0269394    -0.0204043    0.00150057   -0.00431180   -0.00480247  -0.000591735    0.00113646   1.73702e-05  -0.000322580   4.27287e-05   4.14910e-05  -1.46318e-06   3.34420e-06   2.91988e-07       3.78388       4.99384       5.50231       5.66065       5.68861       5.40532       4.98505       4.44909       3.81813       3.17108       2.65669       2.09500       1.64942       1.24862      0.892756      0.648579      0.445097      0.315087      0.205446      0.133362     0.0822220     0.0501751     0.0291927     0.0163890    0.00896990    0.00486540    0.00249726    0.00122558   0.000588333   0.000262109   0.000119919   4.91053e-05   2.00127e-05   7.64235e-06   2.63806e-06   9.01049e-07
  22  20 3871.7200    1.7515  6.1450 10.9888 -0.0015  0.0659   0.0170   0.1807    0.0406   0.0000   442.0926       1.90082       4.05748      -3.20683      -4.87234      0.642517      -5.78206      -2.06166      -6.72865       5.86819       2.29851      -2.85464       2.83991     -0.913117      0.759149     0.0343302      0.174703     -0.220201      0.196539     0.0910068    -0.0772714    -0.0130303     0.0531842     0.0269290     0.0191218   -0.00348510   -0.00547970    0.00330859  -0.000240124  -0.000325173  -2.25425e-05   7.80115e-05   1.97481e-05  -1.50918e-05   4.71855e-06   3.23129e-07       4.52949       5.99591       6.67619       6.92736       6.76305       6.52646       5.92144       5.36780       4.72277       3.90247       3.24090       2.57866       1.96333       1.52715       1.11531      0.807526      0.558312      0.382552      0.248059      0.161324     0.0999040     0.0607759     0.0363602     0.0205506     0.0113310    0.00620600    0.00310934    0.00159373   0.000740382   0.000347271   0.000152115   6.48872e-05   2.52423e-05   1.00897e-05   3.30032e-06   1.16651e-06
  22  21 4016.2770    1.4835  8.5602 10.6725 -0.0032  0.0844   0.0135   0.2368    0.0345   0.0000   433.2503       12.6198       14.9253       5.70520      -18.5359      -5.88222      -11.9383      -4.16777      -6.00777      -2.60114      -7.85400       1.51210       5.26953      -2.56280      -1.12736     0.0410516      0.276782      0.448094      0.482037     0.0477864      0.125614   0.000318772    -0.0494220    -0.0195192    0.00423189   -0.00103281   0.000844076    0.00107382    0.00127996  -6.56081e-05  -0.000487361   0.000233287   5.44568e-05  -6.62600e-06  -4.32858e-06   5.88772e-08       5.99178       7.68814       8.51145       8.93630       8.86847       8.46651       7.69442       6.96731       6.02769       5.11007       4.16876       3.37647       2.59339       1.97310       1.45900       1.03754      0.721554      0.495750      0.326972      0.214888      0.132473     0.0784473     0.0469206     0.0270095     0.0147857    0.00798238    0.00398895    0.00200097   0.000954609   0.000436182   0.000193031   7.97505e-05   3.20830e-05   1.23868e-05   4.18392e-06   1.45556e-06
  22  22 4161.0713    1.1865  9.9222 10.6407 -0.0035  0.1049   0.0121   0.3028    0.0297   0.0000   429.6832      -1.14707       11.1608      -1.76873       1.91342      -22.9626      0.880616       2.42746       8.67718      -12.7007      -10.5459       12.8514      -1.45286      -3.97896      -3.06828       2.06292      0.748883     -0.141878      0.801757     -0.121076     -0.266554     -0.116728    -0.0768881     0.0225818     0.0203205   -0.00700687   -0.00584981   -0.00165446    0.00382701   0.000734288  -0.000132985  -2.11778e-05  -1.34107e-05  -1.37123e-05  -8.60903e-06  -3.70237e-07       7.27896       9.55456       10.7036       10.9726       10.8590       10.4959       9.47768       8.66400       7.39333       6.36091       5.23947       4.17184       3.23488       2.46767       1.79526       1.29464      0.902873      0.619641      0.406982      0.267060      0.164691      0.100205     0.0592351     0.0336242     0.0187955    0.00993339    0.00513563    0.00256023    0.00121426   0.000567542   0.000244132   0.000105311   4.14151e-05   1.60857e-05   5.51918e-06   1.86107e-06
  22  23 4305.5551    0.9709 12.1192 10.5258 -0.0073  0.1440   0.0107   0.3958    0.0280   0.0000   437.4542       8.62074       4.90077      -35.4401       8.60977      -11.8882       4.26394      -6.90664      -11.1684       2.03777      -6.12338      -2.10799       7.28609      0.776289       1.03184      -1.11017      0.334074     -0.772758     -0.472931     -0.570513     0.0713747      0.118432     0.0957977    -0.0544261    -0.0227541     0.0447438     0.0138048   -0.00846355   -0.00213738   0.000260366  -0.000803014  -9.94905e-05   0.000138023   1.77605e-05  -6.06955e-06   2.22890e-06       9.71718       12.9050       14.2325       14.8026       14.4973       13.9030       12.8787       11.6258       10.1927       8.53569       7.13960       5.80670       4.42544       3.37647       2.49756       1.81700       1.23263      0.866518      0.569683      0.377254      0.234317      0.141500     0.0850652     0.0488908     0.0276810     0.0146173    0.00758689    0.00380010    0.00182792   0.000855912   0.000373037   0.000159009   6.21010e-05   2.36145e-05   7.87641e-06   2.70177e-06
  22  25 4595.1253    0.6487 17.7076 10.2464  0.0016  0.2574   0.0074   0.6488    0.0220   0.0000   401.7570       17.5540       56.4351       60.9573      -21.2757      -47.4979      -20.7641       15.9845       8.14578      0.781234       3.71546      -4.72261      0.454323       2.88749      -2.21408       3.45855       1.75007      -1.00153      0.725075       1.07307    -0.0421867     0.0236636     0.0945669    -0.0213789     0.0699381    -0.0252947    -0.0462062    0.00715672    0.00289406   -0.00257803  -0.000268051   0.000234270   5.66822e-06  -5.25136e-05   1.14160e-05   5.08374e-07       17.2590       22.6696       25.1837       26.5222       25.8758       25.1193       23.0588       20.7474       18.2129       15.2590       12.6377       10.1276       8.02278       6.09557       4.44308       3.26463       2.29057       1.57715       1.05221      0.690315      0.435269      0.264577      0.160768     0.0917808     0.0513410     0.0282412     0.0146637    0.00742065    0.00356470    0.00165680   0.000727378   0.000303029   0.000119331   4.57335e-05   1.50903e-05   5.08611e-06
  23   6 1804.1982    0.3955  0.3812  9.4291 -0.0073  0.0197   0.0133   0.0376    0.0390   0.0000   440.7989      -2.36066       17.6675     -0.732546      -3.55634      -1.49053     -0.875639      -1.55726      -2.41825      0.866965      0.110120      0.509948     -0.501167      0.357100     -0.341920     0.0103668     -0.133565     0.0931558     0.0298058     0.0377192   -0.00676268   -0.00593787    -0.0187011   -0.00451164    0.00125222   0.000620019   0.000258878   0.000302377   3.87959e-05  -2.06377e-05  -7.63313e-05  -3.22621e-05  -5.58473e-06   8.54826e-07   2.23758e-06   1.17548e-07       1.77112       2.31563       2.50194       2.29569       1.84566       1.33855       1.48400       1.48384       1.87585       1.66622       1.48699       1.24961      0.965935      0.668704      0.457294      0.302201      0.191864      0.117181     0.0701980     0.0492751     0.0275641     0.0162558     0.0102733    0.00558063    0.00343404    0.00180232   0.000946929   0.000456688   0.000234161   0.000121902   5.42977e-05   2.70906e-05   1.03294e-05   4.13789e-06   1.58327e-06   5.72891e-07
  23   7 1969.6293    0.5828  0.5159  9.6870 -0.0037  0.0176   0.0151   0.0407    0.0499   0.0000   438.8203     -0.185863       15.4709      0.943263      0.306192       2.28686       1.54002     -0.282804     -0.570472     -0.676208     -0.345435       1.59091     -0.107684      0.452946      0.317159      0.197276    -0.0576094     0.0933855    -0.0826925    -0.0273627     0.0382108   -0.00939635    0.00322920   -0.00505762    0.00305117   0.000367668  -8.34896e-05   0.000597761   2.91158e-06   7.85930e-06   7.46998e-05  -2.99341e-06  -8.18237e-06  -5.98744e-06   2.30038e-06  -4.12655e-07       1.28750       1.63481       1.69423       1.74717       1.85041       1.78481       1.70906       1.39478       1.17045       1.06296      0.877129      0.776522      0.553284      0.440436      0.297428      0.225287      0.159111      0.106423     0.0744976     0.0521996     0.0320288     0.0209431     0.0118300    0.00719014    0.00392708    0.00220359    0.00107707   0.000525807   0.000280181   0.000122298   6.23828e-05   2.56808e-05   1.17947e-05   4.39476e-06   1.87392e-06   6.70718e-07
  23   8 2131.0815    0.8463  0.7173  9.8365 -0.0021  0.0195   0.0177   0.0450    0.0637   0.0000   438.8661      -4.01701       15.6402       1.98677      -2.53834     -0.639323      0.809081       2.48987     -0.803037      0.547184       1.59141     -0.183705     -0.732655      0.345085     -0.458216      0.280815     0.0474961      0.145797     0.0180216     0.0308181    -0.0280064  -0.000843892    0.00130991    0.00795353  -0.000901394    0.00176368   0.000638113   0.000343899   8.18671e-05  -7.15718e-06   8.77607e-05  -4.09053e-05  -1.85926e-06   2.07970e-06   4.27734e-07  -8.96816e-08       1.19070       1.75678       1.79815       1.93721       1.86119       1.79769       1.55151       1.49531       1.29253       1.14403      0.953807      0.770421      0.584457      0.449337      0.335741      0.224381      0.172096      0.109500     0.0749962     0.0481555     0.0312572     0.0186385     0.0122771    0.00671742    0.00383547    0.00224474    0.00110302   0.000614914   0.000286682   0.000143060   6.33913e-05   2.91007e-05   1.23705e-05   4.93126e-06   1.94350e-06   7.49827e-07
  23   9 2287.4581    1.2247  0.8320 10.3433 -0.0062  0.0209   0.0240   0.0461    0.0867   0.0000   440.8050     -0.848753       8.71702      -3.48446      0.723018     -0.709439      0.306115      -2.15667       3.04245      0.811279     -0.477127      -1.68882     0.0282703     -0.810544     -0.519049      0.473554      0.218506    -0.0193991      0.111256     0.0878504   -0.00986735     0.0172342    0.00639769  -0.000992437   -0.00635702   -0.00364710   0.000766681   9.78422e-05   0.000227262  -9.24597e-05  -6.30303e-05  -6.44623e-05   4.80175e-06  -2.84975e-06  -2.92566e-06  -7.64416e-07       1.47900       1.97473       1.96306       2.20499       2.15929       2.05764       1.99108       1.75462       1.49533       1.17312       1.03805      0.851031      0.682453      0.480335      0.373041      0.276799      0.189790      0.133277     0.0883101     0.0622616     0.0383477     0.0239152     0.0134122    0.00818465    0.00455998    0.00253764    0.00122509   0.000636606   0.000327783   0.000165879   7.46436e-05   3.54919e-05   1.37673e-05   5.71982e-06   2.06014e-06   7.60637e-07
  23  10 2439.1534    1.6105  1.0033 10.8378 -0.0075  0.0218   0.0293   0.0551    0.1008   0.0000   439.6949      -2.99862       12.4037       1.46461       3.54575      0.129974       1.04145      -2.27420     -0.146534      -1.41909     -0.294166      0.997993     -0.356131      0.499898      0.278670     -0.108752      0.133058      0.108427     -0.160230    -0.0367722    -0.0352903    -0.0387287    0.00387286    0.00372658   -0.00544064    0.00232820   0.000739856  -0.000734612   0.000168142   0.000242327   0.000100796  -3.14519e-06   1.75910e-05   1.10713e-05  -1.79900e-06  -1.83014e-06       1.54498       1.99150       2.14967       2.20605       2.25167       2.14596       2.01524       1.73429       1.60801       1.32408       1.08814      0.896888      0.657353      0.535635      0.396369      0.287752      0.201592      0.140001     0.0931150     0.0606970     0.0385941     0.0236146     0.0142361    0.00836166    0.00472263    0.00260763    0.00138864   0.000715986   0.000334909   0.000170486   7.31698e-05   3.52519e-05   1.36228e-05   6.34856e-06   2.19025e-06   8.67686e-07
  23  12 2737.5675    2.8227  0.9898 11.5444  0.0029  0.0205   0.0487   0.0506    0.1125   0.0000   438.6797       1.30738       15.7330      -7.17859    -0.0761204      -2.25036      -5.52343     -0.536915     -0.289543      0.358883       1.45774     -0.669036     -0.626795     -0.182342      0.114444      0.288546     0.0559411      0.130014     -0.147635   0.000960690     0.0316934     0.0630183   -0.00493325    -0.0120874   -0.00866283    0.00284099   0.000653730  -5.42555e-05   3.13318e-05   6.64587e-07  -4.29042e-05   4.29877e-05   7.35984e-06   5.85608e-06  -2.47150e-06  -5.66834e-07       1.42933       1.90058       2.01263       2.21901       2.14827       2.07375       1.92951       1.72375       1.44424       1.20865       1.03623      0.813461      0.622593      0.461195      0.370732      0.265719      0.195816      0.125835     0.0882179     0.0543281     0.0364914     0.0216286     0.0142842    0.00769893    0.00468164    0.00241461    0.00131266   0.000638065   0.000333808   0.000154256   7.44709e-05   3.38030e-05   1.43098e-05   5.58773e-06   2.19966e-06   7.92864e-07
  23  13 2886.0962    3.6529  0.7908 12.6203 -0.0064  0.0186   0.0730   0.0463    0.0937   0.0000   439.5368       2.01683       13.4841      -1.60006      -2.18520      0.185331     -0.141653      -2.62827      -2.32655     -0.722473      0.723058      0.411294     -0.539122      0.389391      0.419893    -0.0426819    -0.0113699      0.239967    -0.0881080    -0.0625348     0.0689613   -0.00363484    -0.0145631    0.00441990    0.00500813    0.00181702  -0.000779477   0.000330187   0.000443515   0.000186883   2.41919e-05   1.94458e-05  -4.00426e-06   5.81789e-06   2.57170e-06  -1.56817e-07       1.33047       1.69750       1.75496       1.85539       1.90396       1.86398       1.74693       1.46480       1.30431       1.14431      0.916276      0.753335      0.576810      0.427713      0.328744      0.247445      0.180205      0.120600     0.0771760     0.0506449     0.0322628     0.0208354     0.0127721    0.00748769    0.00409109    0.00224934    0.00110875   0.000581609   0.000279262   0.000139027   6.02355e-05   2.75978e-05   1.12905e-05   4.67938e-06   1.79893e-06   6.92950e-07
  23  14 3033.4144    4.0109  0.9300 12.7905 -0.0053  0.0219   0.0759   0.0515    0.1079   0.0000   438.4591       3.92019       11.6267      -1.61392     -0.690303      -3.09170      -1.37215       2.98130      0.152484      0.245671     -0.874715       1.51042      0.172910     -0.573861      0.573928      0.259472      0.188584     -0.144383     0.0174772    -0.0207551     0.0315280    -0.0153124  -0.000885542  -0.000845431    0.00474577  -0.000589596   -0.00226763   0.000306888  -0.000484216  -0.000187471   0.000103954  -2.71341e-05  -6.67754e-06   8.90017e-06   7.67531e-07   3.14229e-07       1.53117       1.88227       2.13792       2.09102       2.32153       2.29585       1.94248       1.67697       1.51273       1.26172       1.10193      0.889627      0.605582      0.499140      0.380053      0.275106      0.215373      0.135308     0.0859903     0.0578472     0.0370252     0.0237719     0.0157846    0.00906454    0.00499238    0.00272222    0.00141630   0.000700864   0.000337538   0.000161902   7.31566e-05   3.22658e-05   1.38968e-05   5.50345e-06   2.17612e-06   8.32407e-07
  23  15 3179.7286    4.1879  1.1401 12.6025 -0.0028  0.0244   0.0702   0.0584    0.1227   0.0000   437.6781      0.758575       13.2256    -0.0457012      0.879543      -4.62795      -2.18176      -1.87227      0.578956       2.41165       1.47397      0.659370       1.21109      0.981162     -0.564386      0.236287      0.355095     0.0295332    -0.0189280  -0.000900251     0.0232775     0.0180784    -0.0213045    -0.0157589   -0.00546715   0.000300604   -0.00117443  -0.000842721   3.04482e-05   4.45419e-05   8.44307e-05   3.63931e-06   1.14341e-05  -4.38309e-06   2.09602e-06   1.15037e-06       1.61310       2.28910       2.35443       2.40867       2.50139       2.23059       2.19939       1.99179       1.80197       1.45496       1.22767      0.940824      0.778050      0.587721      0.435461      0.332393      0.232121      0.158699      0.101021     0.0663247     0.0408762     0.0254937     0.0153546    0.00896188    0.00502471    0.00273813    0.00148941   0.000749712   0.000396619   0.000177870   9.00522e-05   3.62646e-05   1.62889e-05   6.02023e-06   2.41270e-06   8.57161e-07
  23  16 3325.5149    3.6956  1.4556 12.6473 -0.0036  0.0274   0.0576   0.0684    0.0815   0.0000   440.2306       1.40632       15.9859       2.07399       2.24851      -4.17630      -5.17600      -3.40725     -0.676741      -3.74052      0.239466      0.175496     -0.403049       1.82156    -0.0218261      0.685274      0.382183     -0.121821     -0.190598     0.0510896     0.0787161    -0.0554070    0.00533261     0.0187325   -0.00486479   -0.00339251    0.00145868   0.000848865   0.000108969  -0.000204536  -2.90837e-05   1.43409e-05   8.38606e-06   2.84516e-06  -2.92084e-06  -1.50007e-06       1.77161       2.45189       2.51551       2.71785       2.70712       2.53445       2.37560       2.17993       1.86408       1.67903       1.36181       1.07818      0.858185      0.668662      0.495681      0.356915      0.251993      0.178422      0.114016     0.0777891     0.0482960     0.0303380     0.0181204     0.0109764    0.00597706    0.00351702    0.00178241   0.000959773   0.000470276   0.000219114   0.000104134   4.41744e-05   1.94770e-05   7.54082e-06   3.09508e-06   1.10740e-06
  23  17 3471.2873    2.9866  2.5287 12.0292 -0.0028  0.0358   0.0349   0.0923    0.0499   0.0000   439.8821      -6.48928       12.2238       2.54843       1.96176     0.0235787      -2.62175      -5.37810      -5.45563       2.24408      -1.53136       3.54396      -1.65497     -0.388793    -0.0696767       1.06934      0.319216     0.0203866    0.00899455      0.201218     0.0292905    -0.0477690     0.0171293    -0.0149531    -0.0106854   7.89833e-05    0.00448015  -0.000522558   0.000318910   0.000509884  -8.67194e-05   1.90503e-05   8.78205e-05   8.01422e-06  -9.36212e-06   5.21542e-07       2.46269       3.18832       3.52387       3.66458       3.74712       3.53755       3.23558       2.99936       2.47136       2.22385       1.76367       1.37787       1.15390      0.850512      0.654983      0.475216      0.326289      0.230389      0.157551      0.102621     0.0686366     0.0386043     0.0240191     0.0142814    0.00820846    0.00457910    0.00246119    0.00123163   0.000625025   0.000299831   0.000138236   6.31101e-05   2.50371e-05   1.08615e-05   4.11318e-06   1.48159e-06
  23  18 3616.7871    2.4196  3.6363 11.7298 -0.0035  0.0460   0.0262   0.1181    0.0424   0.0000   430.8145      -2.58829       20.5175      -5.50009       1.20798      -2.18542      -2.25943      -5.39511      -4.27660     -0.167335       3.56276      0.131957      -4.25492      -1.04191     -0.242413       1.03199     -0.378739     0.0543522      0.179231     0.0590212     0.0298869    -0.0688194    -0.0159773   -0.00346063    -0.0114696   -0.00137177   -0.00131114  -0.000303747   0.000629041  -4.53069e-05  -0.000272738   3.63581e-06   9.98203e-05   1.89461e-05   2.96487e-06  -1.28241e-06       3.07366       4.04213       4.43047       4.56498       4.70488       4.30926       4.13480       3.75633       3.18352       2.75337       2.29276       1.87562       1.44663       1.11354      0.845610      0.599037      0.430812      0.301145      0.199321      0.134328     0.0837052     0.0525097     0.0323316     0.0184648     0.0106059    0.00574432    0.00317439    0.00161172   0.000802376   0.000383861   0.000181971   8.08592e-05   3.44191e-05   1.39440e-05   5.37396e-06   1.91201e-06
  23  19 3762.0469    2.0725  5.0150 11.2400 -0.0039  0.0546   0.0200   0.1501    0.0413   0.0000   430.7137       8.71927       4.21751      -12.7159       4.68633      -10.7790      -7.78430      -1.98070       4.10528      -1.34708      -5.23492       2.52144      0.906307       1.79930       1.96494     -0.142112      0.103448     -0.477810     -0.289893      0.185684    0.00121440     -0.165777     0.0105194    -0.0253677    0.00408624   -0.00852190    0.00243141    0.00251893   -0.00128441   -0.00173954  -0.000117344   0.000198777   6.27959e-05  -1.80020e-05   2.17924e-06   2.88926e-06       3.56147       4.76166       5.22912       5.32986       5.45460       5.22431       4.76316       4.35646       3.82017       3.27596       2.72763       2.18175       1.74556       1.31405       1.00799      0.731586      0.511853      0.364324      0.242765      0.155881      0.101680     0.0636103     0.0387575     0.0226320     0.0128332    0.00719239    0.00381209    0.00198392    0.00100127   0.000479947   0.000212878   0.000102391   4.12038e-05   1.75061e-05   6.24883e-06   2.34676e-06
  23  20 3907.2518    1.7074  7.1863 10.7848 -0.0026  0.0692   0.0151   0.1940    0.0379   0.0000   443.5915       1.23720       4.52680      -2.82194       8.59413      -3.23299      0.516741      -4.68511      -4.92655       2.68246      -1.71679      -5.82277       2.99031       3.25976     -0.960454      -2.24987     -0.284657      0.224475     -0.315244     -0.359460     -0.166535      0.190514     0.0606713    -0.0173438    -0.0223636     0.0100351    0.00561443   -0.00221774    0.00135988  -0.000146243   0.000650038  -0.000126947  -3.83055e-05   2.55809e-06   5.88515e-06  -6.28599e-06       4.67807       6.16314       6.79883       7.01498       7.13479       6.72965       6.30052       5.61365       4.95329       4.15794       3.44874       2.80976       2.21438       1.68071       1.24990      0.931960      0.653185      0.460963      0.303540      0.202185      0.130460     0.0803469     0.0495632     0.0285802     0.0166082    0.00884016    0.00486590    0.00248587    0.00124150   0.000611795   0.000281536   0.000126214   5.23379e-05   2.19529e-05   7.94401e-06   2.98731e-06
  23  21 4052.5387    1.3621  8.6807 10.6812 -0.0025  0.0875   0.0130   0.2469    0.0324   0.0000   441.0462       3.05593       3.89581      -1.28144       5.31435      -14.9218       1.04163      -4.19238      -4.82843      -1.94968       5.09646      -4.55026     -0.761718      0.326375     -0.189383       1.24934      -1.67617     0.0557199     -0.470294      0.575844      0.125262   -0.00903637     -0.117982    -0.0666658    -0.0228187   -0.00682090    0.00547469   -0.00368310   -0.00194025   0.000428466   0.000307458   5.15481e-05   9.07895e-05  -3.61329e-05  -2.44255e-05   1.71672e-06       5.91900       7.77094       8.59604       8.86368       8.90247       8.49017       7.94613       7.17076       6.16970       5.31856       4.49266       3.57718       2.83215       2.17300       1.62497       1.17014      0.844794      0.580413      0.395089      0.260499      0.164961      0.104251     0.0633982     0.0366293     0.0211054     0.0115428    0.00619082    0.00323858    0.00159646   0.000772242   0.000359740   0.000160496   6.91512e-05   2.82144e-05   1.05497e-05   3.95684e-06
  23  22 4197.6591    1.1325 10.7286 10.6235 -0.0069  0.1143   0.0116   0.3280    0.0282   0.0000   437.6428       14.7969       11.6745      -9.76589       22.6626      -11.0849    -0.0567935       11.9109      -1.58442      -20.4637      0.165815      -3.43803       8.25263      -1.74971      -5.28997       1.13292       3.52071      0.120016     -0.797860      0.141921     0.0601536     -0.256482     0.0631597     0.0348334     0.0195671    -0.0399828    0.00198356    0.00951395   -0.00282079  -0.000487990  -0.000242121   0.000150518   0.000190796  -8.78516e-05   1.17727e-05   7.05576e-06       7.54679       9.95777       10.8399       11.4106       11.4740       10.9444       10.3015       9.01683       8.08061       6.89409       5.72739       4.65344       3.65718       2.80374       2.10262       1.56029       1.08709      0.774055      0.517770      0.345456      0.220852      0.138899     0.0846735     0.0501333     0.0284491     0.0159026    0.00863535    0.00436683    0.00227151    0.00107313   0.000494979   0.000232262   9.34442e-05   3.92224e-05   1.42150e-05   5.23079e-06
  23  23 4342.6661    0.9254 12.3313 10.4938  0.0000  0.1435   0.0103   0.4036    0.0265   0.0000   436.4689       19.8716       26.4594       20.9208       1.73706      -10.1952       2.23850       6.28295      -7.54373      -16.1504       11.3309       10.2116     -0.985746      -2.39008      -1.65706      -1.62783      -2.88308      0.797522     -0.521900     -0.749057      0.399055      0.375230     0.0756128     0.0141940     0.0138598    -0.0213577    -0.0114418    0.00433926   -0.00546831   -0.00249670   0.000600766   0.000728600  -4.31902e-05  -6.38930e-05  -4.19266e-05   5.16461e-06       9.54558       12.3938       13.4296       14.4935       14.3061       13.6079       12.9770       11.5888       10.0065       8.55485       7.19176       5.81825       4.60021       3.52357       2.65838       1.93540       1.38978      0.974800      0.662086      0.435367      0.280240      0.177976      0.108564     0.0631711     0.0365928     0.0199998     0.0109982    0.00566293    0.00289229    0.00136375   0.000654997   0.000282991   0.000124188   4.92944e-05   1.84951e-05   6.73411e-06
  23  25 4632.7614    0.5719 15.4650 10.2295 -0.0092  0.2520   0.0073   0.6211    0.0215   0.0000   419.4360       56.2890       26.1615       14.3412       30.9064      -17.5184      -26.9544      -6.19269      -6.20373      -60.2645       44.2682       14.1287      -16.1776      -9.45770      -2.60236       5.59407      -1.62498     -0.809466      -2.47661     -0.974300      0.555749      0.571754     -0.119801     -0.257604    -0.0740157     0.0171831     0.0370718   -0.00198710   -0.00729236    0.00812307    0.00225285  -0.000402016  -0.000366953   1.52217e-05   0.000136176   8.30481e-06       16.6150       21.6219       24.4053       25.1232       25.3112       24.1889       22.3927       20.2483       17.7818       15.1206       12.8799       10.3105       8.08617       6.30368       4.70675       3.41939       2.46416       1.71621       1.16754      0.774443      0.504126      0.317546      0.193442      0.115434     0.0670932     0.0375283     0.0202779     0.0106056    0.00548394    0.00260839    0.00125232   0.000541586   0.000238623   9.43543e-05   3.48067e-05   1.24844e-05
[truncated: 1,653,398 more chars]
