# Supplementary material for: Global-Mode Analysis of Full-Disk Data from the Michelson Doppler Imager and the Helioseismic and Magnetic Imager
Source: Sol Phys. 2018 Jan 31;293(2):29. doi: 10.1007/s11207-017-1201-5 (PMC6566312; doi:10.1007/s11207-017-1201-5)
Supplement: Supplementary file 3 — (TAR 230.0 MB) [file 11207_2017_1201_MOESM3_ESM.tar › MDI/mdifdasym.4830.18]

   0  18 2629.6830    2.5285  0.6289 11.2857  0.0000      0.649431  0.1341   0.4855   0.4744    1.2081   0.0000       5.19264    -0.0000       0.00000       0.00000       0.00000       0.00000       0.00000       0.00000       0.00000       0.00000       0.00000       0.00000       0.00000       0.00000       0.00000       0.00000       0.00000       0.00000       0.00000       0.00000       0.00000       0.00000       0.00000       0.00000       0.00000       0.00000       0.00000       0.00000       0.00000       0.00000       0.00000       0.00000       0.00000       0.00000       0.00000       0.00000       0.00000
   0  19 2764.3754    3.3050  0.7301  4.1168  0.0000       4.16054  0.1568   0.5161   0.3637 1000.0000   0.0000       4.01543    -0.0000       0.00000       0.00000       0.00000       0.00000       0.00000       0.00000       0.00000       0.00000       0.00000       0.00000       0.00000       0.00000       0.00000       0.00000       0.00000       0.00000       0.00000       0.00000       0.00000       0.00000       0.00000       0.00000       0.00000       0.00000       0.00000       0.00000       0.00000       0.00000       0.00000       0.00000       0.00000       0.00000       0.00000       0.00000       0.00000
   0  23 3303.5430    4.1763  1.5924  4.2073  0.0000      0.699104  0.2954   0.5171   0.6840 1000.0000   0.0000       2.59563    -0.0000       0.00000       0.00000       0.00000       0.00000       0.00000       0.00000       0.00000       0.00000       0.00000       0.00000       0.00000       0.00000       0.00000       0.00000       0.00000       0.00000       0.00000       0.00000       0.00000       0.00000       0.00000       0.00000       0.00000       0.00000       0.00000       0.00000       0.00000       0.00000       0.00000       0.00000       0.00000       0.00000       0.00000       0.00000       0.00000
   0  24 3439.3413    3.4326  1.4854 12.5718 -0.0582       8.24931  0.3098   0.4197   0.6240    0.6046   0.0000       4.32509    -0.0000       0.00000       0.00000       0.00000       0.00000       0.00000       0.00000       0.00000       0.00000       0.00000       0.00000       0.00000       0.00000       0.00000       0.00000       0.00000       0.00000       0.00000       0.00000       0.00000       0.00000       0.00000       0.00000       0.00000       0.00000       0.00000       0.00000       0.00000       0.00000       0.00000       0.00000       0.00000       0.00000       0.00000       0.00000       0.00000
   1  13 2020.8311    0.7331  0.7190  9.7490  0.0000       2.69092  0.1273   0.0705   0.2060    0.3901   0.0000       3.18758   356.7913      -33.4541       0.00000       0.00000       0.00000       0.00000       0.00000       0.00000       0.00000       0.00000       0.00000       0.00000       0.00000       0.00000       0.00000       0.00000       0.00000       0.00000       130.952       79.1586       0.00000       0.00000       0.00000       0.00000       0.00000       0.00000       0.00000       0.00000       0.00000       0.00000       0.00000       0.00000       0.00000       0.00000       0.00000       0.00000
   1  14 2156.8352    0.8413  1.1454  0.7674  0.0000       3.02002  0.1616   0.0663   0.2559 1000.0000   0.0000       3.12031   305.3572      -5.27568       0.00000       0.00000       0.00000       0.00000       0.00000       0.00000       0.00000       0.00000       0.00000       0.00000       0.00000       0.00000       0.00000       0.00000       0.00000       0.00000       104.890       83.8921       0.00000       0.00000       0.00000       0.00000       0.00000       0.00000       0.00000       0.00000       0.00000       0.00000       0.00000       0.00000       0.00000       0.00000       0.00000       0.00000
   1  15 2291.8869    1.1081  0.8238 10.3611  0.0000      0.798439  0.1159   0.0954   0.2241    0.3961   0.0000       2.50555   518.4223       24.3784       0.00000       0.00000       0.00000       0.00000       0.00000       0.00000       0.00000       0.00000       0.00000       0.00000       0.00000       0.00000       0.00000       0.00000       0.00000       0.00000       141.566       57.6620       0.00000       0.00000       0.00000       0.00000       0.00000       0.00000       0.00000       0.00000       0.00000       0.00000       0.00000       0.00000       0.00000       0.00000       0.00000       0.00000
   1  16 2425.7605    1.5025  1.0847  9.9600  0.0000       4.57855  0.1550   0.1243   0.2716    1.2596   0.0000       2.24284   428.9775      -46.0419       0.00000       0.00000       0.00000       0.00000       0.00000       0.00000       0.00000       0.00000       0.00000       0.00000       0.00000       0.00000       0.00000       0.00000       0.00000       0.00000       127.883       73.4581       0.00000       0.00000       0.00000       0.00000       0.00000       0.00000       0.00000       0.00000       0.00000       0.00000       0.00000       0.00000       0.00000       0.00000       0.00000       0.00000
   1  21 3098.3400    4.1813  0.9166 11.9511  0.0061       2.21554  0.1041   0.3487   0.2803    1.1874   0.0000       2.49730   428.1175      -26.1499       0.00000       0.00000       0.00000       0.00000       0.00000       0.00000       0.00000       0.00000       0.00000       0.00000       0.00000       0.00000       0.00000       0.00000       0.00000       0.00000       102.406       58.0502       0.00000       0.00000       0.00000       0.00000       0.00000       0.00000       0.00000       0.00000       0.00000       0.00000       0.00000       0.00000       0.00000       0.00000       0.00000       0.00000
   1  23 3368.9490    3.8305  1.6872 11.3852  0.0000       3.23874  0.2099   0.2356   0.3206    1.4062   0.0000       1.94597   438.2827       56.7286       0.00000       0.00000       0.00000       0.00000       0.00000       0.00000       0.00000       0.00000       0.00000       0.00000       0.00000       0.00000       0.00000       0.00000       0.00000       0.00000       173.843       92.3593       0.00000       0.00000       0.00000       0.00000       0.00000       0.00000       0.00000       0.00000       0.00000       0.00000       0.00000       0.00000       0.00000       0.00000       0.00000       0.00000
   1  25 3640.3866    2.7396  4.9015  9.4125  0.0000      0.748486  0.3424   0.0949   0.6444    1.2705   0.0000      0.409062   160.9813       252.218       0.00000       0.00000       0.00000       0.00000       0.00000       0.00000       0.00000       0.00000       0.00000       0.00000       0.00000       0.00000       0.00000       0.00000       0.00000       0.00000       277.993       180.354       0.00000       0.00000       0.00000       0.00000       0.00000       0.00000       0.00000       0.00000       0.00000       0.00000       0.00000       0.00000       0.00000       0.00000       0.00000       0.00000
   1  26 3776.4533    2.3965  6.0277  9.3546  0.0050      0.348179  0.3717   0.0718   0.7980    0.9331   0.0000      0.452321   875.5527       325.664       0.00000       0.00000       0.00000       0.00000       0.00000       0.00000       0.00000       0.00000       0.00000       0.00000       0.00000       0.00000       0.00000       0.00000       0.00000       0.00000       297.780       180.142       0.00000       0.00000       0.00000       0.00000       0.00000       0.00000       0.00000       0.00000       0.00000       0.00000       0.00000       0.00000       0.00000       0.00000       0.00000       0.00000
   2  13 2082.0686    0.8113  0.6572  8.6234  0.0000       3.44647  0.0988   0.0587   0.1446    0.8434   0.0000       2.01887   373.9590       3.64717      -2.92944       1.89822       0.00000       0.00000       0.00000       0.00000       0.00000       0.00000       0.00000       0.00000       0.00000       0.00000       0.00000       0.00000       0.00000       0.00000       54.1760       44.4396       29.4424       10.0503       0.00000       0.00000       0.00000       0.00000       0.00000       0.00000       0.00000       0.00000       0.00000       0.00000       0.00000       0.00000       0.00000       0.00000
   2  16 2486.0768    1.9125  0.7633  6.0730  0.0000       4.84323  0.0674   0.1253   0.1560   42.2552   0.0000       1.78029   440.5904      -60.1918       16.6870      -4.13399       0.00000       0.00000       0.00000       0.00000       0.00000       0.00000       0.00000       0.00000       0.00000       0.00000       0.00000       0.00000       0.00000       0.00000       38.8717       31.7452       19.4680       6.43752       0.00000       0.00000       0.00000       0.00000       0.00000       0.00000       0.00000       0.00000       0.00000       0.00000       0.00000       0.00000       0.00000       0.00000
   2  20 3024.5868    3.9720  1.0711  0.4998  0.0000     -0.465963  0.1217   0.2703   0.1826 1000.0000   0.0000       1.77536   423.5110      -8.32466       17.6657       19.6545       0.00000       0.00000       0.00000       0.00000       0.00000       0.00000       0.00000       0.00000       0.00000       0.00000       0.00000       0.00000       0.00000       0.00000       55.3160       49.1034       32.4547       10.9766       0.00000       0.00000       0.00000       0.00000       0.00000       0.00000       0.00000       0.00000       0.00000       0.00000       0.00000       0.00000       0.00000       0.00000
   2  22 3295.0790    3.9205  1.4590  0.8464  0.0000       2.61456  0.1349   0.1960   0.2111 1000.0000   0.0000       1.42304   386.8230       69.8134       8.89060      -10.1363       0.00000       0.00000       0.00000       0.00000       0.00000       0.00000       0.00000       0.00000       0.00000       0.00000       0.00000       0.00000       0.00000       0.00000       74.3764       66.3013       26.8412       13.2277       0.00000       0.00000       0.00000       0.00000       0.00000       0.00000       0.00000       0.00000       0.00000       0.00000       0.00000       0.00000       0.00000       0.00000
   2  24 3566.7864    3.0373  3.2811  9.9635  0.0061    -0.0805979  0.1824   0.1027   0.3659    0.9927   0.0000      0.456324   441.0950       17.6390       18.3624       20.6245       0.00000       0.00000       0.00000       0.00000       0.00000       0.00000       0.00000       0.00000       0.00000       0.00000       0.00000       0.00000       0.00000       0.00000       91.3563       72.1092       43.6751       15.2519       0.00000       0.00000       0.00000       0.00000       0.00000       0.00000       0.00000       0.00000       0.00000       0.00000       0.00000       0.00000       0.00000       0.00000
   3  11 1865.2591    0.4399  0.3302  9.1854  0.0000       12.0177  0.1089   0.0723   0.2474    0.1920   0.0000       8.62271   434.1177      -10.2313       19.2112      -8.51577       5.70532      0.257175       0.00000       0.00000       0.00000       0.00000       0.00000       0.00000       0.00000       0.00000       0.00000       0.00000       0.00000       0.00000       40.3561       20.4971       24.0832       23.0609       12.6701       1.38992       0.00000       0.00000       0.00000       0.00000       0.00000       0.00000       0.00000       0.00000       0.00000       0.00000       0.00000       0.00000
   3  13 2137.8993    0.8182  0.6518  9.5602  0.0000       7.09902  0.0747   0.0590   0.1525    0.3850   0.0000       2.81269   375.9869       5.41249      -18.5953       3.99435      -1.95433       1.78191       0.00000       0.00000       0.00000       0.00000       0.00000       0.00000       0.00000       0.00000       0.00000       0.00000       0.00000       0.00000       29.9913       28.6291       21.0021       13.6158       6.16188       1.66678       0.00000       0.00000       0.00000       0.00000       0.00000       0.00000       0.00000       0.00000       0.00000       0.00000       0.00000       0.00000
   3  14 2273.4225    1.0094  0.9267  9.3385  0.0000       3.78986  0.0822   0.0625   0.1688    0.8131   0.0000       1.82771   434.0244      -18.2870       37.9990     -0.422872      0.418681      0.634732       0.00000       0.00000       0.00000       0.00000       0.00000       0.00000       0.00000       0.00000       0.00000       0.00000       0.00000       0.00000       32.2508       32.9021       21.6019       13.1130       5.46096       1.91634       0.00000       0.00000       0.00000       0.00000       0.00000       0.00000       0.00000       0.00000       0.00000       0.00000       0.00000       0.00000
   3  19 2946.9657    3.8610  0.7247 12.2744  0.0000       1.58081  0.0597   0.2530   0.1608    0.4511   0.0000       1.69473   458.0129       15.7256       46.2927       10.4373      -5.04607       1.37171       0.00000       0.00000       0.00000       0.00000       0.00000       0.00000       0.00000       0.00000       0.00000       0.00000       0.00000       0.00000       23.6845       23.6109       17.4664       10.0892       4.50768       1.47954       0.00000       0.00000       0.00000       0.00000       0.00000       0.00000       0.00000       0.00000       0.00000       0.00000       0.00000       0.00000
   3  22 3353.3360    3.3946  2.1209  9.3881  0.0287     -0.296689  0.1137   0.1333   0.2767    1.1115   0.0000      0.560407   420.7724       63.5767       32.1576      -3.07706      -2.13375      -5.93858       0.00000       0.00000       0.00000       0.00000       0.00000       0.00000       0.00000       0.00000       0.00000       0.00000       0.00000       0.00000       44.9210       44.2142       30.8735       16.1935       7.78487       2.25456       0.00000       0.00000       0.00000       0.00000       0.00000       0.00000       0.00000       0.00000       0.00000       0.00000       0.00000       0.00000
   3  23 3489.4396    3.0249  2.7349 10.7871  0.0010      0.303583  0.1498   0.1042   0.3064    0.5955   0.0000      0.492680   454.4548       50.3595      -10.4095      -26.0594      -17.0700      -7.47904       0.00000       0.00000       0.00000       0.00000       0.00000       0.00000       0.00000       0.00000       0.00000       0.00000       0.00000       0.00000       45.3414       43.5814       35.1621       21.9623       9.47901       2.91585       0.00000       0.00000       0.00000       0.00000       0.00000       0.00000       0.00000       0.00000       0.00000       0.00000       0.00000       0.00000
   3  25 3762.3896    2.0247  4.4489 10.9209  0.0003     -0.286210  0.2379   0.0652   0.4124    0.2079   0.0000      0.369590   371.3074       53.7739      -56.1145      -15.7270      -10.6068       6.57997       0.00000       0.00000       0.00000       0.00000       0.00000       0.00000       0.00000       0.00000       0.00000       0.00000       0.00000       0.00000       85.0769       82.0946       56.8040       29.9759       13.9102       4.26650       0.00000       0.00000       0.00000       0.00000       0.00000       0.00000       0.00000       0.00000       0.00000       0.00000       0.00000       0.00000
   4  12 2051.7158    0.6340  0.4615  9.3403  0.0007       7.46946  0.0529   0.0437   0.0918    0.1763   0.0000       3.22980   440.4784       9.30255       9.35076       19.6395       5.55654      -3.18330      -1.32614      0.105710       0.00000       0.00000       0.00000       0.00000       0.00000       0.00000       0.00000       0.00000       0.00000       0.00000       18.7295       18.8638       14.3680       10.0867       5.89456       2.71867      0.939562      0.250503       0.00000       0.00000       0.00000       0.00000       0.00000       0.00000       0.00000       0.00000       0.00000       0.00000
   4  13 2188.4679    0.9660  0.5795  9.9127  0.0006       4.82902  0.0661   0.0624   0.1246    0.2531   0.0000       2.27168   379.5917       9.95490       23.4291      -11.1791       2.42216     -0.151587     -0.362219     0.0672594       0.00000       0.00000       0.00000       0.00000       0.00000       0.00000       0.00000       0.00000       0.00000       0.00000       20.9048       24.1828       20.2534       10.8122       8.58375       2.76950       1.71810      0.432025       0.00000       0.00000       0.00000       0.00000       0.00000       0.00000       0.00000       0.00000       0.00000       0.00000
   4  14 2324.1795    1.2862  0.7292  9.3232 -0.0008       3.69824  0.0650   0.0739   0.1316    0.6312   0.0000       1.72514   433.2218     -0.309760       2.65808      -1.51924       4.21101     -0.257570      0.621367      0.136041       0.00000       0.00000       0.00000       0.00000       0.00000       0.00000       0.00000       0.00000       0.00000       0.00000       20.0707       21.6644       16.2019       12.8089       7.56681       3.27117       1.14661      0.372893       0.00000       0.00000       0.00000       0.00000       0.00000       0.00000       0.00000       0.00000       0.00000       0.00000
   4  18 2864.2471    3.7793  0.7722 10.2021 -0.0037     -0.381812  0.0579   0.2009   0.1239    2.8181   0.0000       1.25111   448.0030      -7.43536      -5.27634       5.09363       1.96105       2.10201    -0.0561478      0.141656       0.00000       0.00000       0.00000       0.00000       0.00000       0.00000       0.00000       0.00000       0.00000       0.00000       18.5331       18.9294       14.6714       11.0287       5.92384       2.88174      0.980275      0.279820       0.00000       0.00000       0.00000       0.00000       0.00000       0.00000       0.00000       0.00000       0.00000       0.00000
   4  19 3000.1064    4.4416  0.7213 10.8029 -0.0017      0.135502  0.0588   0.2377   0.1091    2.3737   0.0000       1.08563   419.3113     0.0904965       5.00655      -16.1690      -2.62427      0.719068      0.762500     -0.239312       0.00000       0.00000       0.00000       0.00000       0.00000       0.00000       0.00000       0.00000       0.00000       0.00000       18.5485       18.3621       15.6924       10.5340       5.89675       3.21097       1.14213      0.271135       0.00000       0.00000       0.00000       0.00000       0.00000       0.00000       0.00000       0.00000       0.00000       0.00000
   4  21 3271.7680    3.6646  1.3903 11.4577  0.0003       4.57407  0.1047   0.1616   0.1612    0.8827   0.0000       1.45962   399.1645       42.8124      -19.6922      -27.9389      -1.93314       2.42556      0.184291    -0.0192901       0.00000       0.00000       0.00000       0.00000       0.00000       0.00000       0.00000       0.00000       0.00000       0.00000       24.5416       26.0509       20.9538       15.6072       9.28657       4.33208       1.63698      0.442014       0.00000       0.00000       0.00000       0.00000       0.00000       0.00000       0.00000       0.00000       0.00000       0.00000
   4  22 3407.9428    3.3979  1.9791 11.5079  0.0032     -0.214452  0.1164   0.1296   0.2217    0.5034   0.0000      0.755673   442.3592      -3.12868       15.2671       27.4754      -8.51782     -0.728032      -1.50032      0.507718       0.00000       0.00000       0.00000       0.00000       0.00000       0.00000       0.00000       0.00000       0.00000       0.00000       36.4267       36.8529       31.2320       19.3303       10.5090       5.55134       2.11057      0.474997       0.00000       0.00000       0.00000       0.00000       0.00000       0.00000       0.00000       0.00000       0.00000       0.00000
   4  24 3681.8228    2.4630  4.3819 10.0294 -0.0017      0.721917  0.1786   0.0626   0.3161    0.4382   0.0000      0.243962   469.1476       31.4085      -6.00009       7.63953       13.4422       4.91637     -0.777447      0.759844       0.00000       0.00000       0.00000       0.00000       0.00000       0.00000       0.00000       0.00000       0.00000       0.00000       44.7131       47.8156       39.2849       27.6663       16.2447       7.98641       3.10513      0.840740       0.00000       0.00000       0.00000       0.00000       0.00000       0.00000       0.00000       0.00000       0.00000       0.00000
   4  25 3819.1672    2.1609  5.1053 10.0335  0.0009      0.518774  0.1990   0.0511   0.3470    0.2977   0.0000      0.228559   532.8483       50.5269     -0.513966       33.3645       4.41370      -16.7592     -0.875328    -0.0311263       0.00000       0.00000       0.00000       0.00000       0.00000       0.00000       0.00000       0.00000       0.00000       0.00000       54.2215       57.8065       48.2012       30.6591       17.8578       8.64311       3.55497      0.873126       0.00000       0.00000       0.00000       0.00000       0.00000       0.00000       0.00000       0.00000       0.00000       0.00000
   5  13 2235.4792    1.0084  0.7774  8.8993  0.0019       4.86786  0.0813   0.0495   0.1301    0.5130   0.0000       1.60558   436.5426      -9.27028       2.47752       15.5110     -0.934405       4.46870      -2.89120     0.0509612     0.0272469    -0.0271662       0.00000       0.00000       0.00000       0.00000       0.00000       0.00000       0.00000       0.00000       23.9932       18.2642       11.9376       17.1647       13.7737       7.63627       2.99770       1.07993      0.283527     0.0739682       0.00000       0.00000       0.00000       0.00000       0.00000       0.00000       0.00000       0.00000
   5  14 2371.1458    1.3392  1.0243  9.3749 -0.0276       2.45697  0.0817   0.0586   0.1205    1.1571   0.0000       1.31406   425.1849       10.4563       22.2798       2.42305      -12.2134      -2.63125      0.204354      -2.14507     -0.467518      0.125252       0.00000       0.00000       0.00000       0.00000       0.00000       0.00000       0.00000       0.00000       17.9554       18.3724       17.6931       13.3859       9.24730       5.15777       3.00734       1.12231      0.390442     0.0852371       0.00000       0.00000       0.00000       0.00000       0.00000       0.00000       0.00000       0.00000
   5  15 2506.1424    1.8182  1.0049  9.0550  0.0077       3.26151  0.0763   0.0771   0.1298    1.1725   0.0000       1.36896   432.0767      -32.1110       13.5032       15.4123      0.206745      -1.91658      -2.53136      0.590302      0.633632     0.0821077       0.00000       0.00000       0.00000       0.00000       0.00000       0.00000       0.00000       0.00000       13.7500       18.0329       15.0181       11.8949       9.22357       4.26329       3.11612      0.888989      0.462057      0.108854       0.00000       0.00000       0.00000       0.00000       0.00000       0.00000       0.00000       0.00000
   5  16 2641.1311    2.3339  1.0037 10.4328  0.0017       1.30392  0.0656   0.1042   0.1281    0.7891   0.0000       1.29373   441.6640       41.6507      -6.81679       18.2879      0.428174       3.37450      -2.61036    -0.0889099      0.139941     0.0340280       0.00000       0.00000       0.00000       0.00000       0.00000       0.00000       0.00000       0.00000       14.7515       17.2097       15.8265       11.0948       7.60794       4.38091       2.43252       1.07978      0.377622     0.0807513       0.00000       0.00000       0.00000       0.00000       0.00000       0.00000       0.00000       0.00000
   5  18 2913.6301    3.9486  0.8175 -0.6104  0.0000      0.434917  0.0583   0.1859   0.1203 1000.0000   0.0000       1.13830   460.7338       14.9134       5.40823       19.6806       3.33317      -2.34722       0.00000       0.00000       0.00000       0.00000       0.00000       0.00000       0.00000       0.00000       0.00000       0.00000       0.00000       0.00000       13.5930       16.4122       13.8102       11.2088       5.94392       4.07578       1.91748       1.00108      0.279059     0.0793442       0.00000       0.00000       0.00000       0.00000       0.00000       0.00000       0.00000       0.00000
   5  19 3049.9318    4.4455  0.8206 11.4537 -0.0032       2.43643  0.0612   0.2274   0.1276    1.8345   0.0000       1.23003   420.4556       22.0011       12.6129       13.8648      -8.07445      -2.77835     -0.930588       1.07517      0.170388     -0.105348       0.00000       0.00000       0.00000       0.00000       0.00000       0.00000       0.00000       0.00000       16.9708       19.1696       15.4296       11.5827       7.85755       4.02510       2.12262      0.733339      0.278697     0.0634079       0.00000       0.00000       0.00000       0.00000       0.00000       0.00000       0.00000       0.00000
   5  21 3322.5290    3.8785  1.6578 11.3209 -0.0061       1.27961  0.0956   0.1490   0.2079    1.1756   0.0000      0.989420   466.9770       24.2640       27.7438      -4.66213      -8.26163       10.3242       2.27809      -1.52266    -0.0926593    -0.0446831       0.00000       0.00000       0.00000       0.00000       0.00000       0.00000       0.00000       0.00000       18.6884       21.1861       18.8867       14.4898       11.0011       6.15450       3.21867       1.30514      0.530704      0.110696       0.00000       0.00000       0.00000       0.00000       0.00000       0.00000       0.00000       0.00000
   5  23 3596.8481    2.6086  3.4244 10.6797 -0.0012      0.552006  0.1504   0.0700   0.2631    0.3664   0.0000      0.313790   412.6707       1.34618       23.7189    -0.0229570      -14.3764       1.47430       2.78676       3.21502      0.658293    -0.0825018       0.00000       0.00000       0.00000       0.00000       0.00000       0.00000       0.00000       0.00000       32.7301       39.3402       32.8716       24.9238       15.9258       9.68893       4.52413       2.17054      0.712570      0.177111       0.00000       0.00000       0.00000       0.00000       0.00000       0.00000       0.00000       0.00000
   6  11 2004.0775    0.5729  0.4253  9.1482 -0.0091       9.74897  0.0494   0.0370   0.0802    0.1611   0.0000       2.99255   423.0902      0.444431       11.3925       6.85265      -12.0529       2.85875      -1.92408      -1.00654      0.618002      0.120482     0.0214775    0.00289999       0.00000       0.00000       0.00000       0.00000       0.00000       0.00000       12.1633       12.1689       13.0004       9.14864       6.41654       5.27881       2.58764       1.05487      0.730638      0.298039     0.0697703     0.0112939       0.00000       0.00000       0.00000       0.00000       0.00000       0.00000
   6  12 2142.5937    0.7019  0.7540  8.6010  0.0037       7.32184  0.0709   0.0325   0.1096    0.3347   0.0000       1.98138   439.7096      -5.06814       21.5214       4.39111      -1.09157       4.80777     -0.376346       2.12218    -0.0784599     -0.408381      0.129837    -0.0244311       0.00000       0.00000       0.00000       0.00000       0.00000       0.00000       12.4887       15.9818       16.5657       9.20578       10.0997       5.27265       3.08535       2.21097      0.597897      0.365005      0.139169     0.0215034       0.00000       0.00000       0.00000       0.00000       0.00000       0.00000
   6  13 2279.8177    1.1501  0.6600  9.3448 -0.0089       3.93602  0.0582   0.0559   0.0820    0.3790   0.0000       1.55690   431.5230       16.7688       27.1139       10.5051      -12.9315       2.12624       3.20956       3.00726       1.36585     -0.172001      0.112318     0.0166744       0.00000       0.00000       0.00000       0.00000       0.00000       0.00000       14.2777       17.0497       15.0174       11.6633       7.60918       4.31290       2.80848       1.29305      0.715314      0.212489     0.0759014     0.0165009       0.00000       0.00000       0.00000       0.00000       0.00000       0.00000
   6  14 2415.5142    1.5179  0.8341  9.4432 -0.0046       1.57313  0.1094   0.0659   0.1012    0.6174   0.0000       1.43484   425.8473       6.34310       4.20860       4.77433      -11.8072      -10.4287     -0.301656    -0.0509208      -1.02810      0.279337     0.0121624    -0.0190195       0.00000       0.00000       0.00000       0.00000       0.00000       0.00000       17.5902       18.5946       21.7523       11.4693       14.4526       7.80918       4.73516       3.03674      0.757776      0.471764      0.193724     0.0262320       0.00000       0.00000       0.00000       0.00000       0.00000       0.00000
   6  16 2687.0566    2.6499  0.7931 10.9229 -0.0124      0.770917  0.0528   0.1194   0.1084    0.4894   0.0000       1.47415   437.4848      -8.88633       5.45803       2.88063      0.839092       8.49714      -2.33831     0.0873768       1.16163      0.178914     -0.111040  -8.11920e-05       0.00000       0.00000       0.00000       0.00000       0.00000       0.00000       9.61913       11.7850       11.4140       8.11584       7.79821       4.33248       2.75296       1.65619      0.553434      0.261232     0.0973329     0.0173933       0.00000       0.00000       0.00000       0.00000       0.00000       0.00000
   6  17 2823.6444    3.2371  0.9087 10.9306 -0.0002     -0.721308  0.0933   0.1335   0.1166    0.6652   0.0000       1.33769   422.3526      -4.42865       13.5415      -1.60839      -4.49330      -4.90124      0.467662     -0.323550    0.00609215     0.0725935     0.0389219  -0.000128878       0.00000       0.00000       0.00000       0.00000       0.00000       0.00000       26.9924       32.0382       27.6280       19.1972       12.5105       6.38018       3.15513       1.28906      0.573789      0.214522     0.0621248     0.0129017       0.00000       0.00000       0.00000       0.00000       0.00000       0.00000
   6  18 2960.6204    3.6825  0.8906 11.1798  0.0115      0.287638  0.0566   0.1564   0.1077    0.5759   0.0000      0.947305   431.0373       10.2515       9.43543      -1.55878      -10.8931       7.14094      0.480767     -0.223253     -0.360047     -0.247770    -0.0492990    -0.0421727       0.00000       0.00000       0.00000       0.00000       0.00000       0.00000       10.6514       11.9579       12.0439       9.42779       6.43278       4.53265       2.51120       1.37405      0.650951      0.261493     0.0708193     0.0155846       0.00000       0.00000       0.00000       0.00000       0.00000       0.00000
   6  19 3097.3250    4.1837  0.8088 12.5453 -0.0112       2.39135  0.0652   0.1910   0.0964    0.3093   0.0000       1.32827   439.9049       36.0002       3.84569      0.218384       2.72313      -1.04045      -1.49957     -0.421831     -0.160380    -0.0594134     0.0274967     0.0242033       0.00000       0.00000       0.00000       0.00000       0.00000       0.00000       11.3615       13.1745       12.9871       10.6747       8.09540       5.39927       3.40871       1.49553      0.845281      0.298420     0.0994258     0.0210537       0.00000       0.00000       0.00000       0.00000       0.00000       0.00000
   6  20 3234.0567    4.0011  1.3687 11.3918  0.0025       1.29061  0.0832   0.1420   0.1489    0.6724   0.0000       1.17317   441.2466       25.7416      -7.64033      -4.75149      -2.32148       1.04654       4.49021      0.757742      -1.00939   -0.00930156    -0.0627275   -0.00369886       0.00000       0.00000       0.00000       0.00000       0.00000       0.00000       13.5715       16.2919       14.4246       12.3227       9.34015       6.08405       3.80633       1.82273      0.939063      0.325068      0.110560     0.0244582       0.00000       0.00000       0.00000       0.00000       0.00000       0.00000
   6  21 3371.0821    3.4375  2.1281 10.7218  0.0075      0.640724  0.1027   0.0969   0.1880    0.5452   0.0000      0.614704   434.5629       2.26053       4.84792      0.913890      -2.93566      -11.0682      -2.77708       4.17693     -0.162106     -0.456289    -0.0100619     0.0245953       0.00000       0.00000       0.00000       0.00000       0.00000       0.00000       16.8088       20.2544       18.7397       15.4852       12.0477       7.82930       4.71081       2.47726       1.12176      0.448777      0.139340     0.0294346       0.00000       0.00000       0.00000       0.00000       0.00000       0.00000
   6  22 3508.0746    2.9338  2.6600 10.7966 -0.0098      0.338865  0.1139   0.0752   0.2094    0.3922   0.0000      0.379234   434.2642       18.3616       48.5563      0.114127       2.49108      -8.35081     -0.643444       1.18670       1.60895      -1.22180     -0.246674    -0.0183381       0.00000       0.00000       0.00000       0.00000       0.00000       0.00000       20.2209       21.8712       20.8314       18.2280       13.3122       8.93505       5.45437       2.86587       1.30839      0.490782      0.144558     0.0296241       0.00000       0.00000       0.00000       0.00000       0.00000       0.00000
   6  23 3646.2915    2.4950  3.5356 10.0510  0.0010      0.629201  0.1352   0.0565   0.2475    0.3719   0.0000      0.267664   464.7994      -3.17200       12.5142       39.9546       9.41493       3.56933      -4.71325      -1.86377       1.52971     -0.282079     -0.204562     0.0468913       0.00000       0.00000       0.00000       0.00000       0.00000       0.00000       22.6217       29.0844       25.3473       21.6541       15.3379       10.5061       5.88163       3.18062       1.39594      0.597435      0.182970     0.0422071       0.00000       0.00000       0.00000       0.00000       0.00000       0.00000
   6  28 4337.8992    1.0438 12.9861  9.5008 -0.0030    -0.0608724  0.4303   0.0199   0.7177    0.0860   0.0000      0.125182   488.5700       40.2318      -26.3653      -87.0570       7.96528       22.2864      -25.6430      0.177153       7.50216       1.04719       1.16216    -0.0214540       0.00000       0.00000       0.00000       0.00000       0.00000       0.00000       57.1936       71.8270       65.2836       55.6241       41.4078       26.8141       16.3434       8.47167       3.98820       1.55124      0.511504      0.108740       0.00000       0.00000       0.00000       0.00000       0.00000       0.00000
   7  12 2184.7623    0.8549  0.5892  9.2403 -0.0147       8.94563  0.0497   0.0415   0.0855    0.2195   0.0000       1.93800   432.8963       5.10611       15.5671      -9.32027       6.63245       1.48902      -4.85032       1.05040     -0.321210   -0.00908066     -0.567954    -0.0634611    -0.0162818   -0.00289042       0.00000       0.00000       0.00000       0.00000       11.3616       13.2677       12.2180       10.2425       6.90916       4.50370       2.87675       1.51895      0.873442      0.408619      0.186212     0.0540217     0.0149208    0.00320696       0.00000       0.00000       0.00000       0.00000
   7  13 2322.2361    1.1034  0.9569  9.6652 -0.0164       5.51699  0.0658   0.0452   0.1132    0.3511   0.0000       1.39306   430.1832       12.3793      -5.59983     -0.211090      -2.55711      0.304082      -7.72699      0.636741      0.449558     -0.223018     -0.121621    0.00213624    -0.0135460     0.0100888       0.00000       0.00000       0.00000       0.00000       10.0325       12.3912       11.7865       9.99997       8.12699       6.07637       4.01862       2.12829       1.36727      0.470313      0.266736     0.0856604     0.0254221    0.00514891       0.00000       0.00000       0.00000       0.00000
   7  14 2458.2993    1.6219  0.8393 10.0887 -0.0090       4.32822  0.0542   0.0707   0.1098    0.3133   0.0000       1.36706   437.4443      -10.0045       28.0093     -0.467858       3.72858       3.86100     -0.408648      -1.02744       1.26453    -0.0454865      0.270615    -0.0482151     0.0364501    0.00181509       0.00000       0.00000       0.00000       0.00000       10.4885       12.0500       10.0469       8.79167       7.52957       5.79122       3.41732       2.09930      0.882364      0.478292      0.165189     0.0686730     0.0169916    0.00372355       0.00000       0.00000       0.00000       0.00000
   7  15 2594.3177    2.2406  0.9672 10.7725 -0.0035       2.28853  0.0563   0.0929   0.1089    0.4023   0.0000       1.21621   418.3844      -23.6621       25.7174      -4.28862      -2.32076       3.91014     -0.368443      -3.12690      0.698061      0.315460      0.231604     0.0745569   -0.00149121    0.00403381       0.00000       0.00000       0.00000       0.00000       9.12491       10.3216       10.0076       8.83519       6.92575       4.94909       3.31640       1.85142       1.07011      0.459044      0.211802     0.0643359     0.0198121    0.00388019       0.00000       0.00000       0.00000       0.00000
   7  16 2731.1281    2.6498  0.6794 11.8432 -0.0041       1.94156  0.0784   0.1383   0.0895    0.1943   0.0000       1.57430   436.3772      0.518104      -1.48066       16.7107       2.53806     -0.789899     -0.300096     0.0514396       1.08085     -0.107160    0.00769418    -0.0700134  -0.000792651    0.00637525       0.00000       0.00000       0.00000       0.00000       13.3949       17.1508       8.80547       12.7234       9.91151       9.84131       5.03192       3.20070       1.19992      0.684150      0.170333      0.106037     0.0166042    0.00830498       0.00000       0.00000       0.00000       0.00000
   7  17 2868.4395    3.3568  0.9022 11.4305  0.0001       2.12006  0.0595   0.1303   0.0995    0.3845   0.0000       1.27014   423.5472     -0.360109       20.8231       13.5746       3.39850      -2.95170       3.12121     -0.611917     -0.371884     -0.330446     -0.135674    -0.0118733    -0.0407900  -0.000261030       0.00000       0.00000       0.00000       0.00000       9.35348       9.56412       10.3931       9.17690       7.11829       4.73170       2.86367       2.07482       1.17358      0.500636      0.202843     0.0723637     0.0195666    0.00322490       0.00000       0.00000       0.00000       0.00000
   7  18 3005.6998    3.8821  0.9246 11.9308  0.0032       2.97586  0.0554   0.1440   0.1042    0.3044   0.0000       1.31747   436.3380     -0.389328       11.9629      -2.97140      -1.73503      -4.78256     -0.425487      0.483744       1.21275     -0.241644     -0.156791     0.0612772     0.0200044   -0.00388059       0.00000       0.00000       0.00000       0.00000       8.16076       10.8108       9.59713       8.16300       7.06605       4.37097       3.15065       1.83575      0.945194      0.486341      0.179725     0.0649382     0.0225575    0.00414675       0.00000       0.00000       0.00000       0.00000
   7  19 3142.8038    4.3461  0.8916 12.0624 -0.0045       1.05911  0.0568   0.1657   0.0996    0.3813   0.0000       1.21998   419.5114       7.13372       13.1087       13.3290      -5.80894      -1.36039      -1.93709      0.402300     -0.423065     -0.261734      0.148653    -0.0324611     0.0160018    0.00259102       0.00000       0.00000       0.00000       0.00000       10.5127       12.3083       10.9534       9.59859       7.22825       4.89824       3.08795       1.78119      0.939054      0.407983      0.163299     0.0536115     0.0147469    0.00323541       0.00000       0.00000       0.00000       0.00000
   7  20 3279.9428    3.9597  1.2102 12.2838 -0.0005       3.54999  0.0739   0.1405   0.1238    0.3029   0.0000       1.20398   446.8759       7.33485      0.654023       14.1220      -6.41147     -0.686721     -0.360979       3.70107     -0.725778     -0.210881      0.245215    -0.0494866    -0.0321792   -0.00317051       0.00000       0.00000       0.00000       0.00000       10.6733       12.8921       13.0239       10.1820       8.21168       5.99778       3.74448       2.19213       1.26128      0.521892      0.255848     0.0902217     0.0257930    0.00452680       0.00000       0.00000       0.00000       0.00000
   7  21 3417.5318    3.3252  2.0435 11.2781 -0.0039       1.60683  0.0896   0.0907   0.1593    0.2796   0.0000      0.558377   435.7319       10.9592       32.5313      -31.2922       23.2503       8.48244      -3.23268      0.300870       1.33984      -1.01091     -0.466717      0.125090     0.0978374   -0.00459708       0.00000       0.00000       0.00000       0.00000       13.2663       16.1684       15.1733       13.3943       10.3894       7.14389       4.81326       2.77446       1.57777      0.689176      0.309037      0.101078     0.0313523    0.00617681       0.00000       0.00000       0.00000       0.00000
   7  22 3555.4659    2.8066  2.8382 10.7404 -0.0028      0.522664  0.1114   0.0650   0.1987    0.2534   0.0000      0.390162   420.9770      -2.80642       15.2983       23.7231      -7.85695       25.5377      -5.88339      -2.96066       1.53975      0.651116     -0.799626     -0.188297   -0.00232323   -0.00499962       0.00000       0.00000       0.00000       0.00000       16.2268       19.9549       18.2345       16.3146       12.5423       9.72637       5.86776       3.63618       1.68758      0.906466      0.340416      0.139714     0.0361745    0.00783593       0.00000       0.00000       0.00000       0.00000
   7  23 3693.7943    2.3875  4.1468 10.1199 -0.0051      0.390793  0.1307   0.0449   0.2441    0.2315   0.0000      0.196664   429.6628       31.0316       2.75633       20.5103       12.0337      -18.8574       1.11384      -3.17715       2.51913     0.0969534     -0.113280     -0.220663    -0.0261588    0.00509324       0.00000       0.00000       0.00000       0.00000       20.6065       24.4574       23.6519       20.5316       14.8525       11.2023       6.66554       4.18652       2.16208       1.03724      0.430461      0.162985     0.0404707    0.00834035       0.00000       0.00000       0.00000       0.00000
   7  24 3832.5564    2.0002  5.8824  9.9526 -0.0000      0.657931  0.1716   0.0335   0.3197    0.1372   0.0000      0.154281   435.4099       18.5546      -5.82970       24.5324       5.62147       1.39762       5.60730      -2.49226     -0.522606    -0.0472329     -0.345890      0.158289     0.0906935   -0.00333039       0.00000       0.00000       0.00000       0.00000       25.5576       29.0327       27.7025       24.5851       19.5898       14.0719       9.22874       5.30858       2.89308       1.28392      0.558187      0.189698     0.0549739     0.0102448       0.00000       0.00000       0.00000       0.00000
   7  26 4109.0574    1.3902 10.0154  9.7395 -0.0046    -0.0767503  0.2666   0.0214   0.4974    0.0726   0.0000      0.103664   433.7917       119.842       36.5891       27.1237      -12.9069      -26.5937      -29.5818       14.8855       1.70768      -3.54330      -1.09192    -0.0966981     -0.273038    -0.0102256       0.00000       0.00000       0.00000       0.00000       36.6413       44.1036       42.5178       37.0098       29.5511       21.2656       13.4182       8.47400       4.39907       2.11765      0.853128      0.325384     0.0894350     0.0168561       0.00000       0.00000       0.00000       0.00000
   8  10 1946.1440    0.5237  0.3291  9.1986 -0.0148       12.5894  0.0338   0.0344   0.0602    0.1035   0.0000       3.26527   437.9384      -7.58526       3.40834      -5.35373      -8.77539       2.82287    -0.0265913      -1.06446      0.638724     -0.125780      0.190471    -0.0926222    -0.0505578   -0.00624091    0.00429380   0.000717426       0.00000       0.00000       6.21953       6.41853       7.45078       6.39440       4.73852       3.58730       2.17077       1.41440       1.06676      0.547041      0.230409      0.110351     0.0443916     0.0126193    0.00313655   0.000466670       0.00000       0.00000
   8  11 2086.1973    0.6910  0.4847  9.3182 -0.0112       6.65488  0.0535   0.0367   0.0752    0.1371   0.0000       2.14929   441.8904      -10.8361       11.9363       4.70491      -8.00692      -5.29092       1.59159       1.38653      0.513350    0.00198384      0.132433     -0.171466    -0.0672390   -0.00565417    0.00420057   4.97054e-05       0.00000       0.00000       8.09971       7.27612       9.95551       7.92781       5.52289       5.59537       3.61841       2.21837       1.34713      0.680238      0.346289      0.172643     0.0729919     0.0217083    0.00453542   0.000666105       0.00000       0.00000
   8  12 2225.3824    0.9356  0.7955  9.2898 -0.0028       7.97845  0.0550   0.0373   0.0956    0.2279   0.0000       1.57005   436.7689      -3.57944       4.83617       7.32335      -1.34255       3.07010      -2.82295     -0.243638       1.58201     -0.117333      0.399435     -0.151007    -0.0295018     0.0150201    0.00151126  -0.000808716       0.00000       0.00000       8.44444       9.69464       10.3033       8.69676       7.19284       4.92427       3.30690       2.43070       1.22552      0.689430      0.405336      0.147796     0.0549700     0.0211641    0.00502607   0.000797989       0.00000       0.00000
   8  13 2362.9880    1.3207  0.8695  9.6446 -0.0055       4.86311  0.0514   0.0522   0.0979    0.2998   0.0000       1.22984   432.0247      -8.18581       4.64021      -9.73846       4.56178      -4.33132       4.06221      -2.77161       1.83006      0.746810     -0.653644     -0.241494     0.0746574   -0.00804323   -0.00341991  -0.000201733       0.00000       0.00000       7.41310       8.37219       9.01827       7.45180       6.32893       4.90088       3.30978       2.24971       1.18666      0.662433      0.341093      0.148494     0.0553348     0.0198173    0.00464280   0.000782624       0.00000       0.00000
   8  14 2499.4930    1.7740  0.8435 10.6649 -0.0037       3.91207  0.0514   0.0669   0.0994    0.2324   0.0000       1.47936   446.7140       2.64028       8.35259      -17.4060       14.6448       4.93375       1.70788       2.63503     -0.101305      0.232149     -0.176890      0.136991     0.0245934    0.00946659   -0.00645204  -0.000676128       0.00000       0.00000       7.13694       8.42332       8.61682       7.00861       6.50485       4.69646       3.31000       2.11633       1.26739      0.684454      0.323099      0.140037     0.0547883     0.0190167    0.00526117   0.000810714       0.00000       0.00000
   8  15 2636.1190    2.3267  1.0216 10.7599  0.0017       1.04717  0.0673   0.0787   0.1032    0.3045   0.0000       1.18706   427.9377       7.61839       2.77297      -3.89253      -3.16150      0.162042       3.17801       1.04025      0.876042    -0.0974912     0.0224467      0.215901    0.00231437    -0.0151012    0.00218880   0.000179388       0.00000       0.00000       9.10883       11.2461       9.81008       9.35706       7.78825       6.49477       4.62162       2.61164       1.76724      0.737596      0.433198      0.148192     0.0775840     0.0198154    0.00597380    0.00123875       0.00000       0.00000
   8  16 2773.8492    2.9577  0.8309 11.1986  0.0024       2.84832  0.0472   0.1108   0.1017    0.3023   0.0000       1.02492   439.4371      -10.3093       11.3144       11.6159       4.12977    -0.0242239      -2.09339      -3.09479       1.10209      0.133131     0.0165661    -0.0902803    -0.0501471   -0.00171089    0.00466895    0.00119495       0.00000       0.00000       7.75361       9.03939       9.62710       8.09248       5.94264       4.97383       2.92019       1.83674       1.21493      0.632527      0.257057      0.137581     0.0580782     0.0181081    0.00392828   0.000706287       0.00000       0.00000
   8  17 2911.5790    3.6487  0.8179 11.9100  0.0003       2.19101  0.0511   0.1391   0.0836    0.2754   0.0000       1.15067   439.2021       7.75802       1.69034      -5.14641       7.91936       9.56475      -5.32841      0.620636     -0.104538       1.30109      0.142232      0.258681     0.0174599    -0.0111065   -0.00201154  -0.000616960       0.00000       0.00000       8.02284       9.48578       9.32114       8.06406       6.48544       4.61097       3.05826       2.01807       1.21334      0.679422      0.294080      0.134469     0.0467956     0.0162276    0.00405294   0.000708600       0.00000       0.00000
   8  18 3049.3484    3.9767  0.9734 12.0735 -0.0032       4.07770  0.0552   0.1470   0.1146    0.3421   0.0000       1.31271   436.5356      -12.1174     -0.257151       6.40011       9.30249      -1.28513      -1.39727      -2.87269      0.169440      0.696233     -0.629334     0.0655122    -0.0645516    -0.0186057    0.00900669   0.000277392       0.00000       0.00000       7.98893       8.76868       9.29775       8.41853       6.35223       5.47722       3.26355       2.19537       1.43928      0.764509      0.339927      0.160859     0.0668089     0.0208438    0.00433575   0.000912452       0.00000       0.00000
   8  19 3186.7345    4.2070  0.9191 12.1294 -0.0036      0.409722  0.0525   0.1566   0.1011    0.3315   0.0000       1.25368   446.6440       8.81390       15.6324       9.33470       10.1955       2.05076      0.524539     -0.150519      0.740496      0.782880     -0.571045      0.162994    -0.0384818   -0.00736324   -0.00362887   0.000667219       0.00000       0.00000       8.09440       10.1318       9.66034       8.62551       6.57285       4.90283       3.24269       2.10123       1.18209      0.668966      0.306465      0.144009     0.0519816     0.0178923    0.00451351   0.000895374       0.00000       0.00000
   8  20 3324.3914    3.6547  1.6660 11.6562  0.0076      0.807708  0.0799   0.1022   0.1458    0.2454   0.0000      0.714825   470.6014       3.65287       31.0429       5.61158       5.67923      0.987283       6.37323      -1.85620      0.802102     0.0947977     -0.504979      0.141307     0.0746804    -0.0416611   -0.00284473  -0.000656737       0.00000       0.00000       12.0962       14.9369       14.7406       12.7259       10.0444       6.58542       4.68721       2.99382       1.65921      0.945409      0.480334      0.203174     0.0707661     0.0247755    0.00683667    0.00116988       0.00000       0.00000
   8  21 3462.5228    3.1256  2.0917 11.6603  0.0069     0.0669138  0.0924   0.0837   0.1628    0.1710   0.0000      0.578861   452.8548      -1.93206       25.7335     -0.149815      -7.89261      -4.08897       5.39324       1.86591      -2.70671      -1.77509     -0.621391     -0.169444    -0.0276765    0.00529567   -0.00514437   -0.00468536       0.00000       0.00000       12.3113       13.7334       12.6891       12.3709       10.4751       8.16760       5.71332       3.72431       2.17004       1.18845      0.541337      0.241784     0.0862907     0.0284980    0.00741202    0.00143771       0.00000       0.00000
   8  22 3600.7124    2.5753  3.2088 10.8042  0.0010      0.425599  0.1118   0.0550   0.1932    0.1726   0.0000      0.268538   425.7726       23.4630       1.85770      -17.2959       3.32514      -6.41170       8.19864      -7.72354      0.947087       1.09196     -0.708367    -0.0303518     0.0800385    -0.0250243   -0.00135681    0.00274484       0.00000       0.00000       15.2426       18.8488       18.0435       16.2949       12.8417       9.73271       6.82690       4.30241       2.41712       1.28954      0.653378      0.282018      0.108201     0.0355950    0.00948114    0.00179577       0.00000       0.00000
   8  23 3739.8589    2.1987  4.7038 10.2436 -0.0020      0.642012  0.1378   0.0396   0.2505    0.1519   0.0000      0.177007   453.7033       11.0876       40.9335       33.9849       7.31233       21.1068       1.01442      -4.60221       2.97205     -0.911257      0.179748   -0.00497539   -0.00118063     0.0449688     0.0110075  -0.000217949       0.00000       0.00000       19.2370       22.9990       22.0137       20.2247       16.3155       12.0139       8.06215       5.39589       3.16630       1.75053      0.814594      0.356897      0.130360     0.0446058     0.0113640    0.00211111       0.00000       0.00000
   8  24 3878.6254    1.8531  6.7597  9.8590 -0.0014      0.399833  0.1802   0.0277   0.3117    0.1052   0.0000      0.127507   489.8045      -21.6165       24.2579       37.6917      -32.5652       12.1274      -13.1454      -17.3952       4.33597     0.0848043      -3.18596    -0.0829715    -0.0555654     0.0160450     0.0259229   -0.00264356       0.00000       0.00000       21.9063       26.0387       26.3699       23.1382       19.5803       14.7964       10.6334       6.78729       3.96623       2.20306       1.04226      0.480340      0.179101     0.0599449     0.0160430    0.00270277       0.00000       0.00000
   8  26 4155.9320    1.3489 10.1388  9.5922 -0.0016     -0.137139  0.2578   0.0197   0.4582    0.0739   0.0000     0.0958405   448.1042       55.9690       35.2027       4.20633      -11.3441      -11.1720      -9.73929       17.7702     -0.720083       4.98170       1.83183     -0.527852      0.338771     0.0782159     0.0587037    0.00273616       0.00000       0.00000       31.4304       39.1370       37.7569       33.8506       28.1847       20.8910       14.6308       9.54375       5.66427       2.98389       1.54938      0.632126      0.253453     0.0830199     0.0223123    0.00391065       0.00000       0.00000
   8  27 4296.0620    1.1703 13.9446  9.4648 -0.0027     -0.182621  0.3547   0.0169   0.6424    0.0633   0.0000     0.0873018   548.5786       16.3876       45.4100       22.1068       18.0838       61.1866     -0.383140      -36.5425      -7.86469       4.18925       3.05439      0.420781    -0.0134539     0.0267558    -0.0301073    0.00589475       0.00000       0.00000       41.3423       51.7655       49.5159       44.1486       36.3814       26.3408       18.9205       11.8321       7.25586       3.83629       1.93614      0.820386      0.325173      0.101015     0.0279080    0.00479748       0.00000       0.00000
   9  11 2125.1702    0.7725  0.7062  9.1491  0.0006       7.75460  0.0565   0.0348   0.0872    0.1743   0.0000       1.67480   439.6088       5.93735       4.29578      -1.26748      -2.98970       3.07320      -8.11828      -1.73917     -0.255851     -0.250929     -0.360213      0.128238     -0.216537    -0.0152958    0.00252817   -0.00415316    0.00127899  -6.03943e-05       7.48840       9.25655       10.6757       8.04915       8.11941       5.03634       4.57149       3.51983       1.51280       1.10900      0.638954      0.300828      0.181969     0.0537691     0.0177852    0.00803729    0.00187749   0.000233136
   9  12 2264.6273    1.1163  0.7138  9.7184 -0.0021       6.49623  0.0450   0.0434   0.0806    0.1757   0.0000       1.51503   439.9796      -5.51485       10.9650      -2.54872     -0.702618      -1.26867     -0.508684       1.92775      0.993484     -0.724184     -0.141564     -0.178877    -0.0365776     0.0296921   -0.00198096   -0.00155869   0.000178415   5.07853e-05       5.73211       6.69384       7.42070       5.95778       5.54008       4.21889       3.12316       2.18823       1.32021      0.826481      0.434961      0.209945      0.103304     0.0411918     0.0149407    0.00493904    0.00113044   0.000163411
   9  15 2676.9793    2.6410  0.8192 11.0183 -0.0001       1.46867  0.0458   0.0934   0.0775    0.2586   0.0000       1.02772   438.0273       23.0974       22.9838      -5.08656       7.34064       2.52262      -5.34662      -2.71409       1.65716       1.07922     -0.294072     -0.240165     -0.145129   -0.00932900    0.00457344   0.000931857  -5.24432e-05   0.000155388       5.85565       7.01209       7.10894       6.80615       5.44307       4.54566       3.12399       2.08301       1.44969      0.854978      0.484725      0.216422      0.107748     0.0417955     0.0163885    0.00456611    0.00107634   0.000200559
   9  16 2815.2205    3.0710  0.8685 11.2479 -0.0039       1.79766  0.0471   0.1074   0.0867    0.3067   0.0000       1.01255   444.4321       2.83340       7.85207     -0.233266      -2.66278       2.18288      -2.71233       1.11266      -2.31303       1.29621    -0.0356364     0.0830819    -0.0960702    -0.0223015  -0.000877320   -0.00444474  -5.61258e-05  -0.000127920       6.65430       7.08568       7.15971       7.09641       5.84986       4.40346       3.23568       2.40924       1.45082      0.808909      0.480930      0.251856      0.105067     0.0394685     0.0133966    0.00401041   0.000882900   0.000153726
   9  18 3091.4773    4.0548  0.8389 12.2265 -0.0104       1.50397  0.0475   0.1544   0.0880    0.2429   0.0000      0.962467   427.4717      -6.24466       9.71989       5.95233       8.68196       4.97025       3.03207      -1.88542      0.175731     -0.875824     -0.384268    -0.0757231      0.119425     0.0261632     0.0231505    0.00680621   0.000328051   0.000214769       6.10578       7.44158       7.26289       6.75791       5.86653       4.38266       3.37275       2.42223       1.41565      0.787858      0.496114      0.226236      0.119929     0.0383871     0.0147208    0.00463821    0.00115759   0.000199785
   9  19 3229.6431    3.9826  1.2511 12.3970 -0.0054       3.28036  0.0650   0.1268   0.1122    0.2196   0.0000       1.07314   435.9983       2.64471       6.25921       10.3429      -3.12426       8.98206       2.71792       4.30035     -0.408344     -0.722208      0.628568     -0.357587      0.150069    -0.0514175    0.00450137   -0.00423607   4.65701e-05  -0.000121320       7.98060       9.82390       9.15179       8.13115       7.40675       5.83505       4.36098       3.07699       1.76265       1.08312      0.561568      0.265967      0.130118     0.0485707     0.0169236    0.00586948    0.00141663   0.000235199
   9  20 3367.7259    3.4376  1.8471 11.5122  0.0040      0.955783  0.0816   0.0856   0.1355    0.1803   0.0000      0.665073   432.8582       12.8973       17.6205      -9.24058       10.5383      -2.15880       2.41967      -1.75371      0.353091       1.40258     -0.992596    -0.0507139     -0.212727    0.00230966     0.0295051    -0.0171978    0.00134847  -8.34934e-05       10.0095       11.6160       11.7350       10.7642       9.12172       7.02140       5.10417       3.35933       2.22971       1.36302      0.708879      0.328204      0.158134     0.0630806     0.0222876    0.00665451    0.00164047   0.000261729
   9  21 3506.3164    2.9297  2.6670 10.8825 -0.0122      0.374469  0.0891   0.0608   0.1672    0.1719   0.0000      0.315414   445.8363      -19.1594       16.0980       22.8332       6.80763      0.394698      -1.63945     -0.272445       3.93224     -0.535833      0.684431     0.0886742    -0.0480881    0.00447237    -0.0307958   0.000801403  -0.000169795  -3.48120e-05       11.3438       13.1322       13.4434       12.1887       10.2861       7.89094       6.00536       4.02747       2.45084       1.46821      0.789498      0.386743      0.188822     0.0735791     0.0250704    0.00767808    0.00188967   0.000305096
   9  22 3645.4928    2.5058  3.6334 10.6882  0.0000      0.987625  0.1133   0.0470   0.1938    0.1259   0.0000      0.225997   427.9179       16.1212       14.8839       26.7674      -5.44027       8.56532       4.34023       5.82526      -2.24021      -1.73587    -0.0107318   -0.00680047     0.0805731     -0.161301    -0.0103132  -0.000532699   -0.00263652  -0.000128064       12.7200       16.3143       15.2881       14.4879       12.4154       9.92260       7.42902       5.15473       3.09178       1.92363      0.983082      0.508161      0.225984     0.0964157     0.0318948     0.0106729    0.00264842   0.000481433
   9  23 3784.2841    2.0867  5.1824 10.3580 -0.0035      0.428732  0.1349   0.0339   0.2592    0.1024   0.0000      0.163663   445.2729       5.36853     -0.511878       38.1373       13.2550     -0.966477      -1.93365      -4.14064       1.25729      -2.70010       1.27316     -0.597909   -0.00491633    -0.0911754    -0.0525201    -0.0100644   -0.00135921   0.000430101       16.4929       19.9841       19.4733       17.8587       15.5320       12.0477       8.83437       6.03033       3.89276       2.22577       1.24098      0.596508      0.273416      0.105366     0.0397930     0.0118736    0.00299006   0.000498188
   9  24 3923.9776    1.7736  7.4036  9.7517  0.0001      0.362526  0.1804   0.0249   0.3122    0.0968   0.0000      0.104450   425.7226       18.2560       18.1927       26.1232      -9.66454       6.57128       20.1280      -5.54404      -5.44399       4.15729      0.641917     -0.626447      0.175495      0.184516   -0.00824353    -0.0133899    0.00161314  -0.000588152       20.0167       24.8264       24.8372       22.3991       19.9889       15.1574       11.2843       7.75418       4.81409       3.03807       1.54466      0.794363      0.349255      0.150382     0.0506992     0.0169503    0.00423387   0.000676278
   9  26 4202.4651    1.2619 11.9252  9.4407  0.0004    0.00594845  0.2794   0.0166   0.4936    0.0656   0.0000     0.0881339   466.3562      -32.8308       50.0842      -16.5132      -29.8303       17.3836       49.9442      -3.13157      -9.31354     -0.252478     -0.996187    -0.0667441      0.399184     0.0209204     0.0378144    -0.0197585   0.000385411    0.00257874       28.6360       36.3281       36.1490       33.3267       28.1406       22.0314       16.5409       11.2972       7.04303       4.31537       2.32652       1.15602      0.553537      0.222936     0.0783687     0.0246201    0.00604372    0.00100596
  10   9 1879.9851    0.3920  0.4301  8.9247  0.0015       9.85285  0.0379   0.0204   0.0679    0.0918   0.0000       2.97624   439.1882       1.37353       13.1188       1.06635       3.53753       6.10335       3.17967      -3.18502     -0.330227     -0.913840      0.798253    -0.0436491    -0.0927148     0.0636812     0.0112581   -0.00230126   -0.00242303  -0.000597148       5.02984       5.85915       6.65852       5.88476       4.95186       3.94619       2.64970       1.85205       1.38356      0.848315      0.503305      0.303230      0.148314     0.0690823     0.0266175     0.0125800    0.00405930    0.00101015
  10  10 2021.5169    0.6054  0.5285  9.0878  0.0002       7.46940  0.0387   0.0260   0.0685    0.1174   0.0000       1.99064   431.2234       9.87175       10.9886     -0.408999       8.31918       2.06549      -3.90764       1.21263       1.40745     -0.212407     -0.310667    -0.0277880     0.0905957    -0.0361522     0.0197319    0.00863020    0.00155559   0.000466220       4.43066       6.59566       5.57142       6.39039       4.41310       4.50587       2.79724       2.36081       1.43126       1.00249      0.578258      0.306154      0.158964     0.0693762     0.0362873     0.0107372    0.00511019    0.00110339
  10  11 2162.8995    0.8374  0.6315  9.6142 -0.0110       4.02088  0.0475   0.0338   0.0786    0.1564   0.0000       1.50642   438.7643       6.23054       10.8905       10.6654       1.49788       4.22849       1.43465       1.06214      0.777504       2.00644     -0.243965     -0.867156     -0.137805     0.0233312    -0.0174771    0.00778241    0.00235747  -0.000257662       7.11578       8.01120       7.75585       7.82848       7.18296       5.53710       3.42369       2.19206       1.86765       1.26298      0.797381      0.414924      0.191753     0.0746112     0.0294045     0.0125872    0.00398398   0.000977315
  10  12 2302.9119    1.1360  0.6723 10.1511 -0.0217       5.15016  0.0467   0.0463   0.0793    0.1902   0.0000       1.36920   440.8049       2.00740       7.71181       6.06060      -4.69905      -6.01698       4.93417      0.338892     -0.653148       2.97155     -0.364622     -0.552995    -0.0488309      0.117962    0.00701317    -0.0113861    0.00354223  -5.74872e-05       6.32944       7.04191       6.92692       7.46890       6.19094       4.93566       3.46389       2.46731       1.71455       1.20626      0.702760      0.393176      0.200997     0.0846937     0.0363082     0.0130749    0.00416894    0.00110824
  10  14 2578.7003    2.0486  0.8659 10.8281 -0.0013       3.59589  0.0462   0.0670   0.0842    0.2058   0.0000       1.15653   434.1599       13.1757       20.0882       1.37183     -0.563811       2.94909       3.22858     -0.506898     -0.737907      0.268421     -0.240675      0.460040     0.0638063    -0.0291691     0.0346832     0.0114633   0.000772054  -0.000489550       5.45127       6.21984       6.25541       6.08377       5.52088       4.36152       3.26151       2.48183       1.57973       1.05970      0.630620      0.335629      0.169612     0.0799670     0.0335758     0.0118797    0.00392237    0.00121714
  10  15 2716.9864    2.5502  0.7979 11.2886 -0.0026       1.38603  0.0433   0.0887   0.0752    0.1988   0.0000       1.08518   433.0254       5.94058       14.5079       4.94694       1.56193     -0.497540     -0.719282       1.98925     -0.787106     0.0928262     -0.721712    0.00706165    -0.0481963     -0.136091    -0.0289602    0.00527473   -0.00666331   0.000523506       5.28418       5.86992       6.36003       6.31475       5.16652       4.00806       3.23973       2.46192       1.59771      0.956275      0.506902      0.349330      0.182045     0.0843621     0.0341338     0.0134976    0.00394715    0.00122078
  10  16 2855.7017    3.3425  0.8534 11.6798 -0.0026      0.879381  0.0436   0.1167   0.0852    0.2132   0.0000       1.07388   432.8350      -1.93169       17.0689       3.48900       3.56951      -1.83203      0.419138      0.129483      0.853362     -0.940030      0.148153     -0.294055    -0.0823408      0.139636    -0.0313937   0.000307623   -0.00514146    0.00157723       4.80495       6.45500       6.31078       6.18232       5.14574       4.04588       3.10147       2.17197       1.43353      0.994390      0.504367      0.321450      0.156768     0.0700071     0.0312538     0.0127083    0.00365311    0.00121437
  10  17 2994.4844    4.1998  0.7359 12.2422 -0.0066       1.83168  0.0378   0.1517   0.0746    0.1992   0.0000      0.767835   441.2294       9.40214       8.39637       1.42416       3.91968      -3.07591      0.273477     0.0498201       1.43178      0.652775      0.723272     -0.108221     0.0682648     0.0739610     0.0266396   -0.00392456   -0.00460802   4.65385e-05       4.46034       5.55115       6.21209       5.30881       4.78713       3.86353       2.86715       2.09232       1.38568      0.903972      0.480863      0.298490      0.151677     0.0651892     0.0297211     0.0126196    0.00405974    0.00125109
  10  18 3132.8311    4.1164  0.9907 12.2122 -0.0054     -0.578077  0.0523   0.1308   0.0844    0.2673   0.0000      0.642123   439.6675      -1.06923       3.15772      -3.19544      -3.46289      -2.80674      0.658769    -0.0321256       1.88519     -0.979483      0.201314     -0.457449    -0.0698780   -0.00555878    0.00137705     0.0132043   -0.00760511  -0.000848765       5.93598       6.79632       6.98603       6.55503       5.73808       5.07780       3.70884       2.69781       1.88735       1.18618      0.692514      0.371496      0.185424     0.0822621     0.0364883     0.0139892    0.00496184    0.00134954
  10  19 3271.2885    3.9191  1.3120 11.9304  0.0023      0.760947  0.0647   0.1116   0.0987    0.2567   0.0000      0.667948   421.1157     -0.474807       10.2279       10.5706       2.88140       2.30336       8.08271     -0.234539      0.763741    -0.0484606     -0.195343     -0.409795     -0.204341     0.0294640  -0.000672294   -0.00356860   -0.00117224   -0.00233142       6.89914       7.90437       8.31744       7.97753       6.81324       5.51598       4.13637       3.00875       2.03539       1.26182      0.762564      0.422674      0.222471     0.0972742     0.0423963     0.0153780    0.00534938    0.00149936
  10  20 3410.2882    3.4177  1.8909 11.7991  0.0019       1.56678  0.0749   0.0834   0.1319    0.1482   0.0000      0.568807   436.6987       3.32117       23.7946       9.15310      -15.3882       1.63150       5.42913      0.790668       4.44885      0.772786      -1.17363      0.322203     0.0881518   -0.00811693    -0.0625841     0.0191059   0.000423625  -0.000862428       8.05840       9.74019       9.95578       9.26652       8.07283       6.55324       4.98065       3.52936       2.49403       1.44749      0.826266      0.497098      0.249527      0.112496     0.0452499     0.0190960    0.00624959    0.00174625
  10  21 3549.2444    2.7792  2.8718 11.1383 -0.0027      0.764117  0.0951   0.0550   0.1673    0.1180   0.0000      0.327742   430.4151      -9.54730       12.5170       7.59350       4.08679      -1.92971      -14.2189     -0.278506       1.91713      -1.23424       1.03047      0.291723     -0.660103    -0.0128371     0.0668695   0.000521634    -0.0153766    0.00101236       10.3134       11.9819       12.2798       11.5257       9.93279       8.47176       6.66001       4.63072       3.18669       1.99453       1.10425      0.638279      0.338326      0.138114     0.0657653     0.0249924    0.00808315    0.00228939
  10  22 3688.7014    2.2605  4.0990 10.6681 -0.0018      0.721309  0.1169   0.0396   0.2121    0.0960   0.0000      0.210339   439.0721       5.94352       13.7293       2.95678       16.3047      0.971949      -17.3690      -6.98941      -1.59030       3.55452      -1.14218     0.0419234      0.515984     0.0433900     0.0909706     0.0101147   -0.00479092    0.00323255       12.1463       14.9609       14.8125       14.4083       11.9537       10.5169       7.98195       5.62587       3.85724       2.43719       1.39931      0.773532      0.395158      0.176569     0.0787246     0.0305790     0.0101774    0.00280369
  10  23 3827.8735    1.9585  5.7969 10.1398  0.0010      0.260841  0.1455   0.0286   0.2527    0.0883   0.0000      0.133092   435.0479       24.3410       34.6346      0.159100      -13.0863       28.7941       10.1514       16.9644     -0.912642      -3.34417     -0.375886      0.806146      0.251343     -0.290021      0.183403     0.0280826     0.0222870    0.00262540       14.6324       17.5902       18.0900       17.0168       14.8990       12.2096       9.59769       6.65784       4.66479       2.87722       1.65815      0.952217      0.470802      0.223113     0.0920587     0.0380444     0.0121404    0.00343757
  10  24 3968.2352    1.5984  7.5662 10.0061  0.0006      0.568825  0.1814   0.0227   0.3281    0.0672   0.0000      0.114657   453.2429       59.5122       17.8221      -21.6879       3.81324      -22.8324    -0.0631442       17.5591     -0.560775       1.22208      -2.01489       1.27611      0.282888      0.208121     -0.274656    0.00497033     0.0141597   0.000660447       18.1805       22.1885       23.3978       21.1223       18.8278       15.5022       11.3786       8.71322       5.58774       3.54924       2.11764       1.16950      0.568835      0.293873      0.113366     0.0457914     0.0156932    0.00471399
  10  25 4107.0233    1.3713  9.6445  9.7528 -0.0038    -0.0179114  0.2163   0.0186   0.4101    0.0623   0.0000     0.0941853   425.2999       54.9823       10.6029       14.1591       6.55145      -10.5146      -10.5662       27.8657      -7.26098       2.98468     0.0321460       2.58146       2.03637     -0.452714     0.0989661    0.00111028     0.0268714    0.00502930       21.5782       27.1579       26.8473       25.4075       22.6928       18.1438       14.3131       10.4502       6.79141       4.42714       2.53834       1.41048      0.718717      0.334876      0.144373     0.0547287     0.0175753    0.00545601
  10  28 4525.4922    0.7784 17.7830  9.4861 -0.0015     -0.689862  0.5422   0.0122   0.8873    0.0479   0.0000      0.124884   403.9185      -45.0920      -8.56243       1.90752       34.5091      -53.0383      -4.32854       28.1999       13.8951      -2.50448       2.23554     -0.977204     -0.226288     -0.115042      0.321598     -0.339008     0.0212447    0.00895827       40.8068       52.2995       52.7355       51.1572       43.3599       36.8473       28.2890       20.5925       14.0008       8.92931       5.33853       2.94334       1.52647      0.715393      0.312785      0.119462     0.0393814     0.0111974
  11  11 2199.9147    0.8704  0.6183  9.3935 -0.0036       6.18177  0.0395   0.0339   0.0643    0.1574   0.0000       1.38137   436.2324       4.94084       28.8813       3.70983       4.31785      -3.66847      -4.16798     -0.557320      0.547202     -0.241965      0.600511     -0.532597    -0.0507142    -0.0394525     0.0407667     0.0280401    0.00435588   -0.00199980       5.27964       7.14743       7.05397       6.78368       5.50650       4.40709       3.22849       2.27699       1.51064       1.03031      0.592721      0.380004      0.194509      0.103808     0.0479203     0.0208960    0.00848326    0.00311359
  11  12 2340.1082    1.2735  0.8826  9.7210 -0.0072       4.38757  0.0478   0.0420   0.0810    0.2476   0.0000       1.05670   433.2640       8.72366       10.0257      -4.91117       8.64571      -5.09095       3.83485      0.334029      -1.40162       1.05308     -0.974710     -0.500889    -0.0921370     0.0481104     0.0617130   -0.00298070    0.00745397   -0.00117058       5.49951       6.36669       7.10087       6.83211       5.58431       4.85721       3.55309       2.51001       2.07790       1.22340      0.705693      0.466856      0.275558      0.140970     0.0696148     0.0261440     0.0115070    0.00483216
  11  13 2478.5273    1.7366  0.7503 10.4069 -0.0043       4.03573  0.0379   0.0603   0.0718    0.2218   0.0000       1.14100   441.4527      -1.21569       9.40404       2.60343       2.94223       2.36294      -1.27914       1.92256      -2.89820     -0.313205      0.379197     -0.276589      0.472523    -0.0432307    -0.0719437   -0.00667368   -0.00408257   0.000837355       4.40927       5.23182       5.11190       4.83675       4.38372       3.85132       3.12281       2.35553       1.66876       1.02980      0.686505      0.362378      0.207590      0.104580     0.0481898     0.0227653    0.00839726    0.00295875
  11  14 2616.9235    2.2166  0.8782 10.9033 -0.0000       1.40986  0.0419   0.0738   0.0876    0.2019   0.0000       1.07837   437.8606       8.59323       14.7269       2.84564      -5.46121       3.82692       2.00476      -1.12638      -1.03317      0.204800      -1.05804     -0.222604      0.238842    -0.0274872    -0.0658540   -0.00379406     0.0128091   -0.00211425       4.54435       5.69385       5.70792       5.35493       4.85455       3.99959       3.26307       2.36137       1.63935       1.10373      0.659954      0.392351      0.221924      0.107148     0.0532774     0.0219622    0.00980839    0.00341553
  11  15 2756.1737    2.8027  0.8206 11.4565 -0.0012       1.83229  0.0464   0.0966   0.0776    0.2078   0.0000      0.945183   441.2505       8.02274       14.6907       7.04097      0.201803      -3.09281      -9.88316      0.952838       4.02071      -1.86053     -0.384411      0.428200     -0.198201     0.0225505    -0.0621225    -0.0103218     0.0189948   0.000419280       4.97828       5.21472       5.52415       6.09031       5.41691       3.72942       3.37332       2.58408       2.03591       1.17455      0.641910      0.446897      0.272712      0.146109     0.0632268     0.0268680     0.0104949    0.00343969
  11  16 2895.4988    3.4847  0.8917 11.7632  0.0027       2.76672  0.0440   0.1107   0.0816    0.2117   0.0000       1.02402   437.5530      -7.29070       3.84103     0.0313454      -2.76068      -1.37428      -2.45281      -1.04858       1.03520     -0.166194      0.976202     -0.600184     -0.186274      0.175429    -0.0309397   -0.00989088    0.00912613    0.00240545       4.77539       5.92173       6.14375       5.95106       4.87332       4.33278       3.12300       2.57432       1.70915       1.09387      0.644558      0.421457      0.218987      0.114614     0.0586290     0.0227847    0.00931919    0.00359905
  11  17 3034.4886    3.9582  0.9643 11.8392 -0.0048      0.870024  0.0481   0.1192   0.0856    0.2625   0.0000       1.07185   434.3652       6.43806       12.8979      -6.51487       3.77758       2.56713       2.82561      0.880158      0.823057      -2.27566     -0.742768       1.00320      0.467637     -0.149129    -0.0209968     0.0463286   -0.00869339   -0.00182273       5.00644       6.40438       6.65868       6.29914       5.20604       4.36605       3.37279       2.53030       1.71962       1.10062      0.675137      0.402468      0.222328      0.110068     0.0609884     0.0231555     0.0102308    0.00354674
  11  18 3173.4683    4.2280  0.9096 12.4729 -0.0050      0.929912  0.0450   0.1349   0.0833    0.1842   0.0000      0.823798   436.2290       12.7949       14.4160       2.01062      -5.26251       1.31549     -0.928000    -0.0167579      -1.62017     -0.339991      0.482475     -0.650530    -0.0415156     0.0639884    -0.0233032   -0.00165443    -0.0165206   -0.00292508       4.66298       5.90475       5.45393       5.85723       5.26578       4.06864       3.31655       2.55343       1.94480       1.08726      0.741865      0.426160      0.253308      0.143940     0.0585436     0.0292185    0.00902574    0.00352748
  11  19 3312.1111    3.6892  1.4281 12.2165 -0.0046      -1.43931  0.0728   0.0979   0.1050    0.1696   0.0000      0.533529   443.9140      -7.37976       4.77955      -6.45916      -3.04207       5.40827      -2.99221       2.69662       3.02544      0.649275    -0.0727634     -0.507704   -0.00473966      0.321633     0.0163843     0.0166948    0.00451865    0.00145269       6.53651       8.88859       9.64563       7.70357       8.48478       5.99994       5.02522       3.93324       2.19066       1.92945       1.00604      0.603599      0.373742      0.154538     0.0856393     0.0348608     0.0142939    0.00526494
  11  20 3451.4975    3.3047  2.2107 11.2365 -0.0048      0.317907  0.0748   0.0671   0.1330    0.1404   0.0000      0.288647   433.4165       8.51284       16.2440      -5.51514       5.67430      -5.41869      -2.10271      -1.42962     -0.928108      -3.00211     -0.330218      0.388325      0.786050    -0.0137037      0.180901    -0.0214634    -0.0268129    0.00298490       7.25945       9.32663       9.19168       9.00874       7.91030       6.37320       5.45931       3.85556       2.85024       1.83377       1.05540      0.668712      0.365846      0.194552     0.0899949     0.0387884     0.0157552    0.00576551
  11  21 3591.2111    2.6216  3.2516 10.8631  0.0000      0.603633  0.0952   0.0458   0.1704    0.0994   0.0000      0.237136   440.6906       19.8757       28.3911       13.5688      -4.65225      -11.5289       8.19569      -2.75448       2.74602       2.79145     -0.677886      0.283392      0.777629      0.259418     0.0983153    -0.0170221    -0.0217548   -0.00349155       9.13307       11.5836       12.2532       11.2937       9.94033       8.24388       6.44746       4.84548       3.31361       2.22152       1.36109      0.818778      0.439694      0.227304      0.116629     0.0485312     0.0201434    0.00733751
  11  22 3730.8612    2.1783  4.5067 10.5853 -0.0007      0.722195  0.1249   0.0343   0.2052    0.0832   0.0000      0.179253   446.3649       25.4519      -8.25703       10.3644       18.0871       6.78870      -8.21204      -1.40604       3.17724     0.0550585      -2.03140       1.68821     -0.684281     -0.319292    -0.0280752     0.0313318     0.0240787    -0.0161191       11.7750       15.3350       15.5540       14.8185       13.2924       10.7926       8.61592       6.24893       4.39297       2.98951       1.80501       1.07581      0.592921      0.303798      0.143091     0.0637516     0.0257084    0.00950725
  11  23 3871.0909    1.8471  5.9801 10.0614  0.0006      0.289723  0.1363   0.0253   0.2525    0.0768   0.0000      0.128347   435.6774      -23.3161       31.5409       10.3734      -19.9450      -3.65225      -14.2536       1.15984     -0.696625      -1.31674      0.401407     -0.424228      0.360000      0.381238      0.217765     0.0661642    -0.0480053   -0.00982604       13.6708       17.2301       17.4923       16.9915       14.6516       12.1535       9.49920       7.00378       4.88184       3.20903       2.00843       1.19672      0.631649      0.335261      0.159571     0.0712086     0.0274235     0.0102794
  11  24 4010.7705    1.5557  8.2690  9.9517 -0.0031      0.171969  0.1805   0.0207   0.3338    0.0612   0.0000     0.0967965   435.3126      -19.1115       17.2885       21.5161       26.8871       1.26898      -9.72926      -15.4404      -2.55095       4.33705      -1.21559      0.117165      0.883207      0.444903      0.522097      0.153805    -0.0462942    0.00534901       16.5000       20.6434       20.7156       20.1905       17.7386       15.0932       12.1077       9.00485       6.35931       4.12473       2.62880       1.50119      0.831213      0.427362      0.204421     0.0909407     0.0356721     0.0129782
  11  26 4291.7746    1.1157 14.2189  9.5662  0.0017     -0.131895  0.3366   0.0146   0.5652    0.0514   0.0000     0.0883875   406.4833      -48.3518       71.4641       66.6568       16.1039     -0.948460      0.939047       28.1420      -9.95769      -1.74590       2.69007      -3.60253      -2.43089     0.0775744      0.270761    -0.0640302    -0.0419368     0.0202755       25.2191       32.9072       33.5396       32.8185       28.9643       24.4528       19.1608       14.5552       10.2440       6.76042       4.31844       2.54681       1.39807      0.741962      0.347081      0.159122     0.0598701     0.0227534
  12  10 2093.7460    0.7007  0.6151  9.0355 -0.0053       9.20604  0.0514   0.0272   0.0646    0.1338   0.0000       1.54052   441.0255       3.41987       14.5528      -5.05903      -1.62545      0.157540     -0.511300       3.04489     -0.390624     -0.458650    -0.0874685      0.304934     -0.275104    -0.0856859     0.0604593    -0.0178381     0.0276371    0.00748783       5.07078       4.43522       6.85129       7.32349       4.57949       5.42461       4.30348       2.24982       2.12117       1.73332      0.883930      0.497489      0.432998      0.204751     0.0859283     0.0440831     0.0231172     0.0114738
  12  11 2235.8680    0.9660  0.6127  9.5879 -0.0059       3.31436  0.0386   0.0349   0.0622    0.1452   0.0000       1.20099   441.3199       6.25827       7.71413      -3.97493      -3.23603       1.91914       1.22925     0.0627776    -0.0595631      0.949687      0.303351      0.494033     0.0934588      0.188809    -0.0249370    -0.0178592     0.0131254   -0.00279273       4.44959       5.75335       5.26764       4.73515       4.13248       4.19381       3.56736       3.07318       2.20555       1.37579      0.925455      0.458832      0.283719      0.156295     0.0738076     0.0361430     0.0174662    0.00703871
  12  12 2376.3837    1.3622  0.9088 10.0148 -0.0017       3.63313  0.0461   0.0416   0.0831    0.1954   0.0000       1.15571   436.2012       7.13228       13.7314      -3.82310       2.45166       3.21616       1.16113     0.0703934      -1.45264      -1.46205      0.719493      0.295214      0.141712     0.0682074    -0.0797342     0.0690250     0.0133280    0.00212451       4.81491       6.60711       6.56148       6.70440       5.54112       4.59900       3.68181       2.38987       1.81959       1.19802      0.869756      0.482555      0.308794      0.164219     0.0844402     0.0399361     0.0177309    0.00822064
  12  13 2515.5024    1.8963  0.9050 10.0494 -0.0011       1.91293  0.0418   0.0571   0.0765    0.3150   0.0000      0.914935   442.1105       4.54307       18.2627       3.37789      0.714151      -1.18922       5.02748     -0.539765       2.44007       1.21631      0.265417     -0.193272      0.211580     -0.153718      0.133133     0.0284568   -0.00962129   0.000478201       4.05335       5.24517       5.25933       5.51210       4.61471       4.04307       3.26029       2.35728       1.66067       1.22160      0.792352      0.483396      0.295054      0.155586     0.0837706     0.0403502     0.0173076    0.00808525
  12  14 2654.6242    2.5384  0.9178 10.5936 -0.0006       2.27882  0.0441   0.0759   0.0780    0.2987   0.0000      0.933813   435.8292      -8.67662       4.88150       9.21551       4.42426     -0.823200      -4.44265       3.96914       2.78164      0.855682       1.21804      0.280766     -0.270420      0.123563     0.0736208     0.0803846    -0.0136580   -0.00674689       4.43379       5.22902       5.59422       5.10382       4.79167       4.12587       3.34064       2.64006       1.76886       1.21315      0.893286      0.557646      0.299790      0.166264     0.0782010     0.0448042     0.0183121    0.00782134
  12  17 3073.8346    4.0490  0.8878 12.4085 -0.0071       2.55197  0.0472   0.1248   0.0772    0.1625   0.0000       1.03695   442.6885      -1.40263       16.8264      -1.98453     -0.345636       2.43849       6.18084      -1.73791       3.18616     -0.754883       1.30950      0.715695     0.0689135     0.0521194      0.128819    -0.0464588   -0.00325795    0.00471019       4.02839       5.72931       5.23058       5.21680       4.90334       3.91822       3.57855       2.32959       1.96553       1.18459      0.898189      0.508478      0.315745      0.159128     0.0849423     0.0420276     0.0177015    0.00752937
  12  18 3213.2174    4.0437  1.0170 12.6159  0.0034       1.23125  0.0532   0.1201   0.0891    0.1669   0.0000       1.14780   430.3175       5.57293       16.5906      -5.70009     -0.673955     -0.567689      -8.62643      0.486513       1.92443     -0.447434      0.793432     -0.355675      0.206887      0.259063     -0.123256    0.00602430     0.0256428    0.00483967       5.16139       6.48065       6.30635       6.66888       5.74490       4.74358       3.88687       2.76045       2.22036       1.49896      0.923145      0.559170      0.343527      0.213308      0.100566     0.0482379     0.0206959    0.00925649
  12  19 3352.7513    3.5994  1.5267 11.9621 -0.0110      0.704432  0.0653   0.0890   0.1087    0.1625   0.0000      0.738827   449.4350       3.68109       9.85068      -1.25687      -1.34228      -2.42615      0.668169      -2.49437       1.14918       1.88912      -1.52309      -1.43551    -0.0183694      0.181178     -0.228133     0.0911039     0.0288474    -0.0146023       5.41761       6.78913       6.96708       7.27167       6.20170       5.35948       4.37167       3.28223       2.50419       1.63157       1.13639      0.700625      0.424036      0.220296      0.123163     0.0618457     0.0262251     0.0114153
  12  20 3492.4953    2.9968  2.2856 11.2282 -0.0034      0.507303  0.0726   0.0579   0.1319    0.1225   0.0000      0.341442   441.3817       18.9528       9.08820      -6.44240       6.18134      -11.9306      -1.69836     0.0262600      -2.90599       2.13923      -1.45238       1.09116      0.152726     -0.213973      0.160689     -0.100181   -0.00905387   -0.00657020       6.83710       8.81146       8.56777       8.62791       7.84215       6.69466       5.32370       3.93986       2.98043       2.00819       1.36101      0.841816      0.486775      0.271565      0.134967     0.0654728     0.0284120     0.0118520
  12  21 3632.7847    2.5650  3.6242 10.5376 -0.0016       1.12704  0.0925   0.0402   0.1725    0.0971   0.0000      0.189030   425.6615      -6.42706       8.13256      -4.14203      -13.7646       18.2053       3.96093      -5.43854     -0.834316       2.22447     -0.211072      0.780930     -0.531721      0.141650      0.130922     0.0470159    -0.0220930    -0.0354929       8.36183       10.3155       10.4546       10.2875       9.40357       7.77884       6.54930       4.97404       3.70233       2.52249       1.60851      0.999376      0.583482      0.331198      0.168141     0.0813584     0.0363687     0.0152527
  12  22 3773.1189    2.0912  4.9107 10.4438 -0.0016      0.910585  0.1213   0.0305   0.2096    0.0737   0.0000      0.155986   451.7790       10.1806       17.6760      0.436282       12.4819       12.2412       14.5116     -0.659093      -2.44973       2.02811      -3.19855      0.833154     0.0890395     -0.768291     -0.141752     -0.154970    -0.0425766    0.00399091       10.5034       13.0681       13.7169       13.1835       11.9986       10.1933       8.36974       6.42571       4.59858       3.21608       2.14151       1.34804      0.757773      0.433881      0.218964      0.108827     0.0496265     0.0206841
  12  23 3913.3423    1.6934  6.7625 10.1409 -0.0042      0.589345  0.1527   0.0226   0.2790    0.0606   0.0000      0.131730   424.6867       56.6378       9.96037      -26.9809       18.7816       31.2081       16.4240      -1.52117       1.18897     0.0989554      -1.82751      -2.61953      -1.58418     -0.791591      0.272986     0.0499206    -0.0999779    0.00595126       12.6603       16.0559       16.2500       16.2501       15.0591       12.7103       9.98172       7.84373       5.74592       4.05425       2.57819       1.64115      0.966822      0.559777      0.280572      0.136620     0.0589664     0.0247578
  12  24 4053.3883    1.4831  9.0707  9.8229  0.0008    -0.0101158  0.1838   0.0186   0.3452    0.0577   0.0000     0.0911627   444.4434      -4.13309       27.6240       37.5608      -22.6329      -4.37882      -9.42937       12.5546      -4.78829      -7.40921      -3.33734      0.950138     -0.742181      0.646025      0.427382     -0.220190      0.109406   -0.00741449       15.3554       18.7837       19.7418       19.5969       17.2920       15.1196       12.1052       9.62108       6.88514       4.78434       3.13088       1.97948       1.14514      0.637669      0.338694      0.164560     0.0762625     0.0304610
  12  25 4194.2805    1.2420 11.3456  9.6568 -0.0021     0.0977066  0.2364   0.0153   0.4362    0.0509   0.0000     0.0832077   464.2900       18.3651       16.2639     -0.544632       30.2496      0.562520       13.8441      -1.55550       4.84016      -3.44480      0.411063      0.385154     -0.290400     -0.556536     -0.929453     -0.109648      0.153524    0.00225094       18.5058       23.1616       24.2682       23.4223       21.7171       18.1503       15.0157       11.4551       8.43504       5.87443       3.91525       2.41053       1.46739      0.799303      0.423878      0.206367     0.0908257     0.0388686
  12  27 4475.4968    0.9075 16.9523  9.3681 -0.0005     -0.203015  0.4294   0.0107   0.6854    0.0453   0.0000     0.0989722   443.5328       5.28250       5.99485       3.32691       57.7585       37.4552       6.13088      -44.0429       18.2872      -4.28234       4.29772       8.51730      -2.49021      -2.26988      -1.38819      0.351783      0.205767    -0.0869672       27.2606       35.4529       36.9303       35.9943       33.0654       28.0251       23.0636       17.9066       13.3122       9.25643       5.92061       3.88794       2.23180       1.26057      0.671052      0.322793      0.142830     0.0580128
  13  10 2128.5786    0.8064  0.5852  9.2573 -0.0002       7.88341  0.0460   0.0277   0.0575    0.1215   0.0000       1.55365   430.7177      -5.33827       16.4526      -2.04429      -2.39751       3.17590      -3.53078      -4.62294       2.02421      0.372998    -0.0757911      0.301723     -0.228164     -0.102698    -0.0956619   -0.00925244    -0.0396412     0.0109050       4.47307       3.33089       5.86357       6.26117       3.62751       4.27285       3.95587       2.36681       1.88380       1.68751      0.907547      0.559957      0.419577      0.241953      0.108054     0.0624444     0.0363725     0.0156360
  13  11 2271.2025    1.0745  0.7653  9.6424 -0.0023       3.30726  0.0390   0.0341   0.0709    0.1593   0.0000       1.04413   437.4495      -3.64513       7.65857       2.51487       7.66212      0.572809      -4.89292      0.629519      -1.28622     -0.575041      0.586352      0.765076      0.122199      0.328299     -0.223298     0.0285095     0.0313160   -0.00746518       4.02849       5.04315       4.92426       4.54932       4.16905       3.61080       3.44442       2.79166       2.17085       1.42996      0.952280      0.611024      0.339655      0.198369      0.115485     0.0561480     0.0290120     0.0150633
  13  12 2411.8880    1.3969  0.8208 10.3676 -0.0056       4.66373  0.0399   0.0417   0.0708    0.1349   0.0000       1.12738   441.9337       6.22088       13.4884      -1.79472      -8.90093     -0.823899     -0.425653       1.68723      0.335430       1.41243     -0.128376    -0.0185422      0.363835     -0.103988    -0.0840782     -0.139584     0.0213633   -0.00752588       3.65837       4.47525       4.89822       4.73867       4.41991       3.47892       3.09337       2.40758       1.65530       1.21802      0.874780      0.567645      0.341125      0.195241      0.119763     0.0565329     0.0289643     0.0153719
  13  13 2551.7362    2.0078  0.8194 10.7529 -0.0061       2.81939  0.0561   0.0679   0.0763    0.2040   0.0000       1.47774   432.0459     -0.232305       12.2724       2.44947      -2.59003       4.73816       3.20903    -0.0913843     -0.122683      0.167786      -1.83686     0.0699015     0.0272140     0.0470583    -0.0510113    -0.0382918     0.0293306    -0.0187143       4.56102       4.65706       6.65468       6.29943       3.91416       5.09043       4.01764       2.39682       2.02927       1.78231      0.915981      0.591892      0.464140      0.247137      0.110357     0.0706979     0.0359301     0.0135921
  13  14 2691.5252    2.4344  0.9395 11.2268 -0.0036     -0.954996  0.0479   0.0712   0.0776    0.2059   0.0000       1.05619   436.5979       1.68943       13.6600       7.65916      -6.90130      0.477546       2.66711       2.72520       3.74078      0.392290      -2.86927     -0.276485      0.431910     0.0280682     0.0856530   -0.00211339   0.000626781    -0.0226077       4.12894       5.32708       4.97042       4.77710       4.94340       4.37971       3.69349       2.72894       2.10195       1.49924       1.14450      0.700145      0.460770      0.243680      0.130667     0.0701398     0.0307990     0.0152426
  13  15 2832.1264    3.2606  0.8400 11.4894 -0.0037      0.959257  0.0420   0.0974   0.0686    0.2297   0.0000      0.833293   436.1598      -1.60613       22.1991       4.48149      0.552608      -4.15644      -3.16302       1.38113       1.64716      0.473274      0.581087     -0.976810     -0.725400    -0.0131630    -0.0407160    0.00797073    -0.0274327     0.0109148       4.23384       4.58565       4.50296       4.78918       4.43558       4.06777       3.30620       2.51896       1.93397       1.37884      0.999833      0.656233      0.396468      0.236772      0.127709     0.0643596     0.0308700     0.0145086
  13  16 2972.5659    3.8017  0.9499 11.8450  0.0016      0.211082  0.0411   0.1076   0.0776    0.2480   0.0000      0.887731   437.9885       2.11840       10.1312       2.37588     -0.640885       4.22801      -2.20749      -2.98330      -1.42389      0.897585    -0.0824599    0.00423471    0.00845879     -0.254088    -0.0897577    -0.0233740     0.0356636    0.00466919       3.70663       4.41019       4.68327       4.31662       4.33014       3.74316       2.95976       2.49458       1.73806       1.32777      0.906255      0.566859      0.359700      0.212678      0.117920     0.0604526     0.0282553     0.0136284
  13  17 3112.4784    4.0695  1.0192 12.1814  0.0011      0.941506  0.0421   0.1138   0.0848    0.2070   0.0000      0.798064   441.2718       4.36818       6.69966       7.03132      0.435347      0.295557      -4.41100      -1.37393     -0.453316     -0.845451     -0.193113     -0.415331     -0.307894    0.00887925     -0.267273    -0.0735514     0.0459501    0.00626616       3.77578       4.73893       4.97184       4.70420       4.56623       3.93374       3.06670       2.52851       1.72538       1.33055      0.897194      0.608213      0.374329      0.219698      0.112611     0.0631741     0.0301236     0.0132918
  13  18 3252.3586    3.8622  1.1999 12.2377 -0.0060       1.71376  0.0505   0.1046   0.0936    0.1941   0.0000      0.813364   441.0476       4.53365       4.06772       5.49293      0.185782       4.38605     -0.929181      -2.98763       1.48475      -2.55528      0.481665     -0.294857     -0.233723      0.169529     -0.236496     -0.167331     0.0184711    -0.0159092       4.27928       5.23704       5.56198       5.60681       5.19373       4.42225       3.49697       2.78319       2.16582       1.47709       1.04533      0.650658      0.420760      0.247939      0.142134     0.0759453     0.0366029     0.0162329
  13  19 3392.4545    3.4668  1.7296 11.7306 -0.0012       1.44951  0.0633   0.0757   0.1083    0.1422   0.0000      0.551838   435.7410       6.63754      -1.47148       10.9736      0.107654     -0.704354       3.92972      0.188062      -2.21706       2.96520       1.29976    0.00692721      0.794425     0.0499425    0.00776028    0.00119136     0.0396442    -0.0130257       5.55697       7.15555       7.41391       7.48272       6.34272       5.69198       4.57583       3.56542       2.74665       1.87315       1.23810      0.843213      0.491054      0.301370      0.153105     0.0893118     0.0433272     0.0196287
  13  20 3532.6195    2.8912  2.8869 11.0593 -0.0038      0.752500  0.0831   0.0485   0.1419    0.0951   0.0000      0.266685   437.0722      -5.33656       13.2462      -1.69415       14.4639       4.34442      -4.04793       6.04908      -3.42158      0.215623     -0.275783     -0.292305       1.23662     -0.131171      0.396617      0.224187   -0.00173150     0.0267458       6.73199       8.37955       8.57569       8.39061       8.10764       6.87046       5.79821       4.58516       3.50183       2.53926       1.72923       1.01237      0.674526      0.398941      0.225729      0.117264     0.0537288     0.0251905
  13  21 3673.3827    2.3427  4.2257 10.5346 -0.0007      0.977209  0.1039   0.0334   0.1800    0.0781   0.0000      0.171352   441.3625       9.98695       11.0879       4.32052       3.87776      -1.80913      -11.8569      -13.7093      -5.78532       2.26689      -1.20822     -0.944260     -0.103114     -0.508728     -0.417622    -0.0457912     0.0605272   -0.00609816       8.30886       10.6086       11.1678       11.2899       9.79244       8.48168       7.33496       5.61102       4.21135       3.04016       2.05507       1.30944      0.791195      0.484441      0.273154      0.138345     0.0682362     0.0330266
  13  22 3813.9236    1.9884  5.8894 10.1801 -0.0039      0.414195  0.1273   0.0250   0.2255    0.0683   0.0000      0.119324   438.9258       6.06957       46.3134       41.6719       3.91209       4.01894       4.11862      -3.39114      -8.15522      -2.16586      -1.49090      -2.05342      -2.31446     -0.214965     -0.706557      0.239142      0.106442    -0.0474028       9.87990       12.8372       12.8559       13.1844       12.1789       10.7488       8.69581       6.73179       5.16148       3.71567       2.53218       1.65712       1.06063      0.609329      0.335352      0.179203     0.0860952     0.0381453
  13  23 3954.8283    1.6488  7.1821 10.0991 -0.0013      0.554789  0.1511   0.0212   0.2745    0.0588   0.0000      0.107724   423.1742       31.4052       21.8866       16.5841       23.5912       12.5320      -5.24321     -0.756748       1.75388      -1.98723       4.62265     -0.383291       1.00658      0.687221    0.00840405     0.0180111      0.123557     0.0218689       12.0536       15.3080       15.8668       15.7673       14.8117       12.4946       10.3487       8.14271       6.28136       4.36702       3.06279       1.94646       1.21001      0.742125      0.392399      0.217185      0.103866     0.0467533
  13  24 4095.2207    1.3882  9.4338  9.7910 -0.0014    -0.0191866  0.1890   0.0166   0.3498    0.0533   0.0000     0.0932586   441.4004      -4.11336      -25.3681     -0.119425       33.0788      -7.58202      -12.5081      -17.1729       16.2312      -2.94521       1.70887      -3.32711       1.41657       1.27610     -0.139483     -0.550401     -0.205220    -0.0516848       14.5959       18.2954       19.2386       18.5589       17.0817       15.0820       12.5564       10.0605       7.60816       5.34366       3.72442       2.35964       1.48145      0.859235      0.474233      0.251702      0.122601     0.0565027
  13  26 4377.3547    1.0015 15.3523  9.5504 -0.0014     -0.162562  0.3608   0.0117   0.5948    0.0436   0.0000     0.0903343   418.2177      -18.4030       1.29963      -15.7623       17.2571       2.51510      -18.2841       5.20327       2.44519      -2.75566      -7.25796      -8.05061      -4.34305     -0.761420      -1.24926     0.0135606     -0.221641    -0.0177217       22.7376       29.5177       31.4389       30.7254       28.1921       24.2764       20.6985       16.1154       12.3092       8.79463       6.05027       3.90223       2.41804       1.44125      0.806656      0.421969      0.202650     0.0955763
  14  11 2305.8180    1.1139  0.8390  9.6197  0.0014       5.44018  0.0365   0.0319   0.0732    0.1586   0.0000       1.05608   441.6565       5.54007       13.7538       2.58862      0.324735       3.86505      0.709945      -3.50920       2.29028     -0.762338     -0.231691      0.739846      0.209826     -0.353220     0.0750986    -0.0309265    0.00278360    -0.0164305       3.37469       4.23589       4.21331       4.13897       4.08986       3.54635       2.96261       2.37837       1.63490       1.30272      0.906975      0.652935      0.436363      0.260464      0.140756     0.0786466     0.0416970     0.0202696
  14  12 2446.8436    1.5831  0.7903 10.3041 -0.0038       3.95165  0.0389   0.0474   0.0654    0.1596   0.0000       1.00273   435.4935       1.55413       16.4864       5.97475      -3.01832       5.77183      -1.89253      -2.18916       1.88546     -0.564526      0.124492     -0.543858      0.718973     0.0408820      0.280297     -0.104570    -0.0613604     0.0110735       3.54309       3.65242       4.27148       4.51173       4.23222       3.12533       3.17200       2.51366       1.78667       1.35186       1.01554      0.706277      0.397168      0.257870      0.173034     0.0863354     0.0441435     0.0231512
  14  13 2587.3964    2.0271  0.9627 11.0240  0.0038       1.82559  0.0434   0.0564   0.0816    0.1534   0.0000       1.08529   442.5330      -2.28305       13.9364       3.12622      -3.97631       1.66399     -0.320808     -0.724330       1.44908       1.63919      0.918958      0.205387     0.0408024     0.0279714     -0.187803    -0.0732621    -0.0111131    0.00240139       3.81090       4.49887       4.53291       4.53717       4.18294       3.57479       3.33485       2.80127       2.13710       1.59983       1.12372      0.696380      0.456969      0.261969      0.169006     0.0878353     0.0463862     0.0234269
  14  14 2728.2009    2.6506  1.0776 10.1622 -0.0041       1.50754  0.0480   0.0675   0.0740    0.5127   0.0000      0.827749   438.2390      -6.87338       12.6990      0.670717      -4.19674     -0.809896       4.46975       3.35167     -0.576922     -0.831590       3.08822     -0.460901     -0.405105      0.229781      0.242544    -0.0301165    -0.0372148    -0.0186255       3.88997       4.82089       4.54457       4.60345       4.46110       4.02359       3.35608       2.88074       2.27096       1.79582       1.18377      0.760522      0.452721      0.307972      0.174456      0.101992     0.0565159     0.0245015
  14  15 2869.2526    3.3463  0.8190 11.6311 -0.0086       1.83970  0.0376   0.1005   0.0728    0.2329   0.0000       1.02071   430.6813       2.32768       4.17830       6.94680      0.390964       7.52816      -4.55725      0.711198     -0.125541      -1.23905      -1.12495    -0.0966104     -0.631358     -0.623085     0.0695375    -0.0669249    -0.0551826    -0.0211143       3.59651       4.19829       4.29288       3.94654       4.10986       3.70246       3.24602       2.35841       1.65706       1.40649      0.970858      0.695496      0.443981      0.274371      0.163345     0.0839904     0.0402882     0.0186744
  14  16 3010.1009    4.1195  0.8509 12.1229 -0.0003      0.364696  0.0385   0.1170   0.0721    0.2128   0.0000      0.969970   441.6024       5.11759       16.3625       7.28497       3.39999      -2.82152      0.790813       1.37129      0.907453      0.137273      0.696622     0.0942895     -0.493997      0.235678      0.284416     0.0405907     0.0206913   -0.00848295       3.48595       4.23689       4.21893       4.14181       4.33503       3.58529       3.09777       2.24445       1.96234       1.39918      0.993961      0.636819      0.391574      0.278169      0.158111     0.0936525     0.0474763     0.0235770
  14  18 3290.8212    3.6632  1.4495 12.0548 -0.0054      0.763425  0.0542   0.0846   0.1006    0.1596   0.0000      0.640520   433.5087       3.25437       19.5683      -5.59354       5.45431      0.875568      -4.24733       3.20486      0.645310     -0.185293      0.829262     -0.977892     -0.189914    -0.0970437      0.296789      0.233667     0.0231694     0.0397546       4.21241       5.32355       5.41296       5.64845       5.17738       4.49763       3.87316       3.02560       2.38731       1.77898       1.23467      0.829991      0.504118      0.339075      0.193059      0.113365     0.0564865     0.0287895
  14  19 3431.5450    3.1173  1.8432 11.9994 -0.0075       1.43315  0.0670   0.0670   0.1138    0.1058   0.0000      0.517570   430.5807       2.26331      -8.40587       14.6990       4.82003       5.69762      -2.06006       3.97193       1.55295       4.20920       4.09427      -1.53903      0.418021     -0.658987   -0.00726036     -0.220146     0.0751945    -0.0161124       5.28739       6.36692       6.98462       6.35470       6.03155       5.62086       4.49534       3.98473       3.08083       2.25400       1.55582       1.01451      0.692984      0.400270      0.221021      0.126502     0.0716596     0.0347661
  14  20 3572.2819    2.6688  3.2657 11.0265 -0.0045      0.594460  0.0849   0.0413   0.1522    0.0850   0.0000      0.240476   429.1808      -3.45133       17.8548       17.9033      -9.70394      -2.85606       9.88766      -2.25479      -5.53443      -3.58065       1.47085       1.36945     -0.229819      0.233333      0.349726    -0.0360738     -0.102571    -0.0131088       6.42750       7.98288       8.40584       8.28701       7.95465       6.85484       5.84585       4.83279       3.70207       2.74245       1.93013       1.31645      0.797224      0.511882      0.303373      0.170209     0.0859332     0.0431431
  14  21 3713.4333    2.2285  4.6693 10.5551 -0.0002      0.682367  0.1056   0.0304   0.1924    0.0732   0.0000      0.148622   438.1667       20.2931       16.4555      -11.7350      -8.44099      -14.1313       6.31722       1.39683       1.88596       4.24860      -3.00151      0.895312      0.775345      0.797791     -0.145459      0.161253    -0.0276815    -0.0488526       8.20559       10.0696       10.5872       10.7365       10.0247       8.73316       7.27159       5.84373       4.67863       3.32402       2.33473       1.60138       1.01254      0.635443      0.365013      0.204142      0.110821     0.0553043
  14  22 3854.2959    1.8360  6.5788 10.1331 -0.0013      0.463745  0.1362   0.0218   0.2408    0.0607   0.0000      0.109045   449.6658      -1.96378       29.2196       20.4730      -15.0314      0.939559       7.28146      -4.65073      -13.9402      0.904294       2.77955       1.59844      -1.90065     -0.668745    -0.0224268     -0.555181    0.00996675    -0.0572966       9.79400       12.9966       13.0096       13.2262       12.2750       11.1029       9.41104       7.38732       5.83801       4.27125       3.03357       2.05005       1.37661      0.802736      0.482084      0.261714      0.136954     0.0672271
  14  23 3995.3565    1.5828  8.5911  9.9566 -0.0003      0.278837  0.1677   0.0184   0.3040    0.0547   0.0000     0.0910237   448.6852       15.6229       24.3667      -24.9359      -25.8497       6.60014       2.60457       9.52069       7.55297      -13.1041      -4.34911       1.50860     0.0632490       1.65653      -1.07453     -0.518965    -0.0267047    -0.0321358       12.0257       15.7172       16.4011       16.2487       14.8456       13.5657       11.0607       9.31871       6.86026       5.10738       3.65655       2.47169       1.59192      0.987437      0.555768      0.318886      0.158745     0.0813269
  14  25 4277.7341    1.1337 13.4879  9.5859 -0.0026     0.0293897  0.2850   0.0125   0.4782    0.0470   0.0000     0.0813049   414.7526       19.5528       57.9724       43.3401      -11.2532      -36.9337      -19.0164       10.4933      -1.18746       1.20355       9.71863      -3.13238      -6.65073       1.55870      -1.05673      0.844944     0.0133385    -0.0144449       17.6910       23.0430       24.6261       24.1534       22.5440       20.2146       16.6843       13.3413       10.3895       7.57551       5.37473       3.71744       2.37721       1.48371      0.857083      0.473902      0.251097      0.123301
  14  26 4420.0353    0.9537 17.0046  9.5293  0.0008     0.0279776  0.4079   0.0099   0.6179    0.0396   0.0000     0.0952052   437.0887      -22.7249       17.9001       10.2464       6.46425       17.2173       20.2684       2.19897      -9.77803      -17.3373       6.43084      -4.63275     -0.868864      -1.22089     -0.829179      0.798173     -0.435420    -0.0719398       22.5098       29.6840       30.4457       30.9614       28.8460       25.6464       21.8688       17.8580       13.4798       10.2452       7.23228       4.96240       3.26278       1.98299       1.16135      0.658736      0.327807      0.169442
  14  27 4559.8751    0.7748 18.5784  9.4544 -0.0056     -0.391218  0.5183   0.0087   0.7563    0.0363   0.0000      0.114785   399.2256      -30.5133      -30.5005       22.0788       19.7572       7.45360       25.2068       18.6791       19.3876      -5.99250      -7.87371      0.862402       1.65222     -0.146345      -2.98231       1.17799      0.700936     -0.300571       28.0583       36.1684       38.7800       38.0363       36.0814       31.0132       27.1506       21.6817       17.0772       12.4741       9.07499       6.01397       3.94238       2.42687       1.46508      0.824881      0.408276      0.211243
  15   9 2049.6922    0.6420  0.5912  9.0434  0.0037       7.04319  0.0389   0.0208   0.0611    0.1030   0.0000       1.53128   436.3578     -0.635113       6.81611       5.74199       3.54255      -5.04235      -2.17866    -0.0439545     -0.242156     -0.160009     -0.197187      0.685290      0.209169     -0.218020     -0.136599      0.231778    -0.0380040    -0.0296852       3.22228       3.26777       4.91455       4.77721       3.25976       4.24668       3.73309       2.13922       2.27573       2.20308      0.990519      0.688759      0.687694      0.395566      0.145643      0.109930     0.0787143     0.0381462
  15  11 2339.6229    1.3275  0.7080  9.9328 -0.0064       6.13210  0.0342   0.0393   0.0572    0.1448   0.0000       1.00048   442.3347      -1.78636       8.38121      0.669046       2.47925     -0.737278      -4.66825      -4.38822      -2.14326       1.20851     0.0396227     -0.992748     -0.390852      0.266314     0.0728798   -0.00224778    -0.0631066    -0.0103892       2.91084       3.54650       3.39976       3.89720       3.62784       3.13001       2.52081       2.30294       1.83470       1.46107      0.988046      0.659291      0.401075      0.294176      0.179099     0.0999263     0.0614754     0.0349445
  15  12 2481.0706    1.7597  0.8485 10.5362 -0.0013       2.26735  0.0378   0.0485   0.0698    0.1542   0.0000      0.960468   437.4126     -0.418892       11.3547      -1.83211      -9.68757       3.66419      -5.55013    -0.0349051       3.28661      0.279023      -1.20675     0.0788589      0.391516   -0.00752100     -0.180301    -0.0451184     0.0378005    -0.0610331       3.22792       3.96527       3.79366       4.12214       3.56715       3.29758       2.93619       2.58873       1.96259       1.56133       1.08925      0.730390      0.482233      0.312751      0.172091      0.107186     0.0599590     0.0295126
  15  13 2622.4716    2.1847  0.9837 10.8810 -0.0006       2.96303  0.0407   0.0570   0.0753    0.1702   0.0000      0.916104   437.1695       1.51240       13.8464       3.05178      0.924429      0.856288       4.86527       1.58337       3.23858      0.114282     -0.506516     -0.129543      0.190071     -0.104418      0.300297    -0.0170044    -0.0925825   -0.00538532       3.38325       4.15404       4.16363       4.12558       3.80221       3.39715       3.15493       2.73394       2.21701       1.69931       1.19595      0.749198      0.534586      0.317501      0.204822      0.103853     0.0669963     0.0356239
  15  14 2764.1737    2.8652  0.8479 11.4103 -0.0088       1.95263  0.0413   0.0801   0.0617    0.1801   0.0000      0.865619   441.9980      -6.11506       15.4891     -0.311356      0.739973      -1.70526      -4.76636      -1.03610       2.57469      0.317622      0.532166     -0.516437      0.649765      0.140488      0.207331    -0.0550639     -0.120678    -0.0584042       3.16585       4.09574       4.30137       4.56563       3.95233       3.43522       3.18577       2.62396       1.81248       1.47666       1.12996      0.734228      0.442926      0.316402      0.206197      0.104825     0.0617294     0.0318782
  15  15 2905.8118    3.5261  0.8466 11.8560 -0.0030       2.62382  0.0354   0.0976   0.0652    0.2096   0.0000      0.810125   433.7193       3.96783       10.7394       1.87309      -2.10199       6.42663      -1.05876       3.09215      0.633215       1.00148       1.65161     -0.537803     -0.362809     0.0763458     -0.266086     0.0298970    -0.0632440    0.00951882       2.82972       3.64587       3.83566       3.77726       3.77356       3.16022       2.69950       2.21727       1.83895       1.33609      0.979143      0.648506      0.436086      0.285910      0.178208     0.0960484     0.0598774     0.0309495
  15  17 3187.9954    4.2198  1.1835 12.1716  0.0027       1.03468  0.0452   0.1075   0.0923    0.2347   0.0000      0.817822   437.4318       8.85344       2.99315      0.761306     -0.401233      0.312747       1.04461       1.66092       2.22729       1.10712      0.198035      -1.47723       1.15605      0.597151     -0.392018    -0.0550699     0.0689917    -0.0369598       3.62799       4.63582       4.81289       4.93535       4.54379       4.01530       3.30970       2.71778       2.16820       1.59565       1.13156      0.782397      0.531381      0.341987      0.204146      0.111640     0.0682460     0.0349821
  15  18 3328.9395    3.6599  1.7016 11.8250 -0.0014       1.72239  0.0603   0.0766   0.1009    0.1657   0.0000      0.532070   440.9951       8.70581       10.1294       2.52801       8.70931       5.17663       1.86388      -3.27834       2.39212       1.50789       2.13679      -1.65920     -0.743601      0.101105     0.0392569     -0.250259    -0.0442485     0.0147883       4.28897       5.49578       6.07080       5.92483       5.53405       4.87085       4.32171       3.43778       2.64020       2.10405       1.44401       1.04080      0.640161      0.446610      0.260129      0.147429     0.0857995     0.0447417
  15  19 3469.9348    2.9717  2.4755 11.4536 -0.0005      0.648665  0.0725   0.0527   0.1306    0.1051   0.0000      0.347234   440.8124       5.95067       7.56173      -4.63136       6.12337      -5.61437       5.47841      -7.65971       9.06363       1.89060       2.59595     -0.333257     0.0298515      0.598851      0.680406     -0.471037     0.0166862     0.0599345       5.23464       6.43868       6.73199       6.93994       6.27230       5.96150       4.97448       4.11890       3.19997       2.47429       1.78981       1.23267      0.826033      0.545999      0.323016      0.192434      0.105820     0.0567280
  15  20 3611.3850    2.6045  3.6189 10.7558 -0.0016      0.840482  0.0867   0.0374   0.1550    0.0915   0.0000      0.193124   433.5360       6.26038       10.1494       10.4704      -14.1039       8.39708       1.18360      -10.9611       5.96203      -1.64016     -0.630012     -0.210568      -1.30915    -0.0787589      0.334044      0.119173    -0.0534529    -0.0186545       6.14811       8.00682       8.24144       8.46296       7.75493       7.22517       5.89584       4.92527       3.99720       2.87588       2.14836       1.47301      0.970639      0.641999      0.375572      0.226231      0.120503     0.0696243
  15  21 3752.7105    2.1570  4.9978 10.4480 -0.0014      0.371035  0.1130   0.0278   0.1837    0.0691   0.0000      0.133380   439.4128       2.30753       7.91690       7.67640      -12.6579      -3.00195       3.91246      -3.52594       3.22721      -5.12482      -3.71185      0.911786     -0.544309     0.0387623       1.66233      0.167006      0.115681    -0.0454199       7.71936       10.2442       10.5539       10.7972       10.1454       8.92347       7.85982       6.27081       5.02594       3.77516       2.68201       1.96773       1.22138      0.831600      0.485149      0.292839      0.154533     0.0851599
  15  22 3894.5747    1.7918  6.6143 10.1835 -0.0001      0.624593  0.1328   0.0214   0.2394    0.0565   0.0000      0.106048   444.8498       18.2797       34.0315      -14.9027       10.9891       12.4834      -11.6647      -5.48344       8.86468       4.97117      -5.06097      -5.07243      0.555147       1.01688      -1.11697      0.351284      0.261074    -0.0639786       9.06761       11.6067       12.1763       12.0690       11.3691       10.3601       8.81709       7.50618       5.68081       4.52057       3.21392       2.21618       1.47379      0.944118      0.573762      0.339599      0.184671      0.100042
  15  23 4035.8541    1.4839  8.8840 10.0035 -0.0016      0.225769  0.1747   0.0170   0.3154    0.0495   0.0000     0.0914128   444.4718      -6.70706      -10.9510       13.2913       17.6378       7.44073       4.96996       2.53139      -2.41364       1.44151       6.94911       2.27981      -1.34271      -1.21535      0.216852      0.987502     -0.167869     -0.343035       11.7540       14.9708       15.8475       15.6675       15.0468       13.5469       11.3519       9.44370       7.55464       5.62192       4.14599       2.84185       1.92561       1.23496      0.742878      0.452241      0.241390      0.129764
  15  24 4177.9593    1.2776 11.0256  9.7952 -0.0021      0.267258  0.2120   0.0142   0.3926    0.0455   0.0000     0.0834455   431.7090      -2.11432       83.4871      -20.3486      -18.0425       7.66561       1.95504      -10.0132       2.88933      -4.07963      0.564374     -0.497010      -3.74064       2.58725      0.657919     0.0715199    -0.0703424      0.391625       13.1763       16.8972       18.0104       18.2871       17.3941       15.5298       13.2444       10.7367       8.61791       6.44796       4.79818       3.30319       2.27873       1.41936      0.898930      0.530878      0.286021      0.152834
  16   8 1933.1843    0.5090  0.4120  9.0238 -0.0028       10.3911  0.0258   0.0209   0.0459    0.0763   0.0000       1.96902   439.8495       6.11478       14.0741      -4.87121      -1.51543     -0.747419      -4.05707      -2.67517     -0.866893      0.925784     -0.871737     -0.894448      0.552074    0.00957692     -0.182226      0.105632   -0.00667245    -0.0442345       2.10855       2.87730       3.12924       2.98986       2.72808       2.76141       2.35001       1.77556       1.66740       1.06623      0.853929      0.637562      0.387584      0.289136      0.167159      0.109626     0.0606626     0.0398373
  16   9 2081.6595    0.7272  0.5849  9.0857 -0.0011       7.09615  0.0285   0.0237   0.0570    0.1122   0.0000       1.33284   434.9297      -7.30848       15.9773       6.12796      -8.78168      -1.72911       3.27154      -2.25745      -1.08490      0.301604      0.180100     0.0675857      0.554773      0.164992     0.0955281    -0.0234239    0.00227924    -0.0993593       2.48047       3.24853       3.46076       3.34493       3.00620       2.92382       2.41986       2.00284       1.73330       1.29232      0.882776      0.672087      0.447853      0.275838      0.172076      0.107884     0.0632765     0.0337171
  16  11 2372.6035    1.3751  0.9262  9.6940 -0.0050       2.55780  0.0426   0.0351   0.0660    0.1854   0.0000      0.913432   440.4007      -3.02394       11.0083      -2.81613      -5.46411       5.14309      -1.06995       2.43004      0.575585       1.37911      -1.66608      0.229613     -0.532119     -0.922458     -0.113029     0.0472740     -0.136355    -0.0391247       3.34149       3.72690       4.15886       4.08693       3.83035       3.96001       3.28769       2.50386       2.06083       1.89058       1.22063      0.878108      0.679801      0.399858      0.245643      0.180768      0.102630     0.0505125
  16  12 2514.9481    1.8141  0.9378 10.3970 -0.0011       3.65750  0.0431   0.0455   0.0696    0.1598   0.0000      0.900833   441.8602       2.66531       14.6613     -0.688029       3.97423       7.44908      -1.83211      -5.07231     -0.893683       1.04828    0.00531126      0.300092     -0.105902      0.252747      0.301779     -0.112574    -0.0712394     0.0164458       3.71267       4.38507       4.68953       5.05870       4.91268       3.95942       3.17254       2.61666       2.25461       1.60449       1.15039      0.859732      0.572266      0.345236      0.242646      0.148842     0.0882393     0.0576007
  16  13 2656.9928    2.4195  0.8916 11.1193 -0.0025       2.53461  0.0396   0.0621   0.0641    0.1585   0.0000      0.895497   438.2801       2.65919       3.59796       2.84713      -8.36495     -0.719961      -1.80467      -1.13640     -0.986682      -1.83988      0.308750      0.355114     -0.168716     -0.188209     0.0523747     0.0287774    0.00179928   -0.00351148       3.29277       4.25864       4.46944       4.47620       4.28565       3.94744       3.22140       2.45701       1.97391       1.47311       1.09677      0.761891      0.545452      0.359790      0.229616      0.136239     0.0790141     0.0458973
  16  14 2799.4893    3.0241  0.8126 11.5934 -0.0025       1.87383  0.0330   0.0822   0.0640    0.1425   0.0000      0.930280   438.1875       3.43614       16.5898       5.42661       2.98751       3.48427      -1.33544    -0.0859203      -1.76711      -1.76288      0.125276     -0.426715      0.164898     -0.178560     -0.101180    -0.0727771     0.0134700    -0.0273346       2.52935       3.10343       3.24954       3.34305       2.93895       2.84259       2.47962       2.13438       1.71465       1.32344      0.974066      0.690307      0.490170      0.321648      0.195305      0.116688     0.0702244     0.0372915
  16  15 2941.7650    3.6910  0.8265 11.9774 -0.0021       1.09104  0.0332   0.1007   0.0667    0.1735   0.0000      0.857876   439.9938     -0.226593       11.0589       3.25360       3.59466       3.05453      0.249173      -1.95992      -2.91928       1.17571       1.82067      0.674113     0.0365203     -0.576228    -0.0441571    -0.0841320     0.0630710     0.0151745       2.73978       3.24748       3.01943       3.25777       3.19335       3.00332       2.59415       2.19358       1.60801       1.21104      0.974204      0.727655      0.523530      0.356888      0.226695      0.139140     0.0798647     0.0395897
  16  17 3224.8733    4.1727  1.0719 12.4312 -0.0001     -0.685395  0.0436   0.1039   0.0780    0.1976   0.0000       1.04675   437.5612       5.65014       9.52414       3.50711      -5.86889       10.6426      0.206807      0.736026       1.44269     -0.551251      -1.13871      0.509378      0.256213      0.124993     -0.287881  -0.000871426    0.00698831    -0.0126301       3.44807       4.50776       4.76558       4.84729       4.61424       4.02926       3.34542       2.78028       2.17685       1.64909       1.24550      0.849006      0.567161      0.376102      0.239032      0.144841     0.0883164     0.0479332
  16  18 3366.2639    3.4266  1.7158 11.9033 -0.0004     -0.143831  0.0597   0.0723   0.1054    0.1476   0.0000      0.434772   440.2197      -10.1037       3.60599      -2.90547     -0.430587      -2.81500      -3.05177       7.42832       2.12379      -2.97434     0.0689684       1.15934      -1.61836     0.0914138     -0.370728     -0.179956    -0.0579237    -0.0454599       4.44076       5.50548       5.82505       5.94701       5.49524       5.10517       4.30791       3.53223       2.85743       2.13259       1.64257       1.14672      0.752203      0.520127      0.337799      0.196101      0.114012     0.0681174
  16  19 3508.0781    2.9386  2.7019 11.2894 -0.0061      0.671259  0.0757   0.0497   0.1307    0.1134   0.0000      0.235850   452.0769       15.4289       12.0006      -1.78708      -5.79632      -5.08890       5.25179      -3.63289      -3.55206       3.19809     -0.475569      -1.50090      -1.72614      0.125490     -0.203989     -0.346667    -0.0504013     0.0683172       5.30019       6.19083       6.62634       6.97408       6.86275       5.98149       5.14671       4.31599       3.48180       2.68680       2.02109       1.44149      0.996050      0.641715      0.413734      0.266183      0.156507     0.0869516
  16  20 3649.9921    2.4383  3.9272 10.7453 -0.0032      0.756246  0.0919   0.0344   0.1571    0.0845   0.0000      0.170507   446.2673       13.8762      -7.30847       4.41167       2.62405       4.73694      0.776963       9.59839       4.16154     -0.162908       1.94039      -1.59959     0.0477883   0.000325780     -0.953967      0.334652    -0.0556342     0.0851086       6.28500       7.78547       8.51659       8.42337       8.04139       7.41162       6.36669       5.32452       4.13231       3.21189       2.39322       1.72681       1.21909      0.780224      0.518762      0.302208      0.179515     0.0977837
  16  21 3791.7853    2.0287  5.4246 10.3501 -0.0023      0.412338  0.1128   0.0249   0.1985    0.0643   0.0000      0.122886   428.9032      -7.97354      -10.1061       4.46012       4.94036       3.18224      -6.17609       9.73963       11.0642       7.04053      -2.17433      -2.41585       3.01062      0.314565      0.323822     -0.770581     -0.113526     0.0400967       7.51844       9.52658       10.1509       10.4432       9.71636       8.73246       7.80506       6.40169       5.19784       3.92403       2.92576       2.11840       1.46403      0.934410      0.602615      0.373416      0.211832      0.116074
  16  22 3933.9246    1.7175  7.7041 10.0191 -0.0031      0.434161  0.1441   0.0187   0.2590    0.0524   0.0000     0.0847116   443.5297      -8.71078       7.78839      -1.63057      -3.34656      -9.23573       2.77865      -8.64387       8.81447      -4.89251       3.46486      -3.02356      -1.12543      -1.80603      0.483757      -1.04291     -0.490957    -0.0988512       9.24717       11.9163       12.5324       12.8657       12.3980       10.9027       9.74799       7.94026       6.51253       4.73768       3.63764       2.60344       1.87430       1.23817      0.761631      0.479116      0.261434      0.152876
  16  23 4075.8834    1.4267  9.7511  9.8183 -0.0007      0.416704  0.1757   0.0153   0.3300    0.0480   0.0000     0.0828837   442.4617       3.98074       16.9800       30.0654       2.52975      -4.81763      -1.49861      -12.1963       5.68861      -5.39090       4.85488       1.16573      0.366987      0.536476      0.816178     -0.742451     -0.135474    -0.0631729       11.0109       13.7545       14.6847       14.8881       14.1152       12.8481       11.3809       9.30770       7.75385       5.90737       4.49043       3.15269       2.17038       1.42192      0.917232      0.568273      0.322034      0.185124
  16  24 4217.4130    1.2175 12.1838  9.6932 -0.0054     0.0705248  0.2367   0.0128   0.4110    0.0445   0.0000     0.0829332   430.6313      -11.5155      -7.39313      -14.9170       37.9253       15.7021      -35.5818      -8.97377       10.1648      -8.80247      -13.9918       2.83874      -1.20904      -1.51295     -0.834313      -1.01659     -0.313514     -0.189583       13.3347       17.3332       18.3167       18.7926       17.8288       16.0625       14.2208       11.5732       9.61650       7.47624       5.46722       3.91717       2.75307       1.79769       1.14273      0.717081      0.398147      0.230538
  16  25 4360.1541    0.9925 14.2167  9.5782  0.0016    -0.0143129  0.3135   0.0104   0.5021    0.0397   0.0000     0.0951954   415.3630       3.66608       12.4826      -8.14482       20.6165      -2.04576      -2.24980       6.67870      -18.8786      -12.5059       3.50822       2.63392      -2.77981    -0.0906152      -2.18293     -0.159025      0.300089      0.370522       16.3589       21.0890       22.4148       23.0562       21.9056       19.9572       17.4008       14.7086       11.4919       9.11377       6.81973       4.87044       3.42643       2.27760       1.43530      0.901748      0.507551      0.285902
  17   8 1963.3450    0.5331  0.4950  8.9134 -0.0066       7.69593  0.0284   0.0194   0.0519    0.0914   0.0000       1.57316   440.4028       1.18457       15.7811      -1.24012      -2.06648     -0.327091      -1.08910      0.889463     -0.639150       1.40286     -0.293411     0.0417520     -0.175551     -0.117545     -0.189593     -0.301006     0.0365287    -0.0578394       2.44240       2.59664       2.67293       2.98748       3.25240       2.60001       2.19343       2.01421       1.58571       1.20962      0.849756      0.709399      0.483298      0.355359      0.232217      0.146618     0.0905356     0.0511450
  17  10 2260.4124    1.0451  0.8674  9.3852 -0.0017       3.96138  0.0342   0.0273   0.0719    0.1578   0.0000      0.969936   440.7123      -1.37782       11.9115      -5.73628      -4.63795      0.713622       2.51093     -0.464751      -3.01130      -3.60100      0.341682       1.13246     -0.289178     -0.205290      0.136789    -0.0284696     0.0822505    -0.0485584       2.41775       3.09946       3.48765       3.36904       3.13171       2.89549       2.63398       2.28794       1.78242       1.40681       1.10863      0.779079      0.525116      0.370003      0.233885      0.148247     0.0845615     0.0502755
  17  11 2405.1366    1.4251  0.9125 10.2943 -0.0028       5.05423  0.0361   0.0376   0.0725    0.1400   0.0000       1.01384   434.3859      0.253255       10.0675      -3.17471      -3.78737       2.70085      0.349328       2.47260     -0.826460     -0.615323    -0.0831104     -0.587284     -0.110366     -0.297313     -0.313272      0.289758   -0.00221685      0.109800       2.49222       3.59487       3.50877       3.71171       3.56673       3.19662       2.84012       2.32154       1.86842       1.50153       1.12544      0.784488      0.588995      0.371705      0.256378      0.153502     0.0972129     0.0563833
  17  12 2548.1252    1.9239  0.8852 10.6493 -0.0071       1.68333  0.0365   0.0488   0.0609    0.1570   0.0000      0.868937   438.1490     -0.265011       13.2331      -1.05974     -0.180791      -3.76046      -5.50855      0.604541      -1.88412       1.46541     -0.108661   -0.00648150      -1.14271      0.138519      0.234700    -0.0446338     0.0600895     -0.120418       2.61285       3.23251       3.34052       3.36578       3.23460       3.13205       2.82740       2.33065       1.83686       1.44323       1.05366      0.859210      0.600078      0.407375      0.268502      0.174498     0.0983286     0.0622525
  17  13 2691.1227    2.3776  1.0072 11.0539 -0.0009       2.66409  0.0428   0.0562   0.0711    0.1606   0.0000      0.851489   440.1892       2.38399       6.91863      -1.35961       2.07116       2.87035      -3.42888      -1.96212     -0.396354       1.47494       1.00712     -0.462011      0.136512      0.849045     -0.158045     0.0440545      0.188257     0.0264226       2.90647       3.80687       3.83716       4.12672       3.86801       3.82102       2.94561       2.51836       1.91470       1.65210       1.27778      0.902481      0.609552      0.378146      0.263821      0.177176      0.118835     0.0678044
  17  14 2834.3554    3.1492  0.7135 11.9490 -0.0042       2.39243  0.0326   0.0909   0.0556    0.1339   0.0000      0.938051   440.9251       2.38439       13.2407       4.65321      -4.44804      -3.04241       4.85950     -0.806507       1.31555      -1.50514     -0.607063     -0.843016     -0.759992     -0.827875     -0.154470     -0.130285      0.101298    -0.0381285       2.70005       3.03273       2.94620       3.26201       3.31860       3.16844       2.46944       1.92231       1.64530       1.38198       1.10233      0.751044      0.528351      0.335968      0.226336      0.166487      0.106059     0.0602229
  17  15 2977.1579    3.7955  0.7928 12.1595  0.0057       1.63189  0.0304   0.1011   0.0599    0.1394   0.0000      0.686526   439.8549      0.412164       14.4571       5.17569      0.716632       6.22518       1.10469     -0.208213       1.27347    -0.0914934       1.99094     -0.747807      0.377422    -0.0134120     -0.294830     0.0167775     -0.174662     0.0770943       2.25505       2.92939       3.01666       3.16670       2.93507       2.75268       2.50118       1.93725       1.64559       1.25844      0.955472      0.673849      0.518376      0.344251      0.239218      0.139094     0.0860539     0.0467011
  17  16 3119.2850    3.9238  0.9323 12.5202 -0.0030     -0.618109  0.0385   0.0989   0.0690    0.1484   0.0000      0.605531   440.0699       3.81972       10.2333      -7.28206      -7.68059       1.73698       1.31073     -0.646795     -0.472688     -0.167438     -0.195246     -0.915369     -0.527107      0.202163     -0.130161    0.00781372    -0.0289003    -0.0416057       2.84028       3.39339       3.56563       3.62089       3.46948       3.22785       3.04710       2.47054       1.88529       1.52548       1.13185      0.839651      0.669840      0.434101      0.281868      0.181906      0.110234     0.0605672
  17  17 3261.4331    3.9526  1.2591 11.9953 -0.0017       1.09093  0.0479   0.0851   0.0781    0.2037   0.0000      0.561208   445.1254       5.94517       10.5008       2.74342      -6.27817       3.75678      -1.26726      0.294966       1.63165      0.108646      -1.39648      0.145145      0.219109     0.0459152    -0.0563493     0.0155367     -0.187162    -0.0118858       3.12081       3.64636       4.34110       4.19468       4.18288       3.82986       3.36021       2.75323       2.20356       1.77572       1.33985      0.966095      0.712138      0.498071      0.315452      0.197835      0.128501     0.0720336
  17  18 3403.4657    3.4368  2.0309 11.4747 -0.0016       1.24107  0.0646   0.0627   0.1044    0.1630   0.0000      0.395959   430.4838       11.0638       11.5245      -2.86822       6.44159    -0.0817903       4.73458     -0.985585      -2.42158    -0.0697615       2.29563      0.467929     -0.601331    0.00502275     -0.293915      0.292392    -0.0880586     -0.133452       4.19973       5.50806       5.66712       5.31253       5.41295       5.04540       4.57525       3.72211       3.07549       2.26302       1.82942       1.35050      0.966922      0.653874      0.423937      0.261383      0.162652     0.0930978
  17  19 3545.5538    2.8106  2.7603 11.2796 -0.0010      0.587906  0.0729   0.0460   0.1311    0.1050   0.0000      0.284261   440.5818       9.45861       24.1090       6.30401      -8.73154      -3.11427     -0.630182       1.91156       5.10709     -0.555589      -3.98079       2.52543      0.129578     0.0894669      0.495132      0.107489   -0.00300927     -0.185801       4.71801       6.02220       6.06286       6.36815       6.17820       5.61144       5.08002       4.22437       3.48372       2.72792       2.14906       1.54840       1.08529      0.718309      0.489447      0.304106      0.184507      0.108856
  17  20 3687.8135    2.3207  4.5693 10.6094 -0.0013      0.295776  0.0945   0.0295   0.1764    0.0742   0.0000      0.134079   439.6857       10.3201       4.05100       14.4766       1.20050      0.764616       4.94801      -6.08939      -1.02716      -4.94356       1.03062       4.32619      0.106613     -0.352780     -0.539181      0.228987    -0.0145388    -0.0239206       6.03218       7.63427       8.18220       8.56001       7.86826       7.43231       6.57329       5.44695       4.49516       3.49111       2.61373       1.97381       1.35800      0.963546      0.607341      0.397520      0.230342      0.135755
  17  21 3830.2319    2.0401  5.9284 10.2014 -0.0012      0.535544  0.1120   0.0227   0.2031    0.0630   0.0000     0.0966296   449.2883       3.65050      -2.20662       19.9019      0.755290      -6.18157      -5.73725       2.70888      -1.14721      -1.41032       1.29429      0.822861      0.534415      0.819408      -1.72546     -0.321555      0.256030   -0.00532119       6.79829       8.88791       9.27416       9.62334       9.12201       8.54436       7.50413       6.35696       5.14851       4.01155       3.15871       2.25240       1.61119       1.09252      0.719691      0.454279      0.271199      0.161002
  17  22 3972.9245    1.6257  8.5742  9.9128  0.0005      0.529603  0.1523   0.0169   0.2766    0.0503   0.0000     0.0819199   436.0028      -8.65581       3.13084       25.9107       6.23128       4.15874       8.07497       14.3615      -11.5081       1.92712      -6.16049       1.27639      -1.95515       1.93628     0.0497501    -0.0442358      0.116832     0.0399951       9.05195       11.6982       12.4408       12.6345       12.2165       11.2766       9.87612       8.17282       7.00192       5.32217       4.20777       2.95342       2.11454       1.43691      0.952773      0.587780      0.356677      0.210879
  17  23 4115.2811    1.3940 11.1205  9.7102 -0.0000      0.237672  0.1981   0.0136   0.3462    0.0464   0.0000     0.0723229   446.7060      -19.4336       16.4827      -6.33163       8.60166      -24.3565      -41.2325      -14.2670       12.8997      0.283684      0.590504      -2.95345      -1.57194     -0.175620     -0.997300     -0.360874     -0.146724     -0.268571       11.0212       14.5594       15.3307       15.8383       14.9520       13.6397       12.4756       10.2487       8.35230       6.61732       5.10903       3.72910       2.59129       1.77101       1.16672      0.734549      0.443474      0.261258
  17  24 4258.3054    1.1981 13.8496  9.6681 -0.0019      0.325935  0.2597   0.0116   0.4439    0.0415   0.0000     0.0728002   465.3845      -9.56860       12.4389       1.04299       28.6545       25.7638      -9.91258       16.6639      -6.88492       6.34880      -18.4185       6.08526       2.15876      -4.22017     -0.917051      0.411542     0.0683234     -0.137867       13.4797       17.9373       19.0225       19.1858       18.8043       17.0126       15.0571       12.7628       10.5110       8.17987       6.41856       4.61186       3.28312       2.23714       1.47004      0.946191      0.539216      0.326048
  17  25 4400.0964    0.9555 16.3240  9.6324 -0.0014      0.116965  0.3647   0.0091   0.5538    0.0345   0.0000      0.101181   451.9866      -10.0969       14.9246       11.4968       11.2816       20.3508       13.4965      -2.01986       8.92282       18.6343      -9.06294      -1.78914      -2.62327      -1.50468       1.11007     -0.119900      -1.10361     -0.799756       16.5837       21.9131       23.7275       24.3121       23.0894       21.2346       18.8846       15.8296       13.1106       10.3019       7.91525       5.80476       4.13858       2.80786       1.84595       1.19588      0.692267      0.406728
  18   8 1992.8807    0.5669  0.5875  8.8804 -0.0022       8.88665  0.0291   0.0175   0.0540    0.0950   0.0000       1.45781   437.0138      -1.78766       10.3658       1.06425       1.76094      -3.47839       1.36296      -2.72501       1.11967     -0.147219     -0.205851     -0.786980     -0.518259      0.197024      0.438769      0.218048     0.0684607    -0.0383939       2.24346       2.80881       2.44136       2.94780       3.03398       2.83577       2.35498       2.12421       1.87764       1.40508       1.08172      0.713819      0.636059      0.448566      0.314728      0.196640      0.118022     0.0626289
  18   9 2143.7828    0.8266  0.6000  9.3000 -0.0089       6.33469  0.0272   0.0243   0.0481    0.1095   0.0000       1.14985   437.9834       1.89627       10.3413       3.12157      -3.22134       1.77486      -1.33312       1.28783      -1.82688     -0.350866     0.0653976      -1.21531     -0.346280      0.136594     -0.105901      0.102000     0.0958888    -0.0331512       2.12752       2.73904       2.76470       2.64510       2.53844       2.49977       2.26810       2.03130       1.66605       1.40399       1.04256      0.849419      0.574966      0.370178      0.272362      0.171601     0.0959673     0.0627511
  18  10 2291.7256    1.1591  0.8494  9.7406 -0.0049       4.50329  0.0334   0.0298   0.0632    0.1446   0.0000      0.933469   437.1363      -2.73133       16.0312       5.81607      0.678187       2.28378       3.61314      0.100365     -0.471089      -1.00235     -0.266200      0.645751      -1.50754     -0.343403     -0.326772    -0.0519329    -0.0104527     0.0599417       2.22379       3.11177       3.05759       3.21674       3.10801       2.94628       2.66665       2.18704       1.77231       1.35127       1.10329      0.818574      0.635626      0.402624      0.280268      0.177840      0.115435     0.0694178
  18  11 2436.9333    1.4763  1.0108 10.3387 -0.0001       3.29401  0.0429   0.0357   0.0731    0.1417   0.0000       1.03642   440.6205      -2.52721       17.6792       6.71320      -4.10344      0.402872      0.299462       1.36678      -1.92214    -0.0568434      -1.47173      -1.49753       1.57808      0.106293     -0.233739     -0.331992    -0.0291684     0.0570797       2.58524       3.28452       3.36331       3.92352       3.67464       3.23198       2.93009       2.48066       1.99940       1.56145       1.30660      0.909100      0.637816      0.438259      0.323240      0.208932      0.127889     0.0832739
  18  12 2580.8511    2.0188  0.8903 10.6283 -0.0083       1.21533  0.0403   0.0487   0.0619    0.1706   0.0000      0.765573   439.4186       1.86088       14.0232      -1.91496       4.46887      -1.89588      0.565079     -0.603892   -0.00281521      0.738910       1.48190      0.178504      0.588690    -0.0952088     -0.414616      0.113002    -0.0712018    -0.0495485       2.80684       4.08345       4.62792       4.75205       4.40787       3.86807       3.28845       2.62050       2.04603       1.49268       1.19858      0.818808      0.561936      0.421727      0.263331      0.172101      0.107224     0.0650564
  18  13 2724.7143    2.6537  0.9087 11.1788 -0.0046     -0.834586  0.0338   0.0639   0.0645    0.1622   0.0000      0.746777   436.0151       1.05895       13.5100    -0.0382896      -1.01477       2.87202      -2.14226      -2.45844       2.76182       2.33449     -0.459348       1.46137     -0.691859      0.886157    -0.0227188      0.136559     -0.182376    -0.0241125       2.08329       2.76246       2.91883       2.98454       2.94126       2.64468       2.46713       2.11654       1.64361       1.34729       1.04170      0.771037      0.600673      0.405621      0.276915      0.186873      0.114960     0.0682090
  18  14 2868.7345    3.2860  0.9722 11.7142 -0.0023       4.74161  0.0390   0.0761   0.0644    0.1619   0.0000       1.08789   442.0108      0.960379       10.7903       2.95391       2.44943       4.98329       1.61424       1.75658      -1.13112      -1.94340     -0.388757      0.433283    -0.0318636     -0.584147     -0.308489    -0.0551401     0.0333227     0.0832532       2.64081       3.53991       3.75738       3.78001       3.58816       3.20795       2.90808       2.39905       2.11576       1.59680       1.20685      0.915911      0.655291      0.431736      0.292128      0.187180      0.115693     0.0716946
  18  15 3012.1326    3.9694  0.8149 12.1956 -0.0015      0.999683  0.0324   0.1032   0.0601    0.1477   0.0000      0.902951   441.9490       2.75403       16.4221       4.34144       6.47225       2.19843       1.86380       4.42128      0.953431      0.190242     -0.598039     0.0724733      0.833790     -0.271445     -0.609156     0.0984534      0.150436     0.0809885       2.23319       2.80510       3.18889       2.94617       2.95391       2.70583       2.38650       2.15373       1.72473       1.38175       1.10532      0.753354      0.574001      0.389493      0.270019      0.162391      0.104123     0.0620596
  18  16 3154.8388    4.1086  0.9582 12.1825  0.0062       1.80947  0.0340   0.0966   0.0660    0.1617   0.0000      0.760108   438.4686       5.49177       11.2036       5.10050      0.277205    -0.0207399      -1.01536      -1.16301       3.38487      -1.02344      -2.04339    -0.0753730    -0.0695254     -0.799704     -0.400927     -0.126957    -0.0785063    -0.0260720       2.26900       2.92282       3.06722       3.14864       2.96944       2.83116       2.54120       2.19494       1.77885       1.44195       1.02469      0.843708      0.600453      0.421797      0.277763      0.185707      0.111864     0.0691415
  18  17 3297.4119    3.6968  1.3212 12.4600 -0.0054       1.63638  0.0488   0.0819   0.0858    0.1338   0.0000      0.785690   437.5289       7.70064       12.4948      -2.50768      -1.18058       3.03805     -0.134645      0.227355       3.27827       1.21394      -1.97028      0.600614      0.639600    -0.0577120     -0.769084     -0.354271     -0.242749      0.102498       2.96560       3.90426       4.12610       4.46039       4.21600       3.75866       3.40876       2.74468       2.40374       1.78407       1.44928       1.07267      0.744030      0.507812      0.349391      0.240959      0.142187     0.0926425
  18  18 3439.8717    3.1825  2.0692 11.5555  0.0011      0.269589  0.0630   0.0564   0.1065    0.1320   0.0000      0.420931   444.8597       3.44555       13.0787       2.60012       2.58193      -1.52950       6.55575      -1.94801       1.03306      0.250745       1.86222      -1.09529     0.0222493      -1.09306   -0.00737507      0.635587      0.131208     -0.149872       4.01485       5.48662       5.77050       6.15353       5.76688       5.21423       4.53003       3.73794       3.10703       2.35246       1.85668       1.33694      0.978896      0.658123      0.446627      0.297612      0.179237      0.111261
  18  19 3582.6532    2.6994  3.6457 10.5506 -0.0024      0.458840  0.0822   0.0367   0.1398    0.1201   0.0000      0.150951   445.0557       9.86497       2.20133      -4.78338       13.8641      -1.16955       3.52458      -10.0000      0.270039      -1.85861      0.373420      -3.20965     -0.160097     0.0851977      0.217325     -0.766816     0.0857049     -0.205116       4.86326       6.58379       6.95363       7.07255       6.85425       6.29671       5.72273       4.72174       3.94115       3.14373       2.38216       1.82744       1.30608      0.891307      0.608524      0.390272      0.242390      0.150748
  18  20 3725.5731    2.2657  4.7926 10.5581 -0.0024      0.529356  0.0973   0.0279   0.1758    0.0734   0.0000      0.124705   442.5621       8.83317       10.7929      0.635919       6.96425      0.579139       4.66158       2.06519      -2.77094     -0.397756       6.42321       2.53793       2.35482      0.499707    -0.0720855     0.0251522      0.198378    -0.0858625       5.92412       7.43027       7.81491       8.19525       7.91853       7.31696       6.45340       5.59884       4.74317       3.81960       2.97949       2.23582       1.57516       1.06338      0.742537      0.473778      0.304678      0.184154
  18  21 3868.4313    1.8647  7.2035 10.0199 -0.0004      0.432648  0.1280   0.0186   0.2259    0.0545   0.0000     0.0852312   444.4500       4.77334      -12.7536       26.3989      -3.49020      -3.08128      -13.8656      -3.29982       1.05920       2.49544     -0.450401      -1.98671      -1.01457     -0.359777      0.971100      -1.28956      0.454789    -0.0626436       7.27519       9.64183       10.1561       10.4002       10.0899       9.55186       8.48604       7.28381       5.83158       4.62162       3.60171       2.72168       2.02140       1.39785      0.949414      0.626937      0.380210      0.229432
  18  22 4011.2618    1.5844  9.1010  9.8183  0.0006      0.268611  0.1544   0.0153   0.2817    0.0480   0.0000     0.0739646   442.9177      -6.49364      -7.19406       16.5662       13.1612       3.29868      -3.53908     -0.234630      -2.84134      -2.68541       2.41314       6.79409      -1.07174      -2.60824      0.995101      0.511388     0.0539048     0.0426478       8.59758       11.2093       11.8873       12.2889       11.8773       10.7543       9.95756       8.40292       6.94363       5.54749       4.41538       3.30316       2.31915       1.64193       1.08101      0.718817      0.451015      0.273754
  18  23 4153.9499    1.3425 11.2601  9.7517 -0.0008      0.194477  0.1991   0.0131   0.3480    0.0432   0.0000     0.0762980   433.9635      -33.2024      0.135862      -7.04139       18.9176       11.6764       24.7212      -19.7701       5.18058      -2.68138      -1.15739     -0.971092     -0.651952      -2.34093     -0.122965     -0.994859      0.128309      0.450869       10.5525       13.7009       14.5469       14.9028       14.5193       13.4845       12.0536       10.2502       8.54405       6.86331       5.34971       3.92459       2.90511       1.99559       1.38584      0.883737      0.543802      0.330385
  19   6 1709.3396    0.2781  0.2747  8.9692 -0.0090       8.24489  0.0255   0.0163   0.0466    0.0498   0.0000       4.29314   438.1051       1.54098       12.1037      -3.75440       1.32301      0.842255       2.54787     0.0808291      0.316534      0.729513      0.381412    -0.0888752     -0.429567     -0.222253    -0.0876621     -0.165985     0.0989074    -0.0269361       2.67807       3.07387       3.33637       2.68197       2.07996       2.03749       2.38117       2.07498       2.49242       1.92401       1.59013       1.21305      0.768825      0.587969      0.299624      0.218674      0.120780     0.0768922
  19   9 2173.7952    0.8685  0.7214  9.3355 -0.0015       6.21296  0.0299   0.0234   0.0553    0.1211   0.0000       1.08052   443.3069      0.532734       15.0066     -0.838810      0.951959      -3.49790      -2.96404       3.34119     -0.942549     -0.775555       2.73375      0.394300      0.808902      0.631971     -0.215129      0.132881     -0.125984     -0.134561       2.08741       2.59344       2.58423       2.54329       2.70918       2.60741       2.31295       2.06147       1.68739       1.37062       1.14481      0.829102      0.650637      0.467773      0.290706      0.198021      0.132840     0.0893281
  19  10 2322.3427    1.1640  0.8431 10.1168  0.0048       1.71324  0.0396   0.0299   0.0647    0.1113   0.0000       1.09834   435.1172       3.29322       10.0035      -1.34897       3.16814      0.788366     -0.698836       3.11567       2.87331       1.30177      -1.36407       1.03134     -0.664878    -0.0288391      0.213811     -0.345945     0.0502348     0.0445592       3.21121       3.50355       3.27922       3.35594       4.11373       4.26841       3.41778       2.37795       1.84782       1.93085       1.75094       1.27051      0.722773      0.438821      0.333322      0.278173      0.206980      0.128984
  19  11 2468.1826    1.6646  0.8766 10.4660 -0.0026       1.82643  0.0349   0.0400   0.0629    0.1393   0.0000      0.842629   437.8033      0.178779       12.5165     -0.556445      -3.19180       2.09229       3.83165      -1.16660   -0.00998121       3.32043      -2.28011      -1.81774      0.759173     -0.504259     -0.402692     -0.149316     0.0170574    -0.0491415       2.17126       2.75400       2.82744       2.95875       2.86327       2.88913       2.40667       2.22082       1.80858       1.37687       1.10674      0.838251      0.667914      0.485139      0.319501      0.211165      0.145891     0.0926591
  19  12 2613.1777    2.2636  0.7866 11.2672 -0.0031       3.05800  0.0334   0.0611   0.0594    0.1279   0.0000      0.911020   439.0721      -2.49195       19.3580      -4.86592      -3.80310      0.596865      -3.07567       1.59113       1.43094     -0.339434       1.17628     -0.936680     -0.458004     -0.845605     -0.699160     0.0613012     0.0415771    -0.0878145       2.29991       2.59552       3.08159       3.12836       2.58085       2.53814       2.70791       2.08119       1.71507       1.51667       1.15657      0.865491      0.637234      0.444251      0.317449      0.203474      0.128256     0.0837490
  19  13 2757.9846    2.8790  0.9260 11.2345 -0.0018       1.98409  0.0352   0.0652   0.0595    0.1607   0.0000      0.841231   439.1076       4.01746       10.1686      0.165082      -2.25947       3.63994       2.14211       1.46887       1.36718    -0.0779328     0.0853771     0.0167931      0.722595     -0.153150      0.466190     0.0645327    -0.0255141     0.0339585       2.21075       2.77423       3.12009       3.32792       3.04451       2.84071       2.55091       2.17175       1.71750       1.40890       1.14160      0.796061      0.589700      0.436625      0.296368      0.193695      0.124680     0.0791907
  19  14 2902.5322    3.6059  0.8691 11.5926 -0.0024       1.85834  0.0319   0.0871   0.0596    0.1899   0.0000      0.830184   438.4925       2.15504       18.0100      0.362049      0.673559       3.35535      -2.56393       1.21934     -0.499140      0.768712     -0.836043     -0.401867     -0.692541     0.0296168      0.899742    -0.0803974      0.137534     0.0551941       2.21434       2.51378       2.76647       2.83353       2.75105       2.74259       2.34957       1.90333       1.70726       1.47007       1.17647      0.835887      0.585000      0.428315      0.320869      0.205198      0.132079     0.0785502
  19  15 3046.5146    3.9885  0.8579 12.3028 -0.0037    -0.0615690  0.0326   0.0955   0.0591    0.1407   0.0000      0.840861   440.6225       3.69420       11.6067     -0.286252       2.12767      -1.37930     -0.838307      -1.10993       3.50942     -0.578938      0.988768     -0.272794      0.240469      0.589099    -0.0920111    -0.0651387     0.0236121     0.0194200       2.12694       2.65709       2.77331       2.80807       2.73817       2.71644       2.46541       2.11024       1.70530       1.25551       1.04886      0.787853      0.629687      0.443499      0.323578      0.217390      0.132019     0.0853245
  19  16 3189.9199    4.0341  1.0470 12.4517  0.0045       1.50824  0.0398   0.0916   0.0686    0.1431   0.0000      0.731015   439.2508       3.45994       17.0402       1.61648       1.53447       2.01562       1.13078       2.17483      -2.09964      -1.17563      -1.59013     -0.397391      0.748551     0.0717848     -0.352422     0.0513272      0.238709     0.0830442       2.32557       3.06406       3.31949       3.33793       3.18767       2.93720       2.63824       2.39902       2.08999       1.57342       1.31554      0.918248      0.722970      0.498864      0.349607      0.227073      0.142915     0.0831233
  19  17 3332.9496    3.5383  1.6218 11.9956 -0.0006       1.44195  0.0520   0.0662   0.0888    0.1178   0.0000      0.516544   436.3479       2.96120       13.6649       1.61331       2.82946      -1.09151       3.37667      -3.42629       4.47602       3.14499     0.0367582    0.00811898      -1.72050    -0.0970150      0.114517      0.442276    -0.0413098    -0.0224966       2.95239       3.69979       3.94662       4.21297       3.97776       3.93030       3.38248       2.81564       2.39719       2.02286       1.56423       1.23100      0.900826      0.598639      0.419871      0.290042      0.196362      0.120793
  19  18 3476.2256    3.0454  2.1711 11.7689  0.0019       1.44922  0.0602   0.0532   0.1120    0.0966   0.0000      0.388196   442.2074       8.45663       6.33869       8.61794      -6.86480       4.99299      -2.97410      -7.45501      -3.00832       1.21225      -4.62642      -1.59491       1.23435       1.53493     -0.824627     -0.900465      0.132803     0.0392135       3.44329       4.31687       4.66210       4.67322       4.66315       4.44689       3.94721       3.44940       3.01838       2.28252       1.86169       1.38122       1.05281      0.775081      0.513372      0.353070      0.226310      0.138635
  19  19 3619.5106    2.5891  3.9196 10.6491 -0.0011      0.690182  0.0829   0.0320   0.1456    0.0884   0.0000      0.160343   447.3920       13.9289       18.7838       1.78084       10.8803      -2.29808       3.59835       4.13275       3.60190       3.28500       4.40844       2.12809      0.224378      0.686979      0.424577     -0.444932     -0.269906     0.0896085       4.95309       6.35093       6.97153       7.30662       6.91678       6.56832       5.64365       4.82638       4.02899       3.25202       2.53398       1.91830       1.40010      0.984550      0.679739      0.448648      0.295773      0.193706
  19  20 3762.8106    2.1409  5.5842 10.3187 -0.0006      0.653905  0.1027   0.0233   0.1876    0.0639   0.0000      0.108025   437.4577       15.1252       15.7875      -3.20639      -14.2971      -4.33163       5.08226      -4.69567     -0.430166       9.42261       1.66046       2.43356      0.678723      0.805260      0.873065     -0.381104      0.163481     -0.141757       5.79428       7.46992       8.09531       8.37205       8.14903       7.40910       6.85177       5.79845       4.95195       3.94962       3.15652       2.33304       1.74759       1.25184      0.862378      0.565752      0.373837      0.227364
  19  21 3905.9182    1.8380  7.9130  9.8964 -0.0001      0.344109  0.1305   0.0170   0.2351    0.0518   0.0000     0.0742311   432.3889       23.0733       6.27973      -12.4709      -2.31727      -11.6527       1.89323      -3.77002      -4.30033       1.28333      -5.17683       3.54756     -0.856737       1.14014      0.951786      0.575192      0.249105      0.386628       7.00132       9.18926       9.84447       10.0132       9.88099       9.07980       8.33029       7.19574       6.05492       5.09396       3.94577       3.01894       2.19569       1.55649       1.07430      0.725113      0.449408      0.283548
  19  22 4049.3550    1.5030  9.8832  9.8352 -0.0020      0.328503  0.1693   0.0139   0.2945    0.0438   0.0000     0.0730035   440.3035     -0.965064      0.966405       4.81304       25.2928       11.5203       9.84496      -7.93823      -3.79015      -2.76371       5.35928     -0.811645      -2.17092      0.216971      -2.02659    -0.0747246       1.15600    -0.0644371       8.84597       11.7677       12.2899       13.0095       12.5842       11.5448       10.3945       9.06444       7.72618       6.19155       4.87426       3.71403       2.73828       1.93627       1.32050      0.889610      0.564309      0.357419
  19  23 4192.3947    1.2719 12.4924  9.7407  0.0006     0.0996426  0.2200   0.0115   0.3776    0.0394   0.0000     0.0751167   447.5593     -0.277865      -14.7532       12.2571       10.0841       1.93093      -19.3376      -8.18536      -2.55689       8.80192      -10.0061      -5.24510      0.971519     -0.533411     -0.897259     -0.687309     -0.501118      0.441924       10.4926       13.5694       14.9874       15.4311       15.1531       13.7504       12.5546       10.7692       9.17692       7.28305       5.75612       4.43669       3.28273       2.30033       1.58315       1.08218      0.685123      0.428568
  19  24 4335.4386    1.0450 14.7954  9.6783 -0.0016   -0.00947649  0.3022   0.0093   0.4842    0.0351   0.0000     0.0878717   419.8946       24.7529       23.9518      -11.7894       20.3375      -36.6553       27.0658       19.3005       8.61963      -6.36317       1.73391       15.1112      -3.25526      -1.98725     -0.665511     -0.595185      -1.16209      0.926651       13.1935       17.0168       18.3850       18.8398       18.5885       17.2188       15.5313       13.4906       11.6049       9.28030       7.38439       5.56785       4.18109       3.02990       2.05129       1.38700      0.887103      0.551790
  20   7 1893.9677    0.4543  0.4429  8.8668 -0.0097       11.5371  0.0266   0.0162   0.0449    0.0717   0.0000       2.09747   438.4208      -1.66663       16.2888       4.74637      -1.19284      -2.98793      0.483321     -0.129651      -2.39493      -2.31722      0.867500       1.25183      0.862484     -0.111173      0.486795      0.324117   -0.00568056      0.164009       1.68704       2.21212       2.11565       2.26991       2.28364       2.54675       2.10236       1.77619       1.23075       1.25836       1.02731      0.850209      0.540770      0.406190      0.255885      0.211664      0.144541     0.0881806
  20   9 2203.2006    0.9436  0.6660  9.6082 -0.0056       5.90639  0.0300   0.0252   0.0486    0.1106   0.0000       1.12649   440.5622      -1.23344       14.5700      0.428623      -4.79462      0.515349      -2.69032       4.33776      -1.06936     -0.953811    0.00695318       1.13886    -0.0372344     0.0703782     0.0350327      0.111160      0.183255    -0.0694260       1.94125       2.47966       2.62115       2.44347       2.47246       2.29183       2.24209       1.91897       1.71650       1.45620       1.12878      0.918127      0.647033      0.468477      0.329894      0.227248      0.151971     0.0916004
  20  10 2352.4943    1.2394  0.9048  9.9657 -0.0084       4.92460  0.0425   0.0304   0.0626    0.1320   0.0000      0.956970   436.4739       2.07007       13.8915     -0.166942     -0.171224       2.14732     -0.291883       2.48784      -2.09887     -0.165821       1.58296      0.953854      -1.03652      0.771738     -0.567376      0.164759     0.0195047      0.137176       3.36330       4.66447       4.64215       4.16275       3.11270       2.64549       2.74978       3.19160       3.23177       2.94491       2.38684       1.87331       1.31529      0.858920      0.533298      0.318032      0.187028      0.108858
  20  11 2499.0020    1.7581  1.0080 10.4690 -0.0037       3.50633  0.0394   0.0402   0.0639    0.1638   0.0000      0.860373   437.5037       4.70586       14.8101     -0.557474      -1.03501      -2.09476     -0.457368      -3.64450       1.73565      -2.39594      -2.15055      0.562050      0.245988     -0.646209     -0.715523      0.110181     -0.228358    -0.0225662       2.33852       3.05236       3.25189       3.25909       3.20273       2.87795       2.72287       2.33545       2.07790       1.75365       1.39398       1.03836      0.742501      0.563290      0.393600      0.266356      0.170917      0.105673
  20  12 2644.9158    2.2908  0.9605 10.8791  0.0001       2.27396  0.0332   0.0506   0.0664    0.1595   0.0000      0.834942   436.3647     -0.948642       16.3287       3.39803       2.07166     0.0421332     -0.554108     -0.810049     -0.898092      0.275301     -0.974594     -0.181912      0.417644     -0.135293     -0.304167      0.197272    0.00596715    -0.0315756       2.09211       2.51263       2.65789       2.89771       2.77673       2.60612       2.34914       2.11958       1.78861       1.40550       1.13497      0.842619      0.678473      0.500105      0.343156      0.221656      0.157235      0.105847
  20  13 2790.6956    2.9506  0.9130 11.5366 -0.0010       1.93023  0.0348   0.0680   0.0585    0.1562   0.0000      0.803944   437.7710       7.46993       10.7152      0.415101       2.11754      0.342394     -0.400608     -0.859592      -2.08629      0.727333      0.420768     0.0247597     -0.845094      0.246350      0.236392     -0.185579     -0.137905    -0.0935665       2.24017       2.85393       3.13814       3.17014       3.02052       2.91796       2.62876       2.08553       1.95975       1.53806       1.23285      0.999945      0.684606      0.510065      0.335091      0.231782      0.156212      0.105843
  20  14 2935.9321    3.7960  0.8752 11.9975 -0.0015       1.32976  0.0324   0.0902   0.0583    0.1408   0.0000      0.833531   435.6064     -0.657630       12.6501       3.22736       2.45164      0.367278       4.12431       3.31772     -0.161893      0.548752     -0.276623     -0.277023     -0.874719      0.255102     0.0311670      0.374712     -0.239492     0.0822501       1.93321       2.45380       2.46034       2.65279       2.45688       2.48896       2.25058       2.10848       1.62390       1.31405       1.09932      0.811820      0.656635      0.465873      0.351952      0.246187      0.158522     0.0961844
  20  15 3080.4680    4.0670  0.8998 12.4031 -0.0039      0.893048  0.0318   0.0952   0.0631    0.1350   0.0000      0.830221   434.9587      -2.18581       13.4501       3.57116      -3.70107     -0.433108       2.29817     -0.624141     -0.260950      0.671475     -0.772019      -1.43468      -1.62707      0.154664   -0.00876964     -0.137077     -0.127473     0.0457932       2.01065       2.62384       2.81603       2.96222       2.86837       2.69777       2.41499       2.06161       1.72950       1.36817       1.10442      0.891323      0.634649      0.446604      0.313219      0.218001      0.147969     0.0943954
  20  16 3224.4135    3.9743  1.2420 12.2219 -0.0005      0.759712  0.0456   0.0805   0.0763    0.1519   0.0000      0.807329   435.5624       2.65096       12.5399     -0.422075      -2.62827       1.39867       3.04893      -1.14576      0.695728     -0.181011     0.0250457     -0.531571      -1.14693      0.633648      0.495553     -0.201557    -0.0775850    -0.0323695       2.76558       3.65955       3.51982       3.37443       3.41196       3.56244       3.32029       3.03998       2.37354       1.79261       1.35060       1.04238      0.895020      0.723081      0.485254      0.363369      0.229309      0.148751
  20  17 3368.0463    3.4200  1.8048 11.8862 -0.0017      0.114623  0.0501   0.0580   0.0973    0.0907   0.0000      0.418521   438.8681       1.30715       17.7330      -3.96932      -3.00238       6.70686      -8.79699       2.40055    -0.0304182      -3.07487      0.912176      -1.29080      0.978890      0.243282      0.602197    -0.0998937    -0.0802647     0.0390157       2.93267       3.67996       3.99933       3.95724       4.01421       3.70912       3.36833       2.91933       2.55334       2.09877       1.66324       1.28283      0.946722      0.703485      0.482572      0.340983      0.220482      0.137787
  20  18 3511.9647    2.8580  2.4662 11.6089 -0.0039       1.17986  0.0646   0.0448   0.1137    0.0786   0.0000      0.285107   440.2885       6.68428       24.2607       10.7120       7.47153      -1.40291       2.06984      -2.39945      -5.61738       1.25411     -0.698552      0.124208      0.370543      -1.08015       1.03484     -0.506753     -0.336308     0.0775186       3.56308       4.70218       4.81956       5.10600       4.98175       4.70011       4.31614       3.75498       3.14998       2.62813       2.04677       1.57068       1.23640      0.866898      0.622733      0.426127      0.277644      0.184370
  20  19 3655.9691    2.4152  4.3448 10.5225  0.0004      0.622222  0.0837   0.0281   0.1516    0.0754   0.0000      0.132449   439.5745       8.95009       8.82322       8.01229      0.539284       8.37228     -0.176621      -4.74291      -2.59997       5.99463      -1.57030      0.848789      0.582872     -0.331138       1.29959     0.0956940     -0.287847      0.140808       4.58881       6.04780       6.44840       6.83921       6.50367       6.21864       5.63574       4.80213       4.08019       3.37785       2.69623       2.04347       1.55233       1.10438      0.802655      0.537862      0.362967      0.224229
  20  20 3799.6245    2.0843  5.7997 10.3169 -0.0017      0.644471  0.1034   0.0225   0.1874    0.0595   0.0000     0.0970750   436.8542       11.7223       20.3511      -5.44177      -10.4461      -10.4497       8.92393      -10.5424       5.66472      -3.50447      -3.49059       3.70120       1.08048      -1.01122     -0.573767     -0.599926     -0.230037     -0.432530       5.56160       7.25732       7.72379       8.17661       7.98942       7.68806       6.68773       5.83613       5.03954       4.18137       3.27569       2.52979       1.88665       1.36900      0.995798      0.668700      0.435454      0.280563
  20  21 3943.1318    1.6876  8.2937  9.9239 -0.0007      0.297108  0.1392   0.0155   0.2423    0.0453   0.0000     0.0774629   445.9076       7.19530       6.84511       1.17389       4.67493       8.51365      -6.72221      -8.55399       7.58793       6.63437      -2.46367      -4.75914       2.53339       3.33548      0.601784      0.119495      0.607789     -0.291315       6.94097       9.01905       9.81961       10.1113       9.96084       9.38134       8.58093       7.47122       6.38253       5.23526       4.09385       3.23638       2.42905       1.80192       1.24958      0.876836      0.566145      0.370647
  20  22 4086.7713    1.4526 10.9201  9.8542 -0.0004      0.226104  0.1842   0.0130   0.3193    0.0395   0.0000     0.0722970   438.4059       6.32171      -16.3492      -17.0945      -2.05548      -1.07959      -3.30613       6.64223      -6.32782      -10.4090       6.56972      -2.52585     -0.421218    -0.0998201      0.278419      -3.26587     -0.223126     -0.237631       8.83405       11.7143       12.5164       12.8365       12.6049       11.8875       10.8690       9.68437       8.07762       6.78543       5.20319       4.09743       3.14201       2.29238       1.60291       1.11062      0.723898      0.461898
  20  24 4374.7979    0.9786 16.1489  9.6724 -0.0017      0.208350  0.3368   0.0085   0.5155    0.0322   0.0000     0.0879949   417.3765       1.40317       51.9166      -27.4012      -7.64026      -25.0832      -14.2572       8.38219      -12.6687       5.76912       10.7129      -12.6506      -1.88081      -3.48890      -3.04058      -1.74541      0.775579      0.866180       13.1522       17.2036       18.5541       19.3251       18.9490       17.5098       16.1863       14.2265       12.2186       10.0923       8.15525       6.26543       4.82496       3.41375       2.43843       1.68304       1.08836      0.701811
  21   6 1758.2610    0.3342  0.3066  8.9933 -0.0141       12.5331  0.0229   0.0149   0.0362    0.0515   0.0000       3.30574   442.1234      -2.73723       16.4246     -0.903228      -2.99151       1.27459      0.562957      0.664965     -0.822628       1.24754      0.252330     -0.139303      0.628188     -0.171931      0.274791     -0.810792      0.258549     -0.242993       1.64515       2.11251       2.19053       2.01267       2.06570       1.75592       1.87415       1.82258       1.46556       1.32341       1.10932      0.935759      0.751973      0.493906      0.338932      0.239655      0.147040     0.0946443
  21   7 1919.9159    0.5063  0.4602  8.9887 -0.0081       12.4777  0.0365   0.0168   0.0427    0.0672   0.0000       2.03153   440.9126     -0.651924       13.8442      -1.05423      -2.84394       1.36274     -0.813548       2.15473       1.75020     -0.466912     -0.529171     0.0334311     -0.292121     -0.836753      0.439047     0.0969653   -0.00454910     -0.164583       2.84000       3.08001       2.20696       2.43722       3.65446       3.75569       2.53110       1.81696       1.46926       1.63451       1.48205       1.26744      0.787415      0.509698      0.300392      0.236889      0.204021      0.159190
  21   8 2077.7718    0.7090  0.5792  9.3829 -0.0039       6.55801  0.0272   0.0199   0.0474    0.0861   0.0000       1.29505   438.2356       4.12260       15.5823      -3.44581     -0.160543       1.10709       2.13373      -1.51036     0.0924869     -0.974489     -0.599841     -0.172281      0.762880      0.541318      0.102531     -0.130376   -0.00674548    -0.0193326       1.93786       2.25540       2.44526       2.68674       2.49100       2.23057       2.06883       2.13284       1.74698       1.18594       1.04745      0.921822      0.760169      0.478813      0.320550      0.255323      0.182810      0.114369
  21   9 2232.0298    1.0089  0.8595  9.3838 -0.0009       6.20312  0.0351   0.0232   0.0574    0.1369   0.0000      0.991540   440.1989       1.12652       10.4086      -1.57075      -2.19978      0.380328     -0.804078    -0.0284576       1.67822     -0.673420     -0.656961      0.880655     -0.550279      0.442003      0.417851    -0.0249112      0.245411     0.0261543       1.89534       2.36679       2.65588       2.75225       2.78622       2.37545       2.34961       2.10418       1.64958       1.39591       1.14816      0.873238      0.664272      0.512749      0.377637      0.263331      0.182255      0.115436
  21  10 2381.9797    1.3737  0.9267 10.2589 -0.0067       4.77624  0.0339   0.0314   0.0621    0.1230   0.0000      0.876188   440.2531       1.48560       14.4687      -2.70285      -4.13521      0.652791       4.88742       2.91751      -1.08531       2.05679      0.349395     -0.496828    -0.0440992       1.22396    -0.0377224    -0.0618015     0.0448383     0.0800243       1.88124       2.54008       2.67784       2.91585       2.61337       2.55964       2.34825       2.16724       1.80701       1.47891       1.17295      0.947929      0.671390      0.536631      0.384068      0.274616      0.181538      0.114067
  21  11 2529.4002    1.8701  1.0062 10.6684 -0.0027       3.64726  0.0356   0.0413   0.0634    0.1364   0.0000      0.830818   440.7500       2.01688       16.6048      0.201887      0.767696       1.01593       1.59432      -3.78859      0.604053      -2.27329       1.86554      0.511496      0.328591     -0.237327      0.118327    -0.0170156      0.221932      0.135918       1.95787       2.55840       2.84908       2.92003       2.94314       2.66623       2.53230       2.12175       1.85881       1.46601       1.22528      0.897809      0.731355      0.540408      0.378042      0.258570      0.182771      0.119830
  21  12 2676.2545    2.4373  1.0893 10.9338 -0.0007       2.11338  0.0376   0.0505   0.0657    0.1759   0.0000      0.760542   432.5165      -1.51150       18.5739       2.02504      -4.02476      -1.07195     -0.296407      -1.25390    -0.0396556     -0.200366     -0.922157     -0.920486     -0.793912     0.0244256    -0.0900893     -0.128115     -0.287731     0.0501379       2.07496       2.64941       2.87401       3.06657       2.94636       2.80526       2.43819       2.30449       1.94049       1.59318       1.26132      0.948365      0.745176      0.574033      0.422920      0.281713      0.198657      0.125734
  21  13 2822.9705    3.2323  0.8481 11.5523 -0.0053       1.58157  0.0357   0.0792   0.0588    0.1569   0.0000      0.779353   435.9858      0.402700       10.5096       2.48205     -0.134640     -0.111346       3.47019      -1.38779      -1.72211       1.04573       1.06641     -0.497010      0.368812      0.307705    0.00796603     0.0791706     0.0814718     -0.296151       2.74563       3.82344       4.50878       4.81946       4.65736       4.20803       3.56063       3.00914       2.28841       1.70438       1.23797      0.894054      0.665126      0.465994      0.330784      0.228193      0.150021     0.0992919
  21  14 2968.9088    3.8308  0.8278 12.1169 -0.0017       2.26521  0.0284   0.0895   0.0555    0.1360   0.0000      0.768600   438.3712       4.32955       10.2565       1.21231       1.61965      -1.78437      -1.09408      -2.98224       2.98166     0.0533851     -0.485739      0.627042     0.0195529     -0.192474   -0.00436517     -0.296422      0.167010    -0.0552437       1.75879       2.31723       2.44242       2.63161       2.53653       2.42908       2.05965       1.97540       1.59495       1.33428       1.03783      0.811274      0.587566      0.475147      0.337336      0.240120      0.156459      0.103893
  21  15 3113.9334    4.1937  1.0162 12.4291 -0.0008      0.850344  0.0364   0.0931   0.0646    0.1438   0.0000      0.937389   437.9248       5.65841       14.7498       3.51404      0.470169      0.305313       2.34949     -0.293017       1.04343      -1.37639      -1.51253    -0.0183705     0.0906748      0.644424      0.253322     0.0133110    0.00116440     -0.214103       2.01006       2.56134       2.82751       3.03181       2.81026       2.60463       2.40925       2.18924       1.83273       1.49350       1.17404      0.951176      0.691187      0.537487      0.359835      0.272829      0.178936      0.114546
  21  16 3258.4781    3.8469  1.3921 12.1678  0.0008      0.417127  0.0446   0.0731   0.0791    0.1294   0.0000      0.663978   440.7078       1.23180       18.0852      -4.24577     -0.650881      0.951444     -0.737727      0.571041     -0.143147     -0.492331     -0.349397       2.21724      -1.62475      0.153352      0.632729      0.629434    -0.0713571    -0.0360484       2.41212       3.02670       3.47684       3.46197       3.45011       3.32884       2.91911       2.55824       2.22639       1.82151       1.50106       1.13573      0.867174      0.637475      0.479235      0.328235      0.217896      0.139465
  21  17 3402.7998    3.2963  1.9895 11.7472 -0.0037      0.288361  0.0542   0.0521   0.0952    0.0879   0.0000      0.375313   433.5896      -3.01481       11.2311       4.29156      0.926259       8.40199      -9.75674       1.07922     -0.131916     -0.657995      0.988538      0.233317       1.67977      0.463717     -0.959642      0.867264     -0.263525     -0.257187       2.82955       3.74767       4.03981       4.21552       4.00224       3.67408       3.54254       3.10127       2.70699       2.26043       1.84972       1.40103       1.07962      0.817024      0.558879      0.392096      0.259214      0.175593
  21  18 3547.1698    2.7323  2.8079 11.4637 -0.0038      0.484516  0.0674   0.0388   0.1198    0.0681   0.0000      0.234056   431.9952       1.35784       17.7825     -0.605290      0.764680       8.75511     -0.507702      -12.7739      -3.11760       1.91580     -0.611809       1.65570       1.78834     -0.328129     -0.406387     -0.524992      0.440570      0.320459       3.41023       4.43888       4.76025       5.11357       4.94477       4.56258       4.29955       3.79469       3.26121       2.62270       2.19486       1.70880       1.32547      0.971334      0.673129      0.493339      0.317850      0.225426
  21  19 3691.5861    2.3068  4.6685 10.5416 -0.0028      0.461191  0.0875   0.0257   0.1562    0.0664   0.0000      0.119112   439.9846      -8.20791       17.0599       6.42353      -8.25143      -12.0721       1.33975       5.46402      -2.02818      -8.82026       4.74537       4.38090      -1.30778      0.163377      -1.06439    -0.0594746     -0.358375     -0.538104       4.55351       5.81245       6.59370       6.70753       6.59634       6.18509       5.64333       5.04229       4.32937       3.52556       2.89110       2.27556       1.72394       1.27124      0.923628      0.627526      0.428673      0.283560
  21  20 3835.8401    1.9480  6.8215 10.1829 -0.0010      0.352874  0.1120   0.0187   0.2059    0.0499   0.0000     0.0824134   436.8606       4.51995       14.1068       15.5061      -2.79319      -9.98010       5.98402      -7.74527       4.73176      -1.31317       1.56377     -0.288581      -5.03797      -4.39679      0.787338     0.0994616       1.19468     -0.235980       5.70573       7.31585       8.01735       8.33467       8.22316       7.70292       7.13403       6.18144       5.47727       4.47420       3.68758       2.85307       2.18098       1.64602       1.14899      0.818286      0.538791      0.364124
  21  21 3979.7449    1.6405  9.4342  9.8934 -0.0007      0.143766  0.1502   0.0141   0.2671    0.0421   0.0000     0.0660315   431.8436       9.56600       22.8808       6.18412       5.08862       8.35041      -3.67933      -1.43179     -0.563229      -1.21774       4.57903       2.01566      0.662642       2.45966       1.28747      -1.31078      -1.09268    -0.0570652       7.32531       9.64797       10.5148       10.7869       10.7496       9.95099       9.16647       8.07372       7.02950       5.80319       4.71372       3.74012       2.79030       2.09939       1.47614       1.03873      0.695437      0.457308
  21  23 4268.0829    1.1099 13.3043  9.7577 -0.0021   -0.00888611  0.2531   0.0096   0.4117    0.0345   0.0000     0.0850132   439.3805       4.21797       21.7042       5.88445      -31.9128      -7.77052       38.2988      -4.41748      -3.59814       10.8114      -2.24012      0.812305    -0.0528373       3.17592      -1.41763       1.16429       1.42436      0.212498       10.3274       13.8413       14.5616       15.4891       15.0095       14.4511       13.2553       11.7434       10.0037       8.33483       6.87183       5.30364       4.10185       3.06519       2.18571       1.54041       1.02672      0.689483
  22   6 1781.5970    0.3654  0.4243  8.8496 -0.0068       9.88100  0.0246   0.0126   0.0401    0.0575   0.0000       2.29184   439.2319      -2.72510       15.6619   -0.00776171      -3.13125      -3.55900      -2.33276       1.12008     -0.483408      0.348540     -0.293175      0.287441      0.315495     -0.262141     -0.412824      0.266520      0.201746      0.166978       1.66787       2.05847       1.97523       1.94719       2.25027       2.11738       2.09486       1.66581       1.43328       1.12747       1.00531      0.818563      0.665497      0.525261      0.335158      0.241723      0.186677      0.127686
  22   7 1945.1125    0.5407  0.4398  9.0151 -0.0054       7.03483  0.0246   0.0166   0.0409    0.0717   0.0000       1.68561   439.7018      -1.23104       18.0093      0.563859      -2.15565       1.32220       2.57276      0.273285      -1.44047      0.532086       1.15142       1.24555      0.714129      0.189574      0.268021     -0.267686    0.00372426     0.0700926       1.78510       2.15508       2.47479       2.80355       2.69671       2.40143       2.42410       2.10312       1.50607       1.21877       1.23546      0.957243      0.596411      0.450832      0.352474      0.222738      0.144857      0.114809
  22   8 2104.8448    0.7592  0.6646  9.2957 -0.0037       5.97178  0.0269   0.0193   0.0510    0.0910   0.0000       1.09340   441.0987      -1.21067       19.5436       2.27784      -1.70078       1.49076      0.226833      -1.72648     -0.391505      0.370624       1.05257     -0.894524    -0.0300540      0.177622      0.347384     -0.234454     -0.255613     -0.107235       1.60674       2.12777       2.35114       2.61359       2.48342       2.35246       2.20626       1.75912       1.59809       1.25359       1.05437      0.758717      0.641930      0.462858      0.320406      0.238446      0.163807      0.114906
  22   9 2260.1401    1.0717  0.8267  9.6315 -0.0010       5.65277  0.0297   0.0246   0.0574    0.1238   0.0000      0.914990   437.9362     -0.867510       13.6064      0.139301      -5.06981      -2.88770      0.647612      0.491726      -1.62375      0.136136      -1.02079      0.534576     -0.379869     -0.537413     -0.280789     -0.301296     -0.257698    -0.0978589       1.68507       2.26171       2.40873       2.49972       2.39135       2.23097       2.09911       1.91854       1.70032       1.36050       1.08609      0.907185      0.682483      0.520087      0.371414      0.259433      0.188546      0.124056
  22  11 2559.2433    2.0240  0.9800 10.7697 -0.0017       1.83461  0.0335   0.0435   0.0617    0.1402   0.0000      0.758271   437.5600       2.35548       14.5208     -0.447040       3.69903       1.32091     -0.454184      -3.70375       4.91488     -0.697152      -1.27065       1.14460     -0.557099     -0.506275     -0.308253    -0.0709838     -0.168585     -0.224122       1.86803       2.40121       2.54016       2.62630       2.74866       2.50180       2.26719       1.96713       1.85238       1.53952       1.20382      0.916324      0.734014      0.568293      0.414944      0.287752      0.195767      0.129332
  22  12 2707.1077    2.5631  0.9483 11.3071 -0.0026       2.35510  0.0318   0.0568   0.0630    0.1450   0.0000      0.782238   438.8780       2.66863       16.4269      -3.52490      -2.38113       4.59070      -1.24653      0.403173      -2.23242     -0.682801      0.990237     -0.432391     -0.360968       1.00912     -0.343690     -0.253262    -0.0401189      0.325918       1.64261       2.25693       2.44272       2.56338       2.41906       2.45730       2.12549       2.01073       1.64012       1.41151       1.11366      0.946937      0.651442      0.560339      0.367150      0.290701      0.192312      0.130651
  22  13 2854.7240    3.4289  0.8144 11.6243 -0.0016       1.31894  0.0274   0.0773   0.0528    0.1470   0.0000      0.747836   436.4372       2.65486       15.7926       3.79255       1.39596       1.06973     -0.743136     -0.308517      0.917141      -1.30068      0.784515       1.09364      0.372469     -0.886214    -0.0627636     -0.314535     -0.239424   -0.00309001       1.45408       1.90772       2.07054       2.16268       2.04094       2.07412       1.80269       1.63221       1.43776       1.23260       1.03609      0.823237      0.646629      0.470969      0.336326      0.240827      0.159095      0.108502
  22  15 3147.0078    4.0384  1.0512 12.4031 -0.0019       1.58671  0.0372   0.0846   0.0634    0.1393   0.0000      0.761596   437.9121       4.01813       6.41456       6.71430     -0.384676      0.128647      -1.66226      -2.16471      0.999307      0.593318       1.83675     -0.172854      0.105837      0.829886     0.0849901     -0.241083      0.298293      0.212240       2.07591       2.47412       2.75523       2.83037       2.79931       2.61323       2.44353       2.34720       1.91326       1.50451       1.26580       1.02772      0.793933      0.623644      0.425628      0.331845      0.221822      0.151675
  22  16 3292.2143    3.6471  1.4869 12.1991  0.0012       1.33265  0.0470   0.0661   0.0787    0.1022   0.0000      0.565809   438.2175       3.47950       11.2133       5.31868       1.32128      0.427835      -6.80105      -1.83513       1.87539      -1.29711      -1.79611      -2.05024       1.65607      0.473721      0.105965     -0.890906      0.375237      0.239854       2.28529       2.89093       3.31010       3.39943       3.32070       3.17662       2.95743       2.61178       2.27273       1.84656       1.50290       1.26526      0.956117      0.728575      0.514476      0.369712      0.263504      0.166415
  22  17 3437.2150    3.1935  2.2169 11.5647 -0.0006      0.480793  0.0553   0.0465   0.1001    0.0726   0.0000      0.334576   437.4913       5.62621       10.3542      0.190603      -2.46538     0.0435702      -3.03340      -8.67865      0.197222     -0.564545     -0.446032      -3.89746       1.07195     -0.804364     -0.461735      0.411496     -0.765337     -0.244345       2.63635       3.54729       3.83318       3.92717       3.88399       3.53976       3.35360       3.09161       2.70103       2.26393       1.93816       1.52731       1.16526      0.883825      0.624864      0.441741      0.299002      0.202241
  22  18 3582.1310    2.6235  3.3908 11.0483 -0.0023      0.501501  0.0742   0.0319   0.1231    0.0633   0.0000      0.179261   433.6719       6.77180       14.9389      -4.56418      -8.13633      0.869679     -0.764760      -2.35030      -5.01140       1.35473      0.813769       2.40789      0.560478      -1.33462       2.46349     -0.195636      0.218289    -0.0279974       3.52041       4.76706       5.17289       5.17114       5.42838       4.97192       4.46524       4.16661       3.44274       3.12965       2.51106       1.98005       1.53736       1.14371      0.842744      0.581567      0.401289      0.264161
  22  19 3727.2019    2.2162  4.9629 10.5979 -0.0006      0.561988  0.0895   0.0236   0.1655    0.0550   0.0000      0.118770   434.7009       7.59084       7.75670       2.04788      -4.88133      -2.95401       2.35151      -8.72785       4.79204      -3.12778      -2.99750      -3.79703      0.888653     -0.587985     -0.489787     -0.344034      0.866316      0.225232       4.38922       5.55652       6.25565       6.38995       6.11204       6.08960       5.37952       4.92285       4.35121       3.64638       3.00577       2.45492       1.87398       1.38869       1.02242      0.714405      0.490300      0.336918
  22  20 3871.7764    1.8709  7.1110 10.0377 -0.0001      0.304344  0.1169   0.0170   0.2036    0.0499   0.0000     0.0809944   438.7763      -17.9386       16.5988      -4.47457       5.45199       4.32163       10.6560      -15.4638      -6.81617       4.53183      0.678956     -0.380811       3.11732      -1.49087      0.283285      0.328699     -0.655241      0.249109       5.54967       7.27462       8.04859       8.41738       8.24256       7.82021       7.35767       6.42530       5.52319       4.60105       3.77026       2.99812       2.31043       1.72639       1.30097      0.909377      0.624821      0.420609
  22  21 4016.4406    1.5554 10.0746  9.9348 -0.0008      0.206850  0.1595   0.0130   0.2869    0.0381   0.0000     0.0679432   434.0167       15.6791      0.286164       21.3151       7.32886       10.9418      -6.86492       5.79947       12.2265       12.8954      -6.68765      -1.15556      -3.08800       1.22572      0.347916      -1.64896      0.150684       1.45241       7.05366       9.29821       10.0200       10.4121       10.4762       9.95456       9.34895       8.13023       7.07995       5.99068       4.99780       3.89983       3.07202       2.26121       1.68174       1.20556      0.829230      0.562887
  22  22 4161.3350    1.3034 12.2703  9.8628 -0.0010      0.256596  0.2084   0.0111   0.3526    0.0354   0.0000     0.0707807   429.9984       14.9827       35.3092       17.5164       13.8874       8.08497      -11.9163      0.502905       16.2600       4.43524      -11.2743      0.896699       5.54804       1.00203       3.15162      -2.25739     -0.665436      0.752396       8.71645       11.3585       12.4102       13.0632       12.8998       12.1094       11.3721       10.1093       8.80229       7.16265       6.06849       4.78407       3.72324       2.80472       2.03490       1.48262       1.00858      0.684965
  22  23 4305.7691    1.0928 14.7777  9.7500 -0.0023      0.124624  0.2848   0.0087   0.4477    0.0319   0.0000     0.0847616   435.0266       16.1010       41.8264       30.1337       28.8434      -43.4025      -5.08578       5.89363       4.24154      -12.0178     -0.820123       9.28905       5.74756      -2.67779     -0.683680     -0.671767     -0.505666     -0.757852       10.8979       14.1919       15.5673       15.9065       16.2482       15.5127       13.9225       12.6605       10.9618       9.28670       7.60044       6.03648       4.69799       3.56410       2.61321       1.87249       1.26442      0.864969
  23   7 1969.7313    0.6049  0.4806  9.1424 -0.0036       10.1540  0.0201   0.0179   0.0403    0.0703   0.0000       1.52937   438.7115      0.496363       18.0940      -1.21114     -0.806951     -0.429749      -1.19808      -1.24355    -0.0208043     -0.643045      0.239106    -0.0506490    -0.0762170      0.660708      0.437803     -0.255046   -0.00186975   -0.00804913       1.29532       1.67325       1.83266       1.87436       1.81652       1.72132       1.75288       1.61144       1.37000       1.08621      0.883155      0.678589      0.536622      0.413670      0.339311      0.243769      0.182546      0.135152
  23   8 2131.1630    0.8102  0.7237  9.2678 -0.0007       5.86214  0.0276   0.0195   0.0503    0.1034   0.0000       1.00462   436.7525     -0.278894       16.2012       2.98959      0.417359     -0.919413      0.154119      -1.88577      0.502887       1.37676     -0.624458      -1.26086     -0.321282      0.714444    -0.0169740     -0.424139   -0.00622708      0.376167       1.64865       2.08077       2.16840       2.37802       2.51491       2.42088       2.10682       1.78892       1.54122       1.29624       1.16458      0.859316      0.631536      0.495099      0.375347      0.276026      0.192683      0.130223
  23   9 2287.5366    1.1586  0.9035  9.5784 -0.0034       3.90925  0.0312   0.0250   0.0606    0.1460   0.0000      0.825593   439.0622      -1.04975       18.0725      0.661306      -3.43118       2.23960      0.193344       1.25168     -0.876422       1.72229      0.562291     -0.268005     -0.607257      0.168681     -0.447945      0.237417      0.120421    -0.0618755       1.64983       2.22186       2.50185       2.63169       2.48636       2.52827       2.28775       1.97824       1.66159       1.45744       1.13053      0.885616      0.693248      0.545571      0.390174      0.301418      0.219111      0.136858
  23  10 2439.2480    1.5906  0.9764 10.3510  0.0000       4.28736  0.0340   0.0332   0.0586    0.1316   0.0000       1.10521   437.5362      -2.37050       11.9587       1.48157      -1.55951       1.87248      0.567006       1.48674      0.537384     -0.109674      0.202608      -1.90367      0.139608      0.347309    -0.0281604     0.0526901     0.0632447      0.160452       1.64304       2.20403       2.38586       2.58544       2.52437       2.43596       2.24235       1.98963       1.70539       1.46869       1.12761      0.968418      0.731062      0.574796      0.433902      0.292663      0.204894      0.150109
  23  11 2588.5565    1.9886  0.9857 11.0521  0.0000     -0.252499  0.0331   0.0426   0.0642    0.1204   0.0000      0.889118   438.3652      -1.96204       13.0336      -3.28967      -5.21558     -0.939958      0.325776      -3.15505      0.169480       1.35060     -0.197816      -1.63387     -0.169187     -0.773145     0.0785202    -0.0385518    -0.0686169      0.123985       1.70569       2.22175       2.31863       2.45086       2.41876       2.33569       2.14286       2.03729       1.81487       1.46778       1.19142      0.891862      0.739646      0.585568      0.457332      0.331669      0.230922      0.162059
  23  12 2737.6025    2.8788  0.9387 10.9449 -0.0021       1.63838  0.0292   0.0601   0.0558    0.1783   0.0000      0.542613   438.8507      -1.02527       11.4474       2.02029      -3.65706      0.754528       2.14845       2.02676       1.21163      -2.67889      0.448039      0.228356     0.0821231     -0.655646     -0.596677     -0.102391     0.0339338     -0.280160       1.56712       2.08647       2.25843       2.35126       2.39004       2.27714       2.14283       1.84479       1.56752       1.37795       1.00475      0.877698      0.667674      0.516939      0.390113      0.270543      0.191183      0.140194
  23  13 2886.0842    3.4420  0.8142 12.1927 -0.0036       2.25229  0.0262   0.0801   0.0562    0.1130   0.0000      0.793471   438.0127       4.03968       15.7229     0.0110557       4.47043       1.52002      -2.35928      -1.60769   -0.00419174       1.98999     -0.135455      0.496326      -1.01071       1.96836     -0.169756      0.126086      0.196484    -0.0975264       1.46744       1.95163       2.09171       2.13741       2.12343       1.91416       1.82892       1.71787       1.49984       1.31178       1.07628      0.890132      0.694158      0.541966      0.371068      0.273582      0.190052      0.128166
  23  14 3033.4077    3.9537  0.9244 12.2680 -0.0070       1.06115  0.0314   0.0860   0.0581    0.1416   0.0000      0.767263   437.0989    -0.0197575       11.3458       1.62665     -0.422221      -1.67586     -0.961215     -0.124207      -3.04600       1.66936     -0.562926      0.536909       1.20011     -0.312295     0.0810383     -0.473279     -0.506491      0.142516       1.81443       2.37642       2.53485       2.57558       2.44654       2.31040       2.14836       1.98778       1.77318       1.51001       1.29900       1.05861      0.828472      0.611462      0.438044      0.308309      0.212116      0.146797
  23  15 3179.6639    4.0034  1.1082 12.5419 -0.0031       1.05860  0.0383   0.0822   0.0664    0.1277   0.0000      0.779244   439.4970       3.43673       19.9694       4.41209      -1.57567       3.04508      0.425873       5.52369     -0.779009      0.285403     -0.875728      -2.27718      0.161439     -0.541376      0.343803      0.311869      0.109644   -0.00636063       1.91657       2.27377       2.54480       2.74696       2.53811       2.63676       2.41973       2.10207       1.74901       1.59904       1.30916       1.07555      0.825710      0.616664      0.453756      0.334483      0.246271      0.165955
  23  16 3325.6142    3.6077  1.5111 12.3011 -0.0039       1.47433  0.0464   0.0645   0.0783    0.0982   0.0000      0.551848   436.8639       2.10718       13.0617       2.81445       3.52722      0.288164      0.329398      -3.20309      -3.41935       3.82360      -1.39315      0.889788     -0.286655      0.377974     -0.273162     -0.337296     0.0911631      0.187655       2.13879       2.88543       3.02375       3.25539       2.98041       3.00162       2.79023       2.57227       2.21438       1.98680       1.55473       1.28641       1.01580      0.787013      0.566645      0.401164      0.287794      0.198330
  23  17 3471.2650    2.9970  2.5199 11.4868 -0.0012      0.666046  0.0587   0.0401   0.1035    0.0682   0.0000      0.273659   440.8992       4.02429       10.6135       9.99489       1.25895       5.46491       1.32624      -1.91409      -1.27143      0.991215       3.51778      0.694231     -0.986217      -1.05401     -0.461571     -0.429297      0.326143     -0.235854       2.78430       3.54156       3.76549       3.87254       3.96409       3.82078       3.59558       3.24660       2.80386       2.38885       1.92670       1.58490       1.22475      0.978644      0.725310      0.512183      0.381579      0.262399
  23  18 3616.9164    2.4853  3.7825 10.9397 -0.0003       1.05259  0.0739   0.0280   0.1331    0.0547   0.0000      0.153391   435.2930      -2.07871       27.5204       6.54430       6.25914      -1.73534       4.19585       1.58773     -0.484745      0.336286     -0.569058       2.07737      -1.33179     -0.962489      -1.23568     -0.120057     0.0599187     -0.211864       3.48408       4.63432       4.83667       5.15747       5.08016       4.95003       4.69325       4.24044       3.58201       3.01955       2.55788       2.02845       1.62792       1.25591      0.956520      0.644329      0.466747      0.329790
  23  19 3762.3555    2.1208  5.3605 10.5151 -0.0001      0.539904  0.0923   0.0211   0.1676    0.0498   0.0000      0.109729   442.7947       2.27157       17.6766       1.83977      -9.53295       7.66929       4.56465      -8.82930       4.38087      -3.69778       2.96621      -1.01433      -1.95554       1.33457       1.86451      -2.05088     -0.957951      0.302419       4.27869       5.58208       6.12993       6.47026       6.39334       6.06303       5.74711       5.09171       4.44508       3.75573       3.21635       2.44852       1.99867       1.50449       1.13009      0.810726      0.583276      0.390700
  23  20 3907.7041    1.8130  7.5638 10.1266 -0.0001      0.426891  0.1189   0.0165   0.2185    0.0452   0.0000     0.0759173   440.3102       9.40927       17.1746      -13.0835       2.38692       7.16194       12.2063     -0.142219    -0.0360803       3.12446     -0.855518       1.11533     -0.607529      0.809201       1.52899     -0.231435     -0.733581      0.555621       5.39571       7.17104       7.69731       8.23920       8.07073       7.79490       7.34566       6.41274       5.60850       4.79386       4.02534       3.24188       2.52704       1.92054       1.41691       1.03593      0.711682      0.499603
  23  21 4052.7390    1.4782 10.2578  9.9016 -0.0013      0.299811  0.1643   0.0119   0.2875    0.0366   0.0000     0.0724895   427.9933       9.03174       16.9392      -13.5685       11.4168       2.21719     -0.962246      -7.10887       3.25137       3.23295      -1.56797      -2.37623       1.23155      0.425180     -0.882356     -0.922864     -0.236433      -1.10968       6.69320       9.15282       9.82013       10.5668       10.3197       9.94344       9.09642       8.35636       7.14178       6.13708       5.10627       4.09211       3.24533       2.45005       1.83455       1.31533      0.906158      0.628016
  23  22 4197.9085    1.2631 13.4382  9.7911 -0.0012      0.133373  0.2326   0.0096   0.3772    0.0338   0.0000     0.0690578   436.2076       16.5077       1.72887       7.89295      -16.9637      -5.57583       16.9714      -2.08560      -4.06323       4.22867      -1.56493       1.74642     -0.441152       4.99622      -4.09964      0.508312     -0.167672       1.58069       8.76231       11.1805       12.4950       13.0224       12.9466       12.5990       11.5000       10.5127       9.25990       7.75798       6.47511       5.15180       4.05918       3.18774       2.34866       1.75223       1.22341      0.842476
  23  23 4343.9421    1.0151 15.1359  9.7630  0.0001      0.440141  0.2884   0.0083   0.4558    0.0298   0.0000     0.0867128   445.6544       12.8176       6.49297       8.58624      -3.30083      -7.08511       3.22516      -1.62785      -2.74567      -4.22592       1.87656      -7.48655      -5.28054      0.908835      -2.12963     -0.948990    -0.0170946      0.315526       10.0655       13.5585       14.7892       15.3371       15.2616       14.5922       13.6714       12.5233       10.8255       9.24861       7.70891       6.19378       4.96170       3.76831       2.79173       2.00192       1.42087      0.955143
  24   5 1653.7356    0.2356  0.2342  8.9303 -0.0169       22.1828  0.0224   0.0119   0.0300    0.0415   0.0000       6.04781   439.5274    -0.0353815       19.6098       1.74452      -1.49451     -0.190737     -0.471455       2.01744    -0.0350448      0.911197     -0.350999      0.104677     -0.151072    -0.0733463     -0.217522     -0.166465     -0.346305      0.129673       1.37894       1.52005       1.79340       1.39442       1.92446       1.81147       1.63645       1.72361       1.22124       1.05550      0.850449      0.714605      0.565423      0.437864      0.322875      0.283296      0.219497      0.178893
  24   6 1826.3190    0.3911  0.4124  8.9779 -0.0029       12.6220  0.0215   0.0131   0.0439    0.0539   0.0000       2.49111   439.7748      0.945799       19.2516       3.01345      -1.57610      -1.22522      0.289815   -0.00291175     -0.262934       1.33071     -0.130478      -1.12255     -0.145266    -0.0622295    -0.0819519     -0.127926    -0.0153559     0.0915449       1.24343       1.61013       1.76090       1.91182       1.87246       1.81170       1.76535       1.49764       1.26994       1.07829      0.950433      0.734671      0.593401      0.433988      0.336122      0.250728      0.180408      0.127216
  24   7 1993.6477    0.6290  0.5417  9.0888 -0.0029       9.06291  0.0210   0.0172   0.0435    0.0780   0.0000       1.36132   440.0918       2.92767       21.0322       2.12763      -2.55231      -1.41579       2.54013      -1.07407     -0.697331     -0.558402     -0.198810      0.746877      0.304492      0.330569    -0.0754695   -0.00962568     -0.121275     -0.157326       1.19280       1.59700       1.76742       1.76047       1.73727       1.72931       1.63119       1.45769       1.29171       1.09049      0.853761      0.748355      0.562649      0.475237      0.327870      0.265685      0.170124      0.129375
  24   8 2156.7612    0.8731  0.6928  9.5042 -0.0053       4.21961  0.0267   0.0207   0.0461    0.0963   0.0000       1.00520   438.1262       2.30110       16.7289      -2.33244      -5.76934     0.0471760       4.58353     -0.836733      0.692931     -0.749561       1.21203      0.599173      0.336966     0.0101420     -0.110141     0.0609115    -0.0753416      0.367371       1.36142       1.83092       1.97852       2.11440       2.08894       2.03705       1.92030       1.65533       1.42460       1.28030       1.00773      0.810369      0.675232      0.495221      0.397540      0.281641      0.195505      0.144337
  24   9 2314.3694    1.2346  0.8969  9.8512 -0.0032       4.82443  0.0326   0.0267   0.0564    0.1253   0.0000      0.874032   438.8851     0.0770095       13.7226    -0.0794200       2.78562     -0.778555     -0.610477     -0.418927      0.371012      0.394924      -2.06209      0.591890      0.834603    -0.0646124      0.604311      0.209801     -0.397130     -0.220229       1.90577       2.58137       2.73751       2.77443       2.37856       2.19864       1.98972       2.00950       1.93550       1.79870       1.59647       1.34839       1.08654      0.818907      0.590675      0.402946      0.264033      0.172759
  24  10 2467.1086    1.6926  1.0612 10.2608 -0.0011       2.59212  0.0344   0.0338   0.0638    0.1506   0.0000      0.782494   440.0940      -1.46420       14.4989       2.63983       3.76540      -3.73185      -2.96977      0.740349     -0.385449     -0.800281       1.27580     -0.951326      -1.26908      0.667968     -0.207671     -0.462760      0.106775     0.0965859       1.75118       2.24738       2.51604       2.48289       2.53796       2.48031       2.34022       2.09806       1.78859       1.49981       1.24712       1.00285      0.781666      0.592326      0.480092      0.360877      0.258452      0.166272
  24  11 2617.7416    2.1505  1.0336 11.2253 -0.0075       3.92240  0.0416   0.0471   0.0635    0.1255   0.0000      0.883829   438.7714      -1.86935       14.5914     -0.553454     -0.550150     -0.218314      -3.24177      -1.98491      -3.04326      -2.89899      0.247836     -0.918230     -0.617247    -0.0975802    -0.0181251      0.641015      0.136737      0.284833       2.43947       3.47665       3.93940       4.10714       3.95876       3.61128       3.21960       2.75694       2.43932       2.09363       1.70496       1.38359       1.05339      0.794925      0.550036      0.401478      0.281939      0.183711
  24  12 2767.7043    2.9583  0.8621 11.5739  0.0017       1.79494  0.0286   0.0637   0.0523    0.1252   0.0000      0.756807   440.2478       1.70486       15.2425       2.09185      0.100287      -3.56762      -1.55407      0.381800       2.09703     -0.719135      -1.06970     -0.421555     -0.898092     0.0158583      0.253057     -0.148026     -0.220596     0.0805418       1.56880       2.09999       2.40730       2.58165       2.58005       2.41719       2.21652       1.98797       1.62986       1.35134       1.11305      0.898302      0.651528      0.507868      0.399533      0.291233      0.203521      0.145674
  24  13 2916.9740    3.5927  0.8600 12.0415 -0.0037       2.83419  0.0307   0.0781   0.0502    0.1263   0.0000      0.741064   437.4962       4.85814       15.6113       4.74511      -1.11288      0.691979     -0.596145      0.594737       3.02061       1.20187      0.697796       1.16702       2.48205    -0.0589683     -0.166108     -0.279009      0.489527     -0.147220       1.45443       2.03359       2.16163       2.23477       2.27738       1.98281       2.13690       1.72542       1.73021       1.34558       1.20752       1.02178      0.742713      0.620287      0.441664      0.324277      0.219295      0.156661
  24  14 3065.0643    4.0576  0.9107 12.5077 -0.0040       1.63353  0.0313   0.0866   0.0554    0.1183   0.0000      0.801195   436.4502       1.32356       15.2080       1.79526      -1.07221       1.03307     0.0822395      -2.17667     -0.932164      0.717213      0.561481      0.951460      -1.44219      -1.40134      0.407690      0.240489      0.212878     -0.441070       1.44910       2.00977       1.99995       2.19110       2.19612       2.06328       2.02432       1.69870       1.57621       1.36060       1.15377      0.920611      0.750671      0.564109      0.444282      0.309994      0.219980      0.161126
  24  15 3212.0047    4.2063  1.1939 11.8798  0.0012       1.70569  0.0363   0.0789   0.0635    0.1804   0.0000      0.719358   438.2649       1.16835       15.5594       1.16425     0.0256112       4.29947      -1.94425     -0.683907     -0.604913       1.11365     -0.586202    -0.0422645     0.0304896     -0.141060      0.713651     -0.439415     -0.844618      0.326105       1.66402       2.16407       2.47101       2.48078       2.48513       2.33936       2.18787       2.01684       1.79678       1.56080       1.28200       1.03877      0.816432      0.613041      0.483512      0.362897      0.263261      0.178921
  24  16 3358.4472    3.4803  1.7359 12.1326 -0.0015      0.295093  0.0486   0.0561   0.0822    0.0826   0.0000      0.493293   440.0371      -2.86507       8.12600       1.81543      -1.99707     -0.447716      0.209187      -1.61865     -0.288013      -2.12626     -0.707908       1.35493      -1.07396      -2.00084      0.137608      0.144067      0.437776     0.0652909       2.27430       3.03623       3.21639       3.33884       3.17177       3.02099       2.87918       2.71563       2.47452       2.12304       1.75327       1.37473       1.08418      0.850369      0.648590      0.482141      0.360015      0.251059
  24  17 3504.8069    2.9361  2.6896 11.2820 -0.0005      0.379196  0.0591   0.0370   0.1024    0.0651   0.0000      0.206565   438.0290       1.92173       18.4193       9.71462      0.180113      -4.04371     -0.297708      -1.19668     -0.606356      -4.22367      -3.68900       5.01419      0.136287      -1.66253     -0.905474       1.02406     -0.364524     -0.235127       2.61739       3.56523       3.78035       4.02943       3.89384       3.81647       3.55680       3.22365       2.86574       2.44033       2.11844       1.68812       1.34248       1.05610      0.756282      0.578572      0.406266      0.288551
  24  18 3651.1645    2.3952  4.0329 10.8959 -0.0002      0.787543  0.0768   0.0258   0.1335    0.0496   0.0000      0.133270   442.9284       4.07389       13.5474       7.73264     -0.797580      -8.36278      -6.97620       2.76753     -0.428745       1.58850      0.683533      0.631920       1.32222      -2.24127     -0.831478     -0.127871     0.0302320     -0.287424       3.47454       4.75351       5.09422       5.57341       5.43344       5.17427       4.91520       4.33805       3.79017       3.22233       2.68107       2.13323       1.67997       1.31697      0.978073      0.727317      0.537538      0.370564
  24  19 3797.0379    2.0140  5.7555 10.4540 -0.0013      0.592229  0.0976   0.0196   0.1742    0.0471   0.0000      0.104413   448.1288       1.06109       13.1411       9.87501     -0.876267       13.3818      -8.68856       4.55895       1.49545     -0.629375       4.72287      -5.70661      -2.75350      0.854604     -0.171223       1.90864      -1.42559     0.0260054       4.48661       5.89767       6.52009       6.79738       6.77951       6.49191       6.00347       5.38545       4.70606       4.14149       3.47625       2.80205       2.17934       1.67704       1.28053      0.955035      0.661935      0.458975
  24  21 4088.3880    1.4356 11.5934  9.8906 -0.0013      0.291944  0.1857   0.0110   0.3134    0.0344   0.0000     0.0677772   442.8813       2.30895     -0.127644      -19.3298       1.64738      -7.26430       7.54543       3.82995       4.57543      -12.2351      -8.12369       4.13326       2.66504      -3.68923      -4.06127     -0.807082       1.18465     -0.416908       7.08230       9.51401       10.2363       10.7448       10.9057       10.4801       9.86927       8.87110       7.82473       6.61204       5.58655       4.48172       3.59997       2.77580       2.11939       1.56568       1.11456      0.777386
  24  22 4234.0264    1.2016 13.6758  9.7704 -0.0030      0.158536  0.2381   0.0088   0.3856    0.0323   0.0000     0.0766345   442.7551      -6.36364      -2.29013       7.58353       24.6218       12.7015      -13.3808       4.69721       9.85020       3.79187      -16.2016       6.06456      0.889293      -5.05890       6.58964      -3.96738     -0.586344       1.49901       8.45527       11.3865       12.5676       13.2460       13.0158       12.6116       11.6043       10.6805       9.36924       8.12054       6.79328       5.56763       4.44161       3.41792       2.59818       1.87981       1.29606      0.924906
  25   6 1847.9443    0.4451  0.4121  8.9682 -0.0008       12.6449  0.0206   0.0136   0.0371    0.0566   0.0000       2.07045   440.6326      -1.63164       19.4651     -0.250076      -2.63195      0.417256     -0.294745     0.0671577       1.62227     -0.197202      0.724077     -0.547166    -0.0703565      0.359657      0.269637    0.00162619      0.102697     -0.152427       1.16417       1.47276       1.53068       1.64708       1.64197       1.75997       1.52723       1.32676       1.26259      0.979665      0.905358      0.693901      0.585813      0.432915      0.338350      0.265847      0.188704      0.129073
  25   7 2016.9894    0.6563  0.6011  9.0796  0.0004       8.12729  0.0262   0.0165   0.0447    0.0802   0.0000       1.35883   439.5838       2.31075       17.6871      0.760929      -1.76593      -3.44234     -0.538025      0.229719      0.903740    -0.0718032     -0.517063       1.07518     -0.289845     0.0666105      0.501168     -0.167512     -0.421466      0.162831       1.50447       2.14797       2.47741       2.70585       2.66949       2.49397       2.28427       1.93429       1.67194       1.34922       1.07954      0.843123      0.633052      0.500400      0.382277      0.263420      0.194289      0.145279
  25   8 2181.8428    0.8935  0.7982  9.5454 -0.0052       6.11435  0.0286   0.0204   0.0531    0.0996   0.0000       1.03264   440.1959      -2.02161       17.3314      -3.66637      -1.05976     -0.836150      0.631672       3.42599       4.98617      0.867755     -0.657113      -1.46580      0.231599      0.560618     -0.463706     -0.198221      0.663865      0.102309       1.42085       1.77513       1.94167       2.01136       2.12186       1.95680       1.81145       1.69425       1.49773       1.29248       1.13892      0.938417      0.768238      0.588985      0.435692      0.324205      0.233917      0.172034
  25   9 2340.5640    1.2709  0.9608  9.8399 -0.0032       4.00654  0.0337   0.0259   0.0604    0.1364   0.0000      0.905982   440.2103       2.67201       14.6076      0.336381      -1.21007       5.31162       2.26111      -1.95900      0.302797       3.09236       1.41474     0.0893970      0.241157      0.177129      0.696905     0.0395723     -0.209201      0.150196       1.74750       2.30930       2.53967       2.44016       2.29138       2.14751       1.96503       1.99053       1.89000       1.71792       1.46473       1.18005      0.894752      0.680985      0.510236      0.390835      0.276996      0.203247
  25  10 2494.4215    1.8033  0.9263 10.5290 -0.0018       2.18818  0.0306   0.0370   0.0555    0.1348   0.0000      0.753274   441.2647       2.00509       17.9934      0.885056       1.00375      0.460151       1.98229      -1.94219      -3.31195       1.15703      0.994646      -1.87084      -1.63437     -0.533129     -0.398678    0.00528865      0.129230     -0.136516       1.52505       2.05674       2.18916       2.25688       2.15955       2.00993       1.93935       1.79509       1.63798       1.52756       1.28637       1.05714      0.864025      0.648665      0.476310      0.359620      0.267856      0.179215
  25  12 2797.3270    2.9594  0.8955 11.8245 -0.0060      0.922450  0.0284   0.0630   0.0568    0.1107   0.0000      0.801158   437.7346       2.40945       13.7532       4.47994      -2.66634      -2.58736       1.55523       1.32819       3.60729       2.73062    -0.0455671      -1.82592     -0.306440     -0.198986     -0.447510      0.410635      0.400112      0.289351       1.41283       1.77527       1.92722       2.08098       2.06688       1.99599       1.91537       1.72039       1.54979       1.27398       1.09344      0.892378      0.687817      0.537669      0.432830      0.328669      0.243627      0.170750
  25  13 2947.4123    3.9142  0.8150 11.8695  0.0010       1.50026  0.0248   0.0830   0.0495    0.1402   0.0000      0.657912   438.9547       1.34961       16.3311       2.32493      0.515743      0.119044     -0.369124     0.0256770       1.33632      0.901014     -0.491000     0.0584264    -0.0655914      0.286305     -0.252901      0.231710    -0.0645195    -0.0869518       1.23556       1.65789       1.72902       1.78688       1.81463       1.72665       1.67346       1.48256       1.40327       1.18862      0.974858      0.820877      0.636870      0.526587      0.387252      0.292128      0.218338      0.145666
  25  14 3096.1492    4.0461  0.9938 12.2494 -0.0054       1.62296  0.0308   0.0822   0.0577    0.1607   0.0000      0.807306   437.5033       2.55776       11.0407       2.93400       3.23849       3.02547       2.49587      -1.67980      -2.17304       1.50252       1.69882     -0.360151     -0.957058     -0.872119      0.387754      0.521622     -0.382093   0.000289215       1.50766       1.98751       2.13523       2.28392       2.20861       2.22657       2.04284       1.85731       1.69112       1.44516       1.15013      0.946860      0.747450      0.600350      0.458617      0.355884      0.260836      0.189658
  25  15 3243.7636    3.8857  1.3313 12.1949 -0.0037     -0.117400  0.0392   0.0691   0.0685    0.1220   0.0000      0.635043   435.4780       4.55634       18.1479       1.54567       2.19337      -1.92111      0.155182      -2.04786       3.08846      0.376299    -0.0608200      -1.68911       1.93216      0.740122      0.871910     0.0974688     -0.145756     -0.117711       1.72018       2.40192       2.54620       2.74649       2.74244       2.69085       2.45506       2.27882       1.98844       1.67072       1.45422       1.13788      0.895884      0.736304      0.532107      0.420941      0.306602      0.224076
  25  16 3391.0456    3.3787  1.7286 12.0664  0.0000      0.218793  0.0472   0.0535   0.0816    0.0843   0.0000      0.400997   436.5326       6.05550       15.9674     -0.299962       4.07913      -2.22694       1.49234      -4.51084     -0.442925      0.611625     -0.318231      -2.87940       1.18800      -1.03562    -0.0840232      0.390414    -0.0128045      0.216639       2.10579       2.68929       2.96233       3.29569       3.19822       2.99849       2.82785       2.67097       2.33747       1.92973       1.61126       1.33490       1.07810      0.808643      0.651265      0.490882      0.353402      0.244486
  25  17 3538.0992    2.7947  3.1231 11.3785 -0.0008      0.433878  0.0643   0.0331   0.1164    0.0545   0.0000      0.191702   438.6532       3.84029       17.8314       6.99850      -7.91894       2.66111      0.565209       2.11636     -0.262860      0.825870       1.70855     -0.991995      0.387007     -0.185257     -0.187357     -0.310570     -0.475856      0.239589       2.74928       3.71809       4.06024       4.38471       4.32296       4.22399       3.80616       3.67052       3.07304       2.69143       2.21338       1.85132       1.50727       1.14260      0.883030      0.646219      0.473716      0.328137
  25  18 3684.9323    2.3400  4.9267 10.6548 -0.0006      0.449951  0.0823   0.0224   0.1478    0.0455   0.0000      0.101646   438.6878       6.05903       15.3058      -2.55663      -6.34604       6.77553      -4.37739      -1.46760      -3.17426      -1.96174      -3.50223      -3.86654     -0.892710     -0.504658      -1.12828      0.962796      0.102368      0.212900       3.62185       4.85029       5.29782       5.56843       5.59234       5.51766       5.04154       4.53860       3.99639       3.44397       2.97588       2.41300       1.92901       1.53311       1.13683      0.851817      0.616223      0.434957
  25  19 3831.6199    1.9227  6.1784 10.4174 -0.0005      0.609998  0.1028   0.0175   0.1787    0.0415   0.0000     0.0952941   438.7076      -2.34354       13.5996      -10.5762      -4.52974       3.27518      -3.39093       4.58755       3.19249      -2.12189      -2.72390      -1.57981      -1.19649      -1.83584      0.423145      0.183033     -0.665303     -0.697468       4.24914       5.59205       6.12233       6.61923       6.46007       6.32111       5.83524       5.41223       4.80807       4.08996       3.49852       2.86779       2.33145       1.80991       1.37101       1.04499      0.729999      0.528074
  25  20 3977.8731    1.5890  8.6876 10.0471 -0.0007      0.359343  0.1366   0.0132   0.2385    0.0378   0.0000     0.0824576   432.3209       6.61006       10.8403      -3.77759      -1.19588      -18.1867      -6.20354      -3.94974     0.0216816       3.28749      -1.95154       1.62570      -2.99778     -0.143095       3.63438      0.674433      0.421968     -0.827947       5.57419       7.34724       8.07792       8.68435       8.57588       8.41799       7.83899       7.05668       6.20825       5.31812       4.46588       3.70893       3.01854       2.27123       1.77174       1.29805      0.957042      0.681276
  25  22 4270.1713    1.1150 14.1901  9.7972 -0.0005      0.298906  0.2600   0.0082   0.4122    0.0294   0.0000     0.0816460   422.9534      -12.1565       19.2208       1.60080      -2.20222       3.44388       9.83743      -23.6463       9.12588       12.9353      -2.11765      -2.81147      -5.05961      -1.14381       1.91929       6.34161      -3.47989     -0.133129       8.67616       11.2775       12.6761       12.9110       13.4204       12.9561       12.1035       10.9746       9.79672       8.50917       7.05783       5.82223       4.77158       3.70702       2.84097       2.15031       1.51662       1.10947
  26   6 1869.0786    0.4666  0.4318  8.8474 -0.0056       9.08851  0.0204   0.0139   0.0373    0.0630   0.0000       1.69007   441.3392       1.05977       18.3001      -1.57888      -1.17862     -0.104329       2.40692      0.384336     0.0514156      -2.04933      0.260639      0.622316      0.818069      0.569264     0.0823274     -0.136530    -0.0938108     -0.172523       1.26674       1.75385       2.05645       2.22516       2.23435       2.12108       1.94354       1.72010       1.47251       1.20161      0.954903      0.743976      0.630551      0.453680      0.358530      0.271820      0.195011      0.135394
  26   7 2039.8143    0.6803  0.6441  9.0251 -0.0003       7.34291  0.0246   0.0161   0.0448    0.0838   0.0000       1.15391   439.9577     -0.552042       21.6603       1.52911      -3.46511       1.55669     -0.849661      -2.45454      0.524602     -0.597583     -0.639498     -0.945666      0.981536     0.0958108      0.288866     -0.137267      0.167428     -0.112782       1.30693       1.76934       1.84743       2.02111       2.01664       2.03173       1.94234       1.68051       1.46281       1.17527       1.03028      0.814376      0.705966      0.539916      0.408570      0.294631      0.217473      0.155416
  26   8 2206.1605    0.9975  0.8061  9.4203 -0.0008       6.07720  0.0278   0.0214   0.0501    0.1099   0.0000      0.935460   441.0086       1.49727       18.5192       1.61552       1.32613      -1.26579      -1.37886      0.432825     -0.253027      -1.33974       2.04788    -0.0181870   2.99756e-05      0.481401     -0.250098    -0.0778009     -0.281002      0.593955       1.31516       1.67985       1.92642       1.99979       1.98331       2.01068       1.89305       1.64046       1.45825       1.28322       1.10626      0.877629      0.711531      0.539860      0.428421      0.338266      0.249995      0.173950
  26   9 2366.1850    1.3289  0.9623 10.2050 -0.0015       6.25503  0.0322   0.0274   0.0618    0.1101   0.0000      0.924643   440.0918     -0.732908       16.9538       2.25120      0.207895      -2.83511      0.823682       1.92337      -1.81501      -1.00591      0.393690      -1.53584      0.545651     -0.182699     -0.199081      0.855980     0.0919652     0.0752226       1.46348       1.95706       2.02373       2.27446       2.06401       2.09629       1.94962       1.82698       1.59680       1.47568       1.28112       1.02145      0.818187      0.662389      0.518660      0.388776      0.280524      0.194238
  26  10 2521.2094    1.9291  1.0416 10.7011 -0.0038       2.27892  0.0346   0.0378   0.0580    0.1318   0.0000      0.816314   439.4791      0.618696       14.4189     -0.542570      -2.70602      0.311327    -0.0975707      0.918756      0.211796      0.149627      -1.73194      0.551463      -1.19972      -1.21131      0.549202     -0.856197      0.771115    -0.0157474       1.67657       2.07263       2.10759       2.29872       2.27140       2.13284       2.18831       1.92488       1.74306       1.45041       1.35496       1.08419      0.866320      0.622299      0.511207      0.422301      0.315236      0.239056
  26  11 2674.3420    2.4761  1.0400 11.1151  0.0009       1.40286  0.0319   0.0481   0.0612    0.1415   0.0000      0.759991   439.2655     -0.343343       15.6642      0.878445      -8.52422      -4.81447      0.192541      -1.71473       1.47093      -1.24130      -1.70738     -0.563662    -0.0497673      0.767247      0.414787      0.143830     -0.321104     0.0285165       1.41222       1.84857       2.04383       2.20250       2.13087       2.08542       2.01571       1.82094       1.58950       1.33715       1.18814      0.973596      0.760185      0.623119      0.481912      0.346047      0.269562      0.190922
  26  13 2977.4102    4.0036  0.9176 12.0818 -0.0002       1.15014  0.0286   0.0799   0.0510    0.1331   0.0000      0.740798   440.3966       2.16619       13.2126       1.16968      -3.76239      -1.41580       1.06276       2.14017      -1.10865      -1.32732     -0.543343     -0.165963      0.174419     -0.918393      0.374523     -0.611738     -0.186469      0.167034       1.32253       1.66770       1.85252       1.96105       1.87881       1.74399       1.82119       1.59672       1.45104       1.31871       1.18264      0.898444      0.750916      0.622234      0.460444      0.351388      0.261311      0.183134
  26  14 3126.8504    4.0410  1.0748 12.4182  0.0017      0.484540  0.0338   0.0780   0.0622    0.1301   0.0000      0.732646   436.2318     -0.783599       14.8361       1.08732      -4.65579     -0.382632     -0.804302    -0.0280090       3.51091      -1.14479      -2.25082     -0.151282      0.109660      0.145013      0.919102    -0.0219079     -0.173601     -0.416422       1.44137       1.84763       2.13666       2.29380       2.21676       2.01457       2.05514       1.86704       1.63942       1.44291       1.20835       1.04708      0.829630      0.648879      0.511787      0.380475      0.268592      0.193746
  26  15 3275.3561    3.8300  1.4182 12.0551 -0.0030      0.861642  0.0397   0.0644   0.0688    0.1168   0.0000      0.484788   438.4441       2.19203       12.3982       2.53546       2.21874      -2.84938       2.91432      -2.43045      -2.09254      -3.06594       1.36996       2.25640     -0.222545      0.276340      0.730555     -0.168701     0.0810150     0.0437236       1.69970       2.36439       2.41817       2.65312       2.57278       2.53576       2.45537       2.21829       1.98372       1.69106       1.47375       1.16011      0.959434      0.759278      0.588990      0.444196      0.327677      0.244905
  26  16 3423.3672    3.2735  1.9920 11.8048 -0.0016      0.702988  0.0498   0.0475   0.0837    0.0823   0.0000      0.361881   436.7192       1.13286       11.9421      0.108654      -1.66680       2.07706      0.432327      -3.61497       2.51410      -2.78922       2.59350    -0.0472257      -1.01524      -2.43988     -0.975202    -0.0238962     0.0844716     -0.102105       2.07956       2.66101       2.95868       3.10349       3.11234       3.14834       2.95381       2.62904       2.32611       2.01894       1.71878       1.48720       1.17790      0.941297      0.702430      0.548805      0.393712      0.293634
  26  17 3570.9041    2.6998  3.3299 11.2323 -0.0005      0.269886  0.0672   0.0303   0.1136    0.0533   0.0000      0.188536   436.1870       4.36575       7.82459       4.23296       1.46741      -6.19324      -1.38825       1.89472       5.22650       1.00374      0.304766      -4.07772      0.431678      0.640782     -0.383702      0.397597      0.361804      0.214226       2.66023       3.68825       3.88847       4.22686       4.19005       4.14552       3.84367       3.57075       3.15949       2.73741       2.35117       1.93770       1.58566       1.25429      0.962709      0.724636      0.531847      0.378922
  26  18 3718.3110    2.2080  5.1851 10.6845 -0.0005      0.348580  0.0879   0.0207   0.1530    0.0418   0.0000      0.101333   438.0379       1.82315       14.2166       4.58467      -3.64173      -1.15281     -0.766558      -11.6584       3.50344       5.45779    0.00997629       3.27153       1.33208      -1.50787     -0.807505     -0.499777      0.380904      0.114653       3.58132       4.71298       5.15999       5.46968       5.56735       5.39742       5.09991       4.46379       4.11164       3.66703       3.06027       2.56940       2.04904       1.61241       1.23705      0.962639      0.709071      0.500020
  26  19 3865.6565    1.8784  7.2771 10.2263 -0.0007      0.606808  0.1076   0.0156   0.1990    0.0395   0.0000     0.0758047   431.6087       3.68359       23.0639       4.45012      -6.10461       18.1448     0.0330418      0.874600      -1.69920       8.46866       2.24183      -3.74463      -5.48053     -0.909816     -0.742603      -1.20852      0.500275     -0.253540       4.30495       5.71731       6.31670       6.62317       6.71124       6.41279       6.08680       5.54497       5.05477       4.36815       3.77671       3.09459       2.55317       2.01025       1.53620       1.16888      0.861935      0.603685
  26  20 4012.4241    1.5416  9.9241 10.0396 -0.0012      0.304785  0.1509   0.0120   0.2681    0.0342   0.0000     0.0752086   438.6984      -12.7648       8.42835       17.6057       7.41608      -10.2692       8.80001      -2.92119       3.42902       23.4773      -1.50127      -14.3749    -0.0111271       6.07797     -0.473940      -1.11044       1.97386      0.499067       5.67831       7.30716       8.04342       8.56636       8.57893       8.53541       7.96748       7.25295       6.52598       5.71680       4.77545       4.12228       3.26174       2.59278       2.01169       1.53613       1.12298      0.828820
  26  21 4159.1424    1.2858 12.6015  9.8504 -0.0010     0.0714464  0.2072   0.0091   0.3418    0.0312   0.0000     0.0716860   430.1461      0.827211       17.3347       8.77197       16.4002       17.3990       4.42372      -8.46660     -0.951848      -10.0964      -13.4449      -2.46208       2.80236      -3.42828       1.82116       1.75829       1.97576      -1.52305       7.00302       9.33903       10.2756       10.8697       10.8085       10.6290       9.97631       9.18959       8.17871       7.12880       6.06333       5.05679       4.07449       3.24514       2.53822       1.89625       1.37917      0.998577
  26  22 4306.5216    1.0998 15.8635  9.7471 -0.0011      0.455910  0.2797   0.0077   0.4369    0.0281   0.0000     0.0757519   442.3261      -1.92770       19.0959       5.37916      -9.90797       2.31949       1.05007       14.4546      -9.95196       8.34248      -3.38812    -0.0144507       1.62365       8.40215      -4.49973     -0.646253       3.15947     -0.240317       8.79995       11.6335       12.8892       13.4845       13.6759       13.3810       12.5558       11.4865       10.2944       8.92448       7.73916       6.43490       5.21510       4.11080       3.17940       2.43097       1.76941       1.26736
  27   5 1713.6138    0.3115  0.2549  8.9677 -0.0040       15.3935  0.0165   0.0121   0.0293    0.0404   0.0000       3.99632   440.0236      0.719506       19.3062      -1.74549      -2.11960     -0.561238      -1.04258     -0.307160     -0.128621      0.496244      0.487563      0.867120      0.497139      0.202076     0.0475986     -0.112788     0.0454181    0.00191451      0.866978       1.03800       1.34760       1.32209       1.31905       1.23309       1.17848       1.10244      0.918289      0.909275      0.760700      0.634826      0.513605      0.420564      0.314682      0.262997      0.179155      0.131429
  27   6 1889.8100    0.4879  0.5194  8.9656 -0.0054       10.3217  0.0231   0.0137   0.0428    0.0621   0.0000       1.58579   440.7375      -1.41505       17.8852       1.94087      -1.23645      -2.61189      0.578242      0.643156       1.54743     -0.203412       1.96223      -1.32782     -0.872797     0.0161659      0.108365     0.0852639      0.126124     -0.171766       1.18435       1.69726       1.95480       2.11318       2.17256       2.10898       1.83718       1.73789       1.47194       1.21670       1.03496      0.820870      0.630980      0.516548      0.380060      0.298594      0.215716      0.155008
  27   7 2062.1177    0.7138  0.6518  9.2420 -0.0007       8.04044  0.0228   0.0169   0.0454    0.0788   0.0000       1.19008   439.5121       1.82594       19.0563       1.53823      0.695561      0.218125     -0.939701      -1.83335     -0.295671       1.97501      -1.02271      -1.01487     -0.115366      0.249920      0.554079      0.528532     0.0553265    -0.0142152       1.12545       1.50555       1.57522       1.84744       1.75724       1.75066       1.62470       1.47833       1.29309       1.16475      0.932944      0.806215      0.659008      0.524322      0.409577      0.298614      0.224498      0.162246
  27   8 2229.8552    1.0185  0.8414  9.6197 -0.0028       6.14980  0.0283   0.0217   0.0550    0.1050   0.0000      0.958344   438.9549       3.08239       20.9637       1.38179      -3.24939      -2.51756      -2.97328      0.897760      -2.18265      0.482488      0.893607     -0.152771      0.428327     -0.478921      0.499203      0.500697      0.174405     -0.276363       1.49171       2.05085       2.19991       2.37470       2.38409       2.45627       2.23935       1.96428       1.66048       1.43978       1.17031      0.947408      0.765710      0.621772      0.471159      0.357949      0.270985      0.198497
  27   9 2391.1189    1.4892  0.9955 10.1428  0.0034       4.72353  0.0299   0.0291   0.0588    0.1244   0.0000      0.812748   438.3335      -1.64735       19.8297      0.229906      -5.31592      -2.60048      -2.52896    -0.0812219       3.15988      0.592431      -2.11612       1.42531      0.283119     -0.790687      0.499385     0.0674727     -0.350216     0.0353204       1.31731       1.74650       1.93922       2.04120       2.04135       2.01298       1.87256       1.68492       1.58047       1.32026       1.22936      0.976653      0.800163      0.611110      0.486830      0.390260      0.294814      0.202256
  27  10 2547.5230    1.9331  1.1355 10.9385 -0.0048       2.35812  0.0384   0.0365   0.0635    0.1232   0.0000      0.792736   438.6893     -0.312400       13.6589     -0.676844      -3.90204       1.50218       2.84335      -1.40624      0.543639      -2.36108      0.312408      0.545452      -1.03980      -2.03072     -0.256570     0.0367615      0.231045     0.0892321       1.68382       2.30430       2.61220       2.90814       2.99439       2.76908       2.59497       2.31498       1.96109       1.71154       1.43886       1.12271      0.932353      0.741460      0.572977      0.412720      0.316007      0.232842
  27  11 2702.0563    2.5815  0.9925 11.4241 -0.0009       2.57201  0.0300   0.0501   0.0577    0.1165   0.0000      0.726545   438.4008       3.32002       13.4310       1.00461      -1.81706       1.06627       1.62873      0.242749       3.18526     -0.608037       1.24218     0.0618115      0.569715     -0.343907      0.162115    -0.0640601     -0.495416    -0.0612249       1.35597       1.86209       2.04531       2.15088       2.12439       2.14754       2.01176       1.90333       1.65946       1.42034       1.10317      0.924933      0.773642      0.637536      0.496427      0.378274      0.280772      0.202329
  27  12 2855.3546    3.3395  0.8450 11.8953 -0.0030       1.94330  0.0256   0.0694   0.0504    0.1261   0.0000      0.855579   439.0215      0.537729       12.4898       3.69710      0.780733      -1.49075      0.844041      0.640656       1.19470      -1.40160      -1.58645     0.0493428      -1.01830      -1.23401     -0.205851     -0.401701     -0.295758      0.239262       1.21491       1.56700       1.72289       1.86171       1.81210       1.77370       1.68174       1.55856       1.35055       1.21367       1.06398      0.914421      0.775155      0.611663      0.453109      0.345730      0.255892      0.177200
  27  13 3006.9651    4.1335  0.8615 12.1960 -0.0028    -0.0767914  0.0269   0.0841   0.0474    0.1245   0.0000      0.727907   441.0593       1.14310       12.0425      0.963522      -2.48352      0.650586      -1.50741      0.805640      -1.98214      -3.42820       1.32512      0.177174       1.08936      0.509873      0.654184     -0.606334     -0.377271     0.0507410       1.20500       1.53583       1.68351       1.68923       1.81518       1.79989       1.67753       1.54736       1.35555       1.21002       1.01194      0.874282      0.708531      0.562232      0.431064      0.329127      0.257839      0.199369
  27  14 3157.2183    4.1844  1.1133 12.4178 -0.0021      0.833965  0.0342   0.0778   0.0604    0.1318   0.0000      0.743816   438.4055       3.00387       14.6147       1.65561      -2.15898       2.30217      -1.31038     -0.692030     0.0124300      -2.57010       1.18463      -2.54623       1.79562      0.341081      0.767077     -0.671289      0.114202    -0.0890563       1.56121       2.04998       2.20734       2.36996       2.26740       2.28329       2.05090       1.85871       1.72312       1.58185       1.36841       1.13674      0.899406      0.740275      0.541697      0.437255      0.324877      0.225431
  27  15 3306.3981    3.6438  1.5785 12.0077  0.0001     -0.200283  0.0423   0.0575   0.0736    0.0968   0.0000      0.482394   441.1514       2.41344       11.4859       2.87253      -6.25210       3.77253      -3.57259       1.01862      0.621263      -1.06222      0.220632   -0.00406263      -1.98924      -1.47253    -0.0188369     -0.370552     -0.618140     -0.954882       1.68611       2.16768       2.45035       2.57026       2.54894       2.49792       2.41108       2.16299       2.03870       1.67127       1.48947       1.23356       1.01850      0.839228      0.642428      0.480816      0.352256      0.274930
  27  16 3455.2077    3.1063  2.1915 11.7871 -0.0009      0.621191  0.0512   0.0431   0.0937    0.0717   0.0000      0.265305   438.5864       3.14480       13.1906       2.00668       3.53676       4.65110      -4.31749      0.890469       1.79729     0.0985700      -2.17028      -1.71658       2.46027     -0.681836     -0.480302     -0.564534      0.261603     0.0194182       2.02254       2.77074       2.88292       3.10419       3.14535       3.06072       2.96918       2.70767       2.44565       2.05057       1.84743       1.47481       1.25927       1.00596      0.773281      0.617336      0.429332      0.312220
  27  17 3603.5749    2.5577  3.5854 10.9967 -0.0004      0.717711  0.0678   0.0272   0.1176    0.0538   0.0000      0.166178   433.1326       2.35270       20.4292       7.14038      -5.73192     0.0685570       6.96650       6.21596       4.06736      0.277300      -3.04645      -2.02674      0.217876     -0.703963      0.246782      0.304694     -0.176814     -0.407722       2.71406       3.58748       3.90870       4.08069       4.08546       4.06450       3.91875       3.49322       3.19887       2.74136       2.44322       1.98768       1.70598       1.33499       1.04262      0.789967      0.581858      0.426319
  27  18 3751.6260    2.1752  5.7237 10.4557 -0.0003      0.250981  0.0883   0.0187   0.1592    0.0425   0.0000     0.0945165   434.5849      -3.58909       8.98777       1.13027      -7.76713       2.57175      -7.81585      -4.15677      -3.23943       1.83255       3.69345      -1.44147      -3.15794      -1.03308      0.484047    -0.0156057     -0.608770      0.947983       3.49214       4.62514       5.22162       5.51064       5.56402       5.39280       5.04923       4.66620       4.22592       3.63182       3.14198       2.61054       2.12394       1.69505       1.33752       1.02660      0.743584      0.556151
  27  19 3899.1306    1.8392  8.3062 10.1141 -0.0006      0.255844  0.1196   0.0142   0.2080    0.0376   0.0000     0.0647069   440.6763       6.65373       19.2329       7.62381       15.3023       5.23742      -11.6347      -8.71432     0.0725607      -4.51683     0.0729360      -5.79425       4.20502       4.47208     -0.713691      -1.57751     -0.670090      0.675415       4.54625       5.87098       6.46946       6.90771       7.08666       6.82003       6.39844       5.99164       5.35513       4.72008       4.05673       3.38745       2.80239       2.23932       1.73466       1.35405      0.977632      0.738312
  27  20 4046.7924    1.4947 10.6288  9.9576 -0.0005      0.328938  0.1586   0.0111   0.2789    0.0346   0.0000     0.0719937   428.1537      -1.98867       12.6764       1.58526       4.45774      -10.7280      -8.42978      -1.88450       2.64223      -3.46685       15.0816       1.52969      -5.61317       2.44744       2.14425      0.935644      -2.10385      0.622740       5.80402       7.44843       8.33342       8.71197       8.81619       8.66669       8.10976       7.55134       6.80182       6.00897       5.18979       4.25027       3.47493       2.82445       2.21204       1.70441       1.27009      0.932387
  27  22 4341.1167    1.0473 15.8730  9.7499  0.0006      0.253630  0.2861   0.0074   0.4279    0.0273   0.0000     0.0780358   422.1826      -19.0195       34.9429      -28.3451     0.0515300     -0.284712      -4.34657      -13.8655      -9.99010       8.48193       4.96925      -6.75339      -11.7741       5.46157       1.75022       2.49651       2.98266      -1.77401       8.18152       11.0063       12.1982       12.7686       13.1876       12.7942       12.0552       11.2040       9.92692       8.77742       7.61967       6.27053       5.15049       4.18387       3.21722       2.51348       1.84526       1.33164
  28   7 2083.9568    0.7543  0.6805  9.0352 -0.0021       6.08400  0.0238   0.0166   0.0434    0.0933   0.0000       1.00837   440.0804      -1.37435       19.2052      0.755470      -2.14626      0.815658     -0.833146       2.78675     -0.267445      -1.87399      0.620147      0.160408     -0.357811     -0.488484      -1.05142      0.363579     0.0613149     -0.124741       1.12957       1.58093       1.75409       2.00471       1.99755       1.91076       1.80351       1.65251       1.42629       1.18993       1.01819      0.823815      0.678004      0.526478      0.415973      0.336853      0.230721      0.167441
  28   8 2252.8482    1.0754  0.8520  9.6652 -0.0039       5.98003  0.0279   0.0215   0.0494    0.1099   0.0000      0.894447   440.2484       3.26791       16.4316       1.35781      -2.76072      -1.69834       3.27198      -2.39234      0.414397      0.559413     -0.454859      0.232528     -0.245422      0.111117     -0.152254      0.324835     0.0629633     0.0405053       1.20696       1.50513       1.67791       1.88543       1.74620       1.77082       1.71977       1.59722       1.43899       1.26202       1.04191      0.945493      0.807824      0.632899      0.494779      0.380454      0.281038      0.216385
  28   9 2415.3482    1.5704  1.0549 10.3473 -0.0031       3.06706  0.0329   0.0296   0.0582    0.1238   0.0000      0.811375   438.1621       1.11742       18.0107      0.387613      -5.59992       4.20209      -1.02826     -0.749654      -2.85631      -1.35057     -0.156321     -0.516533      -1.20203     0.0869237       1.01735     0.0518014     -0.309816      0.498641       1.32530       1.72258       1.86665       2.04135       2.07660       2.07066       1.87211       1.71207       1.58960       1.41776       1.20106       1.00559      0.815649      0.701842      0.543208      0.407579      0.297412      0.224169
  28  10 2573.3837    2.1518  1.1148 10.7880 -0.0037       2.71551  0.0351   0.0388   0.0580    0.1470   0.0000      0.826279   438.1658       1.65858       15.0892       1.83718      -1.47339     -0.417992       2.40685      -1.59496      -1.44075     -0.449301      0.795003       2.02415     -0.259044      0.505571      0.262312      0.854712     0.0714648     -0.232552       1.43822       1.96231       2.09320       2.29948       2.21970       2.17459       2.04587       1.83586       1.80751       1.46692       1.33241       1.11558      0.946987      0.738369      0.586044      0.429880      0.331437      0.245075
  28  11 2729.2825    2.7663  1.0361 11.0371 -0.0004      0.394697  0.0295   0.0500   0.0563    0.1505   0.0000      0.764292   440.0290       2.14721       16.1522       2.62369     -0.103551      0.137237     0.0621446     -0.130180      -1.36280       1.66959      -1.67510      0.932484    -0.0215176     -0.354198     -0.305569      0.298386      0.204941    -0.0933871       1.25117       1.67222       1.82243       1.95191       1.91484       1.81185       1.78180       1.55928       1.46572       1.30092       1.16908      0.952673      0.793194      0.645985      0.514416      0.396223      0.283844      0.220103
  28  12 2883.6713    3.4849  1.0407 11.6499 -0.0016      0.396035  0.0326   0.0640   0.0555    0.1622   0.0000      0.606820   437.4577     -0.541439       15.1033      0.448768     -0.602127       3.16100      -1.39124      -1.58252      0.685077       3.35525     -0.827535       1.50761     -0.166865    -0.0844302       1.09334      0.380846     -0.495638     -0.139399       1.33313       1.81459       2.06895       2.22712       2.21176       2.10410       2.07515       1.73959       1.62599       1.43673       1.26014       1.00174      0.833014      0.671428      0.534036      0.397529      0.309315      0.218886
  28  13 3036.2267    4.0045  0.9283 12.3758 -0.0009       1.57557  0.0287   0.0768   0.0533    0.1222   0.0000      0.651752   440.0899      0.674552       19.0115       2.53964      0.723600      -2.00434      -1.62526      0.994233      0.297275     -0.714489    -0.0960960      0.744943      0.113122      0.495368      0.410907      0.117602      0.270712    -0.0212192       1.35779       1.90060       2.01619       2.06740       1.98395       1.89781       1.83138       1.60400       1.58054       1.42825       1.37624       1.20987       1.04228      0.844832      0.624416      0.460788      0.328928      0.234987
  28  14 3187.1467    4.1393  1.1986 12.4637  0.0021       1.01138  0.0357   0.0733   0.0623    0.1171   0.0000      0.655587   440.8006     -0.459867       16.5921      0.721523      -3.51852    -0.0738973      0.654347      -2.45064       1.47130       1.03078     0.0651502     -0.313782     -0.237092      0.767148      0.267033      0.371687     -0.567974     -0.194473       1.42580       1.86949       2.09452       2.22770       2.17632       2.12831       1.95653       1.79349       1.74315       1.52309       1.28362       1.13190      0.939549      0.744233      0.584894      0.437951      0.350811      0.252658
  28  15 3337.3448    3.6245  1.8154 11.9371 -0.0017       1.32566  0.0423   0.0522   0.0812    0.0863   0.0000      0.364916   437.5654       3.13087       12.9575       6.35990      -2.35813       2.52561      0.217913      -4.16584      -1.08828      -3.77509       1.91043     -0.854079     -0.834065     -0.611909      0.653469     -0.507870     0.0399758     -0.171617       1.76771       2.36615       2.59195       2.75010       2.78479       2.60013       2.48614       2.26927       2.09126       1.88507       1.61331       1.38088       1.14878      0.921135      0.716159      0.557620      0.423219      0.305303
  28  16 3486.8710    3.0350  2.7451 11.3041 -0.0006      0.891810  0.0545   0.0358   0.0989    0.0694   0.0000      0.222548   436.1213       2.74612       9.28399       4.33510       5.85903      -5.53935      -1.19640       2.10802       2.20150      0.757054       2.11928       1.92650     -0.332742     0.0842214     -0.248878      0.501649    -0.0957594     -0.245629       2.19597       2.85123       3.20243       3.23929       3.32972       3.24064       3.14719       2.97540       2.67434       2.30546       1.98624       1.66030       1.34134       1.10047      0.892282      0.704584      0.528783      0.383252
  28  17 3635.7924    2.4567  4.1094 10.9135 -0.0000      0.569676  0.0716   0.0245   0.1288    0.0486   0.0000      0.144334   440.5290       6.45303       13.3146       4.82542       3.85380       2.82474     -0.648593     -0.561022      -4.42188      0.318391      0.103599     -0.149633     -0.545545       2.51544     -0.763392     -0.432232    -0.0462261      0.657656       2.76463       3.69024       4.01680       4.29651       4.23727       4.20161       4.00380       3.70015       3.36084       3.00129       2.58494       2.13398       1.79227       1.45212       1.13775      0.885489      0.668593      0.485278
  28  18 3784.3443    2.0652  5.8419 10.5646 -0.0004      0.206352  0.0907   0.0178   0.1637    0.0386   0.0000     0.0976015   439.2829      -2.99478       18.0697       1.05812      -3.99688      -11.3624      -1.14249       7.49266      -1.91667       2.26958     -0.344314       1.79245       1.38353     -0.754542      0.114793      -1.99129      -1.28023      0.882084       3.47307       4.43836       4.82268       5.22323       5.27192       5.30650       4.87444       4.61519       4.13052       3.67036       3.14689       2.70823       2.19005       1.80660       1.41913       1.10514      0.818532      0.616693
  28  19 3932.7543    1.7207  8.3418 10.2488 -0.0002      0.210717  0.1235   0.0133   0.2186    0.0339   0.0000     0.0730547   442.2763       6.39747       19.6837       5.31725      -7.04045      -5.21097       10.1320       4.60102     -0.250333      -1.49464      -3.94496      -1.72073       1.44946      -2.89939      0.667089      0.338494    -0.0339696     -0.233871       4.46049       5.87642       6.47130       6.88681       6.89208       6.74361       6.58397       5.93446       5.48272       4.77838       4.19704       3.54343       2.91667       2.31918       1.86628       1.45089       1.09777      0.809279
  28  20 4080.5969    1.4686 10.9865 10.0529 -0.0004      0.223289  0.1642   0.0106   0.2835    0.0310   0.0000     0.0677306   444.6895       3.78171       22.5826       1.85357       9.87841      -4.66822       2.15009      -14.7708      -2.20752       3.64332       7.18009      -9.42389      -1.12882     -0.668949      0.529657      0.311822      -1.58364      0.840869       5.51352       7.43033       7.99857       8.59746       8.60544       8.46845       8.10503       7.46711       6.74398       5.99941       5.35110       4.40692       3.66615       2.99029       2.32293       1.82926       1.35941       1.00296
  28  21 4228.1576    1.1625 13.1935  9.8726 -0.0007      0.196569  0.2345   0.0080   0.3628    0.0287   0.0000     0.0876102   438.1897       17.5500       52.1522      -3.21252      -17.1291       11.6295       6.67587       28.6449       3.26665       1.68456       1.90304       13.5062       9.69468      -3.77205     -0.284481       2.90705       3.01106      -1.41786       7.10004       9.69224       10.3903       11.1781       11.2680       11.0253       10.5019       9.74649       8.90424       7.88201       6.78448       5.77018       4.73262       3.86104       3.03368       2.35333       1.78065       1.31009
  29   6 1930.2883    0.5575  0.5091  9.0475 -0.0029       8.92285  0.0195   0.0142   0.0386    0.0652   0.0000       1.38763   440.4844       2.06091       18.0072      0.824128      -3.49531     -0.952541      -2.85294       2.49589       1.11689     -0.262871     -0.224311     -0.886179      0.120026      0.476892     -0.224322      0.173605     0.0903918      0.174040      0.979734       1.16728       1.34939       1.49490       1.35426       1.42062       1.40868       1.28320       1.10872       1.01632      0.837769      0.731389      0.616596      0.507983      0.382592      0.300448      0.232516      0.185260
  29   7 2105.4204    0.8219  0.6513  9.2522  0.0006       7.15013  0.0216   0.0182   0.0422    0.0916   0.0000       1.02166   439.7813       1.60851       19.0772      -3.22652     -0.735425      0.991566      0.109351     -0.464462       1.91323      -2.01062      0.630177      0.978734      -1.16734     -0.558430      0.504288      0.469903     0.0501619     0.0564894       1.02047       1.34808       1.44226       1.55055       1.61325       1.52859       1.46718       1.32102       1.20172       1.09583      0.962153      0.956855      0.784495      0.605703      0.499297      0.359828      0.275379      0.202396
  29   8 2275.3462    1.1870  0.8471  9.8641 -0.0041       5.53617  0.0279   0.0237   0.0479    0.1014   0.0000      0.958127   441.4590      0.496031       18.8708      0.192996      -2.01157       3.27960     -0.792328       2.27477     -0.898412     -0.980416     -0.632334      -1.74337      0.509814       1.29326      0.657291     -0.179550     -0.280368      0.256553       1.16296       1.61264       1.74269       1.92420       1.86957       1.86592       1.65798       1.57925       1.47641       1.21338       1.17366      0.978871      0.849438      0.645041      0.553049      0.385626      0.305033      0.227721
  29   9 2439.0368    1.6577  1.0785 10.1371 -0.0001       1.31906  0.0325   0.0291   0.0547    0.1435   0.0000      0.723971   442.6497       1.88317       17.9853       4.57730      -2.41708     -0.332322       1.00278       1.86776       2.07103     -0.268077      0.338092      0.854863     -0.259160      0.578927     0.0198418      0.213019     -0.158585      0.233107       1.31707       1.75549       1.92365       2.00496       1.99750       1.98590       1.93658       1.80089       1.60504       1.42944       1.18460       1.05045      0.841383      0.713864      0.572197      0.441288      0.328127      0.243453
  29  10 2598.7400    2.1858  1.0817 11.1649 -0.0035       2.98663  0.0333   0.0405   0.0591    0.1123   0.0000      0.701870   439.0818      0.492786       18.7662       3.57303      -3.13315       3.56680       1.84895     -0.149760       1.31364       2.32106     -0.602770      0.713424      0.179457       1.04565     -0.374000     -0.702822     -0.453951     -0.586351       1.46522       2.04845       2.36242       2.35309       2.31487       2.16312       1.96003       1.89897       1.65767       1.54938       1.45416       1.25485       1.07086      0.893486      0.701576      0.534539      0.403018      0.280474
  29  11 2756.1694    3.0018  0.8957 11.5457  0.0001       2.58966  0.0277   0.0567   0.0477    0.1177   0.0000      0.744496   439.5887     0.0105437       15.5256       2.07395    -0.0902968     -0.626556      -1.21529    -0.0719824   -0.00619005     -0.665074     -0.940546      0.467506       1.13008      0.360731      0.494645     -0.674815     0.0328156     0.0701418       1.17503       1.57968       1.75199       1.92468       1.97165       1.90424       1.78593       1.65357       1.50713       1.26293       1.09708      0.893719      0.753878      0.605195      0.459358      0.372081      0.281097      0.207758
  29  12 2911.5865    3.6508  0.9998 11.7441  0.0026      0.983057  0.0419   0.0665   0.0595    0.1538   0.0000      0.728057   437.1859      0.170170       11.7531     -0.963431     -0.576265      0.402302      -1.29732    -0.0224022       3.40996       1.12777       1.15542      0.985025      0.574138      0.987819      0.475782      0.485438    -0.0578081     0.0584695       2.39716       3.30129       3.62869       3.41442       2.97003       2.21263       1.89743       1.92226       2.22621       2.41351       2.24825       2.05868       1.74273       1.40172       1.02797      0.761321      0.547367      0.373108
  29  13 3064.9966    4.1201  0.9837 12.4482 -0.0019       2.34748  0.0301   0.0779   0.0542    0.1253   0.0000      0.786769   442.6254      0.577311       16.2089       1.79437       1.05337     -0.160690       1.63074       2.28456       1.55864     0.0487605     -0.617610      0.106630     -0.970544     -0.503200     0.0948834     -0.428668     -0.219645      0.218695       1.25207       1.63775       1.87804       2.02364       2.02174       1.95928       1.85305       1.62295       1.51215       1.39648       1.23305       1.08853      0.933316      0.763786      0.600610      0.444189      0.336451      0.240889
  29  14 3216.7319    4.1269  1.2150 12.4407 -0.0034      0.221793  0.0347   0.0713   0.0642    0.1199   0.0000      0.677222   440.0591       1.91514       15.8331       1.68035      -2.77114       3.31174     -0.121646      -2.39102      -1.64879      0.893625       1.62970      -1.22433     -0.810667      0.558541     -0.249640    0.00115422       1.03203      0.272905       1.25991       1.78600       1.84965       2.07851       2.08850       2.01310       1.91763       1.81449       1.67883       1.49969       1.22308       1.04625      0.908807      0.721847      0.569851      0.445799      0.344889      0.246915
  29  15 3367.6065    3.4270  1.8082 12.0573 -0.0022      0.766552  0.0444   0.0492   0.0777    0.0724   0.0000      0.363397   438.0857       1.32898       16.3720       1.59606      -1.03749       2.28501     -0.195350      0.326904      -1.70621      -5.83681      0.811728      -2.16666       1.89487      0.420745      0.800644      0.596682     -0.319890      0.283312       1.70168       2.16931       2.47012       2.56458       2.57466       2.63719       2.39080       2.22848       2.08276       1.83043       1.60853       1.37268       1.11888      0.938799      0.736473      0.558743      0.456572      0.325204
  29  16 3517.9177    2.8314  2.8686 11.5198 -0.0007      0.711819  0.0583   0.0333   0.1048    0.0549   0.0000      0.221139   441.2247      0.827073       7.40134       1.05012      -3.40325       1.12157      -6.22568      -6.47553      -1.52918       2.05469      -2.70872      -2.27623     -0.412936      -1.61428       1.07866     -0.156522     0.0862557     -0.592829       2.16706       2.85215       3.22774       3.31311       3.37462       3.37488       3.27007       3.05114       2.70536       2.38449       2.03753       1.73194       1.42328       1.19221      0.952355      0.731612      0.557399      0.422785
  29  17 3667.8602    2.3152  4.5299 10.8373  0.0001      0.826144  0.0752   0.0223   0.1348    0.0448   0.0000      0.123119   438.9861      0.395795       18.7218     -0.394737     -0.266177       1.03732       2.20722       5.44509     -0.163175      -2.31429      0.685071     -0.900313     -0.327197     -0.620048       1.38774      0.279831      -1.43439      0.255659       2.80223       3.65592       4.06238       4.22068       4.41869       4.24550       4.07194       3.78425       3.48571       3.08818       2.71598       2.27848       1.93819       1.55887       1.27944      0.972187      0.750546      0.547470
  29  18 3816.8532    1.9642  6.0571 10.4731 -0.0004      0.359306  0.0928   0.0165   0.1682    0.0380   0.0000     0.0976861   444.9008      -2.06797       24.8020       10.8900      -10.7650       6.55258       4.05129       1.66667      -3.17255       1.34326       2.62319     -0.396552      -2.67098      -2.70308       1.99139     -0.409618      0.240425      0.216298       3.41750       4.53126       4.91280       5.22596       5.31186       5.04422       4.96666       4.61130       4.28286       3.73601       3.29065       2.81374       2.38031       1.93908       1.53045       1.18153      0.916576      0.686758
  29  19 3965.6892    1.6540  8.6832 10.1400 -0.0017      0.270261  0.1268   0.0123   0.2231    0.0339   0.0000     0.0758362   440.0382      -4.08089       22.1075       5.34195      0.728050       8.48737      -1.46787      0.323704      -13.5969     -0.843539       12.1947      0.979916      0.808884       1.07434      0.463328      0.457054       2.50610      -1.09708       4.55798       6.01587       6.65061       7.07797       7.25195       7.16981       6.74244       6.25641       5.51967       5.02254       4.35520       3.73957       3.06722       2.50979       1.99929       1.53719       1.18662      0.881241
  29  21 4263.5404    1.1262 14.1444  9.8646  0.0001      0.453665  0.2373   0.0077   0.3790    0.0272   0.0000     0.0775707   456.6968      -4.64705       12.8050       12.1824      -4.57495       9.66353       9.56305      -15.3326      -9.52630      -4.24296       2.99478      -10.3744       8.28326       2.69345       4.61287       2.67279       3.07466     -0.782084       6.98468       9.09468       10.0372       10.5159       11.0812       10.7459       10.3140       9.52383       8.79087       7.73082       6.73443       5.77527       4.79094       3.86694       3.08255       2.43682       1.89785       1.43361
  30   3 1376.6136    0.1160  0.0642  9.0174  0.0212       8.22904  0.0189   0.0175   0.0361    0.0260   0.0000       54.5218   440.7211      -1.05203       21.7344     -0.113052      -4.14215       1.17985     -0.529510     -0.312998      0.340105     -0.114617     0.0579619      0.145187      0.215628     -0.189289     -0.200826     0.0937026     -0.100648    -0.0253756      0.907099       1.24883       1.28748       1.09603       1.01737       1.04899       1.17456       1.29252       1.32049      0.938561      0.734865      0.642911      0.493108      0.435594      0.353077      0.308827      0.261606      0.183247
  30   5 1770.1022    0.3773  0.3494  8.9808 -0.0020       12.0668  0.0198   0.0114   0.0315    0.0458   0.0000       2.47356   439.9437      -1.44460       18.8091       1.90699      -3.45061      -1.87788      0.914624      0.517856      0.919188     0.0974431      0.509890     0.0969755      0.344962    -0.0701985     0.0774175     -0.191606    -0.0996698     0.0504090       1.00113       1.02276       1.36822       1.61618       1.35587       1.30866       1.43774       1.26452       1.05978      0.995832      0.882067      0.757974      0.610972      0.484189      0.438770      0.314050      0.224608      0.181786
  30   6 1950.0297    0.5623  0.5071  9.1437 -0.0021       10.0413  0.0194   0.0139   0.0381    0.0627   0.0000       1.47504   440.9490      -1.12808       18.9356      -1.05375      -4.92213      0.967815      0.336025      0.229880    -0.0712075      0.402927     -0.559801     -0.897520      0.132928     -0.321655      0.157467     -0.209411    -0.0205371      0.189731      0.884234       1.18094       1.26550       1.32397       1.34755       1.27922       1.27706       1.15218       1.13524      0.963241      0.878978      0.756535      0.597980      0.519524      0.406353      0.328129      0.263141      0.193988
  30   7 2126.4757    0.8120  0.7528  9.4419 -0.0008       8.23447  0.0251   0.0172   0.0482    0.0884   0.0000       1.06275   442.1682       1.40643       18.6016       1.90544      -5.09836       2.17817      0.562575     -0.272713     -0.467583      0.943219     -0.920368     -0.182805      -1.44494     -0.255083     -0.600601     -0.271527     -0.123931      0.152433       1.12818       1.39038       1.56132       1.65310       1.58905       1.59537       1.64717       1.49710       1.30339       1.20780       1.07580      0.867294      0.748912      0.627228      0.515522      0.407392      0.303738      0.229714
  30   8 2297.4086    1.2342  0.8949  9.9967  0.0007       4.74115  0.0263   0.0236   0.0517    0.0998   0.0000      0.894350   440.3690      0.325964       18.0614      -1.24262      -2.33723      -1.69658      0.425646       1.44126       1.03269     -0.175735     -0.609499      0.381194     -0.340652    -0.0426737     -0.382669    -0.0694296    -0.0720279     0.0864486       1.07979       1.44994       1.53788       1.58400       1.59646       1.61021       1.60495       1.47381       1.37493       1.17067       1.04105      0.890736      0.790218      0.620808      0.512223      0.398122      0.307046      0.229395
  30   9 2462.3003    1.7637  1.0423 10.6176 -0.0027       2.84606  0.0314   0.0325   0.0552    0.1165   0.0000      0.804601   440.7748     -0.643672       15.9086     -0.512658      -2.99766       1.41700     -0.717715     -0.417332     -0.165538      -2.44372      0.403409      -1.82449      0.715780     -0.244334     0.0560977      0.593748     -0.106914     -0.258070       1.24906       1.65840       1.91900       1.99624       2.05828       1.99870       1.93057       1.77709       1.65366       1.43735       1.24647       1.04388      0.828303      0.667369      0.512838      0.433651      0.349182      0.268966
  30  10 2623.4887    2.3012  1.1054 11.0978 -0.0006       1.63788  0.0336   0.0407   0.0571    0.1197   0.0000      0.802707   437.8806       1.87207       16.4277      0.169041      -3.06413       1.97647      -2.63688      -2.20563      0.501801      -1.34087     -0.979532      0.725110       1.20640      0.534593      0.403163    -0.0298339    -0.0435094      0.222621       1.28695       1.76512       1.90035       2.12773       2.03462       1.97146       1.80883       1.81486       1.65733       1.46929       1.26266       1.08915      0.904251      0.787113      0.598709      0.496815      0.379938      0.266235
  30  11 2782.4572    3.0468  0.9538 11.9114 -0.0006      0.747522  0.0277   0.0576   0.0529    0.1029   0.0000      0.723479   438.9723       2.88373       18.0315    -0.0602244      -1.24200      0.787431      -1.19397       1.38461     -0.641482      0.794265      -2.24146     -0.578675     -0.517392     -0.403420     -0.165915     -0.320294     -0.373153    0.00500957       1.18872       1.62657       1.76550       1.93761       1.85130       1.76533       1.64441       1.49037       1.41980       1.33845       1.22069       1.05529      0.918231      0.750211      0.588273      0.464156      0.349788      0.255298
  30  12 2939.1257    3.8160  0.8853 12.2196  0.0010       1.56672  0.0263   0.0735   0.0485    0.1117   0.0000      0.626978   439.1688     -0.435002       17.9540      0.766501      -1.68601      -1.34511     -0.619003       2.15976       1.43119     -0.974121      0.120299    0.00439036     -0.796878      -1.33400     0.0698357     0.0488230     -0.692017      0.165007       1.11827       1.39503       1.59905       1.71197       1.69450       1.60880       1.52169       1.45788       1.36414       1.20339       1.09419      0.940125      0.801853      0.637213      0.488122      0.406068      0.314705      0.241027
  30  13 3093.3653    4.1349  1.0217 12.3244 -0.0007       1.83083  0.0306   0.0742   0.0527    0.1309   0.0000      0.771906   440.7954      0.987214       20.9995      -2.21046     -0.879938      -2.55245       4.39705      -2.72253      0.716090      -1.37369     -0.983376      0.144435    -0.0431395     -0.533856      0.581259     -0.241268     0.0653577     -0.380485       1.20407       1.62414       1.79517       1.89581       1.92327       1.86119       1.79300       1.61648       1.53952       1.35243       1.23126       1.01122      0.878923      0.693891      0.552128      0.422022      0.337928      0.268453
  30  14 3245.9139    3.9040  1.3811 12.3460  0.0003      0.375386  0.0383   0.0612   0.0670    0.0947   0.0000      0.590061   438.2722       1.90790       13.4559       6.16287     -0.679465       3.48701     -0.592613       1.50478     -0.610755      0.106532      0.309395     -0.385156     -0.857448       1.45727      0.426177     0.0959650     -0.250484      0.376993       1.35595       1.85654       2.01457       2.17059       2.30014       2.14890       2.16810       1.81939       1.83520       1.57605       1.38209       1.15440      0.944623      0.841072      0.627461      0.523749      0.375903      0.290677
  30  16 3548.8019    2.7784  3.0499 11.3614 -0.0004      0.630813  0.0583   0.0304   0.1030    0.0520   0.0000      0.211279   439.6324       2.61889       15.7622       9.37556       1.10028      -8.20368      -1.89032       3.47523       4.24290      -4.66858      -1.14437      0.955022      -1.19766     -0.796894      0.485184      0.669534     -0.536881     -0.679041       2.08466       2.71038       3.03795       3.28876       3.31210       3.22729       3.13772       2.92680       2.66382       2.32046       2.08844       1.79293       1.46301       1.21835      0.995932      0.766705      0.595505      0.452263
  30  17 3699.1598    2.2669  4.6409 10.8453 -0.0009      0.379420  0.0765   0.0211   0.1350    0.0428   0.0000      0.116661   438.6570       4.07798       11.5202       6.36819       4.28130       14.3262       4.01827     -0.210010       5.57979      0.961263     -0.782982      -1.18111       1.34651      0.837032     -0.938310     -0.974629      0.535938      0.600489       2.67697       3.66951       4.05360       4.38816       4.40142       4.44156       4.18700       3.87553       3.53774       3.14936       2.75161       2.36352       1.97297       1.61768       1.29576       1.02460      0.767570      0.590711
  30  18 3849.2011    1.9039  7.1738 10.2672 -0.0006      0.456018  0.1036   0.0144   0.1803    0.0357   0.0000     0.0745787   444.7886       7.32275       13.9423      -2.85376       3.52935      -5.76627       2.14831      -11.6513      0.359420       2.25208       2.96998      -8.39592      -1.48436       2.71085      0.784837     0.0886923     -0.331197     -0.972575       3.54987       4.78570       5.27713       5.68409       5.67845       5.63847       5.39176       5.02821       4.61496       4.10192       3.67293       3.11243       2.62663       2.15780       1.73414       1.35663       1.04383      0.786623
  30  19 3998.6951    1.5964  9.9188 10.0925 -0.0008      0.306227  0.1413   0.0110   0.2524    0.0318   0.0000     0.0703693   433.8819       7.85822       2.78163       1.60266      -7.93632       12.4319       13.3193      -7.73417      -6.69731      -1.47177      -1.00939      -4.63885       2.79135       1.28972      0.189929       1.02824       2.03748       1.00649       4.72098       6.14060       6.62830       7.08300       7.36274       7.27551       7.06834       6.55290       5.91703       5.32069       4.74092       3.96100       3.29408       2.70184       2.21502       1.75151       1.36229       1.04566
  30  20 4147.8482    1.2935 12.3440  9.9145 -0.0009      0.222147  0.2025   0.0084   0.3192    0.0301   0.0000     0.0801474   429.1804      -6.19115       38.8210       11.2072      -2.21162       5.21468      -9.01426      -14.3285       7.63665       5.15846      -1.10218      0.147248       1.56341       1.07531      -1.93675      -2.97854       1.74162      -2.78180       5.97077       7.86940       8.88372       9.37105       9.66379       9.38115       9.12760       8.35761       7.77472       6.90702       6.12576       5.11311       4.33409       3.56000       2.88015       2.28166       1.73998       1.31912
  31   4 1599.3351    0.2140  0.2447  8.9725 -0.0216       12.6306  0.0173   0.0092   0.0331    0.0328   0.0000       6.31521   439.9307      -1.62817       20.7972       1.11163      -2.60681     -0.323519       1.55460      -1.63413       1.52845     -0.363080      0.805062      0.883414      0.733550     0.0223817      0.379228     -0.349033      0.164866      0.279155      0.784483      0.989369       1.01419       1.12723       1.23923       1.24014       1.20726      0.911307      0.959166      0.811075      0.839451      0.642067      0.579900      0.412270      0.330838      0.311352      0.260833      0.181640
  31   5 1788.2704    0.3813  0.4420  8.8981 -0.0005       12.0888  0.0220   0.0110   0.0371    0.0496   0.0000       2.18648   440.7117       1.56844       19.6937     -0.505138      -1.54892      -1.28118     -0.114690       1.21920      0.132431      -1.06004     0.0872392      0.991261   -0.00253316      0.355305     -0.365364     -0.144772      0.212100      0.197729       1.01548       1.32492       1.40905       1.38700       1.45235       1.47921       1.28732       1.23792       1.17711       1.01792       1.04134      0.807575      0.791563      0.683397      0.590856      0.444637      0.328290      0.241935
  31   6 1969.5199    0.5996  0.5681  9.0561 -0.0013       10.2461  0.0211   0.0139   0.0383    0.0723   0.0000       1.30248   439.8530     -0.114342       19.1302      -2.20397      -3.89681      -1.22524      0.321560      -1.85045      -1.22052     -0.500478      0.840717     -0.353308      0.259443     -0.189486      0.244637    -0.0795209      0.218796     0.0176964      0.892293       1.17228       1.31074       1.51470       1.43681       1.44766       1.32236       1.30857       1.12203       1.01940      0.913630      0.814021      0.683654      0.587351      0.471792      0.389824      0.277989      0.207785
  31   8 2319.0416    1.3100  0.9163 10.0504 -0.0046       5.23438  0.0272   0.0247   0.0523    0.1038   0.0000      0.850825   440.2913     -0.789523       20.5740     -0.324111      -3.16315       1.33827      0.213154      -2.44590       3.27323      -2.45905      -1.70651      0.654602     -0.610058      0.375171     -0.281445      0.832082      0.169956      0.187326       1.06065       1.40970       1.55813       1.63501       1.67688       1.57308       1.52870       1.38853       1.31707       1.21628       1.12814      0.968156      0.869740      0.707150      0.557822      0.457855      0.349723      0.278508
  31   9 2485.0104    1.8600  1.1140 10.3056 -0.0018       2.63765  0.0321   0.0319   0.0551    0.1496   0.0000      0.825232   441.0849       1.80559       19.3541      -2.11337      -1.53769       1.39520       1.03463       1.24162      -3.37695     -0.463435     -0.778113      0.965071      0.739206     -0.710171       1.37150      0.312890     -0.582193     -0.104017       1.17517       1.54673       1.63896       1.83707       1.83283       1.85801       1.69762       1.59383       1.52913       1.33802       1.21745       1.01340      0.875226      0.715294      0.594343      0.453106      0.364951      0.266575
  31  10 2647.7405    2.4366  1.0621 11.2224  0.0009      0.460624  0.0307   0.0424   0.0541    0.1169   0.0000      0.718794   438.9480      -2.08843       19.3056       2.93770      -6.99319      -1.16002       1.53135     -0.575245      -1.49680     -0.562162     -0.363874      0.863016      0.305218       1.07454     -0.285066     -0.217464    0.00874664      0.272118       1.19920       1.60043       1.70738       1.83932       1.81495       1.84852       1.75117       1.63864       1.50187       1.33358       1.21954       1.05290      0.873841      0.719750      0.546448      0.461371      0.351504      0.281566
  31  11 2808.3405    3.1924  0.9702 11.6928 -0.0023       1.78749  0.0288   0.0577   0.0510    0.1220   0.0000      0.641016   438.7899       2.02604       17.1945       2.16355     -0.522770      0.355405       1.16981     -0.771268      -1.08490      0.366431     -0.216587      -1.25262      -1.76655     -0.550917      0.306933     -0.461419     -0.210656     0.0665622       1.27299       1.84606       1.96140       2.13675       1.98587       1.94919       1.76775       1.65479       1.59789       1.46844       1.32087       1.17482       1.04006      0.817521      0.631612      0.499241      0.386429      0.283327
  31  12 2966.0758    3.8623  0.9369 12.2692 -0.0039      0.835918  0.0271   0.0701   0.0479    0.1116   0.0000      0.636862   440.6675       3.07550       13.7651       2.91199      -1.48020       2.67046     -0.426155      -1.03522     -0.259649     -0.619796       1.40430       1.00550     -0.299722     -0.122528      0.625749     -0.218056      0.192568     -0.536135       1.06288       1.37768       1.52852       1.58072       1.64198       1.64053       1.55518       1.45246       1.36339       1.26834       1.08793      0.907404      0.760880      0.649888      0.560370      0.426096      0.318286      0.252874
  31  13 3121.3493    4.2040  1.0301 12.5936 -0.0026       2.74065  0.0285   0.0766   0.0556    0.1139   0.0000      0.677528   441.2117       2.73637       12.9754      0.513011      0.126342     -0.935101       3.33087       2.07598     -0.303634     -0.852783      -2.10865      0.169717       1.48892      0.517830     -0.793145      0.201277     -0.365161    -0.0293160       1.10286       1.42227       1.58679       1.70228       1.71068       1.66564       1.68954       1.52590       1.38485       1.25620       1.10420      0.933402      0.808394      0.669190      0.539101      0.426790      0.339452      0.249565
  31  14 3274.7194    3.9184  1.4760 12.2656 -0.0016      0.902648  0.0385   0.0601   0.0665    0.1009   0.0000      0.567606   438.3348       5.00975       11.6622       3.05238      -3.23766       4.70897      -2.48632       1.69898     -0.779304       2.22347      0.443956      0.812098   -0.00494020     -0.180378      0.284852    -0.0811623      0.207515     -0.211509       1.35094       1.82621       1.89849       2.12374       2.09515       2.16768       2.12085       1.87818       1.78122       1.48103       1.38682       1.20647       1.03331      0.829134      0.692608      0.536804      0.426152      0.320137
  31  15 3427.2829    3.2169  2.2615 11.9174 -0.0005      0.394210  0.0499   0.0397   0.0847    0.0546   0.0000      0.298260   437.6967       4.46519       18.9398      -1.06403      -5.76042       9.22915       4.25741       1.66987       2.69647       2.50191      -1.57310      -1.90252     -0.864444      0.342551    -0.0647426      0.740070      0.123141     0.0244323       1.67139       2.27299       2.50947       2.63818       2.69933       2.72206       2.60243       2.41826       2.23291       1.97692       1.78131       1.44505       1.31791       1.05708      0.860187      0.701992      0.520404      0.403605
  31  16 3579.3193    2.6247  3.4139 11.3378 -0.0011      0.753997  0.0625   0.0273   0.1122    0.0467   0.0000      0.167209   434.7653       4.55379       14.8893      -1.91885     -0.892559      -2.07750       1.05441       1.44501       3.68738       2.56784      -2.53819      0.701629      -2.96788       1.30070      0.348837     0.0931317     0.0653032     -0.478700       2.21716       2.98103       3.34411       3.58616       3.53856       3.49584       3.36923       3.06715       2.92769       2.56859       2.30419       2.05000       1.70801       1.43691       1.13840      0.889185      0.700450      0.533202
  31  17 3730.6563    2.1964  5.2044 10.6697 -0.0006      0.702771  0.0810   0.0189   0.1436    0.0402   0.0000      0.109767   438.9082       2.82470       15.5310       2.26070      -5.24100       1.42883       1.74626       1.41733      -2.72867     -0.976314       2.80600      -1.42872      -1.19171      -1.46119       3.95588     0.0506110    0.00497051     0.0252065       2.77389       3.76871       4.12600       4.37513       4.55203       4.39146       4.32279       4.05830       3.74832       3.22605       2.89882       2.46410       2.08066       1.69901       1.36911       1.10373      0.853648      0.669663
  31  18 3880.8896    1.8406  8.1325 10.1691  0.0001      0.283811  0.1114   0.0130   0.2007    0.0343   0.0000     0.0715311   435.2977      -1.85869       14.4197       6.98741     -0.156333       1.71738      -10.2609       4.89656       3.61119       6.32596      0.979772      0.870743       1.25396      -3.48483       1.57763     -0.197697      0.197186     0.0959629       3.70499       4.99701       5.42413       5.86742       5.96776       5.87356       5.69211       5.28780       4.87910       4.46525       3.86132       3.36340       2.80758       2.37122       1.88310       1.49708       1.18235      0.905699
  31  19 4031.1636    1.5568 10.1566 10.0561 -0.0013      0.306118  0.1482   0.0105   0.2517    0.0312   0.0000     0.0677866   445.5979       2.23605       9.03545      -2.41934       2.75722      -3.08276       9.49900     -0.237474      -7.97456     -0.614517      -3.26870     -0.474366      -8.50654     -0.388862      -3.48175       2.56707       1.17617     -0.135442       4.63674       5.98649       6.76630       7.23700       7.45921       7.20979       7.08805       6.69904       6.00490       5.45379       4.71087       4.12912       3.48662       2.84510       2.37916       1.88182       1.43292       1.10577
  31  20 4181.2764    1.2566 13.3011  9.9089  0.0000      0.395879  0.2156   0.0079   0.3421    0.0285   0.0000     0.0803580   436.3716       7.34127       31.0842       17.0942      -13.4407     0.0472034      -13.1515      -3.77941       3.32619      -5.12333      -3.94378       2.38144     -0.585021      -11.5490      -2.37523     -0.597105      -2.29131       2.03478       6.10949       7.97802       9.03011       9.45846       9.83908       9.63299       9.34210       8.73601       8.08989       7.11126       6.29110       5.49126       4.61093       3.87523       3.08561       2.47796       1.91350       1.48510
  32   5 1806.1914    0.4187  0.3617  8.9184 -0.0059       11.1039  0.0153   0.0129   0.0327    0.0487   0.0000       2.05202   439.7836     -0.159380       19.9948     -0.208399      -4.38383     -0.585976     -0.149117       1.04677     -0.668433       1.45210      0.557556      0.810616      0.840063      0.305574    -0.0671425     -0.751084     -0.695833     -0.150507      0.687727      0.837578      0.981087       1.06896       1.03188       1.01470      0.997635      0.967018      0.940501      0.800979      0.717203      0.600597      0.542457      0.434127      0.338673      0.331384      0.284376      0.184235
  32   7 2167.4193    0.9379  0.7738  9.5823 -0.0040       7.89081  0.0259   0.0187   0.0446    0.0868   0.0000       1.00617   441.9451      -1.52824       21.8097       3.35716     -0.551512      0.184670       2.29036       2.35807      0.516842      0.256478     0.0890113      -1.04115     -0.551697    -0.0254896     0.0459340     -0.316030     -0.253204     -0.208188       1.11894       1.54834       1.70848       1.78309       1.74284       1.82740       1.75646       1.66494       1.56675       1.35495       1.17123       1.00408      0.783300      0.637102      0.515711      0.425392      0.323704      0.271570
  32   8 2340.0903    1.3205  0.9961 10.0557 -0.0033       3.86985  0.0296   0.0235   0.0520    0.1033   0.0000      0.847651   441.4073     -0.569048       16.9999       3.89806     -0.568543      0.329346      0.829889       1.12026      -1.61335     -0.453150     -0.408024       2.01348     -0.975762      0.719564     -0.175022     0.0802519      0.231004      0.292312       1.09252       1.36854       1.47966       1.60863       1.75915       1.67309       1.62559       1.46538       1.45293       1.23670       1.12284      0.952451      0.794244      0.679640      0.540495      0.426035      0.343616      0.280886
  32   9 2507.3290    1.9231  1.0956 10.6326 -0.0013       2.65673  0.0308   0.0326   0.0548    0.1188   0.0000      0.757995   438.7203      -1.34941       17.3077       3.14862     -0.501835      0.224886     -0.229416      -2.00883       1.46813      -1.35869      0.132763     -0.875735     -0.685545      0.432069     -0.296352      0.119478     -0.526329    -0.0513624       1.12018       1.45712       1.62187       1.75322       1.70612       1.71581       1.65257       1.51118       1.38859       1.30240       1.17261       1.05122      0.894599      0.734805      0.605794      0.491507      0.373008      0.288948
  32  10 2671.6630    2.4601  1.0160 11.6381 -0.0015       2.03589  0.0292   0.0449   0.0557    0.0952   0.0000      0.766995   439.9572      -1.58270       14.1661       1.96624      -3.80349      -1.44019     -0.132330    -0.0779275     -0.224834       1.52888     -0.223383     -0.497036      -1.18938     -0.451997      0.117627     -0.877238    -0.0558558     0.0413171       1.05079       1.48776       1.53837       1.80285       1.68513       1.69846       1.69180       1.56746       1.44297       1.27266       1.15299      0.974720      0.819430      0.672366      0.553987      0.422627      0.351921      0.275802
  32  11 2833.6917    3.2942  0.9454 12.0355 -0.0012       2.02652  0.0267   0.0596   0.0492    0.1027   0.0000      0.806236   438.9157      0.383102       20.4839       1.19298      -2.18950      -1.19410     -0.504452      0.174606     -0.380874      0.563259    0.00275259      0.189888    -0.0581707      0.542018     -0.317083     -0.351899    -0.0144540    -0.0923979       1.01479       1.29621       1.43266       1.56655       1.61694       1.56871       1.54093       1.42893       1.27836       1.20992       1.03292      0.886064      0.759298      0.656268      0.527952      0.420065      0.326148      0.255825
  32  12 2992.6502    4.1804  0.8024 12.2354 -0.0023      0.189497  0.0220   0.0802   0.0442    0.1111   0.0000      0.620463   439.3516    -0.0797952       15.9285       4.85705     -0.980581      0.362295     -0.796051      0.932907      -1.52849     -0.227421      0.486993      -2.05984      0.653106     -0.282121     -0.581439     -0.381747      0.139849     -0.391447      0.876239       1.14561       1.23075       1.34239       1.37727       1.33725       1.29026       1.24825       1.19171       1.06396      0.928860      0.802636      0.635831      0.544508      0.458586      0.369634      0.296390      0.231166
  32  13 3148.8534    4.1782  1.1641 12.5540 -0.0012       1.66470  0.0341   0.0714   0.0583    0.1156   0.0000      0.672237   438.9965       1.42054       15.8124       4.81586      -5.23203      0.787506     -0.104002      -2.61202      -1.49469     -0.137542      -1.02570      -1.01576       1.07150     -0.722575      0.517461      0.286253     -0.398877     0.0716727       1.26032       1.68380       1.87685       2.10233       2.17541       2.10619       2.00361       1.85440       1.68537       1.47868       1.26331       1.09932      0.930190      0.740462      0.624756      0.492035      0.364906      0.298647
  32  14 3303.2086    3.7592  1.7276 11.7016 -0.0004      0.888774  0.0388   0.0497   0.0685    0.0949   0.0000      0.411836   436.6825       4.43556       13.5840       2.70859      -2.26571     -0.733257      -1.86837      -1.48623      -1.52712    -0.0855431      -2.28001     -0.425555      -1.37165      -1.42550    -0.0177027     -0.275788     0.0542273    -0.0918488       1.35299       1.76169       1.94540       2.14127       2.17998       2.16964       2.11793       1.95135       1.76603       1.61745       1.41911       1.24666       1.02453      0.859553      0.705131      0.569537      0.441128      0.344353
  32  15 3456.5922    3.1320  2.5134 11.5783 -0.0008      0.185697  0.0500   0.0356   0.0883    0.0575   0.0000      0.234475   437.5725      -2.33038       17.8485       5.41774      -1.82245     -0.801614      0.126951      0.504276      0.675520      -3.13097       2.10587     -0.467080      0.586863     0.0769607      0.679454      0.859004      0.141588     -0.645269       1.70781       2.27019       2.49268       2.66345       2.70720       2.64950       2.63089       2.40757       2.30006       2.06425       1.81015       1.55508       1.32310       1.12430      0.905558      0.713819      0.585992      0.446181
  32  16 3609.5190    2.5432  4.0136 10.9268  0.0000      0.877797  0.0671   0.0236   0.1157    0.0453   0.0000      0.128528   440.9742     -0.240160       15.0032       3.07880      -1.91180       2.65773     -0.115933      -2.91050       3.76770     -0.539787      -2.01178     -0.626198    -0.0340826     0.0386796       1.00430      -2.39568     0.0697749     -0.423870       2.30697       3.07083       3.46633       3.68892       3.79313       3.73763       3.66707       3.50874       3.12445       2.77355       2.42133       2.06089       1.72351       1.45644       1.13538      0.938106      0.737039      0.583113
  32  17 3761.3444    2.1251  5.5634 10.5731 -0.0005      0.474806  0.0832   0.0173   0.1475    0.0378   0.0000      0.100300   442.2321       6.67685       8.30344       3.31313      -4.56409       9.83862       2.55820       2.48095      -5.89625      -1.95027      0.976505     0.0561397       1.77903     -0.798834      -1.92458      -1.09758     -0.363570     -0.433201       2.72920       3.68841       4.17383       4.39686       4.56874       4.48908       4.29706       4.04947       3.72514       3.33262       2.99946       2.59512       2.20481       1.86547       1.48353       1.21664      0.931196      0.725385
  32  18 3912.5502    1.7759  8.0256 10.2035 -0.0001      0.339892  0.1123   0.0126   0.2000    0.0329   0.0000     0.0740733   436.2899     -0.517959       18.4007       2.99682      0.183439      -6.74207      -2.37312      -6.52778      -5.72353       2.68669       1.61482      -2.24465     -0.113157       4.03219      0.951537       2.51215      0.493613     -0.745489       3.58338       4.71692       5.22549       5.59792       5.68285       5.74189       5.46626       5.22743       4.70633       4.27220       3.89682       3.30971       2.87136       2.38223       1.95582       1.58274       1.21305      0.949507
  32  19 4063.1521    1.4763 10.8739 10.0290 -0.0011      0.320993  0.1623   0.0094   0.2686    0.0293   0.0000     0.0708240   440.3076      -6.60751       8.51428      -3.61871       9.33633      -2.35855      -5.29858      -1.63454      -4.01338      -1.66217      -12.9025      0.387488      -1.08981      -6.42182      -4.54216     -0.297906       2.67944       2.99878       4.63211       6.29872       6.91022       7.42184       7.63263       7.69460       7.43103       6.98882       6.35123       5.67511       5.04239       4.35325       3.68755       3.10540       2.52544       1.98850       1.58377       1.22132
  32  20 4213.9038    1.2026 13.8950  9.8606 -0.0040      0.446359  0.2307   0.0073   0.3595    0.0275   0.0000     0.0863988   435.8831       5.23554       15.4147      -13.1291      -18.9033       9.66374       7.47831       5.96134      -9.34587      -5.64103       2.63640      0.975626     -0.970290       3.07037       2.00746       4.36629     -0.359767       1.35451       6.05450       8.11788       9.18974       9.72213       9.98211       10.0214       9.45783       9.04621       8.33121       7.42448       6.60575       5.77632       4.95469       4.08716       3.38521       2.65466       2.08973       1.62210
  33   5 1823.8732    0.4217  0.4006  9.0448 -0.0006       13.8713  0.0158   0.0118   0.0330    0.0456   0.0000       2.18975   440.5133     -0.644713       20.3470      -1.50719      -1.54949      0.795957      0.349466     -0.836327      0.559078     -0.630838      -1.29158      0.108313     -0.177175     -0.947151     -0.757257      0.324955     -0.246445      0.126044      0.689025      0.877314       1.02382       1.05161       1.13734       1.14092       1.05700      0.988719      0.917470      0.820272      0.726048      0.660289      0.539499      0.476057      0.356061      0.311640      0.237304      0.185181
  33   6 2007.6736    0.6866  0.6087  9.1813 -0.0016       9.02758  0.0202   0.0150   0.0394    0.0691   0.0000       1.19783   441.4054      0.317903       19.6425       1.26601      -3.24373     -0.968552      0.761147       1.58994      0.403158      -1.43853     -0.629039     -0.290413      0.561989     0.0724741      0.159669      0.650914      0.531480    -0.0115529      0.810046       1.07949       1.19476       1.30577       1.33236       1.36657       1.28835       1.15091       1.12837      0.991222      0.853716      0.751285      0.653299      0.521084      0.455946      0.363573      0.285413      0.210804
  33   7 2187.4015    0.9552  0.8753  9.3453 -0.0011       5.07449  0.0255   0.0172   0.0472    0.1004   0.0000      0.900254   438.9646      -1.23744       20.0185      0.222453      -3.28839      -1.67810       1.57333     -0.606003       1.33507     -0.961319     -0.283275     -0.317243     -0.193612     -0.103247     -0.338018     -0.739044      0.271491     -0.484144      0.916264       1.22458       1.31312       1.42127       1.49527       1.45743       1.44315       1.33335       1.25269       1.14558      0.963881      0.854728      0.745630      0.619101      0.505881      0.400674      0.334378      0.251002
  33   8 2360.8941    1.4101  1.0710 10.1005 -0.0028       3.86027  0.0303   0.0238   0.0545    0.1106   0.0000      0.790406   439.4910      0.967010       20.1509      -3.13989     -0.812128     -0.806948       1.85292    0.00504104      -1.44699     -0.418506      0.295103       1.80612     -0.157471       1.15454      0.991066     -0.401677      0.208352     -0.134069       1.05192       1.42902       1.52054       1.67911       1.65964       1.62541       1.55407       1.48684       1.38388       1.32360       1.16435       1.01502      0.844820      0.739684      0.579081      0.486782      0.380575      0.299127
  33   9 2529.1882    2.0003  1.0327 10.9634 -0.0022       2.53159  0.0301   0.0354   0.0520    0.1075   0.0000      0.789616   439.3107       1.02128       18.7218       3.40510      -3.12481      0.251803      0.683185     0.0297957      0.960892      -1.03060      0.403011      -2.04779      0.534684     -0.194656      -2.08640     -0.188508     -0.133382     -0.230548       1.06630       1.43087       1.68316       1.73294       1.80505       1.77971       1.66966       1.66456       1.40861       1.33151       1.17768       1.02272      0.917286      0.733036      0.631998      0.480855      0.387061      0.301565
  33  10 2695.0194    2.6330  1.0846 11.2460 -0.0010       1.23247  0.0321   0.0439   0.0518    0.1311   0.0000      0.735712   438.8491       2.43668       15.4708       1.11036      -4.55319       2.50422     -0.997370       2.09337     0.0572859      -1.52360       1.06681     -0.372418     -0.198097     -0.984293      0.594975      0.138830     -0.368474     -0.443020       1.20048       1.63762       1.83392       1.95153       1.84409       1.74942       1.64376       1.53058       1.47596       1.42524       1.28441       1.19055       1.04029      0.870287      0.710893      0.561485      0.451130      0.332512
  33  11 2858.5193    3.4378  0.9715 12.1534 -0.0019       1.24128  0.0271   0.0611   0.0503    0.0997   0.0000      0.703022   441.0638       1.20821       15.4297      0.458071      -1.31680       2.84505     -0.925192      -1.09718      0.675561     -0.730423      0.281687     -0.718720      -1.19879      0.341662     -0.250335    -0.0221178     0.0567674    -0.0876561      0.959699       1.27995       1.45404       1.51726       1.52748       1.54244       1.47693       1.41432       1.31469       1.16789       1.05763      0.922019      0.777220      0.647012      0.554694      0.445121      0.352251      0.269322
  33  12 3018.7630    4.1372  1.0231 12.3428  0.0003       1.43069  0.0290   0.0706   0.0502    0.1102   0.0000      0.663415   437.9745       2.05434       16.4550       1.13766     -0.520201       3.19999       1.22147       1.33267       3.85081      -1.56040      -1.13566     -0.339487     -0.539486     -0.182921     -0.561650     -0.318195     -0.246084     -0.170816      0.977816       1.35470       1.42967       1.64229       1.60944       1.55506       1.53754       1.41748       1.32056       1.22737       1.06629      0.979846      0.835014      0.699560      0.568424      0.459979      0.372729      0.284043
  33  13 3176.0065    4.2093  1.1241 12.6190 -0.0006       1.74310  0.0317   0.0724   0.0559    0.1105   0.0000      0.750932   440.0462       3.51312       13.5879       2.56936       1.10631       1.27535       3.21900      -1.40601      -2.86990     -0.229472       1.43153      -2.04903     -0.222722     -0.662212     0.0494689     -0.796277      0.165829      0.274534       1.11088       1.42222       1.51193       1.63849       1.69219       1.70419       1.59898       1.50878       1.38207       1.31607       1.18205       1.02099      0.878809      0.716458      0.613905      0.489119      0.386025      0.307955
  33  14 3331.3651    3.6570  1.6452 12.1398  0.0000      0.444891  0.0389   0.0509   0.0695    0.0800   0.0000      0.434773   440.3795       2.61905       8.87634     -0.580787      -3.38783       1.32235      -1.99862      -2.74103      0.281685       1.21420     -0.582207     -0.515224      -1.09188       1.05557    -0.0598573      0.129940     -0.193885    0.00411877       1.29623       1.71824       1.92722       2.10802       2.09695       2.10691       2.06073       1.98798       1.81696       1.60669       1.39035       1.26685       1.00551      0.885624      0.723128      0.591829      0.450714      0.354852
  33  15 3485.7906    2.9791  2.6576 11.6343  0.0002      0.778565  0.0527   0.0337   0.0924    0.0545   0.0000      0.227673   441.6929      0.268461       15.5806      0.778888      -1.63599     -0.289446     0.0790886       5.63711     -0.667719      -1.56674     -0.135209      0.768574      0.838352      -2.45374       1.33009     -0.694631     -0.181987      0.167579       1.81281       2.40269       2.67880       2.87049       2.86847       2.83934       2.82555       2.66498       2.40674       2.18593       1.94212       1.70112       1.43762       1.21607      0.978687      0.809347      0.628788      0.502811
  33  16 3639.2410    2.4698  4.3764 10.8808 -0.0005      0.651233  0.0670   0.0218   0.1225    0.0417   0.0000      0.115638   440.3752       5.78883       12.3241       4.44783       2.14857       5.20466       5.35252      -2.36846       3.84254       2.50519      -2.01068      -3.84900     -0.304871      -2.07226      0.643880      -1.74105      0.496523      0.147211       2.22641       2.92889       3.20025       3.44264       3.49966       3.62236       3.48012       3.22093       2.93312       2.72045       2.42823       2.11346       1.80459       1.55696       1.24648       1.03905      0.804641      0.624824
  33  17 3792.0533    1.9820  6.2555 10.4630 -0.0002      0.623822  0.0904   0.0152   0.1628    0.0356   0.0000     0.0899786   446.1230       3.24445       10.4538       4.23163      0.681882      -1.47442      -9.78271      -6.49609       6.14376      -2.33165     -0.251280      -3.77102      -4.68489     -0.962724       2.43066       3.63224      -1.02627      0.613011       2.86349       3.91530       4.31354       4.67755       4.85919       4.79781       4.60855       4.35083       3.99831       3.60166       3.20568       2.78487       2.38444       2.03673       1.64591       1.36438       1.03578      0.815224
  33  18 3943.6860    1.7258  8.6851 10.1534  0.0002      0.351111  0.1198   0.0117   0.2102    0.0320   0.0000     0.0724476   440.8157      -1.10119       7.87500       17.6175       2.45005      -4.35638       12.3584       8.81456      -3.39964     -0.405082      -1.40171      -3.51906      -3.27189       1.98787       3.32727      -2.56059     -0.650778      0.726934       3.64332       4.83298       5.33361       5.77553       5.95522       5.84608       5.77608       5.35783       5.03686       4.51285       3.98028       3.52545       3.01009       2.51418       2.05057       1.67292       1.31649       1.04672
  33  19 4095.4910    1.4528 11.8033  9.9623 -0.0028      0.360722  0.1742   0.0085   0.2858    0.0288   0.0000     0.0667686   439.2301       5.66957       14.3967       5.28254      -6.23464      -1.33739       3.69733       3.55304      -7.01666      -15.1539       7.37378       2.90782      -3.86113     -0.285571       1.30275      -1.40491       5.96610      -1.36881       4.80317       6.55478       7.19959       7.68320       8.07887       7.80237       7.60546       7.18748       6.64420       6.10000       5.34050       4.68930       4.09008       3.39349       2.81064       2.27309       1.77629       1.37017
  33  20 4246.7685    1.2108 15.0577  9.7963 -0.0005      0.613391  0.2348   0.0071   0.3608    0.0263   0.0000     0.0767231   432.5119       1.56321       7.79203      -8.74935      -2.42912      -9.29545      -2.82152       4.67981      -5.71720       20.9041      -8.74656      -1.61545      -16.5713     -0.571234       2.78508      -2.00709     -0.796314      -1.59064       5.82919       7.79836       8.73034       9.34307       9.48297       9.53018       9.20359       8.74685       8.10485       7.36225       6.52424       5.66671       4.88545       4.06793       3.38146       2.69770       2.15154       1.67882
  34   6 2026.4235    0.6818  0.6503  9.0420 -0.0016       8.80094  0.0198   0.0142   0.0411    0.0767   0.0000       1.08870   440.2471      -1.10251       22.0493       2.73409      -2.77038     -0.635059       1.05486     -0.574034      0.118074      0.289433     -0.532765     -0.552016     -0.623977     -0.157655     -0.179596     -0.301029     -0.303258    -0.0186826      0.773137      0.990997       1.09160       1.16091       1.29117       1.25655       1.24527       1.13091       1.03218      0.923745      0.824113      0.730874      0.631370      0.535233      0.433407      0.351145      0.275898      0.220192
  34   7 2207.1027    1.0205  0.8797  9.5049 -0.0016       6.03880  0.0263   0.0184   0.0476    0.0997   0.0000      0.899570   441.4909     -0.596365       24.6182    -0.0195400     0.0940695      0.920239       1.10784     -0.821544      0.808584      -1.47302     -0.862722      0.115335     -0.732518    -0.0465728     0.0938432      0.521992     -0.772929     0.0316249      0.987851       1.36922       1.53754       1.76900       1.83163       1.83354       1.72656       1.57977       1.46022       1.26646       1.15575      0.950629      0.807988      0.646818      0.514817      0.427510      0.342186      0.263171
  34   8 2381.3360    1.5616  0.9873 10.2228  0.0001       4.09491  0.0273   0.0267   0.0500    0.1070   0.0000      0.770339   441.8352     -0.735494       18.9031     0.0167021      -2.48626      -2.70358     -0.824152      0.963505      0.265339     -0.781353      -1.86263      0.330577     -0.631579     0.0739599     -0.316150     -0.141157   -0.00779776      0.252994      0.936322       1.24229       1.35089       1.40318       1.43694       1.44610       1.40810       1.39041       1.25221       1.14837       1.05458      0.887328      0.782283      0.635151      0.556796      0.449963      0.350668      0.286804
  34   9 2550.6741    2.0266  1.2143 10.6756  0.0113       2.28307  0.0320   0.0328   0.0594    0.1274   0.0000      0.711709   439.1539      0.300544       21.0972      0.432033      -5.08010   -0.00101100      0.252297     0.0313973       1.44072       1.89723      0.758062      0.319524      -1.36161     -0.186431      0.155361     -0.449932      0.188097     -0.315549       1.08971       1.40061       1.58884       1.72992       1.80203       1.80359       1.71332       1.60528       1.51758       1.34668       1.23287       1.03018      0.887237      0.726982      0.600094      0.493612      0.388635      0.313965
  34  10 2718.0287    2.8523  1.0667 11.0619 -0.0000       2.70097  0.0278   0.0466   0.0510    0.1435   0.0000      0.679466   441.0020     -0.160740       20.4689       2.36538     -0.689500       2.73444      -1.14748    -0.0640357       2.00992       1.04387     -0.995961      -1.66424      -1.01896      0.272247     0.0553771      0.287550     0.0202084     0.0188564      0.932907       1.19384       1.29065       1.49934       1.48496       1.50342       1.45222       1.33268       1.26589       1.16552       1.06083      0.903272      0.757857      0.640420      0.528018      0.431297      0.354795      0.280960
  34  11 2882.9056    3.6399  0.9549 12.0433  0.0000       1.45497  0.0269   0.0626   0.0478    0.1078   0.0000      0.734852   439.5575       1.69917       18.6897      0.894218      -3.02225       1.71051    -0.0281000      0.677652     -0.120198       1.15386    -0.0733161       1.27472      -1.12154     -0.603718      0.167705     -0.120978     -0.568397     0.0159784       1.06415       1.50474       1.76657       1.96301       2.04775       2.03990       1.96417       1.79544       1.62760       1.40229       1.21414       1.00270      0.852180      0.685303      0.546780      0.435135      0.328187      0.273807
  34  12 3044.3883    4.1546  1.0443 12.2663 -0.0043      0.932329  0.0282   0.0695   0.0507    0.1231   0.0000      0.631175   439.8573      0.557202       15.3183       2.93234     -0.674787     -0.182295       1.19023      -1.45958      0.407720      0.654187      0.731791     0.0923383      0.893998      -1.03455    -0.0355116     -0.589724     -0.720455     -0.213434      0.941692       1.22621       1.30608       1.42132       1.43965       1.53304       1.45822       1.38807       1.25522       1.16441       1.03870      0.901204      0.780237      0.657209      0.545361      0.453892      0.351667      0.282742
  34  13 3202.7693    4.1709  1.1935 12.4658 -0.0023       1.47480  0.0325   0.0666   0.0559    0.1061   0.0000      0.600853   439.9122    -0.0168338       16.5524      -1.30287      -2.78842     0.0873385     -0.327118       2.14049       1.22719      -2.32015       1.96715     0.0311889     -0.657476     -0.103991     -0.319542   -0.00734820      0.148600     -0.417598       1.07812       1.47176       1.56610       1.72263       1.72579       1.78468       1.65797       1.53327       1.50165       1.33006       1.24644       1.04938      0.916409      0.746558      0.647262      0.518210      0.407975      0.330643
  34  14 3359.2454    3.5323  1.8941 11.9359 -0.0011       1.21028  0.0418   0.0454   0.0719    0.0731   0.0000      0.363259   440.3750       2.88199       14.0529       1.09309      0.123876      -2.81900      -1.19394     -0.211944       4.88092      -2.75477      -1.38841      -1.57463      0.839521     -0.403367      0.467510     -0.638610      0.568124     -0.406684       1.35480       1.86466       2.07810       2.29703       2.28574       2.26532       2.22406       2.08015       1.99707       1.73081       1.57239       1.33325       1.13619      0.940723      0.778357      0.633518      0.517879      0.407931
  34  15 3514.4926    2.9397  2.9874 11.3230 -0.0006      0.598053  0.0531   0.0299   0.0946    0.0535   0.0000      0.192393   438.7109       2.18829       14.6715      -1.75868       3.49898      -1.85205      0.466349      -2.02265       3.41232      -3.28912      -1.47046       3.24136      -1.39964     -0.595311     -0.394781     -0.651114     -0.967518     -0.705165       1.73444       2.30980       2.67366       2.84376       2.98011       2.92588       2.86177       2.64525       2.48891       2.22053       1.99029       1.71260       1.44656       1.22677       1.00692      0.821339      0.656300      0.515344
  34  16 3668.5984    2.3731  4.3840 10.8299  0.0001      0.493672  0.0668   0.0206   0.1223    0.0412   0.0000      0.114458   437.8218       5.98109       15.7510      -2.31786      0.483551      -3.26893       6.96241       2.63292      -3.50067      -1.32595      -1.36056      0.683114     -0.499937     -0.418928     -0.579687      -1.62665       1.17188     -0.123290       2.12163       2.79318       3.12709       3.39803       3.46763       3.49013       3.40001       3.16306       2.91230       2.71626       2.37990       2.11721       1.78235       1.54674       1.24459       1.05224      0.808627      0.639963
  34  17 3822.3406    1.9666  6.7134 10.3892 -0.0007      0.720749  0.0922   0.0146   0.1664    0.0353   0.0000     0.0802757   440.4052      0.874267       12.1962       13.1039      -11.4458     -0.357069       1.82431       2.19406       1.49581      -2.88092      0.447805       5.31067       2.73406      0.458626     -0.415415      0.562094      -1.66961      -2.01933       2.95315       3.87392       4.18096       4.56317       4.76635       4.77207       4.51718       4.26108       4.00421       3.71234       3.30784       2.89789       2.49938       2.04874       1.74116       1.41154       1.12980      0.895930
  34  18 3974.8999    1.6785 10.1982 10.0769  0.0001      0.279713  0.1393   0.0101   0.2368    0.0303   0.0000     0.0684026   436.5292      0.219928       19.7359       11.1876      -6.72607      -6.28682      -6.00098      -2.20337      -4.65577      -5.66923      -9.87773      -2.97849       6.62709     -0.505627      -1.31264     -0.740187     -0.713995     0.0322142       3.99865       5.26977       5.98673       6.29208       6.60825       6.63260       6.33702       6.03444       5.58712       5.07841       4.56222       3.92103       3.41569       2.86098       2.39224       1.94508       1.55523       1.20865
  34  19 4126.7540    1.3686 12.4702  9.9818 -0.0007      0.365074  0.1886   0.0079   0.3058    0.0274   0.0000     0.0783639   437.0771      -7.89509       21.5651       5.65029      0.412446      -1.37485     -0.498222     -0.106020       17.1198       1.96007       1.49688      -1.20341     -0.972892     -0.811615      -3.67986       1.11102     -0.574615    -0.0815921       4.82427       6.47615       7.18797       7.77219       8.01110       8.06289       7.74935       7.39194       6.79566       6.29121       5.48906       4.85259       4.26959       3.57439       2.93733       2.42548       1.89536       1.48412
  35   4 1665.9545    0.2789  0.2534  8.9691 -0.0084       18.8665  0.0149   0.0100   0.0247    0.0343   0.0000       4.35959   441.8141      0.162680       21.3319     -0.576798      -2.98992     -0.451980     -0.888462     -0.896193      0.478843     -0.345029      -1.12465     -0.621741       1.18775     -0.268262     -0.218919      0.551436      0.189416     0.0478126      0.639863      0.838848      0.959185      0.956691      0.953389      0.940526      0.907006      0.859814      0.751128      0.758481      0.768962      0.675841      0.598717      0.535376      0.456689      0.350562      0.278156      0.228653
  35   5 1858.4810    0.4927  0.3984  8.9997 -0.0051       10.3387  0.0152   0.0129   0.0303    0.0507   0.0000       1.63536   440.9399     -0.179880       19.6222     -0.898812     -0.977579      0.814178     -0.730725    -0.0813929       1.05489       1.43981     -0.308059     0.0429679      0.170806      0.231085     -0.684590      0.269472     0.0170954      0.319425      0.665879      0.832548      0.878310       1.02629       1.07159       1.11230       1.03461      0.925535      0.887649      0.819058      0.737312      0.605321      0.528034      0.439723      0.374562      0.308397      0.247837      0.189669
  35   6 2044.9390    0.7115  0.7109  9.0278 -0.0013       8.81003  0.0217   0.0138   0.0413    0.0765   0.0000       1.05069   440.8506      0.786765       19.6674      -1.03869      -1.57839     -0.854586       1.00742      -1.00449       1.68036      0.598973      0.823877      -1.22001     -0.155320     -0.673164     -0.486713     0.0119743     -0.180321     -0.322020      0.863748       1.15630       1.26133       1.40762       1.42278       1.50144       1.41094       1.36327       1.23861       1.08520      0.951883      0.820859      0.685638      0.594881      0.489918      0.407450      0.321584      0.234774
  35   7 2226.4909    1.0577  0.8675  9.7311 -0.0032       6.76488  0.0251   0.0194   0.0481    0.0902   0.0000      0.976725   440.8947     -0.613207       18.2660      0.649632      0.161713      0.654347      0.802657      0.108676      -2.20176      -2.30735      -2.17128      0.670078      0.363549      -1.94415      0.687272     -0.157691     -0.610687     -0.228585      0.884848       1.20237       1.34353       1.43393       1.48749       1.41295       1.33549       1.26724       1.16877       1.07827       1.02890      0.916877      0.807636      0.711311      0.573995      0.482363      0.412351      0.310278
  35   8 2401.3441    1.5598  1.0839 10.3518  0.0038       2.52453  0.0306   0.0261   0.0544    0.1062   0.0000      0.788222   441.4439     -0.152793       19.1326      -1.97106      -1.14062      0.311373      -1.25329     -0.664377       2.19766      0.395102      -1.26669      -2.15973     -0.604725     -0.533072     0.0890513      0.562374      -1.23995     -0.432655       1.00389       1.39452       1.49707       1.67025       1.68386       1.71632       1.65087       1.51342       1.46665       1.28138       1.17938       1.01100      0.869785      0.735752      0.606815      0.508710      0.397992      0.310308
  35   9 2571.8871    2.2108  1.1531 10.6351 -0.0028       3.09632  0.0306   0.0349   0.0541    0.1377   0.0000      0.685826   439.6930      0.827980       22.0512     -0.350583      -1.85140      0.903108      0.704062     -0.205883       1.39835       1.75894     -0.402429      -1.63759      0.921595      -1.19194     -0.324466     0.0254544    -0.0829929     -0.570532       1.01378       1.27788       1.42697       1.55166       1.63158       1.62920       1.59803       1.48106       1.42539       1.26775       1.09123      0.976848      0.835540      0.714354      0.586400      0.468147      0.379985      0.301960
  35  10 2740.5357    2.9331  1.0817 11.4063 -0.0010       2.74400  0.0288   0.0476   0.0520    0.1230   0.0000      0.696070   440.7381       1.86778       17.7287       1.64607      -2.07027      -1.38705      0.878570      0.297129       2.43250      -2.21636       1.24029     0.0166411      0.289945      0.582416     0.0717586     -0.121682     -0.555465     0.0963647      0.963610       1.30766       1.38502       1.49335       1.52079       1.53982       1.47937       1.34984       1.26824       1.14751       1.13505      0.995715      0.874985      0.730634      0.609662      0.505451      0.410306      0.332046
  35  11 2906.8131    3.7315  1.0596 11.8516  0.0008       1.81914  0.0294   0.0606   0.0492    0.1329   0.0000      0.659175   440.0388       1.21131       17.1803       2.64564      -3.16659       2.53875       1.18010     0.0549484    -0.0265244     -0.670268     -0.759355      -1.49066      0.925161      0.626655      0.477340      -1.09541     -0.344430      0.436783       1.01935       1.34666       1.40596       1.51401       1.60624       1.73930       1.62353       1.50545       1.33892       1.19755       1.12139       1.01618      0.845247      0.719665      0.578542      0.465295      0.389046      0.330665
  35  12 3069.5258    4.1832  1.0663 12.3858 -0.0011       1.27170  0.0288   0.0689   0.0499    0.1102   0.0000      0.710022   439.6256       2.83224       15.2536       1.89871      0.869172       1.83212       1.01340      0.858732      -1.27748     -0.984488     -0.943033      -2.22832      0.532136     -0.520949      0.137370     -0.104676     -0.875342      0.312729      0.932018       1.23891       1.39087       1.50579       1.53136       1.56953       1.47942       1.39532       1.28871       1.17535       1.07810      0.969028      0.814139      0.693196      0.569271      0.476362      0.383137      0.299323
  35  13 3229.1041    3.9988  1.4461 12.4359 -0.0019      0.853098  0.0350   0.0583   0.0643    0.0803   0.0000      0.543897   439.5991       2.58722       17.2097      0.742582      -1.26279      0.873413       4.26243       2.06048       1.13940      0.284375     -0.183929     -0.264034      0.795973     -0.308603      0.200174      0.405283    -0.0265152      0.640871       1.12354       1.48722       1.63775       1.74322       1.81033       1.80073       1.77524       1.59730       1.57304       1.43660       1.27159       1.14927      0.965398      0.817339      0.674765      0.564698      0.448371      0.362399
  35  14 3386.5319    3.5247  1.9721 12.0417 -0.0012      0.446449  0.0429   0.0437   0.0737    0.0617   0.0000      0.327564   441.1424       3.61346       12.8882       4.80279      -3.97422       3.90281      0.429456     -0.605153      0.947756      0.424477       1.16160     -0.845429      -1.29200      -1.88936     -0.130466      0.154615     -0.315234     -0.241717       1.29570       1.74762       1.87182       2.10425       2.11871       2.20036       2.06088       1.95868       1.84117       1.68395       1.49994       1.33506       1.15740      0.980196      0.802961      0.665258      0.535043      0.427131
  35  15 3542.8360    2.8356  3.1496 11.3870 -0.0015       1.00081  0.0555   0.0282   0.0985    0.0468   0.0000      0.176625   439.6510       2.93442       14.8524     0.0547735      -11.9034       6.58511       4.83991     -0.185763      0.987783      0.802234      -1.62914      -3.09417     -0.229269      -1.87602       1.67266      0.862107     -0.100746     -0.291543       1.67165       2.28444       2.57030       2.77850       2.82283       2.85646       2.76955       2.60636       2.44105       2.21578       1.96940       1.78054       1.48658       1.28584       1.04623      0.854874      0.693837      0.550070
  35  16 3697.9217    2.3159  4.8221 10.8246 -0.0003      0.602221  0.0727   0.0192   0.1265    0.0377   0.0000      0.111547   438.6041      0.954083       19.3735      0.914911      -2.84892       3.13905       3.38173     -0.417146      -4.84074       3.00239      -2.10076       2.07804    -0.0669778       1.38632     -0.726370     -0.935358     -0.636829     -0.415249       2.24314       2.91293       3.27544       3.53115       3.65357       3.55706       3.54015       3.28488       3.18515       2.85861       2.60149       2.31081       1.96212       1.67629       1.38107       1.16347      0.922868      0.738254
  35  17 3852.0587    1.8709  7.5197 10.3636 -0.0002      0.536301  0.1008   0.0132   0.1822    0.0315   0.0000     0.0778686   438.7609       4.17711       14.6783       3.89177      -8.84183      -7.93240     -0.643184       2.57561       1.16355      -1.77855      -1.08119      0.417531      -1.42740       1.76609     -0.908230     -0.624524     -0.108240      -1.45387       3.00079       3.97078       4.43518       4.74778       4.98101       4.91416       4.87696       4.56992       4.26472       3.85229       3.49178       3.03542       2.65294       2.25090       1.86893       1.53507       1.21116      0.975597
  35  18 4005.2365    1.5729  9.9879 10.1232 -0.0011      0.268844  0.1432   0.0098   0.2345    0.0291   0.0000     0.0739218   436.1766       10.4631       20.7394      -1.70881      -2.83285       2.52177       7.70039       5.91831      0.937313      0.295760       7.61137       12.7750       1.37742      -2.77809       1.84785      0.651377     0.0766220      0.111293       3.92553       5.09666       5.77424       6.16277       6.40608       6.39125       6.20111       5.88601       5.57546       4.97074       4.59051       3.98958       3.42347       2.93048       2.47853       2.00910       1.61113       1.28998
  35  19 4158.0253    1.3105 12.9431  9.9341 -0.0014      0.358517  0.2030   0.0074   0.3110    0.0269   0.0000     0.0805977   439.2043       2.73311       21.1757       11.7990       2.93927       7.52150      -14.9863       7.93400      -5.88842      0.512040      -5.99668      -6.08882       10.5550       5.14887      -2.61161      -5.55275      -1.79372     -0.855327       4.94560       6.46551       7.34929       7.72904       8.23369       8.19497       7.86138       7.59375       7.16355       6.31611       5.77516       5.12854       4.40292       3.77819       3.08291       2.60085       2.06233       1.62248
  36   5 1875.4776    0.5120  0.4653  8.8811 -0.0024       9.43609  0.0168   0.0121   0.0330    0.0578   0.0000       1.45442   442.7732      -1.33032       20.8233      -2.37582     -0.460328       2.21443    -0.0943616     -0.490777      0.330393       1.67067      0.149537      0.450556     -0.873752     -0.621846      0.403204     -0.524536    0.00748600      0.129935      0.739164      0.948467       1.05142       1.11098       1.04893       1.00331      0.964194      0.923930      0.933889      0.916281      0.835565      0.773773      0.697477      0.581377      0.443319      0.350739      0.297076      0.222470
  36   6 2063.1992    0.7423  0.6721  9.2714 -0.0015       8.25933  0.0211   0.0147   0.0403    0.0704   0.0000       1.13337   440.5538     -0.780476       19.7244      0.142058      0.235762      0.275078      -1.03434      -1.56170      0.827764      0.882603      0.494145      -1.36060    -0.0893428     -0.367222     -0.825396      0.432497     -0.178362     0.0993865      0.850542       1.14390       1.40599       1.53477       1.55979       1.53533       1.53872       1.42268       1.26237       1.17480      0.974823      0.850695      0.749707      0.634987      0.520699      0.431980      0.342048      0.261466
  36   7 2245.5824    1.1147  0.9543  9.7484 -0.0026       5.63471  0.0257   0.0192   0.0507    0.0951   0.0000      0.903318   440.7082       1.09311       20.1362       2.84613      -1.61390     -0.253466      0.314375      -3.01090     -0.368586     -0.259440       1.00205      0.877569     0.0742276      0.527604     -0.588916     -0.363409     -0.403375     0.0791040      0.862844       1.13222       1.24811       1.35445       1.39382       1.35780       1.35573       1.27906       1.19936       1.11703      0.995236      0.862703      0.775892      0.668138      0.548930      0.463237      0.372491      0.299582
  36   8 2421.1643    1.5928  1.1256 10.3890  0.0008       2.67107  0.0296   0.0257   0.0567    0.1048   0.0000      0.803683   439.7255       2.31589       19.4007       2.10644      -3.91917     -0.442075       1.39394     -0.746203       1.71509     -0.593828      0.398027     -0.377064      0.736228    -0.0234826      0.895329      0.937941     -0.579638     -0.337832      0.925107       1.22536       1.38666       1.49906       1.48239       1.47248       1.42103       1.36084       1.34009       1.20981       1.08502      0.986598      0.848401      0.710027      0.609654      0.488668      0.408860      0.323331
  36  10 2762.7439    3.0235  1.0883 11.5253 -0.0020       2.71812  0.0295   0.0488   0.0515    0.1225   0.0000      0.729093   441.7204       1.93656       17.9075       2.43282     -0.302658     -0.160454     -0.247022      -1.01559       3.14397     -0.538188      -1.34873       1.21731     0.0521678     -0.246117     -0.427183     -0.198106      0.231602     -0.663666       1.02512       1.41397       1.59867       1.73333       1.80584       1.72227       1.74460       1.56155       1.51815       1.37967       1.22698       1.07301      0.911561      0.791014      0.636262      0.489425      0.399690      0.327180
  36  11 2930.2077    3.9337  0.9900 12.1766 -0.0011      0.967374  0.0250   0.0653   0.0496    0.1095   0.0000      0.692484   441.7433       2.92257       19.9400       1.65077      -2.51468     0.0827916    -0.0636226      0.603803     -0.121943      -1.57812      0.621886      0.946283      -1.52989      0.277396     0.0446455     -0.567274     0.0172936      0.297430      0.854727       1.05409       1.15635       1.25795       1.30866       1.34295       1.32505       1.22358       1.17145       1.03303      0.959933      0.847255      0.732686      0.621562      0.510711      0.446118      0.365147      0.279050
  36  12 3094.2557    4.3794  1.0346 12.6720 -0.0023       1.31865  0.0286   0.0724   0.0492    0.0983   0.0000      0.778120   440.6182       1.05775       18.6822       2.11380      -2.48681     -0.617231     -0.295900      -1.31153      -1.48545     -0.515255     -0.632794     -0.470342      -1.04062     -0.394288     -0.339559      -1.16109      0.838714     0.0680939      0.980048       1.35386       1.41624       1.54610       1.53326       1.55725       1.51729       1.45304       1.32203       1.24692       1.11044      0.996730      0.879377      0.737227      0.619412      0.516597      0.405379      0.318115
  36  13 3254.9815    3.9757  1.4820 12.1969 -0.0019    -0.0857992  0.0352   0.0548   0.0616    0.0890   0.0000      0.479511   439.1431       1.23685       17.1494       3.12794     -0.401209     -0.882915      -1.97426     -0.482435      -3.25699      0.535881      0.142582      0.479905      0.513020      0.545121     -0.632989      -1.24277      0.420471      0.868545       1.08310       1.49972       1.57896       1.75174       1.79289       1.85610       1.83117       1.72592       1.57276       1.41427       1.26977       1.13710      0.977037      0.820195      0.698161      0.560736      0.450041      0.366666
  36  14 3413.7349    3.3017  2.1894 11.8987 -0.0031      0.753148  0.0439   0.0388   0.0781    0.0557   0.0000      0.252512   439.8812       1.28836       15.0940      -1.37917      -2.77480       1.27109       2.57202      -3.70919      -1.26406      0.738177      0.487588     0.0274257      0.711005     -0.425191       1.38034      -2.11140      0.470843     -0.336868       1.33065       1.78072       1.97088       2.13165       2.16639       2.20928       2.15137       2.08185       1.92456       1.74229       1.59009       1.34529       1.23547       1.03658      0.882433      0.724250      0.572820      0.460711
  36  15 3570.7884    2.7127  3.5688 11.3170  0.0001      0.698383  0.0584   0.0257   0.1063    0.0431   0.0000      0.156728   441.7262      0.861895       13.8165       5.04034     -0.829341       1.44257      0.405278      0.163620     -0.203041      -2.46742       1.32079       2.46878      -2.81876     -0.582927       2.52142      0.428537       1.24112     -0.414805       1.76129       2.33647       2.63973       2.81634       2.94846       2.92937       2.85439       2.68460       2.56187       2.33962       2.10722       1.85027       1.57477       1.37819       1.14858      0.959731      0.774736      0.612655
  36  16 3726.7631    2.2457  5.2695 10.6002 -0.0003      0.598507  0.0738   0.0172   0.1328    0.0371   0.0000     0.0989579   440.2518      0.274803       16.7308       3.80050      -5.38579       1.58291      0.404671      -4.58809      -4.62984      -1.43460      -1.62145      -2.17440      -2.80983       2.34976      -2.92730     -0.339139      0.201473     -0.230280       2.21407       2.90731       3.30266       3.58436       3.65945       3.74050       3.63796       3.44355       3.20551       2.97224       2.60145       2.33922       2.01109       1.70624       1.41927       1.18505      0.951791      0.763735
  36  17 3881.6760    1.8304  8.1960 10.2513 -0.0003      0.364046  0.1084   0.0118   0.1924    0.0307   0.0000     0.0748995   436.3940       6.32564       17.5849       1.09265      -8.11117      -1.91107      -1.51824       14.2296      0.279031      -8.05594      -6.59844      -5.71015       4.42816      -2.50874       2.40773       1.79035      -1.56442      0.769307       3.04131       4.09718       4.55207       4.80181       5.05252       4.99842       4.93259       4.66157       4.42704       4.06527       3.65271       3.25885       2.79747       2.42752       2.00038       1.68089       1.32580       1.07580
  36  18 4035.6127    1.5379 10.6348 10.0672  0.0007      0.231173  0.1500   0.0091   0.2496    0.0287   0.0000     0.0703732   442.5574      0.412421       22.8001      0.780463       9.72098       2.98174      -4.53755      0.137933      -2.71657       8.60717      0.817936      0.204387       1.57873      -2.36516       2.30886     -0.463676       1.46622      -1.23330       3.90741       5.18040       5.90300       6.12942       6.57490       6.50687       6.30704       6.02552       5.68682       5.19184       4.76888       4.13183       3.59998       3.09072       2.58909       2.14809       1.71478       1.36452
  36  19 4189.0240    1.2888 13.8526  9.9167 -0.0005      0.350526  0.2127   0.0071   0.3312    0.0258   0.0000     0.0783666   441.2626       5.69296       13.6373       1.18626       5.68956      -4.40547       5.99531      -6.03342       6.67483     -0.322740       1.48827       4.17397      -3.00841      -4.97812     -0.545056      0.407142     -0.339770       4.43449       4.94472       6.59005       7.41371       8.01603       8.23317       8.36582       8.07735       7.81922       7.16131       6.74526       5.95307       5.25917       4.62405       3.95477       3.29525       2.73934       2.19594       1.75262
  37   5 1892.2759    0.5227  0.4869  9.0388 -0.0027       12.3591  0.0173   0.0121   0.0334    0.0533   0.0000       1.62450   440.7242     -0.223102       20.8167       1.57687      -1.28585      0.620627     -0.967492   -0.00358394       1.90510      0.544960     -0.585259    -0.0912109   0.000173282      0.247437    -0.0574408     -0.255490     -0.140758      0.373295      0.682126      0.868597      0.958136       1.01894       1.02260      0.954209      0.920328      0.950828      0.876653      0.865990      0.824453      0.714208      0.605206      0.532812      0.444476      0.349326      0.293260      0.240285
  37   6 2081.2289    0.7508  0.8127  9.2181 -0.0018       8.17862  0.0234   0.0137   0.0449    0.0775   0.0000       1.05250   441.0166     -0.252687       19.3214      -1.45300      -2.56469       2.29006      0.813524      0.929720      0.631895     -0.241060      0.112288     -0.237234      0.258525     -0.749438     -0.126816      0.393892     -0.166847      0.363801      0.730827      0.958011       1.09704       1.19762       1.18718       1.20366       1.24580       1.13643       1.08236      0.989180      0.912064      0.762852      0.703010      0.596177      0.503237      0.434949      0.336881      0.276905
  37   7 2264.4166    1.1796  0.9848  9.6931  0.0008       5.76253  0.0262   0.0192   0.0486    0.1036   0.0000      0.785690   439.3098       1.18510       20.8237     -0.478059      -2.41406     -0.698880      -1.13227      0.229273     -0.273573      0.309552     -0.824980     -0.598118     -0.453018      0.804533      0.211340      0.393658     -0.344209      0.348291      0.852438       1.14038       1.26173       1.37815       1.36163       1.35162       1.26120       1.23869       1.20326       1.15150       1.00758      0.938076      0.799631      0.690183      0.577337      0.478410      0.383818      0.319646
  37   8 2440.7923    1.7053  1.0628 10.7895 -0.0040       4.89601  0.0294   0.0289   0.0527    0.0962   0.0000      0.800671   440.4842     0.0395770       19.8331       1.65108      -2.18244       1.72197       1.63521     -0.784566     -0.527908      -3.44231      -1.10074      0.481130      0.718938       1.66392     -0.271020      0.270217      0.726929     -0.390154      0.929481       1.23014       1.26827       1.46809       1.54167       1.54961       1.45878       1.38387       1.29621       1.19126       1.12547      0.981110      0.846293      0.741187      0.607433      0.525571      0.429018      0.340159
  37   9 2613.4478    2.3888  1.1147 10.9664 -0.0043       3.71818  0.0297   0.0377   0.0512    0.1270   0.0000      0.703987   441.6102       1.75194       19.3978       1.82626     -0.674479      0.473951     -0.434154      -1.25365      0.716813       1.95300       2.51289     -0.772798     -0.671719      -2.42239     -0.104401    -0.0855437      0.280723     -0.112635      0.900538       1.22684       1.27918       1.41938       1.42783       1.42728       1.43488       1.40412       1.28925       1.15920       1.09546      0.950000      0.842128      0.728098      0.596215      0.494803      0.392865      0.340089
  37  10 2784.5590    3.1186  1.0238 11.8259 -0.0024       2.95121  0.0263   0.0504   0.0487    0.1012   0.0000      0.696152   440.2316       1.60611       17.8577     -0.310712      -3.92263       1.63556    -0.0368423       1.46649       1.03462      -1.63240      0.506296     -0.151454     -0.438611     -0.598571     -0.540080     -0.533898      0.244603     0.0491830      0.847953       1.04228       1.17720       1.28753       1.32145       1.35641       1.34596       1.28011       1.17130       1.06387      0.966944      0.881765      0.752714      0.665810      0.540848      0.444582      0.374281      0.298277
  37  11 2953.2725    3.8592  0.9300 12.4209 -0.0007       2.83257  0.0255   0.0656   0.0449    0.0955   0.0000      0.939131   441.2042       2.84922       19.0038      0.825255      -3.18445      0.918694      -1.28868      0.912189       1.39041     -0.697245      0.439287      0.973266     -0.712916     -0.185168     -0.114059     -0.587822     -0.213581    -0.0326408      0.811470       1.12093       1.17037       1.36030       1.29283       1.35735       1.29772       1.27939       1.16887       1.11988      0.960808      0.883021      0.755012      0.637225      0.562353      0.441345      0.369001      0.306505
  37  12 3118.4823    4.4041  1.1068 12.6960 -0.0045     -0.348219  0.0303   0.0714   0.0515    0.1036   0.0000      0.727052   439.7276       2.92670       18.4993       5.46215      -1.55409       3.04600      0.891157      -3.30996      0.819964      0.420547       1.46629     -0.319189       1.37113     -0.913444    0.00346392      0.348566      -1.29521      0.227439      0.978629       1.32827       1.39658       1.54133       1.46046       1.51816       1.47178       1.51116       1.38928       1.26824       1.17522       1.00085      0.865091      0.736418      0.638671      0.512013      0.443594      0.351130
  37  13 3280.5336    3.9590  1.6331 12.0489 -0.0021      0.752830  0.0350   0.0511   0.0642    0.0806   0.0000      0.329404   438.7113       1.87550       17.3992       2.67063      -1.26413      -1.12265      -3.15359       2.07316   -0.00945909      -3.13142       2.03194     -0.550112      0.129549     -0.869120      -1.07546      0.556485     -0.137665     -0.316067       1.08796       1.43007       1.57302       1.69887       1.70496       1.73360       1.67248       1.59996       1.53448       1.44579       1.28292       1.17351      0.999079      0.870228      0.732470      0.607337      0.496783      0.406546
  37  14 3440.3347    3.2869  2.3464 11.8191 -0.0004      0.562452  0.0450   0.0366   0.0797    0.0540   0.0000      0.261786   440.8407       1.06645       16.5786     -0.198905      -1.43846       1.88299      -1.04199      -1.36112     -0.233914       2.56631      0.104844     -0.178133     -0.286177      -2.63325      0.785558       1.13062     -0.976719      0.209818       1.34765       1.75311       1.95042       2.15429       2.20047       2.15696       2.19716       2.04409       1.91230       1.78359       1.63424       1.45068       1.23678       1.06480      0.890491      0.722124      0.615421      0.497765
  37  15 3598.4393    2.6394  4.0709 10.9877 -0.0004      0.405461  0.0619   0.0223   0.1068    0.0420   0.0000      0.122128   442.2963       1.06432       17.9657       3.20837      -5.01264       2.29149       4.60808       7.50946      0.593527       2.83328      0.440003      -2.03819      -2.85042     -0.400893     -0.791755     -0.179799      0.353995     -0.492309       1.80434       2.35738       2.65694       2.78115       2.97990       2.93549       2.92393       2.77327       2.66265       2.42532       2.16551       1.92920       1.65651       1.44018       1.21898       1.01556      0.832647      0.678245
  37  16 3755.3628    2.2039  6.1936 10.4825 -0.0004      0.520609  0.0813   0.0155   0.1444    0.0345   0.0000     0.0777597   439.4065       5.88377       19.1713       4.91822       4.41472      -6.33163      -1.65933       2.61033       1.64648      -6.17327      0.918305      -1.03638      -1.74234      -3.16237      -2.18263      -1.26627      0.900286      0.337589       2.36558       3.18420       3.52186       3.80216       3.89562       3.97498       3.85544       3.74661       3.48558       3.22590       2.87581       2.54525       2.22729       1.91326       1.58850       1.33045       1.08798      0.884920
  37  17 3910.7655    1.7944  8.5517 10.2546 -0.0006      0.357659  0.1149   0.0111   0.1988    0.0306   0.0000     0.0745806   435.5112       2.71883       16.8387       9.72050      -3.97399      -1.76586       4.94030       12.2086      -4.91278      -7.03429      -3.09670       4.01927       2.47849       1.03578       4.88414       1.45224       1.83231      -1.32353       3.08302       4.10384       4.56015       4.95974       5.09364       5.19922       5.08534       4.93985       4.53125       4.21483       3.71564       3.36010       2.91007       2.52331       2.09013       1.77164       1.41335       1.14848
  37  18 4065.7979    1.4409 10.8217 10.1465 -0.0012      0.327985  0.1570   0.0086   0.2640    0.0272   0.0000     0.0769322   446.1712       8.58783       15.5818      -3.85351      -5.01441       12.4625       3.03856       2.52886      -11.6793      -6.00715       1.28903       3.65236      -4.38645       1.78141     -0.540073      -1.85300       4.38943       1.89659       3.90352       5.17814       5.88748       6.45873       6.62926       6.57062       6.59050       6.20160       5.83735       5.31987       4.90853       4.28963       3.71324       3.16745       2.69547       2.21924       1.81165       1.45801
  37  19 4219.9785    1.2214 13.8430  9.9823 -0.0014      0.357965  0.2164   0.0068   0.3272    0.0240   0.0000     0.0810478   429.8646       3.21166       24.1006       5.67354      -5.42752       5.63109      -17.0453      -14.8827      -2.15349      -7.96432      -2.31630      -3.45673       2.57797      -1.42156       3.92729     0.0551091      -1.91738     -0.573298       4.84586       6.50738       7.30512       7.99836       8.23052       8.20408       8.08623       7.75361       7.16033       6.59107       6.11893       5.31148       4.66137       4.00082       3.36829       2.84441       2.26032       1.83244
  38   3 1501.5617    0.1741  0.1712  9.0040 -0.0140       23.5104  0.0134   0.0095   0.0309    0.0271   0.0000       11.8921   441.2608     -0.498954       20.4638      0.930979      -2.94516     -0.684648      0.928233     -0.458011      0.539387      0.100880     -0.345974       1.05758     -0.826531     -0.272937      0.409772    -0.0618428      0.375903      0.309881      0.556682      0.645727      0.770991      0.756238      0.900610      0.873508      0.837365      0.750643      0.757059      0.771615      0.672403      0.633853      0.539858      0.479136      0.422918      0.340513      0.274853      0.243581
  38   5 1908.8585    0.5241  0.5482  9.0117 -0.0019       10.7424  0.0176   0.0115   0.0360    0.0550   0.0000       1.47809   440.8148     -0.913662       20.1519       1.34540      -3.27045      0.978109       1.10411     -0.865912       1.04355      0.217290     -0.965625    -0.0431498      -1.22101     0.0166944     -0.290258    -0.0820752      0.530459      0.429910      0.635902      0.870775      0.928831       1.02899       1.04789      0.969969       1.03357      0.970751      0.965157      0.855931      0.812209      0.721951      0.605790      0.496154      0.417782      0.356047      0.299488      0.256196
  38   6 2099.0276    0.8338  0.7255  9.3514 -0.0001       7.14986  0.0205   0.0154   0.0411    0.0768   0.0000      0.982375   441.1202      0.324191       19.6835       2.39620      -2.59324       1.12417      -1.00158       2.43935      0.397780     -0.189626      -1.33993      0.753089     -0.397850      0.563929      0.183267      0.387523     -0.464240     -0.328722      0.734143      0.919922       1.07841       1.15339       1.08890       1.14341       1.09973      0.999978      0.996881      0.923124      0.872103      0.796709      0.672027      0.639341      0.550684      0.472834      0.380752      0.295298
  38   7 2282.9930    1.2590  1.0231  9.6483 -0.0010       4.34631  0.0265   0.0199   0.0484    0.1153   0.0000      0.757093   442.2772     -0.804961       19.6151      0.159521      -1.81795      0.959131     -0.852303      0.365500    -0.0821102     -0.160602     -0.507632     -0.338611     -0.434657     -0.171457      0.188702      0.569547     -0.270538      0.354336      0.815924       1.07690       1.12975       1.34672       1.30531       1.31576       1.30783       1.28443       1.16182       1.06073      0.992353      0.880230      0.766165      0.684437      0.577180      0.471324      0.384422      0.320197
  38   8 2460.0159    1.7787  1.2896 10.0163 -0.0023       3.18373  0.0308   0.0248   0.0549    0.1245   0.0000      0.586914   439.7358       1.17195       21.4460      0.163720      -1.12698      -2.12164       1.00119     -0.614054     -0.540846      -1.45758      0.969389    -0.0812281     -0.596024    -0.0666888      0.847271     -0.431035     -0.399282    -0.0472336      0.900898       1.26305       1.34966       1.50923       1.49672       1.48686       1.48912       1.47685       1.38964       1.27366       1.16414      0.980634      0.868966      0.759559      0.627852      0.527035      0.425288      0.360973
  38   9 2633.7366    2.4563  1.1807 10.9631 -0.0019       2.02745  0.0294   0.0371   0.0511    0.1207   0.0000      0.630742   441.3375      0.503379       18.3832       2.62209      -3.17122       1.72274       1.69822      0.107210      -3.07833      0.101670       1.98416      -1.51401      -1.23837      0.191818     -0.121258     -0.327427      -1.12960      0.530853      0.868022       1.20091       1.32750       1.47440       1.53280       1.54958       1.49594       1.41582       1.36818       1.24465       1.11088      0.984516      0.838109      0.722332      0.601333      0.491798      0.404213      0.336633
  38  10 2806.0345    3.2549  1.1238 11.9213 -0.0025       1.43563  0.0288   0.0514   0.0524    0.1123   0.0000      0.699389   440.6694       1.78785       19.1498       1.06640      -2.97155      -2.58373       1.23562     -0.140805      0.267473     0.0791171      0.626848       1.69618      0.840295      -2.03790      0.136857     -0.285654     0.0168600     -0.109924      0.897502       1.13674       1.26500       1.42208       1.46962       1.49781       1.47313       1.32970       1.26913       1.18077       1.07548      0.955854      0.813967      0.749291      0.611010      0.510646      0.411179      0.334966
  38  11 2975.8823    4.0761  1.0007 12.2659 -0.0014       1.41950  0.0256   0.0653   0.0465    0.1109   0.0000      0.867106   440.9694      0.582450       16.3858       3.25853      -3.42176      0.926030       1.82839       1.21609      -1.92938     -0.352321      0.782630      0.404007      -1.10414     -0.567894      0.578718      0.447541     -0.267594     -0.591393      0.763956       1.02808       1.12825       1.21146       1.26543       1.23288       1.25237       1.16827       1.11895       1.02829      0.951240      0.843262      0.745261      0.638682      0.546574      0.455522      0.374817      0.305498
  38  12 3142.1665    4.3032  1.1628 12.7195 -0.0044     -0.783425  0.0305   0.0676   0.0551    0.1016   0.0000      0.728315   440.7731       1.19110       17.4107      0.992220      -3.24735       3.99129      0.500847      -3.28832      -2.82306       1.86626      0.331132     -0.265453      -2.62129     -0.641182      0.898073      0.190243     0.0701343     -0.345380      0.892254       1.19852       1.31415       1.43052       1.42014       1.47317       1.44120       1.38900       1.30386       1.22926       1.09114      0.983644      0.873113      0.725648      0.626232      0.521172      0.422258      0.341690
  38  13 3305.6746    3.9156  1.6369 12.1141 -0.0014      0.682893  0.0351   0.0501   0.0641    0.0812   0.0000      0.336913   441.9537       3.39360       13.9443       3.57610      0.610727       1.48839      -2.51834       2.26753     -0.340852     0.0263796      -3.80489      0.103023     -0.271790     -0.425063      0.696666      -1.01412     -0.783699     -0.160271       1.02947       1.39388       1.54303       1.73128       1.68061       1.67942       1.70971       1.58016       1.47981       1.40209       1.27809       1.13873       1.02062      0.888002      0.759348      0.612250      0.517707      0.425273
  38  14 3466.6660    3.1543  2.6126 11.6282 -0.0018      0.499292  0.0471   0.0322   0.0832    0.0489   0.0000      0.233366   441.0371       2.85784       11.8357       2.34981      -1.74461      -1.10333      -2.04289       1.90242     -0.563064       1.05710       5.09810      0.384770       1.10952      0.712079      0.245271     -0.999690     -0.442233      -1.45566       1.33671       1.77800       1.99103       2.15441       2.23759       2.23934       2.24194       2.13672       1.97623       1.81772       1.67173       1.47438       1.27993       1.11055      0.941562      0.788264      0.637713      0.525713
  38  15 3625.6942    2.5512  4.5197 10.9080 -0.0004      0.272393  0.0643   0.0202   0.1152    0.0387   0.0000      0.110002   438.6777       5.29760       20.2647    -0.0925568       3.32639     -0.106328      0.720531     -0.171891      -3.17219      -5.16725      -4.21213      -1.49554      -1.56116      0.275676     -0.996310      0.757342      0.101861      -1.77487       1.83948       2.39100       2.72150       2.88288       2.98647       3.00185       2.93124       2.81969       2.64434       2.49989       2.28676       2.02405       1.76199       1.56604       1.31890       1.08826      0.910499      0.730127
  38  16 3783.3770    2.1112  6.1825 10.4873 -0.0003      0.344581  0.0807   0.0147   0.1466    0.0341   0.0000     0.0772942   434.5480       7.42203       25.1511       2.10884       1.07186       9.10726     -0.953881      -2.12554      -5.61289       1.37745       5.25350      -2.06639      0.762098       1.26063       2.39266     0.0921353      -1.16333     -0.948775       2.27280       3.00837       3.35554       3.58475       3.78643       3.85247       3.71550       3.65052       3.38900       3.09962       2.86140       2.50332       2.19138       1.88066       1.61268       1.33336       1.10599      0.895552
  38  17 3939.9635    1.7434  8.7693 10.2586 -0.0001      0.582982  0.1151   0.0107   0.2031    0.0297   0.0000     0.0733527   434.5919       8.16752       20.5017      -11.5518       5.40411       6.24940      -3.21188       1.96076       1.65414       2.02111      0.509876      -3.01728      -2.85268      -1.95916      -5.07817      0.285646       1.94107       1.50177       3.00616       4.02450       4.50828       4.85924       5.10769       5.17768       5.02042       4.82674       4.56507       4.19955       3.79422       3.35931       2.91848       2.50339       2.15651       1.78340       1.44950       1.17736
  38  18 4095.1150    1.4205 12.0822 10.1084 -0.0002      0.262607  0.1781   0.0077   0.2810    0.0261   0.0000     0.0859540   444.4791      0.572017       26.3247       4.90588      -6.14353       15.5905       1.71106       1.52079       9.95154      -11.2160      -2.65394      -9.59992       4.53288       2.31149      -3.27235       1.91541      -1.36224       3.12234       4.08314       5.57717       6.32493       6.67386       7.00221       6.98046       6.79174       6.60536       6.15130       5.75286       5.20703       4.70335       4.10683       3.59928       3.01895       2.54144       2.05275       1.66639
  39   3 1516.0647    0.1759  0.1508  8.9909 -0.0003       26.8346  0.0142   0.0088   0.0275    0.0265   0.0000       13.2048   440.9781    -0.0548069       22.1723       1.10445      -1.73428      0.484118      0.620644    -0.0460932     -0.148899    -0.0448552      0.758266      0.449779      0.265162     -0.316060     -0.526321    0.00427715      0.337992     0.0469196      0.543245      0.654589      0.808098      0.901189      0.789146      0.923633      0.827406      0.661005      0.677476      0.709634      0.627458      0.610791      0.581101      0.467132      0.389857      0.312477      0.253888      0.172850
  39   4 1728.3022    0.3536  0.2996  8.9546 -0.0003       17.9957  0.0138   0.0108   0.0274    0.0361   0.0000       2.92747   441.5723     -0.336314       20.2858       1.31094      -2.18281     -0.447360     -0.366465      0.789298     -0.702899     -0.244309       1.07273     -0.217994      0.687654    -0.0680420    -0.0893511     -0.200776     -0.127764      0.360228      0.474302      0.692295      0.648378      0.786628      0.762281      0.845404      0.808820      0.738826      0.730720      0.655580      0.657480      0.508272      0.496237      0.384054      0.359778      0.280193      0.247902      0.196484
  39   5 1925.2764    0.5668  0.4992  9.0265 -0.0031       11.4725  0.0158   0.0125   0.0332    0.0574   0.0000       1.39993   442.0060     -0.145060       22.0484     -0.936049      -2.74686     0.0934349       1.63821    0.00891004       2.16871      -1.46319      0.378543     -0.159834      0.255301     -0.454192      0.175502     -0.404117      0.263257     0.0177009      0.561973      0.760547      0.859511      0.886554      0.912708      0.932716      0.894217      0.844825      0.846218      0.751054      0.687686      0.662824      0.566149      0.491762      0.423288      0.365835      0.311148      0.237539
  39   6 2116.6833    0.8317  0.7711  9.4443 -0.0058       8.13907  0.0217   0.0153   0.0431    0.0781   0.0000      0.989849   440.5587     0.0315819       20.4366     -0.489749      -1.45094      -1.63942      -2.20553      -1.14791      -1.62072     -0.237310     -0.486928      -1.83306      0.161851       1.14034     -0.479117     -0.659254     -0.337356     -0.461635      0.694733      0.884713       1.00032       1.11513       1.20390       1.17436       1.11018       1.07470       1.07926      0.966780      0.819763      0.776684      0.690004      0.584948      0.492072      0.432172      0.334369      0.280336
  39   7 2301.3352    1.3125  1.0125  9.8649  0.0002       4.45365  0.0265   0.0210   0.0475    0.1080   0.0000      0.750294   440.7758     -0.122095       19.5431      0.837867      -4.28459     -0.304817     -0.997847     -0.702418      0.583825     -0.263719     0.0962026     -0.944471     -0.310223      0.213536     -0.171599    -0.0155142     -0.216177      0.369160      0.805306       1.11308       1.21568       1.29569       1.33319       1.36535       1.34408       1.33771       1.26872       1.13231       1.04035      0.874581      0.775582      0.681873      0.576922      0.492034      0.407508      0.332082
  39   8 2479.1390    1.8410  1.1896 10.5835 -0.0016       3.61730  0.0304   0.0279   0.0542    0.1126   0.0000      0.754502   441.8845      0.598552       22.2914       1.85251      -1.90126    -0.0948923     -0.529413       1.87811       1.07759      -2.62791      0.282212      0.438716      0.360652     -0.322667    -0.0430620     0.0414573      0.622369      0.258003      0.896997       1.18446       1.30218       1.41917       1.44645       1.43231       1.41708       1.39706       1.32110       1.19727       1.12653       1.06326      0.896872      0.761731      0.610776      0.514258      0.453543      0.372706
  39   9 2653.9066    2.6086  1.1088 11.3275 -0.0005       1.60349  0.0288   0.0398   0.0501    0.1109   0.0000      0.692740   439.8933       1.29885       20.7529       3.37516      -1.03793     -0.985963     -0.146111     -0.672022      0.394722      0.554065     -0.395282    -0.0747578      0.157112     -0.114699      0.735305      0.645243    -0.0526250      0.429177      0.834970       1.08183       1.26144       1.36500       1.39106       1.36408       1.41816       1.32733       1.24583       1.15134       1.07546      0.935867      0.790033      0.706001      0.621699      0.514521      0.428974      0.350664
  39  10 2827.3169    3.4353  1.0899 11.6590 -0.0001       2.05508  0.0274   0.0523   0.0484    0.1183   0.0000      0.737339   441.4866      -1.70341       19.5176      0.171322      -5.70353     -0.849821      -1.41369      -2.12456      0.108456      -3.07698     -0.990526      -1.09979      0.695878     -0.465866      -1.18178     -0.409857     -0.603230     -0.182897      0.819668       1.09290       1.23015       1.32830       1.41882       1.41662       1.37599       1.32385       1.21535       1.12771       1.00239      0.908846      0.803275      0.689968      0.589572      0.484417      0.416043      0.330958
  39  11 2998.0727    4.2083  1.0628 12.0838 -0.0017      0.497904  0.0258   0.0655   0.0503    0.1288   0.0000      0.653385   441.1648      0.992485       18.9197       2.26760      -2.59582       1.81876     -0.302731     -0.619091       1.88446      0.334422       1.09131     -0.618269    -0.0737366      0.494358      0.505766     -0.369576     -0.307157     -0.598782      0.760733       1.03775       1.15536       1.30418       1.30897       1.32753       1.29911       1.21725       1.19027       1.06595       1.00119      0.872755      0.736011      0.662659      0.548209      0.476051      0.386737      0.310362
  39  12 3165.7023    4.4698  1.2631 12.3531  0.0008       1.32968  0.0304   0.0648   0.0549    0.1155   0.0000      0.550791   440.5084       1.34740       15.0809      0.435314     -0.974713     -0.820970      -1.44661      0.261524       1.04637      0.380546      0.626665      0.437327      0.736904     -0.434352     -0.928884     -0.171726      0.266784    -0.0391375      0.880861       1.16672       1.31041       1.41451       1.46251       1.45389       1.43499       1.44720       1.31619       1.21307       1.10284      0.959174      0.862510      0.749465      0.639443      0.534390      0.447087      0.353385
  39  13 3330.3625    3.7380  1.7831 12.3331 -0.0003      0.936088  0.0393   0.0467   0.0674    0.0591   0.0000      0.394208   441.6427       1.32167       17.4457       1.75019      0.306126      -1.34710      0.906724      0.723519      0.980504      0.777408      -1.06664      -2.11180     -0.110203      0.469909      -1.22083     0.0178516     0.0122925    -0.0441037       1.08358       1.49023       1.59124       1.79209       1.81452       1.85567       1.80692       1.75660       1.65768       1.52415       1.37035       1.25456       1.06750      0.954123      0.799754      0.671064      0.558406      0.453057
  39  14 3492.7526    3.0303  2.9073 11.5309 -0.0011       1.14538  0.0493   0.0295   0.0879    0.0465   0.0000      0.201245   442.5001      0.856301       15.7887       5.89599      -3.28066     -0.611163       1.60426       1.30825      -4.32755    -0.0935146      -1.71333       2.11117       2.01027     -0.430730      0.544097       1.74564     -0.848628      0.833799       1.41988       1.88703       2.13746       2.30864       2.38752       2.36522       2.34455       2.22546       2.09457       1.95858       1.77348       1.59763       1.39698       1.22438       1.03179      0.877701      0.732149      0.609889
  39  15 3652.8268    2.4594  4.6142 10.9061 -0.0004      0.420247  0.0643   0.0191   0.1204    0.0363   0.0000      0.117127   442.1984      -1.97067       17.1036      -3.18339      -9.66952       4.57894      -1.19156      -1.12518      -1.48854     -0.507724       2.01943      -3.02546       2.12239      0.462676     -0.626566     -0.931845      0.495724      0.489984       1.76158       2.33160       2.59714       2.84552       2.95052       2.95330       2.93669       2.77937       2.70095       2.49274       2.23328       2.00410       1.77553       1.54319       1.31661       1.10999      0.911646      0.739114
  39  16 3811.1912    1.9964  6.6820 10.5235 -0.0004      0.438622  0.0896   0.0137   0.1584    0.0315   0.0000     0.0851271   437.4174       5.60911       14.0452       1.75865      -9.05464       4.18794      -2.97443      -1.86314       4.07431       1.38594      -7.09394     -0.412813      -1.27793      -1.30807      0.138715       1.13159      0.684642      0.358659       2.37500       3.25013       3.57354       3.97189       4.01168       4.03937       3.95980       3.79548       3.62705       3.31160       3.08637       2.75278       2.42110       2.14893       1.81152       1.55432       1.27961       1.03299
  39  17 3968.4868    1.7040 10.1050 10.1330 -0.0004      0.237379  0.1352   0.0093   0.2257    0.0289   0.0000     0.0710567   438.8074       7.22104       10.3367     -0.242146      -11.8690       2.80386      -3.03045      -12.5793       5.63064      -4.71249      -6.37559      -3.61582       1.98101      -5.79743      -7.16971      -3.60345      0.351661       2.26902       3.27672       4.31685       4.88160       5.19418       5.45867       5.37108       5.47258       5.20058       4.91378       4.61950       4.18450       3.74121       3.25407       2.89179       2.42680       2.05298       1.68232       1.39498
  39  18 4124.8153    1.3585 12.3835 10.0574 -0.0005      0.255637  0.1867   0.0072   0.2878    0.0254   0.0000     0.0848751   442.7531       1.15707       6.38900      -9.25438      0.250739       7.25485       1.42471      -2.00528      -1.87587      -5.99793     -0.451318       9.26100      -3.33938      -4.95828      -1.21084       1.88216      -2.88489     -0.813819       4.08109       5.43592       6.15357       6.55108       6.93268       6.92479       6.82271       6.53578       6.18138       5.81587       5.24171       4.67309       4.12733       3.66880       3.07488       2.62312       2.10605       1.74896
  40   3 1530.3286    0.1983  0.1812  8.9003 -0.0019       6.89495  0.0115   0.0082   0.0256    0.0280   0.0000       8.96462   441.0502     0.0160056       20.5156     -0.291360      -3.71160     0.0992742     -0.144042     -0.225835     0.0981102      0.681358      0.101877      0.323679    -0.0327131    -0.0787545      0.407136      0.333222      0.223545     0.0795038      0.439437      0.630087      0.714923      0.752721      0.705795      0.781198      0.699694      0.678628      0.605667      0.589916      0.573344      0.557086      0.503086      0.403612      0.373718      0.289599      0.251629      0.184090
  40   4 1743.2815    0.3499  0.3544  8.8473 -0.0004       14.8640  0.0135   0.0093   0.0301    0.0404   0.0000       2.49750   441.5507      0.210629       20.3409      0.619275      -3.53391     -0.338014     -0.378205     0.0545102    -0.0617195      0.297692     -0.467394      0.409726      0.879152      0.382391     -0.348181    -0.0624993     0.0775080     0.0800290      0.470782      0.634907      0.692699      0.791186      0.794522      0.793355      0.799541      0.758863      0.714030      0.655713      0.611347      0.559112      0.481206      0.414143      0.368733      0.316114      0.244715      0.208615
  40   5 1941.5023    0.5911  0.5883  8.9707 -0.0008       10.5292  0.0182   0.0120   0.0349    0.0624   0.0000       1.23140   440.6354     -0.384213       20.3662      0.515583      -2.55096     -0.381660     -0.426213       1.52284      0.660724      -1.12001     -0.565699     -0.155697      0.512695      0.426468      0.617198      0.141000      0.332676      0.209695      0.623329      0.839994      0.948491      0.980405       1.00473      0.981398       1.01062      0.912481      0.895981      0.840703      0.785506      0.703379      0.644685      0.557764      0.492367      0.420530      0.334131      0.275698
  40   6 2134.0287    0.8552  0.8428  9.4367  0.0002       5.93716  0.0234   0.0149   0.0440    0.0796   0.0000      0.945388   439.4692      0.780330       20.9904       2.39129      -4.78000      0.260514       1.74718     -0.828493      -2.08247       1.79071      -1.64546      0.570790      0.124004    -0.0898944    -0.0692494     -0.466930     -0.866507      0.300576      0.758158      0.985263       1.14548       1.28434       1.33916       1.32684       1.33771       1.26936       1.17463       1.05715      0.940792      0.864855      0.734418      0.656668      0.546666      0.466543      0.380751      0.302991
  40   7 2319.3627    1.2974  1.1554  9.7963 -0.0007       3.43860  0.0298   0.0194   0.0532    0.1177   0.0000      0.781167   440.5835     -0.314695       19.9624       2.09621      -4.23381       1.75709     -0.121056      0.272636     -0.618484      0.716569      0.456775      0.614941     -0.708338     -0.460300      0.869647     -0.184779     -0.259419    -0.0569856      0.825241       1.10499       1.23442       1.35978       1.42061       1.42790       1.45439       1.34850       1.25076       1.19393       1.02844      0.960671      0.835447      0.729701      0.611742      0.536998      0.431103      0.361708
  40   8 2497.9669    1.8826  1.2355 10.5785 -0.0006       2.99471  0.0302   0.0273   0.0538    0.1004   0.0000      0.653141   440.2221     -0.120586       19.5851       2.09492      -4.35805      0.436171      0.627057    -0.0296184      0.607598      0.460247    0.00431154     -0.482948      0.398419     -0.887729     -0.493213      0.846838     -0.252878     0.0842689      0.843671       1.10220       1.21129       1.33882       1.35646       1.35918       1.36476       1.27109       1.22213       1.15694       1.07304       1.00361      0.869312      0.754146      0.604699      0.531887      0.462410      0.364095
  40   9 2673.9149    2.6006  1.1659 11.4299  0.0005       3.44578  0.0293   0.0402   0.0537    0.1084   0.0000      0.715027   441.4497      0.208314       19.8819     -0.267579      -2.46959       1.00708     -0.989419     -0.107623       3.17263       3.06188      0.725241      0.779206      0.100468      0.265512      0.418907      0.531848     -0.582944      0.328256      0.807861       1.11808       1.20260       1.36261       1.37390       1.40892       1.35299       1.31263       1.28342       1.15651       1.03446      0.974728      0.851423      0.753202      0.611178      0.519718      0.445910      0.361293
  40  10 2848.2607    3.4880  1.0363 12.0617 -0.0034       1.71652  0.0258   0.0547   0.0472    0.0990   0.0000      0.716294   441.2778      0.791765       18.0252       2.26923      -3.80976      -1.55313      0.262219       1.28006      0.394589      0.810307       2.57857     -0.889859      0.712315     -0.758496      0.127804    -0.0339339      0.638808     -0.593329      0.768999       1.03190       1.16796       1.24206       1.32593       1.35972       1.27298       1.25098       1.20076       1.07476       1.01553      0.889242      0.791886      0.673691      0.581417      0.469711      0.406540      0.342256
  40  11 3020.0022    4.2778  1.0515 12.2442 -0.0012       1.27027  0.0273   0.0659   0.0470    0.1194   0.0000      0.656459   441.3153       3.42784       20.7897      0.506306      -2.52781      0.715170      -1.11817       1.75895       1.14382      0.835941       1.09101     -0.111400      0.990185      0.804691     -0.105368      0.577564     -0.102945     -0.283316      0.895292       1.23899       1.33408       1.39689       1.29597       1.25910       1.19669       1.24232       1.17905       1.20122       1.12680       1.02320      0.879868      0.765278      0.636167      0.534601      0.437202      0.357208
  40  12 3188.6887    4.3481  1.3792 12.4191  0.0003       1.22892  0.0313   0.0595   0.0559    0.0886   0.0000      0.517881   440.5252       1.09379       17.0897       4.30324      -2.47624       2.03669      -1.65346     -0.942079       1.05497     -0.123430     -0.100304      -1.88104       1.40805      0.398330     0.0717350      0.751038      0.290354      0.198416      0.843754       1.14231       1.25791       1.36671       1.42972       1.43374       1.45101       1.37550       1.31394       1.19739       1.09622       1.00307      0.887925      0.747001      0.661308      0.545005      0.448500      0.377502
  40  13 3354.6118    3.7341  1.9617 12.0355  0.0000      0.780816  0.0381   0.0430   0.0711    0.0606   0.0000      0.331000   439.5314       5.39338       14.9748       3.87036      -1.96595       1.15043       1.37768      -6.04921      -1.80584      -1.55388       3.55045       2.12110      0.128785       1.22628       1.17973     -0.382223     -0.900061     -0.347115       1.04027       1.39663       1.52835       1.72466       1.78762       1.76146       1.72784       1.66485       1.61782       1.43932       1.32064       1.23874       1.10819      0.943352      0.803282      0.673440      0.556589      0.463414
  40  14 3518.1758    2.9563  3.0975 11.5045 -0.0003      0.700500  0.0516   0.0276   0.0906    0.0438   0.0000      0.181284   439.0785      0.346641       16.8095       5.63048      -3.94714      -5.89757       2.86682      -8.04359     -0.500328     -0.474104      0.736809      -1.09690      0.228187     -0.334401     -0.720385       1.43212      0.649151      -1.59273       1.41830       1.85588       2.04565       2.25764       2.33550       2.32798       2.33516       2.17439       2.14466       1.98389       1.77761       1.60795       1.48151       1.27682       1.09648      0.927528      0.766360      0.627820
  40  15 3679.5054    2.3928  4.9595 10.8441 -0.0003      0.580685  0.0669   0.0177   0.1238    0.0340   0.0000      0.104617   442.5625       2.17465       19.6471      -2.42092      -8.16738       1.27706       1.57697       2.18649       2.87412       2.27064      -2.49130       1.03552       1.98197     -0.156348      -1.87258     -0.805195      -1.08946     -0.702963       1.78918       2.38537       2.73599       2.89017       2.99872       3.01330       2.97398       2.89951       2.73229       2.60122       2.36694       2.10195       1.84630       1.62240       1.38455       1.18037      0.978675      0.801037
  40  16 3838.8181    1.9834  7.8084 10.3972 -0.0001      0.407392  0.1003   0.0121   0.1717    0.0301   0.0000     0.0732949   437.8783       5.74613       14.9922       7.69705     -0.443217       1.24238       3.12109      -2.76736      -1.84939       2.12737      -2.85603      -1.31381       2.42841     -0.826918      -1.09899     -0.219352     -0.242046     -0.439794       2.51145       3.45934       3.74661       4.19791       4.33862       4.36220       4.36842       4.13294       3.95789       3.67697       3.33791       3.00066       2.62230       2.28353       1.95876       1.65965       1.36781       1.12966
  40  17 3996.9845    1.5933  9.7444 10.2060 -0.0004      0.400102  0.1341   0.0090   0.2308    0.0281   0.0000     0.0834495   442.2350       2.78689       8.66109       12.3465      -3.45705      -5.02431       1.66710       5.72126       4.48249      -12.4706       1.55418      -3.04650      -1.29450       2.65364       4.05441     -0.472107      -1.09070      0.856855       3.12512       4.21387       4.76904       5.17657       5.38040       5.40728       5.23591       5.21490       4.80566       4.57346       4.14347       3.70668       3.31745       2.85827       2.44817       2.07518       1.69712       1.41209
  41   5 1957.5067    0.6051  0.5906  8.9932  0.0016       9.00269  0.0175   0.0120   0.0352    0.0612   0.0000       1.18244   441.3384      0.818574       20.0712       1.86959      -2.53285      -1.00049     -0.405965     -0.671426      0.824454      0.496098      0.342995      -1.28473      -1.11776      0.682307      0.922308     -0.737066     0.0933128      0.339767      0.603232      0.813380      0.936255       1.01861       1.04504       1.09577      0.989717      0.988398      0.906928      0.839083      0.783052      0.705739      0.615474      0.546751      0.455753      0.390510      0.327636      0.268103
  41   6 2151.2003    0.8963  0.8889  9.4405 -0.0016       5.34034  0.0224   0.0150   0.0467    0.0815   0.0000      0.882207   441.4127     -0.459420       19.9054      0.289557      -1.44480      0.657991      0.962797     -0.367180     -0.785001      0.548403       2.29306     -0.619726      -1.13084     -0.586763      0.611336     -0.401246     -0.160396     -0.382071      0.678444      0.850140      0.974212       1.09595       1.10408       1.13057       1.13745       1.06373       1.01159      0.927899      0.899478      0.777673      0.718142      0.620911      0.524104      0.434982      0.366703      0.302528
  41   7 2337.2668    1.3931  1.0223 10.2203 -0.0003       5.25706  0.0269   0.0219   0.0478    0.0922   0.0000      0.835411   440.2042     -0.732101       20.2410       1.85074      -2.44427       2.93787     -0.938983      -1.07531       1.87932       1.72674      -1.45059     -0.486011      -2.26600     -0.444284      0.319387      0.130317    -0.0249456     -0.185018      0.783297      0.967985       1.08302       1.24938       1.28284       1.28854       1.23766       1.17558       1.15147       1.09244      0.990445      0.889200      0.759545      0.690167      0.587983      0.525020      0.413252      0.344066
  41   8 2516.6294    2.0168  1.2265 10.4578 -0.0031       2.03335  0.0295   0.0285   0.0512    0.1241   0.0000      0.606727   440.9486      -1.17954       20.3630     -0.764396      -3.56115     -0.345276      0.621285       1.68120     -0.297598      0.495065       1.49318       1.35182      -1.76558      -1.12720      -1.53427     -0.962823   0.000658740      0.503683      0.785189       1.07401       1.15597       1.30591       1.33688       1.35641       1.32811       1.29942       1.22777       1.14332       1.03859      0.969131      0.854145      0.725168      0.645534      0.538234      0.448685      0.375775
  41   9 2693.5247    2.7057  1.1342 11.4545 -0.0017       2.07699  0.0282   0.0414   0.0513    0.1158   0.0000      0.828799   441.9208      0.263769       19.7775    -0.0815168      -1.71270      0.586012     -0.625989      -2.36078      0.709872      0.218710    -0.0260623     -0.122455     -0.400502     -0.845799      -1.22504      0.259670     -0.346534      0.299297      0.787620       1.06077       1.17310       1.26243       1.27502       1.32531       1.25336       1.22758       1.17718       1.14011       1.06720      0.932720      0.831654      0.706169      0.617758      0.519342      0.448569      0.367445
  41  10 2868.8554    3.6124  1.1006 12.0370 -0.0001    -0.0489437  0.0274   0.0540   0.0496    0.1028   0.0000      0.725015   440.8613       1.59890       20.3324      0.707906      -3.69790       1.26345      0.537152      0.618669      0.767010      0.965196    -0.0750666     -0.740935    -0.0392417     -0.773759      0.110214     -0.459480      0.326560     -0.201498      0.781340       1.06048       1.13679       1.29103       1.34921       1.37115       1.34451       1.31199       1.24689       1.15694       1.04568      0.948342      0.819292      0.679480      0.566268      0.491360      0.404723      0.348228
  41  11 3041.6013    4.3720  1.0549 12.2840 -0.0018       1.14355  0.0254   0.0658   0.0459    0.1123   0.0000      0.546412   439.6906      0.363168       20.8189       2.88353      -2.24359      0.583855      0.535291       1.56937     -0.796163       1.44421     -0.165908     -0.327065      0.898493      0.403195     -0.547098      0.256792     -0.137985     0.0892539      0.738915       1.00428       1.10356       1.26816       1.30160       1.28943       1.26042       1.21262       1.14356       1.03356      0.935080      0.846451      0.773220      0.685622      0.623339      0.531225      0.442028      0.362594
  41  12 3211.3238    4.4337  1.3951 12.2797 -0.0017      0.943289  0.0312   0.0588   0.0558    0.0955   0.0000      0.487285   440.3010       1.57895       20.2439       3.20765      -2.38963      0.215404      -1.31445      -1.42443      -1.66634    -0.0376789       1.23562      0.444243      -1.04435      0.893586      0.320385     -0.442806     -0.350251      0.462597      0.869361       1.19369       1.32760       1.46436       1.48675       1.51681       1.50198       1.41255       1.35740       1.25713       1.19924       1.04341      0.942445      0.793466      0.672324      0.568208      0.486794      0.391244
  41  13 3378.5763    3.5420  2.1969 11.9353 -0.0008       1.34179  0.0416   0.0378   0.0732    0.0526   0.0000      0.282175   439.0817       1.47244       19.4252     -0.324156      -3.20727       5.74035       1.47196      -1.07746      0.879679      -1.75445       1.03230    -0.0797792       1.43997      -1.67492      0.499685     -0.612781     -0.186172      0.228081       1.11824       1.48437       1.60129       1.76341       1.80023       1.88458       1.86837       1.81766       1.70049       1.59271       1.43458       1.31366       1.10796       1.00595      0.871846      0.751944      0.616479      0.502341
  41  14 3543.4313    2.8487  3.3137 11.4141 -0.0003       1.19446  0.0516   0.0255   0.0952    0.0402   0.0000      0.184821   440.4959       1.86400       17.2661       5.31380      -2.42930      0.162709       3.67338     -0.316956     -0.421995       1.29023       3.19753    -0.0735901      -1.03534      0.417767      -1.06954     -0.214546      0.424647     -0.421754       1.37187       1.81331       2.01609       2.23010       2.32604       2.33930       2.33733       2.23622       2.13373       1.96578       1.82507       1.59213       1.43406       1.26477       1.10384      0.946304      0.766412      0.639873
  41  15 3705.6073    2.3733  5.5902 10.6282 -0.0002      0.296404  0.0723   0.0161   0.1284    0.0337   0.0000     0.0944525   441.0873       2.49139       18.0532       1.46560      0.837455      -4.85014       6.63712       8.65596      -3.80097      -4.76200       1.28472       2.35687     -0.916289      0.458957      -1.70347     0.0854030      0.690655     -0.648723       1.86980       2.49462       2.85919       3.02793       3.14179       3.26348       3.15721       3.02988       2.91457       2.66236       2.48322       2.29225       2.01371       1.75048       1.52586       1.27499       1.10331      0.896180
  41  16 3866.2508    1.9397  7.6705 10.3808 -0.0004      0.349427  0.0977   0.0117   0.1708    0.0293   0.0000     0.0751300   441.0244      -2.52631       13.6219       4.32450      -7.05239      0.115659     0.0878492       1.69755      0.874705       5.00753      -1.86255      -2.66358     -0.504268      -3.91453     -0.361986      0.121846     0.0928397     -0.539875       2.39138       3.19086       3.61441       3.95725       4.08119       4.20658       4.08187       3.98445       3.76487       3.56808       3.21108       2.90284       2.52278       2.27047       1.92990       1.65169       1.33565       1.11715
  41  17 4025.1333    1.6106 11.7606 10.0985  0.0013      0.316853  0.1601   0.0079   0.2540    0.0268   0.0000     0.0793309   441.6279     -0.476637       13.6398       12.8606      -5.06648      -1.83780       4.82956     -0.384818       4.06721      -1.66147      0.221513       8.77435      -1.90283      -8.67864       1.68757     -0.119452      -1.38613     0.0973092       3.47584       4.55882       5.12220       5.51191       5.84550       5.88814       5.80452       5.64436       5.36319       4.98137       4.55776       4.14938       3.67767       3.23093       2.75205       2.37580       1.95442       1.61616
  42   3 1558.2306    0.1972  0.2082  8.8949 -0.0131       42.4305  0.0142   0.0077   0.0247    0.0283   0.0000       8.32672   442.0829    -0.0400801       20.3767    -0.0733370      -2.00356      0.274792      0.168683      0.805822      0.873072      0.996694      0.507123      0.110386      0.695368     -0.753720    -0.0877090     -0.147708      0.323134      0.476258      0.423119      0.597464      0.785860      0.690184      0.811311      0.814264      0.782041      0.824090      0.685108      0.690184      0.617285      0.548808      0.499111      0.445829      0.354106      0.314733      0.252830      0.221607
  42   5 1973.4002    0.6374  0.6126  9.0709 -0.0007       8.54114  0.0180   0.0125   0.0357    0.0669   0.0000       1.13996   441.6483      0.985900       20.5419      -1.06332      -3.27435       1.32573     -0.493027     0.0337461     -0.194749     -0.250336      0.325796     -0.492093     -0.721449     -0.499713      0.622300      0.330140     -0.413839     -0.170988      0.587795      0.737755      0.847246      0.917889      0.973846       1.02614      0.956390      0.998236      0.904528      0.786804      0.769299      0.671228      0.604569      0.524728      0.463101      0.396908      0.346904      0.284542
  42   6 2168.1602    0.9663  0.8764  9.4819 -0.0029       5.28239  0.0219   0.0159   0.0444    0.0907   0.0000      0.817324   441.5100     -0.442091       18.8600      -3.27387      -3.81048       1.77103      0.249895      -1.00383      0.147229       1.16802     -0.337404      0.569248      0.509686     0.0239980     -0.595182     -0.628670     -0.114468     -0.582835      0.655169      0.862033      0.959130       1.04921       1.07719       1.10792       1.06302       1.07105       1.03389      0.980569      0.881689      0.816599      0.669121      0.590941      0.517903      0.443454      0.366897      0.320613
  42   7 2354.8677    1.4634  1.1180 10.1638 -0.0014       4.54650  0.0276   0.0220   0.0507    0.1025   0.0000      0.769649   440.1444       1.01504       23.2991      0.772506      -2.21366      0.368793     -0.678973     -0.287118       1.62579       1.55633      0.258705      -1.46293       1.30369      0.883475      0.271815      0.160935      0.622325     0.0596119      0.756049      0.992741       1.08979       1.23563       1.27140       1.25193       1.25461       1.22430       1.17855       1.09824      0.990792      0.903566      0.775423      0.707801      0.588942      0.519577      0.440425      0.356202
  42   8 2535.0839    2.0592  1.1915 10.8132  0.0023       2.43212  0.0287   0.0295   0.0527    0.1056   0.0000      0.714454   441.7835      0.526706       21.1402      -1.28614      -1.16578      0.605933       1.84591      -1.28725       1.00701    -0.0359483      -1.79737      0.562299     -0.675452      0.308321      0.193521    0.00661630     -0.127907    -0.0985926      0.751483      0.990625       1.12281       1.19444       1.25272       1.28839       1.22331       1.23458       1.16595       1.08407       1.00034      0.912049      0.809047      0.703659      0.590726      0.520488      0.426263      0.360037
  42   9 2713.0308    2.7843  1.1818 11.5042 -0.0003       2.34016  0.0287   0.0405   0.0522    0.1057   0.0000      0.689536   441.3692      0.989929       19.8478       1.34863      -2.29641     0.0687241      -1.43025      0.235291       2.44361       1.96461     0.0307655     -0.452647     -0.134144      -1.17363      0.933092     -0.999686      0.346341     -0.112352      0.752606      0.986128       1.09367       1.22064       1.23777       1.25189       1.29304       1.22574       1.19545       1.11795       1.01187      0.920495      0.781524      0.685414      0.603648      0.532135      0.428313      0.366006
  42  10 2889.3839    3.6958  1.0192 12.1248 -0.0034       1.97181  0.0252   0.0569   0.0453    0.1033   0.0000      0.755403   439.4364     0.0921587       20.2652       2.94150      -2.81487       2.07538       1.25333      -1.75506       2.66028      -2.29437   -0.00492519       1.54254     -0.405494     -0.517888      0.604548     -0.892441      0.910613     -0.183969      0.685735      0.938307       1.00700       1.16416       1.21590       1.19666       1.18304       1.13291       1.10854      0.994575      0.912124      0.835896      0.748698      0.654495      0.571109      0.492363      0.404253      0.334360
  42  11 3062.9068    4.5013  1.1283 12.3234 -0.0008      0.493797  0.0267   0.0664   0.0491    0.1267   0.0000      0.630301   439.7311       1.80441       19.8468       1.49210      -3.69745       2.15832      -2.74141      0.480426      -1.07071      0.985840      0.256143      -1.20312       1.47318     -0.317164       1.49517      0.225656      0.295545    -0.0293317      0.760070       1.04396       1.14672       1.21838       1.25348       1.21662       1.20163       1.13953       1.14090       1.06997       1.01776      0.923416      0.831041      0.735858      0.606553      0.542210      0.463875      0.368216
  42  12 3233.6178    4.1324  1.5413 12.4822  0.0002       1.04547  0.0334   0.0534   0.0617    0.0705   0.0000      0.463371   440.7715       2.36469       21.5012      0.850631      -1.97333     -0.802117      -1.67144       2.61583     -0.574341      -1.61990       1.70480       1.88136     -0.762479     0.0819852     -0.727541      -1.47342     -0.486739     0.0392129      0.887077       1.17201       1.31269       1.41808       1.45314       1.49532       1.47590       1.46099       1.36968       1.25739       1.15985       1.04027      0.952576      0.855198      0.745427      0.619351      0.542877      0.440724
  42  13 3402.0740    3.5091  2.3087 11.9047 -0.0010      0.990892  0.0411   0.0362   0.0737    0.0517   0.0000      0.256306   439.2965       2.04322       18.2120       6.00723      -6.63922     -0.575774       3.24359      -1.09014       3.91002       2.76785     -0.399684     0.0937685     -0.439093     -0.726976       1.38625     -0.618347     -0.989301      0.378316       1.09103       1.48316       1.64692       1.84399       1.90117       1.90432       1.87479       1.82787       1.73611       1.62753       1.47959       1.33730       1.21376       1.03141      0.899433      0.766588      0.633858      0.530866
  42  14 3568.1129    2.8393  3.8841 11.1610 -0.0007      0.707043  0.0560   0.0226   0.0978    0.0387   0.0000      0.130785   440.8868       2.82142       17.0285       1.23850    -0.0425484       2.13137       2.14580       1.68690       4.15695       3.66019       2.98543      0.463188     -0.943033     -0.838944       1.35449     -0.975108     -0.306197     -0.530573       1.45881       1.92077       2.13929       2.32434       2.47052       2.43963       2.44597       2.41349       2.23380       2.07306       1.93368       1.76335       1.59936       1.38537       1.21587       1.01047      0.874973      0.715677
  42  15 3731.6650    2.2697  5.6734 10.7891 -0.0003      0.518921  0.0744   0.0155   0.1349    0.0310   0.0000     0.0977875   439.1918      0.130407       18.2858       3.20018      -6.70631       7.70118       1.52313       1.52522       4.72684      -2.33227      -1.53901      -4.57248      0.473130     -0.500668      -1.04891      0.705252      0.135846      -1.62334       1.88935       2.51012       2.84517       3.08265       3.20995       3.34557       3.23074       3.15897       2.94743       2.77109       2.55316       2.32478       2.07267       1.81798       1.54725       1.31809       1.10302      0.928206
  42  16 3893.1024    1.8450  8.4866 10.3788  0.0002      0.324935  0.1092   0.0106   0.1892    0.0287   0.0000     0.0811392   439.7552     -0.106120       18.5206       3.02370      -4.72684      -1.98430     -0.304765       1.16790      -4.51655       4.05272       1.86592      -1.19907       3.02238       2.34111      -1.05973     -0.192866      0.723380    -0.0758037       2.54536       3.41163       3.78850       4.14578       4.29144       4.37452       4.32443       4.17420       4.00208       3.74766       3.42387       3.13440       2.78610       2.48533       2.15414       1.83214       1.52857       1.26114
  42  17 4052.5270    1.5007 11.2192 10.1952  0.0002     0.0838544  0.1634   0.0076   0.2568    0.0256   0.0000     0.0887272   443.1774       2.12299       21.7484       4.56925      -6.61077       4.10190      0.822279      -3.44356      -12.9272      -3.71768      -6.12461      -5.30837     -0.645287     -0.569312      -2.57679      0.110740       3.80446     -0.979325       3.38860       4.59657       5.10601       5.51489       5.73050       5.88844       5.87537       5.64022       5.47678       4.93805       4.69401       4.17843       3.79903       3.31417       2.86431       2.43791       2.01351       1.68036
  43   3 1571.8008    0.2372  0.2306  8.8785 -0.0067       12.5807  0.0122   0.0078   0.0232    0.0285   0.0000       5.61006   441.8563     -0.555067       21.0798     -0.285041      -3.97533     -0.396325      0.804585      0.577821     0.0407295      0.731320     -0.145131      0.360319     -0.429334      0.508139     -0.157492    -0.0664667    -0.0410126     0.0610227      0.406474      0.491343      0.565918      0.605101      0.619715      0.673536      0.680053      0.628139      0.607243      0.597933      0.522129      0.485509      0.407768      0.387695      0.358410      0.315497      0.260366      0.206676
  43   4 1787.0695    0.4111  0.3990  8.9224 -0.0023       12.5472  0.0142   0.0096   0.0283    0.0427   0.0000       2.04894   440.7924      -1.03329       19.8755      -1.14978      -3.21257      0.446534    -0.0253897    -0.0323042       1.47405     -0.511882    0.00692895      0.128953      0.532563      0.194933      0.153662     0.0253370     0.0284950      0.230481      0.468954      0.631159      0.702391      0.781908      0.785307      0.770302      0.760383      0.752090      0.691803      0.658855      0.648362      0.602947      0.516070      0.505762      0.417230      0.348464      0.287251      0.248755
  43   5 1989.1230    0.6423  0.7312  9.0069 -0.0039       9.63555  0.0210   0.0114   0.0388    0.0709   0.0000       1.08952   441.2774      0.410362       21.1093     -0.512280      -3.84017      0.425445       1.24163      0.316122      0.170017      0.790995     -0.285932     -0.450067       1.05288     -0.527610     -0.395563     -0.103099     -0.376325     -0.245398      0.607473      0.799055      0.962960       1.01762       1.02704       1.13249       1.07090       1.03202      0.992735      0.936672      0.810954      0.790855      0.670782      0.593096      0.504811      0.426711      0.363376      0.312807
  43   6 2184.9736    0.9917  0.9594  9.5553 -0.0017       5.44365  0.0251   0.0157   0.0446    0.0874   0.0000      0.863645   440.5839     -0.692057       19.6883      -1.15467      -1.88100     -0.203540     -0.720421      -2.99431      0.373817     -0.416472     -0.266453  -0.000541812       1.62667      0.253101      0.235371     -0.284328     -0.402950      0.692264      0.725101       1.01114       1.10768       1.24171       1.24105       1.21669       1.15139       1.09823       1.07273       1.00139      0.937066      0.900640      0.856953      0.767450      0.647208      0.562607      0.475222      0.400091
  43   7 2372.3104    1.4979  1.0940 10.2727 -0.0008       3.10441  0.0265   0.0223   0.0512    0.0961   0.0000      0.807486   441.3186     -0.853421       20.1561       1.68923      -3.18464       1.10093      -1.28051     -0.496861      0.809301       1.67229     -0.120936      0.605998      0.249785      0.149329      0.244002      0.116247      -1.15296     -0.269911      0.716805      0.986227       1.06214       1.18212       1.22983       1.25236       1.23505       1.17432       1.10780       1.00850      0.948531      0.874833      0.816550      0.729654      0.616166      0.554437      0.453875      0.377662
  43   8 2553.3334    2.1396  1.3000 10.7172  0.0011       2.31402  0.0302   0.0287   0.0533    0.0986   0.0000      0.592458   442.6286     0.0701412       22.0254      0.916426      -3.00684      -1.97979       1.14261     -0.983835      0.439213     -0.802319      -1.12984      -1.01268       1.41541       1.30461     -0.438514     -0.243242    -0.0558613     0.0279766      0.783873       1.05976       1.19937       1.29566       1.38921       1.37179       1.39295       1.26114       1.27442       1.15314       1.10036       1.01773      0.852681      0.779812      0.670123      0.553669      0.469956      0.391991
  43   9 2732.4323    2.9414  1.1744 11.7099 -0.0034       2.20538  0.0300   0.0432   0.0505    0.1021   0.0000      0.688164   441.1881       1.83754       20.5873      0.638980      -2.59073      0.166796       2.42863      0.784875       1.61373      -1.79545     -0.548664      -1.46503      -1.12309     -0.955061     0.0399220     -0.949770      0.598569     -0.305132      0.854521       1.16797       1.32868       1.46524       1.51544       1.58140       1.56691       1.47827       1.35959       1.22508       1.13585      0.998924      0.930104      0.817765      0.700270      0.579056      0.470669      0.386562
  43  10 2909.6217    3.8559  1.1138 12.0480  0.0011       1.98165  0.0261   0.0556   0.0487    0.1051   0.0000      0.671857   441.5783       1.10229       19.2299       2.39493      -4.96587     -0.455054      0.142156    -0.0615350      0.646806      -1.36687     -0.878433     -0.548362      0.400736      -1.56989     -0.168469     -0.831772     -0.161643      0.213489      0.710405      0.911019       1.04410       1.11937       1.20134       1.18834       1.16864       1.14693       1.10376       1.01930      0.956903      0.857863      0.755077      0.671331      0.578548      0.475392      0.415303      0.344439
  43  11 3083.9663    4.4266  1.1276 12.6066 -0.0009       1.64660  0.0273   0.0662   0.0499    0.1007   0.0000      0.679696   441.3864       2.76274       20.2542      0.307944      -4.12099       1.89280      -1.13564      -1.24903     -0.826460     -0.359943       1.93079     -0.517763      0.782795     -0.738199      0.203180      -1.01061      -1.08746      0.287518      0.746676      0.996239       1.07761       1.15576       1.19125       1.19179       1.22851       1.22817       1.17894       1.10676      0.999441      0.866391      0.758077      0.684196      0.616438      0.520214      0.442549      0.370967
  43  12 3255.6214    4.0834  1.4592 12.7172 -0.0004       1.68995  0.0341   0.0543   0.0577    0.0670   0.0000      0.547295   439.7647       2.20846       17.7387       3.59539      -3.54792      0.930286      0.858378      -1.26456      -2.39078       1.07660     0.0283970     -0.431433       1.38302     -0.268800     -0.875784     0.0895433    -0.0327214     -0.156164      0.858918       1.14235       1.24858       1.39933       1.44497       1.48977       1.46097       1.42017       1.35656       1.24466       1.16145       1.04324      0.965422      0.832267      0.728064      0.611309      0.517863      0.444780
  43  13 3425.1647    3.3850  2.4966 11.8443 -0.0013      0.964104  0.0436   0.0336   0.0780    0.0472   0.0000      0.262117   442.1208       3.77777       17.6841      0.248126       2.85108       1.41132      -1.98266       2.19036     -0.830212       4.65705     -0.440647      0.910347       2.54515      -1.17963      0.579513       2.25902      -1.95617     0.0637003       1.08115       1.43159       1.59064       1.70773       1.81986       1.80867       1.85378       1.77931       1.69881       1.57954       1.46052       1.32120       1.20916       1.04179      0.928268      0.790128      0.663723      0.553869
  43  14 3592.4333    2.7031  4.0843 11.0529 -0.0003      0.590410  0.0573   0.0208   0.1040    0.0381   0.0000      0.131382   440.5125       4.17813       18.0359      0.218218      -3.38665       2.44020       1.00131       1.13815      -2.51608      0.997450       2.58432      -3.00970      -1.30237      0.173314      -2.69776      0.894894      0.766205     -0.535332       1.43510       1.94942       2.16341       2.38890       2.41475       2.50476       2.45745       2.38541       2.30343       2.13686       1.98737       1.83664       1.61366       1.43378       1.22126       1.06931      0.880953      0.757262
  43  15 3757.2146    2.1907  6.0437 10.6630 -0.0002      0.487091  0.0772   0.0143   0.1392    0.0304   0.0000     0.0920465   440.3412       7.03421       16.2955      0.203458      -5.71885     -0.642530       1.99832     0.0223542       1.55057       2.59595      -3.00924       2.11141     -0.977216      -2.01694      0.892425     -0.300770     -0.601320       1.88176       1.90850       2.49772       2.83622       3.06238       3.18926       3.23847       3.25555       3.11760       3.03507       2.81248       2.58234       2.36734       2.10863       1.87077       1.63573       1.38769       1.14102      0.962116
  43  16 3919.6991    1.7738  8.8524 10.3468 -0.0006      0.294796  0.1182   0.0097   0.1955    0.0277   0.0000     0.0808806   440.1121      -1.70698       18.7693     -0.885434      -4.14356       7.56670      0.410446      -2.35072     -0.728808       4.69806      -5.35654      0.356552     -0.145286      -3.59062      -3.33197       1.56298       2.06093      -2.52743       2.58150       3.48050       3.94369       4.21552       4.45886       4.52869       4.45994       4.34822       4.22088       3.88635       3.65232       3.31199       2.91155       2.58518       2.21239       1.94845       1.57047       1.34283
  43  17 4080.3623    1.4437 12.0406 10.1344 -0.0010      0.390675  0.1790   0.0070   0.2717    0.0245   0.0000     0.0890222   436.5873       1.09022       26.1240       4.15367       2.20296      -5.24097      -6.93582      -8.50386       4.13260       9.92664      -3.54371      -4.48134     -0.404229      -1.57917      -1.09640      -1.55386      -1.19918      -1.35820       3.58535       4.75175       5.40131       5.89651       6.18859       6.28218       6.23765       6.01541       5.68484       5.33196       5.00029       4.49534       4.04954       3.54512       3.08478       2.63774       2.19046       1.83812
  44   4 1801.3026    0.4235  0.4067  8.9548 -0.0030       14.3295  0.0150   0.0098   0.0281    0.0445   0.0000       1.94860   441.2679     -0.668152       22.0617    -0.0200335      -2.59713      0.500280     0.0872080      0.217840      0.255717    -0.0703774     -0.654299      0.371671      0.195233      0.519569     0.0603941     -0.207710      0.219526     -0.388408      0.470057      0.640200      0.747082      0.782346      0.818278      0.803949      0.776297      0.773027      0.722703      0.697097      0.692262      0.590067      0.546733      0.494067      0.420982      0.372398      0.286435      0.242906
  44   5 2004.6707    0.6800  0.6640  9.0770 -0.0007       9.40987  0.0187   0.0122   0.0354    0.0669   0.0000       1.07465   441.3856       1.83628       21.8957      0.427582      -2.44428     -0.153355      0.133139     -0.481621     -0.164810      0.409721      0.186143      0.104589    -0.0893112   0.000831439     -0.852540     -0.133581     -0.414895    -0.0275151      0.587629      0.805497      0.941582      0.970909       1.00022      0.978427      0.954448      0.898050      0.872067      0.856776      0.833123      0.781344      0.678500      0.610423      0.518285      0.426475      0.379190      0.305951
  44   6 2201.4752    1.0840  0.9381  9.4699 -0.0009       5.01939  0.0232   0.0169   0.0427    0.0970   0.0000      0.736694   440.9525    -0.0661194       21.6064      -1.01376      -3.02651     -0.797816      0.100746      -2.46371      0.183744      -2.71225     -0.712129      0.223541     -0.337804      0.527164      0.164167      0.753250     -0.766232      0.287864      0.667498      0.924341       1.03622       1.13217       1.19642       1.14543       1.14334       1.03594       1.02190      0.968022      0.930518      0.829677      0.743311      0.693090      0.579339      0.513998      0.446733      0.368865
  44   7 2389.5799    1.5970  1.1465 10.1277 -0.0002       5.20880  0.0272   0.0228   0.0496    0.1143   0.0000      0.711255   441.3375     -0.221057       22.5269    -0.0657830      -3.32263      0.427104     -0.750322      0.581873      0.664965     -0.218034     -0.849977     0.0210512     -0.758037     -0.583197    -0.0527752     -0.351286     -0.211240     -0.104576      0.714931      0.944422       1.04423       1.15471       1.17233       1.17123       1.17738       1.17779       1.11301       1.04022      0.985184      0.898749      0.780656      0.698157      0.586692      0.532989      0.458039      0.386652
  44   8 2571.5448    2.2163  1.2110 10.9163 -0.0013       3.33042  0.0282   0.0309   0.0512    0.0973   0.0000      0.675243   440.7442      0.748165       21.3521       2.10181      -3.77342      0.361612    -0.0313814     -0.446751      0.266727      -1.81909     -0.431415      0.867562     -0.905610     -0.681114      0.669417      -1.11315      -1.10063     -0.274553      0.709040      0.951194       1.03649       1.12942       1.16927       1.18078       1.21055       1.19335       1.14051       1.05481      0.946818      0.887603      0.776521      0.705777      0.605550      0.528209      0.442502      0.386743
  44   9 2751.5605    2.9758  1.1210 11.9270 -0.0015       2.03591  0.0262   0.0446   0.0520    0.0865   0.0000      0.729509   440.4351      -1.18322       21.1463       1.37125      -2.01284     0.0601079     -0.655297      -2.90899      -2.30121    -0.0267022      0.169841      -1.10097      0.444024     -0.322609       1.19649     -0.101864     -0.708167      0.340313      0.680395      0.882708       1.01183       1.12733       1.14242       1.17563       1.17718       1.12024       1.09941       1.00688      0.930612      0.842059      0.770209      0.656072      0.584596      0.509532      0.425057      0.354750
  44  10 2929.6472    3.9714  1.0528 12.1369 -0.0010       2.60912  0.0247   0.0583   0.0450    0.1086   0.0000      0.658685   441.2171       1.68212       19.7767       2.33034      -2.46651      0.387154      0.182954     -0.210576       1.39597     -0.139576       1.13693      0.808451     -0.509439      0.351853      0.587471     -0.139650     -0.183599      0.455477      0.656477      0.851690      0.967399       1.03855       1.11879       1.10229       1.12195       1.08355       1.02486      0.973529      0.867712      0.820435      0.711554      0.635412      0.564335      0.483091      0.417366      0.349520
  44  11 3104.7700    4.3695  1.2161 12.3712 -0.0014       1.51501  0.0275   0.0613   0.0496    0.1050   0.0000      0.604627   442.2461       2.58589       20.5773       1.01304      -3.12624       1.28873      -1.58294     -0.685138       1.84792      -2.57784     -0.580863    -0.0636311     -0.135756   -0.00732777      0.366015      0.697062      0.628725     -0.817851      0.718896      0.952310       1.07338       1.15257       1.18932       1.22081       1.21764       1.20717       1.14133       1.06738      0.975690      0.897006      0.820069      0.729422      0.607393      0.524533      0.444147      0.381395
  44  12 3277.3723    4.0603  1.8109 12.1498 -0.0001       1.00185  0.0358   0.0457   0.0608    0.0646   0.0000      0.359039   441.9963     -0.418644       21.3652       3.78344      -2.02507       2.36693     -0.696890       1.60877       2.01711       1.16896     -0.929900     -0.718157       1.38246    -0.0957961     -0.515546      0.625340     -0.198400    -0.0858980      0.911438       1.22036       1.37865       1.48635       1.55332       1.56532       1.52498       1.48558       1.39666       1.34109       1.23304       1.17694       1.02843      0.928205      0.798702      0.695212      0.604065      0.495214
  44  13 3447.9965    3.3062  2.7538 11.6610 -0.0007      0.857189  0.0452   0.0302   0.0801    0.0457   0.0000      0.208777   442.2559      0.145467       20.7138       1.59642      -1.75941       3.05436     -0.752527       1.74325      0.205066   -0.00833588      -1.97624      -1.22464     -0.846971      -1.38462     -0.618115       1.05150     -0.746713     -0.212161       1.12719       1.48960       1.67878       1.78063       1.87725       1.88993       1.91206       1.89584       1.83057       1.69006       1.55314       1.42850       1.25367       1.09729      0.965390      0.813689      0.711996      0.582803
  44  14 3616.5166    2.6264  4.0259 11.2636 -0.0001      0.870807  0.0596   0.0206   0.1036    0.0347   0.0000      0.146175   441.9849      -1.00427       19.5781      -4.71858       1.25959      0.410383       1.62871       2.23159     -0.712850     -0.654230     -0.740105      -1.27717       1.94259       1.49552     0.0405567      -1.26939     -0.364900      0.648547       1.46481       1.92462       2.11018       2.35366       2.42838       2.48170       2.47130       2.43053       2.28793       2.17609       2.01468       1.81497       1.63044       1.45195       1.25770       1.07802      0.922944      0.768227
[truncated: 736,099 more chars]
