# Supplementary material for: Global-Mode Analysis of Full-Disk Data from the Michelson Doppler Imager and the Helioseismic and Magnetic Imager
Source: Sol Phys. 2018 Jan 31;293(2):29. doi: 10.1007/s11207-017-1201-5 (PMC6566312; doi:10.1007/s11207-017-1201-5)
Supplement: Supplementary file 3 — (TAR 230.0 MB) [file 11207_2017_1201_MOESM3_ESM.tar › MDI/mdifdvwap.4558.18]

   0  14 2093.4502    0.8202  0.4646  9.9451  0.0000  0.1019   0.1598   0.2870    0.4706   0.0000    -0.0000       0.00000       0.00000       0.00000       0.00000       0.00000       0.00000       0.00000       0.00000       0.00000       0.00000       0.00000       0.00000       0.00000       0.00000       0.00000       0.00000       0.00000       0.00000       0.00000       0.00000       0.00000       0.00000       0.00000       0.00000       0.00000       0.00000       0.00000       0.00000       0.00000       0.00000       0.00000       0.00000       0.00000       0.00000       0.00000
   0  16 2362.6952    1.4563  0.3345 11.4075  0.0000  0.1091   0.3496   0.2655    0.4249   0.0000    -0.0000       0.00000       0.00000       0.00000       0.00000       0.00000       0.00000       0.00000       0.00000       0.00000       0.00000       0.00000       0.00000       0.00000       0.00000       0.00000       0.00000       0.00000       0.00000       0.00000       0.00000       0.00000       0.00000       0.00000       0.00000       0.00000       0.00000       0.00000       0.00000       0.00000       0.00000       0.00000       0.00000       0.00000       0.00000       0.00000
   0  17 2496.2065    2.2934  0.9328 -1.0022  0.0000  0.1791   0.3751   0.5013 1000.0000   0.0000    -0.0000       0.00000       0.00000       0.00000       0.00000       0.00000       0.00000       0.00000       0.00000       0.00000       0.00000       0.00000       0.00000       0.00000       0.00000       0.00000       0.00000       0.00000       0.00000       0.00000       0.00000       0.00000       0.00000       0.00000       0.00000       0.00000       0.00000       0.00000       0.00000       0.00000       0.00000       0.00000       0.00000       0.00000       0.00000       0.00000
   0  21 3033.8589    3.8104  1.0786  1.8868  0.0000  0.1431   0.5346   0.4697 1000.0000   0.0000    -0.0000       0.00000       0.00000       0.00000       0.00000       0.00000       0.00000       0.00000       0.00000       0.00000       0.00000       0.00000       0.00000       0.00000       0.00000       0.00000       0.00000       0.00000       0.00000       0.00000       0.00000       0.00000       0.00000       0.00000       0.00000       0.00000       0.00000       0.00000       0.00000       0.00000       0.00000       0.00000       0.00000       0.00000       0.00000       0.00000
   0  22 3168.6565    4.2997  0.9991  7.3025  0.0000  0.1339   0.6764   0.6053  345.4762   0.0000    -0.0000       0.00000       0.00000       0.00000       0.00000       0.00000       0.00000       0.00000       0.00000       0.00000       0.00000       0.00000       0.00000       0.00000       0.00000       0.00000       0.00000       0.00000       0.00000       0.00000       0.00000       0.00000       0.00000       0.00000       0.00000       0.00000       0.00000       0.00000       0.00000       0.00000       0.00000       0.00000       0.00000       0.00000       0.00000       0.00000
   1  13 2020.8474    0.5872  0.3451 10.2530  0.0000  0.0806   0.0857   0.1612    0.1951   0.0000   306.7639      -50.0613       0.00000       0.00000       0.00000       0.00000       0.00000       0.00000       0.00000       0.00000       0.00000       0.00000       0.00000       0.00000       0.00000       0.00000       0.00000       0.00000       107.713       45.0758       0.00000       0.00000       0.00000       0.00000       0.00000       0.00000       0.00000       0.00000       0.00000       0.00000       0.00000       0.00000       0.00000       0.00000       0.00000       0.00000
   1  14 2156.7188    0.7308  0.6365 10.4749 -0.0012  0.1658   0.0812   0.2053    0.3018   0.0000   365.8997       19.9008       0.00000       0.00000       0.00000       0.00000       0.00000       0.00000       0.00000       0.00000       0.00000       0.00000       0.00000       0.00000       0.00000       0.00000       0.00000       0.00000       238.753       89.5676       0.00000       0.00000       0.00000       0.00000       0.00000       0.00000       0.00000       0.00000       0.00000       0.00000       0.00000       0.00000       0.00000       0.00000       0.00000       0.00000
   1  15 2291.7808    1.3130  1.3378  9.1892 -0.0243  0.1097   0.0858   0.2885    3.7723   0.0000   426.7570       55.1225       0.00000       0.00000       0.00000       0.00000       0.00000       0.00000       0.00000       0.00000       0.00000       0.00000       0.00000       0.00000       0.00000       0.00000       0.00000       0.00000       133.527       75.3409       0.00000       0.00000       0.00000       0.00000       0.00000       0.00000       0.00000       0.00000       0.00000       0.00000       0.00000       0.00000       0.00000       0.00000       0.00000       0.00000
   1  16 2425.5180    1.5610  1.0020 10.4672  0.0000  0.2125   0.1239   0.2430    0.7440   0.0000   586.5758      -71.5494       0.00000       0.00000       0.00000       0.00000       0.00000       0.00000       0.00000       0.00000       0.00000       0.00000       0.00000       0.00000       0.00000       0.00000       0.00000       0.00000       316.125       111.111       0.00000       0.00000       0.00000       0.00000       0.00000       0.00000       0.00000       0.00000       0.00000       0.00000       0.00000       0.00000       0.00000       0.00000       0.00000       0.00000
   1  17 2559.2070    2.2231  1.1632  4.5808  0.0000  0.1609   0.1554   0.2616  451.1209   0.0000   307.0597       144.316       0.00000       0.00000       0.00000       0.00000       0.00000       0.00000       0.00000       0.00000       0.00000       0.00000       0.00000       0.00000       0.00000       0.00000       0.00000       0.00000       236.487       88.6192       0.00000       0.00000       0.00000       0.00000       0.00000       0.00000       0.00000       0.00000       0.00000       0.00000       0.00000       0.00000       0.00000       0.00000       0.00000       0.00000
   1  18 2693.2992    2.6988  1.1724  4.7768  0.0000  0.1027   0.1890   0.2953  642.5071   0.0000   487.1011      -15.8591       0.00000       0.00000       0.00000       0.00000       0.00000       0.00000       0.00000       0.00000       0.00000       0.00000       0.00000       0.00000       0.00000       0.00000       0.00000       0.00000       143.567       58.7986       0.00000       0.00000       0.00000       0.00000       0.00000       0.00000       0.00000       0.00000       0.00000       0.00000       0.00000       0.00000       0.00000       0.00000       0.00000       0.00000
   1  19 2828.0358    3.2301  0.6250 12.5256  0.0000  0.1092   0.3016   0.1821    0.4609   0.0000   360.7466       98.0599       0.00000       0.00000       0.00000       0.00000       0.00000       0.00000       0.00000       0.00000       0.00000       0.00000       0.00000       0.00000       0.00000       0.00000       0.00000       0.00000       148.745       62.5393       0.00000       0.00000       0.00000       0.00000       0.00000       0.00000       0.00000       0.00000       0.00000       0.00000       0.00000       0.00000       0.00000       0.00000       0.00000       0.00000
   1  20 2963.2973    3.6708  0.9089 -0.7274  0.0000  0.0831   0.2756   0.2466 1000.0000   0.0000   360.2989       40.2229       0.00000       0.00000       0.00000       0.00000       0.00000       0.00000       0.00000       0.00000       0.00000       0.00000       0.00000       0.00000       0.00000       0.00000       0.00000       0.00000       106.575       57.2504       0.00000       0.00000       0.00000       0.00000       0.00000       0.00000       0.00000       0.00000       0.00000       0.00000       0.00000       0.00000       0.00000       0.00000       0.00000       0.00000
   1  21 3098.2854    3.5973  1.4798  8.9324 -0.0036  0.1085   0.2238   0.3523   13.4420   0.0000   527.9906       74.5301       0.00000       0.00000       0.00000       0.00000       0.00000       0.00000       0.00000       0.00000       0.00000       0.00000       0.00000       0.00000       0.00000       0.00000       0.00000       0.00000       136.979       78.0350       0.00000       0.00000       0.00000       0.00000       0.00000       0.00000       0.00000       0.00000       0.00000       0.00000       0.00000       0.00000       0.00000       0.00000       0.00000       0.00000
   1  23 3368.6548    3.8157  2.1406 -0.0179  0.0000  0.1339   0.2044   0.4638 1000.0000   0.0000   271.8589      -63.0167       0.00000       0.00000       0.00000       0.00000       0.00000       0.00000       0.00000       0.00000       0.00000       0.00000       0.00000       0.00000       0.00000       0.00000       0.00000       0.00000       165.984       101.038       0.00000       0.00000       0.00000       0.00000       0.00000       0.00000       0.00000       0.00000       0.00000       0.00000       0.00000       0.00000       0.00000       0.00000       0.00000       0.00000
   1  24 3504.1811    3.1169  3.2494  2.4994  0.0000  0.1919   0.1213   0.5715 1000.0000   0.0000   740.1213       176.687       0.00000       0.00000       0.00000       0.00000       0.00000       0.00000       0.00000       0.00000       0.00000       0.00000       0.00000       0.00000       0.00000       0.00000       0.00000       0.00000       246.975       135.129       0.00000       0.00000       0.00000       0.00000       0.00000       0.00000       0.00000       0.00000       0.00000       0.00000       0.00000       0.00000       0.00000       0.00000       0.00000       0.00000
   1  25 3640.3219    2.6322  4.6955  3.4988  0.0000  0.2388   0.0921   0.8192  728.6479   0.0000   252.0239      -201.499       0.00000       0.00000       0.00000       0.00000       0.00000       0.00000       0.00000       0.00000       0.00000       0.00000       0.00000       0.00000       0.00000       0.00000       0.00000       0.00000       275.527       158.623       0.00000       0.00000       0.00000       0.00000       0.00000       0.00000       0.00000       0.00000       0.00000       0.00000       0.00000       0.00000       0.00000       0.00000       0.00000       0.00000
   1  26 3776.4650    2.3366  6.4378  9.3599  0.0219  0.2982   0.0683   0.8843    0.8709   0.0000   779.7524      -351.029       0.00000       0.00000       0.00000       0.00000       0.00000       0.00000       0.00000       0.00000       0.00000       0.00000       0.00000       0.00000       0.00000       0.00000       0.00000       0.00000       417.715       198.339       0.00000       0.00000       0.00000       0.00000       0.00000       0.00000       0.00000       0.00000       0.00000       0.00000       0.00000       0.00000       0.00000       0.00000       0.00000       0.00000
   2  12 1945.8568    0.5907  0.7443  8.9953  0.0000  0.1113   0.0377   0.1546    0.3313   0.0000   461.7852      -15.3578       20.0631       1.51706       0.00000       0.00000       0.00000       0.00000       0.00000       0.00000       0.00000       0.00000       0.00000       0.00000       0.00000       0.00000       0.00000       0.00000       92.1315       67.3089       40.3171       10.4815       0.00000       0.00000       0.00000       0.00000       0.00000       0.00000       0.00000       0.00000       0.00000       0.00000       0.00000       0.00000       0.00000       0.00000
   2  13 2081.9169    0.7850  1.1438  7.5640  0.0000  0.1084   0.0431   0.2131    1.9822   0.0000   407.7961       32.4286      -16.3634      -2.53066       0.00000       0.00000       0.00000       0.00000       0.00000       0.00000       0.00000       0.00000       0.00000       0.00000       0.00000       0.00000       0.00000       0.00000       76.2844       58.3780       34.3131       10.6019       0.00000       0.00000       0.00000       0.00000       0.00000       0.00000       0.00000       0.00000       0.00000       0.00000       0.00000       0.00000       0.00000       0.00000
   2  14 2217.5121    1.0132  1.0169  0.8005  0.0000  0.0677   0.0576   0.1746 1000.0000   0.0000   408.5657      -42.9925      -4.70510       11.3715       0.00000       0.00000       0.00000       0.00000       0.00000       0.00000       0.00000       0.00000       0.00000       0.00000       0.00000       0.00000       0.00000       0.00000       51.9126       42.8500       23.0192       8.70319       0.00000       0.00000       0.00000       0.00000       0.00000       0.00000       0.00000       0.00000       0.00000       0.00000       0.00000       0.00000       0.00000       0.00000
   2  16 2485.8922    1.8603  1.3004  8.2995 -0.0000  0.0869   0.0975   0.2036    5.1177   0.0000   466.3148       31.0718       43.9226       8.88562       0.00000       0.00000       0.00000       0.00000       0.00000       0.00000       0.00000       0.00000       0.00000       0.00000       0.00000       0.00000       0.00000       0.00000       66.0663       59.3398       24.9462       10.6669       0.00000       0.00000       0.00000       0.00000       0.00000       0.00000       0.00000       0.00000       0.00000       0.00000       0.00000       0.00000       0.00000       0.00000
   2  17 2619.6486    2.3874  1.2088  5.0050  0.0000  0.1288   0.1470   0.2300  223.2302   0.0000   415.0230       25.0890       9.21000       1.16400       0.00000       0.00000       0.00000       0.00000       0.00000       0.00000       0.00000       0.00000       0.00000       0.00000       0.00000       0.00000       0.00000       0.00000       97.9558       67.8018       40.2484       11.2006       0.00000       0.00000       0.00000       0.00000       0.00000       0.00000       0.00000       0.00000       0.00000       0.00000       0.00000       0.00000       0.00000       0.00000
   2  18 2754.4098    2.8224  1.2511  9.9792  0.0000  0.0864   0.1504   0.2055    2.2214   0.0000   517.9666       93.7527       20.2775       20.0824       0.00000       0.00000       0.00000       0.00000       0.00000       0.00000       0.00000       0.00000       0.00000       0.00000       0.00000       0.00000       0.00000       0.00000       77.1614       54.3039       29.3917       9.63187       0.00000       0.00000       0.00000       0.00000       0.00000       0.00000       0.00000       0.00000       0.00000       0.00000       0.00000       0.00000       0.00000       0.00000
   2  19 2889.6587    3.7333  1.0264  4.2134  0.0000  0.0623   0.2337   0.2172 1000.0000   0.0000   467.9864       77.9986       22.9352      -5.65183       0.00000       0.00000       0.00000       0.00000       0.00000       0.00000       0.00000       0.00000       0.00000       0.00000       0.00000       0.00000       0.00000       0.00000       48.3108       41.4817       20.0446       8.24430       0.00000       0.00000       0.00000       0.00000       0.00000       0.00000       0.00000       0.00000       0.00000       0.00000       0.00000       0.00000       0.00000       0.00000
   2  20 3024.7934    4.0815  1.1814 -1.8303  0.0000  0.0874   0.2251   0.2046 1000.0000   0.0000   511.3846       5.08329       38.5777       4.11488       0.00000       0.00000       0.00000       0.00000       0.00000       0.00000       0.00000       0.00000       0.00000       0.00000       0.00000       0.00000       0.00000       0.00000       68.7412       56.8246       24.4521       10.8739       0.00000       0.00000       0.00000       0.00000       0.00000       0.00000       0.00000       0.00000       0.00000       0.00000       0.00000       0.00000       0.00000       0.00000
   2  21 3159.7043    4.2585  1.2251  5.9943  0.0000  0.2390   0.2577   0.2230  336.6173   0.0000   504.7986       6.92529       5.04106       8.57272       0.00000       0.00000       0.00000       0.00000       0.00000       0.00000       0.00000       0.00000       0.00000       0.00000       0.00000       0.00000       0.00000       0.00000       247.506       174.822       60.9523       10.5420       0.00000       0.00000       0.00000       0.00000       0.00000       0.00000       0.00000       0.00000       0.00000       0.00000       0.00000       0.00000       0.00000       0.00000
   2  22 3295.1248    3.6764  1.8646  3.5520  0.0000  0.1007   0.1557   0.2453 1000.0000   0.0000   440.8625       73.6027       44.8197       33.9709       0.00000       0.00000       0.00000       0.00000       0.00000       0.00000       0.00000       0.00000       0.00000       0.00000       0.00000       0.00000       0.00000       0.00000       75.8140       57.1494       37.6186       11.9318       0.00000       0.00000       0.00000       0.00000       0.00000       0.00000       0.00000       0.00000       0.00000       0.00000       0.00000       0.00000       0.00000       0.00000
   2  23 3430.9089    3.4170  2.3806 10.7924  0.0157  0.1231   0.1379   0.2870    0.7796   0.0000   404.3933       63.4598       27.9248    -0.0160061       0.00000       0.00000       0.00000       0.00000       0.00000       0.00000       0.00000       0.00000       0.00000       0.00000       0.00000       0.00000       0.00000       0.00000       104.472       77.9393       41.1325       13.0343       0.00000       0.00000       0.00000       0.00000       0.00000       0.00000       0.00000       0.00000       0.00000       0.00000       0.00000       0.00000       0.00000       0.00000
   3  12 2001.0410    0.6254  0.4795  9.6897  0.0000  0.0634   0.0455   0.1024    0.2075   0.0000   437.2366       47.6403       17.5166      -20.1218     -0.310832      0.212638       0.00000       0.00000       0.00000       0.00000       0.00000       0.00000       0.00000       0.00000       0.00000       0.00000       0.00000       0.00000       31.3621       30.3467       23.8369       12.7156       6.34638       1.78334       0.00000       0.00000       0.00000       0.00000       0.00000       0.00000       0.00000       0.00000       0.00000       0.00000       0.00000       0.00000
   3  13 2137.7089    0.8629  0.5222  9.9978  0.0000  0.0818   0.0681   0.1308    0.2232   0.0000   453.8930      -72.8289       16.3582       2.09481       5.23422     -0.502491       0.00000       0.00000       0.00000       0.00000       0.00000       0.00000       0.00000       0.00000       0.00000       0.00000       0.00000       0.00000       44.3751       40.5043       25.8733       15.8862       4.95931       1.38574       0.00000       0.00000       0.00000       0.00000       0.00000       0.00000       0.00000       0.00000       0.00000       0.00000       0.00000       0.00000
   3  14 2273.4308    1.0501  0.6408 10.4926  0.0000  0.2073   0.1030   0.1485    0.2719   0.0000   495.1593       33.0911       8.66105       15.4741       2.85782     -0.856128       0.00000       0.00000       0.00000       0.00000       0.00000       0.00000       0.00000       0.00000       0.00000       0.00000       0.00000       0.00000       137.475       126.564       72.5228       27.7014       6.38420       1.68337       0.00000       0.00000       0.00000       0.00000       0.00000       0.00000       0.00000       0.00000       0.00000       0.00000       0.00000       0.00000
   3  15 2407.5105    1.4023  1.3377  9.8622  0.0000  0.0767   0.0785   0.2127    0.7681   0.0000   403.7132       53.7080      0.566019      -8.30968      -2.32246      -2.38041       0.00000       0.00000       0.00000       0.00000       0.00000       0.00000       0.00000       0.00000       0.00000       0.00000       0.00000       0.00000       39.8505       40.3216       28.1563       14.5632       7.61381       2.19214       0.00000       0.00000       0.00000       0.00000       0.00000       0.00000       0.00000       0.00000       0.00000       0.00000       0.00000       0.00000
   3  16 2541.6073    1.9117  0.7930 11.1912  0.0000  0.0725   0.1204   0.1542    0.4198   0.0000   465.2427       52.5555      -1.03811      -17.1953    -0.0347843      -1.10699       0.00000       0.00000       0.00000       0.00000       0.00000       0.00000       0.00000       0.00000       0.00000       0.00000       0.00000       0.00000       45.6651       45.0878       27.8804       14.0277       5.01274       1.89413       0.00000       0.00000       0.00000       0.00000       0.00000       0.00000       0.00000       0.00000       0.00000       0.00000       0.00000       0.00000
   3  19 2946.9389    3.6790  0.8933 10.8975  0.0000  0.0591   0.2040   0.1400    1.7661   0.0000   396.7442      -10.0412       31.8283       9.74524      -4.07428   -0.00884107       0.00000       0.00000       0.00000       0.00000       0.00000       0.00000       0.00000       0.00000       0.00000       0.00000       0.00000       0.00000       31.6233       27.2379       21.8053       12.4983       5.48380       1.44744       0.00000       0.00000       0.00000       0.00000       0.00000       0.00000       0.00000       0.00000       0.00000       0.00000       0.00000       0.00000
   3  21 3217.7390    4.2229  1.2626 10.5269  0.0000  0.0755   0.2073   0.1787    3.1095   0.0000   441.2968      -56.7169      -47.0327      -1.45017       4.27328      0.325960       0.00000       0.00000       0.00000       0.00000       0.00000       0.00000       0.00000       0.00000       0.00000       0.00000       0.00000       0.00000       46.1190       45.1104       27.7340       14.5506       5.28080       1.78204       0.00000       0.00000       0.00000       0.00000       0.00000       0.00000       0.00000       0.00000       0.00000       0.00000       0.00000       0.00000
   3  22 3353.3147    3.2783  1.5579 12.6767  0.0000  0.0819   0.1638   0.2154    0.2787   0.0000   472.0574       33.2254       29.9969       26.3335      -7.76562       3.41043       0.00000       0.00000       0.00000       0.00000       0.00000       0.00000       0.00000       0.00000       0.00000       0.00000       0.00000       0.00000       40.0094       38.7839       29.3782       18.4063       8.07417       2.49714       0.00000       0.00000       0.00000       0.00000       0.00000       0.00000       0.00000       0.00000       0.00000       0.00000       0.00000       0.00000
   3  23 3489.4379    3.0321  2.4249 11.7530  0.0000  0.1046   0.1196   0.2819    0.2993   0.0000   551.4103      -53.3997       2.64082      -20.5423      0.178129       2.11362       0.00000       0.00000       0.00000       0.00000       0.00000       0.00000       0.00000       0.00000       0.00000       0.00000       0.00000       0.00000       54.7433       49.0077       39.3405       22.8503       10.5052       2.79781       0.00000       0.00000       0.00000       0.00000       0.00000       0.00000       0.00000       0.00000       0.00000       0.00000       0.00000       0.00000
   3  26 3900.1978    1.7783  5.9688 10.7881  0.0000  0.2107   0.0598   0.5601    0.2192   0.0000   412.7944       14.3800       20.1077      -4.35313       12.3869       8.74957       0.00000       0.00000       0.00000       0.00000       0.00000       0.00000       0.00000       0.00000       0.00000       0.00000       0.00000       0.00000       113.095       111.954       77.7533       41.8405       19.5151       6.03757       0.00000       0.00000       0.00000       0.00000       0.00000       0.00000       0.00000       0.00000       0.00000       0.00000       0.00000       0.00000
   4  12 2051.5736    0.5988  0.5345  9.2558 -0.0250  0.0616   0.0395   0.0889    0.1845   0.0000   416.1085       9.58626      -12.0719       11.7774       11.6082     -0.935443      -1.22282      0.745227       0.00000       0.00000       0.00000       0.00000       0.00000       0.00000       0.00000       0.00000       0.00000       0.00000       20.4492       21.9071       18.8214       14.8161       10.9546       3.79572       2.02260      0.478962       0.00000       0.00000       0.00000       0.00000       0.00000       0.00000       0.00000       0.00000       0.00000       0.00000
   4  13 2188.3745    0.9885  0.6274  9.3420  0.0050  0.0501   0.0551   0.1006    0.3733   0.0000   436.5501      -2.31369       6.79789       3.29603       1.36389     -0.933851      -1.22102     0.0729984       0.00000       0.00000       0.00000       0.00000       0.00000       0.00000       0.00000       0.00000       0.00000       0.00000       19.9368       22.6083       17.9572       11.4773       6.65138       3.41489       1.28016      0.346935       0.00000       0.00000       0.00000       0.00000       0.00000       0.00000       0.00000       0.00000       0.00000       0.00000
   4  15 2458.5488    1.5461  0.9794  9.4642 -0.0077  0.0694   0.0724   0.1590    1.9928   0.0000   411.3037      -13.8411       35.1202       5.86541       4.44106      0.154571     -0.994869      0.158581       0.00000       0.00000       0.00000       0.00000       0.00000       0.00000       0.00000       0.00000       0.00000       0.00000       27.9441       33.7231       22.8278       20.3463       8.50617       6.55025       1.64493      0.611756       0.00000       0.00000       0.00000       0.00000       0.00000       0.00000       0.00000       0.00000       0.00000       0.00000
   4  16 2592.9526    2.3320  0.8704 -3.2282  0.0017  0.0530   0.1102   0.1523 1000.0000   0.0000   463.7393       21.2171      -20.9265    -0.0385911       11.6041      -6.72715      -1.15817      0.260542       0.00000       0.00000       0.00000       0.00000       0.00000       0.00000       0.00000       0.00000       0.00000       0.00000       18.9961       20.8949       16.8448       13.9556       8.02710       4.03351       1.45925      0.412952       0.00000       0.00000       0.00000       0.00000       0.00000       0.00000       0.00000       0.00000       0.00000       0.00000
   4  17 2728.4053    2.9247  0.7886 10.5474  0.0019  0.0573   0.1440   0.1220    1.1363   0.0000   431.1078       5.04599       14.7240       16.4001       1.82238      -2.38589       1.78317     0.0595630       0.00000       0.00000       0.00000       0.00000       0.00000       0.00000       0.00000       0.00000       0.00000       0.00000       20.7553       21.4937       18.3574       13.4645       8.15692       3.92455       1.56230      0.382547       0.00000       0.00000       0.00000       0.00000       0.00000       0.00000       0.00000       0.00000       0.00000       0.00000
   4  18 2864.2011    3.2209  0.8364 12.2466 -0.0094  0.0544   0.1561   0.1237    0.3318   0.0000   433.5183      -20.9269       12.2154       1.30306       1.97212      -2.11931      -1.60097      0.404906       0.00000       0.00000       0.00000       0.00000       0.00000       0.00000       0.00000       0.00000       0.00000       0.00000       19.0249       23.6031       16.8562       13.8795       6.34997       4.36308       1.26453      0.452908       0.00000       0.00000       0.00000       0.00000       0.00000       0.00000       0.00000       0.00000       0.00000       0.00000
   4  19 3000.0945    3.8736  0.6516 12.3977 -0.0072  0.0493   0.2323   0.0953    0.4320   0.0000   447.2348       23.8907       17.2138       12.0806       6.59045      -6.47052       1.33707      0.296310       0.00000       0.00000       0.00000       0.00000       0.00000       0.00000       0.00000       0.00000       0.00000       0.00000       18.0372       19.9631       16.0931       11.5125       7.15998       3.07163       1.35998      0.367302       0.00000       0.00000       0.00000       0.00000       0.00000       0.00000       0.00000       0.00000       0.00000       0.00000
   4  21 3271.6970    3.9131  1.3152 12.3480 -0.0194  0.0716   0.2141   0.1782    0.6891   0.0000   447.4782       28.7992       18.4937      -2.29098      -3.40189       5.09169      -1.08394       1.04788       0.00000       0.00000       0.00000       0.00000       0.00000       0.00000       0.00000       0.00000       0.00000       0.00000       27.6751       30.6237       22.2412       18.0241       9.50083       5.17510       1.55896      0.548658       0.00000       0.00000       0.00000       0.00000       0.00000       0.00000       0.00000       0.00000       0.00000       0.00000
   4  22 3407.9719    3.4324  1.8374 11.7187 -0.0028  0.0847   0.1506   0.2384    0.4741   0.0000   439.9786       50.5789       39.1875    -0.0854384      -3.66191      -1.00893      -3.07006     -0.196192       0.00000       0.00000       0.00000       0.00000       0.00000       0.00000       0.00000       0.00000       0.00000       0.00000       32.7310       38.3815       28.4104       20.0561       10.7397       6.09931       2.15204      0.649599       0.00000       0.00000       0.00000       0.00000       0.00000       0.00000       0.00000       0.00000       0.00000       0.00000
   4  24 3681.5438    2.1414  2.8454 11.7908 -0.0031  0.1238   0.0854   0.3259    0.1686   0.0000   405.2869      -31.1126      -30.3973       25.8355      -14.9134      -4.11297       5.12460       2.10724       0.00000       0.00000       0.00000       0.00000       0.00000       0.00000       0.00000       0.00000       0.00000       0.00000       44.3896       50.6330       41.6807       28.9111       16.1139       9.24299       3.47219      0.962181       0.00000       0.00000       0.00000       0.00000       0.00000       0.00000       0.00000       0.00000       0.00000       0.00000
   4  25 3818.6415    1.9516  5.4494 10.7389  0.0054  0.1646   0.0495   0.4506    0.1577   0.0000   548.8274       92.5498      -106.739       4.80773       46.8299       32.3397      -12.0447      -1.06455       0.00000       0.00000       0.00000       0.00000       0.00000       0.00000       0.00000       0.00000       0.00000       0.00000       61.8158       67.6144       54.7023       39.2301       23.5527       11.5050       4.38106       1.16131       0.00000       0.00000       0.00000       0.00000       0.00000       0.00000       0.00000       0.00000       0.00000       0.00000
   4  26 3956.6564    1.5984  6.7290 10.3602 -0.0004  0.1897   0.0380   0.5485    0.1539   0.0000   460.5644       3.88523      -27.9619       11.2371      -4.38627      -13.5914      -2.89007     -0.121992       0.00000       0.00000       0.00000       0.00000       0.00000       0.00000       0.00000       0.00000       0.00000       0.00000       74.5408       78.6323       66.3809       44.8768       26.5894       13.5009       5.26696       1.27906       0.00000       0.00000       0.00000       0.00000       0.00000       0.00000       0.00000       0.00000       0.00000       0.00000
   5  11 1960.5460    0.5072  0.4262  9.5816  0.0108  0.0479   0.0389   0.0958    0.1018   0.0000   447.0802       16.3262      -8.05991      0.474249       5.32379       4.26493      -1.36508    -0.0428364      0.600503    -0.0288303       0.00000       0.00000       0.00000       0.00000       0.00000       0.00000       0.00000       0.00000       13.8644       13.5381       14.2651       11.4048       5.59272       4.21428       2.57814      0.975823      0.304378     0.0591553       0.00000       0.00000       0.00000       0.00000       0.00000       0.00000       0.00000       0.00000
   5  12 2098.4752    0.7250  0.4698  9.8720 -0.0101  0.0569   0.0506   0.0857    0.1166   0.0000   432.9980      -6.34989       9.23324       7.64427       2.21462       4.67090       2.54889      0.344037    -0.0865236     0.0158513       0.00000       0.00000       0.00000       0.00000       0.00000       0.00000       0.00000       0.00000       12.7749       14.7607       16.0585       9.55100       7.11624       4.72467       2.35460       1.14903      0.455022     0.0817866       0.00000       0.00000       0.00000       0.00000       0.00000       0.00000       0.00000       0.00000
   5  13 2235.4304    0.8688  0.9076 10.0290 -0.0047  0.0575   0.0414   0.1297    0.1736   0.0000   429.9592      -6.83647       32.0469       16.0786       12.2324       8.32699     0.0132566       1.30808      0.361854     0.0424348       0.00000       0.00000       0.00000       0.00000       0.00000       0.00000       0.00000       0.00000       16.2712       19.3756       16.9328       13.6598       7.67047       5.02324       2.86076       1.26023      0.371605      0.102252       0.00000       0.00000       0.00000       0.00000       0.00000       0.00000       0.00000       0.00000
   5  14 2371.0806    1.4307  0.6682 10.7188 -0.0032  0.0447   0.0770   0.1024    0.1895   0.0000   440.9665      -31.0354       6.39219      -13.3156      -5.91456       3.68976      -1.75601      0.168114    -0.0288006    -0.0343254       0.00000       0.00000       0.00000       0.00000       0.00000       0.00000       0.00000       0.00000       15.0303       18.4308       14.6252       11.1932       6.25901       3.88695       1.83732      0.862921      0.260422     0.0759592       0.00000       0.00000       0.00000       0.00000       0.00000       0.00000       0.00000       0.00000
   5  16 2641.2445    2.3135  0.7804 11.2488 -0.0120  0.0431   0.1122   0.1112    0.3361   0.0000   441.3022       39.2777       24.6342      -11.5519       4.52231      -1.80131      -2.05934      -1.28857      0.112531      0.112675       0.00000       0.00000       0.00000       0.00000       0.00000       0.00000       0.00000       0.00000       12.3805       13.3245       12.6682       9.79330       6.53685       3.69293       2.28752      0.871975      0.314315     0.0706804       0.00000       0.00000       0.00000       0.00000       0.00000       0.00000       0.00000       0.00000
   5  17 2777.3878    3.1448  0.6571 11.3908 -0.0027  0.0437   0.1658   0.1021    0.6032   0.0000   461.9954       38.4275      -1.94197       9.05731       6.89147       3.46191      -3.73206      -1.27014      0.447549     0.0244214       0.00000       0.00000       0.00000       0.00000       0.00000       0.00000       0.00000       0.00000       14.8912       15.7361       13.7021       10.5319       7.72920       4.43701       1.89937      0.879860      0.279824     0.0640619       0.00000       0.00000       0.00000       0.00000       0.00000       0.00000       0.00000       0.00000
   5  18 2913.6923    3.6864  0.7819 10.6780 -0.0026  0.0511   0.1716   0.1521    1.5960   0.0000   434.6210       12.6881       22.1897       21.0112      -2.05409      -4.70998      -2.13534       1.37753     -0.156822     -0.116277       0.00000       0.00000       0.00000       0.00000       0.00000       0.00000       0.00000       0.00000       14.6943       19.2322       14.9701       12.5463       7.62205       5.33912       1.99575       1.26035      0.326771      0.101356       0.00000       0.00000       0.00000       0.00000       0.00000       0.00000       0.00000       0.00000
   5  19 3049.8512    4.3159  1.0499  0.9316  0.0000  0.0678   0.1787   0.1547 1000.0000   0.0000   453.5500       19.1807      -3.91044       11.3002       1.30574     -0.658581       0.00000       0.00000       0.00000       0.00000       0.00000       0.00000       0.00000       0.00000       0.00000       0.00000       0.00000       0.00000       15.5575       24.5217       15.1522       18.2890       8.80316       8.11930       2.76265       1.79953      0.379373      0.157950       0.00000       0.00000       0.00000       0.00000       0.00000       0.00000       0.00000       0.00000
   5  20 3186.3373    4.5770  0.9031 11.3393 -0.0021  0.0600   0.2029   0.1430    4.2527   0.0000   436.3232      -33.8393      -6.26943       8.01432      -7.66400      -10.0061      -2.90108       1.87815     0.0226726     -0.192913       0.00000       0.00000       0.00000       0.00000       0.00000       0.00000       0.00000       0.00000       16.0752       19.6294       17.1691       14.9141       8.41317       6.80984       2.57728       1.59041      0.404207      0.118196       0.00000       0.00000       0.00000       0.00000       0.00000       0.00000       0.00000       0.00000
   5  23 3596.4613    2.5636  3.5563 10.7072  0.0101  0.1104   0.0652   0.3315    0.3519   0.0000   470.6777      -9.68599      -2.80924       6.18062      -17.9867       1.95644      -1.88208       1.51211      0.410375     -0.287379       0.00000       0.00000       0.00000       0.00000       0.00000       0.00000       0.00000       0.00000       34.0375       39.0239       34.6277       28.5368       18.2900       11.7809       5.87628       2.77963      0.841965      0.199823       0.00000       0.00000       0.00000       0.00000       0.00000       0.00000       0.00000       0.00000
   5  26 4009.5094    1.6007  7.7176  9.8725  0.0021  0.1973   0.0301   0.5339    0.1597   0.0000   491.0137       93.0199      -94.1599      -25.3801       26.0157       12.5280      0.584606      0.427909       1.61084      0.121837       0.00000       0.00000       0.00000       0.00000       0.00000       0.00000       0.00000       0.00000       61.6329       73.0210       64.3544       47.2490       32.8376       18.7604       10.3146       4.26668       1.55280      0.334972       0.00000       0.00000       0.00000       0.00000       0.00000       0.00000       0.00000       0.00000
   6   9 1727.7370    0.2676  0.3308  9.0836 -0.0071  0.0341   0.0190   0.0900    0.0706   0.0000   423.3041       10.8494       16.5310      -6.47711      -6.88521       4.15770       1.61794     -0.249186     -0.780596    -0.0407905     0.0884478     0.0300016       0.00000       0.00000       0.00000       0.00000       0.00000       0.00000       7.79983       10.0017       9.27370       6.98662       5.39050       3.45487       2.06195       1.04497      0.502171      0.200206     0.0682886     0.0148775       0.00000       0.00000       0.00000       0.00000       0.00000       0.00000
   6  13 2279.7593    1.0631  0.7299 10.1311 -0.0022  0.0458   0.0503   0.0969    0.1509   0.0000   420.8864       25.2833       14.1584     -0.765477       9.52887      -3.05677      -2.18957      -1.16546     -0.258338    -0.0830082     0.0447728    -0.0278457       0.00000       0.00000       0.00000       0.00000       0.00000       0.00000       11.2085       14.0525       11.5161       10.4653       7.79232       4.78230       3.20931       1.50261      0.762730      0.239693     0.0876310     0.0208370       0.00000       0.00000       0.00000       0.00000       0.00000       0.00000
   6  15 2551.1742    1.8101  0.8604 11.2753  0.0008  0.0457   0.0802   0.1142    0.1690   0.0000   423.6859      -8.09728      -4.43761       3.47577       11.2339       3.64337      0.802792      -1.17627      0.288180      0.273825    -0.0717467  -0.000879996       0.00000       0.00000       0.00000       0.00000       0.00000       0.00000       12.3003       14.8733       12.9350       10.3966       8.12615       5.07495       3.13539       1.46599      0.730799      0.253341     0.0884229     0.0178861       0.00000       0.00000       0.00000       0.00000       0.00000       0.00000
   6  16 2687.0013    2.2041  0.9810 11.4461 -0.0061  0.0486   0.0891   0.1180    0.1881   0.0000   455.5176       2.57811       17.8462      -17.6612       1.15337       8.91471       4.66334     -0.393869      -1.99936     -0.448657    -0.0784489    0.00273389       0.00000       0.00000       0.00000       0.00000       0.00000       0.00000       11.1647       14.5704       13.0721       10.8063       7.75705       5.06457       3.26167       1.47052      0.842651      0.287653     0.0962436     0.0220215       0.00000       0.00000       0.00000       0.00000       0.00000       0.00000
   6  17 2823.7322    3.0312  0.7770 11.9473 -0.0053  0.0395   0.1337   0.0928    0.2227   0.0000   448.2867       31.1329      -9.99620       2.17661       4.66299     -0.199654     0.0849935       1.71516     -0.299380      0.100231    -0.0229508     0.0201238       0.00000       0.00000       0.00000       0.00000       0.00000       0.00000       10.3933       11.6298       10.6719       8.85932       6.65977       4.54914       2.50608       1.44222      0.568413      0.241199     0.0700340     0.0151687       0.00000       0.00000       0.00000       0.00000       0.00000       0.00000
   6  18 2960.7401    3.4167  0.8277 12.0638 -0.0108  0.0398   0.1509   0.1048    0.2918   0.0000   431.0812       11.6867      -16.3938      -4.86562     -0.385739       2.55763       3.15810     -0.420205     0.0464977      0.179693     -0.166823    -0.0106940       0.00000       0.00000       0.00000       0.00000       0.00000       0.00000       10.0182       11.5410       10.8872       8.72243       6.64474       4.54090       2.61606       1.35659      0.607271      0.250777     0.0775495     0.0158146       0.00000       0.00000       0.00000       0.00000       0.00000       0.00000
   6  19 3097.2841    3.7978  1.0623 12.2697  0.0008  0.0544   0.1501   0.1187    0.3117   0.0000   454.5224       21.0660       3.03102       15.0143       16.1938      -3.36151      -1.38551     -0.264217     -0.166681    -0.0922816    -0.0915973    0.00717280       0.00000       0.00000       0.00000       0.00000       0.00000       0.00000       15.6987       18.4355       17.8781       13.3944       8.74134       5.84694       3.36220       1.78847      0.881816      0.347791     0.0970092     0.0189576       0.00000       0.00000       0.00000       0.00000       0.00000       0.00000
   6  20 3234.0657    3.9770  1.5174 11.5117  0.0083  0.0574   0.1333   0.1638    0.5076   0.0000   433.2058       15.2818       23.7008       2.33742       12.2360       15.8313       1.04724     -0.904739      0.701599     -0.391519    -0.0662293    -0.0163972       0.00000       0.00000       0.00000       0.00000       0.00000       0.00000       15.5469       18.1598       16.7607       13.7599       9.61762       5.73927       3.78639       1.98065      0.929864      0.329995      0.108644     0.0219033       0.00000       0.00000       0.00000       0.00000       0.00000       0.00000
   6  21 3370.9739    3.3846  1.6625 12.0798 -0.0075  0.0715   0.1152   0.1987    0.3257   0.0000   416.7029       12.0002       25.1121       19.6258       1.36912      -8.95679      -10.4093     -0.265162      0.769104      -1.33237     -0.159357   -0.00265375       0.00000       0.00000       0.00000       0.00000       0.00000       0.00000       17.9679       21.3753       20.0691       16.6298       11.9439       7.97252       4.85634       2.51167       1.25050      0.487280      0.143589     0.0302956       0.00000       0.00000       0.00000       0.00000       0.00000       0.00000
   6  22 3508.2933    2.7860  2.3439 11.7588 -0.0018  0.0880   0.0847   0.2278    0.2455   0.0000   438.0041       56.8587     -0.113243       4.95756      -14.8857      -3.24220       8.56949      -1.90881      0.117767     -0.428728     -0.186009     0.0418298       0.00000       0.00000       0.00000       0.00000       0.00000       0.00000       21.6848       24.6231       24.0407       20.7580       16.5489       11.8160       7.34372       3.53213       1.88386      0.667070      0.197025     0.0368469       0.00000       0.00000       0.00000       0.00000       0.00000       0.00000
   6  23 3645.9483    2.4317  3.7867 10.9459 -0.0118  0.1120   0.0581   0.2988    0.2179   0.0000   405.9676       2.71979       10.4338       28.4590       30.4453     -0.356829      -6.01114      -4.24255      -2.71673      0.659369      0.110479     0.0310361       0.00000       0.00000       0.00000       0.00000       0.00000       0.00000       27.8829       32.2410       31.5056       26.6427       20.7744       13.9252       9.16480       4.51504       2.34208      0.814141      0.255016     0.0471971       0.00000       0.00000       0.00000       0.00000       0.00000       0.00000
   6  24 3783.6112    1.8291  4.7191 10.8637 -0.0066  0.1455   0.0457   0.3836    0.1482   0.0000   405.0214       132.450       23.3110      -42.1600      -6.97814      -1.50085      0.258737      -5.84458       4.50196     -0.376990     -0.519385    -0.0817814       0.00000       0.00000       0.00000       0.00000       0.00000       0.00000       35.6029       43.8752       42.7507       33.7423       27.1247       17.4276       10.7216       6.07336       2.62750       1.07920      0.344928     0.0636022       0.00000       0.00000       0.00000       0.00000       0.00000       0.00000
   6  26 4060.5419    1.3424  8.0408 10.1162 -0.0053  0.1948   0.0262   0.5823    0.0962   0.0000   446.5677       93.7355       44.6687       13.2598      -35.2931       32.8886       16.5085      -17.3449      -4.60303       2.40254      0.477263     -0.308869       0.00000       0.00000       0.00000       0.00000       0.00000       0.00000       49.2156       57.8261       56.8316       47.2423       37.2550       24.7206       15.9694       8.64026       4.09865       1.53753      0.454281     0.0821606       0.00000       0.00000       0.00000       0.00000       0.00000       0.00000
   7  12 2184.5577    0.8184  0.6687  9.9089  0.0042  0.0514   0.0385   0.0961    0.1318   0.0000   417.2043      -11.3146       8.12824       3.47661     0.0262457       1.18919      -2.22814      -1.14499     -0.457960     -0.563027      0.138402    -0.0461094  -1.40294e-05   -0.00199397       0.00000       0.00000       0.00000       0.00000       9.92940       10.3778       11.4937       10.1227       8.80137       4.46537       4.01268       2.47846       1.23111      0.745185      0.240040     0.0809963     0.0286209    0.00410146       0.00000       0.00000       0.00000       0.00000
   7  14 2458.1823    1.5332  0.8952 10.4506 -0.0017  0.0437   0.0593   0.1051    0.1761   0.0000   429.3306       4.89409       14.8445       3.17690       9.09479       2.19673      0.767224      0.101123       2.71849     -0.495164      0.165000      0.106466    -0.0124703   0.000767078       0.00000       0.00000       0.00000       0.00000       10.0308       11.3128       10.5213       9.47782       7.56540       5.33376       3.67548       2.04600       1.07032      0.525636      0.207280     0.0707757     0.0201319    0.00395720       0.00000       0.00000       0.00000       0.00000
   7  15 2594.2649    1.9174  0.8947 11.1697  0.0041  0.0479   0.0724   0.1051    0.1647   0.0000   428.4380       6.94445       21.2773       1.94755       7.10026      -9.72553       2.62180     -0.156087     -0.715981      0.217094     0.0329906     -0.117611     0.0201511    0.00403303       0.00000       0.00000       0.00000       0.00000       10.8242       12.0326       10.9165       9.47032       8.67954       5.89917       4.07713       2.35245       1.14570      0.559810      0.199384     0.0761969     0.0237806    0.00419063       0.00000       0.00000       0.00000       0.00000
   7  16 2731.0981    2.4961  0.7633 12.3045 -0.0109  0.0427   0.1142   0.1089    0.1258   0.0000   444.1995       7.57397      -13.4615       6.68960      -15.0882      0.836660    -0.0784968      -4.89122      0.544526      0.352336     0.0105996      0.123812     0.0210591   -0.00677330       0.00000       0.00000       0.00000       0.00000       9.24055       10.8642       11.1796       9.32444       7.03182       4.79881       3.52204       1.89488       1.11617      0.511188      0.238352     0.0735437     0.0231843    0.00409879       0.00000       0.00000       0.00000       0.00000
   7  17 2868.3217    3.1781  0.6559 12.4904 -0.0070  0.0369   0.1508   0.0838    0.1309   0.0000   452.9529       46.6979       9.91414       16.4156      -7.86590       3.24087      -5.24441       3.44193     -0.959177     -0.475887     0.0995770    -0.0602318     0.0136237    0.00129885       0.00000       0.00000       0.00000       0.00000       9.47379       10.5591       9.12986       8.01689       7.03507       5.00235       3.42753       1.82859      0.961501      0.382752      0.171299     0.0567559     0.0168922    0.00328067       0.00000       0.00000       0.00000       0.00000
   7  18 3005.6817    3.7295  0.7490 12.8096 -0.0102  0.0379   0.1685   0.0987    0.1386   0.0000   428.7175       19.3082       15.5108     -0.392934     -0.256928      -4.35936      0.250438      -1.66247     -0.419939     -0.505723   -0.00411959     -0.105338     0.0278819   -0.00476339       0.00000       0.00000       0.00000       0.00000       7.84672       9.35385       8.17703       8.12173       5.98565       4.58813       2.94802       1.72787      0.975025      0.412351      0.191407     0.0613999     0.0165739    0.00383804       0.00000       0.00000       0.00000       0.00000
   7  19 3142.6789    4.0048  0.8746 12.6402 -0.0026  0.0521   0.1602   0.1004    0.1839   0.0000   444.4087       27.7166       23.4482      -3.54197      -10.2021      -4.27768      -6.92227       2.06266       1.13718     -0.704378    0.00116290     0.0779197     0.0101031    0.00167838       0.00000       0.00000       0.00000       0.00000       10.1235       10.3624       13.2161       10.5378       7.36775       6.00024       4.59730       2.07449       1.09168      0.740579      0.313678      0.100811     0.0266654    0.00426870       0.00000       0.00000       0.00000       0.00000
   7  20 3279.7792    3.9133  1.3856 11.8255 -0.0048  0.0526   0.1269   0.1174    0.2728   0.0000   417.3746      -5.89357      -7.40215       14.4926      -6.37259       2.09898      0.760499      0.643665      0.711710      0.751906      0.434649    -0.0278191    -0.0141426   0.000306336       0.00000       0.00000       0.00000       0.00000       10.6904       13.4398       12.0015       11.4609       8.51352       6.48168       4.07172       2.51871       1.45794      0.612098      0.285829     0.0954186     0.0251722    0.00572609       0.00000       0.00000       0.00000       0.00000
   7  21 3417.6119    3.0290  1.8164 11.8786 -0.0040  0.0635   0.0955   0.1568    0.1999   0.0000   445.5958       10.8192       23.1083      -4.69261      -7.71029      -2.89732       2.07234       2.61773     -0.242711     -0.536133      0.120981      0.143297   0.000353230   -0.00643564       0.00000       0.00000       0.00000       0.00000       14.0686       16.4672       16.1444       14.4559       10.9339       7.98716       5.19077       3.19182       1.61470      0.848919      0.329344      0.120289     0.0320086    0.00632796       0.00000       0.00000       0.00000       0.00000
   7  22 3555.4000    2.7142  2.6890 11.0514  0.0023  0.0805   0.0690   0.2147    0.2355   0.0000   442.8940       26.2002       37.2031       17.2094       1.07576      -17.5696      -6.94706       5.32981       1.28884      -1.31516     -0.209336    -0.0683148    -0.0285510    -0.0119440       0.00000       0.00000       0.00000       0.00000       17.2740       22.0201       21.4831       17.6806       14.2361       9.77968       6.80461       3.60454       2.08861      0.938132      0.447632      0.145636     0.0464573    0.00844271       0.00000       0.00000       0.00000       0.00000
   7  23 3693.4368    2.1855  3.4493 11.0901 -0.0039  0.1027   0.0513   0.2715    0.1517   0.0000   463.7457      -4.21172       7.30593      -3.53273      -9.57996      -1.75948       5.71553      -6.12504       1.94226      -1.50123     -0.730438     0.0446597     0.0499188     0.0109992       0.00000       0.00000       0.00000       0.00000       21.6028       27.6816       26.1604       22.3778       18.7211       12.4522       8.58427       5.13823       2.88854       1.31620      0.555005      0.195207     0.0598666     0.0107204       0.00000       0.00000       0.00000       0.00000
   7  24 3831.8253    1.9319  5.6254 10.2173 -0.0019  0.1333   0.0352   0.3566    0.1455   0.0000   444.9579      -3.55410       55.8422       22.8846       56.6611      -17.0719     -0.672696     -0.645795      -6.93078     -0.287197     -0.736122      0.210650    -0.0165623    -0.0202110       0.00000       0.00000       0.00000       0.00000       28.0568       35.0213       34.3591       30.1987       23.4381       16.9082       10.7823       6.83288       3.78143       1.72106      0.750288      0.273000     0.0732554     0.0140330       0.00000       0.00000       0.00000       0.00000
   7  25 3970.4381    1.5689  6.0579 10.4897 -0.0029  0.1549   0.0319   0.4245    0.1008   0.0000   443.8561       40.6753      -47.5160      -30.4490      -13.3535      0.826419       21.6508       2.86597     0.0873977      -2.74922     -0.271818      0.493069     0.0984462   0.000397618       0.00000       0.00000       0.00000       0.00000       33.6234       42.2213       39.0714       35.7480       28.2631       20.2828       13.3412       8.34003       4.54881       2.16445      0.886433      0.310397     0.0854201     0.0165986       0.00000       0.00000       0.00000       0.00000
   8  11 2086.0973    0.6948  0.4750  9.7036 -0.0170  0.0361   0.0384   0.0756    0.0967   0.0000   446.7914       6.69310      -1.02899     -0.417021      -5.73658      -5.25799       3.73429       2.28875     0.0306266     -0.991926     0.0839286     0.0526340   -0.00124133     0.0467614   -0.00296689    0.00179826       0.00000       0.00000       7.01270       7.05971       7.71815       7.09721       6.30807       4.20155       3.05208       2.14417       1.25903      0.710343      0.364482      0.128133     0.0481657     0.0183233    0.00447574   0.000694367       0.00000       0.00000
   8  13 2362.9126    1.3209  0.7683 10.4588  0.0008  0.0392   0.0534   0.0831    0.1371   0.0000   437.3834      -11.0332       12.7729      -5.72927     -0.834625      -4.35909     -0.911795       4.30967      0.533551     -0.115545      0.153664      0.148769     0.0208488    -0.0328025    0.00250311   -0.00215370       0.00000       0.00000       6.52610       9.02593       7.99343       7.93790       6.73964       4.68213       3.57388       2.17372       1.45108      0.715390      0.384562      0.150438     0.0657012     0.0190769    0.00599571    0.00111780       0.00000       0.00000
   8  14 2499.4424    1.6712  0.9037 11.0138  0.0012  0.0470   0.0631   0.1007    0.1483   0.0000   439.8179      -22.0250      -8.89482      -7.91848      -9.58313      -1.76387      0.985741      -4.33384       1.56232      0.577856     -0.656007     0.0825154     0.0313863   0.000241071   -0.00843094    0.00137209       0.00000       0.00000       9.53013       11.3993       11.5804       10.3574       7.57529       5.17129       3.83500       2.35978       1.33907      0.767071      0.407501      0.180913     0.0632413     0.0183980    0.00511050   0.000949789       0.00000       0.00000
   8  15 2636.0620    2.2210  0.8087 11.3308 -0.0068  0.0382   0.0842   0.0877    0.1695   0.0000   426.9833       25.5431      -4.52491      -5.09056       7.14856      -1.48149      -1.33188      -3.82961       1.95660      0.571861      0.233971     0.0510905     0.0396947    -0.0191668    0.00922528   0.000258068       0.00000       0.00000       7.70629       9.65623       9.32121       8.70816       6.20190       4.77049       3.26667       2.19380       1.15262      0.710033      0.326336      0.165212     0.0545040     0.0181698    0.00432599   0.000919542       0.00000       0.00000
   8  16 2773.7682    2.7923  0.7358 11.9532 -0.0034  0.0454   0.1131   0.0977    0.1429   0.0000   433.4000      -12.3917       4.70774       9.14597       4.52560     -0.372895       2.38758     -0.319965      -1.34616     -0.130843      0.342986      0.139171    -0.0110097    -0.0300841    0.00849091   0.000105989       0.00000       0.00000       11.4467       15.2353       14.0863       11.8416       8.45580       5.77759       3.45139       2.09647       1.12256      0.591300      0.282659      0.121921     0.0407948     0.0149108    0.00375478   0.000784040       0.00000       0.00000
   8  17 2911.5791    3.4565  0.7368 12.7213 -0.0122  0.0355   0.1372   0.0848    0.1372   0.0000   444.6082       10.0880       13.9796       6.32059       7.27407      -1.17311     -0.956224       1.46414      0.725739      -1.85141     -0.229454      0.198675    -0.0162955   -0.00842711   -0.00223536    0.00101629       0.00000       0.00000       7.34609       7.94061       7.88642       7.55822       5.96722       4.56279       3.10425       2.11687       1.18153      0.703413      0.326449      0.142593     0.0507895     0.0166072    0.00378900   0.000736168       0.00000       0.00000
   8  18 3049.0799    3.9179  0.9248 12.6113 -0.0052  0.0449   0.1380   0.1013    0.1624   0.0000   430.1038      -3.99031       7.89398      0.620732       9.95243       2.41278      -6.42537     -0.651686      0.997726      0.312436      0.182324     -0.272698     0.0182548     0.0178735    0.00226703   -0.00129513       0.00000       0.00000       7.81409       10.1134       10.4713       8.14802       7.93439       5.33527       3.86888       2.73352       1.39524      0.799962      0.436141      0.173854     0.0668866     0.0258746    0.00699869    0.00107112       0.00000       0.00000
   8  19 3186.6915    3.7916  0.8652 13.0902 -0.0043  0.0487   0.1485   0.1006    0.1373   0.0000   443.9551       3.53308       6.59176       6.44905       16.5050       2.98412      -4.95033       2.31809      0.251500      -1.45816      0.507319     -0.393167     0.0726596    0.00130352   -0.00535040   0.000515325       0.00000       0.00000       11.0928       13.8001       13.1392       11.0715       9.09682       6.04940       4.62163       2.75189       1.43946      0.891485      0.372223      0.204684     0.0628847     0.0212456    0.00616284    0.00103688       0.00000       0.00000
   8  20 3324.3669    3.3299  1.4015 12.4486 -0.0021  0.0537   0.1041   0.1424    0.1490   0.0000   445.1109       15.2316       29.3427       12.6410       9.97706      -3.96743      -2.18590     -0.411412       1.62460       1.09917     -0.170309     -0.267755    -0.0105066     0.0192058    0.00771744   0.000438165       0.00000       0.00000       10.7819       13.0634       13.0589       11.5848       9.42417       6.45358       4.58684       2.91688       1.80601       1.00378      0.477484      0.210953     0.0792649     0.0254018    0.00688746    0.00117885       0.00000       0.00000
   8  21 3462.3699    2.8455  1.7479 12.2585 -0.0097  0.0678   0.0882   0.1528    0.1252   0.0000   444.2544       11.9091       11.1478       23.1659       11.5579      -10.9877     -0.723432       5.78007     -0.147454      -2.49364      0.148364     -0.326867    -0.0833689    -0.0446979    -0.0142965    0.00112685       0.00000       0.00000       12.7813       15.8912       15.1254       14.4690       11.5139       8.45183       5.85087       3.86136       2.51658       1.28293      0.698854      0.256944      0.111722     0.0329314    0.00917129    0.00170913       0.00000       0.00000
   8  22 3600.9448    2.4932  3.1281 11.3734  0.0010  0.0854   0.0543   0.2277    0.1052   0.0000   452.9267       7.88819       35.3494      -11.6490       11.1790       8.08443       12.3931      -8.44984      -5.90832      -1.14774      0.208962     -0.241916    -0.0383610     0.0646623    -0.0171858   -0.00152804       0.00000       0.00000       16.2299       20.8237       18.6626       17.1588       14.7179       11.6031       8.45964       5.22932       3.11795       1.69060      0.767116      0.368341      0.137215     0.0445759     0.0120787    0.00219657       0.00000       0.00000
   8  23 3739.6431    1.9952  4.1692 10.8759  0.0025  0.1068   0.0387   0.2737    0.1058   0.0000   426.5836      -8.76407      -16.9454      -3.56213      -9.71896       5.00700      -15.4208      -11.6503       3.16433       4.61739     -0.260489      0.374734     -0.128660    -0.0791056    0.00833518   -0.00349352       0.00000       0.00000       19.7361       24.2711       24.1008       21.5155       18.0314       13.6257       9.94238       6.40909       3.78955       2.04531       1.07753      0.457056      0.177661     0.0569924     0.0151288    0.00258789       0.00000       0.00000
   8  24 3878.5483    1.8171  5.3647 10.4501 -0.0033  0.1266   0.0318   0.3307    0.1039   0.0000   423.4074       18.7126       61.3874       32.9108      -9.46794      -27.6337       2.27886       8.20840      -1.75239      -8.62520      -2.76692      0.295158     0.0487036     0.0554395     0.0103549   -0.00408596       0.00000       0.00000       23.6447       28.2807       29.0989       24.4813       22.4305       16.4059       11.7497       7.86976       4.65619       2.57766       1.28781      0.557511      0.212098     0.0719976     0.0188768    0.00287906       0.00000       0.00000
   8  25 4017.5557    1.4540  6.9099 10.3106 -0.0052  0.1535   0.0245   0.4155    0.0768   0.0000   474.0632      -58.8717      -28.7550       3.23931       20.7328       13.6158      -7.26371      -16.4951      -4.95983       6.94433      -2.40365      -1.14136      0.586825      0.121496    0.00674253   -0.00188939       0.00000       0.00000       28.7452       36.0172       36.6749       32.6209       26.8007       20.6827       14.4690       9.62328       5.83929       3.42696       1.55677      0.765076      0.278255     0.0910414     0.0221251    0.00372747       0.00000       0.00000
   8  29 4576.2591    0.7149 17.7862  9.7528 -0.0096  0.4717   0.0136   1.1684    0.0469   0.0000   323.6458       29.3592       4.90081      -9.77871      -15.2422       17.3315       39.9666      -41.0061      -29.8254       20.5087       6.72636      -2.75256     -0.127410      0.430880     0.0811285  -0.000986662       0.00000       0.00000       86.3400       107.471       112.412       98.0660       83.8685       66.1775       48.0822       31.5628       19.7776       11.3554       5.49245       2.55455      0.975312      0.303089     0.0738045     0.0117543       0.00000       0.00000
   9  13 2402.3118    1.3722  0.7867 10.5488 -0.0061  0.0356   0.0574   0.0951    0.1267   0.0000   428.0284      -5.78292       11.7426      -3.56508      -10.3947       3.92162       1.56101      -1.95744      -1.66669     -0.898561     -0.130596     -0.203699     -0.163625     0.0149223    -0.0242704  -3.37008e-05   -0.00231459  -0.000227535       5.69750       7.58720       7.15470       6.98326       5.90655       4.35403       3.50161       2.15939       1.48703      0.930013      0.445366      0.267453     0.0996096     0.0515179     0.0158260    0.00495169    0.00138119   0.000236466
   9  14 2539.4770    1.7930  0.8284 10.9658  0.0016  0.0396   0.0661   0.0887    0.1377   0.0000   435.0615       15.6584       15.4399      -11.3303     -0.704386       2.27820      -7.99809      -1.27196       2.75571     -0.285947      0.379172     0.0483388    -0.0747716     0.0145903    0.00453772    0.00554314   0.000561419  -0.000468885       5.94432       8.20367       7.71208       7.04008       6.45958       4.47632       3.73035       2.45754       1.57712      0.893968      0.535632      0.260159      0.126388     0.0465367     0.0173701    0.00534679    0.00150890   0.000249719
   9  16 2815.2162    2.8971  0.8354 11.7804 -0.0034  0.0395   0.1097   0.0885    0.1580   0.0000   437.0180       18.7134       13.6247       9.03942      -2.44758     -0.452173       4.80605      -2.14014      0.291925     -0.623394    -0.0182747     -0.224487    -0.0624207     0.0836789     0.0165121   -0.00851565   0.000730197  -5.83741e-06       6.73316       8.18849       8.53415       7.49225       6.84152       4.83174       3.40349       2.46494       1.67274      0.950062      0.546162      0.284892      0.116632     0.0470967     0.0189523    0.00589571    0.00133695   0.000198619
   9  17 2953.4942    3.7732  0.7441 12.2757 -0.0067  0.0334   0.1543   0.0827    0.1498   0.0000   443.4218       10.7914       6.50934       8.49880       2.20444      -6.54976      0.111899      -3.97847    -0.0301692     -0.887716     -0.277631    -0.0954973    -0.0281381     0.0469260     0.0247445    0.00294953  -0.000822218  -0.000217632       5.56539       6.87270       7.54716       6.38771       5.39795       4.15022       3.16935       2.17038       1.33038      0.749308      0.414591      0.240070     0.0934310     0.0450757     0.0159906    0.00474727    0.00115730   0.000181144
   9  19 3229.5330    3.8985  0.8790 12.9592 -0.0012  0.0382   0.1449   0.0937    0.1386   0.0000   442.8685      -5.23073       9.27482      -6.94820       2.43234       3.97592      -4.61845      -1.11377      -1.29593      0.731293     -0.608605      0.526374     -0.212479     0.0355213    -0.0123192   9.75567e-05    0.00237179  -7.89347e-05       5.92342       8.20088       7.48360       7.20682       6.35374       4.81034       3.67772       2.53490       1.60149       1.00374      0.497995      0.287659      0.108953     0.0532611     0.0165953    0.00567123    0.00148280   0.000255013
   9  20 3367.6941    3.2287  1.3912 12.8728 -0.0061  0.0582   0.1033   0.1391    0.1051   0.0000   436.6387       15.3187      -3.83864       19.6899       22.1995       2.76113       1.49534       6.28902       5.08188      0.918608       1.00742     -0.709210     0.0376562     0.0683549    0.00560506  -0.000473497  -0.000849373  -4.73378e-05       9.49902       12.5977       11.5656       11.0813       8.95695       7.62891       5.44830       4.05686       2.37858       1.44007      0.809894      0.385606      0.195602     0.0737908     0.0269493    0.00865620    0.00193414   0.000379870
   9  21 3506.1941    2.6537  2.2178 12.0800 -0.0090  0.0708   0.0679   0.1759    0.0847   0.0000   438.2784      -19.8451       7.95403       23.3659       18.2434      -8.00212      -7.29716      -13.7286      -5.07117      -2.01194      -1.04543      0.113092     -0.320307     0.0942986     0.0338235   -0.00436723   1.94695e-05  -0.000537274       11.5908       14.7473       14.1823       13.8479       11.6990       8.85894       6.81268       4.95730       3.02471       1.90328       1.00109      0.570695      0.232423      0.102791     0.0320369     0.0104102    0.00251554   0.000440547
   9  22 3645.1742    2.2282  3.6254 11.4448 -0.0053  0.0891   0.0465   0.2358    0.0728   0.0000   423.0996      -5.32963       8.03612       12.2771      -3.12294       6.46106       1.15381      -4.47999      -8.07844      -4.83691      -1.87648      0.173529    -0.0259008    0.00292478    -0.0178658    -0.0120154    0.00310436  -0.000237595       14.6449       17.8778       17.9270       16.8542       14.6789       11.8375       8.64052       6.27527       4.01920       2.37355       1.34839      0.685784      0.309749      0.124208     0.0449262     0.0138449    0.00321480   0.000528964
   9  24 3923.2749    1.5280  6.2681 10.6065 -0.0047  0.1356   0.0262   0.3841    0.0663   0.0000   430.0164       19.6605       15.7859      -25.4848      -12.6572       14.0511       6.15894      -1.53431      -7.96882      -4.10154       6.67936      0.728017      -1.09494      0.169358      0.198935    0.00153947   0.000362031   6.07343e-05       21.1967       27.9173       28.0134       26.1359       22.1809       18.2284       13.4162       9.58352       6.18957       3.82884       2.09814       1.11606      0.491901      0.213012     0.0735100     0.0224195    0.00520444   0.000870664
   9  25 4063.2006    1.2766  6.9748 10.4772 -0.0113  0.1623   0.0233   0.4342    0.0591   0.0000   436.8626       1.46700       19.6248      -8.89621      -25.1670       22.2377       26.3455      -23.8341      -20.6981       1.20212       6.84588      -3.65426      -2.30356      0.116717      0.226354     0.0135533  -0.000527040   -0.00116790       26.2970       32.3478       34.4446       29.1724       27.4124       21.4356       16.5558       11.9291       7.49691       4.68010       2.64404       1.35719      0.642309      0.253368     0.0882515     0.0273386    0.00632178   0.000903658
  10  10 2021.4950    0.6040  0.4987  9.3641 -0.0077  0.0276   0.0267   0.0621    0.0980   0.0000   432.1616     -0.749645       13.5957       2.60934      -2.03792     -0.171712      -3.53559      0.130528      0.570041     -0.487409      0.391756   -0.00865845     0.0287025    0.00165508     0.0108565    0.00860459   -0.00891761  -0.000775023       4.73897       5.38842       5.30165       5.27851       4.85311       3.42855       2.74434       2.04377       1.38286      0.802154      0.483644      0.295984      0.142672     0.0699076     0.0245349    0.00945131    0.00322906   0.000889104
  10  12 2302.8847    1.1521  0.7227  9.8730 -0.0113  0.0337   0.0451   0.0847    0.2100   0.0000   441.5371      -5.57159       3.58537      -3.56455      -4.69608      0.652047       1.34233     -0.463446     -0.993544      -1.04563     -0.339361      0.323794     -0.205987     0.0691074  -0.000307134   -0.00891389    0.00617011   0.000216973       5.82532       7.28512       7.30500       6.78737       5.42263       4.47101       3.40520       2.39649       1.49806      0.924573      0.530824      0.277843      0.145467     0.0713940     0.0310284     0.0114467    0.00372367    0.00106705
  10  13 2440.7606    1.5258  0.7507 10.9608 -0.0045  0.0386   0.0570   0.0799    0.1291   0.0000   428.7175      -5.05219       1.09068       3.90782       5.73612       8.49692      0.239544      -2.55818     -0.496316       1.53971     -0.119465     -0.250380     -0.284102     0.0738666     0.0349264    0.00614620    0.00208938  -3.73266e-05       5.79937       7.24793       6.75398       6.77356       6.33809       4.50722       3.99119       3.11112       1.95882       1.13270      0.687931      0.385867      0.219862     0.0979003     0.0420784     0.0138565    0.00461651    0.00140611
  10  14 2578.6189    1.8689  0.9625 11.2097 -0.0026  0.0403   0.0636   0.0966    0.1299   0.0000   440.7309      -2.71436       1.18990      0.966950       2.58955       2.33538       1.32410     -0.656560       2.16072       1.63265     0.0280395     0.0505191    -0.0958115    -0.0852397   0.000925649    -0.0160340    0.00455310    0.00129639       6.51868       8.26670       8.58087       7.75714       6.92431       5.27414       3.84317       2.61170       1.80813       1.21092      0.724436      0.387213      0.193301     0.0910707     0.0388408     0.0149008    0.00519701    0.00147321
  10  15 2716.9700    2.6561  0.7719 11.5255  0.0027  0.0400   0.0939   0.0740    0.1447   0.0000   433.9139       6.64068       15.2595       1.06819       2.27320      -1.39055      -4.16197      -1.12566       3.38901     -0.474718     -0.150351     -0.111966    -0.0646909     0.0274860    -0.0333805  -0.000837918   -0.00630923   -0.00140594       5.21481       7.70193       7.04443       6.97763       5.82763       5.10813       3.10811       2.72178       1.55657       1.11303      0.628174      0.362217      0.173595     0.0882761     0.0402043     0.0116167    0.00593890    0.00144079
  10  16 2855.6822    3.2016  0.7801 12.1184 -0.0001  0.0345   0.1120   0.0738    0.1377   0.0000   432.4648       5.25364       10.0987      -5.15007       11.2771       1.16862      0.160386     -0.552335       1.66028     0.0727204      0.496010      0.187208    -0.0169086    -0.0389817     0.0401253    0.00474375    0.00373812    0.00102100       5.42761       6.15842       6.35935       6.08800       5.25606       4.46676       3.54183       2.37982       1.62714       1.11261      0.660353      0.331873      0.168504     0.0796206     0.0364486     0.0132303    0.00432740    0.00119866
  10  17 2994.4475    3.7039  0.7918 12.3337  0.0025  0.0359   0.1405   0.0869    0.1366   0.0000   436.3778       5.40157       9.67982       10.7407       1.02386      -5.73488     -0.911397      0.412374       1.54340      0.101424      0.169787     -0.669554     -0.319464      0.203062    -0.0792882    0.00487842    0.00424956   4.56522e-05       5.59885       6.53952       7.33211       5.74897       5.51098       4.48686       3.10278       2.58155       1.62165      0.906423      0.606204      0.316608      0.162920     0.0877486     0.0341914     0.0115860    0.00521325    0.00144487
  10  18 3132.9340    3.9117  0.9439 12.3500 -0.0066  0.0371   0.1289   0.0843    0.1810   0.0000   432.7859       8.61363      -7.87573       17.4246       2.51394      -3.52758       2.05510      0.550011      -2.62594      -1.91934     0.0231278     0.0377773      0.174149      0.164905     0.0390893   -0.00951162   -0.00799829   0.000245219       5.75033       7.06543       6.96057       6.89852       5.66406       4.71830       3.69610       2.63321       1.74052       1.18015      0.625325      0.372245      0.183451     0.0885771     0.0372898     0.0153229    0.00436279    0.00135389
  10  19 3271.3576    3.6714  1.2962 12.2217 -0.0030  0.0431   0.1026   0.1085    0.1414   0.0000   447.2711       10.5280       5.85771       2.45305       14.3296       4.36582      -6.17794      -1.20613       2.37477       1.37928      0.758086    0.00749235      0.339059     0.0852517     0.0147059    -0.0272767     0.0121027    0.00168197       6.93978       8.44855       8.66108       7.81037       7.14249       5.50960       4.32692       3.10326       2.08368       1.29429      0.733641      0.424984      0.224011     0.0975964     0.0427890     0.0162509    0.00550388    0.00162423
  10  20 3410.1537    3.0326  1.6985 12.2867 -0.0139  0.0583   0.0839   0.1415    0.1006   0.0000   441.3930       2.53757       34.2309      -1.28856      -3.09370      0.961892       6.64906      -3.09574      -6.98443      -3.25242    -0.0953177      0.507554     0.0854133     0.0402239    -0.0884007   -0.00276232   0.000406313   0.000229487       8.43225       11.7834       10.8256       11.1821       8.74514       8.07300       5.81682       4.28768       2.89663       1.82211       1.04410      0.584316      0.286674      0.141378     0.0580609     0.0241513    0.00797394    0.00225373
  10  21 3549.0285    2.5833  2.6465 11.7493 -0.0021  0.0749   0.0569   0.1704    0.0790   0.0000   465.1582      -5.93926      -1.52855       22.1278      -8.83830      -2.69057      -10.9029      -2.14765      -1.84446     -0.512209      0.576365       1.34085     -0.399490     -0.179236    -0.0692198   -0.00779240    0.00213094   -0.00135728       10.3586       14.0722       13.4653       13.4369       11.3991       9.21964       7.34473       5.25141       3.64524       2.28717       1.37843      0.773292      0.417851      0.183951     0.0835402     0.0312357     0.0100843    0.00291254
  10  22 3688.3751    2.1181  3.6699 11.4331 -0.0014  0.0918   0.0427   0.2272    0.0666   0.0000   439.9382       20.0930       7.37970       39.6414       11.8400       5.99166       5.27307       8.55080      -2.31933    -0.0601368     -0.545650      -2.45456      0.383721      0.123206    0.00472763   -0.00681950   -0.00210521   -0.00197228       13.3690       17.2227       16.4397       16.2985       14.5624       11.8288       9.31436       6.60168       4.83948       2.88204       1.86416       1.00898      0.510666      0.249092      0.100008     0.0387372     0.0130335    0.00355306
  10  23 3827.8253    1.7728  4.8923 10.9667 -0.0054  0.1059   0.0324   0.2921    0.0626   0.0000   465.9169       55.8306       27.6766       10.0859       12.7425       33.7716      -20.3360       1.96466       2.81109      -2.14495      -4.03880       1.10337       1.26444     -0.131569     -0.215638     0.0583838     0.0278695   -0.00678712       16.3987       21.0209       21.3909       19.6292       17.9237       13.7722       10.9831       7.59800       5.40483       3.45404       2.09851       1.16282      0.610535      0.276065      0.121064     0.0456271     0.0146388    0.00426561
  10  24 3967.6915    1.4553  6.4588 10.5691 -0.0043  0.1349   0.0247   0.3554    0.0592   0.0000   430.5448      -62.0628       12.0232       49.7220       1.52163       20.1148       2.97234      -13.1813     -0.244927      0.690012      -3.25593       2.95527      -1.06373   -0.00194823      0.210122    -0.0679059    -0.0333099     0.0122287       19.7695       25.2503       26.1791       23.9749       22.0759       17.7466       14.1248       10.4143       7.07379       4.48240       2.69261       1.50933      0.798798      0.369656      0.161284     0.0619080     0.0203477    0.00593118
  11  10 2057.9610    0.6279  0.5097  9.3646 -0.0081  0.0274   0.0282   0.0623    0.0857   0.0000   440.6424       1.47778       10.3191      -5.02977       1.52014       3.75047      -3.30837      -1.18116      -1.05322      0.227877      0.877414     -0.107987     0.0361694    -0.0531782   -0.00289894     0.0370297    0.00302753    0.00392507       4.05404       4.48444       4.95448       5.00506       4.06010       3.29269       2.68134       2.10447       1.33909      0.931384      0.599742      0.341185      0.195734      0.107323     0.0493441     0.0252686    0.00891249    0.00294093
  11  11 2199.7819    0.8399  0.7155  9.6558 -0.0011  0.0309   0.0312   0.0819    0.1350   0.0000   443.1860      -4.19066       3.95096      -4.18019       6.15283       2.64372      -2.34011      -1.65767      -1.59739     -0.602036      -1.11752     -0.440272    -0.0200943     0.0212118     0.0482618     0.0196524     0.0138666   -0.00217729       4.35952       5.51256       5.98461       5.07366       4.95593       3.75098       3.04131       2.30033       1.52499       1.04256      0.615020      0.381034      0.206631      0.105734     0.0525315     0.0213501    0.00922590    0.00328650
  11  13 2478.4497    1.6513  0.9058 10.3612 -0.0046  0.0358   0.0560   0.0814    0.3031   0.0000   433.6358      -4.62698       15.1694       2.28440       10.4550       5.99350       2.66482       2.31918       1.20533       1.30452      -2.29803      -1.13589      0.292264      0.120374    -0.0302398    -0.0249846    0.00465810    0.00692952       5.01799       6.33970       6.44226       6.01482       5.64345       4.73645       3.63750       2.57650       1.91027       1.27342      0.886198      0.504430      0.275762      0.131003     0.0690640     0.0287641     0.0110341    0.00407822
  11  14 2616.8947    1.9804  0.7884 11.7694 -0.0069  0.0356   0.0734   0.0853    0.1208   0.0000   435.9508       3.32444       13.3762       14.8743     -0.920793      -3.24096       3.34152      0.742748      -2.68123      -1.92152     -0.172635     -0.425277     -0.333204      0.125955    -0.0253638    -0.0322637     0.0121413   -0.00341243       5.27233       6.00368       6.82046       6.00669       5.22802       4.77760       3.86230       2.55638       2.07762       1.37334      0.739097      0.487906      0.263282      0.127048     0.0655349     0.0266981     0.0119573    0.00438983
  11  15 2756.2102    2.5712  0.8049 11.9991  0.0044  0.0408   0.0892   0.0823    0.1138   0.0000   437.1701       3.84690       5.91391       5.72437       3.66372      -4.16643      -6.44645       2.01768       3.11204     -0.177937      -1.20045      0.335573      0.232556    0.00273242    -0.0797427    -0.0307134   -0.00630866    0.00597256       4.67280       7.36575       6.60786       6.17598       6.37201       4.16410       4.26652       2.44976       2.20123       1.26170      0.817912      0.489905      0.253820      0.136907     0.0614630     0.0265549    0.00983711    0.00349101
  11  16 2895.3880    3.4289  0.6778 12.2302 -0.0063  0.0347   0.1234   0.0673    0.1220   0.0000   431.3548       2.96026       22.6783       15.3648     -0.303012      -5.70439      -1.90821      0.814078      -1.38881      -1.11179    -0.0764660    -0.0270987     -0.111554      0.341762   -0.00166608     0.0403523    -0.0158747   -0.00243829       5.50793       5.59738       5.22429       5.87170       5.73241       4.46962       3.32294       2.60934       1.96696       1.35656      0.758928      0.526894      0.273689      0.148823     0.0620921     0.0260812    0.00930726    0.00361328
  11  17 3034.5671    3.9369  0.8665 12.4502  0.0010  0.0337   0.1296   0.0790    0.1325   0.0000   441.7594       1.87504       3.44512       3.12873     -0.620862       5.94859      -1.62422     -0.462737      -4.22633      -1.51015       1.00926   -0.00579160      0.296885    -0.0636770    -0.0631236   -0.00928900   -0.00107091   0.000874313       4.74210       5.84754       6.06295       5.52877       4.81582       4.45009       3.32923       2.50779       1.93490       1.19963      0.716330      0.429187      0.249970      0.124097     0.0580126     0.0257882     0.0103267    0.00419703
  11  18 3173.5060    4.0164  0.8177 12.6639  0.0001  0.0309   0.1293   0.0757    0.1292   0.0000   432.3171      0.153104       2.31041     -0.124411       1.24229     -0.429122     -0.560717      -1.38774       1.73372      0.671204     -0.533156      0.373485      0.163700    -0.0718073   -0.00366947    0.00898187   -0.00237428   -0.00357798       4.42233       5.58394       5.81003       5.63993       4.74393       3.97442       3.12085       2.41832       1.62142       1.11720      0.621874      0.415047      0.208731      0.120423     0.0540802     0.0253582    0.00969590    0.00376755
  11  19 3312.3421    3.5330  1.5275 12.0066 -0.0042  0.0459   0.0900   0.1106    0.1205   0.0000   442.1678       14.1419       11.7103      -4.53183       6.05866       8.55527      -2.75862      -9.12353      0.994409     -0.515496      -1.59844      0.503795     -0.364011    -0.0387165    -0.0789129     0.0319094    0.00397775   -0.00338583       6.46317       8.01202       7.76066       8.00161       6.80875       5.86049       4.89305       3.54496       2.69231       1.63619       1.12764      0.615677      0.357838      0.173105     0.0891605     0.0362876     0.0154921    0.00541315
  11  20 3451.6656    2.9438  2.0202 11.8628 -0.0050  0.0550   0.0677   0.1363    0.0914   0.0000   454.3240       21.1765       2.44565      -12.3473       4.77117       1.92149      -2.60890      -6.20244      -4.74883      -1.51597     -0.861911     -0.404238      0.546318     0.0288735     0.0140179      0.102532    -0.0300381   -0.00779210       7.00495       9.68383       9.44284       9.08144       8.16722       6.74112       5.56220       4.06897       2.95886       1.88170       1.28239      0.731614      0.398261      0.227007     0.0947732     0.0509291     0.0163803    0.00663510
  11  21 3591.1761    2.4475  2.8173 11.5744 -0.0100  0.0694   0.0494   0.1704    0.0730   0.0000   423.2407       24.7305       14.0499      -4.47989       10.8333       14.0320       14.4891      -9.11994      -7.33667       1.60490    -0.0240760    -0.0957031      0.102340      0.116856     0.0340407    -0.0652285    -0.0339433     0.0186279       9.73100       12.0680       12.4921       12.2198       10.8389       9.05288       7.22896       5.11076       3.64670       2.53882       1.63839      0.969859      0.523009      0.263063      0.132340     0.0567780     0.0236568    0.00832312
  11  22 3730.8408    1.9928  4.3876 11.1345 -0.0029  0.0899   0.0337   0.2405    0.0565   0.0000   417.2813       12.5942       7.20150       28.9454       4.72466      -25.9783      -8.85485       8.83656       7.90220      -9.09549       1.48818      0.849987      0.925841     -0.653818      0.216580     0.0381157    -0.0467307    -0.0118751       11.6443       15.6710       16.1010       14.9601       13.6996       11.4872       9.38135       7.01365       5.08967       3.39676       2.21478       1.33947      0.733155      0.418080      0.184085     0.0934512     0.0314631     0.0124131
  11  23 3870.6884    1.6285  5.2957 10.8383 -0.0035  0.1088   0.0279   0.2901    0.0576   0.0000   458.9291       64.8781      -25.6671       8.31369      -4.82043      -5.19347      -13.5667       3.45151       6.10201       2.93071      -5.06675       1.75789      0.265570     -0.132789     -0.164756     -0.103477     0.0334477    -0.0252791       14.3943       18.4138       19.5528       18.4456       16.7682       13.5919       11.2687       8.42522       6.11098       4.01091       2.52773       1.52671      0.865620      0.453680      0.225173     0.0956586     0.0392459     0.0139575
  11  24 4011.2007    1.3471  7.0015 10.4656 -0.0027  0.1358   0.0224   0.3728    0.0563   0.0000   425.7960      -11.5317      -3.11772       56.1694       16.2571       32.5009       4.30041      -27.3512      -3.21014      -4.72415      -6.72206       2.88818       1.90085     -0.140363     0.0246980     0.0927410    -0.0661751     0.0169028       18.8085       23.6950       24.9302       24.3188       21.5858       17.7261       13.7358       10.8884       7.72743       5.13427       3.26774       1.98743       1.15371      0.623376      0.292179      0.131777     0.0483393     0.0177523
  11  25 4151.1611    1.1812  9.0364 10.1105 -0.0001  0.1679   0.0188   0.4500    0.0558   0.0000   414.7625       25.2715       15.0670       13.7946       33.8471       5.50815      -11.1659      -3.08244      -18.0928       5.05507       1.98623       2.88162     -0.134624     0.0412893      0.415187     0.0362860     -0.135503   -0.00659886       21.8877       29.0496       29.6773       28.2838       25.9189       21.9379       17.7149       13.3746       9.73657       6.51131       4.21506       2.57954       1.38894      0.773809      0.358419      0.170137     0.0597349     0.0234690
  11  26 4291.8747    0.9700 10.2919  9.9601 -0.0024  0.2005   0.0169   0.5438    0.0527   0.0000   411.9306       29.6869       54.7118      -33.9020      -29.2558      -1.01433      -8.21729       6.86741       12.3822      -11.2743      -11.5029       4.50508       2.09096      -1.51043    -0.0485547      0.114183    -0.0653826     0.0246561       26.6216       34.6552       36.7553       34.3612       31.6718       25.7051       21.9819       16.0097       11.5340       8.00783       5.06820       3.06471       1.76091      0.887853      0.463727      0.194114     0.0784333     0.0275175
  12  10 2093.6019    0.7086  0.5737  9.5466 -0.0146  0.0340   0.0273   0.0608    0.0909   0.0000   434.3798       4.53251       15.7771       7.50303       1.13874       3.43368      0.983347      0.645484      -2.40357      0.806430       1.10480    -0.0492838     0.0466723      0.213824    -0.0217803    -0.0457979    0.00433081    0.00980258       4.09598       5.25450       5.66449       5.54060       5.26604       3.37128       3.56669       2.47598       1.78341       1.46137      0.731208      0.557153      0.276753      0.173346     0.0926457     0.0431818     0.0212039    0.00814929
  12  11 2235.8671    0.9811  0.5482  9.9890 -0.0103  0.0321   0.0393   0.0605    0.1005   0.0000   434.8523      -6.27867       14.5792     -0.755260      -3.32231     -0.643863       3.02163       2.17952       1.47373      -2.82778     -0.530898     -0.652593     -0.208947      0.320317    -0.0719635    0.00857875    -0.0388926    0.00329663       4.32829       6.39890       6.37933       6.22860       5.30051       4.21972       3.35884       2.12231       1.83191      0.996645      0.762557      0.420147      0.264409      0.155569     0.0757626     0.0374751     0.0166396    0.00669479
  12  12 2376.3015    1.2101  0.9331 10.4240 -0.0082  0.0368   0.0392   0.0873    0.1549   0.0000   440.7689       3.06807       21.9899      -14.4820      -10.8305       4.99772       1.40741      -3.06175      -3.11841      -2.15789       1.02373       1.21308      0.546075     -0.177066    -0.0985111    -0.0680270   -0.00174343     0.0105907       4.73237       6.16715       6.43577       6.37706       5.66975       4.74595       3.76588       3.07670       2.05797       1.45355      0.937240      0.626766      0.328810      0.197924      0.103346     0.0506563     0.0268245    0.00913544
  12  13 2515.3984    1.8268  0.9466 10.3950 -0.0105  0.0398   0.0608   0.0877    0.3562   0.0000   440.9194     -0.320874       5.45875      0.163796       1.42778       1.31083      -4.83425       1.07672     -0.280521     -0.285497     -0.213620     -0.171890     0.0995165      0.143582    -0.0686346    -0.0995950     0.0235585    0.00662447       6.14133       6.61157       5.38960       5.78248       6.83614       6.05583       4.44640       2.64919       2.00910       1.80204       1.35185      0.899447      0.503955      0.241774      0.114648     0.0492041     0.0210839    0.00789055
  12  14 2654.5330    2.2705  0.8232 11.2051  0.0105  0.0352   0.0741   0.0751    0.2103   0.0000   438.7851       6.87583       9.19329       2.64537     -0.931109       1.48873      -1.30894       2.87633      -1.87639      0.805453      -1.15292     -0.906545     -0.105175      0.232229      0.150039    -0.0392098    -0.0216322    0.00474781       4.28379       5.60024       6.16920       5.15822       5.27549       4.10284       3.50125       2.65816       1.95396       1.30967      0.859837      0.540007      0.295038      0.186364     0.0900002     0.0447672     0.0201903    0.00814568
  12  15 2794.5221    2.8084  0.9398 11.6171  0.0012  0.0323   0.0828   0.0827    0.1780   0.0000   436.3587      -2.13640       7.90418       12.0187       3.16303       1.01331      -1.75195      -8.22380       3.97524    0.00901028      0.202605   -0.00906777      0.218111    -0.0404680    -0.0321976    -0.0416598    0.00522579    0.00936061       3.71734       4.89828       5.11682       5.07684       4.38881       3.79669       3.35049       2.37114       1.88688       1.23818      0.833296      0.491661      0.302330      0.176203     0.0891539     0.0422826     0.0205090    0.00892040
  12  16 2934.3835    3.7271  0.7672 12.4486 -0.0003  0.0310   0.1211   0.0697    0.1175   0.0000   438.6564     -0.722014       11.5648       3.93722       1.77783       4.97759      -1.02141      0.706136      -2.30886      -1.63121       1.24530     -0.897422    -0.0371693     0.0659950    -0.0491692   -0.00602756    -0.0256072    0.00820446       3.99775       5.40986       5.27649       5.71270       4.51779       3.99965       2.99892       2.57253       1.59069       1.23268      0.739560      0.498636      0.253735      0.161342     0.0797710     0.0399308     0.0202182    0.00812184
  12  17 3073.9215    3.8880  0.7480 12.9142 -0.0036  0.0296   0.1303   0.0681    0.1078   0.0000   432.9004       2.33492       7.91423       2.35297      -6.72899       4.96536       2.87264      -2.32131       5.78200     -0.345008     -0.317571      0.108295     -0.102976    -0.0977031    0.00448485    -0.0142187   -0.00655948    -0.0109468       4.12307       5.07579       5.09704       5.22557       4.60421       3.95092       3.08428       2.39818       1.90643       1.23247      0.776757      0.464933      0.309085      0.164300     0.0916395     0.0411090     0.0181619    0.00727206
  12  18 3213.2167    3.9267  1.1087 12.5751 -0.0081  0.0390   0.1131   0.0907    0.1499   0.0000   439.4710      -3.99302       5.14339       11.8786     -0.486808      -3.25388      -1.40601       3.69178       5.46177     -0.240440     -0.770108       1.42683    -0.0374542      0.125055     0.0176187     0.0291514   -0.00955267   -0.00362651       5.49983       7.35702       7.53056       7.20197       6.42557       5.17867       4.11193       3.08152       2.22295       1.44594       1.04902      0.604744      0.376055      0.179856      0.107151     0.0465876     0.0238717    0.00877604
  12  19 3352.5920    3.4567  1.4686 12.0680 -0.0016  0.0437   0.0843   0.1046    0.1150   0.0000   441.4051       10.0877      -4.44429       17.4396       7.79751       2.21477      -2.30677      -6.49078      0.303514     -0.201962      0.802997      -1.23279     -0.668080    0.00620208      0.247270     -0.153930   -0.00308451     0.0210965       5.32647       7.18632       6.69786       7.03701       6.55640       5.47702       4.48420       3.40863       2.53500       1.84654       1.15659      0.800024      0.430343      0.268960      0.123205     0.0660783     0.0256176     0.0114905
  12  20 3492.3645    2.7871  2.2653 11.6325 -0.0028  0.0553   0.0574   0.1320    0.0827   0.0000   430.3137       14.3172       2.54179      -6.91823       5.42472     -0.311740   -0.00968963      -9.62792      -1.22473      -1.29308       2.15561     -0.332868     -0.790966     -0.224532    -0.0602534     0.0155002    -0.0341393   -0.00541667       7.29912       9.58668       9.73073       9.77420       8.59913       7.11437       5.91211       4.39121       3.27288       2.26875       1.50023      0.917288      0.555620      0.323445      0.162368     0.0801007     0.0346371     0.0154357
  12  21 3632.4760    2.3331  3.6470 11.1172 -0.0050  0.0728   0.0395   0.1852    0.0638   0.0000   438.7467      -1.94080       25.9118       30.6880      -6.66585      -2.40108       6.97953      -1.43769      0.808840       2.14161     -0.805282      -1.16397       1.43715      0.641676     -0.248248     -0.183405    -0.0829812     0.0125359       9.16635       11.7774       11.6634       12.2228       10.4932       9.25676       7.37853       6.12428       4.32922       3.04858       2.02692       1.29176      0.745970      0.442756      0.222620      0.109948     0.0515963     0.0200741
  12  22 3772.5432    1.8771  4.4656 11.0741 -0.0040  0.0887   0.0316   0.2291    0.0550   0.0000   432.9635       7.73880       28.6162       41.6888      -8.30765      -29.7059       18.7326      0.918331     -0.207852       1.55546      0.703134      -3.13726      0.748519    -0.0265687     -0.318402      0.115480     0.0477432    0.00798059       11.3577       14.1651       15.1828       14.7362       13.0450       11.5954       9.40334       7.16556       5.18894       3.82379       2.47118       1.54990      0.942262      0.526549      0.274620      0.132341     0.0592435     0.0263683
  12  23 3912.9948    1.5786  6.0748 10.6174 -0.0058  0.1056   0.0246   0.3021    0.0569   0.0000   430.2600       18.8896       22.7919       23.3869      -41.0602      -37.4290       6.80503       21.8126       15.2908     -0.175950      -2.39059     -0.187999       2.67975      0.199059     -0.572886    -0.0426143    -0.0275757   -0.00672855       13.7376       16.8155       18.5277       17.1589       15.5343       14.0988       11.1484       8.56143       6.40015       4.51113       2.98395       1.94817       1.14918      0.642073      0.338999      0.172527     0.0706642     0.0317081
  12  24 4053.4574    1.2654  7.5212 10.4327 -0.0025  0.1389   0.0208   0.3839    0.0524   0.0000   426.9662       48.9702       11.6382       52.2639       22.7747       4.38496       21.9910      -10.3043       1.87604      -4.70883      -3.93079      -3.30347     -0.407819      0.330440      0.227245      0.161927    -0.0975662  -0.000310726       16.6166       21.6792       22.4968       22.1079       20.6437       16.9186       14.7207       11.3171       8.43430       5.98079       4.00858       2.57000       1.56414      0.864397      0.470906      0.231878     0.0999157     0.0414593
  12  25 4194.0118    1.0578  9.5030 10.1262 -0.0034  0.1690   0.0175   0.4930    0.0510   0.0000   451.3625      -27.9618       7.01401       48.1650      -3.43000       12.5427       18.7329      -17.4740       6.36511       3.55311      -6.03518       2.54131     -0.388715     -0.867224     -0.746125    -0.0930088     0.0900368    -0.0930747       20.6492       27.0807       28.2938       27.9682       25.2536       21.4112       18.0849       13.6391       10.5716       7.17964       5.00489       3.06764       1.93339       1.08713      0.581502      0.281253      0.122425     0.0513871
  12  26 4335.0673    0.9195 11.7125  9.9838 -0.0024  0.2275   0.0165   0.5982    0.0476   0.0000   422.3537       14.1721       24.7540       33.0539       17.0298      -13.0125      -9.09566       24.5614      -8.49648      -1.23093       5.36305      -10.9258     -0.262837       1.30950      0.814335      0.122080     0.0315843   0.000637164       27.2781       34.5991       38.3023       35.3350       33.1381       28.6181       23.9973       18.8068       14.2221       10.0754       6.68772       4.37906       2.65167       1.49391      0.807704      0.419699      0.164925     0.0737190
  13   8 1838.6173    0.3717  0.3593  9.0847 -0.0050  0.0293   0.0180   0.0568    0.0624   0.0000   443.5574       3.21857       4.60762      0.465934       1.04253      -2.58197      -1.92499      -2.07524       1.19703       1.03087    -0.0713978      0.440631      0.612768     -0.195002    -0.0905178     0.0232969    -0.0241472   -0.00428315       3.25994       3.75580       5.02966       3.29337       4.29834       3.67930       2.15105       2.44704       1.57368       1.11733      0.815959      0.428277      0.313788      0.182623     0.0951590     0.0533672     0.0306389     0.0104904
  13  10 2128.4806    0.7523  0.5459  9.4907  0.0003  0.0290   0.0314   0.0627    0.0877   0.0000   441.5297      -1.71790       9.76898      -6.04029      -7.87609      -4.78439       2.71173      -1.41022      -4.24038     -0.545162       1.67389      0.179461     -0.118083      0.199044      0.204294    -0.0324819    -0.0428179     0.0114311       3.76305       5.28143       4.36321       4.43961       3.43751       3.75655       3.24036       2.90729       2.13895       1.48630      0.934468      0.544503      0.316745      0.178620     0.0983281     0.0480332     0.0233868     0.0100512
  13  11 2271.1496    1.0364  0.7376  9.8478  0.0007  0.0297   0.0343   0.0693    0.1026   0.0000   436.4155      -3.92886       16.3893       1.00684       1.07162      -3.55730      -1.71244      -4.30655     -0.718403       2.10561      0.771152     -0.798095      0.476137     -0.142096    -0.0653988     0.0220301    0.00876388    -0.0313925       3.51734       4.61496       5.05164       4.97438       4.20982       3.92947       2.98972       2.31231       1.72922       1.26864      0.873752      0.596569      0.331315      0.236483      0.108578     0.0667919     0.0285280     0.0146760
  13  12 2411.8344    1.4223  0.9662 10.3240 -0.0082  0.0358   0.0419   0.0791    0.1375   0.0000   436.1888       14.1834       7.14398       5.43515      -4.59643     -0.837170      -4.22406     -0.506568       3.16012      -3.23407     -0.371719      0.165117     -0.721631    -0.0809188     0.0153611    -0.0321304    -0.0268779    -0.0178571       4.20999       5.61356       4.98493       5.21002       4.87812       4.62136       3.69410       2.84367       2.20939       1.60557       1.12077      0.745970      0.453664      0.288208      0.132747     0.0805999     0.0337277     0.0154162
  13  13 2551.7086    1.7911  1.0263 10.9441 -0.0108  0.0345   0.0542   0.0873    0.1832   0.0000   434.6409      0.471093       12.0846       8.86609       9.41618      -2.33873      -3.51063       5.24652       2.94031       1.09114      -1.07862       1.63619     -0.444330     -0.350088      0.224214    -0.0425468     0.0288628   -0.00722783       4.10340       5.33930       5.43984       5.47149       5.13090       4.34707       3.42951       2.74423       1.95517       1.53414      0.986782      0.670507      0.414432      0.254293      0.147159     0.0746340     0.0356823     0.0167542
  13  14 2691.6660    2.4108  0.8347 11.5760 -0.0100  0.0348   0.0833   0.0831    0.2014   0.0000   437.9300       6.07283      -6.01565      -3.09660       8.41773       1.18717     -0.439227       2.25333       1.34396       1.20355       2.35934     -0.498460     -0.800820      0.216882    -0.0677212    -0.0579873     0.0555823    -0.0180421       4.85969       6.99549       7.56831       7.31270       6.50088       5.09396       3.98621       2.76147       1.97873       1.28585      0.966142      0.577166      0.357617      0.220019      0.116453     0.0690517     0.0279435     0.0169660
  13  16 2972.5870    3.7464  0.7933 12.3304 -0.0084  0.0315   0.1182   0.0662    0.1732   0.0000   443.4095       3.26586       6.16837       13.5089      -2.24711       3.69803      -3.58504       1.24619       1.79938     -0.763690      0.166970     -0.480949      0.151020    -0.0472575      0.253108     0.0551541    -0.0358331     0.0254022       4.08392       4.58338       4.48853       4.48398       4.62756       4.11473       3.38280       2.40947       1.84976       1.31953       1.00730      0.694034      0.432792      0.241916      0.126374     0.0631302     0.0307317     0.0134957
  13  17 3112.4587    3.9540  0.8956 12.6740 -0.0006  0.0325   0.1138   0.0734    0.1255   0.0000   442.7885       12.5649       15.1492       5.85447      -6.29083       1.52596       3.08970      -1.41609      0.813731     -0.189048      0.173584     -0.471696     -0.235146      0.305532     0.0790785    -0.0282609    -0.0367999     0.0215733       3.96552       4.99606       5.19745       5.15948       4.89254       3.91845       3.30456       2.75978       1.90910       1.44393      0.951545      0.626959      0.385696      0.229314      0.129906     0.0676524     0.0325315     0.0160907
  13  18 3252.3023    3.7946  1.1718 12.5280 -0.0021  0.0491   0.1017   0.0961    0.1338   0.0000   439.3424       9.02136       9.27795       7.29790       3.65987      -2.50040       1.09193       3.91525       2.87001      -3.72217       1.26286    -0.0772846     -0.240574    0.00902874    -0.0694920      0.114922    -0.0173101  -9.84587e-05       5.85209       5.44925       6.11482       8.67298       7.12624       4.17708       4.78173       4.66692       2.77395       1.68527       1.25803       1.26820      0.570506      0.281490      0.144505      0.116794     0.0670392     0.0323978
  13  19 3392.3138    3.0722  1.5224 12.6343  0.0035  0.0502   0.0809   0.1119    0.0881   0.0000   442.8579       14.4173       14.8414      -2.76069      -4.37923      -2.22614       1.47233      -3.06536       2.64662       1.93883      0.183583      0.987907      -1.00585    -0.0942916      0.195080    -0.0234659    0.00266241     0.0335507       5.57119       7.30893       7.23665       7.28765       7.07350       5.93371       5.12306       3.97607       3.11036       2.33607       1.56113       1.05064      0.642664      0.420770      0.207297      0.123839     0.0526423     0.0242375
  13  20 3532.6745    2.6585  2.5333 11.5657 -0.0020  0.0580   0.0505   0.1418    0.0736   0.0000   432.9747       19.3122       10.9531      -3.75303       12.6237      -19.7423      -7.04108       7.54592      -1.08956      -3.46885       3.77706      0.184461     -0.254596      0.231798     -0.157108     -0.222935      0.100861    0.00194051       6.71213       8.50629       8.72078       9.42233       8.07202       7.37874       5.71200       4.86154       3.52640       2.71639       1.69140       1.17923      0.725495      0.436190      0.250935      0.134916     0.0650167     0.0316550
  13  21 3673.0606    2.1893  3.9680 11.0356 -0.0016  0.0708   0.0350   0.1976    0.0613   0.0000   434.0262       25.3432       22.2614      -1.24698       6.07584       12.6784     -0.718468       9.50562     -0.357529      -6.22100       3.03868       1.95946      0.763356      0.473015     0.0502678     -0.282666   -0.00218836     0.0128937       8.49983       10.6522       11.3917       10.9779       10.3101       8.89925       7.23317       6.01448       4.47687       3.32881       2.19974       1.45841      0.914598      0.550477      0.305559      0.165923     0.0778202     0.0364419
  13  22 3813.5391    1.7345  5.4226 10.8041 -0.0008  0.0943   0.0266   0.2593    0.0536   0.0000   438.7457       28.8455       12.7131      -2.72027      -13.4296      -4.60605       3.97077       6.25988      -5.17884      -2.64573       4.76608      -3.80188      -1.88522     -0.244475      0.226522      0.173598     -0.109103    -0.0941011       10.8898       14.2997       14.6820       14.4389       13.4988       11.7223       9.91040       7.84450       6.26339       4.38186       3.03931       2.00634       1.25241      0.772415      0.422011      0.234767      0.103953     0.0502479
  13  23 3954.2250    1.4505  6.4342 10.6190 -0.0019  0.1123   0.0228   0.3011    0.0511   0.0000   448.9896       21.2563     -0.646567       19.2397      -3.43800       20.6523       11.9864      -17.5033      -12.9839      -2.39774       4.94491       1.17674      -1.45316      -1.63412      0.854424      0.412060    -0.0220231   -0.00252875       12.8839       16.6335       17.7126       17.3044       16.4581       14.0380       11.5039       9.67256       6.92190       5.11923       3.60579       2.40362       1.53355      0.899685      0.507236      0.270591      0.129391     0.0618308
  13  24 4095.3585    1.2071  8.7078 10.2779 -0.0038  0.1443   0.0189   0.4080    0.0524   0.0000   431.0296       22.0686       16.3205      -30.0206      -26.6136      -4.43378       41.1608     -0.883021      -11.5800      -2.14298      -2.11006      -4.95849     -0.226499       2.73001      0.106322     -0.983914    -0.0475420    -0.0172857       16.7840       20.7626       23.1096       22.8430       20.4446       18.1238       15.3845       11.9163       9.32621       6.67011       4.70303       3.14019       1.98783       1.20259      0.684946      0.370005      0.174532     0.0832106
  13  25 4236.4018    1.0174  9.9485 10.0205 -0.0044  0.1692   0.0166   0.4942    0.0517   0.0000   449.0841       55.3958       22.7909      -15.9067       33.6942       1.87766      -29.5689       7.14502       31.1870      -2.84892      -4.43512      -2.12163       2.96857       3.72102     -0.787127      -1.05993      0.388837      0.195658       19.5914       25.5435       26.5347       26.6470       24.5883       21.5795       17.6392       14.4901       10.6079       7.97203       5.51483       3.68775       2.35150       1.39673      0.773415      0.418902      0.194575     0.0899933
  14   8 1870.8105    0.4410  0.4299  9.0404 -0.0079  0.0281   0.0205   0.0612    0.0662   0.0000   436.3832      -4.56175       10.4984       2.34072      -3.48550     0.0626055      -2.87320      -1.62932       1.81771      0.971885     -0.284818      -1.34216      0.300078     0.0237901     0.0522921     0.0383669   -0.00641984    -0.0161338       3.53392       5.12217       5.22218       5.30175       4.68393       4.13590       2.95102       2.28387       1.84425       1.17640      0.896972      0.532449      0.402990      0.196949      0.155349     0.0647693     0.0488819     0.0173941
  14  11 2305.7096    1.0815  0.9086 10.1303 -0.0021  0.0334   0.0312   0.0821    0.0998   0.0000   440.2197      -8.07795       9.17172       3.61859      -1.41231      -2.23963       1.21670       5.54449     -0.819162      -1.53938       1.57689     -0.874670     -0.385678    -0.0965028      0.269746      0.152171     0.0175765     0.0224957       3.27782       4.68363       4.72092       4.46305       4.70057       3.52867       3.37561       2.54712       1.97554       1.48606      0.952468      0.741730      0.436559      0.283470      0.155406     0.0891636     0.0476212     0.0243125
  14  12 2446.7453    1.4965  0.8756 10.7771 -0.0082  0.0337   0.0455   0.0737    0.1053   0.0000   438.4195      -3.54809       17.5693       3.41818      0.585075      -3.64271     -0.544684      -3.27356      -1.45978       1.76747      0.868312       1.32775     -0.803118      0.217524      0.165160     0.0804551     0.0351515     0.0199934       3.63609       4.69149       4.63867       5.02417       4.57291       3.92062       3.53997       2.44155       2.15374       1.67957       1.14018      0.700559      0.497465      0.290594      0.194082      0.108294     0.0546054     0.0264610
  14  13 2587.3177    1.8472  0.8970 11.3538 -0.0097  0.0346   0.0560   0.0776    0.1099   0.0000   432.2436      -4.72492       18.3323       15.4422       1.14865      0.480450      -5.23561      0.904370     -0.119237     0.0415647      -2.22222      -1.43108      0.999606     0.0828244     -0.302494     -0.111177    0.00593347    0.00789634       4.13076       5.18616       5.48277       5.70357       5.25367       4.13785       3.44868       3.10171       2.19471       1.51796       1.06310      0.756588      0.489048      0.264734      0.168186     0.0939068     0.0505519     0.0311313
  14  14 2728.2429    2.6848  0.8672 11.4236 -0.0040  0.0320   0.0763   0.0685    0.2011   0.0000   435.3471     -0.307036       19.0876     -0.676677     -0.332766       5.01971      -4.02590      -1.10920      -2.44829      -1.29272       1.01634     -0.351296      0.719573     -0.325370     -0.124863    -0.0586925     0.0188723    0.00398865       3.30718       4.40669       4.35377       4.78305       4.14453       3.56565       3.41367       2.30894       2.01175       1.40429       1.07872      0.648045      0.441979      0.285093      0.166538     0.0907145     0.0471986     0.0242489
  14  15 2869.2782    3.4006  0.7428 12.1088 -0.0024  0.0309   0.1138   0.0642    0.2064   0.0000   437.4311       5.10296       12.1188       6.43167      -8.56176       3.59401       3.10480       2.58863      -1.92235      0.220909      0.641743      -1.04260     -0.652651     0.0273455    -0.0898704      0.117885    -0.0329492    -0.0174692       3.99640       4.99095       5.23693       4.85397       4.35384       3.82386       3.53781       2.81207       2.08723       1.63184       1.08524      0.696355      0.422633      0.271441      0.150245     0.0779837     0.0432402     0.0199924
  14  16 3010.1378    3.8562  0.8240 12.2964 -0.0059  0.0312   0.1190   0.0666    0.2082   0.0000   440.6483       4.40752       11.0468       8.74989      0.838231      -1.88159      -1.06264       4.37700       2.25805       1.47955       1.78244      0.278478     -0.663384     -0.369841     -0.135332    -0.0425501     0.0156012    -0.0515977       3.95857       4.90139       5.07172       4.94911       4.58526       3.69937       3.38227       2.88660       2.13848       1.55575       1.09030      0.689917      0.426071      0.258749      0.151283     0.0858608     0.0455005     0.0225063
  14  17 3150.5679    3.8824  1.0902 12.5842 -0.0043  0.0355   0.1052   0.0899    0.1891   0.0000   443.0815       6.45280       10.5334       9.13955       10.9579     -0.275244       3.47003      0.519442      -2.22918      -1.76216       1.94509       1.67394     0.0185286     -0.309096    -0.0769015   -0.00546755    0.00911335    -0.0200929       3.89467       4.84876       5.74467       4.94109       5.00933       4.31097       3.33972       3.02897       2.16226       1.55542       1.17186      0.723853      0.505873      0.312671      0.159672      0.101401     0.0521861     0.0269636
  14  18 3290.7898    3.5179  1.4497 12.2492 -0.0042  0.0393   0.0824   0.0976    0.1249   0.0000   431.9344       5.79105       21.1869       2.31362       3.71686     -0.429484      0.777501       3.40985      0.314811      -3.61729      -2.03332     -0.240301      -1.29125     -0.729050     -0.144599      0.135533    -0.0298769    -0.0251692       4.10351       5.39475       5.60999       5.54854       5.19340       4.61063       3.93771       3.19562       2.53234       1.87401       1.37781      0.864732      0.596401      0.359988      0.225763      0.121945     0.0629987     0.0311993
  14  19 3431.3839    3.0260  2.0955 11.9728 -0.0001  0.0487   0.0625   0.1261    0.0850   0.0000   433.7275       7.35291       6.94300      -6.17108      -8.07260      -5.39096      0.178214      -6.25728       2.90025       4.37506       1.82828     -0.305114      -1.15029      0.129483      0.133583     -0.120340    -0.0456976     0.0132756       5.60182       7.14903       7.31699       7.18398       6.66448       5.79301       5.35641       4.30050       3.33734       2.38425       1.79009       1.14859      0.746167      0.462219      0.262794      0.151623     0.0738733     0.0383951
  14  20 3572.1891    2.5434  2.6819 11.5776  0.0007  0.0557   0.0472   0.1466    0.0718   0.0000   443.4848       1.65411      -3.10257      -8.22335      -7.52290      -7.92250       1.89314       7.68179      -7.90656      -1.03404       3.10317     -0.141611       1.20439    -0.0560780    0.00331653      0.120717    -0.0529725     0.0313423       6.24711       8.05906       8.24309       8.33954       8.04731       7.03434       5.83170       4.62356       3.68555       2.61223       1.95864       1.28003      0.872914      0.525472      0.312311      0.173569     0.0896853     0.0449511
  14  21 3713.0451    2.0330  4.5489 10.8843  0.0005  0.0783   0.0298   0.1993    0.0608   0.0000   437.0116      -8.99229       6.11219       16.1755       14.6304       15.3564      -6.67806      -11.9240    -0.0113996     -0.603792       2.48369      -1.84913     -0.766245      0.551011  -0.000854085     0.0950414      0.109816    -0.0423825       8.38862       10.7508       11.4752       11.4126       10.7503       9.18268       8.29422       6.61736       5.21666       3.95649       2.70232       1.88553       1.20982      0.753525      0.451084      0.254605      0.128051     0.0672271
  14  22 3853.9872    1.6861  5.8614 10.6168 -0.0011  0.0946   0.0238   0.2530    0.0548   0.0000   429.1675       28.5770       31.2773      0.840617      -13.0874       8.48662       3.70885      -8.60316      -1.51291      -4.47388     -0.325861      0.204349     -0.906794      0.289409      0.115054      0.244808      0.363474     0.0343996       10.2046       13.1130       14.1000       14.3154       13.0948       11.7724       9.89084       8.05182       6.09022       4.75501       3.36504       2.26141       1.51881      0.969933      0.558016      0.318534      0.168169     0.0805553
  14  23 3995.3370    1.3884  7.6838 10.3330 -0.0027  0.1164   0.0200   0.3311    0.0547   0.0000   456.9355      -13.4533       9.50029      0.536715       17.3715       10.9751       3.62499      0.727395       8.76078       3.12698      -1.81185       2.39600      -1.15348      0.950930    -0.0764252     -0.240670     -0.226997     0.0189803       12.6977       16.3806       17.5193       17.7065       16.1256       14.6263       11.9652       10.1086       7.63108       5.77572       4.11455       2.82607       1.84015       1.18054      0.670265      0.392332      0.197436      0.100964
  14  24 4136.6430    1.1655  8.9983 10.1294 -0.0030  0.1428   0.0177   0.3968    0.0547   0.0000   459.1803       20.0533       25.4734       9.80938       11.6139      -19.8736       10.0523       7.30848       17.7396       2.10298       5.15175      -2.41503      -1.70361       1.44162    -0.0324409     -0.146805    -0.0871752     0.0401944       15.0427       20.1695       21.2592       21.0054       19.3691       17.7206       14.8814       12.3402       9.52169       7.16955       5.14547       3.53947       2.28444       1.44687      0.862068      0.492211      0.231055      0.121236
  15   9 2049.6249    0.6132  0.5258  9.4068 -0.0059  0.0230   0.0212   0.0559    0.0831   0.0000   435.3522       1.31877       16.6690      -1.42193      -3.52473      0.639241      -1.78617      -2.71888      -2.07619       1.30915      0.112460      0.353663     -0.468879      0.124054     -0.112514    -0.0803525    -0.0318776  -0.000630436       2.15763       2.85517       2.99286       3.02103       2.82936       2.68297       2.19160       1.89477       1.52050       1.18522      0.840282      0.528644      0.428731      0.278173      0.146639     0.0875914     0.0593657     0.0302985
  15  10 2195.8119    0.8489  0.6826  9.9586 -0.0075  0.0323   0.0281   0.0655    0.0870   0.0000   439.2513       4.37310       9.91289       3.09062      -3.90885       4.84257       3.51380      -1.02234   -0.00978753      -2.59754      0.481264      0.316944     -0.411543     -0.317752     -0.212113     0.0640211     0.0380514    0.00543676       3.15678       4.24343       3.87297       4.05167       4.14217       3.53624       3.32501       2.33094       1.95171       1.35259       1.05792      0.805419      0.533309      0.353093      0.196342      0.119962     0.0634088     0.0304451
  15  11 2339.5646    1.1688  0.8337 10.2342 -0.0017  0.0285   0.0329   0.0681    0.0977   0.0000   439.4139     -0.655496       6.45994      0.297168     -0.924982       4.50222     -0.253598      -2.34388      0.376664      -1.25501     -0.111732     -0.566664      0.245648     0.0746957    -0.0225399    -0.0259809    -0.0704347     0.0128273       3.20785       3.85686       4.32766       4.23715       4.04261       3.39604       3.05913       2.46318       1.92148       1.49951       1.06639      0.711921      0.455738      0.304130      0.183668      0.112923     0.0619661     0.0333736
  15  12 2480.9996    1.7155  0.9428 10.6581 -0.0009  0.0287   0.0471   0.0780    0.1175   0.0000   444.4947       2.74932       7.60545       1.84429       10.5586       3.20281       2.22752      -1.39762       1.19783     -0.569437       3.06935     -0.392204     -0.803006     -0.428648   -0.00821659    -0.0748983     0.0264782     0.0338685       3.23263       4.30507       4.46031       4.41543       4.20494       3.64150       3.13347       2.59917       1.88883       1.47966       1.02407      0.734621      0.515342      0.306769      0.188520      0.106811     0.0593425     0.0310054
  15  13 2622.3381    2.0665  0.9511 11.2777 -0.0047  0.0334   0.0557   0.0744    0.1087   0.0000   436.5815      -3.88972       12.0877       4.80719       4.42080       9.42799      -1.80088      -2.75049       1.33390      -3.77062      -2.74988     0.0800560     -0.263137     -0.220335     0.0465413     0.0793977    -0.0503582   -0.00841254       3.60326       4.16544       4.51214       4.66658       4.37722       3.80566       3.06232       2.76276       2.27993       1.61404       1.15190      0.791708      0.563582      0.360196      0.205102      0.115907     0.0688014     0.0403632
  15  14 2764.1481    2.5692  0.7977 12.0840  0.0017  0.0273   0.0759   0.0691    0.0970   0.0000   438.2706       8.68196       11.6524       5.69243      0.611343      0.861648      -1.72160      -3.38153     -0.119988       1.63464     -0.828650      0.184380     -0.715890      0.201267     -0.187177    -0.0526927    -0.0211867     0.0522822       3.07122       3.84350       3.87216       3.95375       3.63080       3.30607       2.90452       2.42274       1.86265       1.46023       1.03571      0.710563      0.455373      0.285362      0.180067      0.108534     0.0587937     0.0290542
  15  15 2905.7644    3.4838  0.7603 11.8980 -0.0067  0.0244   0.0996   0.0608    0.1980   0.0000   438.3708      0.872545       14.7610       8.22673      -3.68854      -2.60440      -4.37552       3.73561       2.29445      -1.76881      -1.16333     -0.592189      0.424577     -0.587502     -0.123607     0.0257842    -0.0265371   -0.00302935       2.58876       3.21694       3.40914       3.37493       3.33308       2.85306       2.44154       2.05793       1.58068       1.24723      0.886198      0.597097      0.397380      0.261256      0.165868     0.0890794     0.0562006     0.0281911
  15  16 3047.1592    3.9713  0.9290 11.8351 -0.0163  0.0293   0.1147   0.0712    0.4291   0.0000   436.9697       5.48947       6.87767       7.94278       5.42941      -1.35523      -4.66338       2.85081       3.05808      -1.37839      0.234583      0.304902       1.18385      0.561327     -0.277573     0.0262377    0.00917048    -0.0580016       3.38127       4.39200       4.40355       4.27309       4.04949       3.79338       3.32797       2.62254       1.99473       1.47311       1.09017      0.807009      0.543187      0.350772      0.198397      0.111299     0.0587056     0.0299536
  15  17 3188.0058    4.0770  0.9201 12.5833 -0.0126  0.0307   0.1220   0.0696    0.2166   0.0000   440.3702       9.98622       14.0585       8.42347      0.815241     -0.222559       3.34169       5.67332       3.09419     -0.446754      0.296199      0.137041      0.369876      0.500411     -0.301609    -0.0161139      0.192291    -0.0184559       3.43129       3.90668       4.17074       4.26521       4.17696       3.70664       3.13387       2.59516       2.00865       1.53407       1.12811      0.805136      0.540425      0.335072      0.224686      0.132847     0.0738714     0.0375152
  15  18 3328.8142    3.4216  1.4774 12.4970 -0.0008  0.0395   0.0820   0.1030    0.1310   0.0000   443.5462       2.53990       15.4089       10.7273      -8.62421       5.78288      -4.14132      -5.15693       3.29974      0.165152      0.633565      -1.34063      0.866468      0.419480     -0.317480    -0.0864854    -0.0200977    0.00450711       4.17428       5.43284       5.54861       5.56159       5.59744       4.75488       3.95347       3.34111       2.56329       2.07019       1.43532      0.979713      0.684850      0.428738      0.273212      0.156938     0.0893648     0.0493150
  15  19 3469.9219    2.8513  2.2166 12.0298  0.0005  0.0510   0.0565   0.1251    0.0834   0.0000   439.7535       8.93758       7.13127       5.91950       3.51202      -11.7973      -4.95535       1.87970       2.67836      -2.08339     -0.420449     -0.878263     -0.577215     -0.450502     -0.362122    -0.0420443     0.0119815     0.0137261       5.13023       6.78814       7.17562       7.15303       6.97108       5.96973       5.36648       4.26671       3.42614       2.48307       1.96925       1.35680      0.901737      0.574087      0.366402      0.219471      0.113630     0.0573842
  15  20 3611.2928    2.3280  3.3610 11.4094 -0.0052  0.0626   0.0392   0.1676    0.0676   0.0000   430.7960      -1.83928       8.09793       5.11924       7.60287      -12.8971      -2.74475      -4.66113      -2.30613       8.27330       5.13309      -1.82727      0.439736      0.794896      0.218899     -0.331948      0.133999     0.0844402       6.44656       8.12804       8.78617       8.96602       8.10013       7.41411       6.59242       5.33985       4.27115       3.27264       2.35242       1.64345       1.15545      0.717009      0.439209      0.269703      0.140090     0.0747283
  15  21 3752.6889    1.9744  4.7383 10.8902  0.0008  0.0754   0.0283   0.2099    0.0597   0.0000   440.5765      -23.3308       16.7471       17.6071      0.872572      -16.0913       3.94395       3.38985      -6.53683     -0.292155       1.08424     -0.617482     -0.199447     -0.491272      0.565973      0.241262  -7.85951e-05     -0.127191       7.65934       9.75263       10.4459       10.4528       9.89304       9.11445       7.50442       6.52612       5.15262       3.96502       2.86818       2.01046       1.37684      0.886682      0.551416      0.329886      0.179645     0.0963500
  15  22 3894.1448    1.6789  6.3629 10.4864 -0.0022  0.0926   0.0220   0.2587    0.0552   0.0000   427.3321       17.2313       35.6555      -13.2767      -17.2766       14.3864       4.94054      -7.99502      -3.11387      -1.35390       1.03333      -2.35346      0.222204       1.06446      0.307521      0.354395     -0.232008     0.0116561       9.50186       12.3544       12.9386       13.0088       12.5593       11.0008       9.93867       8.02241       6.28540       4.93511       3.51259       2.56354       1.73759       1.12505      0.683549      0.399772      0.216608      0.114787
  15  25 4319.3205    0.9275 12.0648 10.0345 -0.0005  0.1943   0.0155   0.5682    0.0442   0.0000   463.4599       37.5131      -4.42134       17.4730      -16.0968      -18.9136      -8.22405      -8.68929      -27.1420      -5.61489       7.47823      -6.29425      0.463590       6.50960      -1.08629      -2.01928      0.623962      0.252458       19.4775       24.9872       26.5502       27.5079       24.7389       23.6162       19.3896       16.8769       13.5161       10.1640       7.51887       5.45069       3.64354       2.37541       1.48804      0.889986      0.467699      0.254171
  15  26 4461.4568    0.7411 14.1453  9.8795 -0.0064  0.2649   0.0133   0.7046    0.0414   0.0000   438.8471      -49.3689      -52.4335       66.8448       40.3958      -24.9663      -35.9237       42.7765       27.6651       17.9849       9.41495      -6.24060      -4.06581      0.412942       2.09474       1.35147      0.827867     -0.257472       25.7226       34.0625       36.8308       36.3729       35.3581       31.3212       27.5590       22.3150       18.2201       13.8934       10.3936       7.34391       5.02624       3.32219       2.09809       1.27009      0.655674      0.353134
  15  27 4603.1574    0.5946 15.4012  9.7430 -0.0023  0.3279   0.0110   0.8529    0.0356   0.0000   430.2240       55.3069       34.8084      -36.7515       4.49080      -16.8833      -49.4800      -20.5181       11.2017      -21.8484      -18.1869       19.8629       11.2380      -9.23318      -5.46191      -3.69952      0.956335      0.206197       31.9262       42.2823       44.3028       44.9373       42.8460       38.6853       34.3534       27.8218       22.7199       17.6490       12.9706       9.31964       6.41305       4.20982       2.62139       1.61813      0.817755      0.443669
  16   8 1933.1292    0.5085  0.4845  9.1948 -0.0066  0.0240   0.0185   0.0482    0.0636   0.0000   439.5224     -0.842574       10.3016       1.79340       2.37307       5.14829      -2.31690       1.22584      0.976886      0.224692     -0.500497      0.237776       1.07288     -0.283605     0.0181768     0.0612230     0.0272236    -0.0397195       2.14784       2.99652       2.86965       3.31431       2.94536       2.87562       2.23933       1.94801       1.53806       1.26323      0.848854      0.682222      0.434418      0.287210      0.177969      0.121834     0.0708206     0.0390217
  16   9 2081.6123    0.6844  0.5724  9.5413 -0.0063  0.0243   0.0233   0.0522    0.0789   0.0000   444.7480      0.976877       7.42376       7.64088      -2.36969       2.33735      -1.51911     -0.717562      -1.28162       2.12678       1.48573      0.437181      0.429095     -0.584530      0.329346     -0.134413     0.0275205    -0.0106195       2.45930       3.07100       3.14905       3.28823       3.07173       3.01491       2.49745       1.91491       1.47741       1.23734      0.941491      0.667819      0.452832      0.297340      0.188716      0.126319     0.0746720     0.0399558
  16  11 2372.5486    1.2358  0.9360 10.5575 -0.0089  0.0340   0.0333   0.0759    0.0887   0.0000   437.9125       5.14036       9.24751      0.589624       1.07205       8.81574      -1.98055      -2.07622     -0.583106      0.983431      -2.75880       1.16365     -0.116115      0.886714     -0.101954     0.0678733     0.0785146     0.0264485       2.96575       4.43847       3.98979       4.56903       4.09619       4.08189       3.16474       2.92710       2.04863       1.68086       1.15967      0.897828      0.668419      0.437389      0.264800      0.163745     0.0909588     0.0503103
  16  12 2514.8126    1.8130  0.8787 10.8605 -0.0025  0.0280   0.0473   0.0642    0.1044   0.0000   437.3545     -0.895036       9.14084       2.78239      -1.90705      -2.72492      -2.95170      -1.75421      0.635859       2.13274      0.203605      0.130317      0.759079      0.137471      0.122864   -0.00348623     -0.206679     0.0512373       2.66357       3.45152       3.76985       3.63365       3.44694       3.09750       2.80380       2.27650       1.93388       1.46251       1.07633      0.783818      0.531918      0.335204      0.229153      0.131654     0.0763643     0.0448009
  16  13 2656.9299    2.2081  0.8686 11.4406  0.0013  0.0311   0.0599   0.0661    0.1025   0.0000   434.9221       1.86592       10.0017       7.27082       6.87706      -3.60354      -6.84854       2.19460     -0.504316       2.50449       1.01411      0.290895     -0.377423     -0.971594     -0.263069     0.0625407    -0.0919351    -0.0303493       3.41230       4.66076       4.95156       5.14824       4.83337       4.27436       3.46697       2.71729       2.03253       1.55936       1.19084      0.794427      0.543866      0.364013      0.235496      0.143351     0.0884329     0.0490407
  16  14 2799.5059    2.9581  0.7799 11.9175 -0.0033  0.0257   0.0831   0.0611    0.1020   0.0000   441.8852      -1.09309       10.8879       2.42922      -3.27852       1.68825       5.91368     -0.648803      -1.25582      0.817747      0.782998     -0.798086      -1.13642      0.489754    -0.0706822    -0.0832777     0.0231656    -0.0453381       2.34208       3.21604       3.09043       3.47514       3.06149       2.89647       2.53891       2.12165       1.73775       1.27616      0.978118      0.690645      0.500889      0.340484      0.188924      0.128741     0.0700909     0.0401258
  16  15 2941.8229    3.3276  0.8652 12.3143 -0.0041  0.0286   0.0897   0.0650    0.1231   0.0000   433.7619       1.57322       13.4781       1.04322      -9.29814       3.73110       1.29663      -4.19391     -0.417228      -1.00899       1.23781      0.245685     0.0526738      0.374793     -0.287100     -0.118311    -0.0487924     0.0572009       2.81796       3.76285       3.95250       3.90627       3.40417       3.51567       3.05825       2.41922       1.94757       1.53390       1.04824      0.819718      0.574025      0.386790      0.231310      0.142432     0.0766270     0.0421184
  16  16 3083.4705    3.9637  0.9278 12.2824 -0.0052  0.0273   0.1041   0.0746    0.2115   0.0000   437.1859       6.92522       12.5801       4.53037      -2.59170      -2.28112       1.30303      0.119370       1.59797      0.615720      0.391307     -0.512157      0.836722     -0.104389     0.0467202     0.0868818     0.0431909     0.0155838       2.64273       3.46846       3.59845       3.46756       3.23538       3.12924       2.63854       2.45122       1.91568       1.45355       1.13077      0.749195      0.561515      0.342964      0.223736      0.126118     0.0753980     0.0410233
  16  17 3224.9930    4.0868  1.3189 11.4375  0.0003  0.0344   0.0993   0.0874    0.4469   0.0000   434.3869       9.30219       15.9248       5.73951       6.14386      -2.11697       2.21909      0.499037       1.34614      -1.23362       1.84447     -0.100325     -0.742222      0.140790      0.106938     -0.129881    0.00313655     0.0648163       3.28484       4.53409       4.78869       4.98219       4.62811       3.97104       3.58290       2.87427       2.16506       1.68519       1.26703      0.873063      0.631430      0.411842      0.261073      0.163044     0.0907402     0.0502823
  16  18 3366.3686    3.2733  1.7158 12.2146 -0.0022  0.0418   0.0760   0.1116    0.1454   0.0000   435.3935       9.31433       21.5459       19.7245      -2.74581      -2.31586      -4.23985      -2.27137       4.24806       1.93911       4.84448      -2.82612     -0.413729      0.140500     -0.220521     -0.237420      0.104766     0.0111013       4.30605       5.36913       5.79893       5.87673       5.51885       5.14343       4.33561       3.40373       2.84950       2.26954       1.65832       1.15527      0.773704      0.546268      0.336661      0.212261      0.130183     0.0730306
  16  19 3507.8934    2.7813  2.3974 11.8668 -0.0028  0.0518   0.0526   0.1312    0.0922   0.0000   440.1798       11.6085       11.8936      -2.58659      -9.31429       8.52572      -5.35104      -2.65615      -2.33803      -1.97492      -1.20920     -0.632951       1.50934     0.0731294      0.173456     -0.262217    -0.0495341    -0.0504931       5.09215       6.41573       6.72490       6.92111       6.68277       6.11083       5.45265       4.31602       3.50250       2.68593       2.04259       1.48140       1.06664      0.715623      0.452664      0.278278      0.162858     0.0877454
  16  20 3649.8109    2.2140  3.5589 11.2664 -0.0043  0.0629   0.0356   0.1748    0.0720   0.0000   431.6242       30.0552       5.92040     -0.779519       1.99865      -23.9127      -1.60557       4.75210      0.151794      -7.01642       2.88058      0.801376      -2.77687      -1.16550      0.806914    -0.0943261     0.0359417     -0.145487       6.01723       8.06411       8.49434       8.51614       8.33794       7.45588       6.44734       5.36006       4.48706       3.36315       2.66060       1.76597       1.26337      0.847928      0.531529      0.326475      0.189369      0.106332
  16  22 3933.3752    1.5444  6.8611 10.3132 -0.0020  0.0962   0.0200   0.2652    0.0566   0.0000   437.8277       3.50749       11.9062       1.68173      -24.1636       8.47997       12.0083       1.22107      -3.31529       3.39265    -0.0794209       2.31692       1.50679     -0.307502      -1.43198      0.119564      0.225321     -0.151298       9.33820       11.9693       13.0086       13.1646       12.4044       11.3827       9.87551       8.36591       6.76201       5.30367       3.93040       2.85129       1.99982       1.32222      0.838840      0.522182      0.293285      0.164792
  16  23 4075.6165    1.2935  8.3536 10.2355 -0.0007  0.1197   0.0177   0.3420    0.0500   0.0000   446.2486       2.87645       29.9378      -13.1671       42.9110       7.79150       6.69386      -1.49292       7.80070       3.28196       3.77427     -0.806575      -2.06721       1.47563       3.30323    -0.0906148    -0.0870633      0.273435       11.3068       14.2849       16.2633       15.5017       14.9694       14.0869       12.1551       10.2645       8.40466       6.44161       4.88600       3.60319       2.45308       1.69370       1.09649      0.651767      0.368988      0.210150
  16  24 4217.5798    1.0496 10.7816  9.9869 -0.0014  0.1548   0.0154   0.4544    0.0493   0.0000   445.5438       23.2679      -17.1203      -26.4875       23.3804      -13.5760      -13.4170       14.4079      -3.16665      -14.1348       14.0530       3.90933       2.40485      -3.26305      0.553057      -1.33764      0.795437     0.0855974       14.7113       18.4494       20.7205       20.2359       19.4909       18.2957       15.7039       13.2659       10.8524       8.58374       6.24563       4.70705       3.22246       2.19934       1.39550      0.878466      0.487646      0.274861
  16  26 4502.2999    0.7243 15.9716  9.7968 -0.0020  0.2793   0.0109   0.7297    0.0358   0.0000   485.8098       6.97403      -50.5278      -24.9250       66.2531       26.5429       8.89265      -17.7561      -1.10298      -5.54850      -4.28393       4.88794       1.51663      -3.39185      -1.19261      0.959372     -0.648194      0.372546       25.8607       33.4337       37.5657       35.9512       35.3220       32.2889       28.7882       23.7947       19.6976       15.1747       11.3247       8.52580       5.90450       4.02686       2.58238       1.61288      0.871414      0.490430
  17   8 1963.2941    0.5368  0.4140  9.2526 -0.0036  0.0198   0.0208   0.0440    0.0622   0.0000   439.0041       4.34526       17.4040      -1.45914      -1.08848     -0.363741      -1.74768      -2.34561       1.48916      0.751071      0.115801      0.928291     0.0727392     -0.171807      0.228534      0.126886     0.0184700     0.0186570       1.90984       2.17904       2.44971       2.44733       2.35950       2.24579       1.96397       1.67693       1.28491       1.00483      0.774508      0.587562      0.428703      0.284803      0.194307      0.117676     0.0733754     0.0408110
  17   9 2112.9986    0.7590  0.5679  9.5605 -0.0102  0.0228   0.0247   0.0512    0.0753   0.0000   439.8290      -4.21370       9.03301       7.63283      -1.05102      0.474281       2.21411       1.27640       1.40802     -0.484183      0.611102    0.00792323     -0.914269      0.228174      0.479304     -0.260327      0.111020    -0.0501092       2.06029       2.43641       2.75972       2.71512       2.67434       2.45626       2.08957       1.82053       1.57818       1.13306      0.924036      0.657765      0.455741      0.325386      0.206957      0.132851     0.0778575     0.0489470
  17  10 2260.2593    0.9844  0.8819  9.9753  0.0071  0.0287   0.0264   0.0735    0.1052   0.0000   436.2427      0.511417       6.76619      -2.03917      -1.22216      -1.41302       2.33867       3.28707      -1.30266      -1.12307      0.971410    -0.0400815     -0.762487     -0.181341      0.283595      0.194911    -0.0531831    -0.0149327       2.70874       3.62848       3.49843       3.71600       3.62708       3.50613       3.03131       2.54902       1.96378       1.48223       1.11324      0.810526      0.694168      0.466842      0.313188      0.180502      0.108980     0.0616597
  17  11 2404.9942    1.3311  0.8284 10.7918 -0.0088  0.0276   0.0366   0.0668    0.0917   0.0000   434.4266      -1.96666       13.6436      -2.10663      -1.88344       2.77789      0.470193      -2.98859       3.15857       3.46269    -0.0674903      -2.80507      0.208429       1.02241   -0.00641776    -0.0898667    -0.0191866     0.0675411       2.65442       3.37507       3.65793       3.75184       3.59529       3.07862       2.88371       2.34426       1.96487       1.54872       1.07498      0.878603      0.576826      0.390513      0.261031      0.159827     0.0974303     0.0549189
  17  12 2548.0933    1.7944  1.0215 11.0556 -0.0027  0.0323   0.0447   0.0799    0.1021   0.0000   441.2135      -1.48067       15.3878       5.53125      -2.63756      0.275034       1.16343       3.97659     -0.589050       2.88625       2.44668    -0.0751430     -0.572291    0.00864795    0.00730962    -0.0852996      0.111813    -0.0480839       2.76086       3.42860       3.94920       4.07467       3.74810       3.21653       3.13305       2.57743       1.94085       1.74647       1.25456      0.930529      0.599273      0.482943      0.275304      0.184309      0.108074     0.0625830
  17  13 2691.0491    2.4073  0.8961 11.3672  0.0032  0.0268   0.0634   0.0699    0.1108   0.0000   438.7490     -0.588315       9.26759       2.09990       1.45260      -3.18277      -2.56634       3.91206       2.73410     -0.943010      0.113851     -0.637727     -0.894452      0.287186      0.289238      0.174595      0.122193      0.127088       2.76926       3.36589       3.25868       3.36192       3.50265       3.24513       2.94328       2.36192       1.91587       1.33307       1.04985      0.826945      0.636602      0.448199      0.297365      0.180400      0.102155     0.0608015
  17  14 2834.3349    2.9935  0.8091 11.9941 -0.0094  0.0264   0.0811   0.0621    0.1085   0.0000   437.5261       5.18550       2.73547       1.03430      -2.34174     -0.433954       2.78573      -1.89818      -2.73696      0.631977      -1.45173      -1.86171     -0.299804     -0.692251     -0.294438    -0.0964502     0.0705192    -0.0147552       2.37271       3.39570       3.52625       3.66953       3.55197       3.10144       2.84546       2.20269       1.82467       1.35233       1.13988      0.746707      0.569230      0.366273      0.244063      0.155437     0.0936495     0.0555789
  17  15 2977.1883    3.6634  0.8016 12.5885 -0.0011  0.0285   0.1022   0.0671    0.1022   0.0000   439.2225      0.425512       10.3946      0.723544      -4.08958      -2.68164     -0.519558      -1.32968      -1.94660     -0.333211     -0.470582     -0.576824     -0.280631     -0.398926     -0.155317      0.201294     -0.129515    -0.0833559       3.33538       4.57356       5.18235       5.21398       5.01012       4.22238       3.46300       2.62040       2.02511       1.52289       1.09782      0.739035      0.512274      0.341723      0.223927      0.148264     0.0880137     0.0519790
  17  16 3119.3937    3.6927  1.0083 12.6262 -0.0075  0.0300   0.0916   0.0733    0.1370   0.0000   438.6161       5.58970       5.89216      -2.08545       2.80676       3.17511      -6.06391      0.238456     -0.203077    -0.0405282       1.28890      0.160130      0.655637     -0.106925    -0.0194992    -0.0220546    0.00993008   -0.00569417       2.74761       3.40456       3.89113       3.63743       3.52720       3.24085       2.90660       2.50552       2.02904       1.70783       1.26997      0.882186      0.626786      0.448325      0.289606      0.170264      0.102823     0.0627081
  17  17 3261.3580    3.7538  1.2998 12.2388 -0.0125  0.0357   0.0890   0.0849    0.2122   0.0000   432.0156       9.49258       16.6347       3.15117      -3.10861       8.33679      0.146281     0.0227029       2.91444      -4.44245      -2.43423       2.81457       2.15382     -0.410281     -0.797494     -0.393929      0.176063     0.0909333       3.41365       4.79632       5.09043       5.04215       4.91116       4.32120       3.77872       3.13390       2.40895       1.96639       1.50539       1.05159      0.750258      0.505703      0.319693      0.211240      0.123848     0.0758199
  17  18 3403.3520    3.2137  1.8384 11.9515 -0.0040  0.0425   0.0689   0.1115    0.1695   0.0000   433.5703       6.35107       12.9080       4.84637      -1.63207       2.16477      0.453906       1.35676       2.43437      -1.23653     -0.114108     -0.687316      0.621539      0.378857     -0.461208     0.0284011      0.118013     -0.161143       3.70921       4.96093       5.22320       5.22907       5.27546       4.67922       4.38991       3.55305       2.90588       2.21589       1.79797       1.27856      0.951237      0.661539      0.419259      0.277125      0.160816     0.0941911
  17  19 3545.5290    2.6070  2.8948 11.5439 -0.0003  0.0554   0.0459   0.1476    0.1005   0.0000   433.4201       12.7882       18.5959      -10.8739      -1.26604       6.47868      -3.88731       1.03799       3.69743      -2.87571       4.37300      -2.41508     -0.604319       1.04034     -0.128877      0.163051      0.180322      0.125007       5.02099       6.49045       6.87745       6.85911       6.68046       6.07150       5.69614       4.64163       3.96478       3.12603       2.44229       1.72471       1.26133      0.879788      0.563214      0.358949      0.206455      0.123263
  17  20 3687.7528    2.1468  4.2314 11.0124 -0.0014  0.0674   0.0313   0.1837    0.0738   0.0000   445.6839      -1.41067       22.7052       18.3765      -15.4613       2.78723       7.06572      0.679579      -4.02673       4.54849      0.281446      0.360935      -1.95496      -1.01838      0.474934     -0.120766    -0.0729584      0.334015       5.98565       7.91385       8.47515       8.68760       8.37023       7.69933       6.83735       5.76799       4.73688       3.71507       2.93995       2.07890       1.55853       1.00336      0.689443      0.435394      0.261563      0.152091
  17  21 3829.9476    1.7591  6.1265 10.4477 -0.0003  0.0821   0.0217   0.2383    0.0598   0.0000   427.9374       24.4324      -2.20259       3.45623       13.3247       22.1984      -16.2731      -5.19126       4.98973      -1.63809       2.01567       1.71576      -1.71497      -1.17117      0.355193      0.270223      0.943273     -0.196313       7.47315       9.52064       10.4883       10.4227       10.0355       9.31952       8.36948       7.11769       5.86321       4.60472       3.50384       2.64466       1.85809       1.30738      0.861206      0.533568      0.316694      0.184212
  17  22 3972.4267    1.5153  7.3452 10.2876 -0.0006  0.0979   0.0186   0.2754    0.0529   0.0000   436.7169       7.24828       23.8030       13.8141     -0.430501       6.14195      -9.37439      -3.72507       3.80801      -9.07114      -1.82578     -0.258735      -2.78603      -2.17493     -0.363117    -0.0666692     -0.320261     -0.457506       8.76078       11.1026       12.3845       12.3279       11.9076       10.9117       9.79227       8.42135       6.82627       5.55960       4.16351       3.09247       2.28061       1.49051       1.01179      0.649375      0.378402      0.221067
  17  23 4114.8853    1.2152 10.1040 10.0438 -0.0025  0.1330   0.0156   0.3799    0.0505   0.0000   451.7568      -3.93977       27.2489      -4.58173      -37.6906       4.82959       6.83223       3.32052       7.06827      -13.4533      -11.5554      -2.64536     0.0198564      -3.84070      0.742016      0.219848     -0.804436    -0.0551282       11.8378       15.4222       16.4905       17.1407       16.4359       14.9134       13.4377       11.2751       9.43518       7.49402       5.81927       4.22069       3.04202       2.07987       1.38922      0.882803      0.524684      0.309875
  18   7 1839.9487    0.4127  0.4082  9.0704 -0.0052  0.0228   0.0161   0.0443    0.0544   0.0000   441.8265      -1.24094       15.3345       3.14416      -2.00954      -2.07300      -3.92885      0.122471     -0.115645       1.24941       1.70771    -0.0341640     -0.640516     -0.345272      0.357344     0.0203560     0.0397186    -0.0261802       2.42223       2.98791       2.92447       2.80019       2.60320       2.66206       2.61467       2.15254       1.78216       1.43779       1.14777      0.825081      0.623145      0.407372      0.256176      0.167895      0.106781     0.0670812
  18   9 2143.6825    0.7791  0.7237  9.4752 -0.0033  0.0241   0.0213   0.0602    0.0838   0.0000   443.6735       1.76156       13.5230       2.55298      0.591322       2.38710     -0.181908       2.34795       1.82485     -0.929588      -1.66638     -0.505703      0.263008     0.0681707     -0.548602     -0.168382     0.0782039   -0.00807022       2.17013       2.81750       3.04542       2.93813       2.99475       2.78359       2.57516       2.07719       1.81131       1.37664       1.02915      0.789046      0.568433      0.430025      0.276089      0.176387      0.116017     0.0658936
  18  10 2291.6276    1.0817  0.7463 10.3880 -0.0082  0.0266   0.0311   0.0633    0.0955   0.0000   443.5417      -1.52875       15.7793      -2.57247      -1.91328       1.37424     -0.244376      0.330345       3.27427      -1.44146      -2.25520      0.641996       1.01662     -0.253181    -0.0720709      0.111865      0.107733     -0.112291       2.26137       3.03610       3.01843       2.99696       2.93526       2.74675       2.54867       2.27425       1.85206       1.47899       1.14897      0.876831      0.630875      0.445731      0.305086      0.183819      0.120496     0.0716649
  18  11 2436.9049    1.5194  0.9441 10.6273 -0.0010  0.0290   0.0391   0.0720    0.1208   0.0000   437.0391      -7.04187       9.18576       12.0639      -2.50388      -3.25986      -5.87203       4.04653       2.80894     0.0275013       1.23591      0.157403     -0.147374       1.02125      0.421918    -0.0455842     -0.142085     0.0724069       2.40552       3.26990       3.42028       3.68816       3.60317       3.14135       2.73842       2.44879       1.90059       1.56091       1.09367      0.909490      0.616838      0.464468      0.299541      0.209124      0.119137     0.0763002
  18  12 2580.8131    1.9958  0.8643 11.1081 -0.0061  0.0293   0.0523   0.0631    0.1066   0.0000   438.5249       4.59530       19.8134       3.03234       2.99280      0.285471      -2.24533     -0.401296       3.30842      0.327276     -0.664788      0.101602       1.96828     -0.153829     -0.396405     0.0212345    -0.0322818      0.189957       2.63672       3.58234       3.71636       3.60263       3.55511       3.17702       3.12506       2.44955       2.17636       1.58534       1.22705      0.913848      0.702491      0.495282      0.321258      0.220804      0.124238     0.0769944
  18  13 2724.7776    2.4800  0.7874 11.8984 -0.0027  0.0245   0.0672   0.0614    0.0892   0.0000   437.1205      -1.91654       14.7305       4.16987      -1.34440     -0.518597     -0.851094       3.06776      -3.09214      -1.59540       1.11659     -0.711196     0.0843365     -0.466050     -0.552371     0.0994899    -0.0145744    0.00527496       2.25761       3.02738       3.13358       3.07920       3.05664       2.67571       2.51420       2.14851       1.84087       1.45948       1.06623      0.838238      0.602810      0.418084      0.268707      0.170678      0.112733     0.0655302
  18  14 2868.6710    3.1716  0.7751 12.2078 -0.0048  0.0250   0.0834   0.0556    0.0932   0.0000   437.1989       8.25707       14.0603      0.858898       3.46259       3.10159      -1.72271     -0.265957       2.26915      -1.95736      -2.25421     -0.605261      -1.12593     -0.646411     -0.110087     0.0833541     -0.115616   -0.00888160       2.15026       2.99851       2.87532       3.04754       2.92092       2.56930       2.50086       2.12799       1.84499       1.45113       1.17527      0.866052      0.595667      0.406465      0.262779      0.178471      0.111992     0.0648599
  18  15 3012.1247    3.8377  0.7342 12.7561 -0.0004  0.0239   0.1050   0.0544    0.0863   0.0000   439.1722       7.11317       11.9339       1.76092      -1.02167       2.98130     -0.984389      -1.72193      -5.06144      -2.39801      0.668615     -0.708536     -0.515581      0.467162      0.182501   0.000976896    -0.0452432    -0.0253927       2.43256       3.18074       3.41764       3.54483       3.32955       2.88992       2.60337       2.30731       1.97926       1.49640       1.16546      0.828007      0.618191      0.360560      0.270478      0.164626      0.108273     0.0618201
  18  16 3154.8520    3.8949  0.9806 12.7480 -0.0113  0.0311   0.0976   0.0677    0.1115   0.0000   433.8412       3.55837       10.6680       3.47485      -9.75748     -0.242636      -5.87813       4.95763     -0.145771      -1.25110      -1.09284      0.794100      0.852605     0.0434849    -0.0666516     -0.138382      0.210909      0.240758       2.97358       3.71098       3.68362       3.73698       3.71609       3.45464       3.17402       2.73411       2.09000       1.71508       1.17546       1.01026      0.738446      0.543119      0.389780      0.261093      0.158083     0.0854479
  18  17 3297.3588    3.5347  1.5437 12.1952 -0.0055  0.0359   0.0739   0.0914    0.1358   0.0000   439.8537       4.61355       6.02076       9.62261       3.27748      -4.99919       1.58665       3.33698      -2.90805      -3.18090       1.74959      -1.18624     -0.336605     -0.171544      0.122554     -0.556710    -0.0243335      0.276120       3.05453       3.87806       4.26950       4.10869       4.30431       3.88464       3.36960       2.99791       2.51930       1.92876       1.49361       1.13367      0.824502      0.604709      0.397754      0.260932      0.159130      0.101688
  18  18 3439.9845    2.9508  2.0938 12.0481 -0.0035  0.0433   0.0592   0.1202    0.1105   0.0000   438.2457      0.523681       13.1219       9.43308     -0.974869       2.20257       5.59825      -1.44730     -0.442210       5.23165     -0.943688      -1.92344      0.557285     -0.401152     -0.989878   -0.00227922      0.175120     0.0207699       3.79069       5.01374       5.48865       5.49174       5.47318       4.89138       4.40784       3.66067       3.10442       2.47996       1.88708       1.45519       1.02626      0.708948      0.477243      0.327638      0.196007      0.123965
  18  19 3582.5989    2.4986  3.3014 11.1884 -0.0006  0.0552   0.0388   0.1543    0.1051   0.0000   439.5384       11.1379       17.8268       11.0816      0.460581       6.26015       3.23621       3.43369      -2.49285     -0.125512       1.78814      -1.19411      0.305046      0.479483      0.170938      0.279170    -0.0650962     -0.117685       4.78468       6.27645       6.64099       6.60265       6.38998       6.15240       5.22267       4.81263       4.00224       3.22413       2.58283       1.88787       1.34426      0.955838      0.647517      0.410276      0.256290      0.153990
  18  20 3725.2935    2.1065  4.4774 10.8084  0.0018  0.0676   0.0295   0.1842    0.0781   0.0000   441.8752       5.68151       1.43165       2.33716       3.32324       5.11048      -10.3270       9.50221       2.58109      -7.51452       1.79399      0.420418      -1.91814     -0.543348     -0.184617     -0.651636     -0.189837    -0.0587698       5.75911       7.53867       7.90319       8.32238       7.93979       7.35774       6.74668       5.76316       4.76226       3.84562       2.98749       2.24090       1.67898       1.14387      0.783618      0.509011      0.322854      0.193044
  18  21 3868.1243    1.6482  6.4538 10.3389 -0.0017  0.0848   0.0200   0.2375    0.0603   0.0000   440.4085       6.32681       17.4135       19.7297      -7.58684      -2.81939      -8.65537       10.4809      0.578548       2.15812      -2.32853      -1.38928     0.0841170     -0.296153     -0.240022      0.348301     -0.853067      0.208002       7.35323       9.44652       10.4169       10.5887       10.2721       9.51312       8.52714       7.31185       6.06553       4.90778       3.80967       2.78599       2.13796       1.47493       1.00013      0.666412      0.401104      0.239748
  18  22 4010.9937    1.3565  7.9694 10.2471 -0.0001  0.1063   0.0166   0.3048    0.0478   0.0000   460.7107       15.2302       8.98586      -6.42694      -1.82018       20.6739      -9.87485      -4.39525       6.98981       6.20875      -2.53275      -4.29183      0.107493     0.0462063       1.14657      -1.53695     -0.988806     -0.245311       8.85354       11.6148       12.6428       12.9805       12.5919       11.6992       10.3018       9.11597       7.48988       5.95239       4.64235       3.49309       2.61966       1.83826       1.25973      0.823059      0.496055      0.301074
  18  23 4153.8315    1.1732  9.9599 10.0230 -0.0021  0.1300   0.0144   0.3708    0.0462   0.0000   432.1918       10.6884       12.6948      -2.21915       6.32455      -1.26858      -22.5726       4.22518       5.08158      -12.1076       1.91786       4.19624      -4.02848      0.263051       1.27341       2.77589     -0.189817     -0.645162       10.7108       14.1348       15.5426       15.7472       15.3427       14.3602       12.6772       11.0511       9.28319       7.29991       5.97789       4.24658       3.31083       2.22349       1.54269       1.02483      0.605866      0.374639
  18  24 4296.8356    0.9087 11.2850 10.0346 -0.0022  0.1702   0.0137   0.4866    0.0411   0.0000   429.5825      -17.2417       35.3946       26.4506       29.4111       48.4902      -18.8285      -16.5793       18.0820       11.7330      -6.06101       6.20706       3.23369      0.691466      -1.13549       1.76912      0.506777      -1.14703       14.1450       18.2129       20.4300       20.7794       20.0448       18.4632       16.8730       14.3740       12.0455       9.55608       7.53317       5.68746       4.18413       2.98872       2.03842       1.34617      0.802989      0.493895
  19   7 1867.2563    0.4510  0.3850  9.1826 -0.0053  0.0223   0.0177   0.0479    0.0540   0.0000   440.1237      -5.95778       13.6015       1.03925      -5.97171       2.53687      -3.75371       2.86443      0.865388      -1.48055       1.93735     -0.317058      0.509832    -0.0159338      0.448937     -0.214553    -0.0304774     0.0220230       2.06855       2.66961       2.89589       2.55220       2.71530       2.64274       2.68830       2.31874       1.62995       1.26862      0.847389      0.705994      0.611439      0.429848      0.353427      0.235845      0.142737     0.0742582
  19   8 2021.7558    0.6384  0.5622  9.1950  0.0003  0.0203   0.0193   0.0494    0.0758   0.0000   439.3031     -0.718417       13.1585      0.156104     -0.600062       3.82575      -1.28031       2.64450       2.82879       1.19725     -0.704345     -0.359225    -0.0629596     -0.439981     0.0164676     -0.137080    -0.0443474    0.00128060       1.90532       2.34347       2.35633       2.27297       2.31870       2.28494       2.09950       1.93443       1.49523       1.19850      0.886141      0.707567      0.558096      0.408695      0.292005      0.187921      0.115793     0.0814173
  19   9 2173.7813    0.8943  0.6655  9.7353 -0.0020  0.0241   0.0251   0.0520    0.0779   0.0000   438.8039      -4.26112       10.8435      -2.02466       1.96074      0.799814      -2.02741       2.04199       1.53668     -0.372647     -0.815208      0.485919      0.871289     -0.335953     -0.197051      0.140596      0.156634    0.00658177       2.14246       2.70489       2.81578       2.83392       2.74663       2.52200       2.12722       2.13967       1.82237       1.48764       1.24603      0.956572      0.687186      0.445913      0.268614      0.190289      0.149280     0.0969942
  19  10 2322.2226    1.1484  0.9556 10.2667 -0.0026  0.0286   0.0287   0.0770    0.0879   0.0000   435.1349       4.18221       15.0461     -0.585013       5.96709       1.27844      -1.31226      -3.27662     -0.572685      -1.86389     -0.568886    -0.0358496      0.772638     -0.391048     -0.322810   -0.00980919    -0.0457522      0.160764       2.29796       2.91708       3.26472       3.41626       3.17761       3.06300       2.70384       2.29104       1.98367       1.49964       1.23439      0.918831      0.656858      0.525843      0.332458      0.224974      0.146853     0.0888215
  19  11 2468.0796    1.5246  0.9884 10.7756 -0.0076  0.0324   0.0388   0.0726    0.1206   0.0000   435.3714     -0.852025       14.1617      -2.87549      -1.77679      -2.75877      -2.33781       1.07190       4.21832      0.145167      0.792834      -2.37644      -1.94923     -0.545102      0.160090    -0.0755948   0.000944390      0.137838       3.19251       4.55195       5.23733       5.41869       5.12914       4.52081       3.89857       3.09046       2.56920       1.88398       1.43490       1.03124      0.771588      0.511492      0.347176      0.232054      0.146753     0.0885586
  19  12 2613.1058    2.1147  0.9457 11.4040 -0.0031  0.0298   0.0515   0.0651    0.1097   0.0000   438.1177      -5.75571       15.0947       5.61590      -2.95564      0.234250      0.256253      -1.15228      -2.27224       1.39344       3.24623     -0.801083     -0.510775   -0.00271315     -0.503857     -0.437084      0.224528    -0.0511569       2.62100       3.36802       3.43889       3.29675       3.60286       3.30934       3.32797       2.60971       2.09819       1.60703       1.21852      0.976110      0.777310      0.585193      0.408378      0.264727      0.175543      0.110781
  19  13 2757.9455    2.6565  0.8430 11.8774  0.0011  0.0241   0.0668   0.0664    0.0839   0.0000   438.0692    -0.0921306       15.1713       3.12761     -0.324733      -1.37118      -1.44391      -2.16454       2.12381      0.874127     -0.514596     -0.698093    -0.0526167      0.499339     -0.324589      0.325595      0.103100    -0.0919690       1.87791       2.55011       2.66341       2.83649       2.82033       2.46634       2.25915       1.93982       1.59366       1.35347       1.04067      0.753368      0.582248      0.395124      0.295278      0.185488      0.119374     0.0745669
  19  14 2902.4503    3.3774  0.8138 12.2136 -0.0039  0.0242   0.0840   0.0568    0.1012   0.0000   437.9837       5.76268       6.56753       2.74110     -0.521871       2.50190      0.640808      -2.34487     -0.646525      -2.52895     -0.310919     -0.210562      0.715921      0.439217     -0.908194     -0.123740      0.241568      0.120044       2.13414       2.69410       2.81541       2.85614       2.74457       2.58584       2.38364       2.05020       1.72232       1.50210       1.21764      0.816765      0.637779      0.455989      0.304276      0.199497      0.132799     0.0801084
  19  15 3046.5330    3.9911  0.8582 12.5654 -0.0007  0.0246   0.0983   0.0616    0.0974   0.0000   436.5469       3.35359       13.4930       6.10993      -4.24881      -2.92791      0.740028       2.13969      0.127990      -4.27449      0.206560      0.660391      -1.09889     -0.711686      0.385365    -0.0963417      0.149406    -0.0850527       2.00089       2.78386       2.85669       2.92720       2.86528       2.60387       2.34297       2.08731       1.69381       1.48298       1.15591      0.848718      0.626434      0.443365      0.292764      0.189832      0.126114     0.0812257
  19  16 3189.8391    3.8004  1.1563 12.7968 -0.0051  0.0361   0.0881   0.0790    0.0883   0.0000   439.2292      -4.53817       12.0849       11.9220      -6.39147      -3.79115       2.07354       4.42171      -3.70442      -2.44963      0.117031      -1.45494      0.445292      0.142068      0.179898    -0.0215707      0.131930     0.0997068       3.53943       4.79286       4.12973       3.69727       3.64079       4.24897       4.25288       4.27786       3.13964       2.06245       1.34521       1.24571       1.14140       1.00954      0.668011      0.431196      0.283614      0.154849
  19  17 3332.9632    3.4181  1.3905 12.7019  0.0007  0.0356   0.0736   0.0883    0.0836   0.0000   438.8802     -0.919692       12.9654       4.18649       3.50454      0.301878      -4.82812      -2.84624       2.74785      0.524958       1.56689     0.0710696      0.168557      0.787255    -0.0828456     -0.155540      0.346462     -0.206407       2.86845       3.86621       3.86371       4.19118       3.95638       3.82324       3.25950       3.02061       2.51651       1.98918       1.58513       1.17228      0.909444      0.647103      0.463161      0.285209      0.199254      0.117589
  19  18 3476.1697    2.7850  2.3364 11.8082 -0.0040  0.0439   0.0487   0.1218    0.0911   0.0000   442.1953       2.13383       8.24478      -7.37040       2.47051     -0.889862       3.46657      -4.21599     -0.116250      0.615127       2.80892     -0.942051      0.789503     0.0251069     -0.619921     -0.171335      0.239144     0.0244131       3.46218       4.70904       5.14635       5.35535       5.12450       4.71581       4.27927       3.63870       3.05321       2.47256       2.01155       1.45497       1.12716      0.783837      0.548275      0.356614      0.237708      0.147955
  19  19 3619.1933    2.3577  3.6892 11.0756 -0.0047  0.0567   0.0335   0.1558    0.0825   0.0000   439.3192       12.9838       17.7140       3.11619      -13.4598       4.45439       5.59504      -1.92627      -3.03208      -3.94455      -2.05315      -4.41586       2.01809      -2.44700      0.160187     -0.338384     -0.832433     -0.193079       4.55291       5.92327       6.54705       6.54242       6.61443       5.84762       5.56724       4.74519       4.03181       3.26090       2.63310       1.99996       1.48509       1.05915      0.736470      0.492876      0.308549      0.203944
  19  20 3762.4973    1.9174  5.1604 10.7107 -0.0027  0.0735   0.0247   0.2021    0.0638   0.0000   429.8720       4.79338       23.3544       7.68477     -0.390386      -4.05196      -6.50969      -5.73684      0.880858     -0.756737      -6.11922      -7.14598      -2.65805      -2.13780      0.489462       1.36913     -0.827413     -0.892365       5.93415       7.58907       8.57444       8.43279       8.22778       7.98039       7.04511       6.28103       5.19539       4.32351       3.35197       2.55871       1.94448       1.40743      0.963231      0.670783      0.404376      0.255614
  19  21 3905.7879    1.6622  6.5969 10.2629 -0.0002  0.0851   0.0189   0.2306    0.0578   0.0000   438.1388      -14.0444     -0.810560      -8.21411       1.39956      0.828569       4.58783       6.08727      -6.06217      0.787817      -1.94317      0.557562    -0.0450106       2.26219      0.325577     -0.377280     -0.385916      0.542217       6.74916       9.04742       9.89789       10.0698       9.91035       9.20043       8.14858       7.31946       5.93971       4.99712       3.85943       3.05543       2.14642       1.61490       1.10224      0.760777      0.449372      0.292363
  19  22 4048.9984    1.3067  8.5340 10.1906 -0.0031  0.1106   0.0155   0.3136    0.0441   0.0000   443.3242      -10.6153      -6.35644      -2.92245       3.82207     -0.555122      -20.9027      -11.3345      0.598594      -17.8361      -1.46663       10.4063       1.43869      -2.27598     -0.758333      0.437992     0.0880461     0.0249760       8.92375       11.5166       12.9335       13.0815       12.6748       11.9751       10.6351       9.38966       7.97948       6.53096       5.11620       3.97309       2.91870       2.11644       1.44121      0.976922      0.613956      0.391229
  19  23 4192.3145    1.1150 11.0063  9.9774 -0.0009  0.1407   0.0136   0.4079    0.0432   0.0000   419.5932       17.8132       54.7846      -34.2620      -2.41960       9.36008      -7.74908       5.46082       8.29167      -25.3862      -5.50553       7.11829      -3.86645       1.65637       1.03146     -0.900130      0.868352      0.855403       11.2370       14.8330       16.3614       16.4914       16.1450       15.2223       13.7355       12.0104       10.1988       8.20793       6.56024       4.92892       3.82036       2.69264       1.87886       1.27086      0.786312      0.500501
  19  24 4335.8088    0.8775 12.5639 10.0153  0.0015  0.1826   0.0126   0.5213    0.0370   0.0000   438.0911      -14.2123      -1.55712       25.4724       17.2676       24.7683       23.6962      -44.6824      0.775251       3.61514      -13.7500      -4.47707      -3.14388      -8.36801      -3.35155       2.59233      0.130947      -1.03324       14.6567       19.1147       21.2110       21.8040       20.9455       19.8751       17.9215       15.5274       13.1274       10.6702       8.43204       6.46131       4.90071       3.52802       2.43331       1.63532       1.05473      0.665380
  19  25 4479.5965    0.7292 14.9367  9.8455  0.0011  0.2350   0.0103   0.6461    0.0337   0.0000   434.8765      0.113557       47.2194      -23.4767      -44.4284       28.6023       39.5343     -0.804376       6.52199      -8.26460      -2.92108       6.95100     -0.800091       1.51446      -6.23005     -0.388819      0.754463       1.07804       18.4887       24.0579       26.3609       26.8247       26.5937       25.2761       22.5062       19.5577       16.8513       13.5205       10.8712       8.41455       6.33783       4.46400       3.27370       2.15157       1.36836      0.882526
  19  26 4621.9248    0.6016 17.7546  9.7061  0.0010  0.3194   0.0082   0.7965    0.0280   0.0000   448.5240       63.2250       8.31042       20.1576      -7.64335      -48.9476      -53.7178       51.8113       47.5289      -63.0446      -32.4482       7.66233      -9.33046       2.32313       1.08757      -1.20566      -1.93418       1.57124       25.2659       33.1812       36.2593       36.8432       36.5647       34.1589       31.1176       27.1181       22.9955       18.4262       14.9292       11.2736       8.69034       6.23365       4.44939       3.02585       1.83609       1.18839
  20   6 1734.1817    0.3102  0.2599  9.0038 -0.0118  0.0198   0.0145   0.0361    0.0422   0.0000   439.2202     -0.854312       17.3457      -2.33304     -0.871025     -0.706136       2.71186     -0.299860      0.782767     -0.929768    -0.0608085     -0.126399     -0.604152     -0.158780      0.496061     0.0666791      0.102469    -0.0183908       1.79199       1.97788       2.35597       2.23531       2.29512       2.14265       1.96373       2.33878       1.66390       1.26909      0.885235      0.647356      0.535350      0.438635      0.398829      0.281342      0.179969     0.0764212
  20   7 1893.9290    0.4571  0.3634  9.2491 -0.0118  0.0199   0.0171   0.0384    0.0507   0.0000   438.8034      -1.23923       13.2660     -0.616606      0.878784     -0.819543     -0.585019    -0.0531335    -0.0144476     -0.453583      -1.86916      0.632235      0.659620      0.322384     -0.146314     -0.279344      0.114259     0.0169811       1.78189       2.54968       2.79566       2.99773       2.97091       2.69452       2.19904       1.91266       1.42955       1.16288      0.954897      0.608062      0.495891      0.334591      0.232938      0.173501      0.111773     0.0711365
  20   8 2050.0562    0.6607  0.6340  9.3368 -0.0044  0.0242   0.0190   0.0558    0.0675   0.0000   438.5912      -4.67077       10.0392      -2.42656      -2.11649      0.574142       4.28802       2.60530       1.56942     -0.695448      0.976722       1.31283       1.13585      0.242458      0.370431     -0.410449     -0.124742      0.116796       2.10224       2.68745       2.66500       2.55549       2.36827       2.48709       2.37965       2.36227       1.94479       1.56506       1.15828      0.849213      0.698919      0.596845      0.440425      0.319265      0.190812      0.111263
  20  10 2352.4326    1.2361  1.0014 10.2261 -0.0021  0.0291   0.0283   0.0642    0.0951   0.0000   435.9460       1.69995       13.0491     -0.265073     -0.396026       5.31625       3.48112       2.23346       3.08006       2.08305       3.16166      -1.77305      0.350900    -0.0317713     -0.346564      0.133269     0.0999858     0.0336839       2.16248       2.88045       3.01490       3.17700       3.18609       2.92920       2.75396       2.28722       1.97925       1.57011       1.30742       1.01079      0.733932      0.538955      0.387128      0.274839      0.175583      0.117152
  20  12 2644.8711    2.1895  0.9315 11.4813  0.0002  0.0264   0.0530   0.0671    0.1086   0.0000   439.9205       6.30439       16.5118     -0.470151      -2.45861      -2.72851       1.75740       2.90505       1.63944      0.266631       1.53268     -0.504484     -0.839253     -0.588539     -0.106732     0.0213879      0.172108   0.000869929       2.09087       2.89682       3.12050       3.22192       3.26741       2.89699       2.65990       2.21061       1.93371       1.50490       1.18679      0.894907      0.695561      0.489592      0.348964      0.240805      0.154870     0.0995251
  20  13 2790.6287    2.6948  0.8565 11.9944  0.0026  0.0254   0.0652   0.0601    0.0888   0.0000   436.3946       7.37660       14.2589       1.47835      0.589749      0.204424      0.892830       2.44976       2.01195     -0.802720     -0.327226    -0.0526051      -1.08541      0.713196      0.652298     -0.257244     -0.124702    -0.0643163       2.07504       2.49389       2.84963       2.81227       2.85822       2.69042       2.34541       2.08057       1.77695       1.38761       1.09970      0.866662      0.671614      0.480685      0.336425      0.234150      0.158717      0.104445
  20  14 2935.9915    3.6632  0.7775 12.3656 -0.0040  0.0223   0.0917   0.0525    0.0943   0.0000   437.6598       2.07896       10.6527    -0.0340845       1.46228       1.91121       3.08731      -4.04583      -4.44639      0.555989      0.250690      -2.07694      0.121522      0.158450      0.253934      0.140883    0.00301013     -0.155659       1.69864       2.36654       2.37051       2.55318       2.49098       2.39557       2.12172       1.89866       1.63685       1.31947      0.999484      0.746477      0.603097      0.454716      0.323638      0.225124      0.142718     0.0914778
  20  15 3080.4601    3.8348  0.9060 12.6439 -0.0002  0.0260   0.0921   0.0632    0.0918   0.0000   436.3428     -0.248896       17.2174      -1.32665       3.23824       5.11425      -2.32537       5.54957      -4.58165      -1.16071       2.65721      0.767442      0.108093      0.503554     0.0792568     -0.277804     -0.272756     0.0413756       2.07204       2.86800       3.04961       3.36599       3.05170       2.94787       2.53387       2.23220       1.85671       1.55948       1.16345      0.912790      0.673694      0.498070      0.322743      0.227146      0.151792     0.0915445
  20  16 3224.3925    3.7394  1.2590 12.5850 -0.0013  0.0306   0.0763   0.0831    0.0918   0.0000   443.0013       2.37941       10.7864       1.40052      -1.86936       1.02931      0.584322      -3.85664       1.25713      0.640673       1.01667     -0.339041      -1.23282      0.124339      0.610169      0.220826    -0.0885251     -0.100061       2.52042       3.35657       3.38804       3.55579       3.39164       3.21906       2.95212       2.66248       2.24444       1.89701       1.51113       1.11075      0.883531      0.615405      0.465352      0.304578      0.192988      0.126095
  20  17 3368.0926    3.1809  1.8500 12.2183 -0.0036  0.0386   0.0570   0.1002    0.0719   0.0000   435.3579       8.24048       8.43119       9.38547       1.26173       3.52875       1.01312       1.19664      -1.08699       2.13430      -2.23932     -0.959555     0.0875881    0.00674640     -0.882956    -0.0428011    -0.0658021      0.225900       2.92500       3.83893       4.15457       4.42514       4.29458       3.93896       3.54068       3.23582       2.67792       2.14474       1.69870       1.35954      0.997921      0.758406      0.519664      0.366762      0.241548      0.149397
  20  18 3511.8949    2.6445  2.5483 11.7708  0.0018  0.0476   0.0429   0.1240    0.0729   0.0000   442.1908       7.54506       3.20028      -7.50350       1.62008       7.44706       1.39849       4.33852       2.14779       2.87137       6.89006     -0.313737      0.781802      -1.32014      0.838452      0.337724      0.470803     0.0430239       3.61112       4.84050       5.45006       5.32520       5.61306       5.04572       4.57480       4.02074       3.23311       2.75483       2.20335       1.67936       1.28908      0.915995      0.644855      0.435406      0.301691      0.192699
  20  19 3655.5696    2.2793  3.9045 11.1268 -0.0009  0.0599   0.0317   0.1568    0.0730   0.0000   440.6032       5.02384     -0.623406      -1.41969      -9.29193      -1.53913      -10.0082      -1.66479      -3.24117      -7.05487       3.79455       1.42697      -3.60725     0.0344041       1.13779      0.851098     -0.543779     -0.302279       4.62335       6.16728       6.68093       6.85728       6.70203       6.31496       5.86639       4.93580       4.31069       3.60474       2.88742       2.24372       1.67148       1.20395      0.845942      0.585778      0.380058      0.243707
  20  20 3799.1486    1.8584  5.6150 10.4958 -0.0013  0.0727   0.0215   0.2037    0.0616   0.0000   448.6306       11.1615       27.6097       20.2498       1.91145      -5.98147      0.644930     -0.911414      0.909454      -10.7157       5.69964      -1.55445      -1.99565       2.03593      0.254461      -1.83252      0.518925    -0.0253153       5.58835       7.18882       8.02065       7.98692       8.07781       7.46501       6.79375       6.20921       5.15171       4.27130       3.42851       2.62123       2.01341       1.50498       1.04623      0.742268      0.464461      0.307383
  20  21 3942.8123    1.5244  7.8949 10.2111 -0.0015  0.0955   0.0166   0.2692    0.0497   0.0000   446.1303      -1.13161      -2.43857       4.68982      -7.97560      -5.23653      -7.58320     -0.743503       2.61794      0.539666      -9.15210       2.08228       2.79573      -4.96333     -0.980767       1.00115      0.927290      0.124250       7.23056       9.57973       10.4599       11.0315       10.3044       10.1864       8.99037       8.01211       6.80022       5.63020       4.56043       3.50292       2.68244       1.93837       1.36939      0.970741      0.597636      0.395752
  20  22 4086.5444    1.3040  9.3412 10.0707 -0.0010  0.1098   0.0142   0.3227    0.0429   0.0000   449.4983       6.63742      -6.40638      -12.5745       30.6913       20.0347      -6.24619      -11.6767       2.04372    -0.0561286       4.99717      -6.63346      -1.28255      0.674146      -1.09326       1.80059      0.388847     -0.207879       8.41072       11.0839       12.3095       12.4023       12.4869       11.6178       10.6029       9.32268       7.78446       6.49553       5.22220       3.96914       3.08025       2.26234       1.57690       1.12443      0.710720      0.459107
  20  23 4230.2331    1.0216 10.5357  9.9997 -0.0012  0.1393   0.0129   0.3937    0.0406   0.0000   406.8821       28.4354       30.6785       19.5803       4.65894       10.3487      -3.68975      -19.1394       1.82040       17.0424      -1.37644      -1.86429       1.31350       1.14943       1.70352       1.44244      0.236553      0.667289       10.5515       13.9723       15.1787       15.5653       15.3047       14.4435       13.2431       11.7383       9.97205       8.31173       6.65280       5.22486       3.94045       2.91916       2.02537       1.44040      0.905072      0.597098
  20  24 4374.0144    0.8351 13.8367  9.9973 -0.0040  0.2083   0.0111   0.5687    0.0340   0.0000   430.4039      -28.6182       11.9036       23.0360      -35.4861      -11.8144       46.2769      -3.80165      -14.5390       21.6029       19.8666      -2.74460      -4.00859      -7.18279       2.34082       3.33549       2.02062      0.891576       15.3818       20.4126       22.4166       23.4610       22.6530       21.4667       19.5998       17.2433       14.9884       12.1115       9.91795       7.58227       5.93574       4.27562       3.05935       2.11609       1.34379      0.877139
  20  25 4518.0407    0.6857 16.1480  9.8235 -0.0008  0.2618   0.0088   0.6879    0.0302   0.0000   430.4341      -10.1900       12.8421       72.0280      -22.1169      -39.6455       6.63753      -20.5544       4.28878       11.4799       8.64096      -9.06439      -9.00307       6.92170       7.90823      -2.04755    -0.0405135       1.31860       18.9376       26.1404       27.9977       29.3902       28.6863       26.8937       24.8205       21.6331       18.8205       15.4057       12.3621       9.72308       7.45644       5.44552       3.80234       2.72331       1.68300       1.07590
  20  26 4661.3075    0.5618 18.6998  9.6580 -0.0035  0.3408   0.0074   0.8537    0.0260   0.0000   480.0288      -47.1660       96.5184      -11.8590      -9.13690      -93.1827       17.1384       63.6410       6.36904       11.2092      -20.7492       33.9204       2.60587      -9.53077       6.56384       11.4425       1.37941     -0.977582       25.4715       33.5031       36.5199       37.6982       36.6922       34.9871       31.8063       28.6992       24.3007       20.4900       16.3522       13.0968       9.80351       7.24052       5.13690       3.57827       2.28182       1.51410
  21   7 1919.7859    0.5121  0.4663  9.1504  0.0012  0.0193   0.0158   0.0418    0.0554   0.0000   439.8920      -3.11166       19.9795      -6.07288       2.45662      -2.35293      0.435157       1.00242     -0.149720      -1.05465       2.12406     -0.377953     -0.183140     -0.780775      0.281212    -0.0128862   -0.00187076    -0.0227685       1.48196       1.95385       2.02962       2.11576       2.13085       2.01649       1.76330       1.59718       1.35211       1.14306      0.930213      0.712087      0.538453      0.410739      0.288413      0.201238      0.132484     0.0972646
  21   8 2077.7489    0.6536  0.5849  9.7856 -0.0049  0.0241   0.0196   0.0537    0.0582   0.0000   438.2504      -1.54276       12.1439      0.610429     -0.357811      0.879085       2.44071     -0.989083      -2.35290     -0.589950     -0.255296     -0.328244      0.217125     -0.834761    -0.0759639      0.363398   -0.00389443     -0.222435       1.78893       2.21006       2.59122       2.54584       2.56899       2.13261       2.33185       1.78737       1.63023       1.29274      0.956305      0.874655      0.583339      0.440919      0.363707      0.246447      0.170654      0.109103
  21   9 2231.8723    0.9869  0.8352  9.7379 -0.0043  0.0244   0.0241   0.0610    0.1001   0.0000   441.0697      0.406482       11.0211      -4.62255       1.99554     0.0663160       2.20150      0.115745     -0.917447     -0.226513       1.54007       1.15211      0.528103     -0.107707     -0.634924     -0.276041    -0.0480737     0.0292535       2.01229       2.74974       2.87794       2.95162       2.69648       2.59968       2.40342       2.17472       1.88237       1.64268       1.28221       1.03725      0.763519      0.570659      0.383592      0.272918      0.181600      0.116548
  21  10 2381.9043    1.3884  0.8869 10.5133 -0.0046  0.0244   0.0325   0.0614    0.0849   0.0000   440.4828       1.13937       15.6213      -2.73747      -3.08172      -2.33040     -0.952921      0.598983       1.97499      -2.15252      -1.33564      0.847622    -0.0429939      0.284711      0.483573     0.0562880   -0.00855570      0.154574       1.79454       2.35376       2.43550       2.58676       2.57639       2.57996       2.19258       2.05166       1.59290       1.41707       1.16853      0.912400      0.696911      0.487204      0.382585      0.253700      0.170855      0.120151
  21  11 2529.2848    1.8303  0.9474 10.9445 -0.0004  0.0270   0.0405   0.0594    0.0978   0.0000   437.7247       2.88774       10.6243       4.97154       1.63308       5.05622     -0.544224      -2.15777       4.04603      -1.06221     -0.242609      0.183442     -0.581704     -0.383848     0.0624519     0.0868673     -0.147460      0.180466       1.90171       2.62719       2.71752       2.81431       2.76066       2.67820       2.30070       2.18167       1.83749       1.62214       1.23441       1.00436      0.771651      0.546653      0.406472      0.275106      0.187674      0.121844
  21  12 2676.1781    2.3749  0.8482 11.5917  0.0003  0.0243   0.0582   0.0602    0.1054   0.0000   440.3381       1.60709       10.5158      -4.19386     0.0194097       3.35007    -0.0546661     -0.570391      0.867041     0.0223949      0.617695      0.373731     -0.388353     -0.755573     0.0430264     -0.177724     0.0970667     0.0255732       1.88355       2.57507       2.54301       2.88734       2.78262       2.72345       2.29691       1.99836       1.62821       1.44930       1.18170      0.872272      0.669187      0.464757      0.354778      0.242660      0.171358      0.109093
  21  13 2822.9840    3.0075  0.8112 12.1031 -0.0012  0.0235   0.0728   0.0560    0.1061   0.0000   438.7925       4.44337       12.3434     -0.536994      -2.68710      0.622812      -1.56147     -0.252520     -0.509813     -0.749984      -1.93914      0.418971      0.897345     -0.880310     -0.114755      0.572622     0.0427624     -0.229719       1.82517       2.43327       2.54888       2.56329       2.40794       2.39812       2.17499       1.98408       1.69057       1.50841       1.16526      0.905941      0.707046      0.514776      0.367436      0.268224      0.166890      0.114489
  21  14 2968.9040    3.7374  0.7599 12.3781  0.0010  0.0228   0.0899   0.0511    0.0887   0.0000   436.6178       1.08396       13.4123     -0.552586      0.952437       1.13146      -2.97500       3.09184     -0.994764     -0.425981       1.32739    -0.0756751     -0.342445      0.357931     -0.511403     0.0134383     0.0565594    -0.0642329       1.87782       2.54454       2.59523       2.53943       2.35393       2.06013       2.08873       1.90997       1.79007       1.56067       1.28891      0.980179      0.757026      0.536145      0.367067      0.249917      0.159384      0.101699
  21  15 3113.9218    3.9585  1.0407 12.3492 -0.0034  0.0252   0.0845   0.0653    0.1165   0.0000   437.9783     0.0937736       11.4841      0.611620      -5.11194      -5.29301     -0.251288      -3.35816      -2.18064       1.50259      0.614544      0.808422       1.65487     -0.894109      0.378330     -0.281511     -0.127429     -0.170618       1.98574       2.53265       2.55943       2.73476       2.83043       2.70067       2.36193       2.12534       1.78733       1.56179       1.17275       1.00019      0.702686      0.546096      0.402411      0.274103      0.196578      0.124962
  21  16 3258.4452    3.7026  1.1993 12.5803 -0.0044  0.0297   0.0783   0.0724    0.0991   0.0000   436.0845       5.46702       13.9983       7.47613       2.04805       6.17567      -3.54224       1.80792       2.37583       2.47186      -2.29779    -0.0449693       1.19932      -1.01651     -0.235772     -0.114896      0.287384      0.260318       2.30226       3.04243       3.29950       3.26259       3.19009       3.00138       2.81404       2.52239       2.19229       1.91095       1.45709       1.22277      0.915705      0.650875      0.473855      0.326375      0.223103      0.146799
  21  17 3402.8148    3.1797  1.7708 12.1611 -0.0023  0.0374   0.0562   0.0918    0.0717   0.0000   433.0885       1.40508       10.6443       2.49807      -6.42363      -1.82246       3.43133       2.27187       2.44379       7.61883       3.09786       2.35885      -1.28789     -0.592953      0.597512      0.584996      0.270912     -0.257341       2.73974       3.61694       3.91556       4.07730       3.92720       3.67090       3.40397       3.14097       2.53301       2.24451       1.84241       1.38231       1.08518      0.798744      0.565199      0.391604      0.269767      0.172852
  21  18 3547.1545    2.5716  2.7642 11.7248 -0.0024  0.0475   0.0378   0.1239    0.0592   0.0000   440.9049       4.81705       11.5016      -6.65183      -8.45851       4.41711      -1.07732      -4.50315       1.02604      -1.17033       2.58780       1.12512     -0.569627       1.33952      0.498498     -0.348270     -0.171952     0.0230134       3.43058       4.63359       4.99872       5.02515       5.06652       4.62065       4.22814       3.92645       3.33461       2.90880       2.38879       1.86344       1.44277       1.03927      0.740422      0.514152      0.341324      0.219712
  21  19 3691.5254    2.1013  4.2772 11.0551 -0.0013  0.0612   0.0271   0.1639    0.0596   0.0000   434.2242       14.2804       27.0360       3.99401      -3.54427      -5.21789      0.236505      -1.41436       3.39883      -5.80725      -2.01736      -1.51009     0.0283494      -1.37893     -0.262394       1.12772      0.235692     -0.467592       4.46561       5.85368       6.51535       6.56673       6.70980       6.26990       5.68287       4.94947       4.44608       3.61903       2.97779       2.30690       1.82995       1.29100      0.958551      0.686044      0.443294      0.290763
  21  20 3835.5511    1.7361  6.1964 10.4543 -0.0037  0.0767   0.0192   0.2177    0.0533   0.0000   429.4106       19.0741      -3.39820       1.75362       13.9944       17.3155       17.5620     -0.146462       8.19829       1.97128      -2.09685      -5.15066      -2.72566      -5.23138      -1.19024      0.692184      0.385003     -0.578665       5.65482       7.38460       8.05025       8.28748       8.51120       7.83624       7.37279       6.18716       5.50528       4.53760       3.69219       2.99553       2.20293       1.68516       1.19730      0.840907      0.571913      0.380465
  21  21 3979.8699    1.4573  8.1672 10.2518 -0.0016  0.0984   0.0155   0.2746    0.0440   0.0000   445.5290     -0.476450       10.6236      -11.3524      0.916730       11.1720       4.71562      -11.7553       11.2389      0.341642      -4.95373       2.10617       1.39120     -0.244088      -2.70593      0.621713      0.448080      0.222995       6.98707       9.34679       10.2051       10.6970       10.5041       9.74394       9.14670       8.16470       6.97357       5.90403       4.71800       3.75188       2.91115       2.13669       1.57903       1.08296      0.721566      0.477850
  21  22 4124.0188    1.1745 10.0831 10.1255  0.0018  0.1255   0.0133   0.3476    0.0388   0.0000   441.0247      -8.09921      -14.0540      -2.10917       17.9790      -4.47823      0.831030      -4.50491     -0.599255      -5.32524       2.08856      -2.70685      -9.49696       7.25526       3.09630      -1.38748      0.233256    -0.0164922       9.11489       11.5692       13.0434       13.3094       13.1570       12.8246       11.6153       10.3910       8.99394       7.32531       5.86604       4.75953       3.63793       2.79387       2.01661       1.42967      0.953193      0.644313
  21  23 4268.1080    0.9899 12.1152 10.0739 -0.0003  0.1559   0.0123   0.4536    0.0356   0.0000   447.1433       16.5205       15.3534       27.7980       33.8896       7.81506       24.2217      -3.48087      -16.8021      -8.67742       8.23949       9.92374       2.39327      -4.58528     -0.875929       1.67106       2.06912     -0.409093       11.3309       14.6181       16.3674       16.8358       16.6416       15.9863       14.3649       13.0480       11.1313       9.28724       7.51796       6.08598       4.51837       3.47408       2.52972       1.77151       1.17396      0.781970
  21  25 4556.1129    0.6580 16.0721  9.8000  0.0002  0.2516   0.0087   0.6848    0.0287   0.0000   434.2724       16.6516       50.5756      -35.1026       23.0292      -21.7803      -4.93318       8.97991       20.2226     -0.594335     -0.644749       5.27258      -12.3624      -2.30838       1.19852     -0.663098      -2.07557       1.01506       18.0774       23.3282       26.4617       27.0476       26.5901       25.4913       23.5332       20.7191       17.5978       15.3997       12.0859       9.86918       7.52108       5.56776       4.11565       2.85912       1.89320       1.25986
  22   6 1781.5506    0.3574  0.3134  9.0695 -0.0040  0.0193   0.0137   0.0355    0.0418   0.0000   438.4311     -0.442833       17.2209       1.18036      -1.46012       2.56666       1.65809     -0.839786      -1.35489     -0.484762    0.00325675      0.160952     -0.273858     0.0700327     0.0270574    -0.0957937     0.0286388     0.0284217       1.38365       1.62707       2.60621       2.51301       1.70210       2.17100       2.50082       1.77041       1.38462       1.19159      0.773581      0.692267      0.599921      0.387810      0.374511      0.334975      0.236082      0.133523
  22   7 1945.0766    0.5248  0.4340  9.2963 -0.0057  0.0229   0.0174   0.0405    0.0527   0.0000   438.0010      -1.60238       18.8773      0.356599     -0.330582      -2.81294      0.922728      -1.05626      0.387408      -1.23082     -0.448141     -0.252248      0.812151     -0.492855     0.0562211    -0.0649931     0.0885989     -0.124988       1.39595       2.37915       2.02951       2.36872       1.97769       2.36571       2.03552       2.05354       1.47598       1.26541      0.891976      0.772425      0.594513      0.513587      0.341664      0.238820      0.186248      0.129397
  22   8 2104.7401    0.7534  0.6057  9.7248 -0.0029  0.0209   0.0207   0.0486    0.0629   0.0000   439.6626      -1.11022       13.0026     -0.801941      -3.61935      -1.47723       1.53249      -1.70071      0.369375      -1.94927     -0.894715      0.103673       1.10622     -0.920562     -0.448990    -0.0237003     -0.176993    -0.0745199       1.69498       2.06748       2.10606       2.16551       2.17327       2.15635       2.11662       1.84768       1.50515       1.24217      0.985586      0.756702      0.644484      0.505284      0.377909      0.273056      0.180763      0.126703
  22   9 2260.0013    1.0708  0.7461 10.0367 -0.0017  0.0227   0.0258   0.0520    0.0769   0.0000   438.3680      -1.08907       15.5523      -1.31660    -0.0827635      0.334848     -0.894772     -0.739282      -1.17288     -0.307393     -0.684032       1.03496     -0.331940     -0.170828     -0.415780     -0.223285      0.104631     -0.138425       1.58206       2.19775       2.32159       2.33765       2.38760       2.13937       2.12120       1.79529       1.65763       1.32308       1.13463      0.857261      0.686867      0.500956      0.374264      0.280238      0.181611      0.120737
  22  10 2410.7959    1.3927  0.9479 10.5293 -0.0049  0.0289   0.0310   0.0630    0.0988   0.0000   438.9167      0.884376       14.4861       1.22607     -0.878380       1.52941      0.621878       1.13371      -1.93813       2.31465     -0.206835     -0.102080       1.17272     -0.360715     -0.159084      0.363127     0.0204410      0.150840       2.42304       3.37301       3.49331       3.37916       2.90569       2.32927       2.37128       2.55629       2.44239       2.30954       1.85791       1.51379       1.12349      0.819776      0.531092      0.374150      0.241201      0.151033
  22  11 2559.2010    1.9781  0.9557 10.9607 -0.0011  0.0233   0.0428   0.0590    0.0981   0.0000   440.0712       2.45120       11.9688     -0.457845      -2.69768      0.156009     -0.235774       1.43964    -0.0332666      -1.24934     -0.751353      -1.38176     -0.191622     -0.475476     -0.263958     -0.564133      0.441288      0.125007       1.73723       2.14297       2.37262       2.42327       2.43184       2.35135       2.17724       1.97101       1.67685       1.42122       1.12599      0.925780      0.730401      0.549597      0.401483      0.289540      0.198422      0.135821
  22  12 2707.0983    2.4893  0.9885 11.6227  0.0045  0.0252   0.0542   0.0632    0.1015   0.0000   438.6424      0.676188       13.7586       3.38847      -3.72438       1.05551       1.11706      -4.55849     -0.652608       2.86884      0.796871     -0.992458     -0.112751      0.709708     0.0834699      0.312035    -0.0639794    -0.0347858       1.79758       2.41289       2.59392       2.69250       2.74710       2.44841       2.39650       2.09567       1.76401       1.53603       1.18739       1.02249      0.735344      0.591966      0.394537      0.294374      0.205619      0.135494
  22  13 2854.7337    3.2591  0.7333 12.2624 -0.0007  0.0209   0.0816   0.0527    0.0972   0.0000   437.2405       2.74166       10.7883     -0.817757       3.66900      -2.66167      -4.63287      -2.40804      0.543023      0.440919     0.0958128    -0.0103718     -0.267426     -0.185848     0.0353329     -0.233256     -0.265138    -0.0979580       1.62855       2.02700       2.03218       2.08144       2.27421       2.11873       1.90464       1.64480       1.44930       1.33804       1.08381      0.846766      0.623316      0.472240      0.369210      0.251010      0.175993      0.119254
  22  14 3001.4020    3.7366  0.8196 12.6298 -0.0019  0.0219   0.0876   0.0560    0.0916   0.0000   440.5668       1.61402       19.5907       4.60385      0.383161       1.34072      0.200277      0.170031       1.01847     -0.459302      -1.41605      -1.34082      0.443952      -1.09968     -0.961444      0.340630     -0.131194    -0.0249274       1.63566       2.10739       2.31601       2.36992       2.36221       2.12769       2.07481       1.77732       1.56605       1.36720       1.13091      0.871091      0.651317      0.527985      0.371337      0.259237      0.182277      0.119336
  22  15 3147.0102    4.0369  0.9766 12.7900  0.0022  0.0252   0.0876   0.0630    0.0906   0.0000   438.9654       1.43631       10.6166       5.85222     -0.288703     -0.822385     -0.102179       2.48977       3.38521     -0.215653       1.36634       1.36231     -0.358372     0.0823263     -0.168979     0.0845790      0.447219    -0.0459334       1.82848       2.24973       2.53297       2.62874       2.61762       2.38246       2.31090       2.02134       1.69753       1.54198       1.21685      0.969601      0.706987      0.569941      0.429829      0.294199      0.202700      0.134549
  22  16 3292.1757    3.6130  1.4315 12.2704  0.0006  0.0306   0.0673   0.0794    0.0888   0.0000   442.3556      0.636646       12.2049       2.93727       5.79795       6.93384      -1.95607      -2.64450      -1.62643       1.09570       1.14988      -2.05131     -0.759929      0.473112      0.234843     -0.674295    -0.0504398     -0.184084       2.12431       2.76607       2.96975       3.27964       3.09878       2.97184       2.75809       2.53679       2.05563       1.81419       1.47537       1.15680      0.917324      0.675454      0.522124      0.365234      0.245626      0.165394
  22  17 3437.2007    2.9764  2.0046 12.1252 -0.0019  0.0386   0.0488   0.0982    0.0603   0.0000   438.3131       7.54370       8.48632      -1.61769       5.75209       2.80380      -2.65954      -5.36576      -2.10589      -1.19957       3.47700       1.14879     -0.474060      -1.38587      0.196729     -0.201838    -0.0398665   -0.00536479       2.72253       3.56063       3.96042       3.91549       3.98722       3.78900       3.57791       3.21006       2.75632       2.31894       1.84377       1.41881       1.17219      0.876292      0.661072      0.484280      0.340285      0.221651
  22  18 3582.1163    2.4279  3.4661 11.3337 -0.0015  0.0514   0.0310   0.1337    0.0544   0.0000   440.2921       3.75501       13.8617      -2.88390       1.49726      -9.72824       1.03992       4.61750       5.82043       3.38075       1.15462      0.645880      -1.51620      0.984923     -0.372424      0.263622    -0.0141371     -0.383244       3.49910       4.55173       5.18604       5.22232       5.29473       5.02517       4.63754       4.11664       3.56886       3.08517       2.52218       1.94414       1.53043       1.20082      0.861141      0.612253      0.424820      0.279716
  22  19 3726.9447    1.9250  4.5332 11.1073 -0.0003  0.0656   0.0248   0.1723    0.0500   0.0000   443.4948       11.4435       13.0060       7.07482       3.86980      -12.3561     -0.857451      -12.4686       1.58355       4.94913      -3.04804      -3.73726      -1.46745      -2.06237      -1.26367     -0.472117     -0.199154     -0.559886       4.55494       6.15930       6.83000       6.74676       6.90001       6.65586       6.06857       5.54538       4.64092       4.02202       3.11764       2.54053       1.96240       1.52666       1.11491      0.814453      0.556761      0.375315
  22  20 3871.6209    1.6692  6.6181 10.4332 -0.0017  0.0791   0.0178   0.2189    0.0479   0.0000   438.2409       8.24009       2.03070      -5.47045       12.6097      -1.39061      -9.26383       9.43409       6.37343      -10.9419      -13.1282       5.31621       1.26409      -2.76192      -3.52785      -1.05339     -0.168297     -0.328779       5.53041       7.27415       8.03775       8.38185       8.04510       7.79623       7.15626       6.56959       5.68819       4.76578       3.98141       3.12883       2.43491       1.85499       1.36062      0.973098      0.663989      0.439460
  22  21 4016.0347    1.3638  8.0989 10.3035 -0.0014  0.1013   0.0152   0.2781    0.0415   0.0000   427.0353       3.49496      0.842434      -5.39645      -10.9334       9.32761      -18.2515      -13.4606      -1.97085      -8.42043      -1.88571     -0.848528      -1.21251      -2.00417      -3.69118     -0.267489     -0.923893      0.121842       6.69003       9.23165       10.1164       10.4931       10.3542       10.0067       9.19259       8.04718       7.14770       6.04740       4.96986       3.99572       3.10390       2.30668       1.73674       1.22120      0.802474      0.548745
  22  22 4160.6130    1.1314 10.8820 10.1730 -0.0008  0.1336   0.0128   0.3805    0.0351   0.0000   421.3068       35.1579       17.1738       7.97706      -8.83891      -6.98221      0.907794       3.54139       1.38714      0.799287       1.69023       3.95068      -3.07025      0.112602     -0.460252     0.0104311       1.28517     0.0126950       9.09809       12.3250       13.6231       14.2630       13.7545       13.5534       12.2448       10.9920       9.48871       8.07587       6.57729       5.28846       4.12860       3.13439       2.28357       1.64410       1.09520      0.751794
  22  25 4594.6541    0.5770 15.6851  9.8072 -0.0041  0.2726   0.0081   0.7077    0.0274   0.0000   440.3277       62.3473       3.14575      -21.2471       13.5263      -23.2778      -3.88429    -0.0874290       43.0789      -39.8553      -40.5329      -7.55978       19.2060      0.802867       3.89299      -3.49763      -3.10325      -1.64156       18.7576       24.1023       27.2483       28.2240       28.4379       26.8272       24.7588       22.6006       19.1741       16.4615       13.3691       10.8638       8.59743       6.44869       4.76440       3.43517       2.30453       1.59408
  23   6 1804.2274    0.3771  0.3020  9.1920 -0.0055  0.0151   0.0147   0.0359    0.0400   0.0000   438.8998     -0.978169       18.6531       2.61504      -2.20141       2.61492      -1.49879     -0.992015       1.16455      -1.26322      -1.01098     -0.647005     0.0538808     -0.734207     -0.314267     -0.140227     0.0156707      0.114119       1.13088       1.45208       1.66356       1.56720       1.63216       1.52990       1.39146       1.33645       1.02363      0.983000      0.802397      0.665418      0.514752      0.394322      0.278890      0.189623      0.130117     0.0799804
  23   7 1969.5939    0.5557  0.5907  9.2160 -0.0008  0.0211   0.0151   0.0475    0.0590   0.0000   439.5971      -2.57544       14.5517      -2.07299     0.0484297      0.337888      0.513200      0.209392      0.886952     -0.485574    -0.0301250      0.185948     -0.599853     -0.237660      0.456949    -0.0515516     -0.104202    -0.0492294       1.51223       1.86847       2.03492       2.11901       2.11256       1.98621       1.92900       1.58223       1.52644       1.31984       1.04235      0.908178      0.699617      0.519331      0.367833      0.277328      0.194481      0.129057
  23   8 2131.0692    0.7763  0.6683  9.5421 -0.0013  0.0220   0.0197   0.0496    0.0682   0.0000   440.1945      -2.10852       16.2483      0.314080      -6.21980      -1.16724      -2.08279       1.69579     -0.403320      -2.24675     -0.562555     -0.444355      -1.06529     -0.261267     -0.488115      0.253533     0.0238050     0.0677976       1.59041       2.13114       2.26549       2.35049       1.99141       1.91670       1.83746       1.86936       1.56626       1.46985       1.22769      0.982518      0.730842      0.567838      0.415777      0.289190      0.190132      0.134800
  23   9 2287.4545    1.0864  0.9785  9.9509 -0.0058  0.0274   0.0235   0.0611    0.0893   0.0000   440.0786      -1.76275       16.2896       2.69079       3.41901       3.00792      -4.12589      -1.51533      -2.51590      -1.85098     -0.945371     0.0627109       1.93547     -0.760302     -0.747428      0.202071    -0.0795705      0.199890       1.92176       2.39858       2.70880       2.96771       2.67275       2.56050       2.69305       2.26370       1.81216       1.59774       1.33893      0.999516      0.824997      0.657741      0.470432      0.350422      0.258307      0.170214
  23  10 2439.2034    1.5414  0.9633 10.7396 -0.0054  0.0266   0.0330   0.0635    0.0951   0.0000   443.4496       3.64501       18.4846       2.15799      -2.33925      0.679595      -2.22669      0.591805      -1.38805      -1.67604      -2.27535      -1.03065     -0.165175     0.0774444     -0.147202     -0.325391   -0.00377912     0.0794979       1.77351       2.30997       2.40513       2.56745       2.54442       2.36635       2.45376       2.08692       1.78095       1.45607       1.30298       1.00991      0.822094      0.630805      0.456667      0.343808      0.230468      0.166904
  23  11 2588.5958    1.9793  0.9418 11.1519 -0.0028  0.0245   0.0421   0.0595    0.0823   0.0000   438.0899       2.19219       15.5276       4.08557      -1.43105      -1.50950       1.73391       3.98954      -3.78719    -0.0473712       1.83504       1.72919     -0.174183      -1.01477     0.0927224      0.384490      0.245822    -0.0962382       1.56240       2.20781       2.40735       2.33508       2.47125       2.17304       2.13546       1.94191       1.65278       1.46837       1.21290      0.979715      0.780235      0.592196      0.422759      0.312413      0.201675      0.141471
  23  12 2737.6070    2.6264  0.8734 11.8811  0.0029  0.0244   0.0582   0.0577    0.0818   0.0000   440.6302      -1.80194       14.2068       2.72776      -3.57083      0.505915     -0.916761     -0.502710       3.92841      0.234612      0.565155      0.247777      0.107430    0.00872358      0.665943      0.465739     0.0202615     -0.223675       1.80600       2.45868       2.68589       2.74989       2.65358       2.28236       2.18364       2.05190       1.80130       1.63511       1.35055       1.10421      0.831961      0.633532      0.441190      0.310161      0.212217      0.140632
  23  13 2886.0716    3.3314  0.7653 12.3553 -0.0029  0.0217   0.0811   0.0524    0.0972   0.0000   440.6592       1.58677       7.20760       7.02019      0.169472       4.21375      -1.29919      0.728196       1.34412      0.300042       1.71729       1.33318      -1.77604     -0.716962     -0.382122      0.346732      0.286051      0.107179       1.50008       2.11277       2.30182       2.52020       2.44269       2.29257       2.08882       1.88025       1.55890       1.29711       1.09414      0.827246      0.694431      0.471412      0.376978      0.257278      0.188087      0.124294
  23  14 3033.4536    3.9299  0.8431 12.6349 -0.0022  0.0223   0.0872   0.0539    0.1023   0.0000   440.2895       1.81415       8.94522       3.08805      -2.80137     -0.164256     -0.943983      -2.12792      0.193689      0.247039      -1.71362     -0.375963    -0.0798348      0.152296     -0.112963     -0.175453      0.108482     -0.262560       1.53558       1.93641       2.20058       2.16321       2.26864       2.09843       1.89889       1.72876       1.59844       1.34983       1.09699      0.866232      0.667063      0.552406      0.380463      0.284858      0.207228      0.142867
  23  15 3179.6980    3.8806  1.0256 12.7090 -0.0051  0.0264   0.0816   0.0644    0.0919   0.0000   435.2990       4.68322       16.7984       2.23670      -2.11420       4.00636       3.55186       2.81675      -3.08817     -0.393329      0.355427     -0.249495     -0.289478     0.0422338    -0.0546286     -0.180023    -0.0895314      0.252552       2.02416       2.62064       2.85082       3.08693       3.22555       2.89354       2.50377       2.30738       2.02130       1.70891       1.28967       1.04633      0.797144      0.643696      0.464410      0.335406      0.234957      0.157196
  23  16 3325.5067    3.5284  1.4211 12.4864 -0.0022  0.0317   0.0663   0.0800    0.0820   0.0000   439.4146       7.54180       17.5790       9.15207    -0.0633906      -3.65815       2.26722     -0.224375      -2.66147      0.318465     -0.670410      -1.68963     -0.185306      0.433318     0.0198146      0.522624     -0.394904    -0.0293256       2.19060       2.96846       3.01905       3.31865       3.13245       3.05774       2.87853       2.65567       2.25628       1.88260       1.53671       1.27053      0.968869      0.784905      0.558365      0.417653      0.294547      0.200682
  23  17 3471.2512    2.8125  2.2608 11.8802 -0.0003  0.0402   0.0413   0.1021    0.0548   0.0000   438.0383      -1.43243       13.3421       5.94832       8.49907      -5.68570      -3.67966     -0.658389       1.80181      -4.55766       2.91660      -2.17392     -0.290988      -1.54381    -0.0639413     -0.195455     0.0254134      0.527006       2.67229       3.50513       3.93363       4.03547       4.02062       3.84694       3.55276       3.22557       2.80545       2.41077       1.93980       1.58075       1.24788      0.944204      0.710453      0.532647      0.360746      0.249373
  23  18 3616.6383    2.2589  3.7461 11.2656 -0.0025  0.0533   0.0276   0.1389    0.0482   0.0000   432.5335       10.0408       10.7580      0.467590      -2.87025       1.48564      -7.68446      -1.03157      -4.35602     -0.795530       1.84131      -4.06604      0.104829      0.402984      0.560603     -0.539912     -0.516316    -0.0685334       3.62452       4.71567       5.24928       5.30735       5.37795       5.28366       4.73138       4.35488       3.72524       3.20534       2.74409       2.15275       1.71869       1.32373      0.961053      0.720404      0.481874      0.337651
  23  19 3761.9197    1.8798  4.9621 10.9098 -0.0025  0.0640   0.0222   0.1776    0.0472   0.0000   444.0995       2.63096       7.63725       16.6559      0.206335       3.72417      -8.37686       1.91910      -1.40317     -0.488895      -5.69874      -5.26947       2.63292       1.24703     -0.787019      0.423737     -0.459845     -0.644474       4.39084       5.67537       6.39407       6.44735       6.56787       6.12673       5.88414       5.28280       4.62501       3.91789       3.26143       2.56357       2.03592       1.60050       1.18265      0.862262      0.616491      0.417112
  23  20 3907.2773    1.5461  6.5582 10.4669 -0.0007  0.0827   0.0171   0.2205    0.0449   0.0000   446.0866       1.73056       21.1673       6.07008       5.74871       2.86010      -7.35234       5.50731       6.87879     -0.159589       2.05405       6.15117      -6.05023       1.47457      0.618004     -0.317855      0.400647      0.208122       5.27417       7.27777       8.14669       8.47086       8.35634       8.01147       7.39405       6.71632       5.88029       4.88598       4.16100       3.26876       2.66077       1.97428       1.50666       1.07183      0.733331      0.509312
  23  21 4052.6863    1.2457  8.5874 10.3141 -0.0006  0.1077   0.0146   0.2992    0.0379   0.0000   444.8241       13.7166      -14.4925       3.28388       22.8576       1.11117      -2.39000      -2.03470      -7.80140       9.75017       6.19732       1.21381     -0.375799      -4.44249       1.59510     -0.216044     -0.352043     -0.279716       7.15480       9.37117       10.4046       10.5128       10.4381       10.4056       9.52363       8.75319       7.68600       6.44724       5.40693       4.34018       3.46703       2.66946       1.97878       1.46367       1.02903      0.699839
  23  22 4197.4189    1.0470 10.6331 10.1494 -0.0034  0.1345   0.0123   0.3770    0.0341   0.0000   434.8945       1.61989       20.9311       13.1281      -7.35467      -6.21316       1.05716      -8.07655      -9.12174       16.4795       6.68719       10.7449      -3.54360       2.29044       3.29251     -0.193891     -0.844784       1.00016       8.72887       11.4413       12.8420       13.4182       13.0161       12.9844       11.6415       10.8205       9.40492       8.17641       6.68778       5.41587       4.35292       3.32343       2.49549       1.81714       1.22338      0.865339
  23  23 4342.3681    0.8624 13.3653 10.0563  0.0003  0.1834   0.0106   0.5093    0.0309   0.0000   443.6612      -9.66840       3.77492       21.5356      0.956289      -5.94890      -21.9100       12.8042       8.68895       6.69468      -2.62016       8.05619      -6.21640       3.01373     -0.168677      0.210426     -0.849714      0.122804       12.0806       15.7520       17.8306       17.9332       18.4934       17.2987       16.3366       14.6384       13.0911       11.0473       9.38428       7.57816       5.94543       4.58633       3.45214       2.50014       1.70928       1.19237
  23  24 4487.6606    0.6929 14.6112  9.8890  0.0015  0.2212   0.0088   0.6018    0.0288   0.0000   460.1264       30.4444      -30.9483      -44.0278       30.6617     -0.871990      -9.29081       2.14749      -14.9993       3.91024       1.29574       7.45947      -16.8271      -11.8800       1.76236       3.33992      0.963978      -2.23955       14.2798       18.9275       21.0410       22.1970       22.0624       21.0682       19.6069       17.6242       15.6979       13.3651       11.0502       8.96047       7.01512       5.51934       4.10768       3.01661       2.03632       1.40289
  23  25 4632.8373    0.5718 17.6079  9.7557  0.0034  0.2974   0.0076   0.7624    0.0248   0.0000   411.0154      -13.8481       88.1743       46.6955      -37.6533      -37.8535      -3.16767       13.0854       10.0917      -6.47393       3.84695       3.84099      -14.7367       11.2382       4.49565      -8.56969      -2.62595      0.811269       19.5571       25.1454       28.2838       29.2683       29.4345       28.6409       26.3773       23.8394       20.9932       17.7736       14.9395       12.1209       9.47872       7.40189       5.63878       4.11391       2.80268       1.97799
  24   5 1653.6848    0.2342  0.2356  8.9592 -0.0198  0.0247   0.0108   0.0342    0.0354   0.0000   439.2156      -2.60268       21.2916     -0.554946      -2.53056       1.22245       2.60101       2.00368     -0.886050     -0.391123       1.87025    -0.0754306     -0.785662      0.183856      0.100220     -0.182390     -0.235618      0.201424       2.15129       2.62436       2.61590       2.93206       3.12773       3.22869       2.53400       2.19375       1.50324       1.32413       1.35148      0.946593      0.756462      0.472410      0.316023      0.256183      0.227622      0.194195
  24   6 1826.3027    0.3711  0.4309  9.1083 -0.0119  0.0178   0.0122   0.0456    0.0454   0.0000   437.7413      -2.37616       17.8193     -0.679857      -1.15948      -3.01895      -1.68679     -0.345660       1.45646     -0.401503      0.740818       2.87158     -0.102703      0.519749      0.240387      0.299137     0.0233561     0.0979380       1.17846       1.61007       1.86622       1.87670       1.95272       1.77420       1.65744       1.46282       1.30754       1.10296      0.890150      0.733354      0.556972      0.431596      0.323030      0.251178      0.175749      0.118812
  24   7 1993.5267    0.6116  0.5362  9.3955 -0.0016  0.0198   0.0169   0.0433    0.0573   0.0000   439.3553      0.344576       19.3030     -0.670072      -1.46138     0.0893614     -0.887378      -3.02537      0.613476       1.80983       1.07355      0.683092    -0.0820545    -0.0334896     -0.100250     -0.268078     0.0348365    -0.0754329       1.24117       1.57101       1.85060       1.93125       1.86037       1.73496       1.75341       1.56523       1.33158       1.17565      0.885398      0.798883      0.562573      0.477556      0.354033      0.269422      0.188968      0.133322
  24   8 2156.7555    0.8539  0.6745  9.8191 -0.0016  0.0218   0.0208   0.0495    0.0638   0.0000   438.4976     -0.119590       18.5991      -1.63880       4.04733       1.17061      0.263682      -1.17106      0.847815      0.124071      -1.10503     -0.151870      0.287937     -0.821165      0.281707     -0.292845      0.201304     -0.189778       1.73586       2.41994       2.74273       2.99305       2.94050       2.80319       2.55187       2.23020       1.83462       1.49452       1.20595      0.885446      0.688389      0.527165      0.415048      0.287092      0.223789      0.156956
  24   9 2314.3290    1.1479  0.8231 10.4859 -0.0059  0.0249   0.0267   0.0543    0.0713   0.0000   437.9877      0.544819       11.8940       4.14385       1.30055     -0.326469      0.661415       2.23229     -0.428668      -2.70186      -1.59160      0.584644    -0.0958329     0.0315576      0.528660      0.395486      0.380935    -0.0530101       1.58122       2.12408       2.20885       2.25787       2.31557       2.21500       2.26842       1.95231       1.60955       1.44146       1.17657      0.924931      0.812793      0.587637      0.460487      0.322484      0.240915      0.175968
  24  10 2467.0141    1.6288  1.0561 10.9359 -0.0044  0.0274   0.0343   0.0631    0.0992   0.0000   438.0504     -0.800188       18.6951     -0.626893      -1.11547      0.461159     -0.427642     -0.827085      -2.12685     -0.258809      -2.08970     -0.290630     0.0723139     -0.801685     0.0561904      0.122078      0.256809      0.342517       1.77953       2.45842       2.68057       2.76321       2.96502       2.58056       2.48949       2.18269       1.94767       1.68526       1.34772       1.18297      0.887805      0.704962      0.514529      0.364522      0.269270      0.181053
  24  11 2617.6530    2.1831  0.9085 11.2968  0.0001  0.0229   0.0461   0.0559    0.0981   0.0000   436.0748      0.462459       15.0538       2.06287      0.195066       1.95517      -1.01798      -3.49637       1.11708      -1.24070       1.47827     -0.496859      0.365250     -0.981809      0.290516      0.377867     -0.225793     -0.322517       1.47310       2.00875       2.20396       2.20871       2.16092       2.04513       1.90694       1.74961       1.60117       1.41934       1.20163       1.01691      0.782669      0.611134      0.444626      0.321824      0.221186      0.155586
  24  12 2767.7023    2.8236  0.7986 12.1002 -0.0025  0.0225   0.0659   0.0536    0.0788   0.0000   439.0478      -2.86925       9.47605       1.11345       1.25571      0.231131      0.275794     -0.717874      0.872075      -1.56019     -0.381710       1.97105     -0.120834     -0.835012     -0.300553     -0.616167      0.695724     0.0197651       1.66705       2.17098       2.27459       2.43014       2.25174       2.14059       1.96251       1.80328       1.69910       1.58664       1.30401       1.10118      0.899753      0.636072      0.470343      0.347749      0.251574      0.163468
  24  13 2916.9511    3.5075  0.8163 12.3890 -0.0022  0.0222   0.0790   0.0517    0.0934   0.0000   440.0563       2.10365       14.1531      0.589347      -2.74428     -0.648577       1.89344      -1.40320     0.0750109       1.15093     -0.384269     -0.420559     -0.462790      0.615351     -0.120244      0.155529     -0.194427    -0.0175933       1.72867       2.28799       2.51293       2.59054       2.42536       2.22367       2.04963       1.97765       1.78450       1.57570       1.32938       1.08113      0.842332      0.646954      0.486984      0.334489      0.226585      0.151603
  24  14 3065.0313    3.8319  0.9409 12.8018  0.0024  0.0245   0.0841   0.0623    0.0996   0.0000   438.8093       4.25440       12.5483       3.55659      -2.95137      -2.05285      -1.83321       4.51492      0.356685      -3.34683      0.424347     -0.724748      -1.56062     -0.274004      0.142895      0.143752    -0.0389321     -0.286067       1.67695       2.23900       2.37480       2.42880       2.41883       2.20240       2.28553       1.99889       1.83089       1.51568       1.30287      0.996206      0.883137      0.641984      0.495206      0.374870      0.265051      0.184355
  24  15 3211.9920    3.7700  1.1047 12.9329 -0.0039  0.0271   0.0787   0.0697    0.0912   0.0000   443.9630       7.34165       11.6233       6.05117       4.31651       4.93134      0.344694      -1.37390      0.347028      0.172335       1.75088      0.562957       1.13373     -0.241631      0.747660     -0.152382      0.180831      0.113649       1.75533       2.43930       2.63077       2.64170       2.77961       2.40704       2.44186       2.14609       1.99959       1.71608       1.36105       1.09197      0.882649      0.696207      0.534942      0.379831      0.270147      0.189569
  24  16 3358.4235    3.2496  1.6902 12.1866 -0.0025  0.0342   0.0531   0.0835    0.0699   0.0000   441.8667     -0.979893       9.04036      0.183537       3.52571       4.67497      -2.04008     0.0846414      -2.87678     -0.864924     -0.667488     -0.572840     -0.717117      0.592219      0.961840     -0.240559     -0.335884    -0.0399093       2.04928       2.97752       3.08591       3.30817       3.22764       3.16795       2.87623       2.75671       2.30566       2.01886       1.65804       1.36724       1.09480      0.839187      0.638455      0.459282      0.331008      0.224108
  24  17 3504.8392    2.6679  2.6669 11.8104 -0.0027  0.0420   0.0361   0.1139    0.0475   0.0000   439.9979       6.55149      -1.85252      0.293038       6.09874       3.56795      -1.78570      -3.18976      -1.08550      -4.87320      -4.92016      0.944624       1.35620       2.58786      -1.31086      0.325254      0.234444     -0.557812       2.60947       3.61457       3.88445       4.07944       4.16051       4.01496       3.69976       3.35631       2.90939       2.52220       2.03964       1.74257       1.33578       1.06560      0.791717      0.577913      0.399274      0.287013
  24  18 3650.9614    2.1505  3.8805 11.2803  0.0004  0.0531   0.0252   0.1439    0.0425   0.0000   442.7165       9.99931       10.1257       9.06372       8.71069      -7.18784      -7.65306      -1.11822      0.607244      -1.73989       2.39082     -0.814823       2.85031      0.877723       1.62380       1.10386     -0.295371     -0.235354       3.34395       4.35907       4.83242       5.07622       5.04981       5.00222       4.51554       4.20715       3.65167       3.17838       2.65778       2.13476       1.73625       1.33398       1.01657      0.773842      0.519957      0.380825
  24  19 3796.6816    1.7989  5.6015 10.8219 -0.0028  0.0686   0.0198   0.1883    0.0437   0.0000   441.8256       22.5567       14.7206       4.54770       7.23991      -4.10153      -5.41734       12.7207      -3.98100      -1.33938      -4.71276      0.161154      -4.12124      -2.81539       2.17816      0.647415     -0.832904      0.383459       4.35988       5.85419       6.52328       6.83863       6.77414       6.57849       6.14649       5.48393       4.83795       4.15861       3.46779       2.81669       2.27778       1.74661       1.31618      0.974042      0.683556      0.470920
  24  20 3942.6073    1.5053  7.7338 10.4153 -0.0007  0.0878   0.0155   0.2433    0.0409   0.0000   445.1363       11.3445       15.6723      -3.91940      -7.81355      -2.80823       20.8968      -7.65214      -6.23910       3.57355       5.04509     -0.866042       5.38334       1.82424      -1.25309      0.168667     -0.124532      0.311541       5.51441       7.29128       8.07722       8.43047       8.46499       8.24537       7.61607       6.89938       6.13590       5.31375       4.38464       3.58936       2.90152       2.24695       1.71257       1.23702      0.887937      0.622281
  24  21 4088.2788    1.2080  9.4149 10.3473 -0.0010  0.1123   0.0134   0.3134    0.0342   0.0000   430.7390      -7.22558       18.8842      -5.12693       5.60109      -5.56248       4.69094       6.64490      0.978063      -5.86552      -1.39426       4.54569       1.96915      -2.73897       3.65830      -2.67782    -0.0902075      0.218360       7.12245       9.27852       10.3697       11.0211       10.5984       10.6456       9.59425       8.84994       7.88747       6.80715       5.69630       4.69289       3.72288       2.89961       2.22241       1.62501       1.12300      0.799615
  24  22 4234.0443    1.0143 11.8828 10.1667 -0.0028  0.1482   0.0115   0.4131    0.0329   0.0000   435.8827       8.10542       18.8690       3.04980      -17.6095      -6.79548       3.22617       18.4169       15.3152      0.422362      -9.84167       6.08993     -0.691569       2.39685      -4.34294       1.41469      -2.15819      -1.73177       9.13895       12.0588       13.5038       14.0842       14.2121       13.7346       12.7976       11.6694       10.3316       8.86851       7.36205       6.18380       4.84379       3.81982       2.87832       2.17195       1.47228       1.04726
  24  23 4379.2429    0.8128 13.7331 10.0610 -0.0025  0.1864   0.0096   0.5235    0.0293   0.0000   431.1348       8.15571       31.5273      -12.8936       36.2188       5.11971      -39.8140       9.92389       14.1922       1.92861      -15.0910       8.35780       18.4339      -9.08058      -4.54444       4.85360     -0.636556     -0.972335       11.6896       15.3863       17.2514       18.1611       18.0834       17.6192       16.1841       14.5556       13.4201       11.1598       9.54604       7.67098       6.30598       4.83071       3.70277       2.75759       1.86208       1.34021
  24  24 4524.1428    0.6712 16.4423  9.8763 -0.0025  0.2452   0.0077   0.6388    0.0264   0.0000   443.5137       46.8241       41.2490      -19.2702      -30.6220       17.5051      -21.5627      -42.5542       34.6994      -27.6404     -0.254575       7.83701       4.07537     -0.517034      -4.49672       2.44895       4.55324     0.0731502       15.4454       20.1570       23.0570       23.7767       23.8628       23.2808       21.3284       19.6429       17.1625       15.1509       12.2845       10.3149       8.21698       6.39586       4.87338       3.64076       2.45288       1.74929
  25   7 2016.8680    0.6249  0.6380  9.2696 -0.0015  0.0220   0.0157   0.0465    0.0636   0.0000   442.4639       2.21562       15.5933       1.49712      -3.32891       1.57483   -0.00914023     -0.410108      0.336104     -0.637444      0.920833     -0.232878      -1.55321     -0.198240      0.479613     -0.514449     -0.404441     -0.140854       1.55273       2.08842       2.16026       2.09821       2.17090       2.15654       2.18182       1.99715       1.72078       1.34828       1.01189      0.883675      0.742429      0.607134      0.452886      0.358102      0.252036      0.171054
  25   8 2181.7118    0.8705  0.6678  9.9101 -0.0062  0.0199   0.0214   0.0498    0.0626   0.0000   439.0058      0.901720       15.4264      -2.63394      -1.66103     -0.762120     -0.980429      0.514177       1.29929      -1.44162      -1.13477      -1.31662     -0.406970     -0.355170     -0.137627      0.636136      0.109570     -0.232342       1.27446       1.72480       1.89400       2.14812       2.05529       1.94765       1.84971       1.59821       1.40270       1.28057       1.02850      0.805673      0.630026      0.519369      0.379662      0.304198      0.203518      0.144322
  25   9 2340.5405    1.2619  0.9173 10.2563 -0.0008  0.0235   0.0268   0.0592    0.0808   0.0000   441.7703       1.98448       13.9891      0.488732     -0.131658      -4.85789      -2.60425      -1.10017       1.26063    -0.0452633     0.0698606     -0.664387      -1.18899    -0.0444505    -0.0919015      0.305405      0.152353      0.168358       1.55278       1.98370       2.13261       2.10308       2.23537       2.17948       2.12773       1.92377       1.70486       1.37234       1.13433      0.891374      0.768704      0.602171      0.475271      0.363485      0.268522      0.189386
  25  10 2494.3309    1.6944  0.9079 10.8789 -0.0029  0.0219   0.0364   0.0590    0.0845   0.0000   439.0397       2.25287       17.7487     -0.285394     -0.292133       1.28109       1.71623      -4.90472       1.72620       1.56682       2.78747      0.190110     -0.304148      0.537523     -0.125566     -0.114272      0.371787    -0.0957377       1.46182       1.95364       2.20344       2.30614       2.36238       2.14272       2.01798       1.86318       1.61955       1.34818       1.21776      0.945335      0.740098      0.595192      0.453040      0.324267      0.235789      0.169604
  25  11 2646.2063    2.2109  0.9056 11.4079 -0.0020  0.0249   0.0465   0.0542    0.0898   0.0000   439.0742      0.726559       13.0329      -1.15142      0.638695      -4.71187       2.98766      -1.27095     -0.748682     -0.448238       2.98594     -0.316574      0.421306      0.282473     -0.585313     -0.692072     -0.105332      0.158156       1.68190       2.20471       2.49551       2.56253       2.54338       2.29895       2.25208       1.92549       1.73454       1.60611       1.41745       1.16220      0.910420      0.729627      0.548372      0.388966      0.267828      0.185395
  25  12 2797.3489    2.9595  0.8212 11.8841 -0.0029  0.0206   0.0639   0.0501    0.0851   0.0000   437.7593      0.638944       12.4696       5.49437      0.159232       2.48215      -1.85892      0.499372      -3.66088      -1.85571     -0.878785      0.182541      0.842017      0.878852      0.707220     -0.435833     -0.354795     0.0786682       1.34822       1.70008       1.79889       1.87991       1.89847       1.84992       1.76060       1.64256       1.47199       1.27561       1.06611      0.805431      0.681149      0.545252      0.434720      0.326856      0.242503      0.174127
  25  13 2947.3962    3.6449  0.8165 12.4365  0.0011  0.0202   0.0795   0.0525    0.0789   0.0000   438.0540       5.65735       18.0771      0.943430       2.21560       2.47583      -3.86771       1.32501       3.19819     -0.524840       1.95981      -1.84284     -0.145772      0.242979      0.923965     -0.246648     -0.103594     0.0346589       1.26226       1.73388       1.83616       1.99499       1.97385       1.92168       1.81048       1.60955       1.43127       1.26407       1.06505      0.808811      0.713772      0.536513      0.399125      0.303305      0.222025      0.159750
  25  14 3096.1258    3.9325  0.9519 12.8199 -0.0047  0.0243   0.0859   0.0585    0.1001   0.0000   438.3425       6.75056       13.1915       3.32836      -4.79491      0.958581       1.43820       3.68810       1.02660     0.0986353       2.32561      -2.07404     0.0865233     -0.268296     -0.111954      0.361137      0.225869     0.0761108       1.70705       2.26556       2.57764       2.64866       2.73717       2.55849       2.41051       2.18206       1.88275       1.54054       1.26724       1.07984      0.820239      0.637514      0.493564      0.374098      0.262055      0.184625
  25  15 3243.8436    3.7075  1.2489 12.8511 -0.0024  0.0281   0.0733   0.0744    0.0903   0.0000   438.7794       2.32476       11.2615       7.57012      -7.48132       2.48236       2.99938      -2.11837      0.656548       1.01573       1.66576    -0.0819907     -0.536241     -0.838941      0.552264      0.201228     -0.131592    -0.0411020       1.81062       2.37002       2.50230       2.61501       2.55395       2.53850       2.40209       2.29857       1.97618       1.78257       1.46665       1.18439      0.936151      0.774165      0.574960      0.451267      0.347100      0.242302
  25  16 3391.0827    3.0359  1.8504 12.2233 -0.0028  0.0352   0.0492   0.0883    0.0637   0.0000   440.7152      -1.04486       9.72252       8.68078       4.41527       6.28370      -9.14611      -3.07126      0.650172   -0.00880739      -2.11411      -1.11266      -1.12996      0.352194     0.0477575      0.482576     -0.343859      0.663534       2.12652       2.81304       3.03908       3.25290       3.35017       3.06998       3.01396       2.67204       2.45917       2.09396       1.79350       1.45782       1.14001      0.933207      0.689647      0.552674      0.389971      0.287720
  25  17 3538.1127    2.5805  2.8330 11.6994 -0.0023  0.0438   0.0337   0.1121    0.0483   0.0000   444.2368      -3.41691       6.30797       1.45764       8.56174       1.31466      0.887682      -3.57861      -1.38455      -3.53607     -0.709028     -0.586921      -1.79151      -1.75989      0.176153      0.355504      0.856798      0.445249       2.67334       3.54293       3.83567       4.15127       4.08800       3.87643       3.77375       3.44084       3.01552       2.57793       2.25942       1.80690       1.45507       1.15650      0.881789      0.688520      0.467861      0.346027
  25  18 3684.8389    2.1234  4.4470 10.9869 -0.0004  0.0546   0.0227   0.1510    0.0445   0.0000   434.2202       3.25518       18.9352       11.5830       8.87270       1.25521      -3.44331      -3.40120       7.36495      -1.83235     -0.903268     -0.411471      -2.86864     -0.691731      -1.05178     -0.202365      0.310840      0.219266       3.38946       4.38729       5.14963       5.16879       5.42322       5.09839       4.81709       4.37034       3.80796       3.32024       2.73728       2.26788       1.84734       1.42982       1.08465      0.824212      0.591215      0.420846
  25  19 3831.3380    1.7136  6.0002 10.7028 -0.0010  0.0683   0.0178   0.1932    0.0399   0.0000   437.4261       7.06422       6.92996      0.682360      -4.46438      -8.45234     -0.424081     -0.233880       4.25697      -2.76731      -9.36978      0.479022      -3.85672       1.33958     -0.539756      -2.22575      0.689110     -0.401700       4.32857       5.53703       6.24675       6.52931       6.59810       6.33518       5.95277       5.38841       4.82189       4.15850       3.50489       2.96870       2.32931       1.85377       1.39395       1.06871      0.746896      0.539757
  25  20 3977.5028    1.4069  8.0413 10.3461 -0.0035  0.0879   0.0145   0.2537    0.0393   0.0000   440.6198       15.7418       1.52022       11.4284       2.18626      -7.39585      -26.8586       4.46975       1.20485      0.694904      0.975535      -1.20738      -2.62903       1.58132      0.112045      0.147216     -0.512964    -0.0292910       5.42975       7.17010       8.10620       8.19439       8.47649       8.12964       7.61566       6.94825       6.20119       5.36409       4.50257       3.75476       2.99270       2.35122       1.79340       1.36561      0.976268      0.710205
  25  21 4123.5834    1.1578  9.7996 10.2610 -0.0066  0.1137   0.0127   0.3238    0.0335   0.0000   433.2280       13.6057       4.94545      -11.5155      -3.09607      0.634080      -4.28635       4.16501       6.08631       14.0258       8.72066       1.27956       4.41963       4.92980      0.323546      -1.98179     -0.275686     -0.335806       6.90739       9.01968       10.0491       10.7597       10.5775       10.3308       9.73525       8.93779       7.99570       6.80966       5.84034       4.78352       3.83347       3.01865       2.38773       1.76692       1.25479      0.912603
  25  22 4269.6708    0.9609 12.3979 10.1207 -0.0022  0.1543   0.0106   0.4384    0.0306   0.0000   436.8451       20.9517       37.4192       9.93016      -25.2630      -20.8408       13.0056       6.63173      -4.33473       1.55868      -5.55060      -1.12997       13.8832      -2.82553     -0.818889       3.07665       1.52400      -1.41443       9.22236       12.4050       13.8698       14.7104       14.5673       14.0724       13.1419       12.0948       10.8174       9.38293       7.92170       6.66698       5.22453       4.19994       3.18931       2.39234       1.68896       1.20603
  25  24 4561.0980    0.6525 16.9242  9.8082  0.0012  0.2542   0.0075   0.6405    0.0247   0.0000   423.4017       33.4832       33.3678      -8.86050      -20.0636      -33.7537      -8.25444       38.6743       16.3566       14.2399      -18.5498      -1.34880       3.88450      -1.72141       3.29520       3.87828      -9.39052       3.87504       15.2064       19.4757       22.8239       23.2686       23.6071       23.4067       21.2571       19.9734       17.5902       15.1517       12.9920       10.4783       8.64171       6.77444       5.28520       3.97133       2.78140       2.01472
  26   6 1869.0097    0.4543  0.4168  9.2367 -0.0043  0.0173   0.0137   0.0358    0.0450   0.0000   440.1220      0.110326       20.0951       1.02929      -3.47502      0.638486       1.17256      0.417519     -0.913194     -0.290877      -1.42693    -0.0385528      0.924947      0.266716     -0.195016      0.117757      0.125332      0.109390      0.977940       1.30259       1.41124       1.54099       1.58628       1.46955       1.49041       1.20227       1.18112       1.09427      0.955831      0.736748      0.569744      0.465131      0.358722      0.303815      0.230251      0.177469
  26   7 2039.7053    0.6811  0.5562  9.4718 -0.0030  0.0176   0.0178   0.0429    0.0572   0.0000   439.1273      -2.68074       16.8001       1.54816      -4.18516      -1.08675     -0.406003      -1.42004     -0.235220      -1.81782     -0.430298      -1.16003     -0.361400     -0.440947     0.0872165     -0.123448    -0.0922147      0.204404       1.00205       1.37173       1.47744       1.51725       1.60554       1.52699       1.41363       1.34099       1.16658       1.01423      0.870329      0.703185      0.560916      0.451244      0.352658      0.274437      0.193518      0.141193
  26   8 2206.0139    0.9279  0.8112 10.0636 -0.0069  0.0264   0.0220   0.0588    0.0663   0.0000   439.9252      -2.59579       16.7634      -3.78462     -0.698625     -0.484966     -0.995501      -5.21580       1.33989     -0.428555       1.18318       2.57336       1.72610     0.0373574      0.735610      0.409083      0.200559      0.172475       1.93303       2.75654       2.86017       2.92683       2.48483       2.15107       1.94430       1.79779       1.89646       1.93991       1.71398       1.50301       1.26415       1.00474      0.673663      0.484909      0.375134      0.242430
  26   9 2366.0280    1.3315  0.9536 10.4593 -0.0028  0.0240   0.0273   0.0575    0.0788   0.0000   438.8474     -0.405799       15.2029     -0.866008      -6.75182      0.526525      0.913946      0.383448       1.06394      -1.45254       2.70937     0.0387099     -0.400308    -0.0710461      0.395937      0.700915     -0.133895     -0.255094       1.42897       1.81180       2.11605       2.14800       2.13487       2.17578       2.00895       1.87400       1.57231       1.39885       1.15097       1.00680      0.783058      0.635140      0.491590      0.353334      0.274718      0.198170
  26  10 2521.1847    1.8262  0.9346 11.1161 -0.0062  0.0226   0.0374   0.0571    0.0781   0.0000   435.8285       1.08603       15.2223      -1.08059     -0.497397      -1.28658       3.71326      -5.79111      -1.26227      -1.14125     -0.697842     -0.139998    -0.0791286     -0.327323     -0.270227     -0.406691      0.454918     0.0832515       1.50868       1.93285       2.17872       2.29177       2.34292       2.16470       2.04493       1.91387       1.68147       1.43344       1.23036       1.02864      0.840921      0.664452      0.507070      0.365687      0.272236      0.200369
  26  11 2674.3420    2.3622  0.9942 11.5428 -0.0020  0.0238   0.0476   0.0593    0.0979   0.0000   440.4920      0.687019       12.2237       1.04896      -2.15424       2.73952      -4.24042      -1.68416      -1.16570     -0.581934     -0.554217       1.18264     -0.356852     -0.489509     -0.756461      0.295845      0.282245     0.0264603       1.40446       1.91968       2.13174       2.15596       2.25761       2.16515       2.00207       1.90035       1.67586       1.45270       1.21234      0.986204      0.786021      0.665093      0.486714      0.389950      0.281914      0.198673
  26  12 2826.5546    3.0093  0.8378 12.2984 -0.0001  0.0210   0.0641   0.0533    0.0762   0.0000   437.0635      0.353371       9.84865       3.38856      0.681534       1.50800      -2.03717      0.485712      0.239324     0.0523345     -0.840638     -0.317652      -1.20006      0.741738      0.316681     -0.639606    -0.0852058    -0.0847292       1.32907       1.73119       1.80952       1.96502       1.95651       1.84665       1.81801       1.69262       1.45550       1.26225       1.13864      0.904872      0.720875      0.564450      0.470078      0.354039      0.249531      0.184996
  26  13 2977.4023    3.5673  0.8574 12.7728  0.0028  0.0229   0.0771   0.0557    0.0688   0.0000   437.8997       3.06121       15.9928       3.08966      0.498200       1.76235      0.846144       1.51903      -1.36898       1.08942       1.54438   -0.00742108     -0.755885     -0.689151     -0.152100      0.581681      0.345166     -0.274894       1.73108       2.46226       2.73453       2.76658       2.75953       2.45865       2.31130       2.04617       1.89885       1.74922       1.47756       1.24463      0.979539      0.781118      0.541904      0.417151      0.294706      0.195338
  26  14 3126.8985    3.8590  1.0236 12.7691 -0.0024  0.0249   0.0789   0.0624    0.0923   0.0000   435.4405       3.12701       13.5788       3.03416     -0.965735      -5.05784      0.647422      -2.63255       1.80195      -6.34808       2.20781     -0.134109      -1.72359      -1.55033    -0.0809299     -0.764547     -0.222110      0.215782       1.58796       2.19946       2.27327       2.53996       2.57221       2.53658       2.25191       2.09663       1.85479       1.56580       1.28920       1.03129      0.824811      0.679976      0.520856      0.386436      0.281257      0.211329
  26  15 3275.3363    3.6662  1.4364 12.5906  0.0015  0.0314   0.0660   0.0750    0.0883   0.0000   439.1852       2.08047       14.6695       4.93655      -3.40972      -7.42131      -3.35993       2.90082    -0.0971211     -0.489741     -0.155887       2.20830       1.75305      0.357849     -0.337781     0.0522950     -0.458598     -0.154685       1.88701       2.68515       2.84640       2.99166       2.87749       2.78002       2.55187       2.44774       2.13839       1.99040       1.74402       1.45776       1.24509      0.941317      0.707342      0.512851      0.376492      0.266907
  26  16 3423.3062    3.0658  1.9167 12.2551 -0.0043  0.0355   0.0486   0.0906    0.0697   0.0000   439.1668       2.14278       7.70961       2.68345     -0.628972       2.63037       4.71350      -2.47196      -3.57919      -1.52425      -1.36472      -1.86764     -0.424519      -1.51398      0.717080      0.434268     -0.195344     -0.272694       2.03354       2.84073       3.06616       3.18614       3.26884       3.16357       2.95183       2.73186       2.40041       2.17543       1.80023       1.52851       1.18859      0.979149      0.746068      0.573530      0.409824      0.294987
  26  17 3570.9646    2.4370  3.1069 11.6036  0.0000  0.0441   0.0303   0.1195    0.0486   0.0000   436.6744       3.16946       14.5192       4.71881      -2.19160       2.97045      -3.46464      0.804391      -5.90838      -2.45578       2.36318      -2.98664      -1.67270      -1.14243      0.754417      0.425097      0.241606     -0.142266       2.64961       3.53341       3.85612       4.13410       4.08960       3.98612       3.72298       3.41308       3.06290       2.70862       2.31375       1.88385       1.56768       1.22350      0.951018      0.715660      0.520655      0.378997
  26  18 3718.4390    1.9839  4.9556 11.0127 -0.0009  0.0597   0.0207   0.1612    0.0414   0.0000   438.9599      -2.94471       13.1061      -2.17621       9.97343       4.44900      -8.56715       9.97331       4.72038     -0.290584      -6.16662      0.652174    -0.0325995      0.532758      -1.51678     -0.985487     0.0322688      0.960244       3.61383       4.73823       5.37432       5.70513       5.71391       5.47515       5.14979       4.63416       4.21123       3.69170       3.13388       2.55226       2.10112       1.65022       1.26679      0.971709      0.704231      0.501706
  26  19 3865.3671    1.6044  6.6126 10.7517 -0.0010  0.0773   0.0168   0.2112    0.0373   0.0000   445.8081       7.40126       9.44802       15.7130       4.00297       3.30955      -7.87553      -5.84629       1.57550      -4.43045       3.49405       2.55494      -5.37892      -3.25200       2.37864      -1.40602     -0.714516    0.00668115       4.42862       5.97292       6.51483       6.94129       6.99819       6.79221       6.34545       5.92301       5.23072       4.69541       3.94481       3.34682       2.65040       2.13576       1.64691       1.25606      0.914577      0.656574
  26  20 4012.2611    1.3353  8.4228 10.4829 -0.0007  0.0936   0.0142   0.2732    0.0350   0.0000   446.5590       17.4630       5.56725     -0.137939       17.8736       6.28327      -12.0374       10.1845      -2.60236       9.00228    0.00187192      -2.41467      -4.86082      -2.64199     -0.373653      0.317980     -0.201906      0.548316       5.49208       7.15220       8.22790       8.45168       8.60602       8.31173       7.89785       7.24185       6.49814       5.62193       4.85221       4.00217       3.29414       2.60219       2.02915       1.51602       1.11748      0.817265
  26  21 4158.7848    1.0837 10.1381 10.3183 -0.0010  0.1201   0.0127   0.3460    0.0332   0.0000   452.2126       5.89865       27.6483       4.84028       12.9256      -6.93959      -9.23998       17.2239     -0.462777       1.26961      0.663826     -0.498475      -7.73712      -3.28215       10.1837      -3.95205     -0.598414  -1.06623e-05       6.89893       9.42435       10.2005       10.8848       10.9250       10.8132       10.0907       9.20281       8.27930       7.26744       6.17372       5.22461       4.14793       3.32577       2.59145       1.95395       1.45884       1.03817
  26  22 4305.2679    0.9102 12.6220 10.1292  0.0018  0.1616   0.0100   0.4384    0.0297   0.0000   436.7411       8.48898       17.1349       13.3992     -0.192495     -0.300773      -8.63041       18.9550      -5.90131      -12.5933     -0.687213      -4.79285      -9.86106       4.90332       7.96321      -6.78320      -5.29864      0.531202       9.25472       12.1219       13.5586       14.4840       14.5258       14.2636       13.5344       12.4563       10.9823       9.55916       8.24417       6.80480       5.54445       4.45912       3.47558       2.64631       1.89078       1.37973
  26  23 4451.2999    0.7239 14.9314  9.9964  0.0028  0.2116   0.0082   0.5670    0.0262   0.0000   430.7782       19.3451       34.7489       9.78798       1.08925      -27.3542       5.43605       34.8954      -2.70645      -2.23934       5.00215      -2.80241      -8.47821      -3.73862       9.28019      -2.57718      -4.09220     -0.903276       12.1442       15.8503       17.8650       18.8363       19.1090       18.5897       17.2698       16.1749       14.4133       13.1561       10.6870       9.16709       7.28818       6.05425       4.59120       3.56197       2.54132       1.86228
  27   5 1713.5576    0.3032  0.2974  8.9406 -0.0066  0.0157   0.0111   0.0310    0.0362   0.0000   440.3168      0.185142       19.9145      -1.05593     -0.328150       2.79829       1.93259      0.754851     -0.278746      0.981647      0.396898     -0.127828      0.488231     -0.211912     0.0761279     0.0847829     -0.255634     -0.109005      0.814030       1.12977       1.24857       1.32295       1.28242       1.38675       1.16291       1.15652       1.04702      0.869866      0.751686      0.621628      0.520890      0.433627      0.310346      0.250294      0.191785      0.128988
  27   6 1889.7587    0.4851  0.4501  9.2314 -0.0049  0.0160   0.0142   0.0391    0.0442   0.0000   439.7184      -1.04762       19.5116     -0.115228     -0.605580       3.02175      0.947652       1.29637      -2.00034      0.669177      0.189498      -1.20035      0.433745     -0.224719     -0.137409     -0.364077   -0.00179022     -0.108416      0.976264       1.18245       1.35573       1.40217       1.40945       1.37004       1.40676       1.22274       1.04070       1.00321      0.796290      0.709426      0.584509      0.449564      0.346071      0.283111      0.199131      0.144720
  27   7 2062.0167    0.7018  0.6002  9.5146 -0.0001  0.0180   0.0172   0.0435    0.0551   0.0000   439.5472      -1.54291       14.5340      0.150912     -0.947194      0.492712      0.904670      -1.12288      -1.43937       1.07665       1.64706      0.526765     -0.762126      0.574300     0.0247281     -0.204363      0.457247    -0.0518588       1.04522       1.41219       1.51695       1.66936       1.52064       1.70915       1.51711       1.37810       1.22265       1.03726      0.928365      0.822116      0.687952      0.507951      0.394139      0.297456      0.231086      0.161512
  27   8 2229.7142    0.9929  0.7610 10.2304 -0.0029  0.0212   0.0221   0.0515    0.0598   0.0000   440.7133      -2.46361       18.6295       1.19951     -0.375685     0.0384309      -2.75691       2.92105     -0.571350      0.191461    -0.0205320     -0.147105     -0.101001      -1.00319     -0.716240      0.447413    -0.0397126      0.174172       1.14384       1.63644       1.62382       1.89485       1.81846       1.88333       1.73342       1.60083       1.40848       1.21785       1.03671      0.874229      0.692459      0.561682      0.450753      0.349530      0.237669      0.185617
  27   9 2391.0010    1.4023  0.9705 10.5286 -0.0013  0.0234   0.0279   0.0566    0.0757   0.0000   438.0673       1.67560       16.0826       1.67582      -4.53984     -0.256166      -2.63698      -4.76119     -0.817396      0.754743       2.22893     -0.391237      0.524616      0.340965     -0.547990      0.587687      0.329426     -0.321906       1.33246       1.84220       1.99356       2.13001       2.03850       1.97183       1.95651       1.76537       1.60272       1.45709       1.21853       1.00143      0.830633      0.668314      0.511188      0.390524      0.302464      0.217631
  27  10 2547.5681    1.9412  0.9614 11.1682 -0.0049  0.0236   0.0386   0.0561    0.0826   0.0000   440.3899       1.05668       15.2472       1.56408   1.10507e-05      0.482281       2.82591       1.69702     -0.443279      -1.44592      -1.39418      -2.02360      0.415869    0.00881426     -0.444003     -0.192649     0.0923028    0.00501634       1.31739       1.88418       2.05306       2.10732       2.18740       1.93467       1.94743       1.75031       1.59383       1.46711       1.23567       1.06312      0.838242      0.708177      0.506889      0.406749      0.289130      0.207788
  27  11 2702.0492    2.4791  0.9194 11.7631  0.0005  0.0222   0.0491   0.0534    0.0807   0.0000   438.8032       2.86827       14.4511     -0.504748      0.880525      -2.05450     -0.342244      -1.68478     -0.548654       1.64892      0.793563     -0.880171     -0.308453      0.177316      0.395570     -0.351056     -0.151442      0.291976       1.24249       1.73133       1.80056       1.99017       2.01320       1.94010       1.80090       1.69956       1.49086       1.33701       1.14765      0.980308      0.760758      0.616990      0.462140      0.374907      0.279978      0.210590
  27  12 2855.3508    3.1994  0.8267 12.1641 -0.0003  0.0197   0.0666   0.0507    0.0890   0.0000   438.0435       2.20964       8.33735       1.79323      -3.69341      0.882034      -2.12376      -1.22958       1.07756      -2.01365    -0.0782122     -0.507809     -0.528726      -1.46958      0.291928     -0.335093      0.125259     -0.419045       1.23932       1.58977       1.75293       1.90395       1.84412       1.80192       1.73644       1.54846       1.39725       1.24195       1.07536      0.885449      0.744045      0.589016      0.470856      0.344533      0.257677      0.182252
  27  13 3007.0029    4.0278  0.8229 12.4598 -0.0034  0.0190   0.0835   0.0499    0.0881   0.0000   439.9798       1.43689       16.3047       1.48057      -4.03519      -2.08645      0.426869      -2.68158     -0.288144      -1.22296     -0.640278     -0.675278     -0.165329     0.0169295     0.0526586      0.492355     -0.248629      0.201554       1.15426       1.60256       1.73423       1.88252       1.88040       1.80627       1.73050       1.59511       1.38339       1.18558       1.00020      0.823899      0.671625      0.536921      0.400839      0.325255      0.234417      0.177679
  27  14 3157.2362    3.9759  0.9569 13.0974 -0.0003  0.0246   0.0834   0.0607    0.0718   0.0000   436.8462       5.20209       11.0906       1.89646       2.17464     -0.195686       2.05078      0.102796       2.13952      -1.75410       1.70578      -1.32551      0.716531     -0.630194      0.914951    0.00362945      0.628173     0.0712073       1.69216       2.21303       2.31963       2.25742       2.28994       2.02951       1.90821       1.74291       1.73419       1.60394       1.45157       1.20581       1.05997      0.842193      0.645595      0.476502      0.350092      0.254061
  27  15 3306.4649    3.5687  1.5462 12.4252 -0.0003  0.0303   0.0604   0.0792    0.0834   0.0000   439.5248       1.99137       12.8132       3.74707       2.57673      -4.46155     0.0287820       6.53791      -4.03452       1.47589      0.927508      -1.65408     -0.102398      -1.08755     -0.258733     -0.808986    -0.0919658    -0.0612039       1.74915       2.30292       2.59878       2.74863       2.74615       2.73858       2.54154       2.39522       2.08782       1.79060       1.57352       1.28622       1.06367      0.868058      0.679631      0.509776      0.364198      0.265546
  27  16 3455.2222    2.8551  2.3080 11.8828 -0.0005  0.0375   0.0408   0.0968    0.0702   0.0000   436.9330       3.36530       14.5578     -0.879092      -1.83881     -0.429731     -0.612096      -3.71890      -1.33053      -5.40469      0.142006       2.32798      -3.66515     -0.336005     -0.896773      0.404855      0.276271     -0.114442       2.20271       2.91594       3.26253       3.36787       3.37394       3.25967       3.07244       2.92091       2.64531       2.35935       1.97810       1.68437       1.35636       1.05296      0.857704      0.646284      0.504970      0.374707
  27  17 3603.4981    2.3045  3.5401 11.4831 -0.0009  0.0490   0.0272   0.1303    0.0454   0.0000   444.4163       2.03134       11.1481      0.656288      -2.43166       5.35141      -4.28205      -3.68462       3.84435     -0.984405      -2.56423       1.08637      0.942893      -1.10639     -0.814475     -0.531127      -1.23016     -0.161337       2.74144       3.86308       4.08143       4.41044       4.41802       4.36431       4.12643       3.80512       3.43981       2.94578       2.55966       2.11835       1.70859       1.37366       1.10895      0.839362      0.606757      0.460236
  27  18 3751.5908    1.8883  5.0650 10.9854 -0.0018  0.0600   0.0200   0.1681    0.0400   0.0000   439.5650       3.16605       16.6729       10.6572       6.97715      -7.10549      0.636195       6.00248       4.09918       3.66451       3.36210     -0.148236       4.65311     -0.903960      0.443855      0.527794     -0.402064      0.862209       3.47153       4.52647       5.08092       5.31417       5.31119       5.32023       4.90393       4.58044       4.18542       3.64852       3.11609       2.57051       2.15046       1.71870       1.33979       1.03872      0.772329      0.562899
  27  19 3899.0615    1.5405  6.8203 10.6738 -0.0003  0.0759   0.0159   0.2157    0.0359   0.0000   437.9073       11.1206       3.98575       6.60095      -3.17622       9.39423      0.386006      -3.00906       2.37953       9.62463       2.02705      -1.04167      -1.46851    -0.0733099     -0.456644      0.460060     0.0793722     -0.193646       4.33971       5.79629       6.54122       6.69167       6.86724       6.57755       6.30276       5.92718       5.30956       4.62458       3.94428       3.27498       2.68924       2.19691       1.69898       1.31122      0.975937      0.723308
  27  20 4046.4169    1.2500  8.2688 10.4974 -0.0012  0.0958   0.0138   0.2711    0.0330   0.0000   447.4259       6.61003       19.9858       5.41195       7.87461     -0.765131     -0.147319       13.1251    -0.0915422       3.55832      -8.91334       3.80341       3.42346       1.57880       1.38519      -3.01865      -1.61859      0.529309       5.32789       7.08497       8.11288       8.37564       8.48499       8.52299       7.83528       7.36041       6.57161       5.66388       4.99637       4.09498       3.40056       2.70211       2.14599       1.64788       1.20036      0.887899
  27  21 4193.6831    1.0424 10.8530 10.2498 -0.0039  0.1269   0.0119   0.3622    0.0325   0.0000   427.5100       16.0114       27.4535      -2.94142      -3.63876      -1.89006      -1.57336       6.56537       17.8291       14.7364      -1.04348      -16.5951       2.27096       1.91762       4.79785      -4.54291      -3.64532      -1.51482       7.26502       9.48140       10.9039       11.0806       11.4071       11.1397       10.5969       9.80843       8.77343       7.70918       6.66115       5.61585       4.60037       3.68505       2.93253       2.25819       1.62261       1.19217
  28   4 1546.0379    0.1986  0.1504  8.9500 -0.0055  0.0132   0.0116   0.0254    0.0288   0.0000   440.4267      -1.16690       18.3144      0.758513      -3.15324      -1.43725       1.42352      0.951905      0.582336      0.135904     -0.193965     -0.123541     -0.231670    -0.0371081     0.0922239     -0.262860     -0.278891     0.0725686       1.00101       1.24170       1.26043       1.21163       1.23416       1.28653       1.36730       1.27348       1.21850      0.949576      0.756874      0.627587      0.493587      0.463669      0.381739      0.323538      0.225415      0.141721
  28   5 1732.6763    0.3131  0.3658  8.9694 -0.0094  0.0174   0.0105   0.0362    0.0380   0.0000   438.7348      -1.02212       18.8659       2.41835      -1.89032      -1.64868      -1.92918      0.693321       1.57697      0.330527       2.37758      0.607730     -0.164920     -0.775093      0.159165      0.112751     0.0827794   -0.00649638      0.963962       1.30988       1.51984       1.54075       1.49174       1.46701       1.30729       1.25542       1.15676       1.07781      0.981400      0.818352      0.658042      0.562479      0.404991      0.345844      0.252931      0.165175
  28   6 1910.1412    0.5079  0.4778  9.2182 -0.0008  0.0163   0.0138   0.0401    0.0470   0.0000   440.7858      0.372885       18.9693     -0.872668      -1.19213      0.458959     -0.412053      0.340418     -0.794977     -0.314491     -0.783382     -0.100948      0.552038      0.220655     -0.159944    -0.0898684      0.271989     -0.223886      0.984387       1.29381       1.49196       1.50708       1.50272       1.48921       1.43653       1.31639       1.16981       1.06346      0.851489      0.742125      0.603108      0.457489      0.356536      0.287873      0.240011      0.174775
  28   7 2083.8810    0.7428  0.6218  9.5583  0.0000  0.0178   0.0176   0.0453    0.0550   0.0000   440.3491      -1.15144       19.9977     -0.800654      -5.78637       3.23119       1.29822     -0.917463       1.47575    -0.0210038       1.01632     -0.349758      -2.10210     -0.419507     -0.807890      0.276122     0.0462623     0.0172720      0.988885       1.34633       1.38564       1.48925       1.52570       1.50952       1.53855       1.30742       1.20745      0.969204      0.893775      0.761557      0.674168      0.508310      0.383015      0.300729      0.225234      0.170829
  28   8 2252.7713    1.0579  0.9045 10.1429  0.0007  0.0220   0.0216   0.0596    0.0676   0.0000   440.3528      -1.14047       16.1584      0.748121      -1.01516      0.250412      -1.71095       1.45096      0.409633    -0.0167063      -1.54512     -0.311763     -0.288675      0.700214      0.162700     -0.128414     -0.270967    -0.0388215       1.24065       1.61990       1.87744       1.90213       1.95766       1.68853       1.78995       1.60097       1.52239       1.33184       1.15290       1.02341      0.788343      0.665940      0.510294      0.389819      0.304471      0.219722
  28   9 2415.2684    1.5042  0.9608 10.7838  0.0004  0.0245   0.0293   0.0565    0.0763   0.0000   438.8569    -0.0319105       20.5984      0.215363      -4.52271       2.35355       1.45864       1.49943       1.14025     -0.984612      -1.46850      0.104653       1.46493      0.445130     -0.679853     -0.574806     -0.210828    0.00186112       1.24581       1.76450       1.83359       1.96526       2.06406       1.82866       2.01165       1.67682       1.58466       1.39040       1.19710       1.04401      0.798520      0.697340      0.544879      0.407088      0.314859      0.233708
  28  10 2573.3449    1.9704  1.0537 11.3919 -0.0031  0.0232   0.0387   0.0651    0.0754   0.0000   438.8208       3.29871       16.3450      -2.47373      -3.57973      -1.47819     -0.556351      -1.40831       2.31655      -2.11878      -1.35214     -0.761903      0.590332     -0.437950     -0.270901      0.364667     -0.195741      0.118204       1.31146       1.71209       1.82528       2.02878       2.09133       1.92523       1.86536       1.73719       1.59937       1.41838       1.20970      0.973823      0.839241      0.695804      0.530560      0.423598      0.302857      0.232718
  28  11 2729.3099    2.7030  0.9054 11.6348  0.0003  0.0207   0.0523   0.0501    0.0817   0.0000   438.1388       1.93584       14.8044       2.06477      0.233446       1.50832      -3.32525      -3.13939      0.122083       1.69663     -0.861423      -1.09104     -0.361547     -0.345603      0.103765     -0.175830      0.251973    -0.0370334       1.14070       1.56790       1.69793       1.74449       1.82666       1.76676       1.65019       1.58349       1.35852       1.24143       1.11136      0.894662      0.763269      0.598532      0.485661      0.374740      0.270132      0.209376
  28  12 2883.6682    3.3481  0.8451 12.3862  0.0010  0.0211   0.0671   0.0488    0.0827   0.0000   438.3064       1.19837       15.1208      0.639289       2.59634      0.233432      -1.10872      -2.49206       1.74143     -0.989298       2.36203      -1.08474    -0.0757439     -0.148284     -0.490565     -0.200149      0.574422     -0.140381       1.35023       1.79198       1.93088       1.93948       1.89194       1.91754       1.88736       1.75780       1.63541       1.40240       1.19844      0.950278      0.803630      0.646987      0.527882      0.414107      0.306386      0.222777
  28  13 3036.2397    3.9442  0.8986 12.6378 -0.0027  0.0214   0.0759   0.0507    0.0832   0.0000   439.5258       3.41901       10.9625      0.694874      -1.50101       2.82611       1.21614     -0.604682      -2.11659       1.18247     -0.150590     -0.910417     -0.322216      0.871303      0.285551     -0.619843     0.0635301      0.135009       1.15156       1.56284       1.73485       1.81399       1.89110       1.83237       1.78615       1.58387       1.46439       1.21900       1.06739      0.942612      0.762819      0.599900      0.484606      0.386071      0.270174      0.199241
  28  14 3187.1565    3.7872  1.1027 12.8567  0.0004  0.0254   0.0724   0.0628    0.0815   0.0000   440.1404       7.40347       14.0459      0.742219     -0.807007      0.881001      -2.22747     -0.883853       2.18247      -1.60618      0.920386     -0.394216      0.677402     -0.340875     -0.369725      0.367495      0.341237      0.233494       1.38429       1.94012       1.99251       2.21124       2.23242       2.05973       1.94781       1.88025       1.69799       1.55904       1.32391       1.11219      0.909181      0.764924      0.575134      0.466757      0.334040      0.249321
  28  15 3337.2021    3.2949  1.7740 12.3564 -0.0023  0.0320   0.0504   0.0834    0.0628   0.0000   439.3327       8.88209       13.5965       1.08381       2.37930       6.06025      -2.55091       3.83242       3.71363       1.43321      -2.21423       2.25987       1.13386      -1.14755     -0.845929      0.532408       1.14930     -0.276412       1.76370       2.55562       2.80914       3.03957       3.04408       2.99621       2.80810       2.55977       2.31271       2.02301       1.64427       1.44624       1.18384      0.926709      0.738471      0.562912      0.416832      0.316024
  28  16 3486.7898    2.8107  2.4124 11.9425 -0.0019  0.0375   0.0395   0.1010    0.0620   0.0000   438.0264       2.23012       5.72506       3.55773      -2.26269       5.95074       3.56959       2.57103    -0.0732983      0.989653       3.65793      -2.69683     -0.762968      -1.04307      0.871030     -0.363193    -0.0881308     -0.281025       2.09901       2.83234       3.11958       3.26371       3.23100       3.25202       3.03826       2.80559       2.62930       2.29454       2.03053       1.68432       1.38680       1.09873      0.888257      0.695297      0.520224      0.387262
  28  17 3635.7227    2.1677  3.8825 11.3889 -0.0026  0.0508   0.0249   0.1389    0.0431   0.0000   441.9332       10.8595       7.58215       9.64397      -2.35412      -4.15746       2.43095       2.74023    -0.0777253       4.89095      -1.64907       5.66041      -2.59915      -1.48369    -0.0860968      0.843415     -0.506592     -0.512392       2.77833       3.55348       4.11188       4.24281       4.33041       4.29905       4.00166       3.83910       3.38074       3.04983       2.58919       2.18272       1.84127       1.47110       1.17532      0.904947      0.676791      0.519647
  28  18 3784.2999    1.8336  5.5892 10.8618 -0.0010  0.0631   0.0183   0.1763    0.0383   0.0000   443.3655       10.9398       13.1408       8.26852      0.699960       10.2534     -0.569881       3.77165       1.58048       4.14748      -5.52526     -0.439561      -3.18365       2.87380     0.0498773     -0.430607      -1.44206     -0.463233       3.47915       4.65286       5.27565       5.42145       5.60647       5.51240       5.06493       4.71994       4.31575       3.80970       3.36412       2.80748       2.37573       1.91859       1.47841       1.16916      0.851605      0.624411
  28  19 3932.4926    1.4605  7.3306 10.6353 -0.0014  0.0814   0.0150   0.2279    0.0341   0.0000   434.5640      0.519592      -1.74484      0.768588      -2.42382     -0.977347      -7.23080       6.65382      -6.95876      -4.80891       2.39233     -0.188152       1.41415      -2.44182       3.95979      0.435469      0.637404      0.116724       4.39929       5.89345       6.52485       6.95008       7.10939       6.87872       6.54716       6.16321       5.58853       4.75945       4.26024       3.57390       2.93690       2.44273       1.87280       1.47401       1.09072      0.815323
  28  20 4080.3524    1.1904  8.7121 10.4541  0.0011  0.1020   0.0135   0.2828    0.0328   0.0000   436.0489       9.33741       10.6707       4.20695      -1.74593       13.6460      -7.88141      -14.5584       5.81889       6.82048      -7.14821      -5.67661       3.72502      -1.41511      -3.05582      -2.13177       1.25193       1.12340       5.34108       7.25969       8.07567       8.45981       8.65211       8.54661       8.13966       7.47352       6.86482       6.02603       5.24595       4.42042       3.73087       2.92142       2.41268       1.82908       1.35195      0.995333
  28  21 4228.0351    1.0064 12.0924 10.2553 -0.0009  0.1422   0.0110   0.3934    0.0303   0.0000   430.4555       13.7820      -3.82157       17.1141       21.3484      -26.7137       1.43714       6.50442      -1.59113      -4.28660       7.33731       4.15077       9.15385       1.04118       2.35500      -1.14353       1.29744     -0.200005       7.86014       10.2287       11.8199       12.1466       12.4397       12.2839       11.6640       10.7702       9.81318       8.48927       7.47990       6.36889       5.29934       4.23239       3.38310       2.60316       1.97030       1.43009
  28  22 4375.8324    0.8057 13.8751 10.1148 -0.0008  0.1878   0.0090   0.4874    0.0267   0.0000   446.4462       1.09252     -0.596369       10.6329       45.4788       26.1901       3.98553       5.51867       3.15016       15.6505       18.3211     -0.783149      -3.71783      -7.39086       1.76921       8.53203     -0.135711       1.62371       9.79871       13.3921       14.9585       15.4849       15.8793       15.7680       14.8015       13.9996       12.6661       11.1956       9.80781       8.18482       6.78390       5.57097       4.43900       3.45977       2.52634       1.88694
  28  23 4522.5514    0.6555 16.4657  9.9260 -0.0010  0.2444   0.0073   0.6096    0.0234   0.0000   415.1641       3.86411       19.7605       16.4383      -13.3366      -5.15297       30.7073      -26.0273      -12.7392      -6.75981       21.7802      -16.1171      -9.28943      -5.49282      0.810670      -11.7026       4.65845       5.54194       12.8157       17.1793       19.5148       20.4735       20.5071       20.5863       19.5654       18.2819       16.3568       14.6131       12.6473       10.6316       8.77618       7.28381       5.72155       4.47651       3.28818       2.42492
  29   6 1930.1658    0.5288  0.5264  9.2035 -0.0043  0.0198   0.0138   0.0406    0.0477   0.0000   440.0707      0.376606       21.5879     -0.644402      -3.36163       1.25955     -0.466974     -0.837235      0.902944       2.16024      0.265500     -0.323286     -0.605932     -0.264414    -0.0588984     -0.286612     -0.414697      0.120099       1.18405       1.35240       1.62435       1.71932       1.46191       1.52952       1.53382       1.28991       1.23859       1.31481       1.15181      0.891594      0.756023      0.619901      0.468773      0.352831      0.296292      0.206206
  29   7 2105.2805    0.7917  0.7334  9.5076 -0.0046  0.0189   0.0172   0.0468    0.0647   0.0000   440.0527      0.110677       20.3837     -0.760467      -4.75622     -0.566933      -1.31043       1.98686      0.313728       1.05946      0.565179      -1.36826       1.49525      0.133359      0.246717     -0.111731     -0.276993      0.603079       1.02212       1.34902       1.50914       1.55336       1.59048       1.59323       1.52983       1.39391       1.23491       1.13177      0.948279      0.846656      0.727345      0.575992      0.441949      0.360118      0.265833      0.202971
  29   8 2275.3363    1.1196  0.8509 10.3011 -0.0012  0.0212   0.0231   0.0523    0.0658   0.0000   439.8516      0.669518       19.1110     -0.519137      -1.26163     -0.287287      -1.22871       1.82929     -0.186577     -0.202143       1.45322     -0.441781     -0.576602     -0.959385      0.385261      0.489593     0.0177240     -0.314821       1.23668       1.71110       1.76376       1.91734       1.99931       1.88511       1.77784       1.68047       1.55402       1.37224       1.14910      0.957074      0.805222      0.644278      0.536206      0.385028      0.309025      0.232358
  29   9 2439.0127    1.5816  1.0462 10.8771  0.0030  0.0237   0.0302   0.0623    0.0761   0.0000   436.1306      0.898709       20.5694      0.475432      -4.30487       2.44889     -0.431093      0.182373     -0.669831      -1.41903       2.73676     -0.405542      -1.25942       1.05855     -0.151929    -0.0142120      0.586741      0.347503       1.26659       1.77291       1.94113       2.02883       2.02653       1.93752       1.85954       1.78497       1.56500       1.46256       1.27404       1.07338      0.935570      0.731332      0.584507      0.437372      0.344508      0.254598
  29  10 2598.6363    2.1859  0.9283 11.4709 -0.0005  0.0218   0.0424   0.0516    0.0739   0.0000   438.2335       3.45533       19.5073    0.00331658     -0.389664       3.05686      0.227388       1.20491       2.89503       2.02074     -0.124560     -0.808337     -0.737419     0.0764985     -0.469412      0.185429      0.840695     -0.218854       1.30675       1.78721       2.10105       2.27698       2.31360       2.31453       2.10419       1.85432       1.70667       1.45025       1.25168       1.01290      0.813237      0.650195      0.523811      0.401545      0.313716      0.228313
  29  11 2756.1318    2.7940  0.9470 11.9196 -0.0005  0.0214   0.0525   0.0531    0.0764   0.0000   436.9443      0.325953       15.1604       1.70941      -1.59440       1.40780      -2.64651     -0.167475      0.497679      0.642291       2.09500     -0.848811      0.265547      0.539451      0.691875     -0.268703      0.124335     0.0757337       1.15667       1.56692       1.72232       1.76325       1.81531       1.77340       1.69883       1.67002       1.37298       1.34454       1.13836      0.959736      0.810577      0.687100      0.528916      0.423904      0.300792      0.235973
  29  12 2911.6365    3.4630  0.9262 12.4655 -0.0020  0.0204   0.0680   0.0559    0.0824   0.0000   438.4712       3.49165       13.8517     -0.265323      0.506449       1.00466      -1.49955      -1.58446      -3.23614      -1.68312      -1.64937      0.843578       1.21463     -0.377469    -0.0484022     -0.739750      0.380955     0.0945462       1.17295       1.63422       1.86657       1.98359       2.04056       1.86700       1.83639       1.61175       1.51331       1.30947       1.11217      0.957967      0.782534      0.617535      0.502220      0.374251      0.290885      0.219120
  29  13 3064.9886    3.8828  0.9556 12.7384 -0.0008  0.0219   0.0734   0.0544    0.0862   0.0000   439.6984      -1.05471       16.0989     0.0165717      -2.95575      -2.95187      -2.69305      -1.24384       1.98056       1.38003       1.25349     -0.740722     -0.772774      0.884513      0.735142      0.973511     -0.119948    -0.0504438       1.21156       1.63140       1.80891       1.91459       1.92149       1.82624       1.76115       1.61094       1.56317       1.34292       1.15580      0.991580      0.809023      0.686105      0.518576      0.421597      0.317950      0.230328
  29  14 3216.7255    3.8337  1.2694 12.7497 -0.0006  0.0258   0.0659   0.0690    0.0759   0.0000   440.4764       4.74505       15.5869     -0.916937      -3.51475       3.08556       1.13831       1.46319     -0.416024      -1.31788       2.72207      -1.17254     -0.533970      -1.10563      0.376197     0.0630024     -0.539737     -0.151779       1.41659       1.86735       2.05844       2.05128       2.17043       2.10870       2.10474       1.98116       1.77119       1.53596       1.33423       1.10691      0.915949      0.765187      0.604949      0.470164      0.387945      0.299935
  29  15 3367.6038    3.2580  1.7350 12.2800 -0.0033  0.0297   0.0496   0.0815    0.0599   0.0000   440.1232       2.45043       12.6984       8.80708       2.41354       1.51730      -4.29692      -1.77254     0.0799191      -2.24139      -3.45974      -1.55943       1.02515      -1.23146      0.328925      -1.03989     -0.229212      0.140271       1.59416       2.11974       2.31497       2.46685       2.55822       2.51998       2.38104       2.25581       1.99402       1.75332       1.60780       1.31227       1.08383      0.892013      0.683912      0.569288      0.430275      0.322960
  29  16 3517.9148    2.5704  2.6470 11.9720 -0.0004  0.0408   0.0343   0.1097    0.0495   0.0000   439.8699       5.45449       4.90666       2.83582       2.27361      -1.30610       4.97955      -4.06696      -3.24818     -0.995126      0.838610      -1.19319      -4.31867      -1.14164      -1.40448      0.787831      0.420876     -0.941432       2.10762       2.83309       3.13701       3.28530       3.50785       3.34119       3.26730       2.92831       2.70069       2.41916       2.06222       1.77286       1.50521       1.18996      0.970006      0.771224      0.553554      0.440681
  29  17 3667.5415    2.1777  4.3870 11.1601  0.0008  0.0515   0.0233   0.1452    0.0447   0.0000   434.9212       5.08530       12.8243       8.56298      -5.09451       2.52319      -2.50915      -3.85836      -5.10202       2.40671     -0.949788       1.07644       2.78996      -2.59979      -1.25864      0.693419      0.329541      0.381174       2.77821       3.67047       4.14779       4.32386       4.46732       4.39708       4.17269       3.91056       3.50166       3.12162       2.72679       2.29861       1.90488       1.53407       1.23200      0.986168      0.734462      0.571195
  29  18 3816.8225    1.7060  5.6304 10.8886 -0.0020  0.0658   0.0176   0.1768    0.0367   0.0000   431.8382       2.97988       19.6560       6.29625      -3.03223       5.59504       4.37896       5.74568      -14.1142       2.93072       1.29938      -1.93524      -4.72497      -1.97732      -1.53373       1.36892     -0.844916     -0.780154       3.49306       4.57582       5.27838       5.39885       5.59253       5.46142       5.23824       4.81742       4.43755       3.91179       3.47249       2.96166       2.47577       1.99011       1.60062       1.25635      0.945671      0.711557
  29  19 3965.7397    1.4294  7.9782 10.5236  0.0004  0.0843   0.0140   0.2362    0.0340   0.0000   437.4102       3.57025       20.1851       8.32824      -1.23230     -0.972918      -6.83342       4.99794       7.30481      -1.78610      -8.01102      -2.29289      0.717734       2.42865       1.46120     -0.646614      -2.08753      0.362845       4.50094       5.98056       6.69792       6.99009       7.20262       7.17401       6.80867       6.38544       5.73208       5.04558       4.44115       3.75440       3.14930       2.58411       2.02643       1.60055       1.22530      0.924469
  29  20 4114.1776    1.1079  9.6284 10.4810 -0.0005  0.1111   0.0129   0.3230    0.0309   0.0000   453.1542      -8.45489       2.51231      -5.28072       18.6934       19.2511      -2.41170       3.50637       4.63797      -11.3191       2.91539       6.06107     -0.515115       5.00473      -5.04700      -2.24637      0.954556      0.291132       5.77351       7.64051       8.70130       8.98468       9.21711       9.17765       8.70063       8.16990       7.40390       6.63708       5.79824       4.90425       4.14783       3.37881       2.68768       2.14418       1.58379       1.19445
  29  21 4262.0717    0.9177 11.4648 10.2802  0.0006  0.1411   0.0111   0.4037    0.0300   0.0000   437.1889      -1.89449       21.5084       11.6323      -17.8071       4.75239       4.13361      -15.4501     0.0665298       2.22237      0.745639      -8.85778      -4.21134       5.67804      -1.93565       1.93461       1.78121     -0.670529       7.43480       9.81123       11.2673       11.9665       11.7775       11.8579       11.3214       10.2978       9.70758       8.54101       7.40170       6.36070       5.19189       4.31968       3.42825       2.72737       2.01874       1.55034
  29  22 4409.7814    0.7360 14.1917 10.1305 -0.0023  0.1963   0.0084   0.5233    0.0249   0.0000   419.1414       3.05733       13.7655       6.45243       7.89426       14.4946       3.12148       29.2336       14.2411      -2.99626      -22.4357      -7.65899       2.85994      -4.91333     -0.374389      -6.40643      0.426684      0.489534       10.2248       13.1057       15.4553       15.9347       16.1353       16.1665       15.0604       14.3263       13.1704       11.7644       10.2683       8.68069       7.30297       5.92891       4.85654       3.76453       2.83687       2.12856
  30   5 1770.0382    0.3737  0.3664  9.0686  0.0004  0.0148   0.0112   0.0325    0.0388   0.0000   440.0499      -1.32728       18.9787     -0.748710      -3.87284      -1.32456     0.0723512      0.334556      0.678785      0.152643      -1.38468    0.00425993      0.535802      0.228362     -0.424354      0.367742     0.0639694      0.139242      0.748752       1.01061       1.10600       1.14457       1.22944       1.23790       1.09056       1.12803      0.905800      0.858288      0.794236      0.623752      0.568378      0.446375      0.376683      0.303972      0.210562      0.161879
  30   7 2126.3694    0.7998  0.7228  9.6451 -0.0037  0.0195   0.0175   0.0489    0.0627   0.0000   440.2695     0.0342984       20.5951       1.19922      -2.46879      -1.80373       1.90823     -0.422141       2.85541      -1.09928     -0.423367      0.839787     -0.561432      0.147877     -0.202429      0.120958     -0.133535     -0.174617       1.02512       1.41579       1.53425       1.71136       1.68677       1.68639       1.49509       1.41553       1.31769       1.16363       1.05027      0.846815      0.732703      0.596595      0.471686      0.374412      0.286343      0.216997
  30   8 2297.3336    1.1808  0.8089 10.4577  0.0012  0.0201   0.0243   0.0509    0.0613   0.0000   441.4651     -0.430128       16.2179      -1.48390      -1.50885     -0.236243     -0.464849       2.29931      -2.02020      -3.39062       1.84213       1.43104      -1.41769     -0.789457     0.0630429     -0.108023     0.0923435     -0.265114       1.00574       1.40487       1.43073       1.61239       1.62181       1.59624       1.55488       1.44941       1.36699       1.11809       1.04341      0.833269      0.733176      0.581447      0.474692      0.386262      0.287599      0.220899
  30   9 2462.2493    1.7183  0.9841 11.0870  0.0000  0.0237   0.0326   0.0570    0.0733   0.0000   439.8278       1.04798       16.0552      -1.08831       2.21003       1.18535      -3.64707      -2.65228      0.674437      0.649715       2.37284      -1.10335      0.561812     -0.202114     0.0269644    -0.0403649     -0.370411      0.139620       1.12279       1.70307       1.67405       1.96652       1.86343       1.94709       1.64621       1.78172       1.43242       1.41257       1.18198       1.05526      0.836795      0.705644      0.535727      0.443980      0.333052      0.250393
  30  10 2623.4767    2.2669  1.0488 11.3163 -0.0026  0.0220   0.0408   0.0562    0.0859   0.0000   439.9712       1.81045       13.3604       1.10568     -0.640675      0.417110       1.11506       2.30295       2.87601     -0.879467     -0.185284     -0.716304      0.473132      -1.25025     -0.813725      0.417917      0.159609     -0.271069       1.13291       1.56081       1.68162       1.80847       1.77949       1.78968       1.76136       1.60802       1.53986       1.27467       1.18443      0.982045      0.857714      0.670837      0.551715      0.429564      0.340483      0.255452
  30  11 2782.4643    3.0096  0.8440 11.9106 -0.0036  0.0192   0.0580   0.0458    0.0801   0.0000   441.1588     -0.256128       14.4763      0.867870      -1.60054     0.0619664       3.01174     -0.908654       1.24441      -1.20049      0.290247      0.123989     -0.524663      0.631954      -1.58575     -0.338942   -0.00306489      0.202609       1.10194       1.44549       1.65611       1.81250       1.84735       1.75377       1.70323       1.53494       1.40918       1.22318       1.06665      0.893115      0.753908      0.600511      0.483762      0.382406      0.278316      0.226161
  30  12 2939.0888    3.5989  0.8825 12.3021 -0.0038  0.0197   0.0681   0.0482    0.0821   0.0000   437.8256      0.425085       14.3554     -0.127833      -1.01410      -1.47380       1.27957      0.512717     -0.654523       2.51147    -0.0284254     -0.636730      0.394942       1.39546    -0.0407964    -0.0434326      0.210243      0.110270       1.07792       1.47411       1.64311       1.73314       1.69038       1.67364       1.49982       1.52388       1.38457       1.18101       1.09095      0.946140      0.799745      0.650240      0.528976      0.402987      0.316071      0.227043
  30  13 3093.3232    4.0619  0.9102 12.9339  0.0013  0.0208   0.0774   0.0524    0.0786   0.0000   440.4517       4.70119       13.5878       5.98454      0.188752       1.19602      -2.22675      -1.32518       1.19262      0.139607      0.510691     -0.319875      0.499653     -0.195665      0.460004     -0.282650      0.995792     -0.147926       1.12155       1.49293       1.65552       1.71710       1.75772       1.72256       1.66617       1.58696       1.36378       1.26582       1.15244       1.00098      0.834174      0.679443      0.517952      0.413222      0.342966      0.253142
  30  14 3245.9501    3.7368  1.3983 12.5964  0.0008  0.0265   0.0603   0.0706    0.0694   0.0000   436.7302       4.26595       18.2285       3.53975      -5.29996      -1.39207      -1.30714      -1.06672      -1.68406     -0.893117       4.01646      0.432993     -0.262626     -0.237593      -1.22896     -0.554180      0.862188      0.748761       1.38506       1.91571       2.05200       2.21883       2.27032       2.18890       2.08132       1.99660       1.81296       1.65327       1.39777       1.19879      0.989443      0.838034      0.648325      0.534862      0.399667      0.308198
  30  15 3397.6888    3.1365  1.7727 12.4409 -0.0006  0.0323   0.0469   0.0811    0.0546   0.0000   438.9570       5.26233       16.6681       3.67846     0.0138637       4.37405      -5.39874      -6.39193       2.64369     -0.294199     -0.529411      -2.84846     -0.291858       1.18919       1.34127     -0.193755     -0.151605     -0.207882       1.58375       2.21822       2.48667       2.54912       2.76014       2.56680       2.57119       2.34488       2.05550       1.92953       1.64078       1.40691       1.22753      0.986435      0.809279      0.617590      0.460055      0.348797
  30  16 3548.7225    2.4927  3.0831 11.7233 -0.0013  0.0427   0.0293   0.1121    0.0459   0.0000   438.5593       3.49874       10.3620     -0.446659       2.69289      -1.04440      -1.23490       4.50973      -6.40682      -2.01601       6.30034    0.00798561     -0.925997     -0.342336      0.532858      -1.35936     -0.603342      0.279600       2.18905       2.94400       3.35083       3.46500       3.64419       3.59408       3.40974       3.21778       2.91164       2.58321       2.19088       1.91281       1.57045       1.28685       1.06588      0.831312      0.630549      0.479607
  30  17 3699.2082    2.1154  4.5206 11.0981 -0.0010  0.0537   0.0217   0.1426    0.0435   0.0000   431.1695       6.99996       14.9825       1.97386      -2.45550     -0.123499       4.05769       5.95037      -3.12243     -0.899169      -1.49464      0.342148      -2.17470      -2.34700     -0.191660      -1.11563     -0.347779     0.0188158       2.66112       3.57099       4.06464       4.23718       4.51248       4.27347       4.06326       3.89349       3.50830       3.16285       2.72890       2.37451       2.01064       1.64421       1.31957       1.04190      0.792213      0.593816
  30  18 3848.8526    1.6665  6.5446 10.7271 -0.0004  0.0701   0.0157   0.1927    0.0347   0.0000   438.5246       5.56203       19.4141       5.62115      -2.11593      -3.28579       16.2219      -7.94028      -4.79768       2.63230       3.65368    -0.0323957      -6.25991      0.504958      0.454028      -2.05003       1.15621      0.442709       3.56401       4.77796       5.43013       5.60361       5.79236       5.70420       5.43189       5.13970       4.68877       4.14160       3.70864       3.15332       2.65442       2.13717       1.73472       1.38314       1.06528      0.800602
  30  19 3998.4507    1.3440  8.6745 10.5092 -0.0006  0.0923   0.0129   0.2558    0.0317   0.0000   442.8453       4.93170       17.5001       12.3436      -20.8229      -4.45616       4.28417      -3.56425       3.09122       4.92098     -0.132855       3.66959      0.558483     -0.804844       1.31542     -0.587410       1.48325       1.32863       4.62800       6.16017       7.06785       7.26016       7.61160       7.58742       7.16552       6.77931       6.05248       5.42499       4.77917       4.12520       3.49702       2.82359       2.33164       1.81589       1.35530       1.01580
  30  20 4147.2082    1.0878 10.8218 10.3949  0.0016  0.1228   0.0119   0.3472    0.0309   0.0000   432.6562       10.4494       28.9267      -7.28084      -15.0736      -10.5621      -7.90097       10.4058       3.86522      -8.87127      -4.16335       14.5706      -4.84633     -0.513421       2.90751       2.02978       1.28316      -1.54846       6.18001       8.15938       9.25241       9.73614       9.95040       9.99236       9.37695       8.90763       8.20190       7.17077       6.45868       5.42755       4.71002       3.78136       3.12659       2.41516       1.85750       1.40105
  30  21 4295.9658    0.8726 12.4622 10.2516 -0.0022  0.1580   0.0096   0.4279    0.0273   0.0000   453.9894       23.9965       21.9530      0.467338      0.747369       6.19772       27.9841       31.1454      -5.43338      -19.8709      -6.40658       12.7737      -8.75493      -2.92397      -4.83160      -6.21820      -1.63497       1.33345       7.82546       10.4969       11.7851       12.3761       12.6205       12.6698       11.9768       11.3187       10.3865       9.41868       8.20005       7.11548       5.87598       4.88802       3.95835       3.18245       2.38938       1.83701
  31   4 1599.3364    0.2081  0.1867  8.8927 -0.0030  0.0130   0.0099   0.0266    0.0284   0.0000   439.7706     -0.754472       20.0996     -0.607896      -1.44358      0.427239      -1.29674      -1.33376       1.76145      0.927550      0.411614      0.607990     -0.876410     -0.755641      0.734821      0.336978     0.0332248     -0.365098      0.690473      0.817987       1.02119       1.03316      0.928767      0.936649       1.03906      0.888681      0.824494      0.780110      0.648376      0.580014      0.527172      0.390524      0.353185      0.254071      0.225542      0.166731
  31   6 1969.4493    0.5640  0.5397  9.3416 -0.0051  0.0183   0.0141   0.0404    0.0475   0.0000   440.2223      -2.01996       21.0435       2.09476      -2.78649      -2.36357      -2.84107      0.709679      0.653492    -0.0713344     -0.406183     -0.569400     -0.143882      0.947113     -0.199272      0.778544     -0.487326     -0.407350      0.989926       1.07048       1.37775       1.48052       1.36815       1.52908       1.43376       1.15808       1.22047       1.22889      0.911454      0.777545      0.798823      0.608886      0.444838      0.374623      0.287998      0.216898
  31   7 2147.0306    0.8729  0.7081  9.7214 -0.0019  0.0193   0.0186   0.0440    0.0611   0.0000   441.8415      0.384338       20.6580       2.01650      -2.34650      -1.26966       1.02650     -0.386616      -2.78567     -0.471655      0.881316     -0.959902      0.884841     -0.413220     -0.884825      0.332498      0.166093     -0.177947       1.06302       1.43232       1.59199       1.64390       1.59702       1.41973       1.41458       1.32860       1.30982       1.25842       1.10131      0.963493      0.810681      0.663743      0.517004      0.421637      0.311475      0.231923
  31   8 2318.8665    1.2389  0.9861 10.2409  0.0002  0.0220   0.0227   0.0529    0.0745   0.0000   442.8379      -1.04690       20.5673       3.16901      0.673880      -2.11881      -2.41301       1.80116     -0.537036      -1.04634      -1.01026     -0.493256     -0.925004     -0.646801    -0.0392304      0.650441      0.305436      0.282815       1.12255       1.53428       1.67072       1.70373       1.78629       1.72111       1.70774       1.60774       1.50442       1.37196       1.11248      0.996313      0.869713      0.714620      0.568144      0.466137      0.355694      0.279430
  31   9 2484.9614    1.7136  1.0754 10.9703 -0.0011  0.0240   0.0318   0.0619    0.0786   0.0000   439.1561      0.323508       15.9015      0.100627      -2.87053      -2.50464      -1.97481     -0.430924      -3.17207      -1.07851       1.96672      0.384024    -0.0302329      -2.18681      0.722993      0.296117     -0.261046     -0.508798       1.28739       1.82693       2.09927       2.26184       2.38191       2.29993       2.22968       1.92184       1.81838       1.53533       1.30008       1.09972      0.924615      0.747788      0.595499      0.461830      0.354713      0.268641
  31  10 2647.7921    2.3063  0.9895 11.5794 -0.0007  0.0217   0.0425   0.0553    0.0759   0.0000   440.5875       1.10580       17.8802      -1.92599     -0.224035      0.224169      -3.15537      0.301605       1.01823     -0.530279       1.93888       1.72683      0.185191     -0.593354     -0.792714      0.619896     -0.394513      0.382801       1.10737       1.51256       1.72317       1.82077       1.81262       1.78011       1.70197       1.62932       1.44977       1.31681       1.14797       1.02800      0.848453      0.714270      0.557672      0.464402      0.348245      0.258444
  31  11 2808.3243    2.9876  0.8789 12.2186 -0.0014  0.0203   0.0580   0.0506    0.0691   0.0000   440.7635      -1.52227       18.4155       1.19261      -2.11526      0.524818       1.59948      -3.38839       1.98529       1.18418       1.48324      -1.18667      0.625437     -0.383328      0.411796     -0.124184     0.0110853      0.186693       1.02275       1.44370       1.50803       1.68871       1.65045       1.61206       1.52401       1.48467       1.30608       1.27250       1.08314      0.924734      0.806932      0.666650      0.504277      0.419697      0.326979      0.253931
  31  12 2966.1415    3.7918  0.9224 12.5757 -0.0017  0.0200   0.0704   0.0505    0.0717   0.0000   441.1686      0.227833       14.9276       3.27120     0.0688291       1.53820     -0.955715       1.77440       1.85217      -1.73069      -2.08879     -0.182588      0.381649      -1.75923     -0.681937     -0.272216     -0.153918     -0.137772       1.01658       1.37138       1.51690       1.62018       1.69935       1.64473       1.58500       1.53905       1.30597       1.21585       1.07978      0.872751      0.762075      0.648476      0.528845      0.407060      0.309281      0.233549
  31  13 3121.2879    4.1444  0.9747 12.7508  0.0017  0.0206   0.0743   0.0523    0.0845   0.0000   438.7225      0.753862       16.7114       3.58588      0.876851     -0.320387      -2.77942      -1.98704       1.15683      0.113450      0.736988     -0.753721      0.169041      0.225221     -0.677097      0.151417      0.532139     -0.148977      0.999222       1.36077       1.43564       1.62835       1.62676       1.60249       1.57584       1.45986       1.36938       1.16054       1.10351      0.873396      0.776527      0.641981      0.521615      0.417249      0.313007      0.245266
  31  14 3274.7873    3.6969  1.4163 12.6622 -0.0009  0.0278   0.0581   0.0688    0.0670   0.0000   437.3969       3.30320       13.1609       3.66295      -3.46917       3.75215       1.73110      -2.16228      -1.12029      -3.52092    -0.0692038      0.108746     -0.899191      -1.22171      0.658131      0.379775     0.0931780     -0.348101       1.41081       2.02955       2.11205       2.28580       2.22948       2.22916       2.10011       1.94252       1.75489       1.65209       1.53463       1.36924       1.24557       1.01199      0.809423      0.627618      0.487013      0.350977
  31  15 3427.3560    3.0032  2.2189 11.9796  0.0028  0.0333   0.0379   0.0862    0.0504   0.0000   440.4599       4.76966       10.0605    -0.0348192     -0.176161       1.28669      -8.53609       6.34381       2.84961     -0.867197       4.11880      0.459053     -0.428982     -0.897625      0.336115      0.684176      0.350455      0.289904       1.66915       2.28016       2.46601       2.66377       2.70685       2.66229       2.58586       2.42046       2.20138       1.93867       1.80865       1.53778       1.28659       1.07169      0.880401      0.693379      0.537290      0.398281
  31  16 3579.1962    2.3920  3.3961 11.5550 -0.0006  0.0436   0.0260   0.1171    0.0414   0.0000   439.2111       3.07394       8.74550       9.70829       5.17824       4.82462      -8.74331      -1.02882       1.10730     -0.337672     -0.559973      -1.86443      -4.62764      0.242707       1.12061     -0.366153      -1.22015     -0.469014       2.21977       2.93917       3.21811       3.28875       3.48267       3.49776       3.50428       3.07886       2.93677       2.53742       2.25620       1.97942       1.62424       1.39019       1.08628      0.877729      0.707628      0.537862
  31  17 3730.2550    2.0175  4.9588 10.9646 -0.0016  0.0547   0.0194   0.1488    0.0396   0.0000   438.8910       8.38031       14.4153       6.92875     -0.804566      -7.28930     -0.639031      -5.11792      -3.30748       5.13908     -0.964666      -2.05114      0.103202       1.73645       1.51111       3.53890      -1.36183    -0.0222284       2.78828       3.65969       4.18908       4.39887       4.58303       4.49670       4.26065       4.01905       3.71143       3.29482       2.91066       2.52435       2.05303       1.76142       1.39618       1.14187      0.861248      0.675721
  31  18 3880.6305    1.6159  6.6627 10.6514 -0.0017  0.0708   0.0150   0.1899    0.0340   0.0000   440.2876       6.99344       21.0675       2.51123      -6.27239      -2.98741       1.60453       5.61997      -5.21193      -2.54534      -4.71282       1.18857      0.590045      -1.95530     -0.860793      -1.68180     0.0467454     -0.231042       3.50422       4.60735       5.23620       5.46139       5.63217       5.52243       5.30412       4.97994       4.71616       4.12624       3.73893       3.22713       2.69020       2.24283       1.82754       1.46211       1.13999      0.876787
  31  19 4030.7824    1.2814  9.0463 10.4510 -0.0012  0.0975   0.0124   0.2709    0.0310   0.0000   440.9119       6.38768       13.9756       2.26945      -9.57056      -10.9744      -4.06379      -2.62728       11.4017      -4.60417       3.41974      -3.25271      -2.03420       2.54479     -0.419311      -4.08932     -0.629712      0.513821       4.66366       6.35344       6.95500       7.52935       7.61913       7.64918       7.36607       6.96869       6.32697       5.76795       4.95491       4.36290       3.64194       3.03111       2.45349       1.99450       1.49697       1.17026
  31  21 4330.0140    0.8984 14.4855 10.1212  0.0000  0.1707   0.0081   0.4437    0.0246   0.0000   446.3626      -5.29062       20.1594       7.40469      -16.1600      -10.3144      -29.2898      -5.83549       14.7456       15.6228       5.20336       6.52409      -2.36834      -8.62766       1.86485      -1.69602      -1.87935     -0.367327       8.21025       10.9717       12.3529       12.9985       13.6168       13.1589       12.7851       12.0986       11.1641       9.98049       8.89546       7.59829       6.56510       5.42953       4.40205       3.54891       2.69277       2.05964
  31  22 4478.1721    0.6958 15.9476  9.9757 -0.0002  0.2166   0.0073   0.5508    0.0229   0.0000   424.8319     -0.359039       46.6550      0.254240       7.15630      -13.8371     -0.926014      0.887835      -18.9206       18.9469      -8.67977       6.36220       4.33948       3.17125      -10.2002       4.27793      0.376276      0.574127       10.3618       13.7255       15.8406       16.7029       17.3743       16.9156       16.4009       15.4658       13.9920       12.8323       11.1744       9.66589       8.26336       6.83594       5.52442       4.51846       3.29848       2.57781
  32   5 1806.1805    0.4079  0.4131  9.0981 -0.0025  0.0181   0.0113   0.0359    0.0387   0.0000   440.1346      -1.48311       19.7993       1.19041      -2.12891      0.104388       1.06494    -0.0860271     -0.438402      0.107872      0.136210     0.0350261     -0.150846      0.844786     -0.263661     -0.193341     -0.259360     0.0199109      0.783542      0.969722       1.36942       1.02900       1.35282       1.38379       1.05440       1.32975      0.988848      0.882614      0.884159      0.613488      0.637005      0.509901      0.363961      0.334935      0.229709      0.188405
  32   6 1988.6498    0.6139  0.5908  9.3911 -0.0004  0.0177   0.0138   0.0385    0.0508   0.0000   441.2123      0.244563       19.4051      -1.34061      -1.35329       1.00878     0.0461632     -0.650283      0.913929      0.520493      0.406350     -0.822950      0.328423     -0.599548      0.485895     0.0392213     -0.436793     -0.200410      0.877540       1.15307       1.34464       1.38377       1.37196       1.35324       1.31679       1.20583       1.16392       1.06716      0.951579      0.821631      0.687216      0.578746      0.485883      0.371129      0.284126      0.224788
  32   7 2167.2984    0.9400  0.7932  9.7890 -0.0022  0.0194   0.0188   0.0478    0.0638   0.0000   438.9758     -0.345593       20.2747      -1.45757     -0.391013      0.672612       1.56009      -3.02901       2.09311      -1.91495      0.652088     -0.321367      0.475113     -0.285831     -0.107080     -0.273966     0.0364159     -0.183584       1.01162       1.42918       1.61533       1.75625       1.77386       1.78076       1.71346       1.58688       1.46122       1.26286       1.04039      0.883371      0.741779      0.608206      0.498138      0.379906      0.320870      0.235998
  32   8 2340.0545    1.3281  1.0395 10.1863 -0.0009  0.0221   0.0230   0.0547    0.0809   0.0000   440.9881     -0.262761       19.0679      0.617320     -0.685673     0.0255584       2.57938       1.31822      -2.64153      0.516793     -0.830107     -0.585134     -0.457543     -0.563565      0.122372     -0.339999    -0.0490519     0.0101101       1.15490       1.53977       1.71820       1.80151       1.85130       1.71435       1.69666       1.67176       1.53104       1.36261       1.19856       1.04658      0.860657      0.714791      0.575242      0.469611      0.375066      0.294297
  32   9 2507.2577    1.7929  0.9966 11.1744  0.0014  0.0224   0.0327   0.0559    0.0728   0.0000   443.4809      0.294028       15.2305      0.547683      -2.31260     -0.369339       2.00868     0.0431521      0.184450      -2.83348     0.0657984      0.769751      -1.66365     -0.908717      0.267621      0.129092     -0.431243      0.130831       1.06819       1.49350       1.60649       1.69615       1.76489       1.61539       1.70803       1.56589       1.47650       1.32008       1.16671      0.959709      0.876954      0.696178      0.597665      0.456235      0.372383      0.278837
  32  10 2671.6036    2.4596  1.0105 11.6952  0.0006  0.0209   0.0446   0.0549    0.0751   0.0000   438.5083       1.64927       15.8317       2.84074      -2.48732     -0.587386      -2.92663      -4.56669       1.89045      0.637608       1.60714     -0.674184     -0.287249      -1.04190       1.47150      0.331662     -0.661791     -0.161440       1.09151       1.41939       1.52364       1.68753       1.69256       1.69901       1.68890       1.55429       1.39376       1.26433       1.15124      0.988321      0.824861      0.676431      0.571367      0.444395      0.366406      0.283419
  32  11 2833.6644    3.1763  0.9021 12.2649 -0.0031  0.0198   0.0595   0.0495    0.0733   0.0000   438.3442       2.27658       16.4326      0.189882     -0.160080      0.622384       1.07962       1.93590      -4.15411    -0.0353517     -0.837123       1.34646      -1.65853     -0.723477     -0.328730     -0.600673    -0.0512391    -0.0221506       1.01072       1.40490       1.55025       1.65769       1.72478       1.66331       1.62599       1.53762       1.37867       1.19724       1.07214      0.941924      0.791167      0.657919      0.530999      0.427067      0.329306      0.257315
  32  12 2992.6963    3.8764  0.8704 12.5990 -0.0002  0.0191   0.0715   0.0479    0.0748   0.0000   441.2502       3.10928       14.3789       6.57012       1.19434     -0.969698      0.681451      0.922804       1.60015     -0.385065      0.284979     -0.233307     -0.463297      0.197205      0.855749   0.000671423      0.222339      0.160514       1.05899       1.40181       1.63576       1.71748       1.80972       1.81496       1.76211       1.61436       1.44124       1.24087       1.05248      0.971113      0.769950      0.616298      0.505460      0.413319      0.315919      0.239614
  32  13 3148.8175    3.9926  1.0824 12.7331 -0.0011  0.0222   0.0700   0.0560    0.0843   0.0000   437.3416       4.80362       16.3845       4.09128      -6.24351      0.821104      -1.44546       1.22380      0.262391      0.446592       2.58769      -1.19737      0.224600      -1.84679     -0.770428     -0.815576      0.597877      0.184374       1.12927       1.46456       1.56296       1.59268       1.76004       1.74610       1.72135       1.55121       1.40514       1.30307       1.18456       1.05545      0.868058      0.693511      0.579159      0.484236      0.376245      0.294042
  32  14 3303.2924    3.5424  1.5487 12.4873 -0.0010  0.0278   0.0523   0.0713    0.0676   0.0000   437.2338       3.62482       11.2699      0.946261       3.22878      -1.01803      -5.02942       3.97721      0.554764     0.0285955     -0.521175      0.695561    -0.0335232    -0.0125913     -0.872543     -0.141057      0.655824    -0.0775708       1.28222       1.81575       1.99224       2.07585       2.14582       2.12927       2.03946       2.03008       1.73598       1.62139       1.43036       1.24487       1.05479      0.897530      0.722367      0.567096      0.442272      0.356042
  32  15 3456.7355    2.9460  2.2788 12.0392  0.0020  0.0329   0.0364   0.0892    0.0474   0.0000   439.7967       9.87374       10.0054       5.19718       5.24996      0.903304      -9.89450     -0.633111       2.54198     -0.527695       2.91538      0.106285      0.119839       1.10733     -0.418826       1.23331     -0.945039      0.157046       1.59098       2.11943       2.40743       2.57240       2.63852       2.57381       2.51776       2.35200       2.17537       1.93659       1.76079       1.48223       1.29465       1.08041      0.865480      0.684009      0.554099      0.426473
  32  16 3609.2969    2.3208  3.8337 11.4106 -0.0007  0.0448   0.0229   0.1214    0.0380   0.0000   447.2820       3.74817       12.6686       6.69331       7.24507     -0.271615      -5.86624      -4.16845     -0.423523      -3.38684      -3.49516       1.05723      -1.74321      -1.83626      0.781854      0.276977     -0.554006     -0.390983       2.19635       2.92609       3.31039       3.52599       3.62919       3.53508       3.49589       3.23733       3.01428       2.66347       2.37578       2.05605       1.71771       1.48545       1.16488      0.960013      0.754809      0.572049
  32  17 3761.1535    1.8646  5.4269 10.9419 -0.0010  0.0590   0.0172   0.1595    0.0350   0.0000   433.7854       4.41550       21.4759      -2.05250       6.83229      -5.79253      -1.26151       6.86914      -3.15061      -7.90115       4.26222      -3.13236       5.83737       1.47110     -0.452051     -0.206061      -2.14116      -1.07327       2.85966       3.77796       4.40270       4.60417       4.87623       4.65123       4.56541       4.22059       3.93011       3.48773       3.12082       2.71135       2.27998       1.92125       1.52101       1.25963      0.946082      0.753946
  32  18 3912.3014    1.5457  7.4227 10.5848 -0.0010  0.0744   0.0135   0.2098    0.0320   0.0000   444.1784       6.22330       6.06707       8.42179     -0.979059      -2.62373      -15.8323      -3.60114       5.23852      -1.97041       1.26577       2.71783       1.26011       3.05283      -1.44150     -0.376652      0.932346      0.350187       3.56399       4.73187       5.41329       5.59230       5.92349       5.76114       5.57151       5.21877       4.87468       4.38517       3.90578       3.39586       2.90060       2.43285       1.94670       1.58992       1.22991      0.962362
  32  19 4062.8814    1.2745 10.3512 10.4203 -0.0006  0.1068   0.0115   0.2941    0.0303   0.0000   443.4917       9.46510       21.5404      0.752175      -6.76223       5.55209       21.3475       1.68571       1.23730       2.28710      -1.69056       3.82063      -3.09472      -1.41899       1.02982      -1.08003      0.456570      0.855537       5.06125       6.81722       7.67687       8.11892       8.49142       8.23834       7.99271       7.46876       7.05386       6.29492       5.58716       4.86443       4.13117       3.49767       2.81927       2.29490       1.76284       1.37603
  32  20 4213.2647    1.0295 11.7892 10.2901 -0.0003  0.1326   0.0096   0.3583    0.0281   0.0000   448.3983     -0.460472       25.7157      -7.63103      -8.01278      -9.46483      -7.18978       18.5074       17.7899       7.18140       1.71074    0.00193779     -0.569558      0.887211      -2.42229      -2.21411      -2.18153       3.70119       6.14511       8.42838       9.41015       10.1576       10.1512       10.3884       9.90803       9.27043       8.58126       7.78930       6.86908       5.98878       5.10722       4.28862       3.44753       2.84811       2.13237       1.64798
  32  21 4362.9301    0.8252 13.8773 10.1439 -0.0020  0.1738   0.0079   0.4470    0.0250   0.0000   436.5228       9.69402       11.1482      -30.1179      -4.92533       2.86361       9.99145       1.96787       7.76620      -9.44657      -4.65610      -5.22395      -5.65140      -2.52640      0.909104       3.03132      -5.44553       3.39779       7.95577       10.9080       12.2175       12.7934       13.3817       13.2647       12.9135       12.0328       11.4815       9.97002       8.93113       7.82880       6.49974       5.62266       4.52011       3.67882       2.79736       2.20674
  33   4 1633.2306    0.2633  0.2257  8.9218 -0.0024  0.0131   0.0102   0.0243    0.0300   0.0000   440.0850     -0.219930       21.2752     -0.985756      -2.78888     -0.584994       1.08183      -1.54094      0.715569      0.574223      0.606320      0.520435     -0.149720     -0.721688      0.174917     -0.316583     0.0640675     -0.264178      0.673743      0.769652      0.866378       1.06444       1.12831      0.979569       1.02557      0.941476      0.848842      0.694767      0.692623      0.586684      0.489797      0.405704      0.346651      0.330825      0.211429      0.156639
  33   5 1823.8467    0.4524  0.4230  9.0824 -0.0023  0.0145   0.0120   0.0353    0.0416   0.0000   439.1757     -0.748866       18.8507     -0.310892      -2.41784      -1.66693      0.748162      0.697764     0.0750382     -0.534199      -1.11968     -0.266374     -0.266687      0.619171     -0.547738     0.0759434     -0.181560    -0.0580265      0.702965      0.858096      0.937311       1.02674       1.09383       1.03141       1.00720      0.983437      0.964835      0.877137      0.770389      0.615895      0.501789      0.441572      0.389446      0.304712      0.250577      0.204368
  33   6 2007.6057    0.6350  0.6394  9.4116 -0.0002  0.0188   0.0139   0.0422    0.0502   0.0000   440.1318      0.122685       20.1379     0.0655621     -0.821964      0.744718     -0.814657     0.0548560       1.84301     -0.472577     -0.482762     -0.915165      0.490694      0.203981      0.204444     -0.407640      0.127540     0.0539059      0.849251       1.15521       1.14002       1.28160       1.33908       1.42681       1.29124       1.18745       1.04519       1.01241      0.932920      0.805976      0.680695      0.558599      0.457872      0.375761      0.303774      0.237181
  33   7 2187.3027    0.9302  0.8279  9.7920 -0.0003  0.0197   0.0178   0.0498    0.0640   0.0000   441.9028       1.98052       18.4256      0.286928      -2.00526      0.768309      0.148176      0.237152      0.264258     -0.859443      0.854461      0.624118     -0.520382     -0.174923      0.365962      0.594588     -0.136294      0.167107      0.931014       1.31314       1.51356       1.62245       1.69120       1.59765       1.53567       1.47184       1.28260       1.17024       1.00807      0.920706      0.783324      0.658614      0.552797      0.444038      0.338514      0.255165
  33   8 2360.8068    1.3835  1.0981 10.2998 -0.0019  0.0224   0.0234   0.0560    0.0822   0.0000   437.7508     -0.615196       18.5026       2.21178      -4.15504     -0.482165      -2.75381       1.68714     -0.290024       2.70013     -0.565403      0.309430     -0.445383     -0.199803      -1.35882     -0.342234     -0.159585      0.414031       1.06346       1.41476       1.60935       1.73753       1.78211       1.78889       1.69748       1.58477       1.47118       1.32584       1.17850      0.994742      0.879422      0.736756      0.587845      0.511906      0.366223      0.289803
  33   9 2529.1197    1.8883  1.0664 11.2370 -0.0012  0.0225   0.0333   0.0582    0.0715   0.0000   439.9190       1.76640       21.7055      -1.30888      -2.84918    0.00416909       1.11418      0.725779       1.41939      0.642951      -1.86779      -2.58439      -1.94101      -1.23234      0.173392      0.301509     -0.364094     -0.138142       1.03960       1.41738       1.49902       1.62950       1.67809       1.61085       1.58069       1.49305       1.42926       1.31728       1.14333       1.00837      0.897864      0.718672      0.584074      0.487206      0.381430      0.303465
  33  10 2695.0372    2.6246  0.9869 11.7805 -0.0010  0.0205   0.0469   0.0530    0.0742   0.0000   442.0958       3.55730       15.0226       2.42262      -2.38765       2.65948      0.981825       1.10644      0.299696      0.415868     -0.938857      0.315024       1.29355       1.88732      0.259743     -0.277834      0.179223      0.332678       1.00325       1.39189       1.51207       1.66247       1.60811       1.64081       1.55823       1.46597       1.34922       1.29124       1.13461      0.988652      0.843933      0.723290      0.566722      0.475532      0.370049      0.294678
  33  11 2858.5548    3.3690  0.8784 12.3892 -0.0018  0.0203   0.0608   0.0472    0.0711   0.0000   439.5749      0.910715       18.7277       2.73632      -1.05756     -0.668733     0.0523006       1.11949    -0.0436467      0.639513      -2.28748     -0.998842     -0.645259     -0.356436     -0.925865     -0.489605     -0.339751     -0.158637      0.959356       1.42815       1.46824       1.70903       1.71396       1.71860       1.60153       1.49833       1.34476       1.22693       1.12984      0.936709      0.821197      0.660188      0.530718      0.429595      0.342521      0.269049
  33  12 3018.8110    3.8707  0.8917 12.9181 -0.0021  0.0197   0.0729   0.0493    0.0637   0.0000   439.9763       1.97013       14.6626       3.42656      -2.63860      0.584640      0.822987      0.288981      -3.20494      0.165386     -0.854254      0.911676      -1.63560      0.635968      0.197201     -0.572941      0.387912      0.178547      0.914495       1.31697       1.38276       1.56394       1.56548       1.59058       1.51200       1.44172       1.30670       1.17858       1.03932      0.890236      0.771850      0.630110      0.520465      0.430840      0.338688      0.250319
  33  13 3176.0313    4.0551  1.1647 12.8005 -0.0015  0.0235   0.0682   0.0602    0.0794   0.0000   438.2611       2.31092       13.8248       5.09200      -1.81118       3.97608      -1.61428      -3.27659      -1.52430      0.263650     -0.164168     -0.689422       1.48774     -0.240957      0.479758     -0.714134     -0.358001     -0.223637       1.15189       1.60697       1.73386       1.80557       1.77198       1.74125       1.72861       1.58191       1.56311       1.40271       1.31598       1.13553      0.960596      0.819851      0.639419      0.518129      0.407380      0.325024
  33  14 3331.3838    3.4235  1.6552 12.4835  0.0004  0.0280   0.0493   0.0745    0.0614   0.0000   436.2234       4.06916       15.1092       1.86590       1.21091       7.38242      -2.28354     -0.906379     -0.287426      0.228757       1.70395      0.868624      -1.70692     -0.318503     0.0999439      -1.36346      0.523965      0.669719       1.33947       1.83091       2.03809       2.16751       2.26139       2.14377       2.12444       2.02594       1.85109       1.70778       1.47973       1.32196       1.09046      0.912553      0.750188      0.619449      0.482587      0.386776
  33  15 3485.6488    2.6600  2.6949 11.9816 -0.0009  0.0381   0.0311   0.0978    0.0422   0.0000   440.1251      0.728860       10.4845       1.63550       3.50520     -0.441188      -1.67195       2.47222      -1.30466      0.850318      0.868432      -1.63304      -1.46036       1.13732       1.32300     -0.736169      0.617605      0.265470       1.80311       2.42117       2.76033       2.83064       2.95815       2.99323       2.72932       2.70585       2.48806       2.24744       2.05103       1.72790       1.53309       1.27380       1.02151      0.835966      0.666412      0.513501
  33  16 3639.1435    2.1862  4.1834 11.3368 -0.0007  0.0472   0.0208   0.1277    0.0345   0.0000   440.5265       2.36139       16.3675       5.55866       1.90757       4.09697     -0.452868      -4.05045      -6.20050      -5.57976      -4.57897      -4.32691       1.48730     -0.571375      0.791624      -1.87572     -0.947360      0.469231       2.24535       3.00947       3.39762       3.60228       3.73862       3.69917       3.52657       3.37234       3.11709       2.77778       2.50984       2.18140       1.89922       1.56322       1.28404       1.05450      0.826593      0.653927
  33  17 3791.7168    1.7639  5.6743 11.0211 -0.0004  0.0622   0.0165   0.1697    0.0317   0.0000   441.1491       10.2350       18.0568      -5.43870      -12.1871       8.43147       5.36817       3.13731       5.52623      -1.91196      -2.01591       7.58161       3.69286      -4.03678      -3.21857     -0.579840     -0.719266      0.277511       2.89982       3.90205       4.56585       4.65928       4.92389       4.89317       4.68158       4.47091       4.08541       3.63224       3.31624       2.86425       2.42082       2.07312       1.67959       1.35569       1.06463      0.835919
  33  18 3943.5676    1.4442  7.4896 10.6607 -0.0020  0.0787   0.0131   0.2165    0.0295   0.0000   439.7594      -2.71078       14.0095       17.9139      -13.4762       7.72074       12.4018       4.09138      -2.54346       4.46412     -0.659835      -6.33596      0.871548     -0.498541      -3.64667      -2.50718      0.337789     -0.571675       3.61576       4.84271       5.57384       5.77980       6.03274       6.00380       5.81853       5.53250       5.05957       4.60319       4.11377       3.52546       3.07761       2.56770       2.09847       1.71160       1.34539       1.04821
  33  19 4094.7512    1.2063 10.0817 10.3872 -0.0010  0.1059   0.0109   0.2922    0.0291   0.0000   437.3646       2.07636       26.2930      -6.52814      -6.98084      -1.62552       9.08930       3.24334     -0.107301       3.54822       3.53310      -3.22983     -0.682618      -2.85558     -0.808904       5.67727      -2.23438      -1.35804       4.90184       6.69326       7.51961       7.99382       8.38391       8.11254       7.94780       7.52233       6.90588       6.27126       5.55832       4.87447       4.18828       3.55169       2.87219       2.35079       1.82669       1.41909
  33  20 4245.1463    0.9831 12.9750 10.2566 -0.0003  0.1468   0.0084   0.3929    0.0255   0.0000   432.4674       39.3227       28.8527      -1.53958      -5.84206      -8.50863       34.6363       20.9899      -14.8281      -25.2922       4.52224       6.50808      -5.17431      -6.01455      -2.77122       2.81833      -1.04895      -2.85455       6.56902       8.83170       10.2363       10.7095       11.1482       11.1105       10.7533       10.1125       9.47627       8.51910       7.65542       6.63445       5.65178       4.77531       3.96860       3.22217       2.44556       1.96426
  34   4 1649.7418    0.2711  0.2464  8.8861 -0.0070  0.0140   0.0102   0.0258    0.0304   0.0000   441.3650     -0.336953       17.8066      0.750290      -2.13658      0.664995     -0.997496      0.859636      -1.39222    -0.0900687      -1.25360     -0.352721       1.34269      0.261528     -0.183225     -0.791035     -0.152393      0.248286      0.748282      0.926970       1.07983       1.07820       1.10453       1.17129       1.18791       1.16369       1.06701      0.840729      0.748578      0.611984      0.504373      0.452083      0.369009      0.308380      0.245552      0.164607
  34   5 1841.2324    0.4232  0.4447  9.0979 -0.0041  0.0156   0.0111   0.0338    0.0389   0.0000   440.5132      -1.88703       20.4490      -1.11161      -3.87453      -2.21208     -0.632758     0.0716003     -0.119432       1.89506      0.249217       1.46010     -0.436330     -0.833168      0.313865      0.396652      0.252608    -0.0927266      0.785416       1.04770       1.10045       1.15418       1.13184       1.24643       1.21227       1.20312       1.04098      0.919801      0.768406      0.719579      0.609223      0.519491      0.423693      0.340678      0.272453      0.201536
  34   6 2026.3337    0.6610  0.6439  9.4038 -0.0025  0.0191   0.0141   0.0407    0.0513   0.0000   440.1202      -1.83869       18.7617       1.36649      -1.33341     -0.652056     -0.724070       1.31416      -2.47099       1.78283     -0.753053      -1.48034      0.757142      0.785238     -0.397405      0.381211    -0.0501433     0.0695287      0.839122       1.27992       1.27054       1.40457       1.24180       1.44446       1.35663       1.38240       1.23080       1.12472      0.950625      0.798446      0.688009      0.595329      0.477338      0.387979      0.324008      0.259904
  34   7 2207.0053    0.9989  0.8198 10.0256 -0.0043  0.0193   0.0194   0.0474    0.0608   0.0000   440.5509      0.168816       18.5132      -1.50953      -1.41617       2.33469       3.74034      -1.02526      0.355778      -1.85993      0.350226     -0.191642      -2.47220     -0.557357    0.00283461     -0.505859      0.634691      0.335138      0.812295       1.14873       1.24925       1.37385       1.39811       1.44564       1.35905       1.34847       1.14119       1.13062      0.964382      0.871289      0.730724      0.590667      0.517266      0.416704      0.328274      0.248735
  34   8 2381.2180    1.4169  0.9587 10.7026 -0.0018  0.0208   0.0257   0.0537    0.0642   0.0000   439.8870      -1.74948       20.6112      -1.39166     -0.407764       1.31734      -3.14173      -1.46621      0.253999      0.322537       1.86458       1.79109     -0.739485     -0.760172      0.503258    0.00877125      0.327969      0.319488      0.915057       1.26314       1.38166       1.44808       1.57794       1.48018       1.53436       1.38137       1.27817       1.17922       1.06275      0.943060      0.809612      0.669731      0.536637      0.455643      0.371259      0.286254
  34   9 2550.7050    2.0422  1.0417 11.2453  0.0007  0.0210   0.0352   0.0555    0.0718   0.0000   438.9822      -1.05586       20.8161     -0.727156     -0.204402      -2.19269      0.864677       1.54976      0.489266      -1.37056      0.405086      0.466044      -1.00735       1.46235    -0.0792230     -0.762025     -0.550913     -0.234516      0.963434       1.34268       1.41627       1.53743       1.54271       1.59412       1.49955       1.50367       1.35081       1.26764       1.09575      0.960956      0.818114      0.695610      0.574596      0.460714      0.378017      0.298828
  34  10 2717.9591    2.7149  0.9657 11.8007 -0.0008  0.0201   0.0482   0.0514    0.0736   0.0000   441.0449       2.20055       17.9987       2.82445      -3.38943     -0.382991       5.37109      -1.31189      -1.18555     0.0605199      0.995178      -1.22039      0.164076     -0.674289     -0.437761       1.10505      0.404218      0.377115      0.910589       1.28090       1.38620       1.43899       1.51213       1.50948       1.49553       1.39672       1.28156       1.14827       1.05803      0.903376      0.787480      0.680826      0.540311      0.450388      0.356179      0.280891
  34  11 2882.8984    3.4934  0.9397 12.3964 -0.0017  0.0194   0.0627   0.0511    0.0724   0.0000   439.8943       4.02102       19.5686       1.16050      -2.14426       1.24654     -0.538140     -0.293121      0.631169     -0.547297      -1.70012      -1.15306     -0.421799      0.866520      0.243973      0.372848      0.299808    -0.0580319      0.942117       1.33393       1.47468       1.68833       1.63704       1.63347       1.57364       1.54034       1.34495       1.27287       1.10382      0.929212      0.792050      0.656895      0.540714      0.436331      0.350787      0.271081
  34  12 3044.4136    4.0987  0.9701 12.6510  0.0024  0.0195   0.0710   0.0508    0.0748   0.0000   439.9691       2.66065       16.1796       3.66016      -1.97951      -1.80671     -0.341618      -5.67532      -1.30667     -0.296566       1.90329      0.126267      -1.39460      -1.46927      0.554428      0.182798    0.00864117     0.0408432      0.938522       1.21987       1.40607       1.45465       1.50135       1.51292       1.37536       1.37405       1.25343       1.18633       1.05637      0.915592      0.785809      0.665748      0.552809      0.461826      0.349537      0.276003
  34  13 3202.8094    3.9099  1.2120 12.7283 -0.0021  0.0240   0.0646   0.0588    0.0727   0.0000   439.1846       2.52978       14.9245       2.82307      -5.35581      -1.02764      0.182069      0.448381       3.66227      -4.33934      0.511876      -3.80705      0.608275       1.35538     0.0405205     -0.100562     0.0458251     -0.335720       1.04242       1.49588       1.63280       1.74459       1.81785       1.78743       1.75951       1.64300       1.52239       1.42657       1.24534       1.08566      0.947508      0.798691      0.630088      0.544471      0.413424      0.324377
  34  14 3359.2286    3.3391  1.8401 12.2344 -0.0040  0.0293   0.0451   0.0747    0.0600   0.0000   441.7964     -0.252116       10.6115      0.937154       3.01477       1.78743       1.61013       1.87343     -0.550432     -0.222363      -1.46773      -1.47000       2.85357      -1.86532     -0.661088     -0.167535     -0.120671     -0.431857       1.28864       1.79499       2.01660       2.16154       2.15341       2.23699       2.09060       2.01906       1.86695       1.71043       1.49535       1.32541       1.13714      0.976165      0.784517      0.658004      0.506281      0.397420
  34  15 3514.3247    2.6626  2.9955 11.7468  0.0003  0.0381   0.0284   0.1030    0.0423   0.0000   438.2236       3.26232       9.65948      0.613689       1.09119       1.91224      -4.57024      0.838086       3.58002      -1.15859       2.01466    -0.0412565      0.643521     -0.532636     -0.507272      0.513022     -0.108209     -0.201423       1.68139       2.28953       2.58537       2.65404       2.85306       2.81482       2.69838       2.61929       2.40937       2.15836       1.99966       1.67565       1.49433       1.23362       1.03465      0.843660      0.668070      0.532378
  34  16 3668.4925    2.1224  4.3060 11.3059  0.0001  0.0492   0.0203   0.1295    0.0337   0.0000   438.7065       8.44635       14.1911       6.89340      -1.70858       5.11095      -6.37289     -0.556841      -1.77809       1.95173      -4.54141      -2.84400     -0.693232     -0.847091      0.877744      -1.46674      -2.03766      0.409641       2.21533       2.97653       3.42597       3.52475       3.75620       3.73778       3.57598       3.50503       3.12272       2.84377       2.61573       2.20611       1.93609       1.61716       1.34916       1.10724      0.862714      0.678242
  34  17 3821.9135    1.7326  6.5775 10.7106 -0.0003  0.0642   0.0143   0.1791    0.0313   0.0000   434.7279       8.09841       16.5168       3.61323      -8.55839      -3.46704      -2.09696       5.20488      -2.37601      -10.8138      -2.70433      0.412648      -2.59257      -2.36289      -2.59114      -1.37000      0.438123     0.0383047       2.86233       3.84923       4.35363       4.52555       4.80351       4.70080       4.63584       4.31245       4.09578       3.66533       3.34530       2.93686       2.50669       2.17120       1.76124       1.44909       1.14014      0.895348
  34  18 3974.3260    1.4247  8.4647 10.5115 -0.0023  0.0841   0.0120   0.2292    0.0285   0.0000   439.9276       4.30040       9.37287       14.0085       7.57046       1.91129      0.670244      -3.38912       1.49937      -12.5652       4.02462       2.74165       2.98258      0.435745     -0.548667       1.55866     -0.921094       1.33433       3.76197       4.96991       5.65829       6.01739       6.22309       6.18206       6.07948       5.71679       5.28966       4.87614       4.36024       3.84226       3.29883       2.81797       2.32893       1.90909       1.48727       1.18032
  34  19 4126.6234    1.1376 10.5181 10.3624 -0.0024  0.1099   0.0101   0.3089    0.0274   0.0000   438.0376       5.41436       23.7879      -7.77031      -7.21387       11.6464      0.454504       11.1360       9.36166      -11.6736      -2.02296       11.8781      -2.17815      -2.68226       4.67226      -2.78703       2.36368      0.167054       4.97100       6.55738       7.45178       7.94903       8.25350       8.26612       7.84172       7.61980       6.99052       6.39019       5.79068       5.05349       4.33676       3.71827       3.01767       2.50527       1.97013       1.56842
  34  20 4277.7419    0.9490 13.0402 10.1925 -0.0012  0.1454   0.0081   0.3912    0.0245   0.0000   444.0387      0.211268       33.5750       5.45301      -1.58476       15.9512      -6.31104       8.44904       26.7818       9.29713      -4.38119      -4.04338       5.49538      -1.12122       1.14185      -5.83924       3.23547       1.70528       6.49680       8.72261       9.81659       10.4839       10.7971       10.7161       10.4700       9.93211       9.35420       8.43841       7.68248       6.64147       5.73286       4.82987       4.04342       3.34534       2.61399       2.07792
  34  21 4428.1543    0.7135 14.2151 10.0537 -0.0071  0.1917   0.0069   0.4792    0.0227   0.0000   433.4822       1.11620       6.74034       27.8336       20.7781       10.2065       4.67251       6.39984      -3.47346      -7.85683      -41.4597       1.28172       14.6144       7.86233      -2.65759      -4.05187       3.50900      0.939655       8.46379       11.2140       12.8660       13.7862       14.3844       14.1748       13.9579       12.9538       12.3476       10.9940       9.87174       8.76862       7.53289       6.36835       5.27884       4.35010       3.33585       2.66297
  35   5 1858.4470    0.4636  0.4303  9.1699 -0.0007  0.0147   0.0119   0.0325    0.0404   0.0000   441.2044      -1.01662       20.2997     -0.251150      -1.56855     -0.319366       1.65959     -0.866191     -0.632338      0.465007     -0.601644      0.475281      0.551137      0.174291     -0.228632      0.320485     -0.158910      0.328237      0.681611      0.901094       1.01536       1.16888       1.18623       1.10370       1.16412       1.07564      0.933501      0.868530      0.803631      0.699726      0.588665      0.492101      0.392256      0.326501      0.265118      0.214743
  35   6 2044.8104    0.6985  0.6396  9.4907 -0.0004  0.0163   0.0145   0.0390    0.0492   0.0000   439.5191       1.12060       21.2930     -0.556358      -2.77701      -1.40303      0.706273       1.74184      0.142206     -0.765601     0.0302864     -0.603857       1.36356       1.06220      0.446753      0.118331    -0.0824166     0.0445533      0.756182      0.970298       1.12441       1.14347       1.20276       1.20376       1.11754       1.10559       1.02763      0.926890      0.880941      0.748232      0.649460      0.561277      0.467952      0.386281      0.298070      0.246797
  35   7 2226.4150    1.0087  0.7935 10.2357 -0.0035  0.0183   0.0196   0.0475    0.0558   0.0000   441.0719     -0.157065       21.1084     -0.112569      -3.12513     -0.906484       1.11806     -0.160785      -1.04269       1.08935     -0.378399      0.696092       1.29344     -0.120475      -1.12772     -0.223246     -0.592513      0.278097      0.796007       1.07209       1.18187       1.27085       1.35923       1.29299       1.30366       1.18406       1.13660       1.05712      0.952956      0.803379      0.724758      0.589764      0.514400      0.419822      0.348564      0.263563
  35   8 2401.3276    1.5355  1.0198 10.6346  0.0011  0.0205   0.0257   0.0514    0.0696   0.0000   439.9549       2.18423       21.7543      0.792430      0.455038     -0.908703      -1.39946      0.622583       1.94768     -0.118476     0.0584076     -0.741164     -0.997277      0.759619      0.977348     0.0931165     -0.481504      0.181694      0.909906       1.27960       1.37858       1.49740       1.52140       1.55602       1.46186       1.42505       1.31040       1.21048       1.08955      0.952523      0.828789      0.689225      0.583710      0.477109      0.381686      0.302737
  35   9 2571.8464    2.0356  1.1746 11.1222 -0.0013  0.0229   0.0324   0.0560    0.0721   0.0000   441.9740     -0.863546       18.4951      0.217541      -1.11785       2.53435       1.56266     -0.472850      0.356585     -0.929429    -0.0916840      0.700615     -0.954354     -0.884691     -0.160724     -0.168877      0.264404     0.0499177      0.961731       1.37358       1.44460       1.63315       1.66899       1.69500       1.60794       1.51874       1.42651       1.25625       1.19345      0.997066      0.912067      0.732934      0.625399      0.526906      0.407364      0.320552
  35  10 2740.5189    2.8446  1.0050 11.8672 -0.0007  0.0201   0.0482   0.0514    0.0745   0.0000   438.5976       1.60445       16.5349       3.39750       2.18877     -0.218102     -0.361325       1.18902       3.02207     -0.692755      0.476203     -0.984785     -0.154083      0.119577     -0.349773      0.226584      0.675396     -0.451160      0.878085       1.24996       1.28849       1.40365       1.43854       1.42108       1.43267       1.32765       1.25680       1.13266       1.06859      0.920537      0.798129      0.691846      0.558349      0.460615      0.367867      0.303488
  35  11 2906.8118    3.5066  0.9402 12.4447 -0.0019  0.0194   0.0612   0.0484    0.0699   0.0000   439.7412      -1.24382       18.4624       2.54102      -4.27180       1.07668    -0.0545301      -2.42438      0.881050      -1.40989      0.639359      -2.49776      -1.18500     -0.315761      0.553914     -0.293031      0.182499     -0.345490      0.847802       1.13086       1.21721       1.34651       1.41791       1.39247       1.39064       1.31843       1.13311       1.08593      0.989462      0.876403      0.759441      0.649574      0.546883      0.449312      0.368875      0.278735
  35  12 3069.6057    3.9835  0.9820 12.9496 -0.0002  0.0204   0.0700   0.0502    0.0671   0.0000   440.3346       2.80557       17.9490       4.15899      -1.25170     -0.686916      -1.45370      -4.55737       2.28189     -0.387446      0.883264      -2.36914     -0.487845     -0.108418       1.13269     -0.507829      0.216213      0.282557      0.910140       1.23431       1.36314       1.51551       1.49218       1.54249       1.46148       1.39627       1.30669       1.17877       1.09003      0.926359      0.849544      0.686178      0.576056      0.470091      0.365807      0.300694
  35  13 3229.1586    3.8149  1.2488 12.8384 -0.0009  0.0261   0.0611   0.0604    0.0614   0.0000   439.9506       4.63580       13.5045       2.70651      -3.53771      0.887424     -0.210362      -2.63814       1.53896      -1.60275      -2.61434     -0.403763     -0.523266     -0.620366      0.269743     -0.732433     -0.285871     -0.132680       1.10866       1.70963       1.80958       2.08092       2.08963       2.04462       2.12647       1.87947       1.75295       1.55621       1.40260       1.17640       1.00092      0.835681      0.699401      0.564147      0.443177      0.342888
  35  14 3386.5759    3.2314  1.9826 12.2524 -0.0003  0.0285   0.0415   0.0805    0.0491   0.0000   441.5385       4.57134       18.1007     -0.757533      0.453401      -1.56769      -1.16460       1.39707       2.11490      -2.57045      -1.49695      -1.29208     -0.413802      0.162083      -1.46527      0.799076      0.581378      0.209377       1.27563       1.69052       1.88859       2.03450       2.07616       2.05578       2.04882       1.93870       1.80939       1.64491       1.46304       1.33512       1.10466      0.992687      0.806885      0.670147      0.531308      0.422716
  35  15 3542.7790    2.4713  2.9161 11.9207 -0.0013  0.0398   0.0283   0.1036    0.0406   0.0000   441.8299       1.56746       14.1771       2.70138      0.200891     -0.210798      -3.36766      -3.15321       1.41380      -2.50008      -1.58818       3.53682     -0.395467      -3.19634      -1.67619     -0.323114       1.13472      0.558564       1.72144       2.36884       2.69655       2.80864       2.94173       2.86734       2.85666       2.69002       2.53098       2.31848       2.06011       1.82440       1.60317       1.33254       1.09150      0.936054      0.723169      0.579957
  35  16 3697.7654    2.0210  5.0219 11.1409 -0.0009  0.0532   0.0180   0.1430    0.0322   0.0000   441.7415      -1.78631       16.3428      0.604960       2.11755       1.61810     -0.953108       1.08095     -0.501212     -0.656844      0.805185      0.143013      -1.04554       3.75157      -1.43528     -0.624625      -1.12798      -1.21311       2.31917       3.13454       3.53396       3.76664       3.88931       3.85505       3.70870       3.62381       3.36627       3.11479       2.76052       2.41680       2.09269       1.79312       1.47290       1.21755      0.970124      0.790203
  35  17 3851.7787    1.6477  6.5858 10.8019 -0.0011  0.0665   0.0141   0.1837    0.0302   0.0000   441.6544       4.86896       14.7245       6.83822      -11.2899       3.63868       11.8294       1.39809       6.81572       8.73003      -4.39543       3.51913       3.87281       2.59015      0.146665     -0.792786      -1.14166    -0.0518363       2.93031       3.85612       4.51032       4.70452       4.89994       4.87228       4.70202       4.56277       4.21905       3.92554       3.45144       3.05071       2.63980       2.23286       1.86758       1.53124       1.22559      0.969493
  35  18 4004.9960    1.3312  8.7885 10.5454 -0.0010  0.0911   0.0116   0.2463    0.0280   0.0000   429.1969       11.9192       23.3202      -7.13548      -4.89978      -4.87580       2.98666       6.93390       6.24359      -6.84403     -0.627530       5.88416       1.92212      -1.70541     -0.902555     -0.764971      0.909567      -1.44816       3.84382       5.15466       5.99193       6.25875       6.51112       6.47351       6.35285       6.04043       5.65238       5.16757       4.63929       4.15016       3.53841       3.03443       2.52690       2.09825       1.62360       1.31347
  35  19 4157.2677    1.1346 11.3763 10.3504  0.0006  0.1193   0.0092   0.3224    0.0259   0.0000   423.0898       10.7743       44.8692       9.69198      -3.52638      -1.46925       14.4569       1.77337      -2.83962       3.76183       5.75879       5.29991       9.07521      -5.02231      -3.50482      -5.64856       3.99328       4.22311       5.22209       6.89561       7.86456       8.32704       8.72724       8.70874       8.24932       8.07872       7.50395       6.88082       6.16770       5.45942       4.77799       4.04945       3.39775       2.82472       2.21990       1.77176
  35  20 4309.3200    0.8701 13.3643 10.2189 -0.0001  0.1584   0.0077   0.4151    0.0236   0.0000   432.2993       16.5430       18.3918      -24.1576       4.58596       12.4354       10.8749       8.22503      -15.4217      -5.48439      -3.80470      -6.21030      0.690321       3.45589      0.499311     -0.425085      -2.84735       2.31497       6.68372       9.01153       10.3993       10.8315       11.4640       11.4809       11.0458       10.3289       10.0323       8.97287       8.12723       7.20835       6.16341       5.36901       4.37138       3.68073       2.85562       2.27978
  36   5 1875.4121    0.4905  0.5447  9.1535 -0.0034  0.0161   0.0113   0.0374    0.0449   0.0000   438.9373       1.37034       19.0165      -1.21773      -2.85344      0.229017       1.07596      0.851840      0.640097      0.452113      0.575745  -0.000284282     -0.514317     -0.671911      0.858054      0.260446     -0.629124     -0.118054      0.664200      0.908874       1.03190       1.09005       1.11515       1.09048       1.07863       1.06343      0.980947      0.903513      0.817960      0.695555      0.620819      0.529315      0.466783      0.384491      0.299667      0.234994
  36   6 2063.0709    0.7308  0.6796  9.4542  0.0006  0.0167   0.0147   0.0419    0.0534   0.0000   441.0987     -0.467746       20.0324      0.796250      -3.36246       3.15523       1.05387      0.389210      -1.29307      0.939869      0.395893      0.264558     -0.768574      -1.08071       1.00774    -0.0392793      0.158644     -0.367827      0.665707      0.928572       1.07304       1.07981       1.20761       1.11537       1.14786       1.08935      0.999336      0.981235      0.829550      0.729466      0.637799      0.530906      0.456951      0.377944      0.296744      0.250014
  36   7 2245.5010    1.0836  0.8850 10.2549 -0.0051  0.0198   0.0204   0.0489    0.0611   0.0000   441.8774      0.250307       19.0154      0.459680      -2.71213       3.30944       1.42055      -3.40615      0.153129     -0.789221      0.283881      0.151917     -0.665911    -0.0667326      -2.00444      0.499224     -0.515285      0.162158      0.847103       1.16298       1.26553       1.39738       1.41526       1.36668       1.39021       1.35119       1.21271       1.11612       1.05563      0.890823      0.769477      0.676090      0.548931      0.448855      0.375898      0.297966
  36   8 2421.1617    1.5731  1.1361 10.5773 -0.0023  0.0223   0.0254   0.0549    0.0818   0.0000   440.3009      0.871400       20.0977     -0.901042      -3.05619       3.53858       1.38576      -1.61356     -0.846472      0.913737      -1.55210     -0.857276     -0.907974      0.100280      0.242566     -0.262214     -0.307273     -0.318462      0.919060       1.29469       1.37764       1.48807       1.58949       1.57424       1.54155       1.47359       1.34596       1.24501       1.12929       1.00502      0.877785      0.715833      0.625476      0.518104      0.413895      0.325568
  36   9 2592.7289    2.1675  1.1485 11.2345 -0.0014  0.0214   0.0342   0.0556    0.0817   0.0000   440.7447       1.56398       17.7494       3.03404      -1.08665      0.960253     -0.731126      -1.78804       1.10407      0.820247      0.422027    -0.0985479     -0.251270     -0.716626      0.481584     -0.583903     -0.600073     -0.226779      0.930177       1.26378       1.36423       1.48080       1.55040       1.54239       1.47540       1.41210       1.37795       1.20788       1.16860      0.978279      0.877602      0.754064      0.640651      0.512312      0.418146      0.336578
  36  10 2762.6520    2.9234  1.0540 11.8629  0.0007  0.0206   0.0468   0.0503    0.0772   0.0000   441.2564       1.54005       18.2833      0.864516       1.22685      0.816360      -2.31307      0.912875       1.16692      -1.31523     -0.462860     0.0473750     -0.675022      0.902298     0.0336272     -0.108780     -0.483864      0.236129      0.880513       1.21819       1.35814       1.45669       1.54113       1.48387       1.48814       1.34807       1.32668       1.16699       1.04858      0.976753      0.807468      0.720101      0.575052      0.497033      0.398718      0.305569
  36  11 2930.2678    3.6149  0.9777 12.6176 -0.0020  0.0202   0.0618   0.0491    0.0679   0.0000   441.1211       3.53505       15.2878       2.28345      -2.91428      0.801526     -0.720066      -2.11624      -1.95577       1.20774       2.51066      0.185099      0.521294    0.00165662     -0.939268     0.0592187    -0.0654896     0.0734768      0.915008       1.26876       1.35689       1.46811       1.56405       1.49249       1.50187       1.41747       1.33106       1.20651       1.08159      0.952163      0.822564      0.713366      0.565613      0.489553      0.396372      0.318717
  36  12 3094.2451    4.1948  1.0559 12.7672 -0.0015  0.0198   0.0699   0.0548    0.0759   0.0000   440.7435      0.262272       15.4831       2.59546      0.175028       1.50461      0.762836     -0.917172      0.832214      0.895676       1.04893      -1.57252      0.435637      0.285463     -0.128301      0.321087      0.584559     -0.579418      0.870928       1.17457       1.28047       1.38616       1.44931       1.43893       1.37699       1.31389       1.25095       1.14435       1.06213      0.912025      0.788291      0.664706      0.565658      0.465020      0.382564      0.324401
  36  13 3255.0791    3.7298  1.4106 12.9068 -0.0022  0.0261   0.0574   0.0643    0.0554   0.0000   439.9143       3.94753       14.5066       1.39997       1.12134       2.64210      -1.53265      -1.49297      -1.01575       1.05534      -2.19383      0.587006      -2.21248      -1.38382       1.86282     -0.712327      -1.04818     -0.361264       1.10819       1.52931       1.66372       1.77519       1.86200       1.85521       1.85122       1.74957       1.60576       1.50217       1.32800       1.15270       1.07462      0.900702      0.736130      0.614463      0.504083      0.392069
  36  14 3413.5780    3.0825  2.2058 12.1031 -0.0008  0.0314   0.0366   0.0797    0.0454   0.0000   441.7779       2.89957       14.4618       4.91528       1.37695    -0.0627118      -3.47449       3.42472     -0.580776      -2.23084     -0.426394      -1.47770     -0.338028      0.614595      -1.22571      0.311950     -0.336417     -0.605575       1.37611       1.92661       2.19823       2.32270       2.49492       2.43344       2.36333       2.29662       2.04810       1.90345       1.70014       1.46705       1.29214       1.08429      0.923110      0.770082      0.618838      0.493770
  36  15 3570.7193    2.4249  3.4203 11.6498 -0.0001  0.0411   0.0243   0.1083    0.0377   0.0000   440.1052       8.60615       16.6571       2.57321       1.27007       1.16588      -8.94822       4.45609       1.67100      -4.56885       2.96799      0.406839      -1.89222       1.62050      0.169061      -1.38576     -0.303558      0.131801       1.71419       2.38021       2.63848       2.82500       2.96803       2.90468       2.94892       2.71514       2.55316       2.32408       2.14977       1.87249       1.62011       1.40574       1.17289      0.961469      0.772261      0.616926
  36  16 3726.4695    1.9582  5.1515 11.1081 -0.0005  0.0534   0.0169   0.1460    0.0310   0.0000   442.0899       9.88093       12.4954      -2.23100       1.03363     -0.700403      -5.73487       2.58214       3.70538       2.31049       1.14530     -0.463559      0.333599      -2.38119      -1.06066      -2.57977     -0.937327     -0.371758       2.25286       3.02229       3.50794       3.58281       3.71329       3.79200       3.66401       3.49810       3.33486       3.07559       2.77447       2.38628       2.12808       1.82490       1.51747       1.26934       1.01216      0.821085
  36  17 3881.2998    1.6144  7.2784 10.7449  0.0002  0.0704   0.0134   0.1957    0.0294   0.0000   442.4490      -5.58193       12.4382      -5.35694      -4.47935      0.620169      -8.61811      -9.66426       3.23559     -0.103533     -0.141198      -1.33366      -2.20287     -0.531401      -1.29953       1.89424       1.58041      0.403572       2.96573       4.04776       4.59007       4.77576       5.19136       4.96170       4.98407       4.67503       4.36437       4.04190       3.71745       3.18729       2.84511       2.43197       2.01100       1.67502       1.33205       1.07157
  36  18 4035.2918    1.2921  9.8210 10.5327 -0.0009  0.0987   0.0107   0.2693    0.0270   0.0000   440.5654       8.69981      -1.76160       3.23520       1.35904      -15.8784      -1.74458      -3.09132      -9.74049      -8.87886     -0.248561      -4.65522      -1.10371       2.34416      0.459744       1.18150       8.32907     -0.555200       4.19421       5.65343       6.35257       6.78686       7.17283       7.17889       6.90786       6.52602       6.19291       5.61993       5.14358       4.53647       3.93839       3.44147       2.85603       2.38813       1.86690       1.52565
  36  19 4188.4005    1.0564 12.0372 10.3547 -0.0003  0.1277   0.0084   0.3435    0.0243   0.0000   447.7018       22.7228       13.6384      -10.3873       1.79929       18.7837      -6.40014       8.96362      -11.4999       3.92704       6.62027       1.32841      -5.51912      -5.91506      -1.87679       1.27329       2.82486      0.758739       5.36886       7.05877       8.19195       8.61457       9.12064       9.04592       8.87748       8.52487       7.91829       7.30361       6.58019       5.74271       5.04694       4.36749       3.62934       3.04948       2.38334       1.89305
  37   4 1697.5801    0.3260  0.2526  9.0007 -0.0063  0.0157   0.0108   0.0247    0.0303   0.0000   441.4801     -0.294171       20.9559     -0.473108      -2.14208      0.473445     0.0114844     -0.213614     0.0280416      -1.24360      0.286900      0.277888      0.725613      0.352928      0.225576     -0.440961      0.119653     0.0651195      0.614759      0.788993      0.970298      0.998456       1.03701      0.887263      0.810922      0.994839      0.680583      0.771255      0.678791      0.769633      0.585772      0.641060      0.628913      0.502240      0.355925      0.374279
  37   5 1892.1927    0.5008  0.5066  9.1884 -0.0040  0.0151   0.0118   0.0364    0.0418   0.0000   441.1424       1.54890       20.7508      -1.38315      -3.48526      -1.01330       1.13554      0.512704      -1.72204      -2.21563     0.0922618      0.148687      0.347706      -1.30024     -0.243229      0.396105     -0.126208     -0.672647      0.674742      0.884379       1.05267       1.13925       1.17571       1.18555       1.20206       1.06976      0.959847      0.923303      0.785856      0.708764      0.588128      0.519612      0.435900      0.333973      0.282067      0.225970
  37   6 2081.1209    0.7582  0.7211  9.5710 -0.0031  0.0179   0.0148   0.0411    0.0547   0.0000   441.4803      0.585087       19.3367      -1.83432      -1.85866       2.28551      0.510626       1.81423      0.629236      0.291840      0.933763    -0.0310715     -0.669079      -1.12092     0.0647921      0.291575     -0.189344      0.735305      0.811141       1.05203       1.13367       1.21196       1.24724       1.29407       1.31394       1.23542       1.09361       1.00353      0.922836      0.825215      0.745082      0.631057      0.507057      0.448782      0.355870      0.288554
  37   7 2264.3308    1.1509  0.9104 10.2287 -0.0018  0.0195   0.0201   0.0473    0.0625   0.0000   443.2508       2.17105       20.0913      -1.54599      -2.94959      -1.80626       2.38029     -0.341667       2.42034      -1.50361     -0.866606     -0.877171       1.00382      0.317044     -0.976146     -0.236815     -0.322032      0.242401      0.833833       1.18129       1.24954       1.37657       1.42083       1.38572       1.35398       1.26099       1.22146       1.12406       1.06132      0.889766      0.811634      0.691233      0.614538      0.505026      0.392325      0.322151
  37   8 2440.6981    1.6598  1.1804 10.8106 -0.0054  0.0218   0.0263   0.0557    0.0762   0.0000   441.2735       1.57783       20.5094      -2.10630      -3.96606     -0.629269      0.820886       1.39226     -0.153288       1.26865      -1.43920      0.850404     -0.395505      0.564887      0.186152     -0.408005      0.191248     -0.257884      0.918856       1.22371       1.32724       1.44883       1.53409       1.49205       1.49225       1.41345       1.33425       1.20359       1.12136      0.998538      0.865487      0.774601      0.634262      0.523996      0.426037      0.350074
  37   9 2613.3005    2.2758  1.0914 11.3773 -0.0021  0.0206   0.0360   0.0517    0.0767   0.0000   440.3578      0.540110       19.8904     -0.239505     -0.292438      -3.13112      0.383001     -0.435356     -0.137575      -4.13889      0.188398       1.22411      0.160138     -0.620197      0.231792     -0.395633     -0.111195      0.116437      0.877772       1.19285       1.33625       1.45074       1.49951       1.49477       1.48524       1.42718       1.32319       1.22664       1.07445      0.930658      0.840311      0.705802      0.601196      0.501684      0.400463      0.325192
  37  10 2784.5391    3.0311  1.0286 12.0088 -0.0018  0.0201   0.0492   0.0504    0.0722   0.0000   439.9969       2.15417       19.2227       2.39453     -0.159827     -0.894457      -1.16368      0.127769      0.930077      -1.87998     -0.304337     -0.180899     -0.765640     0.0204262      0.434170     0.0820650      -1.00432     -0.117452      0.856625       1.20819       1.29108       1.43689       1.45776       1.40473       1.41786       1.29008       1.21431       1.12466       1.06158      0.924069      0.848919      0.740108      0.625875      0.534130      0.439620      0.351693
  37  11 2953.2694    3.6974  0.9177 12.7177 -0.0037  0.0197   0.0652   0.0467    0.0660   0.0000   441.1768     -0.795592       16.4953       1.46269      -1.14947     -0.630654       3.24767      -3.28650      0.614937       2.07672       1.71008      -2.02265     -0.478516    -0.0602639     -0.168706     -0.348785      0.214340     -0.416264      0.937056       1.31453       1.50803       1.64710       1.71664       1.70568       1.66731       1.56764       1.37741       1.28049       1.13649       1.00479      0.839438      0.740783      0.590955      0.507267      0.416904      0.334579
  37  12 3118.5282    4.1335  1.0592 12.8369 -0.0013  0.0206   0.0676   0.0514    0.0735   0.0000   439.6859      0.853728       16.7921       3.98857      -4.47312       1.29003     -0.630083       1.25402       1.51907      -1.31422       1.48243       1.05853     -0.939982      0.308833     -0.554640      0.350456      0.108365    -0.0790857      0.885374       1.24909       1.36341       1.49354       1.51144       1.47534       1.42771       1.41102       1.27528       1.23903       1.09075       1.00282      0.889525      0.753738      0.634618      0.533195      0.439865      0.349400
  37  13 3280.5868    3.8050  1.4892 12.6198 -0.0063  0.0251   0.0553   0.0636    0.0582   0.0000   440.6264       4.78297       17.0780       1.95226      0.496871       2.10980       6.58750       3.97226      -1.96852      -4.94086      -1.03973    -0.0993353       1.92302     -0.862812     -0.878875       1.16274      0.534688     -0.235100       1.03634       1.45564       1.55297       1.70642       1.76538       1.74876       1.67140       1.65299       1.53490       1.46897       1.28461       1.13852       1.01192      0.869552      0.753977      0.628206      0.513131      0.404724
  37  14 3440.3033    2.9989  2.2056 12.1514  0.0004  0.0311   0.0357   0.0813    0.0431   0.0000   442.7299       2.26984       9.57336      0.927489      0.801573     -0.992195      -2.52744       3.54479      -1.01278      0.111089       1.85171     -0.854909      -5.27420      0.173055     -0.651362     -0.738604      0.522883      0.754187       1.26966       1.73285       1.94395       2.15002       2.18259       2.25189       2.13856       2.08697       1.94086       1.77917       1.60808       1.41549       1.26058       1.04744      0.898080      0.732481      0.584309      0.479118
  37  15 3598.3538    2.3588  3.7864 11.3824 -0.0015  0.0415   0.0216   0.1095    0.0366   0.0000   439.8815       2.39842       17.8240       8.62258       5.32764       5.60022      -1.89311      -1.21829      0.891252       3.68881       5.30649      0.586086      0.484838      0.274200       2.11812      -2.01201     -0.432247      0.119177       1.68811       2.28000       2.55553       2.77169       2.89790       2.78981       2.82981       2.69548       2.52482       2.33945       2.11644       1.87368       1.62288       1.42970       1.18697       1.00822      0.804760      0.644969
  37  16 3755.0892    1.8571  5.2076 11.1008  0.0002  0.0548   0.0162   0.1450    0.0299   0.0000   443.1815       6.62219       15.1743       4.69040       1.05143       10.2068      -1.08002       3.00644       1.44183       1.29129     -0.643623      -1.77272     -0.532134      -3.48525      -1.40268      0.792564      0.468630      0.102600       2.26581       2.98119       3.48319       3.67940       3.77993       3.88457       3.72338       3.55640       3.41928       3.07131       2.81025       2.50434       2.19071       1.87795       1.60571       1.31817       1.06631      0.863085
  37  17 3910.6288    1.5101  7.4759 10.7712 -0.0004  0.0753   0.0127   0.2001    0.0274   0.0000   435.4165      -4.89126       17.4063       3.33476      -2.83273       7.75737       4.95569      -7.91078       2.88754       1.24656       3.27190       3.22534      -5.64937       1.24266      0.389844      0.857133     -0.107892     -0.724445       3.06760       4.13001       4.79210       5.02005       5.31516       5.29639       5.20096       4.89560       4.69449       4.29981       3.88826       3.40194       3.00507       2.58844       2.17608       1.80889       1.43928       1.16277
  37  18 4065.1970    1.2385 10.1637 10.5379 -0.0041  0.1033   0.0101   0.2834    0.0258   0.0000   451.1090       5.58309       10.6763       3.06607      0.466743     0.0847785       3.51076      0.746025       7.44779       4.29508      -3.96897       4.86249       4.30755      -8.79702      -2.23778    -0.0804281      0.760700      0.506814       4.22510       5.63592       6.44403       6.73589       7.26203       7.13001       7.12365       6.66333       6.27265       5.84068       5.30644       4.65736       4.16311       3.54997       3.06226       2.48847       2.03841       1.61671
  37  19 4218.9042    1.0019 11.9889 10.3471 -0.0006  0.1326   0.0082   0.3497    0.0237   0.0000   433.1015       16.9316       18.1253      0.605622     -0.851096       5.35855      -14.0191      -2.82109       17.6913       5.06440       3.07785      -2.34654     -0.782970       5.18058       3.00102      -3.49712       1.33722      -2.66902       5.35495       7.20424       8.17785       8.78428       9.10438       9.30904       8.94368       8.79308       8.02851       7.53358       6.67236       6.03378       5.31488       4.52382       3.85616       3.19353       2.54565       2.05729
  38   4 1713.0547    0.3292  0.3017  8.9381 -0.0033  0.0127   0.0099   0.0266    0.0314   0.0000   441.1747      -1.13504       20.2161      0.324388      -2.38594      0.210686       1.07280     -0.460886     -0.896504     -0.124066      0.242073      0.181165     -0.140432     -0.128090     -0.740858     -0.397186     -0.505223      0.113084      0.534762      0.664662      0.827556      0.859057      0.803803      0.907349      0.889775      0.784155      0.792963      0.726765      0.614830      0.585807      0.505992      0.388626      0.373785      0.296359      0.240447      0.203119
  38   5 1908.7684    0.5471  0.5615  9.0003 -0.0043  0.0151   0.0118   0.0362    0.0478   0.0000   441.3789     -0.202828       19.7583      0.541938      -1.82219      0.592351       1.33519      0.752266      0.746905      -1.02943     -0.570398      0.360922     -0.163224      0.838638      0.924525     -0.120775      0.554370      0.557917      0.642909      0.827150      0.968743       1.01336       1.01225       1.01963      0.956310      0.947279      0.881431      0.866420      0.777447      0.714744      0.610810      0.564514      0.473611      0.373019      0.315531      0.269102
  38   6 2098.9192    0.7883  0.8591  9.3917 -0.0021  0.0192   0.0139   0.0448    0.0622   0.0000   441.6525     -0.595095       18.8168     -0.739002     -0.917810       1.13260     -0.863434      -1.64075       1.07236     -0.129433     0.0389197     -0.625976      0.769332      0.133624     -0.292656    -0.0678034      0.401537     -0.523648      0.737049       1.04902       1.15393       1.25818       1.35397       1.31908       1.34295       1.22609       1.18103       1.06278      0.982149      0.875996      0.713761      0.650156      0.531839      0.463134      0.357164      0.288622
  38   7 2282.9379    1.1949  0.9683 10.1607 -0.0016  0.0199   0.0200   0.0483    0.0683   0.0000   441.7833      0.532297       18.9589      -1.40888      -2.02764      0.883889      -2.11494     -0.987106      -1.80896      0.547538     -0.311339     -0.719709      0.539970       1.08802     -0.871822     -0.251067     -0.400317    -0.0472381      0.834392       1.15221       1.30193       1.39644       1.43541       1.45273       1.44401       1.31044       1.24480       1.12191       1.04367      0.940390      0.826241      0.725999      0.603008      0.513359      0.399584      0.337367
  38   8 2459.9861    1.6866  1.1150 10.9292 -0.0028  0.0214   0.0273   0.0549    0.0696   0.0000   440.9342     -0.594691       19.9958     -0.568526      -2.09355     -0.646028      0.339498    -0.0481091      -1.40224     -0.950645      0.811535     -0.209128      0.531836      -1.39050       1.07945     -0.898716     -0.310169      0.330766      0.884208       1.20108       1.36233       1.46989       1.55410       1.53876       1.52827       1.48008       1.34426       1.19653       1.11937      0.980422      0.854302      0.764826      0.624674      0.564005      0.425978      0.345407
  38   9 2633.7093    2.3401  1.1194 11.6093  0.0003  0.0212   0.0378   0.0555    0.0718   0.0000   440.6122      0.171367       19.2731       1.20108      -1.61273     0.0444089      -1.40036       1.11970     -0.697481       1.11980       1.72618      -1.19572      0.729907     -0.218924      0.611302     -0.138410      0.370908      0.127786      0.880412       1.23033       1.35790       1.42246       1.48770       1.50113       1.44548       1.43460       1.29884       1.25982       1.11638       1.01915      0.866697      0.758020      0.648510      0.534198      0.440428      0.364444
  38  10 2806.0669    3.1394  1.0255 12.1341 -0.0025  0.0194   0.0510   0.0504    0.0689   0.0000   440.3023       2.39067       18.3244       1.64637      -3.44085      0.920627      0.761031     -0.771332     -0.496978      -1.94905      0.672279      -1.80419      0.469029     -0.331599     0.0485045      0.162173      0.801018     -0.194738      0.804798       1.12605       1.21266       1.35918       1.40822       1.38771       1.38338       1.32743       1.22633       1.15413       1.02599      0.919127      0.793559      0.664184      0.569721      0.487043      0.388758      0.312399
  38  11 2975.8566    3.8124  1.0034 12.6920 -0.0023  0.0193   0.0628   0.0498    0.0680   0.0000   439.8910       2.44730       17.1736     -0.250883      -2.71916      -1.18030       1.53869       2.64077     0.0819815      0.506226      0.353097     -0.994796      0.740983      0.716463      0.102457      0.293803     -0.223023      0.249183      0.812154       1.10253       1.21473       1.33587       1.38525       1.37006       1.29686       1.28501       1.18636       1.11076       1.01411      0.892484      0.803075      0.719487      0.570498      0.511028      0.408339      0.326703
  38  12 3142.3076    4.0885  1.1084 12.8278  0.0005  0.0217   0.0651   0.0532    0.0743   0.0000   441.9802      0.698780       21.6356       1.77367      0.456574      -3.89905     -0.130961       1.40339       2.66026      -1.27119     -0.431089     -0.871049       1.01419      0.326395      -1.16436     -0.164318      0.938435      0.504584      0.885472       1.23756       1.38580       1.50293       1.57994       1.51097       1.54694       1.48496       1.39216       1.25162       1.13580      0.990920      0.887939      0.732706      0.635430      0.529816      0.417648      0.334509
  38  13 3305.6582    3.6219  1.6288 12.4407 -0.0013  0.0258   0.0479   0.0656    0.0548   0.0000   438.5849       2.08718       15.2478      0.717941      -4.26885      -1.20841      -1.69685      -1.15053      0.286381       1.14027     -0.899798      -1.43129      0.160183     -0.264949      0.459361      -1.99121     -0.664347      0.588256       1.06676       1.46043       1.65819       1.76142       1.87605       1.87147       1.81503       1.72565       1.64607       1.48514       1.34258       1.18687       1.04761      0.934000      0.773645      0.653634      0.534832      0.420259
  38  14 3466.6119    2.9046  2.3916 12.1908  0.0004  0.0329   0.0338   0.0861    0.0395   0.0000   440.6015       3.82316       11.9460      -1.54579       7.71383      0.613697      -2.85381      -1.78498       4.78365      -1.12408      0.914968      -1.04555      -1.40700       1.32058       1.64407      0.453539     0.0558660      0.463858       1.34278       1.84734       2.11030       2.23075       2.41221       2.33974       2.31730       2.25196       2.04755       1.91406       1.72106       1.56561       1.33435       1.15606      0.974944      0.825988      0.644883      0.523691
  38  15 3625.6738    2.2191  4.0841 11.4435 -0.0014  0.0447   0.0203   0.1204    0.0315   0.0000   440.5673       5.14421       13.3296       1.45415       3.58146      -2.13317       3.49022      0.958228     -0.163610      -6.57006      0.694588      -4.67013       1.81523     -0.802479      -1.12760       1.41101      0.463091     -0.259292       1.82715       2.49759       2.82078       3.00023       3.17269       3.12135       3.17253       2.98610       2.79912       2.53508       2.32276       2.05154       1.82808       1.56137       1.33299       1.10418      0.893599      0.734418
  38  16 3783.3028    1.8112  6.0121 10.9157 -0.0005  0.0583   0.0148   0.1585    0.0285   0.0000   439.7391       1.45668       14.6403       11.4477      -6.20829       3.25169      -3.35021       1.32920       3.12037       1.16573       1.25458      -2.12094      -1.86459       1.48099      -1.27004      0.418971      0.667960       1.20267       2.34414       3.14699       3.56033       3.81856       4.02815       4.05640       3.92660       3.83662       3.49532       3.28003       3.01130       2.66560       2.33168       2.03453       1.73255       1.42454       1.15976      0.933353
  38  17 3939.6740    1.4976  7.8012 10.6732 -0.0012  0.0761   0.0122   0.2070    0.0271   0.0000   432.5555       5.44921       19.8503       4.51629       5.13128       1.19596       1.99901      -8.62491      -1.49868      -4.89696       7.03601       1.05280      -2.97987       1.61443      -1.17739      0.345324      -1.19741      -2.13794       3.01313       4.04922       4.61041       4.97505       5.12232       5.14717       5.11492       4.93403       4.54334       4.27939       3.85713       3.43453       3.07769       2.62165       2.22488       1.89974       1.50831       1.22348
  38  19 4249.5252    0.9755 12.9925 10.2850  0.0009  0.1402   0.0075   0.3689    0.0222   0.0000   435.6214       15.2420       7.42514      -6.11155      -3.65157       6.48013      -3.95233      -1.71875       1.20997       13.5864      -2.44928      -9.09352       2.07049       8.75086      -9.15754      0.214466       3.53974      -4.95591       5.55091       7.37342       8.55923       9.07088       9.43151       9.54029       9.33403       9.05660       8.47104       7.85694       7.07181       6.40641       5.67549       4.84217       4.15815       3.47731       2.79425       2.28080
  39   3 1516.0510    0.1750  0.1596  8.9292 -0.0081  0.0109   0.0082   0.0225    0.0237   0.0000   441.3376     -0.937525       20.0899      0.357318      -2.03771      0.372850      0.715115    -0.0943980     -0.250683      0.146164      0.208073       1.19685     -0.341118    -0.0923107      0.362470    -0.0687687     -0.107188     -0.281847      0.490585      0.690045      0.615268      0.758717      0.895861      0.812720      0.706789      0.801243      0.857978      0.751167      0.600986      0.507917      0.457516      0.391052      0.349512      0.258127      0.222708      0.225847
  39   6 2116.5405    0.8253  0.7691  9.6227 -0.0020  0.0177   0.0149   0.0411    0.0557   0.0000   440.3692     -0.355042       20.9065      0.932202      -2.49312       1.48778      0.269233      0.123799      0.402910      -1.06427       1.86139      0.209421    0.00759213     -0.152146     -0.301698     0.0479128    -0.0225115      0.107483      0.659281      0.953875       1.04033       1.08649       1.23869       1.12284       1.18312       1.10670       1.02499       1.01960      0.833718      0.813714      0.676370      0.623576      0.511058      0.424982      0.353026      0.284576
  39   7 2301.2222    1.2592  0.9303 10.3585 -0.0008  0.0197   0.0211   0.0460    0.0645   0.0000   440.5281       1.50646       20.3601      0.727236      -1.52035      0.968964       1.95625      -1.10065      0.339523      0.523932     -0.989936     -0.217148     -0.115613     0.0302474     -0.833252      0.260595     -0.207795      0.538120      0.771843       1.06243       1.15826       1.38499       1.36540       1.37432       1.30464       1.33182       1.15043       1.10997      0.940462      0.926853      0.795977      0.721689      0.605817      0.514054      0.422641      0.338312
  39   8 2479.0425    1.7824  1.1811 10.9837  0.0005  0.0217   0.0277   0.0556    0.0663   0.0000   442.0690     -0.511138       20.4322      0.237907      -2.59398       1.59586       2.26443     -0.450522       1.74648      -2.64578       2.48582      0.722474      -2.48503      -1.45004      0.115201      0.696175      0.337251     -0.114610      0.881296       1.23150       1.36559       1.43918       1.52292       1.51249       1.49511       1.42894       1.36646       1.22001       1.18911       1.01487      0.933898      0.776241      0.648525      0.554104      0.433869      0.367673
  39   9 2653.8562    2.4476  1.1977 11.3582 -0.0034  0.0208   0.0363   0.0543    0.0760   0.0000   441.7722      0.735344       21.4184      0.645824      -3.00258      -1.70677       2.93204       2.34410      0.629223      -1.37379      0.538841       2.27246      0.794975     -0.436950     0.0828980     -0.219929      0.411458      0.255311      0.861341       1.15818       1.27889       1.38025       1.44754       1.38325       1.37622       1.35596       1.25504       1.17587       1.10355      0.984922      0.875166      0.740374      0.627337      0.527076      0.434061      0.352370
  39  10 2827.2774    3.2681  1.1073 11.9520 -0.0020  0.0194   0.0499   0.0514    0.0811   0.0000   439.5279       2.98447       19.7037       2.88358      -1.67665       1.34252      0.348778      0.136250      0.569961      -1.87841       3.40269     -0.656242      0.987196      0.175081      0.944843     0.0389347     -0.658106    -0.0592582      0.776619       1.03818       1.15623       1.21910       1.29907       1.27199       1.25855       1.27620       1.15252       1.06525      0.998620      0.884451      0.789982      0.695154      0.564100      0.493207      0.400415      0.330434
  39  11 2998.1107    4.1293  0.9080 12.8755 -0.0025  0.0193   0.0702   0.0453    0.0641   0.0000   441.3958       2.65977       19.0385       2.11794      -1.31355      0.923687      -2.01037     -0.160359     0.0135976     -0.982908     0.0137054     -0.605272    -0.0923726      -1.37165      0.798689      0.184617      -1.00157    -0.0543852      0.710226       1.03238       1.14626       1.19322       1.28969       1.19181       1.31779       1.17413       1.15375       1.05143      0.942241      0.837640      0.725048      0.646334      0.533794      0.463888      0.378294      0.306944
  39  12 3165.6748    4.2027  1.2360 12.7112 -0.0017  0.0212   0.0629   0.0550    0.0720   0.0000   440.8843       5.19618       18.1764     -0.737143      -2.37027       3.52349     -0.562287      0.856653       1.03443      0.960338      0.510772       2.11673      0.526513       1.01939      0.451434      0.313728      -1.13642    -0.0460082      0.876757       1.20561       1.34020       1.47423       1.57063       1.49820       1.49692       1.40163       1.34280       1.25266       1.10756       1.00972      0.887124      0.781250      0.638693      0.554235      0.448483      0.372746
  39  13 3330.3836    3.5133  1.7305 12.3887 -0.0013  0.0261   0.0450   0.0692    0.0522   0.0000   443.0125       1.45593       15.4205     -0.278278       3.79385       3.55957     -0.178486       1.52777       1.60152      -2.45461    -0.0224446      -1.58829       1.09034     -0.419848     0.0799840      0.784740      -1.14414     -0.309557       1.05800       1.43913       1.57849       1.69840       1.78891       1.72767       1.79362       1.61959       1.57377       1.45278       1.36569       1.20905       1.10351      0.929448      0.803540      0.662546      0.551839      0.458987
  39  14 3492.5682    2.7448  2.8842 11.8895 -0.0008  0.0345   0.0281   0.0942    0.0373   0.0000   443.5344       2.62407       10.1614       4.98029      -1.18605      -5.09257      0.408746       4.59374       2.30629     -0.280046      -3.42056       1.21776     0.0779320       1.07241       1.71436      -1.18755      0.320375      0.244800       1.37326       1.83686       2.05844       2.23735       2.37162       2.33422       2.29751       2.25451       2.04614       1.90605       1.78153       1.57588       1.38322       1.23020       1.02323      0.879068      0.713807      0.577879
  39  15 3652.6785    2.2303  4.4583 11.3046 -0.0000  0.0444   0.0188   0.1226    0.0310   0.0000   437.8287     0.0134838       23.8446       6.21456       5.72236      -5.27910      -4.15523      0.984722       2.33430       2.58590     -0.507621       2.13481     -0.525386     0.0256984      -1.83469      0.678943    0.00770107      -1.97582       1.78576       2.35960       2.73208       2.83820       3.06413       3.04493       2.97758       2.88017       2.72432       2.46871       2.29117       2.03485       1.81296       1.56573       1.33453       1.14235      0.931859      0.763099
  39  16 3811.2428    1.7414  6.2031 10.9076 -0.0009  0.0605   0.0141   0.1627    0.0281   0.0000   442.6695      -1.42374       13.5845       13.6681     -0.557474      -1.35192       1.42193     -0.647125       3.81095       3.79205       3.81056       1.79575       6.02073      -3.07807      0.365969       1.10004      -1.71879      0.907853       2.32361       3.23648       3.59297       3.91264       4.06654       4.08416       3.92783       3.86775       3.60204       3.36216       3.11444       2.72948       2.43663       2.14922       1.82509       1.52310       1.25257       1.03302
  39  17 3968.1781    1.4675  8.6837 10.6022 -0.0001  0.0822   0.0113   0.2192    0.0270   0.0000   441.2034       3.78328       10.3988       5.52329       3.01986      -5.81510       1.37549       6.01157       3.08028    -0.0165289      0.884264       3.64579       1.02660       1.35763      0.918504       1.79464      -2.91532      -1.01408       3.20341       4.31976       4.99578       5.27847       5.50096       5.57697       5.52183       5.28861       4.94738       4.66025       4.20382       3.73362       3.32091       2.89249       2.45706       2.07286       1.68751       1.38272
  39  18 4124.4051    1.1522 10.9897 10.4685 -0.0038  0.1113   0.0087   0.3021    0.0240   0.0000   438.1991       2.01151       12.3349       5.35408      -3.95812      -13.9483       7.67399       9.68276       2.97658      -2.74025       1.78311      -6.46843      -6.56774      -11.5123       5.67602      0.866480      0.913724      -1.52236       4.41066       5.84728       6.67871       7.11877       7.49871       7.42279       7.59597       7.09384       6.79565       6.25667       5.77405       5.05385       4.49652       3.91612       3.31906       2.85333       2.27278       1.88465
  39  19 4279.2865    0.9233 13.3007 10.2721  0.0005  0.1461   0.0072   0.3857    0.0220   0.0000   431.8384       4.91196       19.5681      -3.37918      -20.1408      -1.55042      -15.7233       3.44259     -0.738954       4.69123     -0.383504      -5.47874       4.37907      -1.82504      -4.62438       2.41747       1.45420      0.139773       5.60634       7.57569       8.50362       9.32934       9.49344       9.59275       9.52389       9.26852       8.73533       8.07741       7.45259       6.68739       5.80994       5.09973       4.31816       3.64127       2.94053       2.42995
  40   2 1288.7281    0.0934  0.0835  8.8654 -0.0375  0.0133   0.0081   0.0305    0.0214   0.0000   441.6656   -0.00498535       20.6896    -0.0697727      -3.01844      0.374363     -0.221013      0.199484      0.317361     -0.315376    -0.0242481      0.116466      0.130903     -0.998828     -0.153270    -0.0137719     0.0618642      0.195084      0.526472      0.679844      0.694665      0.948746      0.957246      0.947809      0.899729      0.729779      0.781715      0.749268      0.643952      0.602834      0.559823      0.580422      0.418843      0.393849      0.325857      0.387723
  40   4 1743.2618    0.3618  0.3624  9.0227 -0.0077  0.0134   0.0098   0.0286    0.0325   0.0000   440.8280      -2.17574       21.8718    -0.0145773      -3.35546       1.08072      0.706707     -0.893788    -0.0466779     -0.544189       1.50897     -0.733231     -0.791264     -0.187740     -0.710650     -0.109480      0.425013     -0.281098      0.502980      0.725506      0.759108      0.808745      0.862087      0.866075      0.898295      0.836659      0.801583      0.739288      0.667844      0.606073      0.515200      0.466407      0.414102      0.342593      0.293896      0.214096
  40   5 1941.4448    0.5738  0.5805  9.3167 -0.0015  0.0148   0.0119   0.0360    0.0434   0.0000   440.6480      -1.02184       21.1267       1.01086      -1.50338      0.126491      -1.32582     -0.933366       1.06552     -0.705543      0.322568      0.513993      -1.11855      -1.21587   -0.00443989      0.416414      0.196233      0.346001      0.587992      0.777081      0.855518      0.935490      0.984745       1.02271      0.974642      0.952504      0.905408      0.814246      0.776673      0.656819      0.573762      0.550391      0.446454      0.383845      0.311202      0.270312
  40   6 2133.9475    0.8488  0.8214  9.7459 -0.0017  0.0184   0.0151   0.0429    0.0578   0.0000   441.3742     -0.396152       21.1943    -0.0680877      -1.36206      0.631688       2.28091      0.627640      0.495868    -0.0998503      0.708263     -0.584909      0.141082      0.357937     0.0551097     -0.120425      0.199205      0.391652      0.704981      0.971406       1.05680       1.15021       1.19767       1.20123       1.20146       1.17922       1.01563       1.04055      0.963046      0.859360      0.711402      0.630151      0.565032      0.481141      0.392351      0.331983
  40   7 2319.3241    1.3123  0.9981 10.3836 -0.0014  0.0193   0.0211   0.0475    0.0663   0.0000   439.6286      0.874882       20.0179      0.747316      -1.86465      0.560659      0.647933       1.26681     -0.159792      -1.58438      -1.35554    -0.0824004      -1.16646      0.729259     -0.330323     -0.327901      0.832053      -1.00950      0.756842       1.01276       1.08681       1.23321       1.26694       1.28497       1.26016       1.23764       1.17495       1.06737      0.958798      0.888498      0.790605      0.687540      0.596123      0.483327      0.399707      0.341192
  40   8 2497.9136    1.8223  1.1162 11.2368  0.0003  0.0211   0.0291   0.0551    0.0638   0.0000   441.9731       1.48482       17.7604     -0.147516      0.907301       1.37051      -1.74578      -1.46765     0.0958078      -1.18558      0.304694       1.01714      -1.25112     -0.931709     -0.495789     -0.720926      0.228072      0.406927      0.803885       1.08599       1.22365       1.31438       1.39079       1.35424       1.34870       1.33446       1.24056       1.14833       1.07246      0.941293      0.861610      0.768640      0.655007      0.530510      0.457131      0.368035
  40   9 2673.7909    2.5115  1.0528 11.8286 -0.0001  0.0201   0.0400   0.0516    0.0655   0.0000   440.6435       2.03974       19.9120       1.98446      -3.28189      0.709411     0.0247482      -1.50989      0.329045      0.704000       1.00310     0.0209184      -1.98349     0.0896645      0.709261     -0.107830      0.250836      0.316077      0.776915       1.09332       1.20522       1.31647       1.38003       1.35584       1.39131       1.26427       1.27923       1.14482       1.02385      0.918490      0.831461      0.710756      0.622396      0.497425      0.424241      0.351433
  40  10 2848.2318    3.3090  1.0583 12.2827  0.0013  0.0198   0.0521   0.0502    0.0691   0.0000   440.1926       1.16567       18.8975      0.783326      -3.12346       3.09201      -1.36523      -2.25315     -0.406020       1.06298       1.17626      -1.87835      -1.13941      0.107260      0.877528      0.244076     0.0431407    -0.0852188      0.743515       1.04501       1.13953       1.26157       1.28336       1.30336       1.27699       1.22713       1.18670       1.09133       1.02750      0.868402      0.842563      0.687866      0.589016      0.497948      0.392681      0.333700
  40  11 3020.0118    3.9331  1.0112 12.8827 -0.0036  0.0194   0.0636   0.0508    0.0622   0.0000   440.8729      0.986370       20.7687       3.98286     -0.110476      -1.61494       2.59240      0.781402     -0.870382      -1.54979      0.471146       1.18428      -1.32399       1.12667     -0.472704     -0.165384     -0.672429     -0.343585      0.740959       1.07037       1.14529       1.24274       1.30286       1.25089       1.28848       1.21647       1.21647       1.07858       1.04918      0.875707      0.823657      0.661748      0.584606      0.485437      0.407575      0.338112
  40  12 3188.6701    3.9805  1.2850 12.8760 -0.0002  0.0230   0.0594   0.0562    0.0622   0.0000   440.4550       2.97007       17.3609       2.56561     -0.305979      -3.47183     -0.223328      -2.36861      -1.75874     -0.993993       1.76799     -0.627914       1.15344      -1.03786     -0.500181      0.412194      0.483629      0.215467      0.889563       1.20701       1.35939       1.49374       1.55748       1.53241       1.49610       1.46978       1.40044       1.28966       1.19302       1.03754      0.948254      0.801927      0.699057      0.575071      0.468213      0.407705
  40  13 3354.6106    3.4250  1.9050 12.2067  0.0004  0.0272   0.0408   0.0707    0.0521   0.0000   440.7178       2.27753       16.5115       2.39610      -1.45922      -1.21196      -1.40166       1.87309      0.414142      0.703751       1.44952      -1.07741     -0.762242       1.64416      0.808646      -1.10181      0.459758     -0.483403       1.03079       1.39990       1.56940       1.68441       1.78862       1.76736       1.74596       1.75696       1.61547       1.50989       1.35086       1.24311       1.05196      0.948361      0.793407      0.686416      0.567090      0.448208
  40  14 3518.0964    2.6858  3.0815 11.8168  0.0005  0.0358   0.0259   0.0955    0.0348   0.0000   440.4308       3.66985       11.2622       1.46158       3.70327     -0.102322      -3.47499      -2.20892       3.50363       2.82905      -3.39196     -0.698115      0.632997      -1.61043     -0.779733      0.276398      0.655231      0.358692       1.38995       1.90024       2.15951       2.20401       2.37512       2.33579       2.34331       2.25444       2.09112       1.99444       1.80676       1.65233       1.48656       1.28520       1.09495      0.921231      0.764354      0.641043
  40  15 3679.3235    2.1133  5.0562 11.1715 -0.0006  0.0489   0.0165   0.1326    0.0281   0.0000   442.1756       1.31256       15.3854       2.05600      -2.26269       4.60802      0.487342      -5.57670       2.30458      -1.73259       2.50301      -2.59693       1.18811     -0.969158     -0.347206     -0.390119    -0.0342279     -0.296137       1.82766       2.49574       2.81282       2.97387       3.19405       3.19848       3.13780       3.01976       2.92993       2.61924       2.45563       2.19347       1.93245       1.70190       1.46569       1.22375       1.00923      0.825661
  40  16 3838.7202    1.6913  6.8880 10.8643 -0.0006  0.0645   0.0132   0.1745    0.0272   0.0000   439.9065      -3.49481       15.0406       5.00505       1.09237     -0.370698      -9.35063      -3.90536       4.03687       1.08206      -2.75348      -6.93276      0.665525    -0.0269485      0.587675      -3.68137       1.14053      0.829026       2.43697       3.28678       3.77336       4.03267       4.22676       4.23672       4.22156       4.06384       3.82064       3.58842       3.24606       2.92879       2.57616       2.26326       1.95745       1.65304       1.36179       1.09668
  40  17 3996.7141    1.3794  8.9043 10.6206 -0.0004  0.0853   0.0106   0.2318    0.0257   0.0000   442.7221      0.545194       28.9224     0.0277250      -3.08600       8.41681      -2.26923       10.1697       6.43178      -6.63242       3.07488      -1.33721      -4.71361      -2.73287      0.693485     -0.441987      0.483409    -0.0663670       3.25824       4.34110       4.94456       5.19933       5.60452       5.60631       5.48918       5.31022       5.03053       4.72761       4.29560       3.88146       3.40820       3.02716       2.58087       2.18702       1.79127       1.47774
  40  18 4153.5524    1.1130 11.4079 10.4763 -0.0017  0.1174   0.0085   0.3144    0.0234   0.0000   441.9318      -5.41905       15.2115       9.05508      -17.3559      -9.16126       12.7513     0.0681196      -13.0273      -6.10888       4.20786       1.82309       2.44184       1.59280      -5.91497      -1.99352       2.12760       2.70119       4.50259       5.99006       6.78157       7.32606       7.59346       7.72959       7.52968       7.41250       6.92886       6.49763       5.92177       5.33558       4.80402       4.09802       3.59464       3.05167       2.49189       2.04069
  40  19 4309.6271    0.8778 13.6473 10.2593 -0.0020  0.1550   0.0069   0.3971    0.0213   0.0000   428.5912       8.06048       38.2955      -5.87773      -15.1335      -10.2888       12.4492       12.0122      -5.33578      -13.7194       11.8020       7.83277      -13.5441       3.99267       1.44986       3.48272      -3.88163      -4.32657       5.72083       7.79095       8.84979       9.49424       9.90910       10.1450       9.93566       9.48418       9.17285       8.46242       7.76206       7.00347       6.23433       5.37358       4.68853       3.87637       3.18805       2.65280
  41   4 1758.0292    0.3722  0.3991  8.9991 -0.0035  0.0134   0.0093   0.0295    0.0333   0.0000   441.3960      -1.53417       21.3045      0.329771      -3.66932       1.29505       1.69424      0.450633     -0.766395       1.00300      -1.17144     -0.604188      0.593670     -0.694482    -0.0714024      0.573081    0.00924764    -0.0255863      0.481919      0.694652      0.723999      0.845085      0.847938      0.915243      0.834744      0.825368      0.775198      0.748196      0.680881      0.590521      0.512398      0.474006      0.374954      0.346341      0.272920      0.236730
  41   5 1957.4679    0.5815  0.6066  9.4005 -0.0003  0.0176   0.0118   0.0347    0.0438   0.0000   441.1517     -0.718677       21.1772     -0.433953      -2.54546      0.433900     -0.712272      0.581664     -0.567123      0.505666       1.13875     0.0116244     -0.834083      0.183692     -0.263766     0.0280679      0.466328     -0.272029      0.621338      0.997104       1.01775       1.24684       1.18309       1.29666       1.18701       1.22654       1.06932       1.04103      0.859397      0.826384      0.711895      0.622086      0.526609      0.430843      0.352025      0.289284
  41   6 2151.1387    0.9257  0.8261  9.8037 -0.0024  0.0172   0.0160   0.0432    0.0559   0.0000   440.3925      0.527670       20.6882     -0.110429      -2.20755      0.141488      0.739953      0.923923      0.917346      -1.40278     -0.396487     -0.209394      0.346260     -0.363848      0.849837      0.636980     -0.349768    -0.0514665      0.634937      0.902679       1.02826       1.12808       1.19443       1.22886       1.15532       1.16283       1.07291      0.999738      0.901465      0.782235      0.726842      0.603413      0.516986      0.422267      0.352229      0.287484
  41   7 2337.1433    1.3455  1.1246 10.2900 -0.0018  0.0210   0.0204   0.0507    0.0731   0.0000   441.2028       2.82123       21.4187       1.91917      -1.59265      0.565171     -0.577786       2.95621       2.46720      -1.56394       1.10068      0.300850     -0.155066    -0.0216797      0.358149     -0.850581      0.149234     -0.103297      0.763310       1.11727       1.18989       1.31644       1.36581       1.39905       1.37461       1.32801       1.27607       1.14448       1.09776      0.947622      0.853624      0.761701      0.618431      0.540834      0.431386      0.357692
  41   8 2516.5398    1.9423  1.1450 11.0998  0.0003  0.0201   0.0296   0.0545    0.0706   0.0000   441.9536     -0.996138       22.4954       3.27601      -1.42619     -0.719883      0.356466      0.685365     -0.121587      -1.18546       2.04593     0.0904530     -0.105664      0.348778    -0.0508546     -0.847697      0.166454      0.117294      0.728171      0.998209       1.11650       1.20852       1.29049       1.25906       1.27413       1.20816       1.16013       1.07236      0.997607      0.873802      0.801134      0.688613      0.608920      0.522086      0.423509      0.354841
  41   9 2693.5128    2.6334  1.0623 11.6806 -0.0004  0.0189   0.0403   0.0505    0.0722   0.0000   441.1329     -0.122624       20.1038       1.33043      -2.32887      0.170036     0.0339960     -0.261883    -0.0110229     -0.773313       1.29974       1.24869     -0.397412     -0.427739     -0.225451     -0.512069     -0.285144      0.330778      0.742881       1.02267       1.17000       1.24799       1.32035       1.29402       1.28852       1.23384       1.14266       1.07943      0.987704      0.880587      0.800738      0.703060      0.590621      0.503913      0.417687      0.351292
  41  10 2868.9450    3.3397  1.0615 12.3449 -0.0012  0.0191   0.0515   0.0506    0.0656   0.0000   440.8111     -0.202320       19.8105       1.42383      -2.71106     -0.467280      -1.72129     -0.153891      0.138232     -0.603660     -0.382273      -1.52098    -0.0347534      0.199656     -0.870423      0.570759      0.939489      0.457883      0.703847      0.964693       1.06342       1.17979       1.21767       1.21619       1.22841       1.19099       1.09845       1.03126      0.967835      0.834548      0.766653      0.670823      0.587589      0.491866      0.401988      0.324636
  41  11 3041.6405    4.0617  1.0049 12.9292 -0.0018  0.0191   0.0659   0.0482    0.0626   0.0000   440.3755       1.58364       18.4449       3.12115      -1.87449     -0.555395    -0.0189740      -3.73769      0.500484      -1.49057      0.527681      -1.66459      0.100138     -0.509224     -0.820408   -0.00711627      0.199229   -0.00857040      0.708954       1.04213       1.06394       1.23188       1.20107       1.23332       1.20698       1.19732       1.12648       1.03328       1.02642      0.861922      0.825893      0.657674      0.591894      0.502050      0.414349      0.348072
  41  12 3211.3468    4.0072  1.3296 12.9150 -0.0017  0.0227   0.0575   0.0582    0.0549   0.0000   439.6136       1.00007       18.4774       4.02990      -2.61187       1.10186      -1.27297     -0.969920       3.03733     -0.649907       1.42417      -2.37163      0.715045     -0.689686      0.186779     0.0107016      0.259870    -0.0618315      0.830345       1.13742       1.25300       1.38859       1.43194       1.42574       1.41569       1.41272       1.30074       1.21515       1.12673       1.03494      0.901191      0.817893      0.675088      0.564987      0.473211      0.396097
  41  13 3378.4529    3.2830  1.9469 12.3402 -0.0006  0.0279   0.0388   0.0705    0.0443   0.0000   442.2656       4.45827       15.2306       2.65393       1.91064      -1.20925      -2.52794       1.47995       2.38184     -0.230730      -2.13594      0.815987      0.609939      -1.74994     -0.297244    -0.0415973     -0.607360      0.762324       1.02808       1.39749       1.60537       1.72308       1.77094       1.77894       1.83681       1.72623       1.62194       1.51716       1.41614       1.24579       1.11807      0.994286      0.855960      0.713842      0.611643      0.497364
  41  14 3543.3065    2.6012  3.3354 11.7044 -0.0008  0.0366   0.0237   0.0987    0.0329   0.0000   439.9378       2.19821       12.5585      0.165507       3.86396      0.883615      -7.51894       5.82095       2.19893      -2.43861      -2.81475      0.171702       3.49627       1.01363      -3.05256      -2.33728     0.0616251       1.69237       1.37127       1.86317       2.12046       2.27705       2.44156       2.38119       2.44109       2.30144       2.20252       2.01993       1.87074       1.67662       1.48200       1.30133       1.09661      0.946645      0.782907      0.637927
  41  15 3705.6178    2.0188  5.4333 11.1244 -0.0005  0.0516   0.0155   0.1400    0.0272   0.0000   439.8274       4.02065       14.6609       1.95571       4.30352      -3.27259     -0.407529      -2.81369     -0.481286      -5.03585       4.22930       4.22635      -1.45508      -2.38579      -2.53890       1.58894    -0.0896468      0.475115       1.93354       2.63025       3.01281       3.18972       3.44086       3.37252       3.32560       3.18182       3.04456       2.87364       2.64148       2.37194       2.08970       1.84223       1.58286       1.36930       1.13300      0.928406
  41  16 3865.8007    1.6398  7.1440 10.8738 -0.0007  0.0666   0.0127   0.1831    0.0264   0.0000   445.3842       6.52664       18.6164       10.2590       2.33405      -6.77721       4.98843       4.14587       4.69459      -4.76476       4.98235       1.85580    -0.0265075      0.456374      -3.30000      0.158117      0.295045    -0.0191815       2.49924       3.34434       3.86159       4.05714       4.29633       4.29843       4.32331       4.15871       3.89019       3.70505       3.30687       3.02646       2.70654       2.38872       2.06570       1.78297       1.45618       1.20576
  41  17 4024.7512    1.3442  9.7489 10.6066 -0.0013  0.0956   0.0098   0.2515    0.0247   0.0000   441.8988       2.35936       13.8964      0.742386       11.5753       11.2870      -5.56378      -8.92477      -6.40551      -4.74421      -2.52058     -0.934485      -2.83337       2.54982       1.47934      -4.19337     -0.931510      -2.20214       3.46206       4.77168       5.37137       5.74325       6.08004       6.08741       6.10365       5.77494       5.62873       5.13404       4.80355       4.26757       3.86763       3.38820       2.92775       2.50106       2.01938       1.67868
  41  18 4182.1748    1.0427 11.6805 10.4756  0.0005  0.1269   0.0080   0.3284    0.0226   0.0000   432.3079      -3.84313       15.9657       6.21729      -10.0663       1.41641       8.10423      -1.93100      -1.48811      -3.10236      -13.2650       3.25174       3.35868       1.19456       6.96433     -0.510402       2.28679      -2.81918       4.62807       6.29367       7.11220       7.81689       8.07772       8.09822       8.15252       7.80006       7.29979       6.91977       6.38439       5.78455       5.10378       4.50994       3.92717       3.28232       2.70455       2.23942
  42   3 1558.1761    0.2075  0.1765  8.8827 -0.0093  0.0102   0.0082   0.0197    0.0240   0.0000   441.4203      -1.02638       21.5325     -0.413896      -3.73854      0.216809     -0.876484     0.0530814    -0.0385081    -0.0789093     -0.656660     -0.884470      0.202715      0.143515     -0.487442     -0.194435      0.335486     -0.152305      0.459355      0.588467      0.604976      0.590551      0.616624      0.728129      0.813686      0.725329      0.655518      0.554010      0.549132      0.508948      0.408509      0.352640      0.331400      0.296272      0.235897      0.191626
  42   4 1772.6136    0.4064  0.4296  8.9934  0.0026  0.0131   0.0094   0.0314    0.0348   0.0000   441.9051     -0.849145       20.9137      0.473422      -3.42943      -1.20015      0.406946      0.291462      0.333011      0.240374    -0.0518535     0.0500942    -0.0929228     -0.292123     -0.312451   -0.00362739      0.156780      0.116556      0.445766      0.612496      0.714997      0.753802      0.820734      0.792673      0.830083      0.786370      0.729157      0.696440      0.637488      0.567830      0.510339      0.474340      0.398081      0.356792      0.285333      0.235600
  42   5 1973.3109    0.6314  0.6321  9.2097 -0.0041  0.0151   0.0124   0.0370    0.0482   0.0000   441.4761      -1.02732       20.5385       1.47848      -2.37430       1.22862      -1.60969      -1.05906       1.84601    -0.0601172     0.0526082      -1.40931       1.19346      0.613353     -0.169611      0.305164     0.0743363     -0.580135      0.565881      0.791463      0.880825      0.941951      0.971805      0.956453      0.985870      0.921915      0.921255      0.840333      0.803800      0.689733      0.639756      0.528131      0.449798      0.394605      0.338143      0.275508
  42   6 2168.0857    0.9319  0.8941  9.7447 -0.0006  0.0182   0.0152   0.0437    0.0608   0.0000   440.7829       1.24350       19.5546      0.142656      -1.59799      -1.24883       1.32161      0.127693      0.958946     -0.234951      0.312471     -0.658249       1.04235      0.406089      -1.14283     -0.309082     -0.155131     -0.149844      0.690766      0.932399       1.06525       1.14059       1.20915       1.15602       1.17924       1.13071       1.06907       1.00855      0.929820      0.849027      0.757994      0.672697      0.567534      0.499676      0.397095      0.357334
  42   7 2354.7759    1.3847  1.1225 10.4698 -0.0017  0.0206   0.0212   0.0524    0.0693   0.0000   442.2516      0.831119       19.3193      -3.35113      -1.64358      0.344976      -1.06849      -2.61816     -0.500972     -0.943707      0.736722       1.90498     -0.199482      -1.34145     -0.237018     -0.250958     -0.793416     -0.136775      0.786435       1.06896       1.19359       1.24931       1.32130       1.35750       1.34157       1.32101       1.25217       1.15089       1.07456      0.939679      0.871626      0.729965      0.639596      0.558349      0.446209      0.381843
  42   8 2535.0356    1.9796  1.1267 11.2278 -0.0001  0.0205   0.0304   0.0524    0.0694   0.0000   443.5325      0.560392       16.1431       1.14980      -1.00288     -0.825757      -2.87330       2.53637     0.0648127      -3.87277      0.233606     -0.668993     -0.103987      0.952852      0.151143     -0.218960     -0.167528     -0.249236      0.727838       1.04324       1.10798       1.22258       1.31668       1.26581       1.27646       1.27384       1.18515       1.11670      0.982807      0.920842      0.840468      0.704472      0.636492      0.542214      0.465244      0.371345
  42   9 2713.1038    2.7555  1.0659 11.8258 -0.0019  0.0191   0.0417   0.0479    0.0697   0.0000   441.0246       1.11070       20.4832      -1.47578      -5.03721      0.168337      0.112538      -1.34157       1.51500    -0.0912519      -2.24839      -1.04566      0.171688      -1.46896      0.425425      0.481787     0.0367788     -0.335346      0.720207      0.973058       1.05759       1.15039       1.20951       1.20227       1.23345       1.16183       1.10675       1.05985      0.970572      0.898135      0.778160      0.684564      0.572791      0.508245      0.433030      0.339904
  42  10 2889.3903    3.5130  0.9696 12.5114 -0.0007  0.0181   0.0557   0.0455    0.0613   0.0000   441.0465       1.81837       20.7045       2.38018      -5.54508      -3.48131      0.565918       2.21057      0.939447      0.292516      -1.37804     -0.833943     0.0609626     -0.284249      0.954347     -0.416809     0.0339802    -0.0476334      0.664142      0.911842      0.991417       1.13273       1.12656       1.14883       1.11768       1.14284       1.05127       1.00942      0.878573      0.806842      0.728618      0.653177      0.563761      0.496951      0.406909      0.339581
  42  11 3062.9411    4.1644  0.9733 13.0245 -0.0013  0.0195   0.0659   0.0440    0.0605   0.0000   440.8947       1.95227       20.5565       3.53706      -2.92962     -0.600987      -2.35261     -0.847256      -1.29232      -1.31936     -0.908056     -0.605706     0.0926363      -2.06064      0.644135     -0.489603     -0.352930     -0.183310      0.720681      0.997591       1.11876       1.18582       1.24220       1.26541       1.21248       1.22339       1.09568       1.04826      0.969556      0.882617      0.807699      0.733013      0.611896      0.515964      0.454123      0.373667
  42  12 3233.6071    3.9330  1.4446 12.7255  0.0001  0.0232   0.0526   0.0593    0.0526   0.0000   440.9235       1.06210       19.2482       2.28784      -1.93753      0.870372      -2.16441      -3.09717      0.415276      -1.46780      0.294166     0.0825057       1.71006     -0.402729     -0.691375     -0.979203     0.0439310      0.854534      0.857712       1.20020       1.32559       1.44703       1.50205       1.46130       1.45096       1.39239       1.34013       1.26660       1.18971       1.07932      0.977506      0.835701      0.729716      0.622167      0.532513      0.441917
  42  13 3401.9638    3.2537  2.1398 12.1183  0.0002  0.0283   0.0355   0.0734    0.0436   0.0000   441.6947       1.70790       10.7325       1.92142       1.84253      -2.57257      -4.41232      -3.42192     -0.833458      0.966330      -2.16879      -2.02917      -2.15737      -2.50211      -1.39414     -0.817108      0.500464      0.138968       1.02647       1.43185       1.59365       1.77343       1.83008       1.92403       1.78866       1.83695       1.66344       1.56786       1.44559       1.27728       1.14895       1.02517      0.849861      0.738988      0.612770      0.492305
  42  14 3568.0033    2.4697  3.5146 11.7253 -0.0017  0.0385   0.0223   0.1030    0.0304   0.0000   437.3288       5.87581       15.5169       6.55286      0.913474      -2.61521      -2.15369      -1.06203      -3.12258      -1.74866      -4.88000      0.606599      0.697254      -1.49964     -0.829816      0.816407     -0.676288     -0.796596       1.39813       1.93499       2.13618       2.28369       2.46064       2.47268       2.48741       2.34650       2.25469       2.07791       1.91899       1.75859       1.55789       1.37405       1.18460       1.01883      0.828195      0.688167
[truncated: 749,350 more chars]
