# Supplementary material for: Global-Mode Analysis of Full-Disk Data from the Michelson Doppler Imager and the Helioseismic and Magnetic Imager
Source: Sol Phys. 2018 Jan 31;293(2):29. doi: 10.1007/s11207-017-1201-5 (PMC6566312; doi:10.1007/s11207-017-1201-5)
Supplement: Supplementary file 3 — (TAR 230.0 MB) [file 11207_2017_1201_MOESM3_ESM.tar › MDI/mdifd.6335]

   0  13 1957.2252    0.8690  0.8818  9.5920  0.0000  0.2294   0.1514   0.5785    1.2707   0.0000    -0.0000       0.00000       0.00000       0.00000       0.00000       0.00000       0.00000       0.00000       0.00000       0.00000       0.00000       0.00000
   0  14 2093.3738    0.6285  0.8933 10.1346  0.0000  0.1882   0.1363   0.7359    0.6557   0.0000    -0.0000       0.00000       0.00000       0.00000       0.00000       0.00000       0.00000       0.00000       0.00000       0.00000       0.00000       0.00000
   0  17 2496.0437    1.7631  1.0735  0.3017  0.0000  0.1857   0.2657   0.6108 1000.0000   0.0000    -0.0000       0.00000       0.00000       0.00000       0.00000       0.00000       0.00000       0.00000       0.00000       0.00000       0.00000       0.00000
   0  21 3033.6348    3.7569  0.4902 12.3753  0.0000  0.0767   0.8926   0.4387    0.8500   0.0000    -0.0000       0.00000       0.00000       0.00000       0.00000       0.00000       0.00000       0.00000       0.00000       0.00000       0.00000       0.00000
   1  13 2020.1898    0.7156  1.9814  9.0538  0.0000  0.2067   0.0422   0.3734    0.3383   0.0000  1159.5415      -299.009       0.00000       0.00000       0.00000       0.00000       267.505       114.029       0.00000       0.00000       0.00000       0.00000
   1  14 2156.7343    0.7600  0.9337  9.6020  0.0000  0.0973   0.0623   0.2511    0.5030   0.0000   382.4722       136.483       0.00000       0.00000       0.00000       0.00000       132.183       61.8386       0.00000       0.00000       0.00000       0.00000
   1  16 2425.5783    1.3714  1.3062  9.9004  0.0000  0.1149   0.0953   0.2866    0.9707   0.0000   435.3528       41.7916       0.00000       0.00000       0.00000       0.00000       145.910       76.7121       0.00000       0.00000       0.00000       0.00000
   1  17 2559.0000    2.0833  1.1036  4.8507  0.0000  0.0951   0.1500   0.2861  380.4622   0.0000   324.1463       20.7531       0.00000       0.00000       0.00000       0.00000       108.341       59.4858       0.00000       0.00000       0.00000       0.00000
   1  20 2963.2939    3.9288  0.8125  3.6365  0.0000  0.1114   0.3327   0.2220 1000.0000   0.0000   331.0902       8.67309       0.00000       0.00000       0.00000       0.00000       160.842       64.4776       0.00000       0.00000       0.00000       0.00000
   1  22 3232.9313    3.9760  1.3108  5.6192  0.0000  0.1015   0.2619   0.3343  705.3028   0.0000   411.4516      -16.3562       0.00000       0.00000       0.00000       0.00000       126.218       73.3797       0.00000       0.00000       0.00000       0.00000
   1  23 3368.2475    3.4448  2.4743  2.1848  0.0000  0.1346   0.1645   0.4413 1000.0000   0.0000   609.7839       116.183       0.00000       0.00000       0.00000       0.00000       166.267       96.6369       0.00000       0.00000       0.00000       0.00000
   1  24 3503.9841    2.7815  2.1122 11.5235  0.0000  0.1580   0.1661   0.5204    0.8329   0.0000   716.8916      -8.86596       0.00000       0.00000       0.00000       0.00000       144.876       138.109       0.00000       0.00000       0.00000       0.00000
   1  25 3640.0260    2.4087  4.7853  9.4535  0.0000  0.2422   0.0795   0.6436    1.2313   0.0000   993.3026       24.9344       0.00000       0.00000       0.00000       0.00000       325.957       164.745       0.00000       0.00000       0.00000       0.00000
   2  10 1674.4351    0.2977  0.4385  9.4896  0.0000  0.0791   0.0329   0.1648    0.1537   0.0000   444.7690      -34.0892       7.38969      -10.7502       0.00000       0.00000       67.5404       53.2232       26.0391       8.94668       0.00000       0.00000
   2  11 1810.2157    0.4258  0.3269  9.3671  0.0000  0.0754   0.0506   0.1140    0.1797   0.0000   441.2122       32.9478      -12.9732      -4.42186       0.00000       0.00000       61.9882       47.5058       20.3642       5.28428       0.00000       0.00000
   2  12 1945.7623    0.4988  0.5639  9.7007  0.0000  0.0665   0.0434   0.1656    0.2310   0.0000   368.6146      -28.9876      -7.06094      -7.80644       0.00000       0.00000       50.4899       42.8690       23.9919       8.68532       0.00000       0.00000
   2  13 2081.9252    0.6139  0.7591  9.9068  0.0000  0.1000   0.0492   0.1740    0.3082   0.0000   410.3082      -29.0826       22.0863       6.29849       0.00000       0.00000       81.9883       61.8575       31.2188       9.68189       0.00000       0.00000
   2  14 2217.4997    0.8064  1.0980  9.2022  0.0000  0.0745   0.0507   0.2306    0.7593   0.0000   339.3881      -11.2956       29.2435       4.25965       0.00000       0.00000       48.5498       46.0618       24.7004       11.1114       0.00000       0.00000
   2  15 2352.2099    1.2625  0.8442  9.9582  0.0000  0.0607   0.0792   0.1659    0.6562   0.0000   484.5645      -21.5624      -29.5288       9.04114       0.00000       0.00000       42.7828       35.1560       23.2608       7.91204       0.00000       0.00000
   2  16 2485.7687    1.6887  1.2413 -1.1320  0.0000  0.0792   0.1001   0.2134 1000.0000   0.0000   442.1175      -37.0467      -4.40621       9.02024       0.00000       0.00000       48.7932       44.3442       30.8132       11.7726       0.00000       0.00000
   2  19 2889.4994    3.5444  0.7885 10.1225  0.0000  0.0781   0.2211   0.1398    4.1737   0.0000   460.0660      -21.4418       49.7891      0.145676       0.00000       0.00000       46.4386       46.3116       27.5558       12.3710       0.00000       0.00000
   2  22 3295.0647    3.4392  1.8140  2.5444  0.0000  0.0888   0.1551   0.2826 1000.0000   0.0000   314.9844      -92.7436       38.3925       2.43603       0.00000       0.00000       62.6551       52.0300       33.2889       11.5551       0.00000       0.00000
   2  23 3430.6991    3.0195  2.1568 11.0921  0.0000  0.1086   0.1384   0.3074    1.0379   0.0000   435.8658      -19.7670       48.5250       5.92947       0.00000       0.00000       79.9218       65.0078       39.4878       13.8683       0.00000       0.00000
   2  24 3566.7223    2.6358  2.9157 10.6983  0.0110  0.1281   0.1056   0.3846    0.7209   0.0000   502.9122      -18.9129       23.8102      -16.3012       0.00000       0.00000       97.0216       80.4703       42.0980       16.0976       0.00000       0.00000
   3  11 1865.1860    0.3852  0.4108  9.1498  0.0000  0.0654   0.0315   0.0984    0.1960   0.0000   374.7436      -25.5552      -32.0414      -14.5642      -7.42752     0.0491600       36.0991       35.1330       24.2418       12.0840       6.04954       1.80469
   3  13 2137.5649    0.7569  1.2155  8.5995  0.0000  0.0973   0.0428   0.2168    0.7851   0.0000   387.5421     -0.979232      -1.65122       9.81884      -3.95454      -2.01474       58.3299       55.9879       34.4359       15.3766       5.86933       1.73577
   3  14 2273.3478    0.8602  0.7974 10.1310  0.0000  0.0632   0.0527   0.1781    0.2741   0.0000   478.1860      -21.2348      -1.65997       8.72414       5.59614      0.492512       35.6553       30.9590       23.9902       13.4897       5.83513       1.48025
   3  15 2407.5822    1.4341  0.6503 10.9775  0.0000  0.0650   0.0979   0.1291    0.3023   0.0000   490.6440      -37.6397      -18.2872       18.3764      -3.30435      0.423644       25.9894       29.3042       25.1224       10.1100       7.74578       2.20239
   3  16 2541.8022    1.7987  0.9028  9.7208  0.0000  0.0739   0.1002   0.1427    1.4519   0.0000   473.7493      -24.2019       28.9048      -7.93231     0.0219729       2.34740       39.0556       33.0944       28.8481       16.6850       7.80873       1.82134
   3  17 2676.0566    2.4438  0.9871  2.9906  0.0000  0.0576   0.1244   0.1431 1000.0000   0.0000   487.2478       3.24831      -30.6318      -1.97004       9.50447      -2.30657       27.1506       26.0946       20.5027       12.5801       5.77374       1.74975
   3  18 2811.3959    3.0227  0.8910  1.9305  0.0000  0.0554   0.1516   0.1415 1000.0000   0.0000   442.5124      -17.7272       20.4613      -11.5578      0.282037      -2.21672       26.1796       27.3339       21.0798       9.56090       6.02097       1.72582
   3  19 2946.9450    3.4326  0.9845  6.1235  0.0000  0.0623   0.1679   0.1422  156.7907   0.0000   385.3899      -57.2306       15.1593       8.17731     -0.858967      0.143185       29.5042       30.1150       23.0898       11.5095       6.58233       1.89422
   3  20 3082.1637    3.8073  1.0515 10.8163  0.0000  0.0750   0.1831   0.1719    1.6935   0.0000   466.4820     -0.619059       6.11296      -21.7945      -1.57933      -1.65225       49.8510       46.8633       28.5149       13.1573       4.80093       1.38665
   3  22 3353.2502    3.4508  1.8810  3.6686  0.0000  0.0982   0.1240   0.2015 1000.0000   0.0000   438.0963       11.0022       7.28082      -9.93931       4.49803      -1.26925       51.5578       38.0809       37.2649       25.3751       9.96725       2.20648
   3  23 3489.4545    2.8666  3.3213  9.6760  0.0150  0.1101   0.0825   0.3029    0.6582   0.0000   485.4555      -34.7800       25.2544      -2.03549       6.73927     -0.444129       53.0541       53.5378       38.0268       24.6397       10.0580       3.40158
   3  24 3625.8160    2.4297  4.0146  9.0596  0.0009  0.1181   0.0642   0.3424    0.9860   0.0000   422.0011       51.4609      -2.36370      -34.6871     -0.119116     -0.726600       60.8383       56.6655       43.0697       25.9493       11.2786       3.28509
   4  10 1777.9669    0.3256  0.2022  9.1489  0.0000  0.0316   0.0325   0.0554    0.0993   0.0000   434.1185      -15.9670       5.40120      -1.60652      -2.88045      0.464477       13.7440       14.8285       12.1582       7.05744       3.57339       2.07306
   4  12 2051.5627    0.5371  0.6952  9.0840  0.0000  0.0616   0.0301   0.1275    0.2002   0.0000   447.4813       8.27059      -9.34705       26.0524      -3.69531      0.937280       18.3408       21.8804       14.6222       14.7508       7.96295       4.27046
   4  13 2188.3534    0.7777  0.9364  8.7732  0.0000  0.0609   0.0391   0.1460    0.6167   0.0000   415.2816       6.98128       1.22585       20.1717       6.99133      -1.07483       23.0126       23.5073       22.0593       12.8658       7.94472       4.28870
   4  14 2324.0720    1.1275  0.8270  9.2445  0.0016  0.0546   0.0574   0.1362    0.7192   0.0000   441.7142       16.2168      -13.3730      -18.1227      -7.18862      0.594349       22.7401       24.1807       20.2841       12.0039       6.83941       3.60548
   4  15 2458.5026    1.4702  0.9951  9.9730 -0.0007  0.0594   0.0722   0.1479    0.7778   0.0000   462.6430       8.97795       18.4375       26.3333       5.56986       7.94800       22.9299       22.2454       19.5142       15.0016       8.90495       4.26226
   4  16 2593.0199    1.8268  1.0787 10.6704 -0.0028  0.0605   0.0922   0.1777    0.6973   0.0000   449.3619      -55.7752       46.4783       5.23877      -3.21015      -2.88535       22.7257       24.1311       20.2745       14.8232       8.19117       4.46858
   4  17 2728.4343    2.6471  0.9121  2.5256  0.0000  0.0520   0.1176   0.1297 1000.0000   0.0000   425.2631       27.4878       11.3079      -4.83477       6.08403      -4.04310       20.4285       20.8616       17.9882       11.9048       6.12442       3.98443
   4  18 2864.0523    3.2601  0.9713  2.7271  0.0000  0.0499   0.1677   0.1344 1000.0000   0.0000   437.4836      -14.9686       1.16919      0.738743       1.73872      -4.13421       19.3913       20.0650       17.1997       11.5458       7.64547       3.12836
   4  19 3000.1198    3.9740  0.8454  4.2106  0.0000  0.0441   0.1850   0.1226 1000.0000   0.0000   419.1919      -8.95348       25.5345      -1.38009       6.32715     -0.542535       17.8239       19.8225       15.7230       10.8200       5.33701       3.24183
   4  21 3271.7273    3.5868  1.4595 10.4541  0.0000  0.0611   0.1354   0.1762    1.6279   0.0000   402.3518      -15.5068      -28.3792       20.5867      -5.84229     -0.727279       23.1826       24.6215       20.1597       15.2910       9.70367       4.13902
   4  22 3408.0051    3.3007  1.9227  4.4952  0.0000  0.0700   0.1063   0.2005  348.5939   0.0000   452.0823       9.46839       51.1663      -7.94068      -1.45924      -9.12253       27.4257       25.4666       22.8413       17.5385       10.6658       4.87059
   4  23 3544.6057    2.7054  2.8453  9.2666  0.0000  0.0889   0.0711   0.2371    1.1784   0.0000   401.1360       8.00754      0.149855       17.2232       9.35254      0.364887       35.3078       37.7364       30.8395       20.0718       11.8162       5.69198
   4  25 3818.6208    1.8767  5.7728  9.3133  0.0000  0.1467   0.0369   0.3808    0.3426   0.0000   426.4454      -42.8768       16.4623      -35.3112       12.8355      -13.3131       51.5953       54.9833       49.0656       32.8692       19.4166       10.5857
   5  10 1823.3085    0.3354  0.3881  9.2045  0.0000  0.0406   0.0230   0.0819    0.0964   0.0000   431.3523      -2.58207       8.91269      -7.13769      -9.39619       1.69951       14.3660       16.0882       13.5318       9.50004       6.18983       3.78532
   5  11 1960.5255    0.4645  0.5201  9.0300  0.0000  0.0407   0.0268   0.0936    0.1459   0.0000   445.6457       6.69523      -2.04296      -5.94461      -2.21361      0.212113       12.3056       12.3770       13.2085       8.71768       6.50779       3.42792
   5  13 2235.4079    0.8962  0.6526  9.6174  0.0000  0.0540   0.0451   0.0947    0.2463   0.0000   426.4668      -2.01193       5.24917      -1.65769      0.331163       1.67086       20.7432       23.0932       18.9502       13.1841       8.36880       4.10081
   5  14 2371.0434    1.2378  0.9473  9.1350  0.0000  0.0452   0.0507   0.1214    0.5377   0.0000   420.9078       34.0660      -31.0930      -10.2844      -2.29359      -1.02736       13.7890       13.5187       14.6018       9.87426       7.43810       4.34487
   5  15 2506.0332    1.7839  0.8128  9.3774  0.0000  0.0412   0.0734   0.1014    0.7255   0.0000   432.9493      -1.16591       28.2588       4.05513       2.14846       2.07450       13.1881       14.0696       13.2741       9.09114       7.01297       3.84177
   5  16 2641.2507    2.1229  0.9269 10.4037  0.0000  0.0457   0.0913   0.1350    0.6524   0.0000   429.6830      -17.5851      -11.2306      -4.85547       4.23348      -5.67731       14.2301       14.1204       11.5028       11.0855       8.21383       4.84097
   5  17 2777.3493    2.8883  0.9758  2.6365  0.0000  0.0443   0.1128   0.1177 1000.0000   0.0000   446.6585     -0.848473      -6.86367      -1.17708       1.71114      -1.41496       14.1669       15.9277       14.0376       9.93058       7.21308       4.07718
   5  19 3049.9645    4.1530  0.8825 10.9459  0.0000  0.0498   0.1818   0.1093    1.9264   0.0000   433.9782      -22.1537       13.9064       5.80799     -0.315349      -4.68763       14.9221       18.4343       13.9746       11.7775       7.21296       4.45328
   5  20 3186.2973    3.9387  1.0576 11.3309  0.0000  0.0594   0.1766   0.1314    1.5375   0.0000   437.4069      -17.5309       33.1664      0.703735       4.93827     -0.810135       15.5923       21.2241       14.9948       13.4163       8.30231       5.13560
   5  22 3459.3640    3.0531  2.2463 10.5451  0.0000  0.0764   0.0885   0.2077    0.7083   0.0000   430.7357       14.5658       13.6582       18.3015      -1.97165      -7.32914       21.8809       25.7293       21.7074       17.4967       12.7419       7.22434
   5  23 3596.5571    2.4370  3.6689  9.3365  0.0000  0.0968   0.0531   0.2474    0.6959   0.0000   438.4494      -37.8493       18.0846       16.1562       11.4873      0.568176       29.7959       34.2123       29.9821       23.7030       14.8054       9.20436
   5  24 3733.9497    2.1135  4.8902  8.7398  0.0000  0.1118   0.0403   0.3006    0.6777   0.0000   401.1723      -59.4009       7.77540      -3.84722     -0.767564       15.9242       33.9457       37.1786       33.1665       26.3530       18.2961       10.6343
   5  25 3871.6728    1.7494  6.1802  9.1608  0.0000  0.1323   0.0307   0.3589    0.2739   0.0000   403.3428      -76.6152      -45.0174      -14.4162       17.1653      -19.6511       39.7029       44.4483       40.9929       30.8650       21.1610       12.6345
   6   8 1587.4853    0.2025  0.1635  8.8593  0.0000  0.0792   0.0232   0.0728    0.0681   0.0000   430.7520      -10.8831       21.3625      -4.80167      -3.35210      -3.19672       16.2289       15.1499       22.9887       6.48109       8.81838       4.36506
   6   9 1727.7706    0.2871  0.2640  9.0047  0.0000  0.0355   0.0220   0.0615    0.0786   0.0000   437.6453      -2.22826       3.89065       5.03433       4.76964      0.511083       12.5154       15.3654       13.1240       9.22229       6.10546       4.58279
   6  12 2142.4438    0.7504  0.7184  9.2855  0.0000  0.0469   0.0347   0.0980    0.2118   0.0000   444.9440      -8.01650       10.7799      -2.84132      -4.54569      -7.62758       13.3318       12.0953       9.83265       9.26137       8.71485       7.53720
   6  13 2279.7609    1.0643  1.0474  8.0171  0.0000  0.0438   0.0381   0.1218    0.8775   0.0000   442.2310      -13.0598       23.4083      -6.69522     -0.275937      -4.86307       10.4051       12.2026       11.1770       9.32217       6.79976       4.97025
   6  14 2415.4921    1.4250  1.0740  7.3230  0.0000  0.0439   0.0489   0.1105    3.1608   0.0000   445.8665       5.29505       5.38043       10.4445       1.18697      -7.09513       11.2530       13.4746       12.0525       10.3278       6.97330       4.85208
   6  15 2550.9913    1.8317  1.1637  3.7693  0.0000  0.0476   0.0605   0.1237  204.5679   0.0000   462.8636       10.8500       18.4369       3.37318      -6.01792       2.22174       12.9809       14.6266       12.6520       10.5975       7.99605       5.26273
   6  16 2686.9970    2.3330  1.0254 10.6895  0.0000  0.0461   0.0874   0.1227    0.4443   0.0000   438.1993      -10.8436       3.97266      -3.22957      -8.63972      -1.79183       13.6333       15.6941       13.9789       11.2094       7.86365       4.90769
   6  17 2823.7011    3.0049  0.9761 10.5653  0.0034  0.0430   0.1079   0.1071    0.6771   0.0000   456.7054      -1.82849       3.04777      0.684201       1.66056      -2.37042       11.3367       13.1518       12.7596       9.15041       7.42329       4.88548
   6  18 2960.6238    3.5311  0.9439  2.0256  0.0000  0.0378   0.1267   0.1082 1000.0000   0.0000   437.4064       7.53685       7.38980       18.2438       15.4675      -2.24237       10.1474       11.2769       9.71075       8.29748       7.12249       4.81853
   6  19 3097.2190    4.0334  1.1098 -1.0562  0.0003  0.0485   0.1391   0.1080  270.2405   0.0000   430.7338      -8.02802       13.4022      -8.23486      -8.35610      -3.27358       14.8683       16.7578       14.3030       11.6774       8.61705       5.32184
   6  20 3233.9304    3.8197  1.4055  5.6444  0.0000  0.0509   0.1228   0.1294  203.9761   0.0000   448.1053       25.5456       20.4822       3.00926       4.22047       4.16254       13.8094       15.6024       14.1877       11.6609       8.71254       5.60632
   6  21 3370.8640    3.4084  1.8142 10.3101  0.0063  0.0602   0.1022   0.1641    0.8410   0.0000   460.9223      -5.08959       12.7650       39.4997      -1.34472      -3.70377       15.2297       17.4264       16.1043       13.7546       10.2251       6.82525
   6  22 3508.1597    2.8309  2.6457  9.4908  0.0064  0.0750   0.0669   0.1990    0.8352   0.0000   440.9933       11.9658      -18.9236       19.3461       19.1069       6.67239       18.7325       22.1126       19.9305       16.6667       12.8435       8.08291
   6  23 3645.8264    2.4488  3.7880  9.6216 -0.0006  0.0946   0.0493   0.2410    0.4536   0.0000   396.3443       22.1297       38.9477       6.86330      -13.4596       3.36361       23.1161       27.8890       24.6640       21.0771       15.6662       10.5036
   6  24 3783.7741    1.9132  6.0682  8.8993  0.0000  0.1211   0.0314   0.3214    0.3585   0.0000   447.6928       29.5417      -64.4455      -23.1917       22.5839       1.89361       30.1773       36.3040       33.2387       27.8903       20.2430       13.4989
   6  25 3922.1748    1.6733  7.5429  8.5956  0.0000  0.1366   0.0241   0.3827    0.2817   0.0000   473.7721       6.70289       4.19658      -37.7058      -5.83248       13.2811       34.6478       40.2159       37.1690       31.3529       23.2526       15.4048
   7   9 1767.6628    0.3183  0.2147  8.9183  0.0000  0.0448   0.0359   0.0762    0.0702   0.0000   435.6257     0.0693360       6.89235       5.27523      -2.14098     -0.715570       5.32051       10.3107       9.73336       4.41097       6.42940       2.73672
   7  10 1906.8027    0.4970  0.4299  8.9008  0.0000  0.0297   0.0266   0.0700    0.1226   0.0000   443.0403       6.35226      -2.10153       2.04051       3.64323      -6.29943       7.70326       8.22024       8.97848       7.08833       5.00659       4.04733
   7  11 2045.8232    0.6116  0.7062  8.8801  0.0000  0.0400   0.0260   0.0889    0.1733   0.0000   420.8083      -22.9242       3.48757      -15.7445      -8.77049     -0.220467       8.17220       9.96265       10.1344       8.37875       6.47184       4.10709
   7  12 2184.4987    0.8481  0.8070  8.8005  0.0000  0.0395   0.0324   0.0928    0.2871   0.0000   424.2017      -18.2735       9.04760       7.56458      -6.55880      -6.59530       8.25543       10.8199       9.74834       8.79257       6.29764       4.11646
   7  13 2321.9985    1.1075  0.9926  9.1669  0.0000  0.0414   0.0391   0.1122    0.3287   0.0000   450.2211     -0.505460       19.8778       6.33178       2.14534       4.75318       9.34126       10.2043       9.11374       8.48440       7.28686       5.22234
   7  14 2458.1474    1.4503  0.9744  9.8675  0.0000  0.0424   0.0502   0.1212    0.3079   0.0000   434.0043      -6.33880      -2.04023      -13.0919       2.94553      -2.81304       8.55530       9.82930       10.3470       8.60484       6.18296       4.65338
   7  15 2594.2678    2.0760  1.0226  9.4878  0.0000  0.0378   0.0683   0.1128    0.7315   0.0000   424.6393       25.4764       13.0776      -2.52748      -1.39860       3.17862       9.56398       11.6126       11.2679       9.50997       6.61348       4.55270
   7  16 2731.0968    2.6309  0.8829  9.7809  0.0000  0.0347   0.0909   0.1005    0.8280   0.0000   435.2147       9.02796       16.8103      -6.10132      -6.88277      -1.06547       9.37530       10.3915       9.87853       8.85998       6.50006       4.41387
   7  17 2868.1834    3.3618  0.8267 10.4967 -0.0001  0.0397   0.1185   0.0932    0.7289   0.0000   435.3730       12.9156     -0.978036      -16.7321      -7.25353       9.25567       10.4811       12.9408       11.6798       9.01336       6.63699       4.36720
   7  18 3005.6474    3.8899  0.8686 11.4697  0.0000  0.1013   0.1392   0.0977    0.4516   0.0000   445.5924      -5.18228       5.11568       12.5479       5.79588      -1.10069       39.2263       45.5924       43.3276       32.3433       18.5962       11.5731
   7  19 3142.6064    3.9518  0.9218 11.2253  0.0000  0.0490   0.1397   0.1082    0.5905   0.0000   442.2585      -13.0003      -10.0837      -5.95568      -1.89996      -10.1713       15.6452       18.6179       17.6585       13.2672       9.15199       5.29541
   7  20 3279.8218    3.5889  1.5037 11.1406  0.0000  0.0548   0.1044   0.1304    0.4769   0.0000   435.1033       3.77156     -0.964713       3.94821       3.75512      -4.18936       12.7147       14.5953       12.1716       11.7845       9.25952       7.03983
   7  21 3417.5183    3.0869  1.8608 10.6852  0.0000  0.0553   0.0774   0.1465    0.4112   0.0000   439.3080      -5.95624       28.2993      -3.46291      -2.19771       3.80200       12.0976       14.0275       13.9809       11.5462       9.35546       7.30108
   7  22 3555.2223    2.7071  3.1615  9.1146  0.0000  0.0731   0.0513   0.1917    0.7286   0.0000   442.4019       1.53416       31.5300      0.472372      -18.6554      -8.08588       16.1817       19.9951       18.6194       16.0997       12.0730       8.82239
   7  23 3693.2602    2.2524  4.3948  9.4513  0.0000  0.0925   0.0376   0.2442    0.2937   0.0000   401.3298       1.25759       28.0905      -24.3207       29.4454      -20.6385       20.5948       25.3278       24.3843       20.3712       15.8354       10.5391
   7  24 3831.5141    1.8757  6.4529  8.4855  0.0000  0.1130   0.0263   0.3094    0.3621   0.0000   442.3910       8.23793      -65.5503      -9.33667       27.2982      -9.98990       24.4709       30.0129       27.7771       25.2051       18.9354       13.6287
   7  25 3970.2792    1.5931  7.8553  8.7402  0.0000  0.1401   0.0209   0.3592    0.1899   0.0000   446.4960      -44.3943       74.8364      -20.6798      -32.9442      -4.00138       28.4546       37.1026       33.8534       29.5468       23.0390       15.6439
   7  26 4109.6021    1.3384  9.6033  8.6943 -0.0002  0.1574   0.0172   0.4310    0.1472   0.0000   432.4686      -23.7924       64.6759      -21.4031       10.1984       25.0318       34.9291       42.3302       39.9157       34.5537       27.1261       18.8246
   7  29 4527.0455    0.7929 17.3367  8.7971 -0.0016  0.3115   0.0096   0.8535    0.0760   0.0000   590.7172      -43.9259      -33.9835      -44.8267       43.5160      -16.2748       65.6910       79.8446       78.1296       65.1593       53.8663       37.4690
   8   9 1806.1667    0.3295  0.3111  8.9900  0.0000  0.0290   0.0198   0.0566    0.0753   0.0000   438.7118       6.45130       5.64908      -5.18423     0.0829432       1.98493       5.08877       5.37124       6.39832       5.52378       4.22379       3.18843
   8  11 2085.9924    0.6519  0.8276  8.9428  0.0000  0.0394   0.0234   0.0905    0.1652   0.0000   427.6574      -4.62343       9.02676      -14.5505       7.34222       2.11323       7.64879       8.56591       8.22530       8.16735       6.28469       5.11095
   8  12 2225.1093    0.9375  0.7813  9.2550  0.0000  0.0370   0.0341   0.0873    0.2029   0.0000   448.4321       3.55561       9.20663      -9.69393      -5.97666       5.40012       7.87626       9.38488       8.40156       8.29292       5.92758       4.94268
   8  13 2362.8495    1.2679  0.9544  9.0293  0.0000  0.0364   0.0399   0.0967    0.3778   0.0000   436.0052       12.1041       4.06058      -4.62958       4.80767       6.08870       6.98144       8.58733       8.17949       7.28912       6.29894       4.41867
   8  14 2499.4035    1.7442  0.9316  9.8713  0.0000  0.1504   0.0560   0.1031    0.3620   0.0000   449.0222       3.37780       17.1935       8.79148      -5.44006       6.10661       52.5222       65.8738       60.0003       49.4608       39.1035       20.1674
   8  15 2636.0981    2.2034  0.9649  9.7729  0.0000  0.0351   0.0689   0.0955    0.5015   0.0000   437.4214       2.76049       11.1515       4.12145      -3.12698      -5.12591       7.12156       7.64002       8.04216       7.20693       5.76968       4.34273
   8  16 2773.6956    2.9205  0.8310 10.2145  0.0000  0.0309   0.0970   0.0856    0.5869   0.0000   436.6470       2.22771       12.4399     -0.384069       3.08727       2.19297       6.43338       7.15593       7.03880       6.32670       5.20661       4.06361
   8  17 2911.4522    3.3622  0.8139 10.8242  0.0000  0.0311   0.1113   0.0807    0.4108   0.0000   425.6673      -6.49118       5.46226       1.38943      -13.9501      -8.71533       6.33031       7.60424       7.18814       6.43293       5.29600       3.83068
   8  18 3049.1187    4.0456  0.8816 11.1182  0.0000  0.0354   0.1260   0.0827    0.4778   0.0000   439.2491      -3.79851       19.6789       1.99738       1.47387     -0.609043       8.01511       9.43641       9.54274       8.13294       6.55916       4.59816
   8  19 3186.7002    3.9704  1.1730 10.8631  0.0000  0.0408   0.1180   0.1086    0.8368   0.0000   446.0591       3.69734      -3.61490      -12.7099       7.08415      -8.47091       8.47387       9.29333       9.66923       8.87036       6.78120       5.43263
   8  20 3324.3609    3.4849  1.5483 10.8883  0.0000  0.0513   0.0867   0.1152    0.3677   0.0000   448.4912       7.85592       16.0595      -14.9035      0.936667      -7.44164       9.34475       11.7693       10.9236       10.3284       8.01839       6.69217
   8  21 3462.3689    3.0656  2.2524 10.0658  0.0000  0.0551   0.0644   0.1467    0.3772   0.0000   430.3025      -7.88001   -0.00882567       6.27985      -8.01206     -0.183061       11.0279       13.0269       12.4639       11.0396       9.13155       7.42146
   8  22 3600.7210    2.4148  3.7155  9.7461  0.0000  0.0782   0.0423   0.1958    0.2659   0.0000   418.5767      -26.2669     -0.212493       16.2873      -8.66857       8.61265       14.7714       18.4912       17.0945       15.5049       12.8945       9.73541
   8  23 3739.2289    2.1468  4.9734  8.7695 -0.0005  0.0931   0.0310   0.2304    0.3521   0.0000   425.2541      -10.4953       21.5580      -8.20111      -17.2124      -7.39264       18.1919       22.0646       21.4530       19.6537       16.0578       11.4102
   8  24 3878.4289    1.7589  6.5030  9.0188  0.0000  0.1113   0.0235   0.2884    0.1794   0.0000   455.2341      -50.9479       14.3439      -39.7037       24.9298       7.25348       21.3155       26.4706       25.0764       22.7895       18.8362       13.5818
   8  25 4017.2344    1.4670  8.4308  8.6317  0.0000  0.1303   0.0172   0.3595    0.1512   0.0000   422.7539       40.1291      -11.1310      -77.4756      -3.88499       22.3692       25.2915       31.3310       29.8131       26.7697       21.8884       16.6148
   8  27 4296.5590    1.0422 13.3924  8.7725 -0.0029  0.2034   0.0116   0.5623    0.0865   0.0000   438.1918      -48.4744       73.2875      -61.5696       26.7311       12.2776       39.1752       48.6155       46.5177       41.2020       34.6779       25.8456
   8  28 4435.8924    0.9037 14.9004  8.7400  0.0000  0.2353   0.0101   0.6519    0.0767   0.0000   459.4717      -114.646       92.1342       3.12890      -29.8077       23.2210       45.3770       56.2684       54.4905       49.0321       40.3900       29.3735
   9   8 1702.4158    0.2662  0.2413  8.9573  0.0000  0.0226   0.0178   0.0516    0.0635   0.0000   433.3328      0.230959       14.2288      -2.97020      0.528046       1.33205       3.75945       4.02628       4.71409       4.57835       2.93829       3.38998
   9   9 1843.5504    0.3644  0.5378  8.9475  0.0000  0.0338   0.0169   0.0823    0.0855   0.0000   435.6556       1.39739       3.60027      -7.10036      -2.09951      0.436423       5.54095       7.36404       6.71682       6.04216       5.88817       4.05354
   9  10 1984.1822    0.5454  0.5731  8.6833  0.0000  0.0404   0.0222   0.0677    0.1419   0.0000   430.4300      -10.0303       15.0895      -1.54920       2.63431     -0.409278       6.12368       7.35570       6.43812       6.31057       6.71588       4.57421
   9  11 2125.0441    0.7150  0.8878  8.5688  0.0000  0.0395   0.0226   0.0880    0.2143   0.0000   435.0636      -4.68998       2.98493       9.35927      -7.39930       6.23934       6.68204       8.14165       7.85172       7.02602       6.47697       4.90314
   9  12 2264.4826    0.9868  0.9243  9.0024  0.0000  0.0370   0.0318   0.0871    0.2469   0.0000   432.6492      -4.49249       10.1283       6.03586      -2.81238       3.94130       6.61660       7.44374       8.48525       6.63456       6.16111       4.52308
   9  13 2402.2560    1.4283  0.8445  9.3284  0.0000  0.0312   0.0450   0.0813    0.3083   0.0000   441.4303       5.25166       13.0836      -9.95061       5.19897      -10.0500       5.56989       6.34059       6.41844       6.14796       5.18288       4.22889
   9  14 2539.5266    1.8073  0.9756  9.5658  0.0000  0.0369   0.0526   0.0828    0.4119   0.0000   434.9432      -11.6298       6.34908      -13.5341      -4.73780      -11.9851       5.78943       7.79086       7.33057       6.94755       5.81184       4.53014
   9  15 2676.9679    2.3740  0.9372 10.2970  0.0000  0.0334   0.0716   0.0888    0.3726   0.0000   439.2396      -8.61599       18.6849       2.84339     -0.991972      0.437556       6.50205       7.81291       7.81970       6.76764       5.77781       4.59997
   9  16 2815.1577    3.0830  0.8383 10.1115  0.0000  0.0292   0.0961   0.0815    0.5878   0.0000   436.3666      -13.7392       5.84418       3.16020      -3.41629      -4.81705       5.71202       6.87370       7.03058       5.66169       5.51447       4.39232
   9  17 2953.4241    3.6581  0.8606 10.8744  0.0000  0.0333   0.1122   0.0809    0.4383   0.0000   437.4865       8.23366       8.09082      -2.44633      -7.49044       4.83305       6.25336       6.96602       7.31956       6.48486       5.83312       4.30916
   9  18 3091.5224    3.9489  0.9942 11.0703  0.0000  0.0341   0.1180   0.0874    0.5053   0.0000   442.8813       3.58867       2.66423      -5.95030       1.28143       2.83395       6.61716       7.27166       7.30014       6.65103       5.88752       4.49019
   9  19 3229.4302    3.9298  1.2280 10.5696  0.0000  0.0400   0.1032   0.0977    0.7397   0.0000   434.1154      0.996166       10.7066      -6.01621      -5.10861     0.0332233       7.57498       9.27852       9.48911       9.10414       7.26098       5.19867
   9  20 3367.6002    3.2493  2.1222 10.8207  0.0009  0.0528   0.0670   0.1396    0.2038   0.0000   430.3875      -5.48355       19.0146       2.09475       4.45595       6.45137       9.49441       11.1293       11.4040       9.88130       8.60508       7.02032
   9  21 3506.1357    2.8899  2.6433 10.1843  0.0000  0.0578   0.0538   0.1534    0.2255   0.0000   438.6282      -4.84614       38.8047      -12.7243      -6.39143      -7.13530       10.2652       12.1398       12.7064       11.6203       9.42756       7.31970
   9  22 3645.0236    2.3293  3.9815  9.6423  0.0000  0.0743   0.0372   0.1952    0.2061   0.0000   450.7939      -33.9536       11.5209       24.9765      -9.11898       9.06548       13.2992       16.0181       15.4338       14.5136       12.3304       9.64938
   9  23 3784.0268    1.9447  5.4962  9.3658  0.0000  0.0965   0.0262   0.2373    0.1613   0.0000   427.5598      -15.6499      -33.9927       23.7938       9.09718       15.5001       16.9867       21.0329       21.1689       18.6889       16.0787       12.5264
   9  24 3923.1128    1.6215  6.9513  9.1390  0.0000  0.1112   0.0203   0.2945    0.1325   0.0000   488.4575      -31.6227       28.1188      -8.23811       56.2244      -5.72382       19.0379       24.1306       22.8983       20.9476       17.9893       14.2282
   9  25 4062.7635    1.3741  9.3925  8.7450 -0.0006  0.1344   0.0151   0.3638    0.1178   0.0000   417.9189       6.51102      -38.3042      -6.75277       6.74796      -13.5707       23.1788       29.6216       28.0778       26.0575       22.2074       17.0040
   9  26 4202.7681    1.1805 10.9046  8.8431 -0.0020  0.1589   0.0130   0.4279    0.0909   0.0000   469.5367       11.6824       53.7091      -11.6093       15.6067      -22.8873       26.5649       33.7642       33.4819       29.8276       25.9959       20.0794
   9  27 4342.8764    0.9862 14.2887  8.8214  0.0000  0.2165   0.0106   0.6004    0.0761   0.0000   446.9171       50.3837       13.0805      -52.2427      -4.43817      -21.7267       34.4137       44.6243       43.7362       40.9184       33.5851       26.8816
   9  29 4623.9465    0.6721 18.9349  8.8098  0.0000  0.3281   0.0074   0.8754    0.0562   0.0000   418.4603      -50.0307      -4.54503      -12.5521       27.9483      -13.4215       53.2523       68.9187       67.2259       61.8859       53.0847       41.0625
  10   7 1592.9277    0.1908  0.1564  8.8745  0.0000  0.0215   0.0156   0.0389    0.0497   0.0000   430.9087      0.323317       9.72552    -0.0305338      -3.09261    -0.0592920       3.56897       4.09203       4.53270       3.59296       2.84292       2.74820
  10   8 1737.7790    0.2676  0.3762  8.8136  0.0000  0.0298   0.0144   0.0670    0.0686   0.0000   433.7272      -2.36860       15.1552       1.56933      -1.85557    -0.0582428       5.03917       5.51945       5.41707       5.41073       5.36789       3.51709
  10   9 1879.9454    0.4263  0.5234  8.7722  0.0000  0.0340   0.0176   0.0666    0.0964   0.0000   433.6764      -1.45861       14.6183      -1.64761       6.21625     -0.597580       4.85011       5.99486       7.09173       6.18472       5.22514       3.81471
  10  11 2162.9174    0.7609  0.8459  8.7663  0.0000  0.0347   0.0246   0.0864    0.2147   0.0000   440.6806      -3.35307       6.77893     -0.643633       4.06207      -10.6049       5.12099       6.34672       6.63454       6.99560       4.65836       4.43892
  10  12 2302.7475    1.0455  1.0319  9.4343  0.0000  0.0376   0.0308   0.0941    0.2267   0.0000   441.3130       8.66656       1.84328      -14.8395      -7.29601      -6.89293       6.04217       7.38841       7.62057       7.01244       6.52977       4.68668
  10  13 2440.7638    1.4532  1.0548  9.2475  0.0000  0.0343   0.0404   0.0906    0.3458   0.0000   430.7217     -0.893493       6.23624      -4.61508       3.22282       5.18129       5.74522       6.76650       6.76717       6.42511       5.72253       4.61710
  10  14 2578.6073    2.0111  0.8582 10.3221  0.0000  0.0315   0.0592   0.0782    0.2507   0.0000   445.2617       6.15506       1.74336       5.56601       2.04077      0.127136       5.39752       6.22686       6.19090       5.87374       5.47952       4.21923
  10  15 2717.0233    2.5475  0.9037  9.7812  0.0000  0.0304   0.0741   0.0810    0.5526   0.0000   438.6918       2.59891       15.8219      -5.91755      -3.42832      -2.26897       4.64197       5.86371       6.13794       5.85615       4.61154       3.72412
  10  16 2855.6652    3.0133  0.9372  9.5633  0.0000  0.0307   0.0833   0.0770    0.7786   0.0000   432.1436       5.84422       8.35367      -1.53502      -6.06636       2.76428       5.02107       5.59189       5.78933       5.52804       4.74178       4.07629
  10  17 2994.4701    3.7500  0.8240 10.7931  0.0000  0.0296   0.1085   0.0707    0.4412   0.0000   436.8004       8.03113       18.2466       6.36373      -2.84830       2.31931       4.70235       5.84775       6.12245       5.77525       4.74612       3.88682
  10  18 3132.8148    3.9721  1.2363  9.6559 -0.0017  0.0377   0.0995   0.0936    1.8500   0.0000   436.7420       5.15092       21.9352       1.61806       2.98929      -3.22618       6.29941       7.42854       7.11021       7.05437       6.10566       5.13638
  10  19 3271.2890    3.6618  1.5444 10.1144  0.0000  0.0401   0.0814   0.1081    0.5756   0.0000   438.6781       16.0458       3.72653       4.80990      -5.74066      0.491408       6.72166       8.14613       8.24967       8.14978       6.67480       5.24785
  10  20 3410.0688    3.1740  2.1816 10.2566  0.0004  0.0492   0.0600   0.1294    0.2460   0.0000   435.4542     -0.223292       14.0587     -0.191045      -1.66756      -1.42425       8.11322       9.68267       9.93945       8.89746       8.05970       6.52243
  10  21 3548.9619    2.6296  3.0184 10.3494  0.0000  0.0618   0.0449   0.1552    0.1543   0.0000   458.4712      -15.6159       14.7224       1.72268      -5.65327      -7.48564       9.84903       11.6010       11.8335       11.0067       10.1830       7.90553
  10  22 3688.1952    2.2451  4.2838  9.7758  0.0000  0.0747   0.0321   0.1966    0.1377   0.0000   424.0461      -8.79145       35.4383       5.78205      -23.9003      -3.80328       11.4384       14.5054       14.0825       13.6916       11.7652       9.43124
  10  24 3967.6188    1.5298  7.5926  9.0467  0.0000  0.1089   0.0177   0.2973    0.1143   0.0000   453.7925       5.39723       13.4234       16.3116      -17.0572      -14.6753       16.8486       20.9750       20.9738       19.7998       17.4110       13.9411
  10  25 4107.8377    1.2940 10.2348  8.9322  0.0000  0.1353   0.0134   0.3945    0.0856   0.0000   416.6413       42.3105      -9.42970       19.0924      -2.50498      0.270044       21.1260       26.9337       26.7998       25.3067       22.1495       17.4516
  10  27 4388.0805    0.9150 14.8777  8.7893  0.0000  0.2118   0.0094   0.5982    0.0695   0.0000   494.2285      -21.1029       63.1684      -42.6826      -24.2647       2.35093       32.0184       41.1147       41.0903       38.3595       33.8861       26.7685
  11   8 1772.2123    0.3565  0.3554  8.9126  0.0000  0.0338   0.0179   0.0504    0.0763   0.0000   434.8755      -5.93103       17.4181     -0.160545     -0.899148      0.790883       3.25690       5.67274       5.54403       4.40931       5.11021       3.62277
  11   9 1915.3476    0.4793  0.5416  8.7636  0.0000  0.0272   0.0183   0.0651    0.1070   0.0000   434.1364       1.54031       8.99701       4.99211       10.5761      -2.58074       4.28082       4.74372       5.25344       5.16970       4.56044       3.62932
  11  10 2057.9565    0.6470  0.7166  8.4624  0.0000  0.0312   0.0205   0.0675    0.1637   0.0000   439.0141      -2.79578       10.7894       5.27089      -2.64189      -2.77425       4.01996       5.34498       5.49871       4.88050       4.52187       3.53237
  11  11 2199.7644    0.8416  0.7272  9.0187  0.0000  0.0362   0.0263   0.0660    0.1734   0.0000   433.8032      -6.42080       18.6238     -0.288009      -7.96493      -5.13511       6.75395       8.82304       8.34098       7.41870       6.21787       4.46891
  11  12 2339.9762    1.1639  0.9445  9.3760  0.0000  0.0338   0.0336   0.0828    0.2576   0.0000   435.5568     -0.299994       22.8291      -3.42565       1.01007      -4.85512       4.57295       5.90619       6.13191       5.76422       5.08840       4.42427
  11  13 2478.4130    1.5960  1.0156  9.2071  0.0000  0.0336   0.0426   0.0877    0.4510   0.0000   444.7383       5.37194       5.68322      -4.20882       6.88771       6.62924       4.70152       5.63298       5.67538       5.79731       4.85771       4.27514
  11  14 2616.8918    2.1032  1.0503  9.6166  0.0000  0.0316   0.0545   0.0864    0.4372   0.0000   431.2588      0.371446       4.49481      -9.53421       8.87728       6.78806       4.58521       5.85164       5.77333       5.36388       4.91028       4.13098
  11  15 2756.0825    2.6995  0.9987  9.9905  0.0000  0.0309   0.0691   0.0764    0.4257   0.0000   436.1894       4.66698       14.9023      0.103157      -4.95606      -1.59950       4.67902       5.41367       5.65400       5.31821       4.86550       4.10185
  11  16 2895.3027    3.3789  0.9219 11.0119  0.0000  0.0296   0.0924   0.0795    0.3121   0.0000   441.0614       8.43247      0.109622      -5.14164      -4.26061      -1.93918       4.45891       5.49658       5.70347       5.20966       4.56104       3.96023
  11  17 3034.4534    3.9320  0.9780 10.5096  0.0000  0.0307   0.1022   0.0784    0.6260   0.0000   433.7148       3.27925       5.67108      -2.42647      -6.49628       2.63176       4.41219       5.46647       5.63159       4.98644       4.50553       4.00640
  11  18 3173.3733    4.1774  1.1168 10.9899  0.0000  0.0320   0.1074   0.0900    0.4923   0.0000   442.2728       7.54686       17.5569      -14.6606      -1.65540       7.48299       5.10208       6.41179       6.33131       6.06159       4.98051       4.38791
  11  19 3312.2895    3.3909  1.7241 10.3473  0.0000  0.0413   0.0698   0.1085    0.3542   0.0000   434.6184      0.676297      -15.1027      -14.5869      0.193706      0.825506       6.12601       7.26756       7.43300       6.87184       6.45373       5.42011
  11  20 3451.5141    2.9597  2.4098 10.1949  0.0000  0.0514   0.0516   0.1258    0.2051   0.0000   429.7504      -12.7344       11.7668       7.87305      -4.90173     -0.717376       7.67437       9.62045       9.69392       9.10466       8.23046       6.96235
  11  21 3590.9692    2.5498  3.6289  9.6284  0.0000  0.0657   0.0366   0.1557    0.1719   0.0000   437.8714      -14.9418       11.4980      -1.83668      -9.91788       4.05311       9.25981       11.8684       11.8514       11.6683       10.1482       8.25573
  11  22 3730.7839    2.1160  5.1937  9.2990  0.0000  0.0795   0.0263   0.2089    0.1429   0.0000   444.5122       17.9972      0.159633       15.2359     -0.161309      -2.35079       11.1829       14.5354       14.1886       13.4822       12.2320       10.4225
  11  23 3870.5976    1.7187  6.8095  9.2004  0.0000  0.0960   0.0194   0.2626    0.1091   0.0000   440.8416       9.86533       36.6732       17.9778       1.83938      0.909203       13.5462       17.3716       17.4685       17.0808       14.9071       12.2492
  11  24 4010.6588    1.4455  8.0746  8.8689  0.0009  0.1118   0.0156   0.2952    0.1083   0.0000   443.5698      -3.39025       2.13348       20.6638     -0.319359      -7.63869       15.7536       19.6134       20.0897       18.9377       16.8647       14.2365
  11  25 4151.1302    1.2465 10.4889  8.8449  0.0000  0.1364   0.0123   0.3743    0.0839   0.0000   386.7594      -2.47007      -59.2934      -5.09579       39.8320       5.96751       19.0160       24.1544       24.7420       23.5935       20.7617       17.2722
  11  26 4291.7368    1.0350 12.3129  8.8235  0.0000  0.1694   0.0103   0.4554    0.0718   0.0000   482.9486      -44.6373       3.08477      -34.3884       53.1652       7.20273       22.6231       30.0735       29.6897       28.1930       25.5022       21.0946
  12   7 1660.2541    0.2426  0.2493  8.7764  0.0000  0.0222   0.0138   0.0427    0.0537   0.0000   434.7656      0.419417       13.9696      -2.32445      -8.40730      0.132204       3.87449       4.43500       4.24995       3.97043       4.10012       3.20269
  12   8 1805.7845    0.3606  0.3433  8.9522  0.0000  0.0422   0.0163   0.0447    0.0689   0.0000   438.4049      -2.39414       4.09904       1.76827       1.68636      0.818685       8.06814       10.4312       11.1668       9.82077       8.06534       4.46610
  12   9 1949.9916    0.5275  0.6387  8.7087  0.0015  0.0329   0.0178   0.0688    0.1096   0.0000   437.7546     -0.999439       14.1772       8.85745      -1.21671     -0.136970       4.11619       5.44669       4.92839       5.28546       4.44426       3.96303
  12  10 2093.5895    0.6545  0.7282  8.9760  0.0000  0.0301   0.0203   0.0680    0.1280   0.0000   442.2654      -9.52013       9.59850       2.96340       1.51783      -4.31621       3.81625       4.62241       4.84733       4.74573       4.17283       3.44288
  12  11 2235.7731    0.9874  0.7804  8.9584  0.0000  0.0280   0.0279   0.0678    0.1789   0.0000   435.9852      0.212264       15.3450      -10.2636      -5.05229       2.27984       3.56637       4.73255       4.47832       4.43272       4.20074       3.39182
  12  12 2376.3012    1.2886  0.9937  9.4623  0.0000  0.0345   0.0339   0.0826    0.2441   0.0000   434.9091      -3.12218       8.70009      -2.29359      -12.0727      0.857252       5.20193       6.54486       6.66056       5.62120       5.66003       4.43672
  12  13 2515.4401    1.7191  1.0346  9.9836  0.0000  0.0369   0.0454   0.0810    0.2998   0.0000   431.8734      -1.46946       9.53904    0.00564675      -1.60738       4.75685       4.30904       6.09326       5.37594       5.79230       5.38356       4.21795
  12  14 2654.5637    2.1665  1.0517  9.6445  0.0000  0.0308   0.0550   0.0824    0.5138   0.0000   443.9590      -5.30729       11.5676     -0.774201      0.281349      -7.39482       3.99186       4.86229       5.08316       5.06226       4.49675       3.79414
  12  15 2794.4762    2.8066  0.8801 10.6846  0.0000  0.0280   0.0754   0.0754    0.2868   0.0000   440.0090      -3.16130       16.2006       10.6553      -3.32256      -7.90345       3.40118       4.48533       4.35559       4.48642       3.83585       3.52412
  12  16 2934.3520    3.5675  0.8930 11.3469  0.0000  0.0306   0.0970   0.0736    0.2698   0.0000   437.2407      -7.66059       19.1839      -2.11028     -0.169928      -7.28844       4.62344       6.30992       6.22292       6.65895       5.46547       4.37409
  12  17 3073.7640    4.0064  0.9499 11.1227  0.0002  0.0288   0.1031   0.0750    0.3581   0.0000   438.0074      -1.06614       9.17359       1.78075      -1.69667      -4.15001       4.02718       4.78980       5.27001       4.74148       4.55853       3.90830
  12  18 3213.1555    3.7477  1.4210 10.9255  0.0000  0.0357   0.0797   0.0985    0.2921   0.0000   443.5859      -10.1134       11.2727       12.0691       3.12158      0.641541       4.64226       5.89984       5.95871       6.00297       5.17339       4.51943
  12  19 3352.6380    3.4262  1.8344 10.7843 -0.0004  0.0418   0.0658   0.1086    0.2148   0.0000   445.4438      -2.39016       11.6685       5.55168       5.91910     -0.124795       5.59324       6.74784       6.93858       6.72442       6.30961       5.40228
  12  20 3492.2778    2.8681  2.5262 10.2630  0.0000  0.0498   0.0477   0.1290    0.1706   0.0000   427.3431       4.23846       25.2434      -6.28809     0.0663491      -5.21238       6.45613       8.18312       8.52739       8.16096       7.43209       6.20843
  12  21 3632.2858    2.3238  3.8467  9.7421  0.0000  0.0643   0.0311   0.1621    0.1270   0.0000   431.7002     -0.644736      -14.2834      -12.9285       5.91375       6.28493       8.35924       10.8110       10.8769       10.3586       9.57894       8.18227
  12  22 3772.4499    1.9921  5.5206  9.5466  0.0013  0.0818   0.0239   0.2145    0.1049   0.0000   436.4464       6.71134       19.3559      -4.14096      -7.74658       18.1076       10.8026       13.9854       14.1957       13.9111       12.4248       10.4952
  12  23 3912.8609    1.6356  7.0600  9.2810  0.0015  0.0958   0.0182   0.2564    0.1008   0.0000   449.1781       3.66709       33.7142      -2.32071       5.91476       12.0445       12.5562       15.6654       15.8859       16.1851       14.1883       12.1325
  12  24 4053.2712    1.3610  9.7208  8.8693  0.0000  0.1203   0.0133   0.3328    0.0960   0.0000   440.8121       2.33980       39.3114      -22.0359       31.1092      -13.8296       16.2873       20.2097       20.6657       19.9428       17.8462       15.4198
  12  27 4475.9266    0.8003 16.5068  8.9381  0.0000  0.2302   0.0075   0.6411    0.0513   0.0000   460.9831      -19.4774       42.7291      -61.4700       30.9758       15.0368       28.8994       37.1528       38.8714       36.4279       33.6129       28.9122
  12  28 4617.6952    0.6998 19.4917  8.7623  0.0000  0.2837   0.0060   0.7560    0.0459   0.0000   419.9675      -75.3772      -26.5701       44.9138       16.6780      -12.0218       35.5173       46.2383       47.0442       46.0280       40.8854       35.4763
  13   5 1382.3238    0.1126  0.1367  8.8305  0.0000  0.0205   0.0112   0.0462    0.0397   0.0000   436.6053      -4.30757       20.6286      -5.39204      -1.82473       3.62895       3.69066       3.67231       4.39990       4.50457       2.41761       5.20433
  13   7 1692.3275    0.2409  0.2080  8.8846 -0.0030  0.0274   0.0153   0.0400    0.0486   0.0000   436.0130      0.995465       14.5589     -0.836857       1.86495       4.14396       2.98299       3.31231       2.69514       3.07111       3.47421       3.20741
  13   9 1983.8116    0.5679  0.5619  8.6854  0.0000  0.0259   0.0189   0.0569    0.1167   0.0000   439.3106       5.30544       9.89125      -1.38608      -1.56699     -0.689050       3.02499       4.04987       3.77562       4.05955       3.41821       3.14516
  13  10 2128.4526    0.7252  0.7759  8.6968  0.0000  0.0303   0.0205   0.0671    0.1548   0.0000   438.1601      -8.44239       15.9520       10.7634       1.13243      -4.20786       3.86597       4.39632       4.49728       4.59790       4.24980       3.84340
  13  11 2271.1062    1.0178  0.9547  8.8410  0.0000  0.0306   0.0258   0.0749    0.2203   0.0000   436.8078      -7.15350       11.1939       4.26317      -2.24931      -1.73123       4.14260       5.02195       5.35948       5.17067       4.75633       4.17233
  13  12 2411.8256    1.4185  0.9959  9.6958  0.0000  0.0328   0.0364   0.0782    0.2128   0.0000   435.9897      -5.60008       14.0717      -3.15712       5.20916      -3.60057       4.46437       6.07891       6.49364       6.30756       5.36103       4.41966
  13  13 2551.6825    1.8678  1.0042  9.8378  0.0000  0.0296   0.0472   0.0806    0.3085   0.0000   433.9267      0.916976       10.8695       1.03866       2.97233     -0.972993       3.56833       4.44864       4.70700       4.43143       4.23630       3.68248
  13  14 2691.6237    2.4304  1.1038  9.6107  0.0000  0.0309   0.0574   0.0815    0.6106   0.0000   435.7147      -3.19068       16.0819     -0.854571      -1.53562      0.798940       3.86946       4.76945       4.70170       4.82386       4.53416       4.01559
  13  15 2832.1480    3.1711  0.8389  9.8655  0.0000  0.0270   0.0823   0.0648    0.7207   0.0000   435.8216      -1.21275       11.4260       5.92818     -0.568650      -3.87920       3.19450       4.21285       4.53884       4.41026       3.98700       3.39324
  13  16 2972.5265    3.6949  0.9436 10.8579  0.0000  0.0282   0.0911   0.0701    0.4128   0.0000   443.0179       8.05992       18.3151       1.58857      -8.01579      -3.68163       3.65577       4.56780       4.39393       4.39053       4.13985       3.69682
  13  17 3112.4137    3.8806  1.0577 10.6042  0.0000  0.0297   0.0914   0.0757    0.5233   0.0000   433.3523       3.40751       15.8747      0.257749       4.45280      -2.51107       3.98162       4.88661       5.05873       4.94529       4.49820       3.88472
  13  18 3252.2534    3.6883  1.4323 10.5272  0.0000  0.0338   0.0765   0.0930    0.3589   0.0000   442.8134      -5.52780       2.42016       6.70873       4.16957      -8.41139       4.20472       5.37599       5.59924       5.18948       4.91394       4.08476
  13  19 3392.3093    3.2068  2.0863 10.5736  0.0000  0.0435   0.0554   0.1091    0.1819   0.0000   432.7450      -19.2583       18.1445       6.63123      -3.27599       4.96362       5.46563       6.72579       7.00358       6.97002       6.33292       5.34530
  13  20 3532.5104    2.6566  3.2842 10.0888  0.0000  0.0564   0.0376   0.1408    0.1288   0.0000   438.4477      0.854149     -0.199105      -10.2743      -12.1477       2.46918       7.23078       8.97124       9.17186       8.99731       8.27752       7.38466
  13  21 3672.9756    2.2122  4.2861  9.9757  0.0000  0.0666   0.0285   0.1738    0.0994   0.0000   444.0599      -15.0032       17.6278     -0.492497       17.3191      -8.34082       8.33468       10.7352       10.8644       10.9059       9.88939       8.37869
  13  22 3813.5956    1.8502  6.1988  9.3976  0.0000  0.0873   0.0202   0.2188    0.0973   0.0000   425.4414       10.3667       30.5163      -8.72122       5.29142      -7.12866       10.0968       13.2530       13.3493       13.5582       12.3648       10.3210
  13  23 3953.9650    1.5599  7.8506  9.3291  0.0000  0.1015   0.0160   0.2798    0.0805   0.0000   457.0265       26.5527      -3.25834       10.5721       22.3806     -0.293474       11.8189       16.1239       15.7896       16.0644       14.3585       12.4706
  13  24 4095.1081    1.3019 10.4125  8.8567  0.0000  0.1243   0.0121   0.3448    0.0854   0.0000   460.1506       15.9787       32.4306       23.4948      -12.7241      -20.9122       14.8392       18.6937       19.5833       19.3270       17.5384       15.1663
  13  25 4236.7177    1.0933 11.8477  8.8827  0.0000  0.1481   0.0102   0.4003    0.0698   0.0000   438.4301       26.2220       80.1375      0.171034      -4.69829      -4.89111       17.1361       22.1702       23.1403       22.8492       21.0122       17.9416
  14   6 1571.5475    0.1995  0.1773  8.8707  0.0000  0.0167   0.0129   0.0349    0.0446   0.0000   438.2651      -1.15331       16.0145      -1.57707       2.61389      0.431917       1.80055       2.46033       2.53563       2.91966       3.26728       2.29580
  14   8 1870.8259    0.4102  0.4312  8.9053  0.0000  0.0243   0.0157   0.0496    0.0734   0.0000   436.8299     -0.169152       14.0737      -2.47958      -2.77382       4.32308       2.77797       2.96673       3.84404       3.55884       2.94842       2.72331
  14  10 2162.5446    0.7898  0.7765  9.2075  0.0000  0.0319   0.0221   0.0720    0.1226   0.0000   439.9798      -1.78149       11.6652       4.47812       2.23468      -5.37163       2.73390       4.52303       3.93281       4.07074       3.67529       3.19864
  14  11 2305.6965    1.1546  0.8844  9.0871  0.0000  0.0282   0.0284   0.0676    0.2066   0.0000   435.4979      -4.66529       15.2794      -3.83183      -4.05582      -3.38461       3.57542       4.30265       4.13218       4.12290       3.85876       3.60456
  14  12 2446.6960    1.5329  1.0892  9.2300  0.0000  0.0334   0.0353   0.0759    0.3244   0.0000   437.4941       11.4799       8.75336      -3.90818     -0.490009      -2.22293       3.59991       4.79514       4.57914       4.49971       4.45560       3.87903
  14  13 2587.2717    1.9306  1.2548  9.6599  0.0000  0.0323   0.0422   0.0857    0.2903   0.0000   433.3228       4.28771       11.3147       1.00250       5.88698      -1.60192       3.58186       4.42570       4.68692       4.72308       4.44393       3.82192
  14  14 2728.1569    2.4745  1.1284  9.3408  0.0000  0.0323   0.0544   0.0761    0.8006   0.0000   437.5111      0.326922       8.81820      -4.37952      -5.42474      -2.47042       3.77483       4.86847       4.68749       4.73735       4.35715       3.76047
  14  15 2869.2289    3.3041  0.8067 11.1689  0.0000  0.0264   0.0857   0.0624    0.2832   0.0000   438.5747      -1.83338       15.3175       2.81401      -7.16334      -7.14917       2.86671       3.79375       3.96181       4.06843       3.64183       3.06094
  14  16 3010.1188    3.7899  0.9929 10.2882 -0.0001  0.0296   0.0896   0.0688    0.8202   0.0000   440.6322      -2.36438       9.47276       2.44162       1.35401      -2.45667       3.41063       4.42697       4.29311       4.22440       3.98206       3.67781
  14  17 3150.4731    3.9809  1.1458 10.8870  0.0000  0.0301   0.0889   0.0843    0.5165   0.0000   434.6065      0.267591       15.4773       4.49208       4.40334      0.307784       3.51987       4.51712       4.90052       4.80530       4.45564       3.91040
  14  18 3290.7372    3.6318  1.5310 10.7814  0.0002  0.0363   0.0692   0.0895    0.2852   0.0000   440.4212      0.801428       4.33610       1.82104     -0.373101      -7.11150       3.99872       5.27677       5.65174       5.21827       4.89367       4.55779
  14  19 3431.2936    3.0412  2.3318 10.4793  0.0000  0.0445   0.0487   0.1166    0.1764   0.0000   440.8907      -2.72525       18.9849      -5.96423      -8.17864      -1.22037       5.02382       6.31997       6.63540       6.42908       5.93533       5.45920
  14  20 3572.0181    2.5759  3.2882 10.0147  0.0007  0.0541   0.0350   0.1396    0.1358   0.0000   432.8598      -15.5146       9.28423      -13.6441       11.1288      -3.54221       5.92529       7.62001       8.00260       7.93623       7.26158       6.62554
  14  21 3712.9450    2.1406  4.6682  9.6950  0.0000  0.0698   0.0253   0.1749    0.1099   0.0000   447.2956      -6.61391      -2.57659       25.9061      -5.09495      -11.6450       7.25834       9.86020       9.81772       9.84011       9.46701       8.26165
  14  22 3853.9207    1.7917  6.8502  9.1871  0.0000  0.0856   0.0181   0.2316    0.1049   0.0000   443.0600       1.26134      -1.00860      -11.3615       8.35644       9.64740       9.49858       12.3827       12.7662       12.9869       12.0642       10.3954
  14  23 3994.9885    1.4523  8.4829  9.1063  0.0000  0.1042   0.0140   0.2819    0.0865   0.0000   454.1708       1.37641       15.6370       10.0302      -3.02544      -3.79187       11.7826       14.8951       15.5393       15.4930       14.3299       12.6004
  14  24 4136.7780    1.2603 11.0176  9.0770  0.0000  0.1285   0.0114   0.3602    0.0706   0.0000   427.0640       8.00671       8.52134      -7.57573      -15.5702       21.4275       14.3662       18.2851       19.5144       19.4100       17.8129       15.6889
  14  27 4561.5334    0.7425 18.2560  8.8343  0.0000  0.2407   0.0060   0.6408    0.0459   0.0000   533.2141      -4.84570       11.8102      -37.7200       66.9688      -33.9013       26.3960       33.9058       35.7617       36.2738       32.9443       28.7292
  15   7 1753.7865    0.3142  0.3661  8.8268  0.0000  0.0240   0.0133   0.0471    0.0591   0.0000   437.1429     -0.645233       15.4060     -0.328403       1.28534      -1.57894       2.34592       2.91350       3.62397       3.79403       3.62601       2.86714
  15   8 1902.2939    0.4394  0.4332  8.9422  0.0000  0.0222   0.0163   0.0460    0.0756   0.0000   435.3698      0.179204       15.7083     -0.961309     -0.527675      -1.03644       2.29275       2.91994       3.12252       2.88065       2.75003       2.66126
  15   9 2049.6113    0.6319  0.7250  8.8674  0.0000  0.0279   0.0181   0.0645    0.1241   0.0000   437.6028      -4.69563       9.67466      -1.54985      0.613885       2.82743       2.74066       3.59085       3.38127       3.61201       3.19473       3.26625
  15  10 2195.8288    0.8870  0.8780  9.1103  0.0000  0.0281   0.0226   0.0668    0.1568   0.0000   439.8285      0.971541       13.8757       1.87339      -2.94446       1.00021       2.98280       3.65598       3.85532       4.03353       3.38072       3.18705
  15  11 2339.4472    1.2157  0.9881  8.2877  0.0000  0.0287   0.0270   0.0691    0.3848   0.0000   438.0044      -1.72932       11.8579     0.0356794      -6.20005       1.09640       2.93449       3.64003       4.10899       3.77096       3.68867       3.29528
  15  12 2480.9706    1.6338  1.1032  9.4734  0.0000  0.0294   0.0368   0.0814    0.2827   0.0000   441.3346       2.09900       10.8337      -1.92647       1.10114       3.52948       3.10113       4.07669       4.05831       4.18996       3.86080       3.63223
  15  13 2622.3200    2.0979  1.0407  9.7265  0.0000  0.0281   0.0468   0.0710    0.3241   0.0000   439.4596      -6.49659       8.57482      -13.4055      -4.72880       1.97216       3.28576       4.37636       4.67827       5.04085       4.64959       4.35640
  15  14 2764.0605    2.7522  0.9447 10.5685  0.0009  0.0263   0.0648   0.0690    0.2745   0.0000   441.0800      -2.22726       24.0993     -0.601252      -4.06112       2.98904       2.97469       3.77546       3.74697       3.58692       3.64856       3.20810
  15  15 2905.7452    3.4809  0.9689 10.4231 -0.0000  0.0287   0.0792   0.0655    0.5386   0.0000   440.0915     -0.570857       18.6433       1.65094      -8.43255      -8.67794       3.03841       3.62496       4.04109       3.87643       3.69576       3.39041
  15  16 3047.0234    3.9586  0.9385 11.1777  0.0000  0.0252   0.0959   0.0733    0.3971   0.0000   436.3433      -4.57127       10.9831      -6.22251      0.958988       1.76776       2.96213       3.65038       3.80814       3.68495       3.52416       3.12652
  15  17 3187.9745    4.0345  1.0999 11.7877  0.0000  0.0335   0.0927   0.0728    0.2905   0.0000   437.4461      -2.95690       18.9570      -2.48618     -0.119385     -0.841796       3.34292       4.47812       4.62565       4.56001       4.48626       3.92767
  15  18 3328.7002    3.4321  1.7170 10.7677  0.0000  0.0372   0.0615   0.0961    0.2941   0.0000   441.3269       7.00167      -3.00272      0.713157      -11.1416      -3.70328       3.93105       5.09776       5.24047       5.62799       5.24929       4.52667
  15  19 3469.7451    2.9278  2.5394 10.5509 -0.0001  0.0473   0.0444   0.1208    0.1602   0.0000   447.4447      -15.7023       13.0033      -2.15544       7.24856       1.37728       5.39874       6.59977       6.87796       6.81647       6.24484       5.46908
  15  20 3611.0632    2.4309  3.9585  9.7744  0.0000  0.0592   0.0301   0.1533    0.1374   0.0000   435.5645      -6.01383       1.76079       13.4115       7.46944      -12.6450       5.99171       7.88836       8.22104       8.08214       7.43852       6.77457
  15  21 3752.3970    2.0383  5.2424  9.5322 -0.0007  0.0718   0.0220   0.1786    0.1032   0.0000   439.0039      -8.99565       34.8510      -1.11194      -3.18713      -4.15993       7.75763       9.90954       10.3037       10.2342       9.76982       8.88829
  15  24 4177.0008    1.1840 11.8177  8.8424  0.0000  0.1339   0.0099   0.3673    0.0740   0.0000   413.9547      -22.0869       26.2056       5.04620       2.52609       10.5975       14.1155       18.3484       19.0455       18.9033       17.5560       16.1811
  16   4 1293.7276    0.0725  0.0612  8.9369  0.0000  0.0487   0.0111   0.0361    0.0334   0.0000   439.7258       3.19691       16.0170      -2.08661     -0.213904       2.44858       3.58629       4.71977       5.06857       4.79937       4.39499       4.12275
  16   5 1467.2696    0.1309  0.1971  8.7771  0.0000  0.0198   0.0091   0.0439    0.0377   0.0000   435.2647      0.124268       16.7016      -1.82613      -3.64364     -0.899145       1.99860       2.36663       2.60151       2.59117       2.54220       2.46845
  16   7 1783.2430    0.3513  0.2719  8.8719  0.0000  0.0191   0.0158   0.0357    0.0562   0.0000   438.6403      0.897121       16.3848     0.0698174      -5.22657     -0.548582       1.66871       2.11317       2.49450       2.19802       2.19919       2.06555
  16   8 1933.1251    0.4764  0.5789  8.8317  0.0000  0.0272   0.0150   0.0561    0.0878   0.0000   435.2619      -5.87511       8.91441     -0.258536     -0.309477      -3.74200       2.40857       3.57733       3.53815       3.69201       3.61582       3.13446
  16   9 2081.5895    0.6581  0.6067  8.8988  0.0000  0.0222   0.0191   0.0550    0.1120   0.0000   437.2680      -1.43352       12.1334      -2.17079      -3.92514     -0.517260       2.23432       2.95006       2.90663       3.14932       2.90010       2.79368
  16  10 2228.3325    0.9508  0.9040  8.8220  0.0000  0.0292   0.0228   0.0652    0.2052   0.0000   438.9506       2.37299       14.7346    -0.0346454     -0.522320      -2.22322       2.57208       3.41066       3.50326       3.63991       3.42722       3.04168
  16  11 2372.5551    1.2818  1.0618  9.2996  0.0000  0.0287   0.0282   0.0776    0.2030   0.0000   433.5707     -0.532052       14.0928       3.56184      -4.29574      0.494782       3.05194       3.70113       3.58190       3.46439       3.46125       3.55529
  16  12 2514.7992    1.7027  1.0390  9.4764  0.0000  0.0269   0.0366   0.0712    0.2509   0.0000   436.5874      -1.51349       19.1421      -2.94554       2.76602      -3.83868       2.79708       3.63867       3.89231       4.02765       3.86109       3.40355
  16  13 2656.8322    2.2559  1.0695  9.8304  0.0000  0.0264   0.0489   0.0728    0.3243   0.0000   439.8839      -5.98016       13.9700      -8.93962       5.03005       1.14320       2.68625       3.29233       3.46694       3.53938       3.61434       3.16962
  16  14 2799.4802    2.7823  0.9727 10.3382  0.0000  0.0261   0.0613   0.0659    0.3026   0.0000   439.0055      0.868650       13.9728      0.854820      0.125994     -0.135449       2.71097       3.51766       3.52179       3.46515       3.32636       3.09823
  16  15 2941.6739    3.4009  1.0233 11.1152  0.0000  0.0276   0.0751   0.0667    0.2736   0.0000   440.0142      0.809605       7.64301     -0.799896     -0.787948       2.11214       2.83349       3.67628       3.83524       3.62742       3.60976       3.33979
  16  16 3083.4350    3.9411  0.9415 11.3910  0.0000  0.0261   0.0908   0.0676    0.3060   0.0000   439.9701       1.79656       4.05029      0.365601       2.42180      -2.04728       2.68485       3.27077       3.55511       3.43356       3.48453       2.95748
  16  17 3224.8810    3.9101  1.3714  9.5049  0.0000  0.0318   0.0769   0.0827    1.5277   0.0000   436.1945      -2.24407       10.2663      -2.88166      -10.7405      -1.14083       3.14278       3.78331       4.14579       4.30195       4.09752       3.63794
  16  18 3366.2680    3.2968  1.8591 10.7522  0.0000  0.0379   0.0580   0.1011    0.2725   0.0000   439.7250      -3.52530       6.65677       1.04322      -4.16447      -2.88031       4.08724       5.17426       5.41991       5.33474       5.11980       4.46717
  16  19 3507.8203    2.7650  3.0404 10.1970 -0.0013  0.0506   0.0368   0.1244    0.1540   0.0000   428.8509       1.29042       4.75119      -11.2578       6.04505      -5.57200       4.99858       6.57888       6.83308       6.94400       6.50165       5.84068
  16  20 3649.6807    2.3083  4.4325  9.5761  0.0000  0.0618   0.0259   0.1590    0.1323   0.0000   438.6268       5.82588       18.8637       3.53035       6.92458      -7.73372       6.25651       8.01170       8.10985       8.60630       8.09288       7.48023
  16  21 3791.4367    1.9501  5.5427  9.4947  0.0000  0.0730   0.0205   0.1872    0.0997   0.0000   448.3107      -21.4854       9.39292       14.8511      -6.18028      -20.9180       7.27334       9.47371       9.53457       10.0585       9.23753       8.43165
  16  22 3933.2172    1.5853  7.7920  9.2230  0.0002  0.0926   0.0148   0.2476    0.0811   0.0000   435.2011       8.79916       2.24070      -27.8969      -6.78628       17.6416       9.05498       11.6657       12.1976       12.7126       11.6336       10.6728
  16  23 4075.2077    1.3662 10.4562  8.8472  0.0000  0.1127   0.0111   0.3169    0.0795   0.0000   414.3531       26.9856       12.1786      -6.84712       9.80022       12.9029       10.9788       14.4058       14.9174       15.6301       14.2437       13.0691
  16  26 4501.9794    0.7683 17.0407  8.8810 -0.0018  0.2110   0.0060   0.5784    0.0446   0.0000   434.0976       25.5405       23.9982       2.62559      -33.5655      -4.31803       20.2579       26.6089       27.5535       28.4678       27.4073       24.5240
  17   6 1657.0598    0.2412  0.2607  8.8478  0.0000  0.0190   0.0116   0.0357    0.0468   0.0000   439.3588     -0.920976       16.2414      0.168747      -3.23400       1.68402       1.81322       2.17079       2.37777       2.25299       2.20754       2.17379
  17   8 1963.3102    0.5206  0.5580  8.7683  0.0000  0.0243   0.0155   0.0487    0.0914   0.0000   436.9284     -0.833322       17.4008       2.22266      -4.94534     -0.726796       2.22140       2.56917       2.85302       3.02515       2.63124       2.39623
  17   9 2112.9875    0.7239  0.7451  8.9706  0.0000  0.0265   0.0188   0.0604    0.1174   0.0000   438.3142      -4.25633       17.6215      0.807204     -0.934859       3.67621       3.14646       3.95836       4.59528       4.27358       3.97313       3.60058
  17  10 2260.2477    1.0080  0.9102  8.7595  0.0000  0.0263   0.0227   0.0658    0.2074   0.0000   442.0999       2.40038       14.4991     -0.837383      -1.21958      -1.49723       2.48810       3.25681       3.51095       3.58779       3.54207       3.03109
  17  11 2404.9518    1.4303  0.9396  9.5114  0.0000  0.0262   0.0315   0.0622    0.2006   0.0000   434.5180      -6.66327       18.4921      -4.53404      -6.71670      -1.13000       2.50586       3.11519       3.47207       3.44091       3.32581       2.98181
  17  12 2547.9853    1.8160  1.2092  9.2908  0.0000  0.0298   0.0352   0.0739    0.2979   0.0000   437.4012      -1.04868       11.6812      0.619791       1.78819      -4.46475       2.66645       3.53403       3.64880       3.68354       3.44291       3.23996
  17  13 2691.0107    2.3523  1.0442 10.0304  0.0000  0.0264   0.0499   0.0705    0.3300   0.0000   434.2966      0.308780       6.36244       3.95326      0.701853    -0.0721272       2.73064       3.64585       3.98971       4.24912       3.95220       3.44002
  17  14 2834.2722    3.0171  0.9115 10.2510  0.0000  0.0247   0.0661   0.0645    0.3585   0.0000   436.8375       5.27435       13.5175      -1.47512      -2.18489      0.594021       2.28819       3.03863       3.02598       3.05810       3.10231       2.82827
  17  15 2977.1465    3.4892  0.9964 11.0980  0.0000  0.0260   0.0748   0.0647    0.2643   0.0000   436.6952      0.311302       14.8199       2.95111     -0.812446      -4.37723       2.49338       3.09470       3.39187       3.22532       3.20244       2.82306
  17  16 3119.3044    3.8642  0.9730 11.0339  0.0000  0.0261   0.0841   0.0629    0.3877   0.0000   442.0350       5.07198       15.3271      -5.20860       1.05196      -1.75173       2.53057       2.79783       3.17312       3.42318       2.94605       2.87482
  17  17 3261.2525    3.5855  1.5194 11.3760  0.0000  0.0342   0.0682   0.0882    0.2379   0.0000   443.1810       1.22487       14.9947      -2.16412     -0.741830       1.16144       3.16781       4.02443       4.16279       4.41535       4.07748       3.76065
  17  18 3403.3538    3.1223  2.2067 10.6645  0.0005  0.0423   0.0492   0.1047    0.2276   0.0000   445.2130      -11.5747       1.60155       11.7698      -9.29745       4.91969       3.85131       5.26660       5.39294       5.53106       5.00825       4.79650
  17  19 3545.3456    2.7715  2.9753 10.1865  0.0000  0.0487   0.0374   0.1213    0.1751   0.0000   439.5275       9.08862       25.7627      -5.82013      0.550094     -0.488428       4.64231       6.06312       6.18118       6.38104       5.95392       5.59205
  17  20 3687.6123    2.2208  4.7135  9.6937  0.0047  0.0636   0.0243   0.1639    0.1155   0.0000   442.4029       13.9621       8.09760       3.37126       12.1641      -5.26594       5.90305       7.98638       8.20097       8.56047       7.82321       7.31740
  17  21 3829.9037    1.8334  6.5179  9.3116  0.0000  0.0759   0.0172   0.2052    0.0918   0.0000   421.5342      -12.5219       14.8952      -6.11677       2.07565       5.01066       7.30211       9.22072       9.80683       10.2358       9.63590       8.91231
  17  22 3972.2024    1.5444  8.2442  8.9837  0.0000  0.0902   0.0131   0.2449    0.0844   0.0000   428.9955     -0.438742      -21.3568       18.6682       14.2626      -11.2536       8.56250       10.9186       11.4250       11.5929       11.5419       10.2708
  17  23 4114.8397    1.2786 10.9256  9.0222  0.0000  0.1181   0.0105   0.3271    0.0668   0.0000   447.6392       14.6455       4.48670       12.6938      -5.27860      -4.34333       10.7669       14.2205       14.9825       15.4169       14.6511       13.3432
  17  24 4257.2311    1.0758 12.7363  8.9615  0.0000  0.1422   0.0086   0.3906    0.0593   0.0000   447.5748      -30.1893       25.7910      -9.70692       16.2091     -0.885878       12.9444       17.0614       17.9591       18.2366       17.4425       16.0513
  17  26 4542.3854    0.7992 19.3637  8.8122  0.0026  0.2255   0.0056   0.5989    0.0415   0.0000   449.1848       13.1452       45.9773      -52.5587       8.54520       19.7373       19.9855       26.7503       27.8876       28.8017       27.6507       25.1413
  18   6 1683.6418    0.2531  0.2929  8.9758  0.0000  0.0268   0.0115   0.0399    0.0452   0.0000   434.9166      -2.86012       17.3960      -4.67061      -6.66363      0.574300       3.01245       3.58330       3.72273       3.86054       4.38483       3.10747
  18   7 1839.9971    0.4006  0.3975  8.8781  0.0000  0.0193   0.0143   0.0437    0.0646   0.0000   437.9077     -0.163058       10.5439       1.53087      -4.11950     -0.298512       1.99384       2.50665       2.81187       2.59957       2.65149       2.46817
  18   8 1992.7788    0.5597  0.6743  8.9290  0.0000  0.0247   0.0159   0.0597    0.1000   0.0000   435.1534      -2.87514       18.3642      -1.09353      -3.48228     -0.165839       2.37715       3.41920       3.48129       3.57776       3.34090       2.99968
  18   9 2143.6901    0.7748  0.8163  8.6838  0.0000  0.0249   0.0177   0.0556    0.1347   0.0000   441.6755      -2.76666       15.0777      0.441753     -0.913138      -1.22835       2.02653       2.79637       2.92050       3.12249       2.98618       2.67919
  18  10 2291.6252    1.1075  0.9969  8.8977  0.0000  0.0261   0.0236   0.0669    0.2213   0.0000   436.7318     -0.551884       7.88328       1.79816       1.48510      -1.36256       2.27807       2.81305       3.04825       3.34656       2.96726       2.75163
  18  11 2436.7758    1.4735  1.0987  9.3730  0.0000  0.0292   0.0299   0.0686    0.2547   0.0000   437.7577       1.95512       12.0385       2.01292     -0.516283       1.55944       2.48936       3.30726       3.10509       3.55646       3.26061       3.09403
  18  12 2580.8383    1.9981  0.9282 10.2873  0.0000  0.0242   0.0430   0.0627    0.1800   0.0000   435.7172       2.91663       15.7539     -0.817462      -1.79458      -3.79992       2.14575       2.61984       2.89429       3.07325       2.89069       2.65766
  18  13 2724.6836    2.5318  1.0532  9.8224 -0.0004  0.0259   0.0504   0.0644    0.3759   0.0000   437.4307   0.000624671       12.0013      -7.93693      -3.45536       2.82746       2.35251       3.00258       3.30154       3.16714       3.22593       2.97783
  18  14 2868.6304    3.0952  0.9010 10.9026  0.0000  0.0238   0.0674   0.0618    0.2461   0.0000   442.2673       4.73731       8.26084       1.41439       1.94152       1.09109       2.22928       2.94620       2.99888       3.21346       3.03410       2.76645
  18  15 3012.0789    3.6809  1.0643 10.9281  0.0000  0.0271   0.0741   0.0664    0.3255   0.0000   437.2689      0.234882       18.1767       1.57374      0.745428      -4.32196       2.18357       2.92803       3.10056       3.21728       3.02596       2.87863
  18  16 3154.7968    3.8533  1.1729 11.0649 -0.0009  0.0273   0.0731   0.0692    0.3327   0.0000   439.8285      -2.00401       20.1482      -1.81569      -1.63518       2.40484       2.54716       3.21387       3.44924       3.55211       3.49609       3.29279
  18  17 3297.2863    3.5826  1.5882 10.8727 -0.0006  0.0339   0.0610   0.0826    0.2615   0.0000   438.4563       3.50876       11.2829      -1.82305       1.53700       9.81916       3.02615       4.23579       4.30499       4.50486       4.18574       4.04726
  18  18 3439.8689    3.0267  2.4939 10.0039  0.0000  0.0423   0.0421   0.1062    0.2607   0.0000   436.7745      -2.20561       2.48067      -6.57497       1.27886      -2.09027       3.64504       4.87877       5.05065       5.33441       4.87136       4.70098
  18  19 3582.4435    2.5128  3.7944  9.9313  0.0000  0.0549   0.0293   0.1371    0.1440   0.0000   443.7953       7.73817       5.23254      -5.07532       11.5332      0.306153       4.78179       6.41638       6.56070       6.86425       6.60992       6.13369
  18  20 3725.2836    2.1003  5.1462  9.4741  0.0000  0.0634   0.0209   0.1695    0.1120   0.0000   437.5114       11.5499       30.6445       2.44642      -13.6563       2.24408       5.66993       7.22967       7.65410       8.04472       7.70009       7.11959
  18  21 3867.9820    1.7516  7.0453  9.1409 -0.0001  0.0782   0.0152   0.2132    0.0891   0.0000   441.9764       3.71512       12.2492      -12.9680      -4.67960      -10.8716       6.86415       9.04033       9.34789       9.76995       9.41748       8.64047
  18  22 4010.7672    1.4873  9.1733  8.9883  0.0007  0.0956   0.0119   0.2634    0.0747   0.0000   426.3188     -0.883888       17.1333       6.93171       9.54300      -10.1860       8.29634       10.7689       11.4277       12.0405       11.3387       10.4477
  18  23 4153.7899    1.2306 10.8962  9.0309  0.0000  0.1141   0.0098   0.3238    0.0623   0.0000   411.8833       1.46152       37.1780      -12.6609       5.04146       7.62882       10.0709       12.9848       13.8002       14.1838       13.7450       12.6524
  18  25 4439.3781    0.8545 16.3869  8.9806  0.0000  0.1891   0.0062   0.5093    0.0432   0.0000   395.4904     -0.880717       65.9243       9.87418       19.8926      -7.26087       15.8016       21.1093       22.2219       22.9712       21.6172       20.3743
  19   4 1364.3116    0.0970  0.0900  8.9726  0.0000  0.0253   0.0092   0.0256    0.0312   0.0000   439.2952      -2.17158       16.5675       2.88514     -0.806829     -0.117974       1.49234       2.49237       2.99891       2.12719       2.54874       2.12664
  19   7 1867.2657    0.4469  0.5277  8.7773  0.0000  0.0236   0.0135   0.0466    0.0787   0.0000   436.5710       1.11075       13.3832      -1.43011      -2.51664      0.118156       1.86844       2.78039       2.59308       2.73207       2.79370       2.44377
  19   8 2021.6966    0.5971  0.6571  8.8578  0.0000  0.0225   0.0157   0.0518    0.0964   0.0000   435.2729      -1.15145       11.5224     -0.829642      -3.45485      0.218538       2.00503       2.73157       3.04155       3.14457       3.25469       3.07706
  19   9 2173.7296    0.8315  0.8688  8.8426  0.0000  0.0247   0.0187   0.0618    0.1507   0.0000   439.3734      -5.51300       13.3950      -4.21570      -9.07303      -1.63495       2.00073       2.39011       2.83783       2.97717       2.81544       2.42936
  19  10 2322.2858    1.1685  0.9946  8.9856  0.0000  0.0267   0.0242   0.0638    0.2054   0.0000   439.7559      -4.71587       8.42020       1.28627      -5.78185       3.81654       2.37478       3.15084       3.09837       3.28205       3.07332       3.13642
  19  11 2468.1198    1.5911  1.1089  9.2426  0.0000  0.0263   0.0313   0.0695    0.3058   0.0000   441.5107      -4.15701       7.49026     -0.776383      -2.46623      -1.75082       2.27847       2.75252       3.00081       3.16529       2.96857       2.80807
  19  12 2613.0206    2.1087  1.0838  9.7241  0.0000  0.0288   0.0417   0.0669    0.3335   0.0000   441.6240      0.898706       13.0437      0.964404      -5.00554     -0.476873       3.14633       4.19658       4.68178       4.46412       4.13640       3.50260
  19  13 2757.8676    2.7830  0.9577 10.3990  0.0000  0.0237   0.0564   0.0597    0.2610   0.0000   440.2344       1.59050       14.3670    -0.0249853      -1.70383      0.648328       2.07275       2.66302       2.71675       2.85482       2.77492       2.51485
  19  14 2902.4751    3.3727  0.9006 11.0899  0.0000  0.0224   0.0708   0.0585    0.2135   0.0000   437.7377       5.18628       16.4573      0.429237      0.505892      -1.56847       1.80773       2.30955       2.59069       2.66646       2.95430       2.56846
  19  15 3046.5393    3.8034  0.9926 10.8542  0.0000  0.0244   0.0754   0.0614    0.3371   0.0000   436.1902       1.11943       12.9154       3.05986      -1.82419      -3.21196       2.19937       2.90911       3.07462       3.17894       2.98254       2.72208
  19  16 3189.7863    3.8218  1.2735 11.1292  0.0000  0.0286   0.0694   0.0746    0.2707   0.0000   438.2254     -0.749552       12.1073       1.03371      -2.48832      -5.78933       2.64910       3.54289       3.76446       3.72862       3.49478       3.21724
  19  17 3332.7810    3.4309  1.7334 10.9960  0.0000  0.0340   0.0548   0.0846    0.1748   0.0000   445.2182     -0.562100       12.5798       2.84468       7.08705       1.25461       2.81601       3.68739       3.88967       4.03981       4.02759       3.78379
  19  18 3475.9326    2.8911  2.6013 10.4485  0.0000  0.0426   0.0386   0.1118    0.1631   0.0000   432.7781      0.145273       18.8332       4.97336      -11.4392      -6.24247       3.56130       4.83080       5.00389       5.40323       5.17235       4.68321
  19  19 3619.1982    2.4106  4.1443  9.9437  0.0000  0.0554   0.0259   0.1451    0.1161   0.0000   438.8618      -1.44907       5.68623     -0.204900      -2.79511     -0.335796       4.55325       5.77355       6.13091       6.75292       6.08218       5.85615
  19  20 3762.3366    2.0182  6.0267  9.4314  0.0000  0.0718   0.0183   0.1806    0.0933   0.0000   446.0208       4.15494       5.99616       3.28004     -0.735060       5.87813       5.93919       8.00064       8.30016       8.43649       8.26921       7.84250
  19  21 3905.5831    1.6614  7.9340  9.1740 -0.0015  0.0841   0.0134   0.2282    0.0745   0.0000   440.4486      -4.20174      -10.0049      -11.8394       6.54162      -13.3288       6.89215       8.98611       9.52199       9.88994       9.48621       9.09452
  19  22 4048.8962    1.3838  9.6666  9.1036 -0.0001  0.1030   0.0107   0.2736    0.0639   0.0000   440.3521      -9.08441       33.5668       8.58244       5.43860      -13.1203       8.50109       11.5006       12.0105       12.4102       11.8896       11.0906
  19  23 4192.2181    1.1857 12.2761  8.9504  0.0000  0.1259   0.0086   0.3440    0.0595   0.0000   451.5623      -13.4516      -13.8080       2.21829       11.6790      -5.80013       10.3355       13.6644       14.3953       15.0448       14.1993       13.4852
  19  24 4335.6662    0.9708 14.9344  8.9739  0.0000  0.1599   0.0067   0.4370    0.0486   0.0000   447.5287       2.71360       21.9447       13.7907      -6.42098      -21.7356       13.1641       17.1477       18.6352       18.9069       18.7913       17.2109
  20   5 1566.5388    0.1863  0.1869  8.7888  0.0000  0.0266   0.0111   0.0402    0.0366   0.0000   438.2894     -0.294266       16.6181      0.593442      -7.39025     -0.944059       2.17869       3.07427       2.71374       2.71455       2.20907       1.88603
  20   6 1734.1814    0.3280  0.2800  8.8961  0.0000  0.0158   0.0133   0.0339    0.0474   0.0000   440.1560     -0.361216       18.1148     -0.739719      -3.56525      0.803226       1.24315       1.62667       2.18202       2.00159       1.81340       2.38526
  20   7 1893.9376    0.4358  0.5275  8.8921  0.0000  0.0230   0.0129   0.0494    0.0657   0.0000   438.6374      -2.86326       12.5415       1.80893      0.831251     -0.567113       2.01483       3.40306       3.05944       3.78337       3.55778       3.58949
  20   8 2049.9745    0.6581  0.8238  8.5157  0.0000  0.0260   0.0151   0.0588    0.1325   0.0000   437.4105       2.29374       14.3126      -4.39458      -4.83701      -4.70417       2.01516       2.57535       2.88528       2.95273       2.89444       2.80147
  20   9 2203.0947    0.9191  0.9710  8.5439  0.0000  0.0248   0.0189   0.0628    0.1885   0.0000   435.5253     -0.772103       17.4371       5.91874      -2.69475     -0.687305       1.92401       2.54823       2.83103       2.98690       2.94424       2.63563
  20  10 2352.4047    1.2638  1.1136  8.9660  0.0000  0.0268   0.0241   0.0671    0.2301   0.0000   434.7970       1.85444       12.4768      -2.69114      0.792124     -0.144002       2.27633       2.78686       2.80463       2.92096       2.84531       2.77704
  20  11 2498.9013    1.6008  1.0866  9.7797  0.0000  0.0268   0.0318   0.0677    0.2076   0.0000   436.1168      0.880699       12.5086      -3.14673      -2.33821     -0.514450       2.10738       2.69587       2.75759       3.04426       2.87014       2.72204
  20  12 2644.8090    2.1876  1.0921  9.2497  0.0000  0.0257   0.0415   0.0642    0.4588   0.0000   440.6742      -1.37628       12.1821      -3.01050       2.00364       1.62844       2.13576       2.78089       2.96208       3.00979       3.08772       2.87182
  20  13 2790.6481    2.8489  0.9685 10.3383  0.0000  0.0230   0.0563   0.0592    0.2654   0.0000   441.3174       1.75410       13.0181       3.68001       1.67322       1.59464       1.89325       2.42800       2.55247       2.71691       2.74663       2.45326
  20  14 2935.8969    3.5931  0.9594  9.8595  0.0000  0.0225   0.0693   0.0553    0.5740   0.0000   438.5690      -1.27658       13.6071    -0.0238373      0.471762      -4.98829       1.84832       2.40311       2.56806       2.65786       2.55521       2.47967
  20  15 3080.3860    3.9424  0.9821 10.9793  0.0000  0.0235   0.0770   0.0607    0.3062   0.0000   438.1435      -5.14242       14.3242       1.51353     -0.461146      -4.61990       2.07339       2.72470       2.87851       2.94975       2.96639       2.91491
  20  16 3224.3412    3.8281  1.3262 10.9559  0.0000  0.0289   0.0658   0.0696    0.2483   0.0000   437.4554    -0.0457318       16.6287       5.33574     -0.125511     -0.689225       2.48130       3.12684       3.36805       3.46543       3.41499       3.03912
  20  17 3368.0188    3.3215  1.8717 10.5907  0.0000  0.0332   0.0486   0.0864    0.1581   0.0000   439.8748       5.93780       8.26373      -3.88496      -5.72083      -5.35102       2.69208       3.35785       3.42182       3.84765       3.54425       3.37392
  20  18 3511.8158    2.7955  2.8812 10.3754  0.0000  0.0450   0.0348   0.1116    0.1255   0.0000   432.8904      -5.08521       25.9524      -4.39976      -2.77973       2.88062       3.60841       4.94498       5.07529       5.32912       5.20300       4.90557
  20  19 3655.4856    2.3236  4.2633  9.3655  0.0000  0.0547   0.0235   0.1402    0.1470   0.0000   434.2351       1.74550       15.1187     -0.360846       8.72366      -2.95493       4.34911       5.78750       6.10849       6.38009       6.24464       5.84723
  20  20 3799.1972    1.8945  5.9811  9.5461  0.0000  0.0703   0.0171   0.1822    0.0767   0.0000   436.7734       1.87830       4.67638      -4.94504       2.81456       7.56278       5.54982       7.15310       7.75615       8.09675       7.85472       7.32682
  20  21 3942.7969    1.6293  8.2175  9.0339  0.0000  0.0852   0.0128   0.2292    0.0750   0.0000   437.9001      -5.42438       29.8741      -11.1740       16.9867      -22.9930       6.70077       8.81678       9.24968       9.95932       9.36417       8.85770
  20  22 4086.5490    1.3388 10.3823  9.0186  0.0000  0.1057   0.0099   0.2873    0.0584   0.0000   422.5701      -4.50176       17.9231      -14.3118       9.38662       3.60234       8.30504       10.8988       11.5553       11.7487       11.5502       10.7835
  20  23 4230.2029    1.1254 13.2217  8.9528  0.0000  0.1348   0.0077   0.3669    0.0516   0.0000   451.4958       5.35626       2.11977      -10.3421       2.59005       21.8953       10.4223       13.9218       14.7755       15.5051       14.9196       13.9050
  21   4 1408.0609    0.1106  0.0956  8.8641  0.0000  0.0166   0.0095   0.0272    0.0303   0.0000   440.5338      -1.37651       21.5994    -0.0418480      0.332319      0.832085       1.72480       2.44050       2.29262       2.72269       2.25042       3.18026
  21   5 1589.2657    0.2034  0.1918  8.8988  0.0000  0.0143   0.0101   0.0272    0.0364   0.0000   438.8592     -0.730468       16.7459       2.38343      -2.08761     -0.589682       1.15741       1.61158       1.73693       1.88984       1.76189       1.60404
  21   6 1758.1905    0.3549  0.4146  8.8229  0.0000  0.0192   0.0121   0.0450    0.0573   0.0000   437.4787      0.126988       19.8257       2.16539      -4.68353     -0.950060       1.33772       1.61663       1.89557       1.89869       1.74560       1.66867
  21   7 1919.8210    0.4968  0.5744  8.7182  0.0000  0.0197   0.0133   0.0466    0.0795   0.0000   438.5714      -5.49135       14.1970     -0.592008      -2.36086       1.88499       1.38377       1.88205       2.04157       2.06657       2.08442       1.98647
  21   8 2077.7077    0.6672  0.8174  8.7155  0.0000  0.0241   0.0148   0.0562    0.1091   0.0000   439.6377      -3.41023       16.2509       7.08781       1.81057      -1.50800       1.67046       2.30022       2.20701       2.56808       2.42314       2.22479
  21   9 2231.8608    0.9595  0.8596  9.0462  0.0002  0.0227   0.0206   0.0577    0.1504   0.0000   438.9483       3.97862       15.9099      -2.96705     -0.531484      -1.91421       1.84966       2.26010       2.28055       2.46043       2.42553       2.27357
  21  10 2381.8064    1.3108  1.1009  9.3951  0.0000  0.0263   0.0250   0.0647    0.1797   0.0000   438.8682      0.717513       16.9815      -4.67700      -3.58181       3.61325       1.88656       2.57663       2.58273       2.73990       2.63845       2.58006
  21  11 2529.2102    1.7941  1.1190  9.5030  0.0000  0.0258   0.0328   0.0631    0.2732   0.0000   437.7189       1.42557       13.9136      0.750014      -2.49863      -3.29967       2.00179       2.52906       2.63492       2.94134       2.76792       2.72986
  21  12 2676.1149    2.4247  1.0442 10.0515  0.0000  0.0246   0.0460   0.0607    0.2952   0.0000   438.2672       3.18023       12.4153       4.14178      -5.25537      -2.31245       1.95970       2.42754       2.79791       2.72917       2.66621       2.62128
  21  13 2822.9025    3.0304  0.9292 10.5750  0.0000  0.0237   0.0588   0.0542    0.2758   0.0000   437.0158       2.11280       11.6473       1.26080      -1.26229       2.41070       1.69234       2.34387       2.51496       2.66600       2.67317       2.43674
  21  14 2968.8606    3.6326  0.9122 10.7226 -0.0002  0.0225   0.0709   0.0535    0.3203   0.0000   439.7241       4.23172       5.88189     -0.901273     -0.577740       2.35747       1.91406       2.24140       2.33144       2.36009       2.34936       2.34695
  21  15 3113.8827    4.0542  0.9676 11.2322  0.0000  0.0216   0.0792   0.0588    0.2608   0.0000   438.9640      -3.28964       17.3506       1.37921       1.71320      -4.57479       1.74273       2.27099       2.51244       2.62243       2.67233       2.54125
  21  16 3258.4143    3.6735  1.4448 10.8129  0.0000  0.0284   0.0591   0.0743    0.2349   0.0000   439.7025      -2.01488       13.4159       1.86236       3.69040      -4.84193       2.20689       2.93777       3.13099       3.29131       3.30916       3.34104
  21  17 3402.7592    3.2846  2.0979 10.6630  0.0000  0.0346   0.0443   0.0893    0.1294   0.0000   440.4752      -2.54434       21.2845       6.09869      -2.19851       1.75181       2.71680       3.55164       3.78474       4.03340       3.73281       3.70208
  21  18 3546.9888    2.6462  3.4206 10.0704  0.0000  0.0471   0.0286   0.1160    0.1127   0.0000   437.6396       1.81401       13.8452      0.851915     -0.425931      -7.39540       3.52507       4.61998       4.96908       5.28838       5.24686       4.84399
  21  19 3691.2892    2.2294  4.7471  9.7123  0.0000  0.0568   0.0215   0.1495    0.0989   0.0000   431.3994      -12.2193       17.3858       9.12047      -10.5759     -0.353585       4.33458       5.65694       5.91466       6.31695       5.93507       5.78782
  21  20 3835.4374    1.8237  6.9671  9.3771  0.0000  0.0737   0.0151   0.1993    0.0748   0.0000   435.3932      -6.01901       2.86049      0.240408       2.10935      -9.11462       5.60210       7.32080       7.84776       8.09088       7.94018       7.55853
  21  21 3979.5867    1.5480  8.7240  9.2080 -0.0000  0.0883   0.0116   0.2387    0.0624   0.0000   437.7253      -2.77401       12.4416       19.0460     0.0514112      -17.1500       6.53994       8.58412       9.19598       9.71131       9.26978       8.86376
  21  22 4123.9505    1.2775 11.3549  9.0253  0.0000  0.1120   0.0089   0.3076    0.0564   0.0000   449.5317      0.222993       24.2982      -14.3781       3.99121      -11.1043       8.40575       11.0339       11.8789       12.4692       12.1410       11.4016
  21  23 4267.9924    1.0768 14.4483  9.0436  0.0000  0.1446   0.0069   0.3900    0.0473   0.0000   456.2533      -14.5947       8.32267       21.0200       22.6542       5.27814       10.8589       14.5417       15.2303       16.1420       15.6864       15.0917
  21  24 4412.5772    0.8525 15.8257  8.9701 -0.0017  0.1711   0.0057   0.4632    0.0422   0.0000   461.3849      -35.3588       11.1456      -21.3702      -10.1538       2.14960       12.6059       16.9620       17.8631       18.9242       18.4593       17.1864
  22   2 1022.4912    0.0616  0.0455  9.1332  0.0000  0.0328   0.0109   0.0290    0.0271   0.0000   438.9861      0.236354       17.4401     -0.134527     -0.571432      0.786099       1.35457       2.53391       2.14928       1.87507       2.67135       3.11883
  22   5 1611.3188    0.2104  0.2675  8.8727  0.0000  0.0181   0.0092   0.0375    0.0385   0.0000   439.9027       1.11788       17.0557      -2.13419      -1.43824      -2.55217       1.02078       1.68049       1.49106       1.73993       1.47487       1.58049
  22   6 1781.5322    0.3615  0.4459  8.8477  0.0000  0.0201   0.0115   0.0431    0.0590   0.0000   437.4129      -2.44041       17.3396     -0.280822      -2.41184     -0.731278       1.53232       1.69622       1.91302       1.95615       1.90713       1.80574
  22   7 1945.0518    0.4898  0.5527  8.8606  0.0000  0.0195   0.0132   0.0451    0.0740   0.0000   435.5129     -0.269234       16.2249      -1.98976      -3.50636      0.305510       1.44265       1.93373       2.13015       2.19436       2.12242       2.06241
  22   8 2104.7326    0.7072  0.8624  9.0027  0.0000  0.0246   0.0151   0.0548    0.1024   0.0000   438.0581      -2.04496       16.2642     -0.542355      -1.98879      -2.79946       1.77767       2.32786       2.55140       2.66452       2.68454       2.52723
  22   9 2259.9903    1.0558  0.9658  8.7840  0.0001  0.0225   0.0203   0.0601    0.1855   0.0000   439.2836     -0.369817       13.2191      0.122144      -2.07759     -0.665904       1.70489       2.16627       2.44475       2.62690       2.54873       2.27565
  22  10 2410.7572    1.4116  1.0407  9.2733  0.0000  0.0233   0.0270   0.0618    0.2276   0.0000   438.4968      0.479348       14.1969       1.28714      -1.39327      -3.22740       1.79903       2.20732       2.39923       2.54185       2.46255       2.37062
  22  11 2559.1425    1.8781  1.0930  9.4325  0.0000  0.0236   0.0337   0.0609    0.2800   0.0000   438.4613     -0.689088       11.5828     -0.316298      -4.28264      -1.74029       1.72648       2.17936       2.44493       2.50844       2.49455       2.33474
  22  12 2707.0212    2.4527  1.0993 10.2755  0.0000  0.0246   0.0451   0.0625    0.2662   0.0000   438.2767     -0.405181       13.9774     -0.904332      -3.58067      0.986308       1.83061       2.31531       2.40745       2.61242       2.41039       2.44960
  22  13 2854.6628    3.1687  1.0788 10.5164  0.0000  0.0243   0.0572   0.0613    0.3314   0.0000   437.8260      -1.91299       16.5696       1.01738       2.49625     -0.655010       1.70606       2.24565       2.41392       2.56381       2.52539       2.37711
  22  14 3001.3308    3.7815  0.9554 11.1212  0.0000  0.0223   0.0720   0.0565    0.2651   0.0000   436.4293      -2.05588       14.1996       2.12597      -3.15612     -0.570339       1.63656       2.13961       2.27775       2.37118       2.37236       2.20539
  22  15 3146.9170    3.8930  1.2402 11.0014  0.0000  0.0256   0.0679   0.0689    0.2969   0.0000   438.9200      -6.78052       15.6943      -1.29159     -0.219746     -0.867269       1.96552       2.71452       2.73890       3.02282       2.93345       2.85497
  22  16 3292.1145    3.5965  1.7652 10.4466  0.0004  0.0305   0.0501   0.0780    0.1861   0.0000   439.3603       2.12322       12.2402      -1.29688      -5.21553      -1.13610       2.28816       3.01696       3.29726       3.49260       3.40382       3.10263
  22  17 3437.1201    3.0232  2.5203 10.4032  0.0000  0.0377   0.0361   0.0960    0.1120   0.0000   439.3724       2.77512       16.0717       2.22903      -4.58544     -0.740121       2.72615       3.60631       3.79040       3.96800       3.93525       3.80470
  22  18 3581.9650    2.4543  3.5790 10.4360  0.0000  0.0488   0.0265   0.1217    0.0776   0.0000   437.9909       2.95843       6.51989      -9.35639     -0.460412      -3.51781       3.60985       4.72277       5.06817       5.23136       5.17784       4.99823
  22  19 3726.7736    2.0828  5.3227  9.6259  0.0000  0.0598   0.0183   0.1564    0.0825   0.0000   435.5003       1.40167       16.8855       7.52268      -6.52324       14.0990       4.40759       5.76414       6.14309       6.45734       6.25372       5.97285
  22  20 3871.4950    1.7467  7.0669  9.4480  0.0000  0.0742   0.0140   0.1960    0.0672   0.0000   440.2240       1.20959       39.0316       2.74608      -8.58068      -6.40860       5.31533       6.95645       7.64425       7.96095       7.81393       7.48499
  22  21 4015.8805    1.4608  9.8958  9.1309  0.0000  0.0986   0.0103   0.2576    0.0606   0.0000   433.8196       5.13737       17.9082     -0.914193     -0.818036       6.01379       6.86817       9.28231       9.85356       10.3191       9.83483       9.43904
  22  22 4161.0463    1.2406 11.7697  8.9889  0.0000  0.1141   0.0082   0.3098    0.0546   0.0000   445.3666      -22.0771       8.08023       5.86898       20.2030      -14.2734       8.10701       10.7811       11.6352       12.1725       11.9460       11.5023
  22  23 4305.4872    1.0167 14.6129  8.9779 -0.0005  0.1446   0.0063   0.3965    0.0460   0.0000   437.7294       5.27999       50.9351      -18.8413       14.5274      -28.9909       10.1146       13.6408       14.5705       15.4285       15.0037       14.3179
  22  24 4449.9936    0.8669 18.1039  8.9290  0.0019  0.1865   0.0053   0.4957    0.0395   0.0000   463.9069      -29.8895      -13.7557       10.6977       1.07831       13.4442       12.8002       17.6530       18.5861       19.6508       19.1963       18.4415
  23   3 1252.2281    0.0849  0.0945  8.9727  0.0000  0.0170   0.0080   0.0340    0.0278   0.0000   440.1881      -2.02780       20.0638       1.61655      -4.11130     -0.922087       1.09137       1.47906       1.44023       1.70028       1.46731       1.37030
  23   4 1449.7051    0.1331  0.1507  8.8991  0.0000  0.0206   0.0083   0.0285    0.0303   0.0000   439.9437      -4.14527       19.8134      0.763734      -1.26302      -1.36340       1.39356       1.90656       1.73519       1.98742       1.83240       1.46060
  23   5 1632.7601    0.2128  0.3073  8.8385  0.0000  0.0172   0.0087   0.0402    0.0388   0.0000   439.8243      -2.05348       18.7328     -0.425131       1.77862    -0.0265732       1.25406       1.66926       1.97338       2.06855       1.93522       1.66273
  23   6 1804.1800    0.3737  0.4331  8.8111  0.0000  0.0184   0.0116   0.0415    0.0575   0.0000   441.2970     -0.830745       17.7021      0.409765      -1.79098      0.953725       1.35559       1.94050       2.10624       2.19867       2.14403       2.32675
  23   7 1969.6300    0.5641  0.5512  8.9388  0.0000  0.0187   0.0147   0.0432    0.0811   0.0000   438.1336      -1.36465       17.3570       1.01067      -1.27878      0.452561       1.31399       1.65803       1.67187       1.85739       1.98439       2.05281
  23   8 2131.0776    0.7905  0.8209  8.9187  0.0000  0.0226   0.0169   0.0550    0.1239   0.0000   435.7749      -2.62697       15.8976      0.622898      -1.03173     -0.148308       1.42890       2.01039       1.98813       2.23809       2.19683       2.15137
  23   9 2287.4369    1.0597  0.9944  9.4089  0.0000  0.0238   0.0205   0.0594    0.1316   0.0000   436.5045      -2.72225       16.6087       2.52619      -1.97087     -0.453923       1.60916       2.09127       2.27797       2.36149       2.35540       2.20898
  23  10 2439.1609    1.5342  0.9544  9.1226  0.0000  0.0225   0.0287   0.0549    0.2625   0.0000   439.9596    -0.0227663       16.6625      0.510444     -0.365187      -2.31816       1.53788       2.03151       2.31927       2.27086       2.29777       2.17094
  23  11 2588.5944    1.9616  1.1308  9.8247  0.0000  0.0253   0.0343   0.0606    0.2467   0.0000   439.8884      -3.45993       12.7109      -3.28813      -5.04423      -1.11382       1.94531       2.56156       2.70504       2.84757       2.75178       2.77402
  23  12 2737.5579    2.5332  1.1379 10.1307 -0.0001  0.0251   0.0443   0.0611    0.2942   0.0000   436.1320     -0.583554       19.6287      -1.96900      -4.90064      -1.54802       1.76290       2.30710       2.46740       2.49007       2.46886       2.44248
  23  13 2886.0371    3.1834  0.9885 10.9788  0.0000  0.0230   0.0604   0.0572    0.2445   0.0000   439.8285       4.80142       17.8652      -1.18063     -0.839215      -2.47753       1.72867       2.26626       2.57806       2.66170       2.54926       2.45134
  23  14 3033.3413    3.7385  1.0966 11.0446  0.0000  0.0238   0.0664   0.0606    0.2891   0.0000   439.9414       2.49629       13.2810       3.05113      0.208954      -3.54482       1.63100       2.22547       2.32841       2.53000       2.44202       2.33827
  23  15 3179.5996    3.9801  1.1929 11.3819  0.0000  0.0261   0.0686   0.0634    0.2285   0.0000   439.6034       2.06913       13.7940     -0.770804      0.129597       1.50335       1.85192       2.58323       2.65269       2.88431       2.73091       2.67893
  23  16 3325.4133    3.5144  1.6917 11.0609  0.0000  0.0298   0.0503   0.0752    0.1355   0.0000   442.8631      0.563381       20.0398      -3.33561      -1.19591      -3.18660       2.06678       2.66171       2.82233       3.01831       2.98722       2.91429
  23  17 3471.0977    2.8740  2.7193 10.4973  0.0000  0.0408   0.0325   0.0973    0.0908   0.0000   439.6244       1.61863       14.6179       1.66000      -3.38059       2.73108       2.61536       3.72675       3.84551       4.26303       3.93388       3.81884
  23  18 3616.5935    2.4000  4.1134 10.1728  0.0000  0.0504   0.0235   0.1293    0.0747   0.0000   442.6399      0.798059       17.3421      -5.37671      -2.68798      -1.66637       3.46563       4.51496       4.85174       5.20872       5.16511       4.93294
  23  19 3761.9614    1.9961  5.5801  9.7001  0.0000  0.0620   0.0173   0.1590    0.0754   0.0000   435.6343      -1.43316       17.5307       1.88625      -6.69506      -12.8242       4.36660       5.63962       6.23550       6.39516       6.44108       5.99099
  23  20 3907.1198    1.6742  7.8971  9.3348  0.0000  0.0796   0.0125   0.2050    0.0640   0.0000   436.1819       1.91535       20.7809      -2.35697      -9.82348       2.31660       5.56937       7.29405       7.83576       8.24896       8.34596       7.80961
  23  21 4051.9668    1.4109 10.5442  9.0714  0.0000  0.1007   0.0095   0.2693    0.0592   0.0000   444.8079       24.3301     -0.399920       5.13219      -7.14290       3.58537       6.91108       9.38707       9.76720       10.5046       10.6041       9.92757
  23  22 4197.2575    1.1619 12.8088  9.1367 -0.0008  0.1245   0.0075   0.3403    0.0474   0.0000   429.4120      -1.84583       2.43683      -4.55307      -3.54193      -19.0126       8.29464       11.3451       11.8609       12.6744       12.4873       11.6626
  23  23 4342.5336    0.9831 15.9443  8.9140  0.0008  0.1557   0.0058   0.4147    0.0455   0.0000   440.9508      -26.1087       18.9198       11.7652      -8.70641      -9.07626       10.7083       14.1147       14.9887       15.7497       15.4003       14.7010
  24   3 1270.9787    0.0708  0.0987  8.9463  0.0000  0.0246   0.0081   0.0379    0.0275   0.0000   439.8502      0.741919       20.2735    -0.0478361      -3.70585      -2.27144       1.56038       1.89816       2.68273       1.85206       2.26342       2.80160
  24   5 1653.6821    0.2475  0.2697  8.8997  0.0000  0.0136   0.0098   0.0333    0.0380   0.0000   439.6704      -1.03010       18.2869      0.969957      -3.17141       1.07692      0.923029       1.22324       1.38888       1.57275       1.51592       1.41739
  24   6 1826.3154    0.3972  0.4191  8.8808  0.0000  0.0161   0.0121   0.0389    0.0564   0.0000   439.3541      -1.74426       19.5481     -0.280379      -4.88869       1.05030       1.11959       1.32133       1.49442       1.49793       1.52735       1.54600
  24   7 1993.5455    0.5610  0.6253  8.9969  0.0000  0.0223   0.0137   0.0446    0.0795   0.0000   438.6628      0.937076       19.2544     -0.535314      -2.11100      -1.41072       1.31266       1.83709       1.87201       1.92919       2.19589       1.87929
  24   8 2156.7049    0.8295  0.8794  8.8427  0.0000  0.0215   0.0163   0.0542    0.1249   0.0000   441.1234      0.201766       13.5886      0.360654      -1.91632      0.687470       1.41974       1.84339       1.91463       2.10824       1.95515       2.02352
  24   9 2314.2595    1.1814  1.0146  9.3003  0.0000  0.0235   0.0218   0.0592    0.1535   0.0000   442.7565      -3.14426       14.5694       1.62319      -4.27837      0.269788       1.41814       1.92997       2.03052       2.21638       2.12216       2.02819
  24  10 2467.0108    1.6327  1.0409  9.6447  0.0000  0.0229   0.0296   0.0610    0.2014   0.0000   437.0769      -3.29137       16.2295     -0.445771     -0.326061       3.41031       1.45279       1.92107       2.16190       2.19209       2.17359       2.13072
  24  11 2617.5725    2.1366  1.1474 10.0147  0.0000  0.0240   0.0375   0.0656    0.2611   0.0000   438.5413      -1.24841       17.7251     -0.809117      -2.85097       4.56289       1.51585       2.11961       2.17754       2.30798       2.24158       2.36842
  24  12 2767.6059    2.7245  1.0816  9.9686  0.0000  0.0230   0.0464   0.0573    0.3402   0.0000   438.9685     -0.764322       18.8117      -2.15309      0.134189     -0.188262       1.60834       2.10916       2.17720       2.30701       2.42807       2.23141
  24  13 2916.9072    3.5863  0.9127 10.7229  0.0000  0.0199   0.0662   0.0518    0.2842   0.0000   440.0252      0.515783       14.0891       2.11827      -2.42141       3.61747       1.36108       1.76952       1.91564       2.06197       2.12639       1.95955
  24  14 3064.9602    3.9412  1.0408 10.2183  0.0000  0.0217   0.0686   0.0564    0.6239   0.0000   436.8024      0.232576       13.9314       4.49577       2.13057       1.12371       1.52948       1.98473       2.05553       2.27113       2.22724       2.20005
  24  15 3211.9037    3.8308  1.3265 11.2260  0.0000  0.0254   0.0617   0.0668    0.2249   0.0000   440.9095      -1.56186       14.9695      -4.22924      -4.69962       1.69537       1.70738       2.20733       2.36770       2.71199       2.61539       2.51102
  24  16 3358.4286    3.2730  1.8691 11.0914  0.0000  0.0311   0.0441   0.0793    0.1096   0.0000   438.9405      0.151495       12.7469       4.91733      -2.46073       2.05544       2.19933       2.75434       3.12821       3.26122       3.19956       2.99734
  24  17 3504.7102    2.7937  2.9161 10.4190  0.0000  0.0392   0.0302   0.1013    0.0857   0.0000   437.7624       1.99886       15.6035       3.67765       5.41688      -8.66995       2.65284       3.47638       3.73807       3.92661       3.84368       3.82066
  24  18 3650.8093    2.3073  4.5542  9.9504  0.0000  0.0518   0.0208   0.1355    0.0715   0.0000   440.5918       1.91360       16.0405      -1.84696      -3.87655      -4.46967       3.53528       4.66543       4.90612       5.22227       5.11990       4.91170
  24  19 3796.6111    1.9514  6.2824  9.6435  0.0000  0.0648   0.0156   0.1708    0.0667   0.0000   438.9718      -6.29473       14.6898       3.30340      -11.5169      -4.19784       4.28564       5.54216       5.96612       6.41512       6.29187       6.00348
  24  20 3942.5301    1.5895  8.6938  9.2416 -0.0000  0.0832   0.0111   0.2260    0.0614   0.0000   443.5218      -16.5126       14.7854       5.45405      -21.3499       3.19940       5.35358       7.11044       7.77387       8.17579       7.94326       7.79388
  24  21 4087.8467    1.3211 11.1570  9.1653 -0.0001  0.1052   0.0086   0.2868    0.0511   0.0000   442.0426      -4.07584       36.5528       8.62754      -9.24795      -16.1058       7.05219       9.45068       10.2158       10.9002       10.6570       10.2781
  24  22 4233.4071    1.1255 13.6303  9.0909 -0.0008  0.1299   0.0068   0.3470    0.0457   0.0000   451.4587       15.9481      -8.47128      -13.8560       6.13981       2.93152       8.33593       11.2126       11.9929       12.6733       12.4114       12.0918
  24  23 4378.9755    0.9332 15.9817  8.9275  0.0000  0.1571   0.0054   0.4202    0.0430   0.0000   469.7647      -12.3656      -3.88353      -19.7069       2.39032       29.8602       10.1842       13.7127       14.8093       15.7349       15.4766       14.7002
  25   3 1289.3763    0.0850  0.0785  8.9007  0.0000  0.0164   0.0077   0.0229    0.0265   0.0000   441.5886      -3.71583       19.2778       1.09545      -5.97398     -0.280912      0.896311       1.43165       1.35577       1.67906       1.41593       1.58911
  25   4 1489.4530    0.1559  0.1512  8.8680  0.0000  0.0120   0.0084   0.0247    0.0302   0.0000   438.2995      -1.86537       20.8227      0.607884      -2.52147       1.76826      0.877452       1.00361       1.07872       1.27140       1.39351       1.19602
  25   5 1674.0815    0.2581  0.2971  8.9034  0.0000  0.0154   0.0096   0.0345    0.0390   0.0000   438.9025      0.178632       20.0944      -1.79186      -2.40452     -0.473498      0.978834       1.39055       1.46564       1.60385       1.57956       1.42219
  25   6 1847.9040    0.4227  0.4610  8.8973  0.0000  0.0172   0.0120   0.0398    0.0587   0.0000   440.2306     -0.922373       19.9165       1.29566      -2.79311     -0.361967       1.15506       1.50127       1.68164       1.79940       1.72229       1.79746
  25   7 2016.8877    0.6010  0.7891  8.8360  0.0000  0.0233   0.0130   0.0508    0.0957   0.0000   439.7286      -1.44400       18.2392       2.90134      -1.18023     -0.979467       1.38096       1.95708       2.01369       2.22904       2.10212       2.20422
  25   8 2181.7215    0.9307  0.8035  9.1098 -0.0006  0.0206   0.0185   0.0487    0.1213   0.0000   438.1162     -0.863785       18.2108      -3.71717      0.464408      -2.19541       1.36975       1.64161       1.89062       2.02752       2.05718       1.86180
  25   9 2340.4531    1.2434  1.1962  8.9470 -0.0005  0.0252   0.0206   0.0617    0.1892   0.0000   435.6063      -3.66501       15.0793       4.68276      -2.61655       1.67483       1.51115       1.98426       2.18096       2.26018       2.26234       2.18911
  25  10 2494.3477    1.7211  1.1186  9.4786  0.0000  0.0242   0.0291   0.0564    0.2378   0.0000   439.2802      -3.75828       18.3927       1.43001      -4.77695      -5.49430       1.51950       2.07215       2.18618       2.32465       2.29554       2.23039
  25  11 2646.1718    2.2205  1.1223 10.0094  0.0000  0.0228   0.0382   0.0612    0.2696   0.0000   436.0195      0.702774       15.6365      -1.68957      -2.33491      -5.60739       1.49019       1.90533       2.07441       2.15221       2.17044       2.06164
  25  12 2797.2812    2.9279  0.9365 10.6892  0.0000  0.0203   0.0526   0.0511    0.2107   0.0000   437.9754      -2.09804       12.5030       2.65894      -2.03781       2.85947       1.29729       1.71207       1.85578       1.96983       1.96104       1.93797
  25  13 2947.3135    3.6521  0.9748 10.5134  0.0000  0.0207   0.0631   0.0510    0.3455   0.0000   436.6563      -1.36672       14.4982      -1.56910      -2.20290      0.469318       1.39454       1.75106       1.91160       2.07724       2.04445       2.00919
  25  14 3096.1087    3.8741  0.9915 11.6144  0.0000  0.0226   0.0695   0.0538    0.2004   0.0000   438.7956       2.86094       16.0007      0.107567      -2.06302     -0.648501       1.50458       1.82200       1.91580       2.09381       2.15750       2.10245
  25  15 3243.8047    3.8087  1.3698 11.0215 -0.0071  0.0265   0.0572   0.0641    0.2222   0.0000   440.1028      -3.45453       14.5455     -0.177101      -3.47742     -0.848696       1.75047       2.27411       2.33972       2.60308       2.68241       2.50452
  25  16 3390.9537    3.2203  2.1130 11.0109  0.0001  0.0322   0.0405   0.0849    0.1035   0.0000   439.6445       1.62828       12.8352      -3.97936       2.29965      0.122808       2.09257       2.73614       2.94152       3.08700       3.05352       3.01250
  25  17 3537.9097    2.6668  3.3136 10.4015  0.0000  0.0429   0.0269   0.1057    0.0767   0.0000   439.3373      0.792921       14.8230     -0.160142      -1.48098       1.56126       2.70614       3.61298       3.90343       4.10544       4.02580       3.97786
  25  18 3684.7366    2.2068  4.8094  9.9189  0.0000  0.0541   0.0191   0.1355    0.0689   0.0000   444.0699      -2.74243       20.5910       13.4591      -3.59689       4.09483       3.44142       4.50105       4.92060       5.12654       5.18771       5.07912
  25  19 3830.9451    1.7968  6.8823  9.5643 -0.0000  0.0683   0.0137   0.1836    0.0626   0.0000   436.1163       4.52540       15.5870       2.61602     0.0693770       1.40876       4.39143       5.75870       6.10702       6.56894       6.49623       6.20918
  25  20 3977.4516    1.5315  9.3817  9.2260  0.0000  0.0870   0.0103   0.2362    0.0594   0.0000   444.4576      -2.56794       14.6835       9.47854      -4.39313      -14.3079       5.58323       7.45612       8.00942       8.66501       8.40388       8.15367
  25  21 4123.4255    1.2892 11.3839  9.1861  0.0000  0.1063   0.0083   0.2890    0.0499   0.0000   435.6979      -6.43621      -4.14436      -11.5255       5.65224      -9.98992       6.71350       8.89630       9.56295       10.2911       10.2592       9.86023
  25  22 4269.5652    1.0605 14.1128  9.0894 -0.0015  0.1352   0.0063   0.3654    0.0431   0.0000   427.3171       4.59016       48.5072      -1.26550     -0.871948      -16.1965       8.36613       11.1964       11.9042       12.7493       12.5740       12.2611
  26   3 1307.4463    0.0880  0.0914  8.8517  0.0000  0.0274   0.0074   0.0254    0.0266   0.0000   439.2496      0.440315       23.1424      -2.48892      -3.21245       1.41634       1.10017       1.99697       2.62982       1.97537       1.95950       1.97505
  26   5 1694.0377    0.2817  0.3079  8.8698  0.0000  0.0170   0.0097   0.0301    0.0403   0.0000   440.3557    -0.0387216       20.3470      0.898016     -0.801622     -0.968864      0.893567       1.39743       1.29321       1.58964       1.36199       1.35607
  26   6 1869.0007    0.4587  0.4254  8.8840  0.0000  0.0146   0.0128   0.0350    0.0589   0.0000   441.1747      -3.20408       19.9638       1.20583      -1.96614       2.75975      0.983976       1.17734       1.28360       1.43929       1.45224       1.34495
  26   7 2039.7021    0.6507  0.7430  8.7789  0.0000  0.0203   0.0136   0.0469    0.0984   0.0000   441.3471     -0.159878       21.1107      0.860721      -3.36074      -1.42396       1.28864       1.55844       1.71699       1.88263       1.82858       1.76288
  26   8 2206.0420    0.9251  1.0189  8.8163  0.0010  0.0233   0.0165   0.0566    0.1512   0.0000   439.6512     -0.829661       17.8977     -0.239963     -0.689453       1.71163       1.42893       1.97285       2.03602       2.24055       2.08769       2.18935
  26   9 2366.0061    1.3039  1.1370  9.1808  0.0000  0.0235   0.0218   0.0593    0.1849   0.0000   439.3719      -1.93488       20.0420     -0.179314      -3.05623      0.468757       1.47500       2.02579       2.13402       2.28722       2.22869       2.23234
  26  10 2521.1244    1.7614  1.1493  9.6364  0.0000  0.0230   0.0292   0.0602    0.2276   0.0000   439.7257      -2.21452       12.2798      0.289485     0.0990196       2.01858       1.40325       1.87939       2.06397       2.13944       2.19489       2.20935
  26  11 2674.3239    2.3875  1.1420 10.1715  0.0000  0.0230   0.0404   0.0594    0.2666   0.0000   440.1536     -0.304245       14.0639      -5.00584      0.933355       3.69956       1.42349       1.79950       2.10730       2.18018       2.10127       2.12940
  26  12 2826.5008    3.0560  0.9839 10.3409  0.0000  0.0206   0.0530   0.0512    0.3100   0.0000   436.8173      -1.09453       17.8373       1.19571      -1.43653      -4.42754       1.35796       1.70868       1.88223       1.99282       2.03479       1.95009
  26  13 2977.4090    3.7409  0.9663 10.6404  0.0000  0.0201   0.0646   0.0510    0.3373   0.0000   438.5325      -2.08001       13.3200      0.624483      -1.18498      0.918929       1.23595       1.60556       1.76628       1.81453       1.87654       1.83489
  26  14 3126.8000    3.9991  1.0135 11.6469  0.0000  0.0214   0.0703   0.0561    0.1980   0.0000   442.8574       2.59096       14.0909      -1.09683      -4.95558      -3.24555       1.34188       1.70429       1.98287       2.00175       1.98197       1.87695
  26  15 3275.2945    3.7104  1.5275 10.6172  0.0041  0.0258   0.0527   0.0693    0.2705   0.0000   436.8557       3.61349       17.8570      -1.41030     -0.591357      -1.73716       1.66334       2.13340       2.40164       2.50190       2.38011       2.45635
  26  16 3423.1420    3.0220  2.3274 11.1292  0.0000  0.0347   0.0368   0.0905    0.0890   0.0000   437.8413       2.07002       18.3955      -1.62691      0.505244       2.36825       2.11612       2.74947       2.99791       3.15414       3.10822       3.03377
  26  17 3570.8568    2.5546  3.4878 10.3918 -0.0000  0.0430   0.0253   0.1092    0.0749   0.0000   440.4448     0.0873251       16.9452      -3.87056      -6.28249      0.660089       2.67309       3.44252       3.79542       4.05889       4.01300       3.96164
  26  18 3718.2431    2.0944  5.3426  9.8259  0.0000  0.0559   0.0172   0.1465    0.0646   0.0000   437.9058      0.948863       17.9360      -4.92475      -8.95584     -0.903228       3.43645       4.47904       5.05001       5.37280       5.31008       5.26933
  26  19 3865.1277    1.7448  7.3221  9.5339  0.0000  0.0702   0.0126   0.1891    0.0580   0.0000   445.8482       8.66746       26.1193      -8.07992      -5.99413       6.98496       4.29763       5.75087       6.25548       6.69590       6.52429       6.32600
  26  21 4158.7719    1.2268 12.2458  9.1770  0.0000  0.1119   0.0074   0.3018    0.0465   0.0000   447.2340      -9.76909     -0.422585      -4.96211      -3.20455      -9.69036       6.82838       9.05184       9.78816       10.3189       10.2934       9.94471
  26  22 4305.0555    1.0298 14.6524  9.0768  0.0000  0.1386   0.0058   0.3735    0.0411   0.0000   441.4176      -3.27308       3.96726      -18.1915      -3.99761       13.9365       8.18330       11.0490       11.9747       12.6423       12.6025       12.2378
  27   4 1527.5742    0.1666  0.1473  8.8790  0.0000  0.0122   0.0085   0.0235    0.0295   0.0000   440.0261     -0.848913       20.5231    0.00424933      -3.08496     -0.404169      0.814943       1.05334       1.29552       1.48913       1.48671       1.20579
  27   5 1713.5669    0.2865  0.3887  8.8544  0.0000  0.0186   0.0092   0.0385    0.0437   0.0000   439.5528      -1.81846       21.2015       2.52959      -2.47346      -1.30912       1.12467       1.44098       1.40109       1.70623       1.63322       1.51281
  27   6 1889.7689    0.4843  0.5203  8.8352  0.0000  0.0202   0.0123   0.0394    0.0675   0.0000   439.1698       1.03852       18.5422     -0.500318      -2.05635      0.410011       1.20967       1.78934       2.01381       2.18350       2.36343       2.01261
  27   7 2062.0287    0.6763  0.7557  8.8828  0.0000  0.0198   0.0137   0.0472    0.0963   0.0000   439.3964       2.97482       17.1743     -0.136609      -4.23685     -0.683138       1.17368       1.47333       1.66339       1.77621       1.75606       1.71011
  27   8 2229.6831    1.0131  1.0014  9.0353  0.0000  0.0226   0.0179   0.0540    0.1450   0.0000   442.0607      -1.11335       21.6538      -1.13927      -2.03962      -1.89670       1.29057       1.66682       1.95196       2.10174       2.05840       2.05908
  27   9 2390.9245    1.3399  1.2832  9.3520  0.0000  0.0245   0.0210   0.0658    0.1474   0.0000   438.6097      -1.42313       21.2877       1.32111      -5.82343      -2.13383       1.41319       1.93330       2.07443       2.27323       2.18522       2.15570
  27  10 2547.5043    1.9159  1.0695  9.9057  0.0000  0.0213   0.0323   0.0583    0.2072   0.0000   438.7199     -0.589135       14.9038      0.850814      -1.42350     -0.800134       1.25502       1.63672       1.77896       1.91070       1.94361       1.87317
  27  11 2701.9992    2.5397  0.9738 10.2364  0.0000  0.0201   0.0431   0.0522    0.2283   0.0000   439.8599      0.678023       12.3811       1.97545      -1.56980     -0.711917       1.32634       1.67550       1.93478       1.97576       1.93237       1.92468
  27  12 2855.2978    3.2386  0.9701  9.9921  0.0000  0.0203   0.0547   0.0501    0.5055   0.0000   439.8247      0.287837       13.0916     -0.654738      0.365948      -4.15649       1.21717       1.63008       1.72540       1.76029       1.85108       1.81162
  27  13 3006.9822    3.8285  1.0263 10.9991  0.0000  0.0208   0.0643   0.0523    0.2780   0.0000   439.6706     -0.543193       14.7535      -1.85040    -0.0323702    -0.0910566       1.25242       1.60969       1.79124       1.88190       1.87625       1.84754
  27  14 3157.1533    3.9042  1.1378 11.2729  0.0000  0.0230   0.0643   0.0563    0.2622   0.0000   440.1133       1.66242       13.8286     -0.345567      -4.53911      -3.02684       1.45147       1.84132       1.94914       2.18145       2.08977       1.98344
  27  15 3306.4492    3.5278  1.7321 11.0962  0.0000  0.0284   0.0468   0.0706    0.1377   0.0000   438.8758     -0.753610       17.7668       2.31762      0.694665     -0.221889       1.72989       2.24433       2.44969       2.59540       2.56374       2.52913
  27  16 3455.0534    2.9865  2.5893 10.6667  0.0000  0.0353   0.0332   0.0910    0.1007   0.0000   438.9153      -2.46960       9.63177      -1.70128       2.95500     -0.543631       2.02096       2.71725       2.93790       3.15209       3.10871       3.08340
  27  17 3603.4535    2.4882  3.7517 10.4233  0.0000  0.0448   0.0237   0.1141    0.0679   0.0000   437.3753      0.897794       12.0555      -3.93544     -0.189885      -3.40939       2.61798       3.45718       3.75064       4.08006       4.00145       3.92730
  27  18 3751.4687    2.0096  5.7725  9.7794  0.0000  0.0581   0.0155   0.1533    0.0589   0.0000   434.7595     -0.467661       9.46123       6.29781      -2.70695      -3.85717       3.36573       4.52043       4.83169       5.23794       5.19690       5.12463
  27  19 3898.8708    1.6998  8.0913  9.4191  0.0000  0.0739   0.0115   0.2016    0.0566   0.0000   443.6192       8.88070       18.0681       8.79431     -0.478118      -2.18393       4.37738       5.82860       6.26574       6.63200       6.65622       6.52206
  27  20 4046.1962    1.3950 10.4661  9.2965 -0.0005  0.0947   0.0088   0.2581    0.0499   0.0000   437.0135       4.14662       15.5445      -9.76347      -5.61886       4.89982       5.46862       7.27874       7.96582       8.42299       8.41186       8.32185
  27  21 4193.4945    1.1712 13.1853  9.2090  0.0000  0.1221   0.0067   0.3241    0.0424   0.0000   437.9065       2.31819     -0.690268       11.4916       6.15285      -13.9401       6.85653       9.33545       10.0726       10.7666       10.5621       10.3328
  28   4 1546.0121    0.1903  0.1709  8.9238  0.0000  0.0111   0.0092   0.0275    0.0302   0.0000   441.9603      0.261802       20.5545     -0.465443      -1.20493      -1.85151      0.703309      0.990604       1.06868       1.18320       1.10992      0.873614
  28   5 1732.7253    0.3177  0.3156  8.8816  0.0000  0.0141   0.0103   0.0293    0.0423   0.0000   439.4220     -0.216001       20.7282      -1.56179      -2.67727       1.63585      0.781763      0.991415       1.07461       1.12683       1.13981       1.21154
  28   6 1910.0961    0.4816  0.6099  8.8467  0.0000  0.0181   0.0114   0.0479    0.0688   0.0000   441.7945       3.51893       19.2085      -2.14661      -2.54156       1.48659       1.05815       1.35602       1.53077       1.64171       1.69315       1.66015
  28   7 2083.8598    0.7217  0.8656  8.7034  0.0000  0.0214   0.0135   0.0503    0.1159   0.0000   440.5595      -1.75270       19.9804      -2.62158      -3.86238      0.763006       1.13566       1.59693       1.61615       1.85060       1.88550       1.73388
  28   8 2252.7702    1.0582  1.0352  8.7872  0.0000  0.0214   0.0177   0.0536    0.1727   0.0000   439.0658      -3.89750       17.5559      0.847789      -3.39142       1.69384       1.30125       1.70991       1.91088       2.08345       2.11798       2.03374
  28   9 2415.2688    1.4778  1.1559  9.4405  0.0000  0.0274   0.0240   0.0599    0.1981   0.0000   439.1423      0.250378       18.3359     -0.527155      -1.36804       3.08042       1.95882       2.76737       3.06171       3.31048       3.28028       2.86378
  28  10 2573.3454    2.0423  1.0848 10.1645  0.0000  0.0222   0.0334   0.0549    0.1882   0.0000   438.2160     0.0609540       16.1200       1.03909      -3.11439     -0.606597       1.39851       1.83532       2.07283       2.21614       2.19228       2.09835
  28  11 2729.2614    2.6292  1.0685  9.9255  0.0000  0.0204   0.0421   0.0540    0.3166   0.0000   437.8450       1.33526       15.7237      0.105773      -4.10675     -0.940796       1.19876       1.52311       1.71692       1.76989       1.81531       1.76432
  28  12 2883.6638    3.4147  1.0697 10.5050  0.0000  0.0215   0.0552   0.0524    0.3535   0.0000   440.2874       1.99396       17.9128     -0.302077      -2.18219      -1.51504       1.33590       1.77989       1.87459       2.02579       2.03619       2.04155
  28  13 3036.1606    3.8351  1.0509 11.4827  0.0000  0.0206   0.0640   0.0554    0.1944   0.0000   437.3077       1.59716       14.0807      -2.26359      -3.43340     -0.672143       1.20774       1.55947       1.76223       1.77949       1.83848       1.77817
  28  14 3187.0878    3.8830  1.2797 11.2273  0.0000  0.0233   0.0585   0.0595    0.2031   0.0000   440.3087     -0.242788       19.5851       1.78969      0.654186      -4.41342       1.37063       1.79336       1.96525       2.03515       2.10481       2.05480
  28  15 3337.1638    3.4471  1.6684 11.0813  0.0000  0.0271   0.0458   0.0704    0.1327   0.0000   440.0791       1.47811       14.5235       2.46132      -5.59323       2.55795       1.49554       2.02835       2.28265       2.37627       2.39288       2.37113
  28  16 3486.6375    2.8822  2.8382 10.5848  0.0000  0.0376   0.0302   0.0917    0.0949   0.0000   439.0193      -4.30633       13.6773      -6.94031     -0.948847      -3.70589       2.13485       2.89579       3.01604       3.41960       3.44436       3.32770
  28  17 3635.5171    2.2920  4.4318 10.1464  0.0000  0.0483   0.0200   0.1275    0.0666   0.0000   443.0450      -4.60385       14.4881       4.80074       2.37923       4.42152       2.74387       3.60557       3.93445       4.23666       4.21749       4.20347
  28  18 3784.2283    1.9092  6.4099  9.7357  0.0000  0.0614   0.0140   0.1633    0.0542   0.0000   433.0258       4.13143       25.3261       2.65024      -2.11390       1.98380       3.55648       4.66258       5.09931       5.54315       5.56175       5.54556
  28  19 3932.4121    1.6168  8.4633  9.3755  0.0000  0.0780   0.0105   0.2039    0.0541   0.0000   442.4900      -1.63113       14.6185      -3.79726      -3.75873       12.4646       4.33998       5.85286       6.27906       6.76058       6.77785       6.73041
  28  20 4080.2913    1.3544 11.0714  9.2761  0.0003  0.0987   0.0081   0.2677    0.0478   0.0000   436.1508       11.7024       22.8047      -1.85201      0.223338      -9.51020       5.56119       7.52368       8.24648       8.77241       8.73848       8.61250
  28  21 4227.9623    1.1203 13.6974  9.2017  0.0000  0.1263   0.0062   0.3336    0.0403   0.0000   427.5670      -16.1403       21.4377      -5.65864      -5.63486      -5.51570       6.85288       9.38541       10.1422       10.8016       10.9102       10.7555
  29   3 1359.7663    0.1092  0.1886  8.8508  0.0000  0.0170   0.0068   0.0393    0.0272   0.0000   442.3589      0.221428       18.1665      0.780379      -2.19526      -1.37406      0.798206       1.36701       1.23161       1.59417       1.71568       1.84389
  29   4 1564.1301    0.1889  0.2212  8.8500  0.0000  0.0132   0.0080   0.0303    0.0312   0.0000   439.9826      -1.25056       21.1252     -0.894636      -3.56022       2.81071      0.838374       1.04668       1.16107       1.37039       1.33232       1.32149
  29   5 1751.5416    0.3185  0.3845  8.9223  0.0000  0.0164   0.0096   0.0340    0.0437   0.0000   441.2728      -1.84454       20.5135      0.281623      -3.18459      0.481149      0.981342       1.32661       1.38909       1.60095       1.42971       1.35903
  29   6 1930.1754    0.5387  0.5897  8.7716  0.0000  0.0176   0.0121   0.0402    0.0732   0.0000   439.4438    -0.0117622       18.8700      -1.42663      -4.31684      -3.27242       1.01526       1.24133       1.35594       1.55975       1.57088       1.48619
  29   7 2105.3195    0.7804  0.8041  8.7967  0.0000  0.0189   0.0146   0.0488    0.1099   0.0000   441.9199      -5.12901       19.5676       1.37396     -0.833897      0.409558      0.987633       1.32267       1.42551       1.48916       1.55069       1.51468
  29   8 2275.2867    1.1414  1.0897  8.5388  0.0000  0.0219   0.0184   0.0549    0.2412   0.0000   437.4888       2.33548       21.1945      -3.75585      -1.56144     -0.647079       1.31713       1.76854       1.88534       2.03493       2.04611       1.93237
  29   9 2439.0212    1.5809  1.2067  8.9394  0.0000  0.0225   0.0240   0.0608    0.2693   0.0000   440.5939      -1.13901       16.5686      0.192864     -0.613602     -0.503568       1.18763       1.59057       1.75350       1.82552       1.87598       1.83102
  29  10 2598.6214    2.1500  1.2558  9.6015  0.0097  0.0225   0.0321   0.0597    0.2265   0.0000   438.4900      -1.34226       17.0612      0.975582       2.24484      -2.94992       1.22567       1.64467       1.69350       1.87955       1.90930       1.89521
  29  11 2756.1115    2.8586  0.9981 10.3584  0.0000  0.0191   0.0466   0.0504    0.2365   0.0000   439.7685      0.227953       19.2143       2.83563      -2.68838      -1.63802       1.10338       1.41757       1.53918       1.65872       1.71171       1.75935
  29  12 2911.5630    3.4910  0.9834 11.1365 -0.0004  0.0192   0.0591   0.0513    0.2112   0.0000   439.0888     -0.189564       16.1996      0.838682     -0.765057      -2.47329       1.11965       1.45498       1.65278       1.75649       1.76176       1.72506
  29  13 3064.9082    3.9323  1.0868 11.2265  0.0000  0.0209   0.0628   0.0548    0.2556   0.0000   439.6901      -2.78215       17.3495       1.22657      -1.13350      -1.83651       1.19891       1.60130       1.73583       1.92966       1.91542       1.87710
  29  14 3216.6445    3.9004  1.3429 11.4210  0.0000  0.0230   0.0575   0.0650    0.1717   0.0000   439.4370      -1.39540       13.7760       2.32438      -2.53459     -0.469142       1.32386       1.73978       1.92312       2.09450       2.13626       2.05554
  29  15 3367.5154    3.3254  1.9249 11.0648 -0.0013  0.0286   0.0405   0.0751    0.1012   0.0000   439.1976      0.915360       12.2831      -3.81664      0.462304      -1.24693       1.58267       2.12103       2.28521       2.48497       2.44058       2.43695
  29  16 3517.8285    2.7041  3.1006 10.5480  0.0000  0.0386   0.0269   0.0976    0.0810   0.0000   443.3551      -4.69226       9.68024      -5.36929       1.99823      -1.18889       2.10237       2.68402       3.03148       3.25333       3.27264       3.27583
  29  17 3667.3623    2.2616  4.7602  9.9810  0.0000  0.0501   0.0185   0.1282    0.0648   0.0000   438.3627       2.22659       8.56807      -3.30089       5.61442      -1.74964       2.67212       3.58489       3.90456       4.16287       4.26683       4.14521
  29  18 3816.5713    1.8726  6.6685  9.6527 -0.0003  0.0620   0.0134   0.1706    0.0548   0.0000   441.9085      -7.17521       10.3639      0.294681     -0.313074      -2.99211       3.37673       4.51994       4.87230       5.22563       5.27705       5.12114
  29  19 3965.4770    1.5825  9.5131  9.3081  0.0000  0.0822   0.0095   0.2207    0.0503   0.0000   443.4396      -5.10766       18.0018      -7.96802      -2.65277      -4.45551       4.48227       5.93830       6.47037       7.00877       6.92910       6.88792
  29  20 4113.6552    1.2882 11.9494  9.2244 -0.0010  0.1066   0.0072   0.2823    0.0452   0.0000   435.4453       8.15668       26.5218       4.80652       5.13148      -19.7071       5.69450       7.63175       8.18268       8.96008       9.05962       8.72839
  29  21 4261.9203    1.0720 14.7844  9.1594  0.0000  0.1326   0.0057   0.3593    0.0383   0.0000   440.6440       7.84558       14.6834       5.75170       25.3822      -16.1135       7.11517       9.58758       10.4631       11.1126       11.2660       11.1167
  30   3 1376.6258    0.1043  0.0917  8.9270  0.0000  0.0149   0.0075   0.0242    0.0249   0.0000   440.3901      -1.04231       19.2332       1.39964      -1.81630     -0.537957      0.732185      0.873642       1.11944       1.37769       1.38746       1.52385
  30   4 1581.9147    0.2023  0.1571  8.9230  0.0000  0.0114   0.0093   0.0231    0.0291   0.0000   440.0632     -0.515327       20.0533      0.359085      -2.75232     -0.884273      0.609740      0.817038      0.899857      0.841599      0.780644      0.743166
  30   5 1770.0305    0.3684  0.4271  8.8206  0.0000  0.0169   0.0100   0.0364    0.0491   0.0000   439.3985     -0.833507       20.9521     -0.687015     -0.825584      0.762920       1.15309       1.58232       1.67548       1.62649       1.45908       1.43202
  30   6 1949.9663    0.5706  0.6468  8.7692  0.0000  0.0184   0.0120   0.0421    0.0796   0.0000   439.7896      -2.19303       19.4745       2.83077      -3.12891     -0.433843      0.928203       1.21124       1.32007       1.51419       1.52673       1.53889
  30   7 2126.3235    0.8209  0.7609  8.9895  0.0000  0.0188   0.0155   0.0432    0.1039   0.0000   440.6110      -2.80267       22.5953       1.24007      -3.79641      -1.39864      0.975300       1.24560       1.33543       1.48419       1.50228       1.49838
  30   8 2297.2970    1.1723  1.0328  9.2698  0.0000  0.0205   0.0195   0.0541    0.1504   0.0000   440.5583     -0.839168       16.6528     -0.160023      -2.79737      -1.85059       1.16105       1.43513       1.57923       1.68866       1.65671       1.62922
  30   9 2462.2387    1.6257  1.2033  9.5340  0.0000  0.0225   0.0246   0.0562    0.1791   0.0000   440.8100      -2.52720       17.6660     -0.871829      -1.11898      0.482467       1.28049       1.60505       1.82280       1.98887       1.97458       1.98657
  30  10 2623.4474    2.1580  1.1464  9.8907  0.0000  0.0215   0.0329   0.0560    0.2316   0.0000   442.9756      -3.07801       18.0736      -1.49195      -3.59492      -1.98986       1.17013       1.52155       1.59023       1.70306       1.76986       1.78071
  30  11 2782.4325    2.9402  1.0757 10.1974  0.0000  0.0203   0.0458   0.0521    0.3050   0.0000   439.7278       2.20011       11.9916      -2.01577      -2.82977     -0.295744       1.18626       1.51091       1.62726       1.75484       1.83586       1.75027
  30  12 2939.0344    3.6246  1.0684 10.7581  0.0000  0.0195   0.0568   0.0535    0.2717   0.0000   436.9450      -1.60382       16.5078      -1.80795      -3.46294      0.568792       1.09056       1.39500       1.48507       1.69362       1.73831       1.65894
  30  13 3093.2723    3.8335  1.2383 11.2146 -0.0004  0.0220   0.0572   0.0588    0.2068   0.0000   441.2939       2.06528       13.1581      0.585543      -1.14800      -1.96203       1.23380       1.61635       1.80158       1.92575       1.97479       1.90126
  30  14 3245.9282    3.7867  1.3910 10.8289  0.0000  0.0235   0.0521   0.0599    0.2212   0.0000   440.0643       5.68448       15.4646     -0.492917      -1.69248       1.29950       1.29410       1.69598       1.85875       2.06687       2.08467       2.01384
  30  15 3397.5865    3.2626  2.2271 10.8324 -0.0000  0.0303   0.0357   0.0780    0.0902   0.0000   440.9351      0.880658       10.5682       4.73853     -0.256499      -1.82614       1.61566       2.04284       2.27572       2.45146       2.49746       2.44835
  30  16 3548.5769    2.6449  3.4053 10.4775  0.0000  0.0408   0.0246   0.1013    0.0708   0.0000   437.2478       2.20120       15.3650     -0.667929      -4.40000      -1.31870       2.09735       2.87115       3.00938       3.32783       3.30056       3.38358
  30  17 3699.0181    2.1751  4.9733 10.0065  0.0004  0.0502   0.0173   0.1339    0.0590   0.0000   439.2238       1.72858       12.5304      -2.59897       4.43898      -4.18345       2.68537       3.51741       3.82562       4.16850       4.15818       4.14756
  30  18 3848.7639    1.8040  7.0512  9.6096  0.0000  0.0653   0.0124   0.1715    0.0522   0.0000   446.4563      -6.44184       15.1215      0.831120     -0.391333       3.11698       3.45330       4.44562       4.80320       5.22273       5.28041       5.27308
  30  19 3998.3078    1.4873  9.4252  9.3595  0.0000  0.0853   0.0090   0.2191    0.0479   0.0000   433.2110      -2.27432       26.4553       11.0847      0.364937       15.0917       4.34306       5.98399       6.43063       6.99575       7.11221       6.93594
  30  20 4147.0109    1.2530 12.7838  9.2220  0.0011  0.1113   0.0067   0.2950    0.0426   0.0000   438.4819       8.98815       30.1654       2.88424      -8.23608       7.33502       5.85485       7.93540       8.61879       9.17140       9.34463       9.41880
  30  21 4295.7302    1.0342 14.6936  9.1049  0.0000  0.1325   0.0054   0.3560    0.0382   0.0000   448.7191      -13.4639       8.93227       4.56879       5.82773      -1.02295       6.87125       9.38070       10.0915       10.8302       11.0743       10.8372
  31   3 1393.1501    0.1117  0.1639  8.9518  0.0000  0.0143   0.0067   0.0355    0.0260   0.0000   439.9428     -0.541090       20.3539      0.423821      -1.64341     -0.422934      0.622622      0.944928      0.971910       1.16115       1.10139       1.09116
  31   4 1599.3330    0.2160  0.2050  8.9838  0.0000  0.0117   0.0087   0.0233    0.0304   0.0000   441.0669     -0.420390       19.7467     -0.418994      -2.91994     -0.822024      0.653394      0.916485      0.994315       1.03542      0.969330      0.961809
  31   5 1788.2351    0.3737  0.4691  8.9032  0.0000  0.0164   0.0097   0.0367    0.0493   0.0000   440.8957     -0.774290       20.6125    -0.0392340      -2.18034      -2.58827      0.797676       1.11219       1.16499       1.28161       1.44065       1.40422
  31   6 1969.3896    0.5627  0.7574  8.7595  0.0000  0.0199   0.0111   0.0453    0.0839   0.0000   441.1491     -0.104664       20.8425       1.34369      0.445961      -1.45552       1.01687       1.40605       1.48154       1.72419       1.72670       1.69257
  31   7 2147.0073    0.8468  0.9002  8.8443  0.0000  0.0192   0.0146   0.0488    0.1202   0.0000   439.4942      -2.59492       21.3533     -0.524119      -3.20134     -0.262902      0.998093       1.31778       1.41956       1.57493       1.57240       1.51644
  31   8 2318.8798    1.2070  1.1340  9.2249  0.0000  0.0228   0.0189   0.0554    0.1622   0.0000   440.5219      -1.30540       19.2543      -1.57516      -4.86669      -2.80374       1.11989       1.53610       1.62730       1.90026       1.86261       1.80252
  31   9 2484.9296    1.7358  1.2811  9.5354  0.0000  0.0223   0.0252   0.0585    0.1817   0.0000   442.4518     -0.990645       17.7523      -2.57526     -0.107262       1.73298       1.13950       1.54192       1.65039       1.84825       1.80116       1.80667
  31  10 2647.7650    2.3617  1.2182  9.8922  0.0000  0.0216   0.0343   0.0555    0.2440   0.0000   441.1830      0.362426       16.5269      -3.35413      -1.48382      -1.42632       1.13015       1.48955       1.62115       1.79659       1.80105       1.82090
  31  11 2808.2544    2.9955  1.1045 10.5717  0.0000  0.0199   0.0459   0.0542    0.2327   0.0000   439.2233     -0.930619       16.4470      0.237395      -3.53721      -1.94085       1.06165       1.36168       1.48609       1.59272       1.64657       1.65806
  31  12 2966.0370    3.7283  1.0157 11.2812  0.0000  0.0192   0.0593   0.0497    0.1999   0.0000   438.4695     -0.749080       15.9556      -1.75076      -5.34736       1.52898       1.02615       1.35270       1.48173       1.57586       1.57161       1.56535
  31  13 3121.2697    4.0397  1.2252 11.1045  0.0000  0.0214   0.0602   0.0571    0.2839   0.0000   440.3030     -0.866781       17.5573     -0.870803      -3.06580      0.106901       1.17284       1.49073       1.59758       1.73319       1.74221       1.75711
  31  14 3274.6576    3.7025  1.7848 10.7520  0.0000  0.0264   0.0446   0.0673    0.1721   0.0000   438.4517     -0.549698       15.1652   -0.00969175      -3.57801      -2.89663       1.39323       1.79581       1.92032       2.21139       2.16672       2.13335
  31  15 3427.2883    3.0702  2.3863 10.8596  0.0000  0.0316   0.0324   0.0808    0.0813   0.0000   440.8245      0.109475       17.5228       2.13183     -0.242082      -4.99712       1.60973       2.18394       2.34574       2.54473       2.56020       2.55044
  31  16 3579.0493    2.5187  3.8308 10.3792  0.0000  0.0423   0.0216   0.1073    0.0635   0.0000   438.2176      -1.78681       8.47243      0.539610      -7.64993      -4.86061       2.23964       2.97184       3.24305       3.54228       3.54862       3.56188
  31  17 3730.1516    2.0727  5.4402  9.9176  0.0000  0.0536   0.0155   0.1386    0.0561   0.0000   446.3241       6.95870       17.4189      -5.94091     -0.131248      0.553145       2.68354       3.64924       3.89203       4.22543       4.21821       4.20328
  31  18 3880.8501    1.7094  7.9245  9.5436 -0.0000  0.0694   0.0108   0.1866    0.0489   0.0000   440.6354      -15.1713       5.32737      0.650449      -2.49281      -8.21129       3.61184       4.82020       5.29260       5.63015       5.80096       5.72272
  31  19 4030.5566    1.4281 10.4600  9.3734 -0.0004  0.0897   0.0081   0.2457    0.0457   0.0000   452.6774      -3.71236       14.0624       10.3929      -9.71791       1.66077       4.63837       6.09422       6.69258       7.16107       7.32196       7.20528
  31  20 4180.4740    1.1768 13.4235  9.2723 -0.0007  0.1163   0.0061   0.3194    0.0397   0.0000   444.0627      -4.74065       13.1361       3.37953      -3.77535       18.0826       5.74029       7.80785       8.42667       9.26991       9.27314       9.17853
  32   3 1409.3928    0.1241  0.1492  8.9277  0.0000  0.0131   0.0070   0.0274    0.0258   0.0000   440.3075      0.919154       21.5154       1.00312      -3.45212      -1.11060      0.669118      0.899453      0.900725       1.06933       1.03747       1.02126
  32   5 1806.1818    0.4043  0.3700  8.9760  0.0000  0.0128   0.0115   0.0325    0.0473   0.0000   439.8285     -0.855236       21.3948      0.990574      -4.29905      -1.47720      0.657050      0.828282      0.872421      0.991405       1.02682       1.02016
  32   6 1988.6501    0.5962  0.7847  8.7887  0.0000  0.0195   0.0113   0.0461    0.0860   0.0000   441.1108      -1.04721       20.8029     -0.587824      -2.97455     -0.305567       1.02382       1.31567       1.39341       1.51046       1.52221       1.55776
  32   7 2167.2934    0.8993  0.9415  8.9932  0.0000  0.0200   0.0152   0.0498    0.1199   0.0000   439.9965       2.70242       19.9661     -0.865306      -1.85523      0.194077      0.969487       1.27950       1.45251       1.54345       1.61502       1.60657
  32   8 2340.0224    1.2568  1.1360  9.4141  0.0000  0.0222   0.0195   0.0555    0.1511   0.0000   439.2622      -1.99679       19.4114      -1.66314      -1.59720      -1.89429       1.12930       1.54483       1.74265       1.83710       1.89411       1.80736
  32   9 2507.1989    1.8659  1.3267  9.4220  0.0000  0.0217   0.0257   0.0586    0.1861   0.0000   439.7359      -4.33513       21.8526      -1.29373      -5.98237      -2.01500       1.12875       1.44580       1.62856       1.74471       1.82954       1.81556
  32  10 2671.5943    2.4544  1.1797  9.5459  0.0000  0.0201   0.0353   0.0549    0.3246   0.0000   440.0416      -1.16889       16.4948      0.696909      -3.10193       1.15662       1.05645       1.40875       1.54177       1.65957       1.66722       1.69486
  32  11 2833.6406    3.2208  1.0023 10.3864  0.0000  0.0188   0.0492   0.0461    0.2779   0.0000   438.5296      -3.07232       15.7357    -0.0552769      -3.18971      -1.51858      0.953859       1.24730       1.40025       1.52982       1.58497       1.52466
  32  12 2992.6266    3.7974  1.1965  9.7782  0.0000  0.0207   0.0535   0.0524    0.6134   0.0000   439.9262       1.01071       18.0452      -1.30050      -1.54531       1.16459       1.08429       1.34507       1.50189       1.65724       1.72958       1.66975
  32  13 3148.8037    4.0589  1.2107 10.6701  0.0000  0.0208   0.0576   0.0527    0.3498   0.0000   438.5931       1.22002       14.3917      0.239683      0.122453      -2.33352       1.06778       1.37914       1.53918       1.68294       1.69084       1.77181
  32  14 3303.2139    3.6405  1.7809 10.8887  0.0000  0.0265   0.0435   0.0670    0.1511   0.0000   436.3578      -1.20071       15.1437      0.586681       1.24689       1.16526       1.32709       1.79402       1.97373       2.12719       2.23589       2.13096
  32  15 3456.6065    2.9996  2.6406 10.8384  0.0000  0.0331   0.0298   0.0840    0.0713   0.0000   440.9321      -3.48212       15.8842      -2.38267      -7.61879      -6.90063       1.63257       2.19189       2.39557       2.54619       2.59041       2.63039
  32  16 3609.1606    2.3975  4.0928 10.4801  0.0000  0.0442   0.0201   0.1134    0.0544   0.0000   439.9489       8.76333       16.0379      -3.85806      -2.51770      -3.77454       2.19710       2.94853       3.22908       3.52110       3.59708       3.45528
  32  17 3761.0794    2.0249  5.8792  9.8651 -0.0000  0.0561   0.0143   0.1413    0.0517   0.0000   439.4206      0.911770       12.6773       4.85161       1.35581      -2.58800       2.76467       3.75730       4.06642       4.41201       4.41561       4.47995
  32  18 3912.1713    1.6709  8.5476  9.4263  0.0000  0.0729   0.0099   0.1961    0.0484   0.0000   444.5654       1.69722       18.9497      -6.41251      -3.74874       8.03660       3.54944       4.79316       5.18037       5.66735       5.77872       5.83072
  32  19 4062.6483    1.4179 11.5340  9.2321  0.0006  0.0942   0.0073   0.2606    0.0458   0.0000   447.4594      -1.60159      -3.74979      -3.12905      -8.51803      -4.36739       4.62591       6.24804       6.85416       7.37840       7.36507       7.29380
  32  20 4212.9894    1.1526 14.2279  9.1494  0.0013  0.1212   0.0057   0.3237    0.0405   0.0000   437.3868      -4.69781       8.34986       5.34697       12.8190       4.34254       6.11848       8.05777       8.89252       9.55873       9.66896       9.66458
  33   2 1193.8857    0.0613  0.0770  8.9116  0.0000  0.0177   0.0067   0.0261    0.0229   0.0000   439.9544    -0.0134388       21.7304     -0.235992      -3.54684       3.50135      0.891472       1.22285       1.30134       1.54005       1.35069       1.28679
  33   3 1425.3968    0.1287  0.2065  8.9042  0.0000  0.0166   0.0066   0.0337    0.0266   0.0000   440.4813      -1.34772       22.3579       2.78476      -2.77834      0.213330      0.701321      0.938261       1.21562       1.14236       1.35806       1.44791
  33   4 1633.2185    0.2406  0.2729  8.8576  0.0000  0.0127   0.0082   0.0285    0.0333   0.0000   440.2144      -1.72832       20.8728     -0.373637      -3.21490       2.87190      0.729382      0.933517       1.09074       1.08014       1.06464       1.19101
  33   5 1823.7900    0.4253  0.5089  8.8669  0.0000  0.0150   0.0101   0.0373    0.0523   0.0000   440.9644     -0.674776       21.8100     -0.452228      -3.86729      0.877810      0.769941      0.978506       1.08444       1.15058       1.10773       1.19988
  33   6 2007.5720    0.6485  0.7937  8.6814  0.0000  0.0196   0.0119   0.0450    0.0963   0.0000   441.1386    -0.0485082       21.1055      0.397898      -3.76454      0.942944      0.908069       1.37169       1.36639       1.60909       1.54855       1.60079
  33   7 2187.3207    0.9452  1.0015  8.8360  0.0000  0.0200   0.0150   0.0502    0.1356   0.0000   442.5838      -2.21252       18.7465     0.0438270      -4.51930      -1.32980      0.932714       1.29985       1.36187       1.47314       1.52875       1.48834
  33   8 2360.7837    1.3630  1.1824  9.3933  0.0000  0.0210   0.0199   0.0553    0.1458   0.0000   440.9717     -0.241099       18.1197      -2.32764      -1.62828       1.57376       1.01849       1.36360       1.47953       1.61529       1.57630       1.61848
  33   9 2529.1293    1.9132  1.2739  9.1644  0.0000  0.0213   0.0261   0.0560    0.2622   0.0000   439.9518    -0.0780968       21.8517       2.44239      -3.10107      0.640477       1.05672       1.35557       1.44482       1.55686       1.60861       1.62218
  33  10 2694.9628    2.5630  1.1381 10.3735  0.0000  0.0205   0.0379   0.0533    0.2188   0.0000   441.4689      0.948908       19.9431      -1.73644      -5.08898       2.49074       1.00059       1.31487       1.46743       1.58275       1.60868       1.58233
  33  11 2858.4805    3.2944  1.1726 10.0956  0.0000  0.0204   0.0469   0.0537    0.4198   0.0000   439.2195     -0.768189       14.5926       1.17144     -0.600544       1.97046      0.999537       1.37466       1.48022       1.56908       1.63694       1.62085
  33  12 3018.7236    3.9218  1.0616 11.2209  0.0000  0.0193   0.0593   0.0498    0.2293   0.0000   440.9809      -3.64169       16.6293     -0.396737      -2.60022      -1.12534       1.00560       1.35049       1.45086       1.54346       1.54857       1.58371
  33  13 3175.9551    4.0519  1.2466 11.0257  0.0000  0.0207   0.0566   0.0545    0.2338   0.0000   439.6172      -1.55901       15.7626      -1.93695      -1.23718      0.465068       1.01329       1.37446       1.46284       1.66197       1.62504       1.64116
  33  14 3331.3359    3.4363  1.9993 10.7523  0.0000  0.0272   0.0380   0.0711    0.1233   0.0000   440.4652      -1.10490       17.4951      0.756728     -0.620345      -2.49132       1.29032       1.73164       1.91167       2.03786       2.06006       2.06926
  33  15 3485.5580    2.8967  2.8231 10.4773  0.0002  0.0344   0.0276   0.0846    0.0890   0.0000   439.6179      0.661985       11.5061      -4.43109      0.780522     -0.168102       1.59786       2.22212       2.32607       2.62451       2.55279       2.58078
  33  16 3639.0469    2.3596  4.4656 10.1817  0.0000  0.0446   0.0183   0.1142    0.0580   0.0000   432.0439      -1.80066       22.7697     -0.962613      -2.81688       1.38614       2.20028       2.84306       3.16330       3.39297       3.42587       3.41330
  33  17 3791.4948    1.9503  6.3979  9.7502  0.0000  0.0570   0.0130   0.1523    0.0515   0.0000   437.9504       3.09355       22.8570     -0.509285       3.84090       3.23885       2.78973       3.71003       4.13756       4.43957       4.50371       4.49530
  33  18 3943.4264    1.6198  8.6405  9.4214  0.0000  0.0728   0.0094   0.1949    0.0468   0.0000   437.7391      -4.84677       22.0796       8.91036      -9.73520      -3.54230       3.52261       4.72020       5.21834       5.52985       5.57841       5.56019
  33  19 4094.7039    1.3344 11.6495  9.2794  0.0000  0.0983   0.0068   0.2672    0.0423   0.0000   450.2766       2.17323       15.6674      -13.7221       10.6810       7.68869       4.75793       6.41000       7.06699       7.61718       7.75539       7.62052
  33  20 4245.3109    1.1017 14.5133  9.1225 -0.0014  0.1249   0.0053   0.3330    0.0396   0.0000   431.7057      -4.40117       17.4171       6.04225      -6.18338       4.85757       5.84855       7.97474       8.59195       9.46221       9.53034       9.52804
  34   2 1207.9991    0.0698  0.0897  8.9505  0.0000  0.0180   0.0068   0.0315    0.0229   0.0000   440.9214    -0.0969781       21.1551       1.59271      -3.02084     -0.602378      0.761413      0.967667       1.25355       1.42319       1.00264       1.26653
  34   3 1441.1612    0.1261  0.1555  8.9094  0.0000  0.0107   0.0065   0.0272    0.0250   0.0000   441.1291     -0.620288       20.4729       1.02344      -2.28339      -1.28619      0.510713      0.638809      0.715505      0.840786      0.876705      0.870467
  34   4 1649.7197    0.2664  0.2612  8.8317  0.0000  0.0114   0.0088   0.0274    0.0344   0.0000   440.9955      -1.21861       20.0613     -0.482449      -2.09766    -0.0397786      0.604297      0.707718      0.717723      0.825061      0.883805      0.903925
  34   5 1841.2156    0.4435  0.5232  8.8797  0.0000  0.0155   0.0101   0.0383    0.0543   0.0000   440.9114     -0.151289       21.4450     -0.379565      -2.85996     -0.312368      0.692882      0.997059       1.06194       1.17377       1.15437       1.19130
  34   6 2026.3053    0.6544  0.7710  8.9820  0.0000  0.0187   0.0123   0.0454    0.0820   0.0000   439.9905     -0.222467       20.6509      0.899711      -2.66344      -1.32051      0.856604       1.07878       1.27830       1.28341       1.36167       1.30086
  34   7 2206.9606    0.9670  1.0474  9.0757  0.0000  0.0216   0.0151   0.0501    0.1303   0.0000   441.6197      0.923563       22.6559      0.360360      -5.02369       1.00252       1.04842       1.40942       1.45766       1.56893       1.65407       1.58757
  34   8 2381.1857    1.4383  1.1685  9.7045  0.0000  0.0213   0.0216   0.0551    0.1490   0.0000   441.2248       1.34087       21.3933      -1.83508      -1.54440       1.42154       1.01564       1.37257       1.45089       1.65298       1.57602       1.55720
  34   9 2550.6091    2.0284  1.2926  9.4026  0.0000  0.0211   0.0272   0.0549    0.2397   0.0000   441.1177     -0.913042       20.8405       1.07096      -3.79597      -1.88626       1.02775       1.34658       1.48848       1.66476       1.74330       1.69723
  34  10 2717.9103    2.6329  1.1510 10.4673  0.0000  0.0208   0.0381   0.0510    0.2101   0.0000   440.9411   -0.00748030       19.0106       1.25994      -2.78956      0.550804       1.00388       1.32826       1.42705       1.48261       1.54478       1.52981
  34  11 2882.8669    3.4718  1.0600 10.9065  0.0000  0.0193   0.0512   0.0482    0.2312   0.0000   440.0344     -0.584193       16.9812      -1.48336      -1.71262      -3.76594      0.912729       1.21816       1.32881       1.46299       1.42781       1.46085
  34  12 3044.3145    3.9141  1.1826 11.1854  0.0000  0.0194   0.0558   0.0549    0.2054   0.0000   439.1428     -0.938873       19.9501      -2.60294      -2.35095      -2.25070      0.931263       1.22285       1.33071       1.48766       1.48743       1.45840
  34  13 3202.6843    4.0186  1.3337 11.1602  0.0000  0.0209   0.0537   0.0586    0.1953   0.0000   439.5146       1.27954       15.0427     -0.125355      -2.34808     -0.622626       1.01315       1.41197       1.51976       1.70129       1.72077       1.66752
  34  14 3359.0993    3.4138  2.0103 10.9383  0.0000  0.0276   0.0378   0.0692    0.1160   0.0000   440.3121       1.01349       16.6265      -1.96990      -1.16834       1.48373       1.27103       1.73420       1.87540       2.08703       2.07598       2.09639
  34  15 3514.2288    2.8265  3.2881 10.4634  0.0000  0.0360   0.0248   0.0939    0.0746   0.0000   444.2874       2.47546       10.5762      -2.35169      -1.88451      0.764390       1.65345       2.19570       2.44074       2.61824       2.65105       2.61158
  34  16 3668.3772    2.2773  4.6431 10.1519  0.0000  0.0448   0.0173   0.1181    0.0557   0.0000   440.9793      0.593311       10.4205      -1.68658     -0.528643      -6.15047       2.15903       2.85478       3.16333       3.34619       3.42264       3.43021
  34  17 3821.8294    1.8827  7.1952  9.6646  0.0000  0.0615   0.0117   0.1622    0.0495   0.0000   439.4051      -4.84519       13.5271       1.30208      -1.08893      -3.88184       2.89225       3.83817       4.18265       4.58791       4.61519       4.59011
  34  18 3974.4208    1.5492  9.8880  9.3982 -0.0000  0.0818   0.0083   0.2187    0.0446   0.0000   437.3043       3.02323       20.9811       2.43744      -4.88147      -9.56637       3.82407       5.19588       5.57331       6.04043       6.03870       6.19953
  34  19 4126.4405    1.2696 12.8139  9.3116 -0.0005  0.1062   0.0061   0.2911    0.0398   0.0000   429.7645      -12.6596       2.34766      -3.42663     -0.122524      -5.18495       4.89701       6.55678       7.12425       7.88581       7.93129       7.98312
  35   2 1221.9310    0.0799  0.0999  8.9607  0.0000  0.0161   0.0067   0.0280    0.0229   0.0000   441.4972      -2.33549       24.2553      -1.95942      -3.51685      0.641965      0.688341       1.07130       1.14037       1.39836       1.60041       1.72225
  35   3 1456.6119    0.1448  0.1601  8.9054  0.0000  0.0106   0.0068   0.0265    0.0254   0.0000   441.9628      0.389048       21.7869     -0.597712      -3.37886       1.45604      0.482433      0.672673      0.670835      0.748221      0.682316      0.771954
  35   4 1665.9338    0.2690  0.2737  8.8734  0.0000  0.0122   0.0084   0.0251    0.0335   0.0000   441.7029      -1.79857       20.2885     -0.304934      -2.04943     -0.556727      0.581440      0.767537      0.847154      0.874431      0.938984      0.935949
  35   5 1858.4340    0.4559  0.5386  8.9542  0.0000  0.0154   0.0102   0.0377    0.0539   0.0000   439.8001     0.0545688       22.1582      -1.81152      -2.68703       2.38085      0.687637      0.874170       1.02481       1.07618       1.04000       1.07280
  35   6 2044.8066    0.6815  0.8247  9.1093  0.0000  0.0195   0.0123   0.0460    0.0815   0.0000   441.0427      -2.05794       19.2887      -2.01137      -1.08187     -0.615686      0.816758       1.15293       1.18779       1.33504       1.31627       1.34974
  35   7 2226.3891    1.0626  1.0934  8.8826  0.0000  0.0196   0.0157   0.0510    0.1504   0.0000   439.1233      -1.32432       19.3619    -0.0886594      -2.30612    -0.0631780      0.939404       1.22839       1.37650       1.48608       1.47373       1.43234
  35   8 2401.2614    1.4867  1.2511  9.3891  0.0000  0.0216   0.0203   0.0536    0.1477   0.0000   439.5693       1.15615       18.2251      0.596706     -0.845096       1.20433      0.995681       1.36755       1.47264       1.56185       1.62979       1.63834
  35   9 2571.8344    2.1169  1.2842  9.5105  0.0000  0.0211   0.0279   0.0537    0.2282   0.0000   439.8383      -1.09404       20.3760     -0.284155      -2.75054     -0.620201      0.992416       1.34577       1.49275       1.61671       1.60370       1.64644
  35  10 2740.4777    2.7841  1.1237 10.7244  0.0000  0.0194   0.0403   0.0514    0.1853   0.0000   440.4180      -1.24509       17.7005      -1.75595      -1.34349      -1.54154      0.896069       1.20538       1.33488       1.48743       1.53299       1.55789
  35  11 2906.7485    3.4096  1.1215 11.0453  0.0000  0.0195   0.0494   0.0516    0.2032   0.0000   440.2620       2.24520       18.6600      0.270429      -5.09101      -4.08860      0.882032       1.12371       1.21480       1.38148       1.38065       1.37325
  35  12 3069.5276    4.0374  1.1402 11.4419 -0.0001  0.0199   0.0582   0.0511    0.2121   0.0000   437.5731       2.24686       18.5341       1.49420      -3.69738      -3.89001      0.996405       1.32132       1.46322       1.62733       1.63348       1.61251
  35  13 3229.0823    3.9551  1.5007 11.1742  0.0000  0.0227   0.0485   0.0585    0.1546   0.0000   438.9963       2.29716       17.8735     -0.438823     -0.984683     -0.319213       1.08458       1.43447       1.53233       1.71165       1.65519       1.70970
  35  14 3386.5439    3.2933  2.2367 10.8635  0.0000  0.0283   0.0336   0.0720    0.0914   0.0000   439.4513      0.675237       15.0418      -2.21196       1.43535      -2.89966       1.36210       1.77846       1.94762       2.09848       2.08124       2.12308
  35  15 3542.5861    2.6691  3.4909 10.4834 -0.0000  0.0376   0.0224   0.0963    0.0651   0.0000   441.9033       3.29927       19.5677      -2.44664      -3.75932      -2.12191       1.65867       2.28581       2.46522       2.71979       2.78113       2.75943
  35  16 3697.5988    2.2283  5.2129  9.9127  0.0000  0.0477   0.0155   0.1231    0.0557   0.0000   437.4193      -3.17869       21.5423      -3.77768       1.88583       2.33523       2.17025       2.88547       3.14084       3.47053       3.51726       3.62010
  35  17 3851.6397    1.8064  7.3498  9.6910 -0.0003  0.0619   0.0110   0.1665    0.0472   0.0000   441.6691      -3.44485       13.7889      -1.09994      -4.74290       1.92144       2.84721       3.81850       4.12947       4.58979       4.58089       4.58950
  35  18 4005.0392    1.4903 10.5104  9.3581  0.0000  0.0846   0.0075   0.2298    0.0438   0.0000   440.3673      -3.03117       7.76218      -7.05196      -1.94694       1.12250       3.89538       5.19907       5.77575       6.30001       6.48054       6.49068
  35  19 4157.2702    1.2553 13.5149  9.2271  0.0007  0.1092   0.0058   0.2937    0.0399   0.0000   444.1292       5.96888       7.57105      -2.85099       6.71284       8.75646       4.95878       6.58001       7.20471       7.91988       8.07696       8.07765
  36   2 1235.6490    0.0883  0.1513  8.9025  0.0000  0.0161   0.0065   0.0382    0.0234   0.0000   439.5864      -2.04533       19.8555      0.367373      -4.50046      -1.25739      0.737377      0.983707      0.967524       1.13065       1.46904       1.45514
  36   3 1471.8390    0.1627  0.1442  8.9038  0.0000  0.0096   0.0075   0.0212    0.0252   0.0000   440.4806     -0.155198       21.2053      0.681693      -2.84914      0.450571      0.461893      0.589336      0.631441      0.644195      0.723141      0.740477
  36   4 1681.9022    0.2876  0.3295  8.8696  0.0000  0.0136   0.0086   0.0289    0.0368   0.0000   440.9743      -1.26492       22.1372     -0.971521      -3.45879    -0.0930229      0.620329      0.814003      0.833119      0.879880      0.965899      0.961727
  36   5 1875.4162    0.4883  0.5538  8.8728  0.0000  0.0155   0.0105   0.0358    0.0582   0.0000   441.4972       1.25798       21.3320    -0.0709256      -3.52303     -0.281313      0.661936      0.854654      0.936916       1.03294       1.10039       1.07445
  36   6 2063.0829    0.7304  0.8635  8.6684  0.0000  0.0187   0.0120   0.0433    0.1056   0.0000   439.6483      -1.71423       20.7270     -0.472480      -1.80077     -0.495567      0.826919       1.13873       1.20486       1.28058       1.37644       1.36692
  36   7 2245.5326    1.0421  1.0905  9.1278  0.0000  0.0202   0.0156   0.0516    0.1307   0.0000   440.4177     -0.436105       21.4042     -0.309373      -2.19308     -0.501887      0.901212       1.21165       1.32066       1.49959       1.54549       1.51529
  36   8 2421.0929    1.5797  1.2618  9.5882  0.0000  0.0217   0.0216   0.0538    0.1473   0.0000   441.8515      -2.80579       19.7578       1.14804      -2.43132      0.781001      0.936698       1.29788       1.37377       1.53230       1.49746       1.56460
  36   9 2592.6677    2.1744  1.2977  9.3104  0.0000  0.0210   0.0280   0.0526    0.2728   0.0000   441.1474       1.61752       19.7854     -0.137544      -3.09115     -0.354456      0.930364       1.22825       1.32045       1.44790       1.49655       1.47516
  36  10 2762.6745    2.9354  1.1825  9.8684  0.0000  0.0197   0.0396   0.0489    0.3278   0.0000   440.2959      -3.02622       19.2215       1.40230      -4.26137     -0.797983      0.903558       1.20386       1.33313       1.48652       1.48837       1.49429
  36  11 2930.2182    3.6866  1.0279 11.1185  0.0000  0.0182   0.0535   0.0465    0.1962   0.0000   440.1289     -0.526745       18.7290     -0.683950      -1.40781     -0.443927      0.825739       1.06723       1.19122       1.25064       1.30547       1.35040
  36  12 3094.1997    4.2067  1.0965 11.2655  0.0000  0.0184   0.0601   0.0500    0.2345   0.0000   439.5355       2.07905       19.4993       1.37718      -3.55198     -0.271317      0.850524       1.13108       1.21456       1.30992       1.34937       1.37216
  36  13 3255.0032    3.8905  1.5374 11.4243  0.0000  0.0234   0.0468   0.0586    0.1117   0.0000   440.8383     -0.504118       16.7922     -0.926073      -3.29518    -0.0177356       1.04542       1.46465       1.59419       1.72537       1.84385       1.88892
  36  14 3413.5556    3.1876  2.4264 10.9319  0.0000  0.0294   0.0308   0.0749    0.0685   0.0000   439.8108     -0.347490       16.2681     0.0188790      -1.82533     -0.733458       1.28071       1.70982       1.91133       2.06923       2.08928       2.15502
  36  15 3570.6767    2.6381  3.8122 10.2404  0.0000  0.0383   0.0208   0.0980    0.0652   0.0000   442.7211      -1.16155       13.4441       3.04862      -1.42862      0.179655       1.69283       2.23656       2.49762       2.68028       2.73737       2.75541
  36  16 3726.4016    2.0947  5.5909  9.9737 -0.0003  0.0499   0.0142   0.1346    0.0487   0.0000   434.9124       1.02944       16.1982      -3.14788       1.60737      -2.93541       2.22142       2.94768       3.29617       3.52918       3.62243       3.60945
  36  17 3881.2730    1.7704  8.0847  9.4961 -0.0011  0.0659   0.0099   0.1730    0.0474   0.0000   442.2697      -5.05624       10.8406      -3.07823      -1.79882       1.69724       2.89952       3.87967       4.26708       4.65640       4.73018       4.73451
  36  18 4035.2744    1.4440 10.7460  9.3247  0.0000  0.0875   0.0072   0.2325    0.0427   0.0000   439.5173      0.431219       17.2364       6.81096      -5.13518      -2.01599       3.79551       5.14884       5.57762       6.15467       6.27240       6.34881
  36  19 4188.3759    1.1964 13.8415  9.0839 -0.0004  0.1133   0.0053   0.3027    0.0404   0.0000   447.9680      -3.90847     -0.104115       21.9742       14.8204      -3.55281       4.95150       6.67500       7.39343       7.97775       8.04944       8.16765
  37   2 1249.1988    0.0846  0.1329  8.9204  0.0000  0.0274   0.0066   0.0307    0.0229   0.0000   441.2496     -0.610416       21.9519      -1.15195      -3.13283     0.0570808      0.956653       1.07259       1.79349       1.10090       1.59205       1.18346
  37   3 1486.8115    0.1551  0.1429  8.8483  0.0000  0.0095   0.0072   0.0222    0.0246   0.0000   441.6846     -0.848243       21.0328     0.0992252      -2.78235      -1.09676      0.409729      0.519542      0.635971      0.610513      0.705792      0.722129
  37   4 1697.5859    0.3074  0.3256  8.8025  0.0000  0.0130   0.0088   0.0278    0.0369   0.0000   441.3289     -0.165614       20.1298      0.542804      -3.51455     -0.827278      0.553810      0.779759      0.870223      0.979663      0.933439      0.929673
  37   5 1892.1971    0.5049  0.6003  8.7562  0.0000  0.0160   0.0103   0.0373    0.0639   0.0000   440.0378      -1.44287       21.6112     -0.201668      -3.91681     -0.308688      0.714647      0.963598       1.02993       1.07691       1.08095       1.09684
  37   6 2081.1144    0.7670  0.8405  8.9406  0.0000  0.0184   0.0127   0.0430    0.0943   0.0000   442.0956     -0.934609       20.6087      0.949434      -3.59069      0.456603      0.771466      0.974736       1.08237       1.21531       1.18431       1.25104
  37   7 2264.2875    1.1642  1.1537  8.9283  0.0000  0.0202   0.0162   0.0516    0.1600   0.0000   440.4151      -1.11676       19.4598      0.923615      -3.40044      0.827325      0.890934       1.17631       1.33235       1.45980       1.56658       1.56156
  37   8 2440.6403    1.5979  1.2635  9.8092  0.0000  0.0212   0.0220   0.0554    0.1319   0.0000   441.2747      -1.18017       20.9211     0.0310416      -3.54298       2.54323      0.964511       1.31903       1.45347       1.56647       1.60437       1.56745
  37   9 2613.3017    2.2619  1.1966  9.9721  0.0000  0.0207   0.0307   0.0502    0.2086   0.0000   439.9801      0.361516       19.5789      0.621939      -2.60754      -3.57156      0.959355       1.33990       1.44502       1.59148       1.59507       1.57327
  37  10 2784.4686    3.0107  1.1655 10.3727 -0.0073  0.0191   0.0399   0.0483    0.2573   0.0000   440.6900      0.735504       19.6576      0.919338      -4.49957      -1.35182      0.869283       1.11577       1.22113       1.32150       1.38756       1.40459
  37  11 2953.2139    3.8682  1.0639 10.5791  0.0000  0.0181   0.0538   0.0459    0.3269   0.0000   440.5948      -1.46215       17.6286     -0.324630      -2.48457      0.228760      0.836522       1.10104       1.20055       1.32812       1.34890       1.37634
  37  12 3118.4602    4.2031  1.1509 11.4181  0.0000  0.0192   0.0585   0.0496    0.2181   0.0000   441.5100     -0.818723       15.4667     -0.412087      -2.98066      -3.13741      0.871338       1.13879       1.26994       1.36782       1.37025       1.42783
  37  13 3280.4649    3.7627  1.7304 11.0425  0.0000  0.0239   0.0420   0.0616    0.1174   0.0000   440.4191      -1.15087       17.1432    -0.0684942      -2.26787      -1.62015       1.03467       1.40993       1.51832       1.65914       1.68247       1.75671
  37  14 3440.2100    3.0732  2.5369 11.1199  0.0000  0.0303   0.0292   0.0786    0.0595   0.0000   440.2165     0.0637688       17.5203      0.431621      -1.43274      -5.36337       1.29905       1.76784       1.91594       2.10656       2.17957       2.16143
  37  15 3598.2515    2.5111  4.1227 10.2858  0.0000  0.0398   0.0190   0.1036    0.0576   0.0000   439.8386      -1.23579       11.7243       3.44669      -2.67770      -1.04086       1.74756       2.33257       2.57759       2.85642       2.94439       2.90455
  37  16 3754.8740    2.0491  6.2984  9.7553  0.0000  0.0532   0.0126   0.1409    0.0480   0.0000   440.2602      -4.82081       14.7390       2.13078      -1.16203      -2.26099       2.24146       3.00705       3.34747       3.56490       3.71429       3.73633
  37  17 3910.4536    1.6817  8.7039  9.4947 -0.0004  0.0701   0.0090   0.1885    0.0451   0.0000   444.8386       3.46009       11.0868       2.25643       8.11970      -6.40513       3.05392       3.99186       4.50375       4.86388       4.97520       5.01850
  37  18 4065.2837    1.3949 11.1092  9.3441 -0.0000  0.0891   0.0068   0.2403    0.0405   0.0000   443.2592      -2.57451       6.89939       10.4809      -8.77578      -1.85009       3.79346       5.09006       5.60025       6.06927       6.25622       6.32865
  38   2 1262.5191    0.0853  0.1528  8.9541  0.0000  0.0182   0.0064   0.0404    0.0227   0.0000   443.0360      -3.51097       24.5100      -3.28060     -0.517257     -0.335143      0.805276       1.13675       1.31416       1.39985       1.42292       1.23732
  38   3 1501.5527    0.1696  0.1755  8.8946  0.0000  0.0094   0.0071   0.0232    0.0257   0.0000   441.6034     -0.933059       21.5825     0.0102727      -2.43990      -1.16703      0.415764      0.555263      0.617905      0.630635      0.669522      0.702352
  38   4 1713.0470    0.3149  0.3458  8.9546  0.0000  0.0137   0.0087   0.0282    0.0364   0.0000   441.4606      -1.20097       20.7856       1.30333      -2.53775     -0.676886      0.543356      0.722835      0.875610      0.921385      0.909782      0.916311
  38   5 1908.8123    0.5070  0.5441  9.0075  0.0000  0.0146   0.0108   0.0353    0.0563   0.0000   439.3234      -1.36220       21.4611     -0.533170      -1.81576     -0.759799      0.618220      0.784791      0.920481      0.996924       1.03191       1.04186
  38   6 2098.9108    0.8107  0.9045  8.7439  0.0000  0.0184   0.0127   0.0439    0.1128   0.0000   441.7981     -0.722056       21.8096    -0.0128633      -3.74508      0.976057      0.735951       1.05751       1.13439       1.28750       1.31812       1.26703
  38   7 2282.8756    1.1862  1.2437  8.9966  0.0001  0.0206   0.0158   0.0518    0.1356   0.0000   440.1664     -0.763556       22.0496     -0.702173      -3.47364     -0.902115      0.877845       1.16536       1.29385       1.45522       1.50680       1.56392
  38   8 2459.8881    1.6954  1.3052  9.6273 -0.0002  0.0205   0.0220   0.0556    0.1547   0.0000   440.9627       1.20878       23.0280     -0.232316      -4.30285      -1.29445      0.861092       1.13074       1.23273       1.34241       1.41303       1.42300
  38   9 2633.6653    2.3397  1.2755 10.2249 -0.0010  0.0199   0.0309   0.0539    0.1686   0.0000   439.9052       2.16452       22.4795     -0.331862      -1.01740      -1.80139      0.850474       1.10818       1.28390       1.43252       1.47470       1.50982
  38  10 2805.9746    3.1398  1.1798  9.8705  0.0000  0.0185   0.0409   0.0492    0.3690   0.0000   441.2180       1.05298       18.7479      0.614985      -2.33405   -0.00928342      0.811925       1.07856       1.17330       1.30661       1.33053       1.31043
  38  11 2975.8056    3.8320  1.1880 10.9626  0.0000  0.0190   0.0509   0.0498    0.2153   0.0000   440.5131     -0.696363       20.7555       1.32326      -5.61890      -1.74938      0.875012       1.10661       1.20164       1.30735       1.35145       1.30389
  38  12 3142.2471    4.1741  1.2732 11.3353  0.0000  0.0197   0.0540   0.0529    0.1880   0.0000   441.3222     -0.377151       17.9978     -0.360948      -3.35774      -5.32406      0.839326       1.09387       1.18803       1.34886       1.34324       1.33012
  38  13 3305.5466    3.6720  1.8827 11.2785  0.0000  0.0253   0.0389   0.0635    0.0877   0.0000   440.8102      0.950726       18.2170     -0.818979      -2.65349      -3.80419       1.10804       1.52128       1.60847       1.78697       1.86266       1.89568
  38  14 3466.5566    2.9063  2.8486 11.0531 -0.0000  0.0322   0.0261   0.0834    0.0546   0.0000   441.8394       1.31848       17.0135      0.174142      0.643475      -2.11959       1.36874       1.84267       2.02392       2.21434       2.18428       2.29418
  38  15 3625.6300    2.4155  4.5678 10.3803  0.0000  0.0420   0.0174   0.1118    0.0481   0.0000   438.4733      -1.27905       17.8963       3.91551       4.17045      -1.79925       1.77401       2.36058       2.62498       2.85176       2.94768       3.01809
  38  16 3783.0471    1.9554  6.5463  9.9086 -0.0000  0.0548   0.0120   0.1468    0.0444   0.0000   442.9096      -5.04717       11.7693      -4.93329       4.02191      0.764136       2.33891       3.03696       3.43097       3.71749       3.82953       3.87592
  38  17 3939.3714    1.6300  8.9101  9.5566 -0.0005  0.0715   0.0087   0.1924    0.0433   0.0000   441.9923       4.42732       24.7381       3.32526      -4.60624      -11.2518       3.04965       4.08387       4.56872       4.94618       5.14341       5.15933
  38  18 4094.9215    1.3428 11.7909  9.3904  0.0000  0.0946   0.0062   0.2517    0.0382   0.0000   431.6611       8.07266       23.5982       9.83104      -4.20191      0.976616       3.96641       5.33747       5.94148       6.49124       6.63555       6.61642
  39   2 1275.7303    0.0868  0.0966  8.9427  0.0000  0.0146   0.0062   0.0216    0.0217   0.0000   441.7584     -0.672760       21.4121      0.761960      -2.12022      0.560065      0.634139      0.931512       1.01210       1.12313       1.04655      0.963324
  39   4 1728.2298    0.3454  0.3939  8.8449  0.0000  0.0130   0.0087   0.0300    0.0390   0.0000   440.6728      -1.85644       21.1998    -0.0480255      -4.65642      -1.30836      0.550768      0.721914      0.810851      0.894659      0.894585      0.944837
  39   5 1925.1799    0.5515  0.6393  8.8299  0.0000  0.0158   0.0103   0.0364    0.0645   0.0000   440.8318     -0.585407       20.1032       1.72576      -2.60438     -0.774541      0.674132      0.897391       1.01923       1.07602       1.07973       1.10401
  39   6 2116.5442    0.8385  0.8640  9.0110  0.0000  0.0175   0.0133   0.0417    0.0982   0.0000   440.9852     -0.183831       20.2138     -0.245414      -3.59455       1.34945      0.737283      0.983586       1.07414       1.15555       1.21077       1.23974
  39   7 2301.2204    1.2216  1.1911  9.1466  0.0000  0.0197   0.0165   0.0517    0.1368   0.0000   442.2749     -0.333611       21.3510       1.11763      -4.74869      -1.26657      0.786141       1.06006       1.13272       1.29059       1.28520       1.32116
  39   8 2479.0053    1.7721  1.2356  9.4033  0.0000  0.0194   0.0233   0.0516    0.2067   0.0000   440.7191     -0.828323       20.7465  -0.000745213      -3.51090      -3.60214      0.849647       1.10183       1.18766       1.33214       1.32982       1.32421
  39   9 2653.8158    2.4207  1.2915 10.1167  0.0000  0.0199   0.0307   0.0526    0.1772   0.0000   441.9491   -0.00228808       22.0210       2.51138      -2.18406      0.697038      0.856886       1.12395       1.27166       1.37707       1.35637       1.39825
  39  10 2827.1984    3.2625  1.2560 10.5818  0.0000  0.0198   0.0418   0.0497    0.2035   0.0000   440.9049       2.26456       19.9400       1.39972      -2.05019      0.565961      0.823301       1.06438       1.20570       1.34096       1.37598       1.41332
  39  11 2998.0614    3.9636  1.1889 10.7706  0.0050  0.0190   0.0529   0.0500    0.2837   0.0000   440.9164     -0.215387       20.2663       1.47281      -1.26017      -1.01111      0.748685       1.03868       1.11193       1.22493       1.27575       1.30402
  39  13 3330.3102    3.6102  1.8983 11.2354  0.0000  0.0247   0.0379   0.0635    0.0897   0.0000   441.4982      -1.25674       16.1060      0.709592      -6.37128      -1.22016       1.06160       1.39020       1.52157       1.68496       1.74984       1.78160
  39  14 3492.5608    2.8705  3.0650 10.8846  0.0000  0.0329   0.0242   0.0848    0.0526   0.0000   440.1480       1.30577       18.0312      -1.79993      -3.92618       1.39556       1.32499       1.73076       1.93370       2.10047       2.13818       2.18083
  39  15 3652.5746    2.3353  4.5193 10.3598 -0.0000  0.0423   0.0167   0.1104    0.0470   0.0000   438.3611      0.627149       17.3773      -3.50056     0.0376850     -0.884951       1.69660       2.32542       2.59674       2.82355       2.92394       2.93704
  39  16 3810.9363    1.9448  7.0317  9.7499  0.0003  0.0574   0.0111   0.1511    0.0453   0.0000   440.5258       4.10247       12.2824      -1.30372       2.92520      -14.7004       2.33191       3.15858       3.44658       3.74211       3.82016       3.96985
  39  17 3968.2170    1.5802  9.8162  9.4713  0.0000  0.0765   0.0078   0.2074    0.0424   0.0000   437.4411      -10.0312       14.3512      -6.31203       5.04377      -2.08481       3.12995       4.12846       4.53020       4.98080       5.04772       5.15690
  39  18 4124.2720    1.2975 12.6908  9.3772  0.0003  0.1028   0.0058   0.2685    0.0369   0.0000   437.2569       4.16376       5.51478      -6.42520       8.71125      -18.1842       4.09247       5.58805       6.16594       6.70173       6.93550       7.00649
  40   2 1288.7464    0.0858  0.1093  8.9388  0.0000  0.0158   0.0062   0.0236    0.0217   0.0000   441.2258      -2.34975       21.0749       1.10036      -2.27232       1.03056      0.584210      0.753451      0.945655      0.868136       1.01074      0.955086
  40   3 1530.3086    0.1894  0.1854  8.9411  0.0000  0.0098   0.0073   0.0233    0.0258   0.0000   442.7085     -0.362745       21.3545     -0.702143      -2.25954     -0.517788      0.354374      0.548063      0.542556      0.599389      0.584821      0.597296
  40   4 1743.2519    0.3614  0.4033  8.8967  0.0000  0.0134   0.0088   0.0304    0.0404   0.0000   440.9237     -0.880332       21.6549      0.280158      -2.77851   -0.00387410      0.500902      0.738031      0.687527      0.876732      0.847909      0.859229
  40   5 1941.4068    0.5661  0.6558  8.8731  0.0000  0.0162   0.0106   0.0370    0.0679   0.0000   442.2842     -0.119598       21.6353      0.822446      -4.12296     -0.710464      0.689855      0.906970      0.979544       1.10752       1.13011       1.26202
  40   6 2133.9274    0.8692  0.9379  8.9142  0.0000  0.0178   0.0132   0.0442    0.1117   0.0000   440.2883     0.0405874       22.3183      0.375307      -2.60821       1.33062      0.700124      0.954097       1.01971       1.16684       1.17207       1.24202
  40   7 2319.2536    1.3129  1.2574  9.0530  0.0000  0.0194   0.0168   0.0522    0.1487   0.0000   440.5580     -0.498825       19.9597      -1.52270      -4.46781      -1.63309      0.785978       1.03952       1.13875       1.23079       1.29672       1.31739
  40   8 2497.8160    1.8593  1.3076  9.8130 -0.0026  0.0204   0.0230   0.0518    0.1386   0.0000   441.7361     -0.170905       22.0257     -0.566284      -2.82247      -1.88756      0.827089       1.10800       1.19462       1.32052       1.33837       1.33871
  40   9 2673.7184    2.5367  1.2505 10.0085  0.0000  0.0194   0.0322   0.0485    0.2158   0.0000   440.1475      -1.24415       19.4052     -0.335445      -2.83341     -0.201343      0.810310       1.07249       1.18459       1.29976       1.30403       1.36374
  40  10 2848.1602    3.2526  1.1877 10.7376  0.0000  0.0187   0.0425   0.0488    0.2051   0.0000   439.8558     -0.322129       22.3703      -2.26602      -3.34461     -0.549032      0.749805      0.967719       1.08836       1.22980       1.23300       1.21694
  40  11 3019.9570    3.9891  1.1394 11.2960 -0.0003  0.0182   0.0539   0.0488    0.2114   0.0000   440.7038      0.304605       18.4995     -0.848634      -3.07274      -1.51744      0.760695      0.967111       1.05983       1.19496       1.20736       1.25596
  40  12 3188.6115    4.1387  1.4565 11.2037  0.0000  0.0209   0.0479   0.0527    0.1473   0.0000   439.2834       1.39758       18.9381     -0.342112      -3.71308     -0.752820      0.844694       1.11826       1.26903       1.36599       1.39858       1.44180
  40  13 3354.5168    3.5533  2.0668 11.1182  0.0000  0.0260   0.0351   0.0653    0.0863   0.0000   441.3666       1.02830       18.6779      0.100767      -1.67175      -1.38740       1.02496       1.41107       1.50672       1.72440       1.70175       1.71644
  40  14 3518.0539    2.8289  3.2881 10.8732  0.0000  0.0336   0.0228   0.0887    0.0490   0.0000   439.7390      0.215706       15.1035      -1.00295      -6.19338      -2.10302       1.31961       1.77102       1.96115       2.12000       2.20913       2.19755
  40  15 3679.2320    2.2443  5.4149 10.2504  0.0001  0.0472   0.0145   0.1218    0.0420   0.0000   440.1767     -0.411382       10.8086   -0.00821289       1.52625      -3.91623       1.88455       2.52074       2.78604       3.02663       3.12778       3.10057
  40  16 3838.5257    1.8756  7.9927  9.6296 -0.0003  0.0622   0.0098   0.1654    0.0449   0.0000   438.5019     -0.685050       16.2150      -2.57478       2.25848      -1.83588       2.49175       3.34855       3.66576       3.99531       4.14385       4.20850
  40  17 3996.4905    1.5069 10.7042  9.5141  0.0002  0.0845   0.0070   0.2260    0.0398   0.0000   434.2396      -6.15791       7.59330      -2.68323     -0.760323      -16.9784       3.32852       4.57091       4.99851       5.51790       5.64393       5.78914
  40  18 4153.3401    1.2484 13.3838  9.3495 -0.0008  0.1053   0.0054   0.2850    0.0354   0.0000   440.8320       2.01339       14.7123      -3.58019      -11.2522      -10.8640       4.20268       5.58185       6.16354       6.88956       6.88237       7.01027
  41   2 1301.5638    0.0919  0.1025  8.9647  0.0000  0.0132   0.0062   0.0217    0.0214   0.0000   441.8408     -0.431472       21.2909      0.762762      -4.14984     0.0643509      0.562583      0.824564       1.18343       1.30230       1.25648       1.10792
  41   3 1544.3688    0.1916  0.2095  8.9272  0.0000  0.0099   0.0070   0.0253    0.0260   0.0000   441.8810     -0.473147       21.4944      0.284418      -4.16374      0.847776      0.410874      0.609594      0.646214      0.722694      0.695735      0.725306
  41   4 1758.0406    0.3801  0.4345  8.9501  0.0000  0.0140   0.0089   0.0301    0.0422   0.0000   441.5592      -1.29884       20.3876    -0.0988051      -3.38281      -1.07649      0.534249      0.737497      0.822268      0.832425      0.891511      0.916491
  41   5 1957.4341    0.5898  0.7162  8.8253  0.0000  0.0163   0.0102   0.0380    0.0721   0.0000   441.6566     -0.207056       19.6370      -1.20263      -2.24368      -1.44275      0.639630      0.895103      0.978143       1.11023       1.08766       1.08026
  41   6 2151.0854    0.8624  1.0553  8.9401  0.0000  0.0187   0.0124   0.0492    0.1103   0.0000   440.8838     -0.583980       20.9581       1.71385      -2.82180      -1.58733      0.710148      0.949715       1.05528       1.14497       1.17604       1.18093
  41   7 2337.1051    1.3329  1.3031  9.0103 -0.0042  0.0203   0.0163   0.0502    0.1484   0.0000   442.1332     -0.730921       20.2497      -1.93781      -2.06838      -1.18219      0.796667       1.05906       1.13126       1.32836       1.31283       1.34217
  41   8 2516.4877    1.9324  1.3884  9.4681  0.0046  0.0208   0.0235   0.0536    0.1838   0.0000   440.9579      0.950515       21.5665      -1.15154      -3.40558      -2.78522      0.821847       1.12862       1.17036       1.34075       1.33473       1.35128
  41   9 2693.4975    2.6332  1.2618  9.5038  0.0000  0.0184   0.0323   0.0488    0.3163   0.0000   441.8890     -0.288172       20.6843       1.23024      -2.80026      -1.08863      0.756492      0.967563       1.06712       1.14409       1.21816       1.21044
  41  10 2868.8882    3.4941  1.1935 10.6952  0.0000  0.0187   0.0441   0.0469    0.2187   0.0000   440.5715      0.609044       18.8766      0.549036      -1.64735      -1.44026      0.729589       1.00306       1.12389       1.20564       1.27424       1.28460
  41  11 3041.5630    4.2725  1.1659 10.0402  0.0000  0.0173   0.0548   0.0487    0.6420   0.0000   441.0878     -0.353597       22.1406       1.35308      -2.43680      -1.28055      0.699180      0.884336       1.01245       1.11611       1.09289       1.14174
  41  12 3211.2468    3.9699  1.5320 11.3394  0.0000  0.0213   0.0448   0.0541    0.1242   0.0000   440.1275     -0.860893       18.3601      -1.57264      -4.98600      -2.05596      0.870593       1.12936       1.25678       1.38230       1.43659       1.48543
  41  13 3378.3586    3.3977  2.2393 11.2694  0.0000  0.0267   0.0323   0.0686    0.0687   0.0000   440.6884      -1.66495       21.8502      -2.61838     -0.194133      -4.47629       1.07915       1.41892       1.52996       1.68540       1.84023       1.77549
  41  14 3543.0429    2.7395  3.6826 10.6418  0.0000  0.0357   0.0205   0.0920    0.0494   0.0000   440.9907     -0.778564       16.3676      -2.96176      -5.14655      -3.94415       1.38244       1.83698       2.04154       2.19227       2.31482       2.30946
  41  15 3705.4875    2.1801  5.4477 10.2660  0.0000  0.0471   0.0139   0.1245    0.0406   0.0000   442.4432      0.934027       17.9597       1.32021      -4.39162      -4.24077       1.84322       2.51927       2.76589       3.02206       3.10960       3.20557
  41  16 3865.8867    1.8132  8.2219  9.7004  0.0006  0.0634   0.0093   0.1725    0.0424   0.0000   442.7971       6.36473       17.3213    -0.0832436      -3.66721      -8.15795       2.48839       3.26680       3.68935       4.00500       4.14796       4.18229
  41  17 4024.4173    1.4664 10.9752  9.4408  0.0000  0.0850   0.0065   0.2303    0.0401   0.0000   437.5879    -0.0437185       8.54783      -1.65014       4.90686       7.07023       3.26309       4.50086       4.85479       5.40188       5.55773       5.65362
  42   2 1314.2290    0.0863  0.1293  8.8966  0.0000  0.0126   0.0056   0.0316    0.0213   0.0000   441.8921      0.241938       21.5421     -0.488348      -3.58580     -0.261908      0.470992      0.682933      0.801406      0.923662      0.911906      0.973792
  42   3 1558.1855    0.2131  0.2320  8.8395  0.0000  0.0105   0.0071   0.0241    0.0274   0.0000   442.4269    -0.0582754       22.2325    0.00497400      -4.11197     -0.284416      0.441581      0.579162      0.755135      0.797393      0.768270      0.720860
  42   4 1772.5799    0.3839  0.5330  8.8053  0.0000  0.0149   0.0082   0.0357    0.0464   0.0000   441.3106     -0.127810       21.7684      0.731442      -4.84058      -1.37916      0.569955      0.769672      0.891372      0.958832      0.940146      0.985731
  42   5 1973.3209    0.6168  0.7066  8.8692  0.0000  0.0161   0.0107   0.0379    0.0717   0.0000   441.9280     0.0349815       21.6016      -1.05754      -3.67590     -0.344547      0.628930      0.829737      0.900462      0.967969      0.998388       1.08346
  42   6 2168.0442    0.9432  1.1373  8.6668  0.0000  0.0192   0.0127   0.0482    0.1429   0.0000   441.1685      0.126087       22.8339      -1.88369      -2.03538    -0.0246403      0.727353      0.968620       1.09435       1.18965       1.21818       1.20841
  42   7 2354.7567    1.3713  1.2318  9.2248 -0.0002  0.0192   0.0177   0.0501    0.1561   0.0000   439.9530     -0.315010       20.8325     -0.568889      -1.76967     -0.390847      0.751710       1.00666       1.11117       1.16783       1.21457       1.26473
  42   8 2534.9802    1.9867  1.2821  9.9716  0.0000  0.0197   0.0249   0.0504    0.1461   0.0000   440.1309     -0.995979       20.6702      -1.03478      -3.22099      -1.86913      0.778514       1.03338       1.14958       1.24901       1.31981       1.40019
  42   9 2712.9838    2.7710  1.2232 10.1198  0.0000  0.0184   0.0348   0.0485    0.2405   0.0000   441.7834      -1.11928       20.0261     -0.218729      -3.22374      0.499453      0.729778      0.948470       1.07074       1.13377       1.18005       1.21346
  42  10 2889.3469    3.5628  1.2000 10.4040  0.0000  0.0183   0.0450   0.0467    0.2969   0.0000   440.8710     -0.705418       20.8598      0.812269      -3.86434      -1.01074      0.736828      0.960803       1.02903       1.13328       1.20550       1.19293
  42  11 3062.8723    4.1586  1.2682 10.9171  0.0000  0.0189   0.0507   0.0486    0.2356   0.0000   440.3942     -0.865661       20.7212     0.0317103      -2.31528     -0.710525      0.721855      0.980468       1.02633       1.15367       1.16149       1.22050
  42  12 3233.5481    4.0138  1.6063 11.2989  0.0000  0.0215   0.0437   0.0564    0.1138   0.0000   441.1831    -0.0754102       18.8560    -0.0789931      -5.06041      -2.30203      0.825873       1.10999       1.20009       1.32894       1.36849       1.41123
  42  13 3401.9444    3.3261  2.4980 11.0240  0.0000  0.0282   0.0292   0.0714    0.0658   0.0000   439.9223     -0.972318       17.8201      0.811271      -1.05263      0.635198       1.05752       1.41758       1.56769       1.70441       1.76201       1.78920
  42  14 3567.8605    2.6402  4.1183 10.6115  0.0000  0.0387   0.0187   0.0985    0.0455   0.0000   440.4279      0.952736       17.3834       2.01202      -2.49843     -0.368980       1.44391       1.92193       2.16816       2.34584       2.40481       2.47928
  42  15 3731.4060    2.1342  6.0473 10.0631  0.0000  0.0492   0.0126   0.1316    0.0404   0.0000   445.0646      -1.32516       16.4053       3.41236     -0.528727      0.881667       1.88323       2.53560       2.75911       3.08158       3.11043       3.18100
  42  16 3892.6751    1.7348  8.7742  9.6975  0.0000  0.0677   0.0085   0.1815    0.0401   0.0000   437.9816       10.5992       12.5092      -1.95151       2.01751       2.31607       2.56982       3.48701       3.84478       4.23694       4.33950       4.52609
  42  17 4052.2151    1.4470 11.7401  9.3256  0.0003  0.0886   0.0061   0.2391    0.0402   0.0000   434.5458      -5.79825       28.0048      -15.8274      -4.59987       7.18633       3.37271       4.50895       5.01933       5.47574       5.69941       5.78718
  43   2 1326.7308    0.1129  0.1174  8.9651  0.0000  0.0102   0.0061   0.0209    0.0213   0.0000   441.3096     -0.614715       21.9051      0.537170      -3.46705    -0.0816642      0.421462      0.507995      0.553264      0.632991      0.605773      0.660361
  43   3 1571.7939    0.2201  0.2308  8.8986  0.0000  0.0114   0.0071   0.0231    0.0271   0.0000   441.9555      -1.75451       22.2520     -0.485910      -3.83119      0.329165      0.453650      0.637010      0.644069      0.675035      0.672533      0.649515
  43   4 1787.0090    0.4006  0.4931  8.8527  0.0000  0.0141   0.0085   0.0320    0.0463   0.0000   441.6924     -0.676575       21.3123     -0.111530      -3.03794     -0.102450      0.500951      0.711129      0.797673      0.839705      0.864780      0.866496
  43   5 1989.0089    0.6150  0.8005  8.8055  0.0000  0.0161   0.0099   0.0405    0.0751   0.0000   441.7783     0.0510005       20.7409     -0.920239      -1.77196       1.33232      0.599668      0.791209      0.855401      0.962202       1.00034       1.02046
  43   6 2184.8346    0.9513  1.1028  8.9967  0.0000  0.0184   0.0129   0.0482    0.1169   0.0000   440.9434      0.694643       20.7475     -0.988579      -2.95330      -1.87689      0.683224      0.897199       1.00708       1.15683       1.15959       1.15258
  43   7 2372.1654    1.4471  1.4175  8.6745  0.0000  0.0197   0.0167   0.0528    0.1973   0.0000   441.2246       1.40245       22.5233     -0.546772      -2.58166      0.293396      0.773998       1.01623       1.11536       1.28537       1.33199       1.34490
  43   8 2553.2772    2.0341  1.4479  9.6332 -0.0021  0.0203   0.0229   0.0525    0.1421   0.0000   441.3892      0.813580       22.6618     -0.278812      -5.15368      0.592568      0.774038       1.00803       1.09108       1.18452       1.25935       1.30656
  43   9 2732.3229    2.8300  1.2982  9.8840  0.0000  0.0191   0.0336   0.0475    0.2712   0.0000   440.2025      0.158958       20.8862      0.741121      -2.83855      -1.56136      0.719179      0.933423       1.05111       1.16804       1.15615       1.17624
  43  10 2909.5476    3.7045  1.1338 11.0796  0.0000  0.0175   0.0481   0.0466    0.2166   0.0000   440.4231     0.0385052       20.5720      0.771639      -1.88867       1.55054      0.669840      0.862322      0.953930       1.07004       1.07325       1.14325
  43  11 3083.9273    4.1542  1.2643 11.2709 -0.0001  0.0186   0.0516   0.0488    0.1970   0.0000   440.0523    -0.0856740       20.3595       1.43746      -4.31684      0.588865      0.716905      0.961700       1.04233       1.19021       1.18718       1.19304
  43  12 3255.4919    3.8966  1.7667 11.2720 -0.0001  0.0224   0.0404   0.0602    0.1024   0.0000   440.5661      0.172550       21.6706      -6.30567      -2.70067      -1.84902      0.844747       1.15057       1.20002       1.36746       1.44438       1.46639
  43  13 3425.0227    3.2501  2.6361 11.1418  0.0000  0.0286   0.0279   0.0740    0.0588   0.0000   440.9204       1.79519       19.1600      -2.50145      -1.46152     -0.687673       1.07556       1.43397       1.58266       1.75979       1.83469       1.84280
  43  14 3592.2346    2.5813  4.2079 10.5637 -0.0000  0.0390   0.0177   0.0988    0.0447   0.0000   439.8950      -1.85050       23.9204      0.707801      -3.24236     -0.808577       1.40094       1.92512       2.10911       2.34124       2.39731       2.42748
  43  15 3756.9363    2.0770  6.2592 10.0789 -0.0002  0.0502   0.0119   0.1369    0.0397   0.0000   439.1090      0.255870       13.5846       4.21948      -3.35458      0.194383       1.85882       2.53006       2.79822       3.06707       3.15807       3.18269
  43  16 3919.2334    1.6907  9.0372  9.6478  0.0000  0.0683   0.0080   0.1848    0.0402   0.0000   442.4471       9.98630       19.8905       2.52542      -3.71449       2.45191       2.56378       3.42562       3.82832       4.20867       4.39884       4.47421
  44   2 1339.0699    0.1062  0.1362  8.9118  0.0000  0.0110   0.0057   0.0245    0.0213   0.0000   442.1745     -0.820101       21.6822  -0.000638901      -3.90736    -0.0636512      0.414871      0.521121      0.682321      0.818039      0.791753      0.709131
  44   3 1585.2335    0.2176  0.2657  8.9094  0.0000  0.0111   0.0068   0.0260    0.0275   0.0000   441.9102      -1.18626       22.3277    -0.0816558      -3.09118      0.722047      0.418496      0.531825      0.578013      0.644636      0.635879      0.664651
  44   4 1801.2375    0.4114  0.4842  8.8707  0.0000  0.0136   0.0087   0.0308    0.0437   0.0000   441.5212      -1.38894       21.7707     -0.602633      -4.27275      -1.18948      0.457888      0.634146      0.666617      0.791689      0.754812      0.822223
  44   5 2004.5970    0.6466  0.7886  8.9539  0.0000  0.0162   0.0106   0.0401    0.0767   0.0000   440.5460     -0.994037       22.7393       1.58250      -3.53850      -1.33428      0.578926      0.784797      0.876584      0.970242       1.01116       1.03186
  44   6 2201.3561    1.0084  1.1719  8.7985  0.0000  0.0193   0.0131   0.0486    0.1390   0.0000   440.9247     -0.578788       21.6358     -0.139569      -3.80803      0.645359      0.688187      0.993847       1.02684       1.16363       1.18734       1.22055
  44   7 2389.4042    1.4841  1.2649  9.2123  0.0000  0.0189   0.0182   0.0494    0.1586   0.0000   441.2699     -0.608601       22.4495       1.62824      -3.26862     -0.248955      0.679089      0.917795       1.00222       1.08227       1.12702       1.16276
  44   8 2571.4062    2.1471  1.4345  9.5914 -0.0001  0.0199   0.0241   0.0512    0.1688   0.0000   441.0850     -0.209663       21.3901     0.0983364      -3.61578      -1.77404      0.736720      0.971811       1.08789       1.22352       1.23438       1.28784
  44   9 2751.4885    2.8934  1.2313 10.3859  0.0000  0.0185   0.0359   0.0480    0.2233   0.0000   441.7603      -2.09639       22.0081      -2.03922      -3.13734      0.732572      0.692188      0.932106       1.03725       1.17893       1.21232       1.20691
  44  10 2929.5893    3.8121  1.1962 10.3437  0.0000  0.0175   0.0470   0.0460    0.3630   0.0000   441.5934     -0.599609       20.1340       1.44141      -3.03015     -0.261767      0.657967      0.875561      0.987047       1.09448       1.13899       1.14948
  44  11 3104.7233    4.2453  1.2741 11.1884  0.0002  0.0186   0.0510   0.0476    0.1983   0.0000   441.0066     -0.780242       19.2398       1.98127      -2.59003      0.366829      0.675756      0.922873       1.00168       1.10822       1.11760       1.16143
  44  12 3277.2222    3.8536  1.8599 11.2743 -0.0040  0.0236   0.0378   0.0572    0.0899   0.0000   441.4058      0.266912       21.1624     -0.134556      -1.04810       1.38932      0.872007       1.17178       1.28377       1.42534       1.46900       1.47713
  44  13 3447.8078    3.1376  2.9668 11.0503 -0.0014  0.0303   0.0250   0.0797    0.0501   0.0000   440.9973      0.228940       19.2136      0.864931      -1.76103      -2.44875       1.08678       1.48458       1.58593       1.80053       1.85972       1.88477
  44  14 3616.1498    2.4998  4.5649 10.4903  0.0000  0.0405   0.0165   0.1058    0.0438   0.0000   441.5761      -2.75876       17.5462       3.32621      -1.60684      -2.88086       1.45052       1.96726       2.13929       2.35070       2.46173       2.51762
  44  15 3782.0880    2.0359  7.0008  9.9659 -0.0004  0.0551   0.0107   0.1464    0.0396   0.0000   443.0141      -4.73996       17.9616      -1.13956      -3.44085      -3.72603       1.97008       2.65177       2.95203       3.24567       3.36133       3.45557
  44  16 3945.6556    1.6570  9.8411  9.5486  0.0000  0.0741   0.0072   0.1986    0.0404   0.0000   439.3855       2.79867       9.50115      -9.56429      -4.47147      0.343590       2.69806       3.63762       4.06002       4.50414       4.74609       4.77571
  44  17 4107.0177    1.3230 12.6642  9.4118 -0.0031  0.0990   0.0054   0.2625    0.0352   0.0000   442.0317      0.397697       27.5837       3.71661      -1.27746      -4.88293       3.53451       4.82540       5.27049       5.83069       6.01973       6.18757
  45   2 1351.2671    0.1089  0.1395  8.8995  0.0000  0.0114   0.0059   0.0238    0.0215   0.0000   442.1198     -0.168369       21.9628     -0.594086      -4.39007     0.0383353      0.437960      0.586864      0.696466      0.746939      0.779307      0.807588
  45   3 1598.4092    0.2324  0.2686  8.8862  0.0000  0.0113   0.0069   0.0242    0.0280   0.0000   441.8517      0.192308       21.8055     -0.522430      -4.23933     -0.568151      0.383197      0.481299      0.601042      0.653928      0.659358      0.698560
  45   4 1815.2628    0.4255  0.5137  8.8953  0.0000  0.0142   0.0086   0.0309    0.0455   0.0000   441.7857     -0.170265       22.8064     -0.493155      -3.98884      -1.17398      0.475451      0.657112      0.750221      0.754527      0.792638      0.806364
  45   5 2019.9381    0.6786  0.8955  8.9270  0.0000  0.0177   0.0104   0.0438    0.0823   0.0000   441.9019    -0.0317768       21.1024     -0.201873      -2.91869     0.0183135      0.590459      0.825462      0.900564       1.01887       1.02174       1.03847
  45   6 2217.7497    1.0283  1.0979  9.0310  0.0000  0.0178   0.0136   0.0473    0.1256   0.0000   441.3953       1.15065       20.8082      0.210473      -4.08592     -0.331083      0.670584      0.864049      0.966691       1.04161       1.11228       1.15459
  45   7 2406.4144    1.5941  1.3945  8.7846  0.0000  0.0194   0.0179   0.0494    0.1952   0.0000   440.7197      -2.04846       21.9592     -0.871772      -2.60207     -0.535153      0.710508      0.941407       1.03266       1.18193       1.18398       1.20374
  45   8 2589.3811    2.2034  1.3546  9.9068  0.0000  0.0195   0.0258   0.0504    0.1668   0.0000   441.5808      0.270495       19.7034      -1.72605      -2.97354      -1.80409      0.726375      0.977182       1.09788       1.17438       1.27820       1.30942
  45   9 2770.4584    2.9787  1.2647 10.3334  0.0000  0.0183   0.0356   0.0479    0.2066   0.0000   441.7427    -0.0521384       21.6087      -1.24170      -3.02420     -0.840265      0.690770      0.909126      0.994525       1.11583       1.11850       1.21538
  45  10 2949.4040    3.9459  1.1620 10.4576  0.0000  0.0175   0.0487   0.0449    0.3824   0.0000   440.7979      0.936424       21.1283     0.0645423      -1.67641      0.383948      0.635412      0.839192      0.903568       1.04330       1.05760       1.08135
  45  11 3125.2571    4.2425  1.3989 11.2304  0.0000  0.0191   0.0482   0.0499    0.1621   0.0000   441.2490       1.04525       18.2613    -0.0617794      -4.23381      -2.40349      0.705826      0.935265       1.02786       1.13341       1.17234       1.18321
  45  12 3298.7106    3.8497  1.9027 11.0448  0.0000  0.0237   0.0369   0.0577    0.1012   0.0000   442.2264       1.30706       19.8730     -0.116143      -1.31391    -0.0539486      0.826998       1.12125       1.14957       1.34155       1.34567       1.38510
  45  13 3470.3345    3.0484  3.0734 10.9304  0.0000  0.0303   0.0237   0.0804    0.0520   0.0000   441.8284      -1.71614       19.6311       1.10635       1.12857      -2.58841       1.08118       1.43562       1.62305       1.80729       1.86128       1.89897
  45  14 3639.8152    2.4709  5.1475 10.3176  0.0000  0.0430   0.0150   0.1120    0.0434   0.0000   444.9435      0.912973       14.3279       2.08979      -1.20671      0.155247       1.54052       2.03599       2.29753       2.53282       2.59687       2.71805
  45  15 3806.7819    1.9818  7.6007  9.9080  0.0000  0.0591   0.0099   0.1550    0.0402   0.0000   443.7683       2.14761       12.4421      -2.76143      -4.35176      -3.92690       2.09732       2.78302       3.14499       3.40605       3.59108       3.67578
  45  16 3971.2944    1.6017  9.9765  9.5801 -0.0006  0.0745   0.0069   0.2024    0.0387   0.0000   446.1070      -1.14845       13.0209       2.52624      -11.9315      -4.41508       2.65953       3.53987       3.95093       4.34041       4.52363       4.62725
  46   3 1611.4133    0.2470  0.2890  8.8747  0.0000  0.0106   0.0070   0.0256    0.0288   0.0000   441.8506     -0.766307       21.4900     -0.199071      -3.16541     -0.668914      0.371800      0.506400      0.533715      0.637110      0.650447      0.637773
  46   4 1829.1717    0.4469  0.5918  8.7928  0.0000  0.0143   0.0084   0.0339    0.0515   0.0000   442.5475      -1.04009       21.5221     -0.172721      -2.41767     -0.311292      0.507989      0.649975      0.737971      0.820020      0.814078      0.813614
  46   5 2035.1800    0.7270  0.9202  8.7381  0.0000  0.0169   0.0105   0.0426    0.0932   0.0000   442.3689      0.204276       20.7410     -0.575187      -3.40362      0.564762      0.566892      0.801684      0.860543      0.991769       1.01605       1.01792
  46   6 2233.8808    1.0929  1.1676  9.1192  0.0000  0.0187   0.0143   0.0480    0.1390   0.0000   440.7274       1.20169       23.4820     -0.571971      -3.27161     -0.701288      0.681351      0.912634       1.02445       1.14029       1.16451       1.18324
  46   7 2423.2516    1.6185  1.3907  9.5184  0.0000  0.0198   0.0185   0.0510    0.1241   0.0000   441.6594     -0.603840       22.0296      0.440758      -1.35291      -2.00880      0.699816      0.971752       1.05035       1.14268       1.19488       1.28448
  46   8 2607.1735    2.2250  1.3883 10.1933  0.0000  0.0196   0.0253   0.0503    0.1273   0.0000   441.9370     -0.501561       21.8275       1.81646      -2.39326      0.352199      0.701192      0.915867       1.02044       1.15076       1.20012       1.22358
  46   9 2789.2599    3.1139  1.2665 10.7176  0.0000  0.0180   0.0372   0.0478    0.1673   0.0000   441.4777     0.0597966       21.3365     -0.940717      -2.72739      0.793384      0.656514      0.847138      0.902930       1.03682       1.04832       1.09703
  46  10 2968.9641    3.9868  1.1667 10.9083 -0.0027  0.0171   0.0485   0.0447    0.2420   0.0000   440.6367     -0.135026       21.8649      0.513608      -3.48731      -2.00766      0.599316      0.794326      0.859265      0.991523      0.978295      0.999933
  46  11 3145.6041    4.2154  1.3626 11.3830 -0.0006  0.0191   0.0479   0.0491    0.1623   0.0000   441.4139      0.175537       19.4160      -1.41833      -1.91077      -3.27068      0.669708      0.915370      0.978483       1.12748       1.15613       1.17285
  46  12 3319.9221    3.7352  2.0702 11.0174  0.0000  0.0241   0.0340   0.0610    0.0902   0.0000   440.9012      0.445090       21.1396      -1.91337      -2.19865      -2.00682      0.826994       1.17176       1.24817       1.39111       1.46550       1.48555
  46  13 3492.4911    2.9412  3.3999 10.9634 -0.0000  0.0324   0.0217   0.0845    0.0467   0.0000   442.2201      0.940792       16.4776      0.754525      -1.17071    -0.0428468       1.14372       1.53433       1.71638       1.85541       1.99610       2.01483
  46  14 3663.1647    2.4037  5.3264 10.2448  0.0000  0.0435   0.0139   0.1145    0.0428   0.0000   441.1505      -2.22911       16.6684       4.30250      0.293522      -6.80716       1.50112       2.01165       2.22152       2.43785       2.54789       2.57457
  46  15 3831.3102    1.9068  7.9771  9.9046 -0.0007  0.0617   0.0091   0.1623    0.0394   0.0000   444.0609      0.443949       19.0912      -6.80245     -0.790587      -1.50382       2.11627       2.83436       3.15084       3.49514       3.59887       3.68961
  46  16 3996.7725    1.5680 10.9784  9.4970 -0.0005  0.0809   0.0062   0.2199    0.0389   0.0000   442.1564       2.08194       17.2684       3.19118      -1.27276      -5.64315       2.78679       3.71294       4.16843       4.64109       4.77849       4.83497
  47   2 1375.1673    0.1171  0.1635  8.8659  0.0000  0.0113   0.0054   0.0237    0.0213   0.0000   441.9322      0.379056       21.9075      0.476922      -3.38831     -0.554882      0.342761      0.509161      0.558704      0.569419      0.650376      0.714582
  47   3 1624.2299    0.2614  0.2823  8.8944  0.0000  0.0102   0.0072   0.0236    0.0287   0.0000   442.3836     -0.591979       21.6640      0.492701      -2.85138      0.128100      0.344254      0.439020      0.490039      0.560034      0.574883      0.622208
  47   4 1842.9247    0.4645  0.5910  8.8681  0.0000  0.0150   0.0085   0.0318    0.0516   0.0000   441.5851      -1.12485       21.4572     -0.550362      -2.43060     -0.159438      0.501441      0.691732      0.742814      0.807697      0.820070      0.830984
  47   5 2050.2966    0.7473  0.8636  8.9294  0.0000  0.0162   0.0110   0.0396    0.0891   0.0000   441.7439     -0.191314       21.6885     -0.831027      -3.94696      -1.23785      0.563373      0.717708      0.811770      0.885724      0.906360      0.934843
  47   6 2249.8847    1.0961  1.2116  9.2608  0.0000  0.0192   0.0137   0.0491    0.1103   0.0000   441.9493      -1.50829       21.0823      0.569560      -2.73587      -1.85435      0.617855      0.851256      0.896738       1.02153       1.03378       1.09129
  47   7 2439.8996    1.6867  1.3346  9.6818  0.0000  0.0191   0.0197   0.0500    0.1318   0.0000   441.4181      0.634907       20.0429     0.0662435      -2.61670      0.302446      0.650117      0.877998      0.967277       1.10008       1.10446       1.09952
  47   8 2624.8481    2.3898  1.2813 10.0945  0.0000  0.0185   0.0283   0.0481    0.1846   0.0000   441.2671       1.31892       22.6484      0.279525      -2.53464     -0.337196      0.619590      0.848587      0.896438       1.04202       1.06435       1.06191
  47   9 2807.9323    3.2326  1.2879 10.2891  0.0000  0.0177   0.0371   0.0467    0.2369   0.0000   440.1791     -0.389518       22.5370      0.433776      -3.25851      -1.35391      0.630285      0.791391      0.899528       1.01469       1.02380       1.06291
  47  10 2988.4005    4.0568  1.2502 10.7156 -0.0001  0.0174   0.0469   0.0456    0.2555   0.0000   442.3295      0.149739       19.4849       2.17997      -3.63039     -0.468207      0.610238      0.786915      0.923010       1.00408       1.06165       1.08263
  47  11 3165.7605    4.2461  1.5258 10.9804  0.0013  0.0198   0.0442   0.0497    0.1554   0.0000   441.5480      0.752150       18.2243     -0.381217      -2.56679       2.30048      0.682475      0.896655      0.994129       1.10644       1.16563       1.17238
  47  12 3340.9162    3.6900  2.1228 11.2636 -0.0001  0.0239   0.0333   0.0627    0.0763   0.0000   442.0996     0.0872562       20.4169     -0.749459      -3.46705    -0.0131516      0.824481       1.09038       1.23861       1.32348       1.39527       1.43772
  47  13 3514.4151    2.9240  3.5440 10.8667 -0.0000  0.0332   0.0207   0.0844    0.0463   0.0000   439.8727      -1.85251       17.7365       1.09709      -2.57493       1.41069       1.12683       1.53391       1.70775       1.86936       1.92063       1.99572
  47  14 3686.0767    2.3318  5.7972 10.2047 -0.0002  0.0462   0.0128   0.1229    0.0416   0.0000   441.7325      -3.46994       17.1380       2.52543      -4.80632      -6.17508       1.55089       2.12410       2.34963       2.58476       2.67011       2.73530
  47  15 3855.2871    1.8717  8.7167  9.7933  0.0000  0.0646   0.0082   0.1781    0.0401   0.0000   438.1627      -1.01091       16.3995      -3.40717      -4.92516      -1.49720       2.18070       2.96286       3.28626       3.64111       3.73756       3.82988
  47  16 4021.9570    1.5309 11.5470  9.5033  0.0009  0.0860   0.0059   0.2304    0.0372   0.0000   444.9902     -0.813831       15.7181       7.32495      -6.86863      -1.47285       2.93943       3.92687       4.37390       4.81177       4.96675       5.11979
  48   3 1636.8686    0.2585  0.3414  8.8911  0.0000  0.0118   0.0067   0.0278    0.0299   0.0000   442.2597      0.278573       21.7583     -0.568009      -2.62668     -0.676821      0.382975      0.527504      0.583342      0.636907      0.669308      0.674132
  48   4 1856.4916    0.4747  0.6307  8.9349  0.0000  0.0151   0.0086   0.0364    0.0528   0.0000   441.3713     -0.337729       23.1309      -1.19286      -2.88327       2.25322      0.500496      0.705090      0.810863      0.900147      0.903100      0.955045
  48   5 2065.2240    0.7688  0.9606  8.7663  0.0000  0.0163   0.0107   0.0436    0.0995   0.0000   440.8090     -0.182631       21.6969      -1.02452      -4.09428     -0.632226      0.543972      0.714999      0.808118      0.887033      0.939984      0.934412
  48   6 2265.6996    1.1672  1.2345  9.2087  0.0000  0.0186   0.0143   0.0478    0.1258   0.0000   441.3262    -0.0119021       22.5884       1.30328      -3.61984     0.0939070      0.625185      0.826235      0.938958       1.02398       1.08228       1.06885
  48   7 2456.4316    1.7241  1.3906  9.6662  0.0000  0.0190   0.0196   0.0505    0.1262   0.0000   441.1989     0.0287543       20.8225      -1.70096      -4.15975     -0.602134      0.645994      0.855705      0.941147       1.05258       1.07328       1.10446
  48   8 2642.3474    2.4425  1.3740  9.6851  0.0000  0.0187   0.0270   0.0480    0.2236   0.0000   441.7936     -0.989314       22.2424     -0.314115      -2.80914      -2.53809      0.622148      0.836040      0.912693       1.00599       1.03058       1.07061
  48   9 2826.4319    3.3426  1.1678 10.7367 -0.0023  0.0173   0.0402   0.0438    0.2016   0.0000   441.5342      -1.05503       21.1280      0.522315      -5.03613     -0.389276      0.575007      0.786991      0.832608      0.935629      0.939183      0.996589
  48  10 3007.6269    4.0743  1.1949 11.3285  0.0000  0.0167   0.0493   0.0467    0.1897   0.0000   440.3623     -0.416796       21.7455       1.41362      -2.67122      -1.88663      0.583436      0.761184      0.854575      0.952133      0.973237      0.968653
  48  11 3185.7338    4.2004  1.4891 11.3828  0.0000  0.0194   0.0451   0.0503    0.1376   0.0000   441.0259     -0.526791       20.5075      -3.23010      -4.31643      -1.25008      0.658125      0.890489      0.958944       1.10158       1.15376       1.19137
  48  12 3361.7449    3.5901  2.2421 11.1628  0.0000  0.0245   0.0313   0.0634    0.0741   0.0000   441.3663     -0.260799       19.0462       1.00494      -3.57504     -0.295172      0.818041       1.09889       1.21649       1.33917       1.39815       1.42500
  48  13 3536.1482    2.8592  3.9245 10.7252  0.0000  0.0351   0.0189   0.0894    0.0459   0.0000   440.6495      -1.10794       19.0190      -2.38260      -3.32764      -3.30361       1.14347       1.55558       1.69827       1.88741       1.98294       2.03931
  48  14 3708.6682    2.2780  6.3314 10.1213  0.0003  0.0490   0.0118   0.1311    0.0428   0.0000   442.8125      -4.12937       19.5006      -1.45405       1.22885       3.62278       1.66246       2.24557       2.47124       2.70978       2.84934       2.95940
  48  15 3878.8424    1.8324  8.6281  9.8506 -0.0002  0.0650   0.0080   0.1753    0.0392   0.0000   439.9026      -4.33221       16.7372      -1.43881      -5.56098      -1.80196       2.15451       2.89266       3.21036       3.55913       3.75493       3.77874
  49   2 1398.5135    0.1275  0.1565  8.9077  0.0000  0.0102   0.0055   0.0234    0.0209   0.0000   441.8617     -0.904189       21.9162    -0.0364324      -4.99575      0.899530      0.364802      0.513311      0.602211      0.630560      0.608738      0.568859
  49   3 1649.3260    0.2838  0.3253  8.8820  0.0000  0.0112   0.0071   0.0245    0.0305   0.0000   441.9835     -0.303546       21.0790       1.10478      -2.36090      0.609260      0.389332      0.522763      0.559015      0.669095      0.731351      0.752919
  49   4 1869.9681    0.4939  0.6735  8.8829  0.0000  0.0151   0.0084   0.0358    0.0539   0.0000   441.5003     -0.865764       21.7580      0.172303      -3.30121     -0.897608      0.459385      0.638808      0.679151      0.772100      0.820545      0.831205
  49   5 2080.0046    0.7812  0.9782  8.7996  0.0000  0.0168   0.0107   0.0422    0.0989   0.0000   441.4568     -0.468614       21.6215     -0.800926      -2.55829      0.117891      0.547945      0.745546      0.854795      0.917688      0.962221      0.968208
  49   6 2281.2915    1.2101  1.2429  9.1938  0.0003  0.0183   0.0144   0.0467    0.1148   0.0000   441.8318       1.12712       20.0645      0.955631      -3.06610       1.18112      0.596540      0.798686      0.890516      0.977047       1.02600       1.05920
  49   7 2472.7599    1.8091  1.4636  9.1261  0.0000  0.0191   0.0192   0.0491    0.1697   0.0000   441.0104      0.631119       23.7597       2.22980      -2.06489     -0.133300      0.629314      0.836095      0.941695       1.00082       1.06008       1.06984
  49   8 2659.7432    2.5119  1.3671 10.0726  0.0000  0.0182   0.0277   0.0485    0.1698   0.0000   440.9252     -0.743430       21.5080     -0.416476      -3.49364     -0.100894      0.613630      0.816092      0.908152       1.00361       1.05050       1.08084
  49   9 2844.6806    3.4180  1.2667 10.3578  0.0000  0.0173   0.0388   0.0457    0.2445   0.0000   441.6691     -0.332556       20.5467      -1.03468      -4.03773     -0.530337      0.565149      0.758872      0.835277      0.923771      0.949681      0.990278
  49  10 3026.6909    4.1917  1.2456 11.1545  0.0000  0.0172   0.0480   0.0451    0.1885   0.0000   441.1379     -0.736360       21.7871      0.461758      -4.62890      -1.06442      0.568949      0.748427      0.849234      0.948152      0.990488      0.988738
  49  11 3205.5303    4.1463  1.6247 10.7878  0.0000  0.0195   0.0414   0.0527    0.1683   0.0000   442.2056     -0.195558       20.3796      0.396021      -2.43139      -1.59609      0.647763      0.868610      0.942640       1.07240       1.09696       1.12936
  49  12 3382.3750    3.4981  2.3982 11.2675  0.0000  0.0253   0.0294   0.0654    0.0623   0.0000   440.8394       2.32863       20.0585      -2.59503      -4.07444      -3.07506      0.868777       1.14423       1.28587       1.44689       1.51845       1.57624
  49  13 3557.5903    2.7986  4.0243 10.6805  0.0000  0.0354   0.0181   0.0901    0.0458   0.0000   441.2883     -0.145808       23.0341      -1.85764     -0.640847      0.360162       1.16342       1.54721       1.74692       1.95430       2.02531       2.11186
  49  14 3731.1143    2.1927  6.4889 10.0548  0.0000  0.0496   0.0111   0.1347    0.0435   0.0000   440.4721       2.70974       18.4581       2.80030      -2.33993       3.49939       1.65163       2.20653       2.48383       2.73447       2.84591       2.92821
  49  15 3902.3638    1.7865  9.2493  9.8420  0.0010  0.0690   0.0074   0.1872    0.0369   0.0000   440.6525      -8.81772       23.9715       6.23794      -3.32993      0.843545       2.25687       3.04931       3.38360       3.76538       3.90758       4.04782
  50   2 1409.9469    0.1265  0.1780  8.9193  0.0000  0.0103   0.0054   0.0249    0.0209   0.0000   441.6765     -0.300644       21.8912      0.417932      -2.69629     -0.616977      0.375267      0.483951      0.534727      0.578138      0.576342      0.655808
  50   3 1661.6125    0.2697  0.3234  8.9023  0.0000  0.0110   0.0068   0.0248    0.0296   0.0000   442.0607     -0.867678       21.1640      0.135891      -3.88214     -0.124924      0.346416      0.516186      0.549907      0.640796      0.613559      0.637655
  50   4 1883.2266    0.5148  0.6955  8.8257  0.0000  0.0144   0.0086   0.0374    0.0598   0.0000   442.3868      0.171662       21.9327       1.15098      -3.69486      0.728297      0.469247      0.614617      0.681796      0.741188      0.805087      0.804022
  50   5 2094.6279    0.8277  1.0491  8.5482  0.0000  0.0171   0.0106   0.0430    0.1204   0.0000   441.5596    -0.0522679       21.0633     -0.409594      -3.96622       1.76620      0.537226      0.740631      0.784190      0.887916      0.929465      0.954942
  50   6 2296.7197    1.2786  1.2067  9.2438  0.0000  0.0176   0.0155   0.0466    0.1397   0.0000   441.1740     -0.773121       22.6789      0.972205      -4.59637      0.200007      0.581947      0.749661      0.862727      0.939010      0.998392       1.02052
  50   7 2488.9248    1.8559  1.4305  9.5782  0.0000  0.0192   0.0198   0.0487    0.1426   0.0000   441.2496     -0.357926       21.7665      0.999150      -3.61066     -0.993058      0.622877      0.822887      0.897094       1.01246       1.06954       1.08847
  50   8 2676.9311    2.5982  1.4055 10.0997  0.0000  0.0181   0.0280   0.0488    0.1594   0.0000   441.8667     -0.373189       21.6854     -0.914202      -1.65240     -0.465963      0.593324      0.783490      0.863524      0.982062       1.01699       1.07447
  50   9 2862.8764    3.5681  1.1509 10.2521  0.0000  0.0163   0.0418   0.0426    0.3596   0.0000   440.7105     -0.364428       23.9354       1.40031      -3.43974      0.620991      0.537072      0.728994      0.791186      0.888706      0.923027      0.972401
  50  10 3045.5588    4.2930  1.2381 10.7988  0.0000  0.0166   0.0487   0.0459    0.2928   0.0000   441.8031     -0.803530       21.5740     -0.587954     -0.560923     -0.449357      0.536606      0.719242      0.790500      0.888769      0.913146      0.952147
  50  11 3225.0969    4.0999  1.6578 10.7924 -0.0030  0.0194   0.0394   0.0511    0.1527   0.0000   440.7914   -0.00798589       21.4601      0.401192      -4.22637      -2.31596      0.667235      0.873761      0.984639       1.09769       1.11308       1.16070
  50  12 3402.7285    3.4118  2.6609 11.0283  0.0000  0.0267   0.0264   0.0674    0.0621   0.0000   440.7383     -0.233247       21.6198      -1.62924       1.76577     -0.453487      0.870715       1.14620       1.31909       1.42552       1.51108       1.57335
  50  13 3578.9235    2.6815  4.5933 10.5734 -0.0000  0.0385   0.0161   0.0998    0.0432   0.0000   442.7422      0.382941       21.6679       2.36008      -2.51175      -4.66486       1.21977       1.64466       1.79938       2.02162       2.08147       2.15020
  50  14 3753.1847    2.1501  6.9806 10.0362  0.0001  0.0520   0.0101   0.1431    0.0417   0.0000   441.8774       1.81682       21.7404       2.05310     -0.356405      0.213692       1.66664       2.24156       2.46025       2.73653       2.81282       2.89733
  50  15 3925.5318    1.7160  9.9349  9.7870 -0.0006  0.0736   0.0068   0.1990    0.0369   0.0000   445.2821      -7.75948       19.7146       5.90115      -4.32548    -0.0449097       2.38713       3.17309       3.57839       3.91947       4.06931       4.21382
  51   2 1421.2628    0.1416  0.1366  8.8879  0.0000  0.0086   0.0059   0.0195    0.0206   0.0000   441.8258      0.101343       22.8632    -0.0603195      -3.85474      0.181348      0.247728      0.338863      0.393333      0.432717      0.446586      0.433697
  51   3 1673.7147    0.2859  0.3414  8.9374  0.0000  0.0114   0.0070   0.0258    0.0297   0.0000   441.5953    -0.0222376       21.2971      0.597723      -3.01946     -0.271926      0.350529      0.497523      0.535510      0.568298      0.583692      0.607702
  51   4 1896.4514    0.5292  0.7665  8.8051  0.0000  0.0159   0.0084   0.0377    0.0619   0.0000   441.3842    -0.0116919       21.0511     -0.411846      -3.25730      0.944961      0.456007      0.647826      0.690537      0.788743      0.817826      0.829262
  51   5 2109.1540    0.8498  0.9937  8.8187  0.0000  0.0163   0.0113   0.0414    0.1099   0.0000   441.7287     -0.296585       22.7877      0.477941      -2.80847      -1.46033      0.513013      0.674669      0.747239      0.858540      0.863614      0.888074
  51   6 2311.9743    1.2871  1.2351  9.2257  0.0000  0.0180   0.0152   0.0465    0.1414   0.0000   442.9521      -1.27952       21.3783     -0.486083      -2.95199     -0.714553      0.591444      0.769780      0.886183      0.932738      0.984365       1.02090
  51   7 2504.9887    1.9143  1.4486  9.4680 -0.0025  0.0191   0.0199   0.0477    0.1473   0.0000   441.7389      0.504884       19.7388      0.352569      -3.43582       2.52548      0.618352      0.821259      0.899076       1.00384       1.04122       1.10236
  51   8 2694.0909    2.6929  1.2913 10.0765  0.0000  0.0173   0.0301   0.0461    0.2155   0.0000   440.9099       1.49792       22.5801       1.04182      -2.52805      -1.50626      0.576294      0.746625      0.820112      0.935146      0.969549      0.993918
  51   9 2880.8789    3.5995  1.2271 10.9853  0.0000  0.0173   0.0413   0.0445    0.1870   0.0000   442.6774       1.02373       21.4909      0.753838      -2.89857      -1.89261      0.545906      0.744141      0.819269      0.923975      0.958746      0.970585
  51  10 3064.2580    4.3474  1.2892 10.8032  0.0000  0.0171   0.0479   0.0447    0.2716   0.0000   440.7920       1.23795       21.9623     -0.867846      -2.41971     -0.108510      0.541084      0.721648      0.788467      0.892875      0.931122      0.935961
  51  11 3244.5881    3.9969  1.7228 11.4782 -0.0006  0.0208   0.0391   0.0535    0.0930   0.0000   440.7656      0.477940       22.2311    -0.0813627     -0.579714      0.356144      0.689354      0.909273       1.01151       1.12748       1.15649       1.21721
  51  12 3423.0557    3.3332  2.9252 10.9752  0.0000  0.0276   0.0245   0.0724    0.0553   0.0000   440.8775      -1.66145       20.3229      -1.21636     -0.442396      -1.26922      0.862278       1.13163       1.29530       1.40282       1.51332       1.54384
  51  13 3599.9065    2.6413  4.7059 10.4787 -0.0000  0.0384   0.0153   0.1005    0.0437   0.0000   442.4851      -2.92957       18.6068      -2.20506      -3.20788      -2.51619       1.22113       1.60783       1.81924       2.01045       2.10199       2.16115
  51  14 3775.0751    2.1295  7.2696  9.9063  0.0005  0.0535   0.0096   0.1477    0.0439   0.0000   446.2308       1.54858       22.0251      -6.56876       1.41937      -6.49008       1.67917       2.25810       2.48169       2.74323       2.88508       2.97008
  51  15 3948.3168    1.6966 10.4994  9.7478  0.0014  0.0785   0.0065   0.2072    0.0371   0.0000   438.6339       2.80562       16.1835       10.0251       5.42187      -7.19833       2.47500       3.31149       3.76361       4.09180       4.30846       4.43217
  52   3 1685.6766    0.3031  0.3978  8.9071  0.0000  0.0120   0.0069   0.0282    0.0328   0.0000   442.0761     -0.707453       21.8722      0.334887      -3.98709     0.0380248      0.383808      0.484309      0.532021      0.582862      0.627279      0.638480
  52   4 1909.5382    0.5437  0.6799  8.9139  0.0000  0.0149   0.0089   0.0347    0.0589   0.0000   442.0078      -1.40379       21.6895      -1.06703      -4.68504      0.513293      0.418466      0.604658      0.633260      0.707250      0.750300      0.772952
  52   5 2123.4836    0.8799  1.0326  8.8964  0.0000  0.0164   0.0113   0.0435    0.1093   0.0000   441.6824      -1.88500       20.4851      0.811372      -2.21444      -1.08107      0.491882      0.639642      0.728817      0.821332      0.829597      0.877414
  52   6 2327.0021    1.3251  1.4290  9.1434  0.0000  0.0194   0.0143   0.0488    0.1250   0.0000   441.1432      0.424993       21.8971     -0.825593      -3.55130      -2.22078      0.599869      0.796246      0.864033      0.990505      0.996372       1.02287
  52   7 2520.8953    1.9705  1.4711  9.6024  0.0000  0.0188   0.0205   0.0484    0.1449   0.0000   442.0032       1.33212       21.9832    -0.0145860      -2.26784       1.07444      0.597859      0.777354      0.859475      0.958047       1.00682       1.05361
  52   8 2711.0362    2.7568  1.3237 10.3122  0.0000  0.0176   0.0297   0.0453    0.1622   0.0000   442.2150      -1.02987       22.6837      0.316490      -3.33790      -1.65579      0.556732      0.740812      0.805888      0.905880      0.902483      0.966601
  52   9 2898.7205    3.6760  1.2553 10.9349  0.0000  0.0168   0.0408   0.0446    0.1767   0.0000   442.2582     -0.853332       21.7412      0.214946      -2.93723      -1.33673      0.515057      0.683757      0.777663      0.865416      0.897265      0.902742
  52  10 3082.8371    4.3339  1.3454 10.8402  0.0000  0.0176   0.0460   0.0448    0.2468   0.0000   441.6078      0.924874       20.2937     -0.274587      -2.09035      -1.19316      0.553118      0.749197      0.842938      0.921737      0.985809      0.984355
  52  11 3263.8909    4.0570  1.8070 11.2504  0.0035  0.0204   0.0377   0.0546    0.1056   0.0000   440.5067     -0.401110       21.3122      -1.30406      -2.20937     -0.979585      0.658949      0.856257      0.947301       1.04132       1.09453       1.14747
  52  12 3443.0883    3.2298  3.0711 10.8501  0.0000  0.0286   0.0231   0.0735    0.0594   0.0000   439.8784     -0.179688       20.2608      -1.26201      -3.60311      -2.29256      0.888351       1.15799       1.31520       1.43042       1.48862       1.50730
  52  13 3620.7543    2.5662  5.0068 10.4303 -0.0001  0.0397   0.0144   0.1061    0.0450   0.0000   440.8931      -2.99429       23.2379      -4.88250      -3.21852      -2.46979       1.23448       1.65028       1.88314       2.02776       2.14180       2.20529
  52  14 3796.8498    2.0289  8.0658 10.0225 -0.0013  0.0600   0.0086   0.1627    0.0406   0.0000   444.6531     -0.271813       19.9618      -1.29489      -3.07066       1.09587       1.85288       2.49434       2.76637       3.05683       3.19048       3.25895
  53   2 1443.4938    0.1471  0.1740  8.8800  0.0000  0.0093   0.0055   0.0221    0.0209   0.0000   442.2112     -0.436694       21.5076      0.808623      -3.75061      0.192770      0.343219      0.493508      0.537896      0.561161      0.622719      0.635265
  53   3 1697.4552    0.3181  0.3676  8.9545  0.0000  0.0114   0.0073   0.0254    0.0317   0.0000   442.1313     -0.672768       21.7203   -0.00715048      -4.43739     -0.739464      0.336178      0.444368      0.466373      0.557544      0.545322      0.582064
  53   4 1922.4625    0.5559  0.7228  8.9056  0.0000  0.0145   0.0088   0.0358    0.0594   0.0000   441.1491      -1.11668       21.5805     -0.917856      -3.85254     -0.821398      0.429697      0.604430      0.653621      0.748771      0.768965      0.791381
  53   5 2137.6642    0.8932  1.0914  8.7336  0.0000  0.0169   0.0111   0.0428    0.1222   0.0000   441.7662      -1.16376       22.4226      0.800497      -2.28616      0.218187      0.513377      0.699358      0.766568      0.863725      0.905106      0.901143
  53   6 2341.9431    1.4103  1.3928  9.2027  0.0000  0.0186   0.0150   0.0466    0.1181   0.0000   441.8776     -0.211345       21.8579     -0.975875      -3.30166      0.308574      0.567336      0.729305      0.812294      0.921826      0.942254      0.940491
  53   7 2536.6719    2.0329  1.5184  9.4305 -0.0002  0.0194   0.0204   0.0475    0.1707   0.0000   441.5898     -0.238541       22.9161       1.52047      -4.51724       1.61133      0.608714      0.834475      0.916786       1.04702       1.07363       1.09766
  53   8 2727.8458    2.8978  1.3910  9.9763 -0.0007  0.0177   0.0301   0.0445    0.2054   0.0000   442.2153     -0.473217       21.6479      0.329367      -4.39844     -0.853514      0.560919      0.729999      0.812731      0.888294      0.927166      0.995462
  53   9 2916.4231    3.7727  1.3092 10.5480  0.0000  0.0175   0.0408   0.0437    0.2622   0.0000   441.9640     -0.322788       21.7667      0.576660      -3.32335      -2.85132      0.529855      0.701052      0.762561      0.872014      0.913490      0.926272
  53  10 3101.2215    4.3398  1.4235 10.8365 -0.0000  0.0177   0.0445   0.0463    0.2170   0.0000   441.9244      0.748913       20.8177      0.174054      -4.77439      -1.03591      0.572415      0.757316      0.837298      0.927492      0.973596       1.01133
  53  11 3283.0750    3.9313  2.0423 11.1141  0.0000  0.0218   0.0335   0.0573    0.0854   0.0000   441.5810     -0.417690       18.9899     -0.658560      -2.58381      -1.91340      0.667057      0.888049      0.986464       1.12223       1.17485       1.18307
  53  12 3463.0602    3.2040  3.2915 10.7874  0.0000  0.0293   0.0217   0.0755    0.0550   0.0000   441.2605     -0.683675       21.9099     -0.760544      -2.57985      -1.78423      0.909629       1.19587       1.34968       1.48955       1.56833       1.58389
  53  13 3641.5710    2.5013  5.4174 10.3213  0.0000  0.0418   0.0132   0.1122    0.0438   0.0000   441.3528       1.12724       19.4977       1.87813      -6.24651      -5.74944       1.24527       1.69640       1.87050       2.09726       2.21418       2.25871
  53  14 3818.2335    2.0137  8.2598  9.9946  0.0012  0.0609   0.0083   0.1653    0.0394   0.0000   444.0767      -3.91369       22.5699      -1.34031      -6.28921      -3.34302       1.85819       2.50430       2.81437       3.11055       3.25593       3.35397
  54   2 1454.3902    0.1563  0.1946  8.8365  0.0000  0.0088   0.0054   0.0222    0.0212   0.0000   441.8154      -1.07119       22.6040    -0.0804758      -3.55106      0.222655      0.255474      0.364289      0.401083      0.417016      0.465655      0.438543
  54   3 1709.0969    0.3382  0.4405  8.8490  0.0000  0.0124   0.0070   0.0280    0.0352   0.0000   441.5659      -1.12592       21.7913    -0.0659770      -3.91198      0.436602      0.343184      0.455654      0.563594      0.574790      0.629787      0.632434
  54   4 1935.3172    0.5759  0.7949  8.9333  0.0000  0.0149   0.0087   0.0390    0.0621   0.0000   442.4003     -0.731648       21.7960     -0.153400      -3.64352      0.962775      0.439399      0.611380      0.684204      0.739824      0.758131      0.826045
  54   5 2151.7431    0.9412  1.0404  8.9888  0.0000  0.0162   0.0118   0.0420    0.1075   0.0000   442.3989      0.142981       21.4877    -0.0743127      -2.39767     -0.988056      0.471819      0.643768      0.712641      0.807541      0.816989      0.856182
  54   6 2356.6941    1.4619  1.3651  9.0493  0.0000  0.0181   0.0154   0.0460    0.1456   0.0000   441.6052      0.875494       21.1511       1.03655      -2.71315      0.147260      0.535171      0.717511      0.786736      0.870513      0.915827      0.929378
  54   7 2552.3181    2.1074  1.5193  9.5949 -0.0026  0.0184   0.0207   0.0485    0.1507   0.0000   441.1883      -1.13168       21.2657       2.02008      -2.29159     -0.446128      0.561317      0.765211      0.851620      0.957227      0.979461       1.01955
  54   8 2744.5834    2.9958  1.3208  9.8352  0.0000  0.0172   0.0313   0.0428    0.2685   0.0000   441.6288     -0.494890       21.7508    -0.0220087      -3.05928      -1.65758      0.511779      0.680224      0.728528      0.862131      0.896120      0.936043
  54   9 2933.9431    3.8783  1.3191 10.4341  0.0000  0.0166   0.0406   0.0437    0.2547   0.0000   440.8952     -0.640938       21.4078      0.841029      -2.60848     -0.824852      0.527763      0.692846      0.784865      0.873074      0.892979      0.945349
  54  10 3119.4881    4.3838  1.3858 10.8328  0.0000  0.0170   0.0449   0.0454    0.2191   0.0000   442.0142       1.08236       21.4330     -0.318901      -2.85886      -1.85951      0.535684      0.705510      0.769971      0.872285      0.915278      0.966021
  54  11 3302.0424    3.9245  2.0835 10.7732  0.0000  0.0219   0.0324   0.0557    0.1049   0.0000   441.6686      -2.14267       20.4859      -2.15464      -2.41739      0.444365      0.667032      0.894595      0.991398       1.09552       1.14769       1.21117
  54  12 3482.8141    3.1090  3.5154 10.6645  0.0000  0.0304   0.0200   0.0774    0.0552   0.0000   440.6371     -0.646020       19.3494     -0.319413      -3.43913     -0.413619      0.929614       1.21587       1.34959       1.51708       1.57572       1.68065
  54  13 3662.0666    2.4119  5.8646 10.2729 -0.0001  0.0441   0.0120   0.1195    0.0437   0.0000   443.5456       1.15494       18.1538       1.16248      -6.70364      -5.72735       1.30210       1.75057       1.95047       2.17505       2.25437       2.31845
  54  14 3839.5390    1.9033  8.5680 10.0090 -0.0013  0.0642   0.0077   0.1706    0.0386   0.0000   443.2837      -5.31355       20.0262     0.0636002      -6.51418       4.93375       1.88477       2.53343       2.86904       3.09924       3.35783       3.40572
  55   2 1465.1574    0.1593  0.1516  8.9177  0.0000  0.0074   0.0059   0.0180    0.0205   0.0000   442.3024     -0.665741       22.1868      0.125811      -3.41815     -0.428320      0.235910      0.306985      0.349426      0.391440      0.409378      0.409939
  55   3 1720.6010    0.3333  0.4351  8.9721  0.0000  0.0121   0.0070   0.0306    0.0327   0.0000   442.2955     0.0858235       22.1724       1.01656      -4.26232     -0.145941      0.343032      0.423062      0.541956      0.545210      0.603015      0.652204
  55   4 1948.0099    0.6109  0.7842  8.8459  0.0000  0.0151   0.0090   0.0354    0.0685   0.0000   441.5635      -1.09161       22.1625     -0.398046      -2.36240     -0.414274      0.421880      0.568900      0.614917      0.690077      0.701554      0.765607
  55   5 2165.6122    0.9863  1.2115  8.8666  0.0000  0.0174   0.0114   0.0452    0.1164   0.0000   441.8557      0.176677       22.6615     0.0386288      -4.65813     -0.859943      0.505786      0.686029      0.735173      0.818291      0.889627      0.916307
  55   6 2371.3137    1.4423  1.4441  9.3167  0.0000  0.0188   0.0151   0.0481    0.1230   0.0000   442.0844      0.666498       20.8564     -0.136845      -3.58167      -1.14091      0.559554      0.733116      0.822546      0.926962      0.954930       1.02493
  55   7 2567.8404    2.1942  1.4462  9.6373 -0.0007  0.0181   0.0219   0.0469    0.1530   0.0000   441.6601     -0.515702       22.1046      0.915167      -3.10731      -1.27507      0.515235      0.716553      0.763206      0.878682      0.920097      0.920469
  55   8 2761.1620    3.0627  1.3059 10.0531  0.0000  0.0166   0.0326   0.0443    0.2628   0.0000   442.1490      0.271233       21.8197     -0.750411      -4.12729      -2.39347      0.502085      0.670253      0.724869      0.806609      0.873998      0.907876
  55   9 2951.2961    3.9405  1.1887 11.2623  0.0000  0.0160   0.0443   0.0425    0.1754   0.0000   442.4352      0.223521       22.2729      -1.50141      -2.90719     -0.334450      0.494848      0.645780      0.723314      0.805916      0.844213      0.872450
  55  10 3137.6038    4.3209  1.5152 10.8318  0.0000  0.0182   0.0419   0.0466    0.2002   0.0000   441.4811      0.529580       21.8578     0.0841666      -3.03723     -0.429457      0.550001      0.733933      0.817925      0.915920      0.960713      0.978148
  55  11 3320.9114    3.8370  2.0844 11.2822  0.0000  0.0218   0.0321   0.0576    0.0742   0.0000   442.0028      0.413284       21.5550      0.924953      -3.25260      -2.88115      0.626961      0.842855      0.932314       1.03283       1.06627       1.09705
  55  12 3502.4500    3.0466  3.5861 10.7045  0.0000  0.0310   0.0193   0.0792    0.0519   0.0000   441.2161     0.0562715       19.6557       1.25946      -2.48946      -2.18843      0.882327       1.20172       1.30194       1.45336       1.54525       1.57698
  55  13 3682.3738    2.3661  6.0828 10.2642  0.0005  0.0460   0.0115   0.1222    0.0433   0.0000   442.0479       2.24659       17.6618       2.82626      -1.10660     -0.586281       1.34739       1.82274       1.99581       2.23431       2.32872       2.40744
  55  14 3860.4557    1.8998  9.1649  9.9067  0.0000  0.0685   0.0072   0.1788    0.0395   0.0000   443.9006     -0.246583       19.5793       4.51715      0.416950      -3.05488       2.00346       2.75445       3.06515       3.31976       3.53538       3.60278
  56   1 1165.8878    0.0719  0.1282  8.9648  0.0000  0.0173   0.0056   0.0298    0.0183   0.0000   440.6616     -0.979863       21.5538      0.878111      -3.10981      0.141938      0.453815      0.588839      0.711640      0.908782      0.944774      0.912857
  56   2 1475.8027    0.1609  0.1755  8.8907  0.0000  0.0084   0.0056   0.0190    0.0209   0.0000   441.6143     -0.893889       21.9236     -0.540708      -3.57092      0.277431      0.264692      0.317883      0.385002      0.444259      0.468147      0.457391
  56   3 1731.9370    0.3549  0.4740  8.8332  0.0000  0.0116   0.0069   0.0292    0.0364   0.0000   442.2345     -0.509826       21.7553      0.360601      -3.57416    -0.0757635      0.335567      0.431909      0.507412      0.550508      0.568430      0.603311
  56   4 1960.6247    0.6123  0.8402  8.8710  0.0000  0.0152   0.0087   0.0388    0.0669   0.0000   442.1668     0.0725349       22.7164      0.692027      -3.71315      0.100264      0.420099      0.587662      0.651462      0.709780      0.774107      0.758427
  56   5 2179.3598    0.9892  1.1962  8.8624  0.0000  0.0172   0.0113   0.0445    0.1124   0.0000   441.9755      0.173507       22.3606      -1.35355      -4.08747       1.96070      0.478415      0.665439      0.724820      0.811045      0.852891      0.900967
  56   6 2385.7272    1.5575  1.5210  9.0446  0.0083  0.0188   0.0157   0.0494    0.1405   0.0000   442.0263     -0.163598       21.1027      0.690005      -3.00082    -0.0248642      0.559711      0.764159      0.835968      0.947050      0.957292       1.00266
  56   7 2583.2172    2.2798  1.5317  9.4795  0.0000  0.0182   0.0220   0.0478    0.1682   0.0000   441.7251      0.417052       21.4519      0.904889      -3.35298     -0.234570      0.527719      0.701353      0.766403      0.893084      0.912861      0.957850
  56   8 2777.5433    3.1137  1.3506 10.1930 -0.0002  0.0169   0.0320   0.0437    0.2076   0.0000   442.0763      0.966013       22.0125      0.957876      -2.65211      -1.04986      0.496688      0.654624      0.725289      0.803720      0.860239      0.883087
  56   9 2968.5725    4.1059  1.2692 10.3648  0.0000  0.0159   0.0433   0.0422    0.3344   0.0000   442.2588     -0.926970       21.5191      -1.45733      -4.85636     -0.328737      0.492490      0.631339      0.704806      0.807132      0.796184      0.838010
  56  10 3155.5611    4.3603  1.5783 10.9372  0.0000  0.0182   0.0415   0.0491    0.1740   0.0000   441.3300      -1.08292       20.9216       1.76906      -4.21099     -0.854215      0.537708      0.707965      0.792717      0.887137      0.915634      0.960996
  56  11 3339.6566    3.7293  2.3002 11.2596  0.0000  0.0231   0.0295   0.0602    0.0657   0.0000   442.0279       1.91421       19.5623     -0.441172      -3.42854      0.588696      0.664381      0.902938       1.00199       1.11816       1.17556       1.21328
  56  12 3521.9738    2.9808  3.8032 10.6326 -0.0000  0.0319   0.0182   0.0813    0.0507   0.0000   443.3710       1.56920       21.0143     -0.147763      -2.04370     -0.550258      0.909375       1.22357       1.35844       1.51190       1.58776       1.64114
  56  13 3702.6117    2.2902  6.5208 10.1884 -0.0002  0.0484   0.0104   0.1294    0.0419   0.0000   441.5109     0.0477772       21.7756       3.02454       2.09944       2.08273       1.38609       1.88057       2.11947       2.34810       2.47037       2.53997
  56  14 3881.2628    1.8610  9.6346  9.8336  0.0004  0.0699   0.0068   0.1876    0.0380   0.0000   443.9682     -0.858584       20.0366      -2.44843      -3.67814      -3.26712       1.99939       2.68000       2.98900       3.24079       3.48731       3.54224
  57   1 1174.7580    0.0735  0.1023  8.9765  0.0000  0.0155   0.0053   0.0220    0.0178   0.0000   440.3125     -0.537711       20.8145      0.362245      -3.53496     -0.785172      0.428609      0.631575      0.757495      0.720896      0.749051      0.764395
  57   2 1486.3160    0.1669  0.1886  8.8954  0.0000  0.0081   0.0055   0.0195    0.0207   0.0000   441.3773      0.270472       21.6139    -0.0440047      -3.89551     -0.358249      0.243527      0.315106      0.382802      0.408188      0.431004      0.495780
  57   3 1743.1887    0.3567  0.4735  8.8825  0.0000  0.0120   0.0070   0.0289    0.0357   0.0000   442.2082     -0.421953       21.8108      0.580667      -2.84420     -0.698343      0.348101      0.430971      0.469627      0.537880      0.547801      0.613316
  57   4 1973.1085    0.6544  0.9120  8.7391 -0.0008  0.0161   0.0088   0.0380    0.0784   0.0000   442.2519     -0.155432       21.5762      0.260144      -2.32683      0.217384      0.420743      0.589754      0.661756      0.720736      0.790932      0.779843
  57   5 2192.9837    1.0221  1.2554  8.8206  0.0000  0.0172   0.0113   0.0459    0.1119   0.0000   442.3701      -1.37657       21.1402      0.344974      -1.23065     -0.328004      0.485147      0.653122      0.721447      0.831729      0.857021      0.919323
  57   6 2400.0733    1.5764  1.5497  9.1518 -0.0000  0.0190   0.0151   0.0477    0.1246   0.0000   441.7726      0.689337       21.7126      -1.49266      -4.34746    -0.0341554      0.532428      0.720154      0.809116      0.914237      0.934508      0.975836
  57   7 2598.5026    2.2903  1.5553  9.7698  0.0000  0.0184   0.0218   0.0481    0.1415   0.0000   441.0916     -0.925661       21.7634      -1.48005      -3.98816      0.902981      0.521290      0.679542      0.754673      0.852442      0.883910      0.903782
  57   8 2793.8817    3.1915  1.3429 10.3426  0.0000  0.0171   0.0326   0.0430    0.1941   0.0000   440.5393       1.61352       21.9248     -0.821260      -2.44235     -0.140454      0.478039      0.658353      0.729121      0.824299      0.859339      0.863942
  57   9 2985.7265    4.1647  1.2726 10.5482  0.0000  0.0161   0.0434   0.0417    0.2962   0.0000   442.2863      0.548875       21.7887     -0.338381      -3.01222      -1.15545      0.462915      0.601676      0.671944      0.750637      0.769122      0.810763
  57  10 3173.3767    4.3100  1.5116 11.2204  0.0000  0.0177   0.0420   0.0481    0.1503   0.0000   441.5250      0.692553       20.6659     -0.803917      -4.81540      -1.29840      0.512826      0.665081      0.737614      0.836003      0.873840      0.912693
  57  11 3358.3104    3.6946  2.3824 11.1679  0.0000  0.0232   0.0286   0.0613    0.0692   0.0000   442.0566       1.44679       21.7189     -0.820947      -4.97401     -0.784691      0.669563      0.906586       1.00053       1.10754       1.16514       1.20419
  57  12 3541.3144    2.9116  4.1748 10.5152  0.0000  0.0327   0.0168   0.0893    0.0505   0.0000   444.2207      -1.26466       19.7858      -1.53163      -3.22885      0.546708      0.921369       1.23237       1.38228       1.52359       1.60680       1.69864
  57  13 3722.6560    2.2571  7.0593 10.1384  0.0000  0.0513   0.0096   0.1383    0.0423   0.0000   441.9557     -0.576476       22.1273     -0.329491      -2.53956      -4.34414       1.43897       1.94392       2.18577       2.39601       2.49015       2.57452
  58   1 1183.5365    0.0680  0.0950  8.9890  0.0000  0.0136   0.0052   0.0253    0.0176   0.0000   440.7281    -0.0939696       22.3136      -1.35598      -5.53256     -0.298078      0.348825      0.478657      0.495101      0.650050      0.745266      0.691289
  58   2 1496.6942    0.1783  0.1915  8.9237  0.0000  0.0084   0.0057   0.0189    0.0211   0.0000   441.5615     -0.314607       22.0799      0.116986      -3.31024     -0.727073      0.218657      0.308092      0.332152      0.365267      0.426058      0.406374
  58   3 1754.2891    0.3861  0.5100  8.9145  0.0000  0.0123   0.0072   0.0297    0.0392   0.0000   442.1156     -0.733810       21.9294      0.220040      -4.46096      0.354345      0.338624      0.464053      0.525328      0.575796      0.593996      0.633219
  58   4 1985.5129    0.6625  0.8336  8.9201  0.0000  0.0144   0.0090   0.0357    0.0690   0.0000   442.6102      -1.05060       21.3704     -0.785060      -3.51438      -1.67838      0.387862      0.510651      0.592138      0.656692      0.715991      0.723260
  58   5 2206.4501    1.0927  1.1802  8.9999  0.0000  0.0166   0.0124   0.0427    0.1251   0.0000   441.8194      0.492795       20.9628    -0.0254092      -4.30397      0.347899      0.463725      0.626259      0.684478      0.764332      0.807983      0.824285
  58   6 2414.2558    1.6291  1.4927  9.3537  0.0002  0.0182   0.0161   0.0480    0.1262   0.0000   442.3070     -0.569694       21.2343     -0.657719      -3.89152      0.484265      0.508891      0.662646      0.757978      0.821429      0.854903      0.886015
  58   7 2613.7010    2.3716  1.4505 10.1263 -0.0009  0.0179   0.0235   0.0462    0.1289   0.0000   441.3224     -0.101508       22.1626      -1.58749      -2.99201      0.203833      0.486462      0.676167      0.728182      0.846659      0.861711      0.913397
  58   8 2810.0594    3.3459  1.2875 10.1385  0.0006  0.0157   0.0347   0.0435    0.2672   0.0000   441.8555    -0.0601584       23.0661      0.910035      -3.52599      -2.72168      0.445343      0.591530      0.649332      0.735145      0.763938      0.786506
  58   9 3002.6533    4.0921  1.3966 10.4476  0.0000  0.0166   0.0402   0.0442    0.2565   0.0000   442.4677     -0.253148       21.0723      -1.10158      -3.68031      -1.74068      0.455268      0.614684      0.679842      0.765413      0.806962      0.822671
  58  10 3191.0707    4.3142  1.6960 11.0892 -0.0001  0.0189   0.0388   0.0491    0.1298   0.0000   442.0237     -0.752608       20.5074      0.634484      -2.43020      0.753440      0.523288      0.710422      0.778378      0.874102      0.925796      0.972776
  58  11 3376.7368    3.5514  2.5658 11.1375 -0.0001  0.0243   0.0261   0.0626    0.0613   0.0000   443.1462     -0.686719       22.2759     0.0130383      -2.25052     -0.208023      0.673528      0.899423      0.996953       1.12008       1.17979       1.22834
  58  12 3560.4894    2.8006  4.3919 10.6220  0.0000  0.0343   0.0157   0.0925    0.0454   0.0000   441.5972      -1.21091       21.4353      -2.64448     -0.409642     -0.517916      0.952167       1.27788       1.41997       1.58433       1.65956       1.71636
  58  13 3742.6464    2.2041  7.1579 10.1461 -0.0002  0.0524   0.0093   0.1400    0.0424   0.0000   444.2240      -1.74570       20.4339       5.35001      -3.64289      -2.13462       1.43813       1.95532       2.14493       2.39024       2.52656       2.57924
  59   1 1192.2312    0.0864  0.1620  8.8702  0.0000  0.0123   0.0050   0.0355    0.0184   0.0000   440.4683     -0.247227       21.9933      0.157736      -3.46161      0.275316      0.326778      0.418073      0.565522      0.604246      0.683132      0.655635
  59   2 1506.9501    0.1817  0.2251  8.8736  0.0000  0.0086   0.0055   0.0226    0.0215   0.0000   441.9351     0.0994528       21.6638      0.353818      -3.53018      0.827111      0.265254      0.332742      0.408005      0.449101      0.482742      0.473476
  59   3 1765.2696    0.4100  0.5029  8.7900  0.0000  0.0117   0.0073   0.0273    0.0405   0.0000   442.6263      -1.28882       21.4903      0.649544      -3.12933      0.556399      0.330071      0.428052      0.484393      0.522694      0.543567      0.609965
  59   4 1997.8197    0.6959  0.8967  8.8151  0.0000  0.0149   0.0091   0.0380    0.0758   0.0000   442.3210     -0.175686       21.3549     -0.787707      -4.18543      -1.38695      0.398507      0.532400      0.611320      0.695260      0.720200      0.750617
  59   5 2219.7953    1.1196  1.2713  8.6853  0.0000  0.0164   0.0119   0.0447    0.1333   0.0000   442.0305     -0.680162       22.8943      0.380861      -3.01323     0.0866097      0.458369      0.598207      0.681584      0.747260      0.763585      0.813923
  59   6 2428.3161    1.6881  1.4793  9.2954  0.0000  0.0177   0.0165   0.0473    0.1346   0.0000   441.0639     -0.171257       21.5507     0.0814329      -2.35340      0.701719      0.501740      0.660759      0.741707      0.837055      0.870618      0.906589
  59   7 2628.7447    2.4177  1.5784  9.5523 -0.0052  0.0182   0.0222   0.0473    0.1721   0.0000   442.3003     -0.538140       20.9132      0.491161      -3.28545     -0.477023      0.501026      0.686853      0.735391      0.844645      0.892845      0.922833
  59   8 2826.1271    3.3501  1.3776 10.0895 -0.0000  0.0166   0.0333   0.0442    0.2604   0.0000   441.7515       1.17674       23.4096      0.984555      -2.69980     -0.164864      0.470764      0.628231      0.695345      0.781166      0.815377      0.853069
  59   9 3019.4665    4.2755  1.3095 10.7571  0.0000  0.0162   0.0442   0.0420    0.2701   0.0000   441.5533      0.231466       20.8629      0.815325      -3.37956      0.252941      0.467208      0.613589      0.678414      0.765176      0.821919      0.858776
  59  10 3208.6323    4.2446  1.6418 11.2120  0.0000  0.0184   0.0391   0.0493    0.1299   0.0000   441.8118      0.584113       20.9094     -0.515322      -2.16035      0.462393      0.522240      0.682660      0.748342      0.861206      0.873553      0.911920
  59  11 3395.0419    3.4849  2.7683 11.0434 -0.0000  0.0251   0.0243   0.0656    0.0587   0.0000   442.6137       1.18987       21.3089      -1.47216      -4.28150      -2.00502      0.691065      0.895954       1.00773       1.12507       1.17783       1.22456
  59  12 3579.6552    2.6980  4.7030 10.5828  0.0000  0.0365   0.0144   0.0968    0.0432   0.0000   440.0028     -0.982962       21.5587     -0.958823      -3.69430       3.05984      0.993142       1.34763       1.52474       1.68898       1.79582       1.84210
  59  13 3762.3355    2.1591  7.5074 10.0953 -0.0002  0.0548   0.0087   0.1457    0.0412   0.0000   443.0376      -1.62008       21.3854     -0.294190      -5.86699     -0.722638       1.48706       2.03606       2.25417       2.49318       2.61381       2.73478
  60   1 1200.8438    0.0563  0.0471  8.9521 -0.0061  0.0138   0.0063   0.0172    0.0170   0.0000   440.7665      0.156026       22.0416       1.19433      -5.21991     -0.440098      0.479620      0.668598      0.737673       1.01538      0.962650       1.05831
  60   2 1517.0848    0.1862  0.2231  8.9212  0.0000  0.0096   0.0055   0.0209    0.0214   0.0000   441.5511     -0.334533       22.5434     -0.120525      -3.56554     0.0115997      0.239924      0.324865      0.389712      0.428172      0.457154      0.480553
  60   3 1776.1036    0.4074  0.5417  8.8909  0.0000  0.0128   0.0072   0.0293    0.0397   0.0000   441.7546     -0.331386       21.0684      0.443044      -4.14422     0.0986007      0.316802      0.455688      0.491783      0.572410      0.600900      0.627354
  60   4 2010.0228    0.7015  0.9691  8.7966  0.0000  0.0161   0.0090   0.0392    0.0820   0.0000   442.7208     -0.724218       21.4201    -0.0323363      -3.67629     0.0127633      0.416697      0.556398      0.614789      0.709198      0.764964      0.784355
  60   5 2233.0248    1.1355  1.2515  9.1080  0.0000  0.0168   0.0124   0.0454    0.1086   0.0000   442.0671     -0.901755       22.5555       1.36943      -3.64946    -0.0329713      0.446529      0.597728      0.681253      0.767095      0.825814      0.839037
  60   6 2442.2288    1.7272  1.4869  9.4458  0.0000  0.0178   0.0169   0.0477    0.1300   0.0000   441.8453     -0.538782       23.4265    -0.0915845      -4.13077       1.26056      0.496671      0.650113      0.727763      0.813993      0.865718      0.922966
  60   7 2643.7349    2.5284  1.4823  9.7280  0.0000  0.0177   0.0239   0.0444    0.1767   0.0000   441.1151     0.0240395       21.5461    -0.0612642      -2.22847     -0.660717      0.473518      0.652751      0.694347      0.780917      0.810648      0.856436
  60   8 2842.0695    3.4609  1.2902 10.3406  0.0000  0.0157   0.0355   0.0422    0.2407   0.0000   441.7772     -0.583249       21.0913     -0.173245      -3.74499      -1.11053      0.439877      0.570944      0.655130      0.751036      0.788910      0.801367
  60   9 3036.2004    4.2382  1.3039 11.0167 -0.0029  0.0162   0.0429   0.0420    0.1974   0.0000   441.9469     -0.792217       23.5019       1.05842      -1.55284      -1.50448      0.433693      0.582801      0.642460      0.737349      0.745043      0.803718
  60  10 3226.1005    4.1810  1.8438 10.9739  0.0000  0.0193   0.0352   0.0506    0.1130   0.0000   441.9137    0.00332029       21.7931     -0.110822      -2.47753     -0.670007      0.525186      0.701997      0.756280      0.874509      0.919452      0.950925
  60  11 3413.2401    3.4904  2.9679 10.8540 -0.0000  0.0258   0.0233   0.0677    0.0626   0.0000   441.2586    -0.0813841       20.5159     -0.678501      -1.99576     -0.461640      0.706755      0.933304       1.03705       1.14608       1.20664       1.25913
  60  12 3598.5042    2.7104  5.0918 10.3607  0.0004  0.0378   0.0136   0.1008    0.0476   0.0000   442.1070     -0.372994       23.0559       2.20105     -0.744548      -3.12714       1.02392       1.36336       1.53130       1.67684       1.76267       1.83567
  60  13 3781.8543    2.1174  7.9270 10.0654  0.0005  0.0567   0.0081   0.1537    0.0401   0.0000   442.9087      -3.05000       21.8812       1.17086      -6.15664      -3.24697       1.51503       2.02602       2.29349       2.53328       2.70116       2.78675
  61   2 1527.1166    0.2032  0.2408  8.9014  0.0000  0.0087   0.0057   0.0214    0.0224   0.0000   441.7579     -0.832677       21.9203      0.475104      -3.64539     -0.521751      0.228621      0.315221      0.342197      0.381577      0.396880      0.397069
  61   3 1786.8541    0.4364  0.5292  8.8513  0.0000  0.0121   0.0075   0.0281    0.0425   0.0000   441.7584    -0.0738038       22.2730      0.572738      -3.82286      0.601411      0.301836      0.399251      0.453107      0.524607      0.535850      0.553956
  61   4 2022.1199    0.7184  1.0535  8.8281  0.0000  0.0166   0.0090   0.0412    0.0859   0.0000   442.1148    -0.0200587       22.0164      -1.03526      -3.62443    -0.0755679      0.410553      0.564649      0.620263      0.716323      0.735778      0.760289
  61   5 2246.0715    1.1551  1.2818  9.1839  0.0000  0.0170   0.0125   0.0444    0.1116   0.0000   442.1638     -0.150239       21.1249     -0.372405      -3.56739       1.20744      0.468110      0.600484      0.670539      0.760560      0.806897      0.846035
  61   6 2456.0009    1.8047  1.5074  9.5112  0.0000  0.0180   0.0172   0.0465    0.1301   0.0000   441.9552     -0.271013       22.2974     -0.245964      -3.82879     -0.362024      0.482795      0.653181      0.714139      0.802063      0.835152      0.876666
  61   7 2658.5750    2.5331  1.4856 10.1652  0.0000  0.0176   0.0242   0.0459    0.1396   0.0000   441.2091      0.832552       21.0294    -0.0926557      -3.33891     -0.218463      0.480796      0.629625      0.692757      0.796871      0.838112      0.863237
  61   8 2857.9106    3.4935  1.3828 10.4191  0.0000  0.0162   0.0340   0.0434    0.1945   0.0000   441.7021     -0.335242       22.2239     0.0854053      -3.61310     -0.914027      0.436592      0.572286      0.633322      0.712350      0.747192      0.765175
  61   9 3052.7602    4.3438  1.3954 10.9942  0.0000  0.0166   0.0420   0.0427    0.1833   0.0000   442.4939      -1.04130       21.6138      -1.43110      -1.74779     -0.264656      0.447194      0.601035      0.654967      0.737824      0.776480      0.820183
  61  10 3243.3896    4.1690  1.8013 11.3334  0.0000  0.0191   0.0360   0.0509    0.0999   0.0000   442.2236      0.821223       21.8725       1.03847      -3.90767     -0.405050      0.513582      0.684720      0.763301      0.857461      0.901285      0.943916
  61  11 3431.3837    3.3450  3.0995 10.8016  0.0000  0.0266   0.0215   0.0688    0.0601   0.0000   441.0957     -0.791030       21.2482      0.872139      -4.23939      0.732902      0.708919      0.959933       1.04929       1.18967       1.25180       1.30346
  61  12 3617.4643    2.5979  5.1091 10.5467  0.0000  0.0384   0.0132   0.1033    0.0434   0.0000   442.2894      0.942247       20.5831      0.654934      -1.24197      0.700016       1.02429       1.38857       1.54659       1.71682       1.82496       1.86374
  61  13 3801.4353    2.0562  8.4583  9.9402 -0.0003  0.0596   0.0075   0.1617    0.0421   0.0000   443.0718      -3.52841       17.9737       4.10304      -1.73837       1.52642       1.56380       2.09730       2.34987       2.64193       2.68846       2.79589
  62   1 1217.8297    0.0795  0.1014  8.9466  0.0000  0.0117   0.0051   0.0201    0.0173   0.0000   440.8548     -0.353552       21.1374     -0.652014      -4.42719      0.433563      0.311464      0.394563      0.495632      0.449909      0.562494      0.609955
  62   2 1537.0110    0.1939  0.2929  8.8975  0.0000  0.0107   0.0052   0.0245    0.0224   0.0000   441.6186     -0.451828       22.5029      0.135327      -2.85776      0.402032      0.272414      0.365302      0.429091      0.475834      0.507883      0.543933
  62   3 1797.4874    0.4340  0.5905  8.9018  0.0000  0.0127   0.0072   0.0303    0.0420   0.0000   441.8444     -0.529650       21.7660    -0.0239958      -4.29348     0.0841290      0.308007      0.426789      0.476201      0.529435      0.542078      0.559974
  62   4 2034.1081    0.7438  0.9899  8.8967  0.0000  0.0150   0.0091   0.0398    0.0777   0.0000   442.6277      0.301885       22.1687      0.229376      -5.05323      0.729222      0.384715      0.524052      0.566507      0.646789      0.676203      0.712876
  62   5 2259.0069    1.2237  1.3421  9.0311  0.0000  0.0169   0.0125   0.0443    0.1155   0.0000   442.1635     -0.898925       23.1791      0.760696      -2.59355     -0.767383      0.439069      0.587487      0.641337      0.716183      0.734083      0.771159
  62   6 2469.7101    1.8810  1.5605  9.3160  0.0000  0.0177   0.0174   0.0470    0.1510   0.0000   442.1001      -1.97081       21.8756     0.0154745      -1.46881      -1.08929      0.472889      0.640156      0.706278      0.814599      0.866914      0.908735
  62   7 2673.2931    2.6997  1.5677  9.6089  0.0000  0.0173   0.0244   0.0461    0.1988   0.0000   441.6836     -0.817348       21.6284      0.912553      -4.90119      0.172545      0.445538      0.605006      0.675822      0.750912      0.775239      0.829955
  62   8 2873.6189    3.6855  1.3807 10.1496 -0.0028  0.0159   0.0353   0.0423    0.2774   0.0000   441.7565      0.418454       22.8169      0.836913      -3.28304     -0.629151      0.418722      0.563268      0.617054      0.707870      0.723260      0.758145
  62   9 3069.1857    4.3605  1.4435 10.9354  0.0000  0.0166   0.0419   0.0445    0.2036   0.0000   441.8132     -0.639217       21.1344      -1.04222      -3.44351     -0.828210      0.447017      0.599885      0.653743      0.736768      0.772746      0.806828
  62  10 3260.5686    4.1202  2.0013 10.8362  0.0000  0.0199   0.0325   0.0517    0.1141   0.0000   441.4951      -1.12397       21.0569      0.439285      -3.26190     -0.617762      0.522305      0.692937      0.780588      0.864569      0.922617      0.945588
  62  11 3449.3973    3.2005  3.4916 10.8028 -0.0000  0.0284   0.0193   0.0745    0.0532   0.0000   439.9855     -0.527071       22.7717     -0.109856      -2.15748      -3.01480      0.753409      0.988418       1.12394       1.24020       1.29003       1.35935
  62  12 3636.0811    2.5480  5.6010 10.3308 -0.0002  0.0406   0.0119   0.1086    0.0461   0.0000   441.9044     -0.935165       21.9000       2.96107      -4.44417      -1.51569       1.06720       1.41040       1.60500       1.74990       1.83966       1.95171
  62  13 3820.8821    2.0230  8.9055  9.9387  0.0000  0.0622   0.0071   0.1701    0.0405   0.0000   442.0393       2.42986       20.6944       1.15700       1.91126      -4.11529       1.60835       2.15019       2.41699       2.67909       2.81664       2.92299
  63   1 1226.2281    0.0828  0.1447  8.9537  0.0000  0.0116   0.0049   0.0314    0.0175   0.0000   440.5972    -0.0263828       21.6948     0.0966766      -4.05335     -0.476496      0.304141      0.439932      0.500333      0.551471      0.568596      0.552470
  63   2 1546.7928    0.2117  0.2559  8.8361  0.0000  0.0090   0.0055   0.0205    0.0226   0.0000   441.8104     -0.448726       22.5391     -0.254071      -4.54286      0.704919      0.239403      0.299809      0.359287      0.382045      0.398717      0.397314
  63   3 1808.0201    0.4518  0.5670  8.9045  0.0000  0.0129   0.0074   0.0288    0.0428   0.0000   441.9462      -1.36311       21.4464      0.171109      -3.43846    -0.0445686      0.299235      0.455256      0.446021      0.533324      0.557327      0.567523
  63   4 2046.0410    0.7748  0.9722  8.8696  0.0000  0.0148   0.0095   0.0384    0.0857   0.0000   441.9797     0.0917142       22.2744     -0.982644      -4.24781     -0.156132      0.376944      0.521904      0.571263      0.636960      0.683858      0.712768
  63   5 2271.8344    1.2310  1.3247  9.1872  0.0000  0.0171   0.0127   0.0431    0.1056   0.0000   441.9888      -1.30615       22.8670      -1.13528      -3.94910     0.0264688      0.442613      0.580947      0.630092      0.711663      0.713382      0.772681
  63   6 2483.2214    1.8859  1.6300  9.2681  0.0000  0.0181   0.0168   0.0479    0.1453   0.0000   441.2042     -0.456320       20.9143       1.16164      -3.37000      -1.39710      0.469949      0.634940      0.684885      0.778425      0.847673      0.878593
  63   7 2687.9369    2.7237  1.4519 10.1209 -0.0001  0.0166   0.0256   0.0449    0.1515   0.0000   441.9505      0.375245       22.7429     -0.394399      -2.72691     -0.817715      0.432553      0.583642      0.639292      0.745383      0.783712      0.842195
  63   8 2889.1960    3.6909  1.3096 10.5988 -0.0019  0.0156   0.0364   0.0419    0.2141   0.0000   442.1263    -0.0574323       22.4514     0.0522176      -2.65215      -1.43015      0.420917      0.572491      0.624628      0.709070      0.739440      0.761700
  63   9 3085.5294    4.3850  1.4327 10.9373 -0.0000  0.0164   0.0419   0.0440    0.2078   0.0000   441.6841      0.660852       21.0608      0.294854      -2.26767     0.0347160      0.437598      0.583669      0.629938      0.714694      0.760601      0.811564
  63  10 3277.6924    4.0424  2.0364 11.0018  0.0001  0.0203   0.0318   0.0520    0.1015   0.0000   442.9153      0.705329       21.2202      0.440078      -1.09450      -2.58414      0.512958      0.698174      0.766031      0.871215      0.900701      0.950417
  63  11 3467.2658    3.2358  3.4020 10.6471  0.0000  0.0278   0.0194   0.0723    0.0591   0.0000   441.6751      0.950109       21.7144       1.32571      -2.76756      -2.54387      0.702635      0.957205       1.06499       1.19827       1.26484       1.31823
  63  12 3654.7289    2.4721  6.0761 10.4675  0.0004  0.0441   0.0112   0.1199    0.0417   0.0000   444.8124      -3.09558       17.8708       2.98788     -0.625035      -2.70379       1.11882       1.51352       1.68058       1.88866       1.99239       2.08354
  63  13 3840.1215    1.9888  9.1694  9.9225  0.0006  0.0651   0.0069   0.1729    0.0397   0.0000   441.0912      0.287439       25.2890       1.76813      -4.98846      -4.10832       1.66627       2.22407       2.51911       2.76973       2.90899       3.01097
  64   1 1234.5306    0.0896  0.1513  8.9701  0.0000  0.0112   0.0049   0.0278    0.0176   0.0000   440.6604      0.691800       22.4328      0.196629      -3.64215     -0.315891      0.280787      0.391653      0.436661      0.488881      0.453589      0.525171
  64   2 1556.4565    0.2259  0.2508  8.9014  0.0000  0.0088   0.0058   0.0191    0.0227   0.0000   441.5900     -0.402959       21.8575      0.147663      -4.03182     0.0908803      0.213921      0.301440      0.332123      0.377265      0.416614      0.439092
  64   3 1818.4382    0.4424  0.6605  8.9509  0.0000  0.0138   0.0070   0.0327    0.0436   0.0000   441.7266      0.120567       21.9597      0.523086      -4.29297    -0.0442363      0.322363      0.468997      0.513450      0.576093      0.628667      0.655127
  64   4 2057.8081    0.7922  0.9586  8.9065 -0.0000  0.0147   0.0096   0.0370    0.0856   0.0000   442.8299      0.190520       22.1625     -0.154527      -2.70307      0.488282      0.366642      0.508639      0.547086      0.642904      0.640472      0.685431
  64   5 2284.5100    1.2614  1.3989  9.2204  0.0000  0.0174   0.0126   0.0443    0.1040   0.0000   442.4822     -0.603711       21.3352      0.886702      -2.81476      0.237464      0.458827      0.616699      0.693392      0.770152      0.795326      0.823138
  64   6 2496.7131    1.9497  1.6091  9.4958  0.0000  0.0180   0.0173   0.0467    0.1297   0.0000   442.4741     -0.994347       21.8415     -0.271328      -4.20110    -0.0781248      0.473727      0.627621      0.677324      0.778522      0.819090      0.833415
  64   7 2702.5085    2.7662  1.5735  9.7856  0.0000  0.0173   0.0247   0.0459    0.1944   0.0000   441.4760      0.203814       22.1339      -1.35374      -3.62936      -2.27506      0.439896      0.592631      0.637402      0.738769      0.772890      0.808545
  64   8 2904.6391    3.7615  1.3104 10.7096  0.0000  0.0157   0.0372   0.0412    0.2229   0.0000   442.4922      0.525456       21.7633     -0.536991      -1.97320     -0.939211      0.410567      0.527512      0.603345      0.661814      0.722159      0.760927
  64   9 3101.7174    4.4622  1.4722 10.6643 -0.0001  0.0165   0.0409   0.0422    0.2447   0.0000   441.7886    -0.0688509       21.7769      0.215137      -3.50622      -1.04366      0.422442      0.564690      0.628941      0.720971      0.744112      0.785747
  64  10 3294.6193    4.0305  2.1448 11.1170  0.0029  0.0205   0.0304   0.0541    0.0854   0.0000   442.6169      -1.19602       21.9185     0.0892123      -3.30257     -0.467622      0.512439      0.695605      0.773028      0.873190      0.899383      0.945915
  64  11 3485.0145    3.1526  3.8295 10.4689 -0.0004  0.0292   0.0173   0.0776    0.0588   0.0000   441.2391       1.40531       21.4755       1.96416     -0.866308      -4.44421      0.743961      0.997021       1.12216       1.23683       1.32373       1.38220
  64  12 3673.2827    2.4346  6.1361 10.4419 -0.0013  0.0444   0.0108   0.1194    0.0434   0.0000   445.1698      0.116283       20.7379      -2.10907      0.492809     -0.942460       1.12065       1.49317       1.69149       1.86105       2.01280       2.09175
  65   1 1242.7734    0.0835  0.1210  8.9511  0.0000  0.0109   0.0047   0.0224    0.0170   0.0000   440.9442      0.105388       22.0336      0.498276      -3.92028      0.159719      0.286192      0.387918      0.417165      0.441757      0.509626      0.597431
  65   2 1566.0157    0.2276  0.2778  8.9142  0.0000  0.0092   0.0056   0.0213    0.0232   0.0000   441.6186     -0.260545       21.9289      0.237400      -4.26055     -0.202464      0.214993      0.303855      0.348170      0.363390      0.417246      0.413344
  65   3 1828.7722    0.4709  0.6475  8.9011  0.0000  0.0128   0.0072   0.0306    0.0460   0.0000   441.0759      0.325898       21.7577     -0.178434      -3.50730     -0.226061      0.304279      0.422671      0.470399      0.544288      0.569257      0.598630
  65   4 2069.5112    0.8064  1.0360  9.0209  0.0000  0.0154   0.0096   0.0396    0.0854   0.0000   442.3247      0.163366       22.4423      0.378146      -2.11030      -1.25150      0.386214      0.529255      0.597485      0.664772      0.692989      0.737213
  65   5 2297.0917    1.3062  1.3566  9.1845  0.0000  0.0171   0.0132   0.0433    0.1246   0.0000   442.4337     -0.286007       21.6051     -0.155850      -5.10887      -1.38842      0.428035      0.584723      0.645760      0.758506      0.781632      0.820834
  65   6 2510.0649    1.9818  1.6510  9.6863  0.0000  0.0183   0.0175   0.0478    0.1181   0.0000   442.6000     -0.254948       20.7057    -0.0885588      -1.55774    -0.0638234      0.458242      0.591958      0.673209      0.747362      0.781806      0.821652
  65   7 2716.9519    2.8739  1.5240 10.0460 -0.0000  0.0170   0.0258   0.0441    0.1675   0.0000   442.6050     -0.278464       22.1775     -0.979048      -1.83563     -0.331388      0.429386      0.585640      0.652021      0.724683      0.780970      0.801809
  65   8 2919.9607    3.8969  1.3566 10.6500  0.0000  0.0158   0.0375   0.0413    0.2284   0.0000   441.9795      0.762915       20.9508     -0.171639      -3.07888      -1.45708      0.396125      0.535188      0.586243      0.672302      0.720362      0.738931
  65   9 3117.7932    4.4574  1.5580 10.5739  0.0000  0.0164   0.0394   0.0452    0.2333   0.0000   442.1447     0.0731335       22.0860     -0.740535      -3.25507      -1.57568      0.414538      0.547832      0.596651      0.706811      0.720511      0.751557
  65  10 3311.5318    3.8726  2.3915 10.8025  0.0001  0.0215   0.0273   0.0564    0.0927   0.0000   443.2323     -0.677241       21.0357       2.00863      -1.80356      -2.34956      0.550358      0.734610      0.820454      0.907596      0.965578       1.01057
  65  11 3502.6426    3.0896  4.0232 10.5964  0.0000  0.0304   0.0167   0.0815    0.0540   0.0000   444.6313       1.41829       19.5645      0.771428      -3.93043      -1.60642      0.766228       1.00693       1.14302       1.27152       1.37041       1.39354
  65  12 3691.5539    2.4100  6.9216 10.2562  0.0022  0.0487   0.0095   0.1298    0.0448   0.0000   442.8406      -2.53869       19.7187      0.492039      -1.15062      -1.80408       1.21677       1.63908       1.85267       2.06689       2.17444       2.26735
  66   2 1575.4702    0.2331  0.2917  8.8892  0.0000  0.0096   0.0057   0.0223    0.0239   0.0000   442.0391      0.215519       22.0817     0.0108170      -3.90203     0.0143412      0.226432      0.302383      0.335049      0.389039      0.426811      0.470777
  66   3 1838.9830    0.4977  0.7154  8.8214  0.0000  0.0132   0.0072   0.0323    0.0493   0.0000   441.7872      0.106084       21.6331     -0.321142      -3.48479      0.510026      0.312785      0.417130      0.462057      0.543541      0.562064      0.587062
  66   4 2081.1030    0.8215  1.1632  8.7089  0.0000  0.0158   0.0092   0.0419    0.1057   0.0000   442.2409      0.590810       22.3521      0.202153      -4.55192      -1.39002      0.388659      0.506496      0.566982      0.634975      0.668025      0.703522
  66   5 2309.5148    1.3465  1.4903  9.0678  0.0000  0.0173   0.0126   0.0452    0.1120   0.0000   441.1809      0.613772       21.7965      -1.77740      -2.40336       2.22030      0.438117      0.580116      0.653487      0.751217      0.791654      0.827287
  66   6 2523.2897    2.0967  1.6299  9.5211  0.0000  0.0176   0.0183   0.0466    0.1388   0.0000   441.9811     -0.448786       21.5378      0.113406      -2.81460     -0.450930      0.442736      0.598594      0.668671      0.751554      0.799984      0.841758
  66   7 2731.2769    2.9450  1.5429  9.8749 -0.0000  0.0166   0.0261   0.0443    0.1966   0.0000   442.5793     -0.100742       21.4331     -0.812210      -3.97465     -0.347268      0.421441      0.548882      0.616205      0.708744      0.750995      0.779719
  66   8 2935.2070    3.9323  1.3528 10.6643  0.0000  0.0154   0.0380   0.0417    0.2259   0.0000   442.0410      0.786332       20.6951     -0.455222      -3.88881      -1.00963      0.390466      0.521039      0.576310      0.661966      0.688597      0.722852
  66   9 3133.7453    4.3821  1.5743 10.7626 -0.0000  0.0168   0.0385   0.0449    0.2004   0.0000   442.2981      0.957030       22.9764      -1.10537      -3.23239     -0.619689      0.426878      0.563105      0.631137      0.703184      0.746246      0.775774
  66  10 3328.2541    3.8169  2.5111 10.9781 -0.0001  0.0222   0.0263   0.0591    0.0743   0.0000   442.2633     -0.573987       20.7125     -0.360879     -0.455860    -0.0167351      0.538987      0.741622      0.814146      0.920722      0.979086       1.01424
  66  11 3520.1727    2.9445  4.1598 10.5943 -0.0002  0.0318   0.0155   0.0840    0.0506   0.0000   443.2260      0.890851       21.0734      -2.75287     -0.427922     -0.988073      0.767623       1.03465       1.15892       1.29236       1.37110       1.42713
  66  12 3709.8191    2.3167  6.8877 10.2729 -0.0015  0.0494   0.0092   0.1309    0.0427   0.0000   442.6344       1.09216       22.7639     -0.550380      -2.97485      -3.34022       1.19057       1.62947       1.78271       2.03390       2.18239       2.23921
  67   1 1259.0157    0.0988  0.1578  8.9101  0.0000  0.0121   0.0048   0.0232    0.0176   0.0000   440.7763     -0.391967       22.5265      0.675336      -2.82097      -1.12020      0.292349      0.455034      0.509863      0.513685      0.552147      0.585282
  67   2 1584.7923    0.2511  0.3775  8.8372  0.0000  0.0108   0.0054   0.0255    0.0260   0.0000   442.0070      0.140699       22.1237     -0.601098      -3.40685     -0.171710      0.250251      0.332349      0.364871      0.444847      0.470649      0.480186
  67   3 1849.1289    0.5084  0.7012  8.9152  0.0000  0.0134   0.0075   0.0325    0.0504   0.0000   441.8652     -0.483358       22.4567     0.0798789      -2.87485     -0.391657      0.315321      0.445624      0.483161      0.545895      0.582445      0.591827
  67   4 2092.6516    0.8597  1.1334  8.8093  0.0000  0.0157   0.0096   0.0408    0.1061   0.0000   442.9170      -1.24550       22.1069     -0.280821      -3.51647      0.517005      0.361827      0.499700      0.561389      0.617887      0.643949      0.674684
  67   5 2321.8452    1.4014  1.4406  9.1454  0.0000  0.0169   0.0133   0.0447    0.1235   0.0000   441.9902      0.691643       22.8448     -0.103734      -3.76049     -0.388855      0.406067      0.535351      0.604879      0.681714      0.719996      0.778058
  67   6 2536.4758    2.1205  1.6611  9.3443  0.0000  0.0174   0.0178   0.0465    0.1501   0.0000   442.4675     -0.303000       21.8000      0.952056      -4.72432      -1.34228      0.425869      0.559513      0.642153      0.731664      0.785083      0.802458
  67   7 2745.5492    3.0258  1.5174 10.2116  0.0000  0.0169   0.0271   0.0436    0.1767   0.0000   442.5468     -0.547487       23.3306     -0.192036      -3.86491      0.376675      0.413983      0.556035      0.624314      0.708455      0.759175      0.783166
  67   8 2950.3281    4.0941  1.3518 10.7403  0.0000  0.0155   0.0389   0.0405    0.2254   0.0000   442.1096     -0.396008       22.1692      0.403228      -3.05532     -0.877985      0.388491      0.507317      0.566505      0.633641      0.668613      0.701709
  67   9 3149.5942    4.4142  1.6381 11.0824  0.0000  0.0176   0.0382   0.0446    0.1537   0.0000   441.7333     -0.306961       20.5416      0.338264      -3.20765      0.211986      0.437403      0.599201      0.645250      0.734008      0.788230      0.823424
  67  10 3344.8528    3.7542  2.5544 11.0272  0.0000  0.0225   0.0257   0.0596    0.0736   0.0000   442.4060     -0.627362       21.4191      0.130083      -2.78158      -1.27499      0.543707      0.736155      0.827233      0.917685      0.972275       1.01903
  67  11 3537.5797    2.9800  4.6084 10.4436  0.0004  0.0333   0.0147   0.0882    0.0545   0.0000   443.5624      -1.09984       21.8462      0.148126      -2.70135      -2.25584      0.806510       1.08105       1.21642       1.36492       1.45291       1.50100
  67  12 3727.9758    2.3073  7.3805 10.1746  0.0015  0.0510   0.0087   0.1400    0.0455   0.0000   445.1154       1.80169       18.2659      -2.00930      -6.65666      -3.27896       1.22209       1.63779       1.89859       2.05266       2.21359       2.28413
  68   1 1267.0758    0.0860  0.1336  8.9620  0.0000  0.0118   0.0046   0.0239    0.0169   0.0000   440.4281     -0.119991       21.8487      0.206924      -3.24445      0.711402      0.233504      0.368221      0.359555      0.458919      0.443749      0.459282
  68   2 1594.0124    0.2475  0.3415  8.9319  0.0000  0.0100   0.0055   0.0238    0.0245   0.0000   441.7105      0.218901       21.9398     -0.558317      -4.01384      0.380454      0.237189      0.297111      0.336463      0.395676      0.375636      0.417739
  68   3 1859.2037    0.5119  0.7463  8.9810  0.0000  0.0133   0.0073   0.0349    0.0495   0.0000   441.6066     -0.587486       22.8901    -0.0190003      -3.84341     -0.685526      0.316172      0.429641      0.468658      0.538527      0.568859      0.596285
  68   4 2104.0713    0.8738  1.1593  8.9503  0.0000  0.0157   0.0097   0.0420    0.1011   0.0000   442.0776     -0.285901       22.4981     -0.486354      -4.32465      0.719406      0.365970      0.486102      0.543915      0.609080      0.639946      0.658895
  68   5 2334.0292    1.4385  1.5018  8.9730  0.0000  0.0171   0.0132   0.0445    0.1388   0.0000   442.1013      0.255279       22.1144     -0.185741      -4.03579     -0.739666      0.411742      0.550713      0.622151      0.683090      0.719981      0.761672
  68   6 2549.5665    2.1975  1.6990  9.3545 -0.0000  0.0180   0.0183   0.0458    0.1670   0.0000   442.1804      0.457473       21.7802      0.612192      -1.88154      0.109911      0.440172      0.583730      0.631049      0.731705      0.768459      0.788498
  68   7 2759.7183    3.0870  1.4504 10.4665  0.0000  0.0164   0.0285   0.0431    0.1678   0.0000   442.0531     -0.175486       23.1799      -1.15728      -4.12481      -1.13108      0.388531      0.523370      0.575246      0.640391      0.699791      0.711321
  68   8 2965.3521    4.1398  1.3898 10.8437  0.0000  0.0154   0.0389   0.0415    0.2034   0.0000   442.1025    -0.0345407       22.8184      0.100566      -3.95224     -0.238497      0.387419      0.510279      0.564089      0.635594      0.671086      0.705799
  68   9 3165.3527    4.4395  1.6364 11.2539 -0.0000  0.0173   0.0381   0.0450    0.1367   0.0000   442.3122     -0.928297       22.8543      0.814303      -2.62872     -0.783684      0.424841      0.563757      0.621949      0.703110      0.746447      0.770942
  68  10 3361.4267    3.7015  2.6046 11.1291  0.0000  0.0229   0.0248   0.0592    0.0668   0.0000   442.5948     -0.932679       23.3433      -1.17779      -2.14670      -2.04466      0.548420      0.744527      0.813182      0.920503      0.962206       1.00567
  68  11 3554.9088    2.8226  4.5437 10.6341 -0.0005  0.0337   0.0141   0.0901    0.0494   0.0000   443.4919     -0.242245       20.3151     -0.920659      -1.13536     -0.719885      0.802597       1.08299       1.20458       1.36518       1.44561       1.49535
  68  12 3745.8958    2.2345  7.4967 10.3291 -0.0008  0.0528   0.0084   0.1424    0.0412   0.0000   442.6890       1.07596       22.7592      -3.17610      -6.10201     0.0141798       1.25541       1.68719       1.90199       2.12364       2.25174       2.31192
  69   1 1275.0135    0.0962  0.1433  8.9355  0.0000  0.0101   0.0047   0.0223    0.0172   0.0000   440.9513    -0.0489047       21.7304      -1.13715      -3.54194      0.585047      0.226755      0.306277      0.343555      0.404067      0.405651      0.416478
  69   2 1603.1263    0.2528  0.3664  8.9123  0.0000  0.0104   0.0054   0.0254    0.0249   0.0000   441.6192     -0.214089       21.7516     -0.197185      -4.42123      0.251899      0.239120      0.323494      0.381608      0.448268      0.448433      0.436525
  69   3 1869.1645    0.5448  0.7326  8.8344  0.0000  0.0131   0.0075   0.0320    0.0539   0.0000   441.8194     -0.581884       21.4899      0.399473      -4.37151      0.289812      0.298778      0.400844      0.437916      0.505100      0.508979      0.532311
  69   4 2115.4235    0.8923  1.1939  8.8418  0.0000  0.0159   0.0094   0.0412    0.0987   0.0000   442.3983     -0.405513       21.8790    -0.0815794      -5.02738     -0.778578      0.364371      0.489947      0.548602      0.626576      0.644428      0.666434
  69   5 2346.1120    1.4728  1.5360  9.1703  0.0003  0.0175   0.0132   0.0453    0.1210   0.0000   442.7291     -0.698261       21.6054  -0.000538851      -3.51022      0.500438      0.412579      0.553493      0.608237      0.701413      0.738335      0.773339
  69   6 2562.5431    2.2441  1.6914  9.5253  0.0000  0.0178   0.0188   0.0463    0.1516   0.0000   441.9249      0.545469       21.8060      0.619813      -3.82441      0.165982      0.415289      0.562390      0.625116      0.703216      0.728335      0.750375
  69   7 2773.8002    3.1171  1.4766 10.5659  0.0000  0.0162   0.0281   0.0435    0.1422   0.0000   442.3739    -0.0264212       20.8056     -0.626345      -2.55056      -1.48673      0.387566      0.513681      0.577765      0.650264      0.688206      0.713736
  69   8 2980.2549    4.1702  1.4427 10.2592  0.0000  0.0154   0.0374   0.0415    0.3124   0.0000   443.0428    -0.0600191       22.3558      0.524200      -3.20645      -1.73798      0.372848      0.479743      0.562321      0.629679      0.660025      0.699419
  69   9 3180.9755    4.3532  1.7937 10.7112  0.0000  0.0178   0.0346   0.0460    0.1682   0.0000   441.8570      0.251830       22.0822     -0.618924      -3.74575      -1.39410      0.431544      0.572713      0.632460      0.704443      0.752941      0.783427
  69  10 3377.8992    3.6633  2.8243 11.0658  0.0000  0.0235   0.0235   0.0628    0.0650   0.0000   442.5352      0.836824       21.1457     -0.873493      -3.47711      -1.47821      0.550756      0.733650      0.806424      0.938159      0.972886       1.00886
  69  11 3572.0863    2.8392  5.1400 10.4917  0.0008  0.0362   0.0130   0.0981    0.0503   0.0000   442.5031       1.49516       19.9509      -1.16665      -3.46737      -1.22505      0.837478       1.14605       1.26047       1.41761       1.49219       1.56029
  69  12 3763.7664    2.1594  7.7277 10.3392 -0.0000  0.0553   0.0080   0.1486    0.0393   0.0000   444.4650      -3.02511       22.7843      0.376907      -1.85799      -3.03650       1.25042       1.75531       1.94615       2.21997       2.31546       2.40926
  70   1 1282.9227    0.0993  0.1420  8.9048  0.0000  0.0090   0.0044   0.0222    0.0170   0.0000   440.5381      0.241722       22.0412     -0.122102      -4.33762      0.307995      0.204845      0.297154      0.314576      0.390671      0.418650      0.397921
  70   2 1612.1595    0.2625  0.3598  8.8955  0.0000  0.0098   0.0056   0.0239    0.0255   0.0000   441.5680     -0.680690       22.3192      0.214378      -4.03230     -0.946161      0.221165      0.310981      0.338683      0.380724      0.388887      0.446378
  70   3 1879.0682    0.5641  0.7932  8.7010  0.0000  0.0133   0.0073   0.0326    0.0609   0.0000   442.0933     -0.163601       21.6159      0.673397      -2.63083    -0.0520017      0.295529      0.409688      0.441608      0.512000      0.562931      0.573663
  70   4 2126.6403    0.9223  1.2723  8.7812  0.0000  0.0163   0.0094   0.0419    0.0999   0.0000   443.0879     -0.393885       22.9966     -0.295640      -3.39636     -0.180241      0.376710      0.527960      0.582309      0.637134      0.682577      0.717307
  70   5 2358.0700    1.5067  1.6526  9.1893  0.0000  0.0182   0.0128   0.0461    0.1087   0.0000   442.4477      0.231424       22.1897       1.86052      -3.12782     -0.559897      0.436184      0.601196      0.669134      0.744028      0.781430      0.813116
  70   6 2575.4501    2.2649  1.6701  9.7924  0.0000  0.0179   0.0188   0.0455    0.1261   0.0000   441.7905     -0.792738       21.5076     -0.197827      -3.49287      0.639668      0.421466      0.571539      0.637097      0.705999      0.733528      0.783527
  70   7 2787.7673    3.2860  1.4735 10.3192  0.0000  0.0158   0.0293   0.0422    0.1850   0.0000   442.7389     -0.114281       22.3035      -1.11191      -3.37491     -0.725922      0.370787      0.487555      0.552134      0.615231      0.644630      0.683503
  70   8 2995.0136    4.2589  1.4036 10.9596 -0.0000  0.0156   0.0387   0.0400    0.1875   0.0000   442.5022      0.303904       22.2808      0.433750      -4.05676     -0.437333      0.375165      0.493649      0.556276      0.628800      0.681531      0.709845
  70   9 3196.5491    4.3328  1.8039 11.1423  0.0000  0.0178   0.0346   0.0470    0.1173   0.0000   442.6066     -0.504704       20.9677      0.831277      -3.65617     -0.760423      0.425704      0.574592      0.632465      0.712568      0.743717      0.776913
  70  10 3394.2116    3.5111  2.9118 11.1265  0.0000  0.0244   0.0220   0.0640    0.0572   0.0000   441.6492      0.272626       21.0361      0.211306      -2.73914      -2.12900      0.570842      0.768136      0.863945      0.949146       1.02497       1.07561
  70  11 3589.2162    2.7062  5.2052 10.5666 -0.0007  0.0372   0.0123   0.1012    0.0474   0.0000   442.6157      -1.14201       21.0781       1.24735     -0.966283      -3.55106      0.860665       1.16121       1.26933       1.44890       1.54676       1.60015
  70  12 3781.6623    2.1347  8.1540 10.2769 -0.0010  0.0567   0.0076   0.1535    0.0389   0.0000   442.3442      -2.43543       23.0688       1.61258      0.804710       1.31838       1.30567       1.75841       1.98617       2.20857       2.34354       2.45994
  71   1 1290.7430    0.0935  0.1619  8.8975  0.0000  0.0106   0.0045   0.0256    0.0170   0.0000   440.9847     -0.965159       23.1872     -0.598672      -3.04226     -0.878052      0.238242      0.295356      0.372831      0.439353      0.400161      0.413100
  71   2 1621.0632    0.2615  0.3619  8.9097  0.0000  0.0098   0.0055   0.0239    0.0250   0.0000   441.7893     -0.261231       22.4752     0.0363434      -4.17644     -0.372525      0.229255      0.295734      0.335932      0.395225      0.417284      0.437451
  71   3 1888.8603    0.5609  0.8403  8.7653  0.0000  0.0134   0.0071   0.0339    0.0575   0.0000   442.3164     -0.790321       22.9924     0.0914366      -3.39241     -0.917833      0.301384      0.413695      0.460036      0.494084      0.535359      0.567217
  71   4 2137.7751    0.9527  1.2113  8.9269  0.0000  0.0157   0.0100   0.0405    0.1034   0.0000   442.3597    -0.0586687       23.0875     -0.361530      -4.38164      -1.73143      0.366235      0.488994      0.542026      0.620503      0.662784      0.672145
  71   5 2369.9167    1.5434  1.6498  9.1538  0.0000  0.0180   0.0132   0.0474    0.1240   0.0000   441.8380      0.449174       22.3090     -0.318225      -4.72220      -1.23892      0.401908      0.558828      0.612013      0.679538      0.740023      0.747545
  71   6 2588.2952    2.3691  1.6490  9.7055 -0.0000  0.0173   0.0198   0.0455    0.1521   0.0000   442.3519     0.0239424       22.2427      -1.12090      -2.82226      -1.34089      0.397897      0.531508      0.599187      0.664038      0.690088      0.736961
  71   7 2801.6444    3.3293  1.5052 10.0883 -0.0002  0.0161   0.0289   0.0419    0.2226   0.0000   442.1529      0.555316       21.7134      0.615185      -4.30375      -1.28019      0.372357      0.502916      0.573651      0.651914      0.683134      0.724077
  71   8 3009.7157    4.3651  1.4209 10.8040  0.0000  0.0154   0.0390   0.0406    0.2141   0.0000   442.7507      0.319892       22.8856      0.616223      -2.77443      -2.29592      0.367851      0.489367      0.537631      0.605813      0.633785      0.674672
  71   9 3211.9537    4.2988  1.8174 11.0166  0.0000  0.0181   0.0338   0.0459    0.1275   0.0000   442.2863      0.428784       21.5930     -0.712438      -5.00475     -0.796696      0.419100      0.560106      0.630545      0.711873      0.735096      0.766659
  71  10 3410.4387    3.4902  3.2098 10.8978  0.0000  0.0256   0.0204   0.0665    0.0585   0.0000   442.4651      0.250683       21.0277      0.586001     -0.664567      -2.62347      0.574359      0.778585      0.874649      0.979030       1.04204       1.08619
  71  11 3606.2175    2.7339  5.6182 10.3914  0.0008  0.0386   0.0116   0.1055    0.0504   0.0000   442.2281      -2.09702       21.3357      0.371818      -4.60655      -2.49050      0.884969       1.18928       1.33388       1.45581       1.57005       1.63671
  71  12 3799.3397    2.0988  8.8266 10.1823 -0.0002  0.0618   0.0072   0.1637    0.0386   0.0000   443.6080      -2.08045       17.0009      -2.78565       1.05365     -0.171289       1.40867       1.91598       2.13053       2.40570       2.53909       2.66630
  72   1 1298.5218    0.1082  0.1331  8.9204  0.0000  0.0091   0.0046   0.0174    0.0169   0.0000   440.6257     -0.484275       22.1236      0.336910      -4.11050     -0.340023      0.213494      0.294771      0.317307      0.372686      0.418709      0.460816
  72   2 1629.8873    0.2818  0.3883  8.9398  0.0000  0.0102   0.0056   0.0239    0.0263   0.0000   441.5428     -0.319241       21.8838     -0.187816      -3.83806     0.0922282      0.229541      0.308472      0.354351      0.388670      0.413739      0.438194
  72   3 1898.6215    0.5536  0.8400  8.9131  0.0000  0.0136   0.0071   0.0355    0.0549   0.0000   441.3443     -0.734489       22.2791      0.573611      -4.94538      0.310028      0.313152      0.426315      0.467710      0.550357      0.578473      0.606289
  72   4 2148.8257    0.9694  1.2616  9.0355  0.0000  0.0160   0.0100   0.0415    0.0942   0.0000   442.3252     0.0688044       21.9414      0.127136      -2.99011     -0.307640      0.357174      0.492966      0.549633      0.620110      0.634972      0.683858
  72   5 2381.7092    1.5983  1.5982  9.4168  0.0000  0.0171   0.0137   0.0465    0.1006   0.0000   442.4240      0.194950       22.1454       1.75660      -3.01825    -0.0294755      0.379990      0.518226      0.571158      0.641586      0.668500      0.682590
  72   6 2600.9999    2.4087  1.6513  9.7610 -0.0001  0.0172   0.0199   0.0448    0.1481   0.0000   442.7161      0.286365       21.8730     -0.313053      -3.03822     -0.670249      0.406737      0.529085      0.586921      0.658554      0.704017      0.728353
  72   7 2815.4070    3.3565  1.5330 10.3613  0.0000  0.0159   0.0288   0.0430    0.1728   0.0000   442.4331      0.484448       21.1085      0.390932      -3.40061      0.646475      0.372519      0.496279      0.560069      0.624048      0.673263      0.694338
  72   8 3024.2815    4.4005  1.4222 10.7962  0.0000  0.0153   0.0394   0.0403    0.2279   0.0000   442.3350     -0.436705       21.1018      0.572291      -3.26624      0.172248      0.357328      0.463640      0.522598      0.581520      0.611439      0.653258
  72   9 3227.2378    4.2876  1.9164 11.0153  0.0000  0.0181   0.0325   0.0483    0.1213   0.0000   442.3628     -0.296970       22.1406     -0.895935      -3.46612      -1.61930      0.421562      0.565681      0.634251      0.707255      0.740743      0.783144
  72  10 3426.6089    3.3758  3.3499 10.9756 -0.0001  0.0261   0.0192   0.0689    0.0539   0.0000   442.0336      -1.05404       21.8411       1.21442      -4.03787       1.08893      0.596116      0.790518      0.892472      0.996006       1.07839       1.11146
  72  11 3623.1686    2.6423  5.5986 10.4208 -0.0001  0.0395   0.0112   0.1064    0.0508   0.0000   443.2962      -1.18974       22.4195      0.209685      -5.21649      0.907265      0.909487       1.21588       1.37002       1.52663       1.61577       1.71225
  73   1 1306.1888    0.1078  0.1510  8.8959  0.0000  0.0085   0.0044   0.0214    0.0169   0.0000   440.1341      0.412284       22.2205     0.0339131      -4.50106      0.112811      0.203162      0.283101      0.319941      0.352352      0.382533      0.408336
  73   2 1638.5954    0.2890  0.3980  8.9092  0.0000  0.0101   0.0056   0.0242    0.0267   0.0000   441.6673     -0.301844       22.3226      0.134289      -3.90845      0.336756      0.221498      0.305671      0.352214      0.401039      0.401195      0.435183
  73   3 1908.2866    0.6012  0.8864  8.6920  0.0000  0.0135   0.0073   0.0347    0.0657   0.0000   441.5152     -0.994083       21.7079    -0.0138077      -4.58714     0.0480704      0.295466      0.402902      0.457227      0.512383      0.529424      0.560203
  73   4 2159.8022    0.9905  1.2733  8.9946  0.0000  0.0157   0.0099   0.0420    0.0967   0.0000   441.6530    -0.0488505       22.0487    -0.0680030      -3.29436     -0.846719      0.350239      0.464112      0.513531      0.587519      0.614358      0.646428
  73   5 2393.3808    1.5925  1.6890  9.3432  0.0000  0.0182   0.0133   0.0469    0.1075   0.0000   442.3632     -0.646101       22.0437     -0.911363      -4.27439      0.138839      0.391262      0.534877      0.601739      0.662495      0.707797      0.745460
  73   6 2613.6590    2.4574  1.7018  9.6526 -0.0000  0.0173   0.0197   0.0450    0.1563   0.0000   442.8298     -0.558144       22.6174    -0.0415184      -3.30992      0.314169      0.396094      0.521394      0.577182      0.646461      0.675572      0.719618
  73   7 2829.0964    3.4270  1.4942 10.4345  0.0000  0.0158   0.0295   0.0417    0.1757   0.0000   442.1077     -0.351602       20.9742      0.264195      -2.92964    -0.0641099      0.364718      0.481213      0.540645      0.607650      0.649524      0.678330
  73   8 3038.7231    4.3313  1.5306 11.2195  0.0000  0.0162   0.0374   0.0420    0.1407   0.0000   442.8586     -0.797537       21.7378     -0.535970      -3.17345     -0.996902      0.377367      0.506921      0.552827      0.632970      0.670654      0.700378
  73   9 3242.5407    4.2511  2.0444 11.1678  0.0000  0.0189   0.0309   0.0486    0.0944   0.0000   442.3794      0.548013       21.5912     -0.297907      -3.68415     -0.420346      0.434761      0.584081      0.657596      0.744556      0.784920      0.829807
  73  10 3442.6486    3.3463  3.3736 10.9897 -0.0002  0.0263   0.0189   0.0694    0.0528   0.0000   443.6704     -0.874535       22.3922     -0.666435      -1.37028     -0.947517      0.574637      0.768962      0.859573      0.970958       1.02098       1.07868
  73  11 3639.9018    2.5937  5.9884 10.4713 -0.0010  0.0419   0.0106   0.1130    0.0483   0.0000   442.6641      -1.20036       21.1065      -3.03771      -4.73864       1.49398      0.935216       1.28067       1.42429       1.59746       1.71327       1.77863
  74   1 1313.8459    0.1194  0.1660  8.8894  0.0000  0.0103   0.0044   0.0206    0.0171   0.0000   440.7782      0.277637       22.0737      0.418073      -3.66357      0.325689      0.232520      0.369991      0.531208      0.527100      0.618028      0.605906
  74   2 1647.2014    0.3089  0.4140  8.8796  0.0000  0.0103   0.0058   0.0235    0.0285   0.0000   441.5195     -0.500450       21.6135     -0.189683      -3.41003     0.0875169      0.229236      0.313681      0.329700      0.377103      0.385060      0.407982
  74   3 1917.8835    0.6091  0.8683  8.7760  0.0000  0.0136   0.0074   0.0340    0.0649   0.0000   442.2328     -0.608780       22.2006     -0.247770      -4.80387      -1.24739      0.292489      0.401359      0.437651      0.487129      0.507665      0.543906
  74   4 2170.6418    1.0163  1.2950  8.9034  0.0000  0.0159   0.0099   0.0411    0.1046   0.0000   441.4721     -0.539967       22.0322     -0.676311      -4.53325     -0.903301      0.348371      0.475414      0.524237      0.582861      0.632682      0.667847
  74   5 2404.9579    1.6865  1.7084  9.2320  0.0000  0.0181   0.0138   0.0460    0.1235   0.0000   441.6034     -0.625818       21.9199      0.644251      -3.37929    -0.0970763      0.398826      0.542489      0.591785      0.671942      0.708914      0.750611
  74   6 2626.2167    2.5368  1.7090  9.7002  0.0000  0.0171   0.0202   0.0454    0.1565   0.0000   442.0446      0.371128       22.0944       1.20553      -2.64858      -1.20638      0.380943      0.512710      0.571098      0.638174      0.665609      0.705988
  74   7 2842.6717    3.5429  1.5313 10.1291 -0.0000  0.0161   0.0295   0.0410    0.2150   0.0000   442.7011      0.387802       22.4128      0.457171      -4.01744     -0.296489      0.353653      0.495772      0.534797      0.598164      0.627497      0.658399
  74   8 3053.1151    4.4277  1.4898 10.8542  0.0000  0.0154   0.0378   0.0413    0.1944   0.0000   442.5159    -0.0408379       22.5189      0.134287      -3.63657     -0.954548      0.349505      0.467501      0.521946      0.586833      0.609337      0.651130
  74   9 3257.7101    4.2159  2.1350 10.8407  0.0000  0.0189   0.0296   0.0503    0.1159   0.0000   441.7581      0.236159       20.3390      0.387965      -1.57715      -1.72695      0.420047      0.555804      0.630936      0.704738      0.748344      0.790351
  74  10 3458.5708    3.2899  3.7784 10.7562  0.0002  0.0280   0.0173   0.0746    0.0565   0.0000   444.5657     -0.381985       21.8719      0.191144      -2.04860       1.85163      0.610269      0.828730      0.922609       1.01697       1.09809       1.14790
  74  11 3656.5632    2.5270  6.3718 10.4753  0.0005  0.0436   0.0098   0.1192    0.0459   0.0000   444.5046     -0.164815       22.7366     -0.123232      -3.38984      -2.89636      0.939380       1.26885       1.43485       1.59041       1.68057       1.75806
  75   1 1321.4371    0.1182  0.2105  8.8983  0.0000  0.0104   0.0043   0.0259    0.0175   0.0000   440.5283     -0.866190       21.5758      0.254288      -4.15707     -0.376367      0.196445      0.295832      0.317472      0.361077      0.368386      0.372525
  75   2 1655.7507    0.2982  0.3911  8.9536  0.0000  0.0101   0.0057   0.0227    0.0267   0.0000   441.6497     -0.120117       21.9438    -0.0224973      -4.17344     -0.525927      0.210527      0.269256      0.304685      0.356960      0.362832      0.381226
  75   3 1927.4167    0.6208  0.8699  8.8959  0.0000  0.0133   0.0077   0.0343    0.0634   0.0000   441.9028     -0.189128       21.2379      0.933733      -4.17493     -0.273372      0.291582      0.386930      0.435263      0.496431      0.521717      0.536406
  75   4 2181.4032    1.0537  1.3825  8.9890  0.0000  0.0164   0.0098   0.0421    0.0901   0.0000   442.9457     -0.683540       21.7359     -0.205840      -4.09411    -0.0306154      0.344857      0.478457      0.527415      0.604269      0.641285      0.663811
  75   5 2416.3882    1.7163  1.7207  9.4184 -0.0001  0.0177   0.0139   0.0469    0.1132   0.0000   442.4988     -0.415240       22.7934     -0.947019      -2.42513     -0.378653      0.388019      0.510532      0.577180      0.631442      0.673317      0.720011
  75   6 2638.7155    2.5899  1.6493 10.0632  0.0000  0.0168   0.0213   0.0453    0.1346   0.0000   442.6805      0.141791       22.3379      -1.15844      -2.90810     -0.379959      0.360655      0.488124      0.533153      0.595475      0.628471      0.676838
  75   7 2856.1919    3.6631  1.4192 10.8526  0.0000  0.0152   0.0324   0.0403    0.1511   0.0000   442.2383     -0.487357       22.3957     -0.165196      -2.99420     0.0930233      0.340685      0.447465      0.500112      0.573402      0.583412      0.621026
  75   8 3067.3770    4.4120  1.5614 11.0111 -0.0001  0.0159   0.0369   0.0423    0.1655   0.0000   443.0538     -0.435923       22.4583     -0.315921      -3.99744     -0.461919      0.349534      0.465642      0.519762      0.577742      0.613043      0.648937
  75   9 3272.7963    4.1408  2.2428 10.9982  0.0000  0.0197   0.0280   0.0509    0.0918   0.0000   443.0554     -0.338051       22.4291     -0.673759      -3.02145      -2.42597      0.426788      0.582429      0.636205      0.724308      0.751733      0.803789
  75  10 3474.4484    3.2119  3.7551 10.9448  0.0000  0.0281   0.0170   0.0749    0.0504   0.0000   443.1070      -1.21910       21.0908       1.14812      -3.20362      -1.19214      0.611519      0.819932      0.924135       1.02288       1.08511       1.13923
  75  11 3673.1946    2.5045  6.7784 10.4028 -0.0003  0.0471   0.0093   0.1259    0.0474   0.0000   442.5399      -1.30804       20.0471      -3.06235      -4.21319      -2.11068      0.994319       1.36199       1.50345       1.69107       1.78488       1.86758
  76   1 1328.9582    0.1095  0.1571  8.9449  0.0000  0.0086   0.0044   0.0204    0.0167   0.0000   440.5765     -0.174149       21.7238      0.569492      -4.00799     -0.494718      0.180439      0.237841      0.270875      0.308923      0.334232      0.309836
  76   2 1664.1536    0.3136  0.4849  8.9174  0.0000  0.0115   0.0055   0.0266    0.0292   0.0000   441.4113     -0.255545       22.3866    -0.0867564      -4.51472     0.0441183      0.230937      0.310102      0.362234      0.419364      0.423186      0.472228
  76   3 1936.8896    0.6486  0.9422  8.7903  0.0000  0.0136   0.0075   0.0351    0.0687   0.0000   441.5849     -0.107954       22.7687      0.254552      -4.33704     -0.559937      0.283962      0.392028      0.422814      0.507692      0.514599      0.534449
  76   4 2192.0977    1.0847  1.3793  8.9913  0.0010  0.0160   0.0101   0.0422    0.1035   0.0000   442.0863      0.507818       21.8833      0.107513      -4.79218      0.677268      0.350494      0.460371      0.523905      0.595400      0.619590      0.653716
  76   5 2427.7685    1.7242  1.8328  9.3847  0.0000  0.0185   0.0133   0.0479    0.1065   0.0000   442.2913     -0.732476       21.9129      0.217096      -4.01676      -1.80385      0.394009      0.535474      0.582462      0.660199      0.692106      0.732555
  76   6 2651.1550    2.6281  1.6709  9.8931  0.0000  0.0168   0.0209   0.0436    0.1460   0.0000   443.0822      0.758865       22.6928      -1.15116      -2.96768      -1.14647      0.363080      0.485789      0.550629      0.616335      0.657879      0.691447
  76   7 2869.6126    3.7561  1.4502 10.5121  0.0000  0.0154   0.0324   0.0399    0.2123   0.0000   442.8588     0.0915628       22.3641      0.210068      -3.08163      -1.35488      0.334763      0.449060      0.494863      0.559494      0.590036      0.613698
  76   8 3081.5822    4.4116  1.7183 10.6443 -0.0063  0.0163   0.0338   0.0436    0.1929   0.0000   442.1267      0.390394       21.9601      -1.02316      -3.05611    -0.0515843      0.357945      0.476094      0.531455      0.597661      0.637022      0.671141
  76   9 3287.7223    4.1074  2.3330 10.8107 -0.0000  0.0199   0.0272   0.0524    0.1078   0.0000   443.1019      0.325111       21.0818     -0.194260      -3.70420     -0.894454      0.422996      0.572494      0.647277      0.721478      0.753325      0.789374
  76  10 3490.2423    3.1553  4.0578 10.8085  0.0001  0.0299   0.0158   0.0778    0.0534   0.0000   443.6552     -0.377533       20.9388     -0.310774     -0.936166      -2.24949      0.633735      0.856673      0.951441       1.06851       1.13140       1.19487
  76  11 3689.6324    2.4276  6.9282 10.4790  0.0005  0.0476   0.0090   0.1301    0.0448   0.0000   446.5117    -0.0302239       19.5181     -0.721911      -2.54624      -2.42774       1.01359       1.36994       1.54023       1.74603       1.82431       1.92187
  77   1 1336.4195    0.1261  0.1433  8.9504  0.0000  0.0078   0.0046   0.0162    0.0166   0.0000   440.4956     -0.120753       22.0606     0.0147998      -4.34175      0.324964      0.157384      0.218465      0.238782      0.257365      0.282918      0.294500
  77   2 1672.5121    0.3175  0.5274  8.8834  0.0000  0.0118   0.0055   0.0287    0.0314   0.0000   441.2141     -0.175784       22.3321      0.590987      -4.54980     -0.226735      0.238539      0.328686      0.365104      0.416177      0.441160      0.482942
  77   3 1946.2806    0.6577  0.9567  8.7686  0.0000  0.0139   0.0075   0.0359    0.0720   0.0000   441.8652      -1.09070       21.6380     -0.425828      -3.90889     -0.320032      0.276979      0.390808      0.421562      0.497196      0.521938      0.549259
  77   4 2202.6697    1.0865  1.4442  8.8858 -0.0001  0.0163   0.0099   0.0430    0.1032   0.0000   442.3424      0.190477       22.4674      0.224830      -3.76062     -0.211407      0.341865      0.452731      0.511117      0.574350      0.604661      0.620490
  77   5 2439.0588    1.7731  1.7804  9.4970  0.0000  0.0178   0.0139   0.0475    0.1071   0.0000   442.1218      0.226082       21.2450     -0.236108      -4.22876     -0.809857      0.386931      0.513153      0.578919      0.650838      0.695037      0.725407
  77   6 2663.4877    2.6335  1.7172 10.2312  0.0000  0.0171   0.0209   0.0449    0.1171   0.0000   442.8932      0.607278       22.0969     -0.461655      -1.99217     -0.401692      0.370521      0.479564      0.543274      0.618367      0.651887      0.686729
  77   7 2882.9435    3.7384  1.4666 10.7852  0.0000  0.0155   0.0316   0.0401    0.1563   0.0000   442.8363     -0.575249       22.8247     -0.815095      -3.93682      -1.41977      0.325366      0.442788      0.496219      0.550059      0.584684      0.634197
  77   8 3095.6825    4.4213  1.6444 10.6346  0.0000  0.0163   0.0348   0.0423    0.2096   0.0000   442.1130    -0.0298657       22.8251     -0.653001      -4.08625     -0.942005      0.341095      0.465552      0.504735      0.587126      0.623656      0.650849
  77   9 3302.6278    4.0109  2.4599 10.9204  0.0000  0.0204   0.0254   0.0538    0.0859   0.0000   443.2641       1.02608       21.4844      0.313526      -1.65061     -0.257451      0.438324      0.586136      0.666031      0.753464      0.807752      0.842152
  77  10 3505.9398    3.1375  4.1714 10.7440 -0.0002  0.0300   0.0152   0.0792    0.0539   0.0000   443.0956     -0.192260       21.6251     -0.657408      -3.45718      -3.64237      0.637611      0.844637      0.958935       1.07464       1.13482       1.19781
  77  11 3706.0692    2.3364  7.1278 10.5261 -0.0009  0.0489   0.0085   0.1348    0.0417   0.0000   442.9037     -0.918348       24.0224     -0.370984      -2.77004      -5.14746       1.02926       1.37480       1.57021       1.73646       1.83089       1.92271
  78   1 1343.8076    0.1146  0.1568  8.8935  0.0000  0.0082   0.0042   0.0193    0.0165   0.0000   440.5011      0.138580       21.8546      0.391436      -4.05829     -0.270350      0.154067      0.217781      0.228730      0.281413      0.276732      0.286742
  78   2 1680.7689    0.3290  0.4379  8.9085  0.0000  0.0101   0.0059   0.0241    0.0296   0.0000   441.1579     -0.126092       21.7804     -0.270911      -3.49567      0.744856      0.210525      0.283218      0.319306      0.352415      0.362771      0.389628
  78   3 1955.5694    0.6583  0.9837  8.8144  0.0000  0.0137   0.0074   0.0364    0.0681   0.0000   442.1545     0.0568507       21.9095     -0.737437      -3.43647      0.250404      0.282577      0.377864      0.421695      0.460736      0.500930      0.521745
  78   4 2213.1447    1.1259  1.4595  8.9482  0.0000  0.0163   0.0101   0.0431    0.0977   0.0000   442.7607      0.247870       20.6783      0.513247      -4.26992      0.227371      0.336814      0.453030      0.509182      0.569522      0.608757      0.630485
  78   5 2450.3018    1.8533  1.7251  9.4293  0.0019  0.0173   0.0147   0.0457    0.1245   0.0000   442.5224     -0.345269       22.3015     -0.105890      -1.91768     -0.154958      0.366402      0.483960      0.562059      0.620928      0.651428      0.682865
  78   6 2675.7401    2.7498  1.7105  9.8175 -0.0001  0.0170   0.0213   0.0431    0.1671   0.0000   442.2756     -0.457666       22.3153     -0.518896      -3.30576      -2.34790      0.368078      0.498343      0.555783      0.630656      0.666771      0.703492
  78   7 2896.1519    3.8918  1.5248 10.0161  0.0000  0.0153   0.0317   0.0406    0.2871   0.0000   442.1652      0.237981       22.0577      0.407796      -2.57848     -0.588887      0.313559      0.427451      0.468562      0.534041      0.554789      0.587539
  78   8 3109.6646    4.5011  1.6965 10.8773  0.0000  0.0162   0.0351   0.0438    0.1626   0.0000   442.8004      0.371282       21.9703      0.711950      -4.68226      -1.02143      0.346175      0.470079      0.510349      0.584629      0.623394      0.651376
  78   9 3317.4103    3.8817  2.6675 11.0290  0.0000  0.0214   0.0236   0.0575    0.0702   0.0000   442.6823      0.654213       20.8392      0.338353      -2.85600      -1.28414      0.440201      0.591902      0.663225      0.743625      0.785920      0.838477
  78  10 3521.5137    3.0117  4.4152 10.8750  0.0006  0.0315   0.0144   0.0853    0.0478   0.0000   442.7505      -1.52090       20.7489       1.17847     -0.864158      -3.24810      0.660932      0.879088      0.995476       1.11292       1.18264       1.22455
  78  11 3722.4640    2.3368  7.6052 10.3927  0.0008  0.0524   0.0082   0.1402    0.0427   0.0000   444.5858     0.0931470       21.8073       3.36309      -1.94872      -5.30502       1.07386       1.46912       1.64043       1.83721       1.94510       2.02825
  79   1 1351.1632    0.1257  0.1697  8.9078  0.0000  0.0079   0.0043   0.0180    0.0166   0.0000   440.4203     -0.510308       22.2418      0.611177      -3.91814      0.284972      0.154895      0.210409      0.244403      0.251082      0.301189      0.300837
  79   2 1688.9435    0.3432  0.4859  8.8528  0.0000  0.0106   0.0057   0.0251    0.0309   0.0000   441.3547     -0.104938       22.3112     -0.362834      -3.99037     -0.461225      0.197782      0.282487      0.293681      0.350829      0.356795      0.396580
  79   3 1964.8789    0.6724  1.0591  8.9190  0.0000  0.0148   0.0075   0.0384    0.0706   0.0000   441.9451     -0.366390       21.9505       1.14703      -4.46191     -0.146610      0.296666      0.402295      0.450242      0.506354      0.534702      0.559210
  79   4 2223.5698    1.1429  1.4552  9.1226  0.0000  0.0161   0.0101   0.0434    0.0891   0.0000   441.5129     -0.118159       21.8050     -0.876304      -3.48441     -0.165926      0.337929      0.447083      0.492339      0.547543      0.591895      0.619609
  79   5 2461.3817    1.9267  1.7793  9.3327  0.0000  0.0175   0.0147   0.0456    0.1362   0.0000   442.3093      0.263564       21.5932      0.414870      -3.39370     -0.143039      0.361233      0.481109      0.552932      0.622242      0.661596      0.684936
  79   6 2688.0109    2.8033  1.7195  9.7582  0.0000  0.0166   0.0217   0.0438    0.1916   0.0000   442.5005     -0.215725       22.7408     -0.219576      -3.90030      -2.11798      0.351178      0.461399      0.517295      0.589492      0.630180      0.665470
  79   7 2909.3420    3.9260  1.4312 10.6782 -0.0000  0.0149   0.0333   0.0396    0.2028   0.0000   443.0523     -0.621171       22.5750      0.113121      -2.82411     0.0339336      0.315620      0.432205      0.474954      0.543733      0.573132      0.617109
  79   8 3123.5532    4.4784  1.6615 11.1246 -0.0000  0.0161   0.0350   0.0428    0.1356   0.0000   442.2853     -0.303226       22.4016      0.400584      -3.72575     -0.418223      0.336515      0.459366      0.506119      0.574409      0.608017      0.638865
  79   9 3332.1091    3.9160  2.7498 11.0907 -0.0000  0.0219   0.0233   0.0579    0.0675   0.0000   442.7764     -0.118757       21.3692      0.846684      -2.86472      -1.19651      0.441775      0.611645      0.670761      0.759530      0.794663      0.850100
  79  10 3537.0097    2.9577  4.7769 10.6961 -0.0012  0.0337   0.0133   0.0893    0.0545   0.0000   443.3945      0.174171       21.2820     -0.189977     -0.659291      -2.65355      0.692300      0.933097       1.04832       1.16959       1.24589       1.32369
  79  11 3738.6894    2.2921  7.8335 10.3821  0.0000  0.0542   0.0079   0.1439    0.0426   0.0000   440.9779     -0.402116       23.9279       3.49616      -1.10411      -2.90577       1.10035       1.48368       1.69435       1.89556       2.00211       2.11525
  80   1 1358.4367    0.1268  0.1598  8.9121  0.0000  0.0075   0.0043   0.0173    0.0166   0.0000   440.1888     0.0516088       21.6625      0.137058      -3.55410     -0.266228      0.151158      0.201286      0.226431      0.268434      0.285596      0.298847
  80   2 1697.0240    0.3475  0.4865  8.9295  0.0000  0.0115   0.0057   0.0242    0.0305   0.0000   441.2545     -0.176370       22.1323      0.395250      -4.09749      0.414103      0.203422      0.300107      0.327462      0.378738      0.391078      0.422999
  80   3 1974.1172    0.6920  0.9902  8.9068  0.0000  0.0137   0.0077   0.0361    0.0716   0.0000   441.6801     -0.395320       21.9758     -0.681780      -3.99779      0.500161      0.273170      0.370128      0.410744      0.461375      0.487191      0.514891
  80   4 2233.9147    1.1678  1.4898  9.2458  0.0000  0.0167   0.0104   0.0432    0.0889   0.0000   441.9083     -0.308299       21.6103      0.601643      -3.62953      0.247498      0.339874      0.449414      0.497476      0.570776      0.612662      0.642742
  80   5 2472.4468    1.9153  1.8123  9.5059 -0.0000  0.0177   0.0144   0.0465    0.1154   0.0000   442.7373     -0.192015       22.2541      -1.02192      -4.10044     -0.166987      0.369670      0.491661      0.551466      0.612724      0.656005      0.669816
  80   6 2700.1133    2.8622  1.6830  9.9409 -0.0001  0.0164   0.0221   0.0428    0.1641   0.0000   442.2288    -0.0769216       23.1309      0.254380      -3.57743     -0.410131      0.349051      0.464652      0.524446      0.582976      0.626286      0.657749
  80   7 2922.3812    3.9971  1.5743 10.3916 -0.0000  0.0158   0.0318   0.0402    0.2269   0.0000   442.7165     0.0711826       21.6265      0.322869      -3.97026     -0.193043      0.328205      0.449113      0.495620      0.574515      0.608287      0.638853
  80   8 3137.3658    4.5123  1.6477 11.1964  0.0000  0.0164   0.0356   0.0420    0.1470   0.0000   442.5969      0.241185       21.8919     -0.217304      -3.26142      -1.20543      0.326000      0.440646      0.499079      0.554023      0.576245      0.598834
  80   9 3346.7417    3.8208  2.7439 11.1331  0.0000  0.0219   0.0227   0.0581    0.0657   0.0000   443.2445     -0.495696       21.4313     -0.568896      -2.85378     -0.885199      0.436645      0.596925      0.670021      0.743446      0.805299      0.835810
  80  10 3552.4197    2.9761  5.0247 10.5415  0.0016  0.0342   0.0127   0.0918    0.0595   0.0000   442.6676     -0.500712       21.8101      -1.31382      -4.04640      -2.67929      0.695731      0.936891       1.06114       1.18513       1.26727       1.32377
  81   1 1365.7132    0.1262  0.1802  8.9265  0.0000  0.0078   0.0042   0.0199    0.0166   0.0000   440.2678     -0.519517       22.2356     -0.198420      -3.55264     -0.326379      0.154996      0.206464      0.243997      0.252726      0.283278      0.298092
  81   2 1705.0029    0.3512  0.5138  8.9118  0.0000  0.0108   0.0057   0.0257    0.0318   0.0000   441.5221      0.102612       22.2850      0.677188      -4.01688     -0.937836      0.210022      0.282294      0.324575      0.368065      0.370908      0.396448
  81   3 1983.2810    0.6993  0.9818  8.9538  0.0000  0.0134   0.0077   0.0364    0.0670   0.0000   441.9982      0.786703       21.9315     -0.595462      -4.01870     -0.937764      0.253589      0.360487      0.392326      0.455238      0.473712      0.492103
  81   4 2244.1325    1.2211  1.5074  9.0016  0.0000  0.0165   0.0105   0.0424    0.1062   0.0000   442.2923      0.356004       20.8974      0.149040      -3.34803     -0.259944      0.319000      0.443931      0.487242      0.552080      0.583471      0.612156
  81   5 2483.4054    1.9747  1.9028  9.2851  0.0000  0.0180   0.0143   0.0473    0.1349   0.0000   441.9726     0.0196373       21.8861     -0.438418      -3.15594     -0.558720      0.364353      0.492120      0.548779      0.628574      0.650617      0.685216
  81   6 2712.1672    2.9061  1.6705 10.2683  0.0000  0.0162   0.0226   0.0431    0.1318   0.0000   442.8543     -0.299434       21.9573     -0.612500      -2.42986     -0.174422      0.334957      0.436339      0.492254      0.555699      0.582033      0.628039
  81   7 2935.3893    3.9949  1.5890 10.3873  0.0000  0.0156   0.0320   0.0410    0.2371   0.0000   442.3369     -0.681192       21.4601     -0.584615      -2.48939     -0.538035      0.317435      0.426625      0.467865      0.539750      0.557837      0.598794
  81   8 3151.1419    4.5405  1.8105 10.7912  0.0000  0.0167   0.0332   0.0433    0.1628   0.0000   443.0844     -0.612721       21.0516      0.123734      -2.92456     -0.911284      0.341842      0.454042      0.504811      0.570920      0.604222      0.632707
  81   9 3361.2355    3.7879  2.7818 10.9637 -0.0000  0.0217   0.0220   0.0580    0.0716   0.0000   442.8296       1.01267       21.4441       1.66073      -3.79961      -2.02332      0.440355      0.587582      0.663216      0.744206      0.792897      0.832899
  81  10 3567.8033    2.8741  5.2654 10.6916 -0.0007  0.0363   0.0119   0.0985    0.0519   0.0000   442.6834      -1.37421       21.0423       1.08199     -0.611646      -1.93521      0.731788      0.988544       1.11043       1.25562       1.33738       1.40084
  82   1 1372.8902    0.1312  0.2012  8.8908  0.0000  0.0087   0.0042   0.0207    0.0170   0.0000   440.4037     0.0151120       21.7655    -0.0735100      -4.34679      0.535718      0.161477      0.216814      0.258787      0.282838      0.278555      0.309202
  82   2 1712.9510    0.3589  0.5281  8.8568  0.0000  0.0106   0.0057   0.0265    0.0332   0.0000   441.5867     -0.387106       21.0154    -0.0880041      -3.56198     -0.401176      0.205437      0.289331      0.318481      0.367721      0.390556      0.404119
  82   3 1992.3763    0.7292  1.0592  8.8287  0.0000  0.0141   0.0077   0.0367    0.0768   0.0000   441.6287     -0.138343       22.0750      0.827951      -3.98629     -0.530702      0.268322      0.371873      0.417432      0.463011      0.500696      0.529608
  82   4 2254.2663    1.2254  1.5888  8.9148  0.0004  0.0166   0.0101   0.0440    0.1083   0.0000   442.9448    -0.0472424       22.6540     -0.283485      -4.42537     -0.404481      0.326897      0.442303      0.485180      0.559981      0.601726      0.625639
  82   5 2494.2744    1.9831  1.9136  9.5708  0.0000  0.0184   0.0143   0.0468    0.1076   0.0000   442.2233    -0.0145592       21.4091    -0.0455229      -3.23944      0.100976      0.363925      0.483263      0.536647      0.616291      0.637704      0.680468
  82   6 2724.1542    2.9829  1.7428 10.2138  0.0000  0.0167   0.0225   0.0431    0.1360   0.0000   442.3862     -0.441305       22.2109      -1.27289      -4.08718     -0.279928      0.339741      0.456856      0.521190      0.582944      0.615052      0.664356
  82   7 2948.2477    4.0505  1.5673 10.5948 -0.0000  0.0155   0.0323   0.0403    0.1988   0.0000   442.6119      0.283494       22.5937      0.456039      -3.47547     -0.721554      0.314802      0.414961      0.452147      0.512912      0.540041      0.566334
  82   8 3164.7882    4.3980  1.8460 11.1231 -0.0000  0.0171   0.0318   0.0447    0.1177   0.0000   442.4601     0.0403113       22.4898      0.478689      -3.31905     -0.760394      0.341853      0.461093      0.504110      0.579913      0.610460      0.639341
  82   9 3375.7276    3.7040  3.1973 10.9215 -0.0000  0.0242   0.0199   0.0622    0.0638   0.0000   443.3585       1.73035       21.7759     -0.740306      -1.80491     -0.755563      0.468273      0.650490      0.726382      0.818247      0.858025      0.894341
  82  10 3582.9951    2.8088  5.4258 10.6953 -0.0003  0.0375   0.0115   0.1016    0.0510   0.0000   443.4828       1.45568       20.2135      -1.88852      -3.66825      -1.50171      0.727831      0.982585       1.11173       1.23814       1.30079       1.37865
  83   0  927.5582    0.0356  0.0177  9.2126  0.0000  0.0122   0.0064   0.0105    0.0138   0.0000   436.2759      0.417380       21.4423      0.305371      -3.73564      0.185655      0.248314      0.324909      0.335245      0.338754      0.409351      0.426532
  83   1 1379.9953    0.1353  0.1896  8.8727  0.0000  0.0077   0.0042   0.0190    0.0167   0.0000   440.3146     -0.264098       21.8552    -0.0391355      -4.54949      0.665200      0.161167      0.210694      0.239263      0.255188      0.286800      0.264598
  83   2 1720.7970    0.3752  0.5688  8.9153  0.0000  0.0113   0.0057   0.0268    0.0334   0.0000   441.3383     -0.489755       22.0336     -0.254224      -3.52467      0.316635      0.212209      0.301807      0.330155      0.383549      0.409784      0.402997
  83   3 2001.3978    0.7229  1.1001  8.9938  0.0000  0.0149   0.0078   0.0386    0.0744   0.0000   441.9798     -0.787317       22.1264     0.0259058      -4.32409      0.188787      0.278954      0.390831      0.432990      0.478229      0.517592      0.546581
  83   4 2264.3368    1.2767  1.6127  9.1002  0.0000  0.0167   0.0104   0.0442    0.0952   0.0000   442.2060    -0.0639971       22.7091     -0.301320      -4.24980    -0.0927500      0.331910      0.443130      0.478272      0.558602      0.595319      0.629289
  83   5 2505.0957    2.0429  1.8076  9.8647 -0.0001  0.0176   0.0153   0.0455    0.0972   0.0000   442.4874     -0.386881       22.1211     -0.634179      -2.37479      0.360566      0.353241      0.479325      0.545759      0.612755      0.644693      0.693546
  83   6 2736.0648    3.0239  1.7127 10.3626  0.0000  0.0165   0.0232   0.0433    0.1342   0.0000   442.5831      0.184069       22.2121      0.290666      -4.52293     -0.769311      0.332750      0.447020      0.503209      0.561539      0.613759      0.637503
  83   7 2961.0573    4.1714  1.5912 10.4342  0.0000  0.0151   0.0323   0.0405    0.2163   0.0000   442.9289     0.0696619       21.8143     -0.351436      -4.05989     -0.679764      0.299760      0.397285      0.437897      0.502799      0.534398      0.562743
  83   8 3178.3283    4.5030  1.8469 11.4246  0.0000  0.0168   0.0329   0.0450    0.0990   0.0000   442.3773      0.295753       22.0506     -0.131365      -2.63000     -0.819158      0.328666      0.430173      0.497319      0.556885      0.591591      0.620647
  83   9 3390.1183    3.6388  3.0959 11.1460  0.0000  0.0237   0.0201   0.0621    0.0592   0.0000   443.2045       1.08140       21.6146     -0.645651      -3.79931      -1.24508      0.469006      0.625286      0.703784      0.804506      0.861344      0.894052
  83  10 3598.2542    2.8121  5.9138 10.5897  0.0011  0.0400   0.0107   0.1073    0.0522   0.0000   442.9163      0.415869       19.8514       1.34042      -2.74449      -3.16501      0.771380       1.05166       1.16568       1.31736       1.39589       1.46811
  84   1 1387.0857    0.1416  0.1844  8.8980  0.0000  0.0082   0.0043   0.0175    0.0166   0.0000   440.1404      0.107722       21.7667     -0.387413      -4.07304      0.970470      0.164484      0.248669      0.265134      0.303146      0.329243      0.348710
  84   2 1728.5672    0.3799  0.6081  8.9004  0.0000  0.0117   0.0057   0.0281    0.0353   0.0000   441.2443     -0.647775       22.0441     -0.122122      -4.01931     -0.527906      0.221297      0.297672      0.330974      0.390558      0.409064      0.419966
  84   3 2010.4009    0.7441  1.1602  8.8862  0.0000  0.0146   0.0077   0.0400    0.0800   0.0000   442.1421      0.492269       22.3004     -0.204825      -4.59683     -0.289324      0.277835      0.373052      0.426146      0.473598      0.503465      0.534732
  84   4 2274.2946    1.2857  1.6051  9.3485 -0.0000  0.0170   0.0107   0.0443    0.0849   0.0000   442.3507      0.413056       22.7818      0.760554      -3.72750     0.0611200      0.325491      0.438106      0.491818      0.555195      0.576189      0.619590
  84   5 2515.8602    2.0960  1.8815  9.7521  0.0000  0.0177   0.0152   0.0463    0.1037   0.0000   441.8586      0.467713       22.5695     -0.536176      -3.09571     -0.855222      0.343785      0.463166      0.528439      0.584045      0.638540      0.676972
  84   6 2747.9511    3.0907  1.7545 10.1186 -0.0000  0.0165   0.0226   0.0430    0.1480   0.0000   442.9016    -0.0141931       21.8128     -0.396749      -3.66824    -0.0169864      0.312195      0.423539      0.457078      0.536451      0.558978      0.580321
  84   7 2973.8004    4.1919  1.6003 10.8967  0.0059  0.0156   0.0330   0.0410    0.1512   0.0000   443.2197      0.135619       22.4100     -0.141194      -2.15407    0.00897821      0.303427      0.413173      0.462836      0.514039      0.550217      0.573941
  84   8 3191.8117    4.3363  1.9915 11.3602  0.0000  0.0174   0.0303   0.0473    0.0919   0.0000   442.2982      0.347427       22.1381     -0.949482      -3.97342     -0.954300      0.344034      0.457889      0.509939      0.576378      0.609246      0.644022
  84   9 3404.4313    3.5895  3.4452 10.9897  0.0000  0.0251   0.0186   0.0669    0.0598   0.0000   442.7137     -0.746962       21.9676     -0.825867      -3.20377      -1.70740      0.490265      0.662701      0.741558      0.838828      0.891317      0.929887
  84  10 3613.2816    2.6854  5.9617 10.6066 -0.0007  0.0411   0.0101   0.1111    0.0507   0.0000   443.8664     -0.472754       20.7227       1.22530      -1.22452      0.338776      0.783807       1.07932       1.19536       1.36158       1.43449       1.50888
  85   1 1394.1244    0.1379  0.2107  8.9138  0.0000  0.0081   0.0041   0.0214    0.0169   0.0000   440.1149      0.252123       21.8869     -0.140418      -3.86784     -0.294267      0.158987      0.205666      0.257181      0.282456      0.316112      0.336796
  85   2 1736.2535    0.4013  0.6144  8.8790  0.0000  0.0116   0.0058   0.0274    0.0370   0.0000   441.0135     -0.362713       21.9942      0.564270      -4.12773     -0.511742      0.214768      0.284486      0.329642      0.370047      0.390434      0.400339
  85   3 2019.3075    0.7608  1.1564  8.8775  0.0000  0.0146   0.0077   0.0384    0.0796   0.0000   441.8329     -0.244789       22.3351     -0.375334      -3.67218      0.119167      0.262880      0.368204      0.399990      0.463864      0.486742      0.509239
  85   4 2284.1939    1.3184  1.6363  9.3691 -0.0011  0.0170   0.0107   0.0442    0.0863   0.0000   442.0673      0.279003       23.0267     -0.564178      -3.36760     -0.643210      0.324683      0.435782      0.483031      0.562355      0.585271      0.610215
  85   5 2526.5335    2.1317  1.8784  9.5806 -0.0000  0.0175   0.0150   0.0457    0.1200   0.0000   442.2174     -0.543521       21.9601     -0.799875      -4.84464    -0.0954950      0.333011      0.450620      0.504248      0.573203      0.599496      0.625846
  85   6 2759.7626    3.1178  1.7013 10.4085  0.0000  0.0161   0.0235   0.0434    0.1314   0.0000   443.3741     -0.255672       22.3135      0.266786      -3.90078      0.530503      0.318890      0.426527      0.479674      0.548822      0.568084      0.611779
  85   7 2986.4503    4.2991  1.5933 10.3848  0.0040  0.0151   0.0336   0.0403    0.2435   0.0000   442.5682      0.551738       22.0656     -0.343337      -3.68860     -0.941428      0.301547      0.398094      0.451653      0.512109      0.535565      0.561091
  85   8 3205.2175    4.3698  2.0417 11.1099  0.0000  0.0174   0.0294   0.0468    0.1044   0.0000   442.9614     -0.865932       21.7927      0.466778      -4.13013      -1.03072      0.341314      0.449883      0.500959      0.568326      0.594390      0.643468
  85   9 3418.6891    3.5121  3.5957 10.9222  0.0000  0.0258   0.0174   0.0688    0.0596   0.0000   442.9244     -0.377761       22.1536     -0.978531      -3.52018      -3.02963      0.496579      0.664362      0.745658      0.837538      0.883690      0.934253
  85  10 3628.2827    2.6749  6.3233 10.6135 -0.0002  0.0426   0.0097   0.1158    0.0491   0.0000   443.3197      0.101386       21.4808       2.43850      -3.36389      -3.49626      0.814312       1.09486       1.22292       1.39147       1.47423       1.54380
  86   1 1401.0970    0.1455  0.2474  8.8454  0.0000  0.0092   0.0041   0.0224    0.0175   0.0000   440.2539     -0.316843       22.0396    -0.0545231      -4.50775     -0.440400      0.169479      0.234880      0.278742      0.315953      0.332405      0.343166
  86   2 1743.8583    0.4049  0.6363  8.8639  0.0000  0.0116   0.0057   0.0286    0.0365   0.0000   440.9368     -0.386581       22.0577     0.0136247      -4.12578     -0.428565      0.202798      0.285754      0.313274      0.355493      0.359701      0.395670
  86   3 2028.1756    0.7774  1.1683  8.9011  0.0000  0.0145   0.0079   0.0387    0.0811   0.0000   442.0953     -0.384331       22.5274     -0.468122      -3.89633      0.308167      0.266540      0.358158      0.403936      0.468844      0.482765      0.514379
  86   4 2293.9765    1.3345  1.6708  9.2649  0.0000  0.0170   0.0105   0.0452    0.0877   0.0000   442.1488     -0.969052       21.3405      0.740294      -3.55933      0.101965      0.318427      0.435067      0.478708      0.544108      0.584589      0.620290
  86   5 2537.1484    2.1667  1.9513  9.4748  0.0001  0.0176   0.0148   0.0467    0.1234   0.0000   442.2338     -0.638097       22.0488    -0.0410939      -2.87497     -0.468243      0.338669      0.442981      0.503763      0.567246      0.597126      0.631324
  86   6 2771.4313    3.2595  1.7034 10.5009  0.0000  0.0162   0.0248   0.0422    0.1349   0.0000   442.6461     -0.425039       21.9383     -0.436090      -3.23920      0.102916      0.316753      0.423511      0.477928      0.544644      0.580065      0.612061
  86   7 2999.0138    4.3634  1.5583 10.9309  0.0000  0.0152   0.0341   0.0396    0.1703   0.0000   443.0841     -0.538368       21.6852     -0.315598      -4.85794      -1.08106      0.288041      0.386772      0.431999      0.477629      0.510311      0.538406
  86   8 3218.5383    4.4189  2.0784 11.0753  0.0000  0.0178   0.0291   0.0457    0.1056   0.0000   443.5145     -0.326099       21.2682      0.286257      -3.79339     -0.521175      0.350040      0.461690      0.522073      0.594592      0.622942      0.657260
  86   9 3432.8598    3.4273  3.7357 11.0787 -0.0000  0.0268   0.0167   0.0715    0.0519   0.0000   442.4546     -0.381442       20.6381     -0.753471      -1.50673     -0.255181      0.501499      0.676688      0.760084      0.862155      0.911089      0.956091
  86  10 3643.2816    2.6502  6.5400 10.4585  0.0000  0.0442   0.0093   0.1184    0.0520   0.0000   443.7529      -2.08797       22.1504      0.579414     0.0418146      -2.56791      0.825190       1.12719       1.26023       1.40446       1.48473       1.54776
  87   1 1408.0174    0.1467  0.2391  8.8896  0.0000  0.0089   0.0041   0.0214    0.0173   0.0000   440.3002    -0.0945541       21.9448     -0.412680      -4.49511      0.477847      0.162952      0.224714      0.243048      0.286970      0.308156      0.311136
  87   2 1751.4111    0.4086  0.6211  8.9101  0.0000  0.0114   0.0058   0.0280    0.0368   0.0000   440.9472     -0.223335       21.7805    -0.0220385      -4.18404     -0.426868      0.196273      0.277559      0.306557      0.354553      0.353020      0.372968
  87   3 2036.9836    0.7901  1.2502  8.7879  0.0000  0.0149   0.0074   0.0387    0.0770   0.0000   442.4515      0.121474       21.9478     -0.420699      -4.73098       1.02136      0.272780      0.378063      0.418304      0.490436      0.511195      0.530184
  87   4 2303.7142    1.4012  1.7954  8.8991 -0.0002  0.0172   0.0104   0.0461    0.1208   0.0000   442.2419      0.202497       21.6045     0.0832374      -3.53889     -0.688419      0.317054      0.426439      0.482803      0.550661      0.591400      0.602100
  87   5 2547.6993    2.2111  1.9668  9.7506 -0.0000  0.0175   0.0153   0.0483    0.1106   0.0000   442.4810      0.309142       21.5476      0.118451      -3.10626      0.653154      0.328600      0.438095      0.501864      0.561258      0.584565      0.616827
  87   6 2783.1252    3.2511  1.6302 10.5723  0.0000  0.0157   0.0250   0.0415    0.1347   0.0000   441.9691      0.387386       22.0050      0.299842      -3.89636     -0.295352      0.306572      0.418071      0.469407      0.523391      0.548264      0.591741
  87   7 3011.5016    4.4013  1.5775 10.6918  0.0000  0.0151   0.0337   0.0388    0.2104   0.0000   442.7296     0.0705714       21.9831     -0.357149      -3.49440     -0.630575      0.289356      0.383350      0.431919      0.491587      0.521303      0.557568
  87   8 3231.8253    4.2740  2.2531 11.1950 -0.0002  0.0184   0.0270   0.0493    0.0856   0.0000   443.8607     -0.126770       21.6171     -0.823628      -3.14713     -0.457348      0.351176      0.463796      0.526209      0.599602      0.632439      0.667188
  87   9 3446.8810    3.4172  3.8257 10.8064  0.0000  0.0270   0.0161   0.0719    0.0626   0.0000   442.8379     -0.824188       21.9522       1.02351      -4.03271     -0.345181      0.497776      0.674610      0.773727      0.868151      0.923925      0.971595
  87  10 3658.0630    2.5898  6.8365 10.4809 -0.0008  0.0460   0.0087   0.1235    0.0485   0.0000   443.3307     -0.104129       22.6218      0.872366      -2.41676      -3.29826      0.853342       1.13443       1.29992       1.43182       1.52656       1.62071
  88   0  954.3195    0.0320  0.0088  9.1575  0.0007  0.0167   0.0075   0.0066    0.0133   0.0000   436.8824     -0.781505       21.6073    -0.0626212      -4.98129     -0.689774      0.232932      0.244974      0.330924      0.418875      0.579199      0.591687
  88   1 1414.8997    0.1498  0.2256  8.8907  0.0000  0.0083   0.0042   0.0202    0.0173   0.0000   440.0720     0.0664483       21.3081     -0.478407      -4.43046      0.147821      0.171785      0.218298      0.246836      0.269743      0.280177      0.290592
  88   2 1758.8768    0.4107  0.7781  8.7504  0.0000  0.0126   0.0054   0.0326    0.0414   0.0000   440.8893     0.0476667       22.0467      0.218969      -4.57444      0.387902      0.235521      0.311823      0.351856      0.403090      0.430300      0.454570
  88   3 2045.7844    0.8080  1.2210  8.9296  0.0000  0.0147   0.0078   0.0391    0.0797   0.0000   441.8712      0.154387       21.7791     -0.543109      -3.40904     -0.670929      0.266514      0.364669      0.402391      0.467554      0.480954      0.510920
  88   4 2313.3561    1.4094  1.7548  9.3277  0.0000  0.0177   0.0107   0.0449    0.0920   0.0000   442.4266      0.222147       21.3433     -0.227158      -3.66528     -0.403364      0.325369      0.432526      0.490850      0.552712      0.586609      0.616019
  88   5 2558.1950    2.2574  1.9065  9.8773 -0.0002  0.0175   0.0158   0.0465    0.1055   0.0000   441.7339     -0.304358       23.6857      -1.02627      -4.10031      -1.14627      0.316862      0.439285      0.485879      0.556022      0.590024      0.619206
  88   6 2794.6984    3.3138  1.7176 10.3752  0.0000  0.0162   0.0243   0.0417    0.1504   0.0000   442.6605      0.362944       22.0406      0.710927      -2.89153     -0.795763      0.309845      0.405680      0.461282      0.515715      0.543199      0.581447
  88   7 3023.8861    4.3438  1.6584 10.7955 -0.0000  0.0153   0.0321   0.0407    0.1691   0.0000   442.4722      0.248219       22.5767      0.526850      -4.22862     -0.886845      0.290017      0.386166      0.426629      0.483808      0.516170      0.552271
  88   8 3244.9907    4.2485  2.2613 11.0775  0.0000  0.0183   0.0265   0.0489    0.0913   0.0000   443.0077       1.18465       21.5621     -0.131021      -2.52184      -1.41100      0.345899      0.457833      0.520320      0.586091      0.623960      0.674203
  88   9 3460.9856    3.3579  4.1512 10.9313 -0.0012  0.0287   0.0152   0.0773    0.0558   0.0000   442.7895     -0.844840       23.5690     -0.104667      -2.93822      -1.18703      0.527474      0.717831      0.798596      0.898362      0.986320       1.03266
  88  10 3672.8687    2.5300  7.1909 10.4760  0.0002  0.0490   0.0084   0.1293    0.0479   0.0000   442.4382     -0.742778       22.3161     -0.740644      -2.95805      0.305442      0.896137       1.20575       1.36441       1.53670       1.63823       1.71666
  89   0  959.5655    0.0349  0.0106  9.1646  0.0006  0.0108   0.0063   0.0051    0.0133   0.0000   436.7962     -0.475693       22.4458     -0.199283      -5.39995      -2.48842      0.243598      0.309124      0.348400      0.429319      0.508596      0.608877
  89   1 1421.7364    0.1557  0.2548  8.9043  0.0000  0.0093   0.0041   0.0212    0.0174   0.0000   440.1235     -0.466748       21.5387      0.396865      -4.24604     -0.105879      0.155104      0.227545      0.243929      0.281309      0.273758      0.297638
  89   2 1766.3055    0.4324  0.6751  8.8683  0.0000  0.0122   0.0058   0.0281    0.0404   0.0000   440.9508     0.0710406       22.0482     0.0542605      -4.43014     -0.136070      0.203621      0.292995      0.327341      0.364878      0.388774      0.413727
  89   3 2054.4950    0.8390  1.2881  8.8946  0.0000  0.0150   0.0079   0.0401    0.0810   0.0000   441.7878     -0.201842       21.9264      0.717073      -4.20641      0.663023      0.269929      0.368836      0.408643      0.467522      0.488831      0.507683
  89   4 2322.9038    1.4334  1.8334  9.2459  0.0001  0.0178   0.0105   0.0462    0.0952   0.0000   442.2609      0.280450       21.9624      0.872179      -3.02398      0.637525      0.320051      0.427080      0.481743      0.555888      0.587724      0.634449
  89   5 2568.6115    2.3130  1.9410  9.8665 -0.0003  0.0175   0.0159   0.0461    0.1106   0.0000   442.7147     -0.296896       22.2603      0.290658      -2.87285     -0.670597      0.323043      0.437129      0.484299      0.560610      0.592221      0.616511
  89   6 2806.2209    3.3991  1.7761 10.0588  0.0000  0.0160   0.0240   0.0420    0.1876   0.0000   443.0328      0.375806       22.5268     0.0731164      -3.57323    -0.0401193      0.300130      0.387909      0.430253      0.489689      0.526094      0.552161
  89   7 3036.2151    4.4516  1.7241 10.8854 -0.0000  0.0158   0.0325   0.0419    0.1638   0.0000   443.0666      0.633296       21.6142      0.328994      -2.68864     -0.421935      0.293460      0.402158      0.431346      0.506814      0.532477      0.571841
  89   8 3258.1069    4.2418  2.3632 11.0307  0.0000  0.0190   0.0256   0.0498    0.0912   0.0000   443.1706      0.103836       22.0678     -0.668313      -2.72045      -1.62350      0.346636      0.472373      0.528647      0.600759      0.636003      0.678672
  89   9 3474.8101    3.2765  4.0584 10.9727 -0.0007  0.0287   0.0152   0.0770    0.0565   0.0000   444.1755     -0.922545       20.5136     -0.885037      -1.46555      -2.74950      0.519787      0.708834      0.790701      0.897197      0.966095       1.02167
  90   0  964.7635    0.0334  0.0133  9.1788  0.0000  0.0136   0.0069   0.0091    0.0133   0.0000   436.4246     -0.113279       21.0411      0.930482      -3.33220     -0.285746      0.204390      0.215924      0.260622      0.344316      0.303135      0.336867
  90   1 1428.5147    0.1537  0.2166  8.8989  0.0000  0.0079   0.0042   0.0182    0.0169   0.0000   439.9394     -0.455693       21.5131      0.132758      -4.70885     -0.449333      0.142777      0.189761      0.217084      0.246039      0.249075      0.276414
  90   2 1773.6533    0.4455  0.7334  8.7734  0.0000  0.0120   0.0057   0.0299    0.0427   0.0000   440.6120   0.000343137       22.0347    -0.0969320      -4.80519     -0.734207      0.202870      0.290082      0.314822      0.353547      0.380175      0.402011
  90   3 2063.1576    0.8511  1.3345  8.8099  0.0000  0.0152   0.0077   0.0396    0.0797   0.0000   442.0887     -0.231815       22.1958     0.0235878      -4.12695      0.664279      0.269590      0.367984      0.412394      0.475285      0.498026      0.536216
  90   4 2332.3832    1.4606  1.8732  9.1909  0.0000  0.0177   0.0104   0.0465    0.0966   0.0000   441.7935      0.460289       21.5969      0.842101      -3.48834     -0.717850      0.319784      0.434002      0.488137      0.541052      0.575995      0.597054
  90   5 2578.9799    2.3631  1.9475  9.7672  0.0000  0.0174   0.0160   0.0456    0.1183   0.0000   442.1141      0.301221       22.1191      -1.21393      -3.40020      0.482463      0.324857      0.423778      0.475035      0.543511      0.583531      0.605515
  90   6 2817.6792    3.4747  1.6192 10.6366  0.0000  0.0153   0.0263   0.0404    0.1390   0.0000   442.7223      0.476176       22.0365     -0.882832      -3.41368      0.137920      0.294914      0.395708      0.449772      0.515446      0.549407      0.567516
  90   7 3048.4392    4.5160  1.7291 10.4092  0.0000  0.0153   0.0318   0.0408    0.2254   0.0000   442.6225      0.317605       22.3753     -0.644693      -3.97065     -0.443219      0.281249      0.377909      0.421611      0.470861      0.505600      0.529039
  90   8 3271.1470    4.1917  2.3782 11.2712  0.0000  0.0191   0.0252   0.0504    0.0731   0.0000   442.3893     -0.117144       22.8633    0.00435141      -2.76068     -0.367962      0.345308      0.470937      0.522075      0.602122      0.648079      0.688887
  90   9 3488.6717    3.2491  4.4043 10.8494  0.0017  0.0302   0.0141   0.0814    0.0571   0.0000   444.1810     -0.941088       21.2534      0.281536      -3.35290      -2.84427      0.527052      0.725740      0.804405      0.910595      0.956864       1.01174
  91   0  970.0507    0.0299  0.0127  9.1565 -0.0326  0.0128   0.0056   0.0068    0.0132   0.0000   437.2447      -1.95940       20.7321       1.17856      -4.29359      -1.19862      0.250914      0.307651      0.346636      0.473671      0.461504      0.487770
  91   1 1435.2336    0.1642  0.2699  8.8939  0.0000  0.0089   0.0041   0.0218    0.0176   0.0000   439.9397     -0.200208       22.3439     0.0984509      -4.27035     -0.366132      0.168486      0.224288      0.271633      0.265164      0.292858      0.297738
  91   2 1780.9564    0.4446  0.7072  8.8536  0.0000  0.0122   0.0059   0.0287    0.0426   0.0000   440.8162     -0.140793       22.3315      0.289990      -4.62116      0.614158      0.212094      0.298072      0.331818      0.372752      0.390990      0.409387
  91   3 2071.7582    0.8548  1.3902  8.8248  0.0000  0.0155   0.0075   0.0406    0.0785   0.0000   441.3345     -0.384838       21.5051     -0.148443      -4.39663     -0.951676      0.271926      0.376937      0.415878      0.463870      0.486717      0.517647
  91   4 2341.7991    1.5113  1.8644  9.2919 -0.0001  0.0177   0.0109   0.0463    0.1025   0.0000   442.2666     -0.493832       22.1280      0.320469      -4.73022      -1.53805      0.314925      0.423398      0.470528      0.534931      0.575047      0.602659
  91   5 2589.3197    2.3545  1.9254 10.1365  0.0000  0.0173   0.0164   0.0469    0.0979   0.0000   442.1267     0.0850175       21.4583     -0.588591      -4.00839     -0.430023      0.313485      0.425221      0.471084      0.533629      0.568240      0.603839
  91   6 2829.0904    3.4766  1.7417 10.5058 -0.0000  0.0158   0.0248   0.0416    0.1389   0.0000   442.5909     -0.812070       21.9561     0.0384029      -3.80038     -0.814090      0.284360      0.384978      0.434289      0.488417      0.510868      0.540429
  91   7 3060.6513    4.5333  1.7048 10.8332  0.0000  0.0153   0.0326   0.0409    0.1764   0.0000   443.0348      0.111883       21.6923     -0.993683      -3.19875     -0.490784      0.277676      0.365233      0.411743      0.468515      0.492346      0.518593
  91   8 3284.0932    4.1188  2.5773 11.2212  0.0000  0.0203   0.0236   0.0520    0.0728   0.0000   442.9790      0.280440       21.6578     -0.302049      -3.91054      -1.88031      0.357157      0.489652      0.536813      0.620898      0.662515      0.687965
  91   9 3502.5271    3.1827  4.5260 10.9197 -0.0024  0.0309   0.0135   0.0846    0.0546   0.0000   442.6771     -0.428175       21.5305       2.14982      -3.10387     -0.366722      0.545086      0.737480      0.835680      0.936208      0.998982       1.05284
  92   0  975.1871    0.0276  0.0082  9.1764 -0.0001  0.0200   0.0067   0.0067    0.0131   0.0000   437.6330      0.866061       22.2863      0.606578      -2.51768      -1.18184      0.221678      0.416157      0.321484      0.615272      0.642959      0.450605
  92   1 1441.9382    0.1560  0.2460  8.9270  0.0000  0.0087   0.0040   0.0203    0.0172   0.0000   440.0193     -0.249037       21.5714      0.272685      -4.20099      0.221492      0.144827      0.208207      0.242986      0.259049      0.280231      0.287455
  92   2 1788.1649    0.4557  0.7533  8.8893  0.0000  0.0122   0.0057   0.0302    0.0423   0.0000   441.2916     -0.224065       21.5518      0.204864      -4.84810     0.0285949      0.205492      0.290659      0.319800      0.368455      0.387804      0.398095
  92   4 2351.1722    1.5574  1.8600  9.1531  0.0000  0.0173   0.0109   0.0457    0.1175   0.0000   442.1296    -0.0331392       21.2964      -1.17817      -3.78596     -0.665103      0.308496      0.416241      0.464480      0.518084      0.550460      0.581143
  92   5 2599.5516    2.4375  2.0475  9.7911  0.0000  0.0179   0.0159   0.0469    0.1254   0.0000   442.1792      -1.03432       21.8485     -0.195734      -5.00525      -1.08347      0.313986      0.425446      0.473221      0.539895      0.586402      0.610923
  92   6 2840.4108    3.6356  1.6403 10.3844  0.0000  0.0150   0.0269   0.0399    0.1940   0.0000   442.2806      0.180934       21.5737    -0.0605314      -3.11655     -0.567433      0.273928      0.359756      0.407428      0.468829      0.492045      0.529415
  92   7 3072.7601    4.5098  1.7158 11.0546  0.0000  0.0155   0.0326   0.0408    0.1573   0.0000   442.1253     -0.172036       22.1967     -0.199992      -3.20237      -1.60371      0.284259      0.373196      0.416257      0.471718      0.503122      0.531925
  92   8 3297.0308    4.0956  2.6312 11.2591  0.0000  0.0201   0.0231   0.0539    0.0704   0.0000   442.6249      0.977341       21.3531     -0.256556      -3.41000      -1.39779      0.354257      0.476200      0.533453      0.609776      0.655555      0.697223
  92   9 3516.2061    3.1221  4.8571 10.8674  0.0019  0.0328   0.0126   0.0889    0.0575   0.0000   444.4778      0.149224       22.0148      0.552131      -2.81470      -2.28395      0.573110      0.773946      0.866734      0.976457       1.05155       1.09270
  93   1 1448.5524    0.1649  0.2558  8.8694  0.0000  0.0085   0.0041   0.0202    0.0175   0.0000   439.9921     -0.157413       21.9188      0.417623      -4.02118      0.576484      0.137796      0.202603      0.206961      0.250991      0.254692      0.268178
  93   2 1795.3402    0.4669  0.7367  8.8529  0.0000  0.0117   0.0058   0.0305    0.0433   0.0000   440.6799     -0.259801       22.4177     -0.206685      -4.91630      -1.23334      0.188282      0.267769      0.295990      0.333185      0.371738      0.387011
  93   3 2088.7766    0.8904  1.3852  8.8950  0.0035  0.0153   0.0079   0.0408    0.0833   0.0000   441.5825      0.495795       22.2384     -0.162824      -4.93465     -0.657385      0.259499      0.357174      0.394233      0.451848      0.466507      0.508217
  93   4 2360.4454    1.5648  1.9355  9.3047 -0.0000  0.0177   0.0106   0.0468    0.0948   0.0000   442.8363     -0.222678       22.2739    -0.0947127      -3.27986      0.193750      0.312903      0.415700      0.469589      0.537292      0.573358      0.599544
  93   5 2609.8176    2.4403  2.0389 10.0007 -0.0001  0.0179   0.0160   0.0476    0.1049   0.0000   442.2637     -0.737657       23.2706      0.722396      -4.18827     -0.523690      0.309967      0.418760      0.462593      0.529654      0.552678      0.580222
  93   6 2851.6438    3.6475  1.6706 10.5581  0.0000  0.0151   0.0263   0.0401    0.1480   0.0000   442.7251      0.221901       21.5764     -0.253007      -3.88417     -0.619414      0.275297      0.365126      0.410856      0.467082      0.495903      0.522960
  93   7 3084.8204    4.5766  1.7869 10.5338  0.0000  0.0156   0.0317   0.0414    0.2250   0.0000   443.0365      0.117022       21.6972     0.0507560      -4.08699     -0.294691      0.278069      0.374511      0.416740      0.469527      0.503532      0.525795
  93   8 3309.8491    4.0589  2.8072 11.0925  0.0000  0.0212   0.0218   0.0548    0.0722   0.0000   443.0744      0.381455       22.2455      0.140024      -3.22435      -1.20115      0.362392      0.493447      0.555474      0.634216      0.667252      0.705406
  93   9 3529.8610    3.0498  5.0970 10.8882  0.0010  0.0346   0.0120   0.0930    0.0540   0.0000   443.2255      0.401154       21.2701      -1.62725      -1.59125      0.265877      0.594312      0.804032      0.903036       1.02123       1.09413       1.14481
  94   1 1455.1390    0.1760  0.3277  8.8312  0.0000  0.0098   0.0040   0.0245    0.0185   0.0000   439.9915    -0.0581411       22.4233      0.388538      -3.99780    -0.0781824      0.171958      0.238589      0.271204      0.304357      0.328673      0.342681
  94   2 1802.4350    0.4760  0.8071  8.7943  0.0000  0.0121   0.0057   0.0308    0.0458   0.0000   440.5416     -0.295729       21.9376      0.363566      -4.72191      0.202100      0.217300      0.289740      0.338042      0.367535      0.410414      0.425950
  94   3 2097.2751    0.9047  1.3601  9.0582  0.0000  0.0152   0.0081   0.0405    0.0777   0.0000   441.8816    -0.0360120       22.1590     0.0290499      -3.78615     0.0815442      0.264084      0.365677      0.408716      0.470183      0.500068      0.527332
  94   4 2369.6307    1.6115  1.9196  9.4009  0.0000  0.0176   0.0112   0.0472    0.0981   0.0000   442.0420     -0.401186       22.1306      0.820798      -3.69882      0.225249      0.309553      0.412268      0.462308      0.519918      0.551053      0.588398
  94   5 2619.9638    2.5151  1.9793  9.9100  0.0000  0.0175   0.0166   0.0450    0.1214   0.0000   443.1433      0.229597       22.4539     -0.871719      -4.37559      0.753820      0.312498      0.410055      0.454275      0.525680      0.559755      0.596653
  94   6 2862.8508    3.7586  1.6495 10.4270  0.0000  0.0151   0.0274   0.0395    0.1873   0.0000   442.9579      0.145538       21.4373      0.718904      -3.66147     -0.406744      0.264960      0.353784      0.397040      0.452286      0.474026      0.498953
  94   7 3096.7851    4.5768  1.8484 11.0396 -0.0000  0.0159   0.0312   0.0422    0.1366   0.0000   442.8718      0.298906       22.7918     -0.216904      -3.28663      -1.45961      0.281820      0.374624      0.424484      0.490415      0.520117      0.537070
  94   8 3322.6422    3.9951  2.7648 11.2479 -0.0004  0.0209   0.0217   0.0554    0.0655   0.0000   443.1067     0.0234410       21.7231      0.616243      -3.83457      -1.66475      0.360370      0.478795      0.543811      0.606264      0.642067      0.673936
  94   9 3543.4507    3.0452  5.1148 10.8764 -0.0046  0.0353   0.0119   0.0937    0.0536   0.0000   442.7982      -1.12274       21.8321       2.15409      -4.55918      -2.18772      0.600508      0.819735      0.918567       1.03150       1.10375       1.16157
  95   1 1461.6874    0.1804  0.2651  8.8464  0.0000  0.0080   0.0041   0.0196    0.0178   0.0000   439.9592     -0.108188       22.3017      0.108220      -3.70096    -0.0224002      0.134827      0.193767      0.215797      0.251493      0.277425      0.299818
  95   2 1809.4915    0.4808  0.7926  8.9129  0.0000  0.0122   0.0059   0.0304    0.0440   0.0000   440.6917    -0.0369253       22.1259      0.191600      -5.12916    -0.0702912      0.209020      0.282770      0.320795      0.362133      0.381268      0.397622
  95   3 2105.6408    0.9289  1.4574  8.9405  0.0053  0.0157   0.0080   0.0415    0.0800   0.0000   441.5109     -0.750357       21.7425       1.07682      -3.88175      -1.00700      0.265928      0.358708      0.400367      0.457647      0.491044      0.516721
  95   4 2378.8034    1.5976  2.0421  9.2219  0.0000  0.0182   0.0106   0.0485    0.1087   0.0000   442.1531     0.0277941       22.9572     -0.340695      -4.54147     0.0121253      0.315376      0.416094      0.477771      0.531756      0.571393      0.598381
  95   5 2630.0104    2.5500  2.0050 10.2721 -0.0000  0.0173   0.0167   0.0470    0.0896   0.0000   441.9191    0.00561578       23.1346     -0.476617      -4.37830      0.349468      0.297700      0.402186      0.446631      0.514091      0.541353      0.575074
  95   6 2873.9795    3.8040  1.7734  9.8170  0.0000  0.0156   0.0260   0.0405    0.2925   0.0000   443.0359     -0.183436       22.4172     0.0335755      -3.96655      -1.13761      0.272941      0.354864      0.393934      0.451923      0.480268      0.504916
  95   7 3108.6609    4.4991  1.8198 11.0910  0.0000  0.0156   0.0305   0.0422    0.1252   0.0000   442.5829     -0.256749       22.1975     -0.139487      -3.14441      -1.21141      0.275025      0.368724      0.412395      0.467017      0.492267      0.528174
  95   8 3335.3088    3.9636  2.9591 11.1193  0.0003  0.0215   0.0209   0.0577    0.0710   0.0000   443.3969     0.0917703       21.8752      0.954101      -2.82068     -0.745459      0.371837      0.498923      0.565711      0.635047      0.682377      0.706281
  95   9 3556.9368    2.9755  5.3297 10.6996  0.0068  0.0352   0.0112   0.0971    0.0613   0.0000   443.8768     -0.492344       21.6451       2.79953      -3.43857     -0.453729      0.603818      0.817070      0.921129       1.03349       1.10738       1.17060
  96   0  995.5013    0.0343  0.0310  9.0913 -0.0075  0.0162   0.0058   0.0158    0.0131   0.0000   435.7711       1.33142       18.2280       1.74681      -4.23885       3.78194      0.247835      0.347931      0.450018      0.436186      0.433214      0.493468
  96   1 1468.2002    0.1791  0.2678  8.8572  0.0000  0.0080   0.0041   0.0197    0.0178   0.0000   439.8739     -0.316603       21.9102      0.337819      -4.50881     -0.325100      0.135431      0.185659      0.212545      0.226092      0.253452      0.255364
  96   2 1816.4698    0.4918  0.7939  8.8215  0.0000  0.0123   0.0060   0.0305    0.0489   0.0000   440.5336     0.0830833       21.7965     -0.188246      -3.84790     0.0339563      0.194278      0.279869      0.301176      0.353781      0.378529      0.391891
  96   3 2113.9582    0.9339  1.4764  9.0742  0.0000  0.0156   0.0079   0.0422    0.0713   0.0000   441.4001     -0.463518       21.8397     -0.616496      -4.46415      0.159753      0.267699      0.358614      0.404423      0.460474      0.487018      0.519276
  96   4 2387.8379    1.6371  2.0196  9.3199  0.0000  0.0185   0.0108   0.0478    0.1064   0.0000   441.7973      -1.10966       22.1519      0.431119      -4.40385     -0.462211      0.308212      0.417043      0.458978      0.529758      0.542526      0.586656
  96   5 2640.0848    2.5824  2.0505 10.0703 -0.0004  0.0174   0.0166   0.0471    0.1088   0.0000   442.0203     0.0633273       22.0683     -0.467118      -4.14849    -0.0748949      0.297295      0.393599      0.451221      0.505958      0.541203      0.565815
  96   6 2885.0255    3.8200  1.7486 10.8200  0.0000  0.0155   0.0268   0.0411    0.1261   0.0000   442.9811      0.121732       22.1723      0.236260      -4.31517      -1.56071      0.266429      0.352300      0.392333      0.452231      0.480349      0.504376
  96   7 3120.4964    4.5740  1.9426 10.8496  0.0000  0.0160   0.0297   0.0426    0.1468   0.0000   442.8750     -0.406115       21.6350    -0.0927388      -3.31845     -0.643137      0.284679      0.371142      0.419751      0.478827      0.513897      0.542592
  96   8 3348.0165    3.8635  3.0869 11.2882 -0.0001  0.0224   0.0200   0.0601    0.0606   0.0000   443.1139    -0.0270451       22.4231      0.579609      -2.79193     -0.860669      0.373503      0.511112      0.583814      0.657579      0.690310      0.725060
  96   9 3570.4139    2.9655  5.7585 10.8121 -0.0045  0.0385   0.0107   0.1029    0.0521   0.0000   443.3256     -0.153876       19.8266      0.895166      -1.74915      -2.13918      0.656737      0.878342       1.00240       1.12369       1.20503       1.28792
  97   0 1000.5330    0.0374  0.0141  9.1017  0.0000  0.0146   0.0071   0.0080    0.0128   0.0000   437.0027      0.434489       21.9748      0.580645      -4.07602      -1.81771      0.174911      0.218131      0.312778      0.362547      0.331423      0.357778
  97   1 1474.6261    0.1763  0.3500  8.8529  0.0000  0.0103   0.0040   0.0252    0.0187   0.0000   439.8585     0.0338301       22.0199     -0.305594      -3.97142      0.639216      0.161135      0.231230      0.259144      0.296715      0.316963      0.338906
  97   2 1823.4393    0.5057  0.8470  8.8236  0.0000  0.0125   0.0058   0.0315    0.0500   0.0000   440.7713     0.0704291       21.2972    -0.0199882      -3.72434     -0.247914      0.202639      0.277557      0.318316      0.351923      0.375887      0.405634
  97   3 2122.2563    0.9495  1.5001  9.0440  0.0000  0.0156   0.0078   0.0430    0.0732   0.0000   441.8985     -0.547474       21.6840    -0.0799216      -4.96790     -0.792051      0.253650      0.343218      0.391254      0.426970      0.467647      0.482404
  97   4 2396.8224    1.7129  2.0064  9.3746  0.0000  0.0177   0.0112   0.0476    0.1046   0.0000   441.9740     -0.552363       21.9485     -0.184798      -4.87085      0.198093      0.300643      0.406292      0.446554      0.517401      0.545540      0.582332
  97   5 2650.0817    2.6542  1.9263 10.1749  0.0000  0.0168   0.0177   0.0451    0.1142   0.0000   442.3507     -0.608202       22.1921    -0.0532203      -3.78779      0.893702      0.289278      0.388475      0.434980      0.496648      0.535186      0.565062
  97   6 2896.0685    3.8997  1.6596 10.7149 -0.0002  0.0149   0.0278   0.0393    0.1495   0.0000   443.0518     -0.274178       22.2020     -0.641270      -3.45554     -0.132044      0.256676      0.344095      0.388626      0.436529      0.479954      0.498966
  97   7 3132.2254    4.6109  1.9465 10.9400 -0.0000  0.0160   0.0298   0.0430    0.1362   0.0000   442.8724     -0.212504       22.3155     0.0774518      -3.36396     -0.591853      0.268732      0.362076      0.407643      0.461964      0.492022      0.517362
  97   8 3360.6702    3.8408  3.2333 11.0845 -0.0000  0.0232   0.0190   0.0615    0.0690   0.0000   443.3741    -0.0851981       21.8529     -0.828454      -3.64035      0.479424      0.388807      0.530287      0.599421      0.670840      0.712984      0.760761
  97   9 3583.7928    2.8438  5.7354 10.8513  0.0008  0.0391   0.0102   0.1051    0.0497   0.0000   442.9718     -0.332211       20.9488     -0.841038      -3.61168      -3.61846      0.640087      0.884193      0.978230       1.12920       1.18468       1.26792
  98   1 1481.0521    0.1909  0.3060  8.8842  0.0000  0.0086   0.0041   0.0208    0.0183   0.0000   439.8252     -0.139072       21.9783      0.265017      -4.37227     -0.153734      0.135649      0.189911      0.217065      0.240031      0.257401      0.257288
  98   2 1830.3374    0.5228  0.8826  8.7357  0.0000  0.0126   0.0058   0.0312    0.0536   0.0000   440.9197     -0.628027       21.8310    -0.0766806      -4.02447     -0.213678      0.197352      0.272193      0.301049      0.337517      0.355082      0.378191
  98   3 2130.5239    0.9718  1.4838  9.0492  0.0000  0.0156   0.0080   0.0409    0.0786   0.0000   441.5495     -0.294670       22.3048      0.843694      -4.37863      0.954118      0.254970      0.346691      0.389437      0.447974      0.467825      0.496465
  98   4 2405.7555    1.6739  2.0052  9.6899 -0.0000  0.0183   0.0112   0.0487    0.0878   0.0000   442.5463      0.154632       22.4165      0.228014      -3.66961     -0.424821      0.297556      0.409736      0.452408      0.512924      0.547879      0.582278
  98   5 2660.0243    2.7434  1.9906 10.1546  0.0000  0.0173   0.0176   0.0442    0.1135   0.0000   442.8310     -0.873459       22.0783      0.708972      -3.15344     -0.555924      0.286627      0.393943      0.433219      0.490743      0.521384      0.557400
  98   6 2906.9648    3.9400  1.7511 10.6003  0.0000  0.0152   0.0268   0.0404    0.1578   0.0000   442.5503      0.195933       21.0747     -0.490061      -3.40897     -0.733175      0.260552      0.342487      0.391001      0.445660      0.484754      0.511139
  98   7 3143.9701    4.5160  2.0450 11.1465  0.0000  0.0166   0.0283   0.0444    0.1078   0.0000   442.6233     -0.115966       22.7620      0.764916      -3.51765     -0.523058      0.285568      0.385753      0.430936      0.488424      0.520363      0.552089
  98   8 3373.1143    3.8167  3.3809 11.1692  0.0001  0.0237   0.0185   0.0638    0.0657   0.0000   443.8564     -0.510843       20.3690     -0.816414      -3.28585     -0.809295      0.395486      0.532738      0.599124      0.672373      0.716062      0.753451
  98   9 3597.1017    2.8443  6.1008 10.8570  0.0010  0.0409   0.0099   0.1094    0.0493   0.0000   443.4651     -0.590359       22.4738      -1.55086      -1.84631      -2.65780      0.676389      0.916871       1.02245       1.16429       1.24975       1.31671
  99   1 1487.4180    0.1893  0.3343  8.8600  0.0000  0.0098   0.0041   0.0220    0.0189   0.0000   439.5750     -0.186106       22.1956    -0.0988768      -4.07683     -0.409465      0.158451      0.219291      0.240261      0.268106      0.292491      0.287598
  99   2 1837.1590    0.5284  0.8866  8.8282  0.0000  0.0123   0.0058   0.0316    0.0501   0.0000   440.7566     -0.194285       21.5783      0.258109      -3.41219     -0.274725      0.202784      0.277566      0.311633      0.344185      0.376455      0.393592
  99   3 2138.6818    0.9886  1.4688  8.9658  0.0000  0.0153   0.0080   0.0405    0.0842   0.0000   441.2572     -0.302382       22.3436      0.400986      -4.73853      0.494423      0.251065      0.339064      0.381259      0.431351      0.453055      0.476933
  99   4 2414.5880    1.7400  2.1214  9.6053  0.0000  0.0188   0.0112   0.0493    0.0931   0.0000   441.9989     -0.169128       22.4952     -0.410947      -3.02688      0.510941      0.305938      0.417557      0.465839      0.531316      0.564933      0.602289
  99   5 2669.9624    2.7109  1.9280 10.4569 -0.0004  0.0171   0.0181   0.0448    0.0965   0.0000   442.9156     -0.423268       22.3963      0.246090      -4.67401      0.113600      0.279819      0.385454      0.430394      0.487150      0.512896      0.547987
  99   6 2917.8585    4.0222  1.7455 10.7009 -0.0000  0.0152   0.0273   0.0398    0.1455   0.0000   442.3793      0.315529       22.8724      0.447615      -3.73899     -0.500421      0.253267      0.340483      0.380675      0.438510      0.462564      0.490060
  99   7 3155.5807    4.5162  2.0507 11.0906  0.0000  0.0166   0.0282   0.0448    0.1143   0.0000   442.9533     -0.265502       22.0380      -1.54702      -1.78308      -1.42466      0.277934      0.378577      0.412167      0.475965      0.509861      0.536820
  99   8 3385.5587    3.6812  3.4166 11.2570 -0.0008  0.0241   0.0176   0.0661    0.0576   0.0000   443.3696      0.616333       21.3923      0.478115      -1.26879      -1.49555      0.388712      0.534616      0.599216      0.666050      0.724097      0.753541
  99   9 3610.3813    2.7880  6.3957 10.7535 -0.0007  0.0429   0.0094   0.1149    0.0497   0.0000   443.1951      -1.55974       21.3721      -1.41405      0.422700      -2.79179      0.707065      0.952806       1.06984       1.19917       1.29579       1.36251
 100   0 1015.5104    0.0326  0.0179  9.0891 -0.0056  0.0118   0.0056   0.0111    0.0127   0.0000   436.5577     0.0137869       21.9835      0.513620      -4.00715      0.206528      0.225583      0.247561      0.236010      0.270879      0.344602      0.331616
 100   1 1493.7197    0.1883  0.3395  8.8554  0.0000  0.0091   0.0040   0.0235    0.0188   0.0000   439.9141     -0.302867       21.9433      0.104503      -4.38061      0.287147      0.145796      0.200983      0.222014      0.244627      0.263461      0.281079
 100   2 1843.9465    0.5328  0.9444  8.8589 -0.0001  0.0130   0.0058   0.0330    0.0528   0.0000   440.6768     0.0703848       21.6238     -0.194604      -3.99731     -0.991712      0.210686      0.283472      0.314463      0.362850      0.386042      0.412759
 100   3 2146.7999    1.0181  1.6695  9.0758  0.0000  0.0166   0.0079   0.0440    0.0752   0.0000   441.4894    -0.0460428       22.4966     0.0420579      -4.21526      0.468873      0.269672      0.368477      0.418584      0.471229      0.494016      0.516475
 100   4 2423.4212    1.7609  2.1249  9.6079 -0.0002  0.0186   0.0110   0.0496    0.0937   0.0000   441.7534    -0.0724344       22.7260       1.05887      -3.79754    -0.0192993      0.304645      0.409535      0.451768      0.519537      0.551115      0.587242
 100   5 2679.7729    2.8007  2.0034 10.4537 -0.0060  0.0171   0.0179   0.0454    0.0985   0.0000   442.1849      0.306726       21.4221     -0.698473      -4.26709     -0.299868      0.275167      0.370383      0.414871      0.469209      0.500398      0.520318
 100   6 2928.6851    4.0359  1.7411 10.7523 -0.0000  0.0151   0.0275   0.0398    0.1494   0.0000   442.6667    -0.0167384       21.9029     -0.892332      -3.68665      0.357503      0.246838      0.326338      0.370514      0.412504      0.446773      0.463295
 100   7 3167.1722    4.5570  2.0950 11.1274  0.0000  0.0166   0.0277   0.0446    0.1084   0.0000   442.2364      0.494699       22.8689       1.00722      -3.39183      -1.23979      0.277176      0.371761      0.418150      0.470312      0.506353      0.536676
 100   8 3397.9730    3.7066  3.7804 10.9970  0.0009  0.0259   0.0166   0.0688    0.0698   0.0000   442.8158      0.277537       21.4181     -0.732413      -3.29028      -1.32681      0.428689      0.578928      0.646713      0.734303      0.781544      0.829194
 100   9 3623.6539    2.7648  6.5205 10.7589  0.0005  0.0436   0.0093   0.1165    0.0489   0.0000   442.6601      0.131858       21.2288     0.0634952      -1.57825      -1.91927      0.703324      0.958645       1.06554       1.20488       1.29250       1.36956
 101   0 1020.5183    0.0367  0.0448  9.1023  0.0000  0.0173   0.0051   0.0201    0.0128   0.0000   436.6173     -0.873361       22.3165      0.299156      -2.52180      -1.71803      0.246354      0.347686      0.405511      0.494956      0.477905      0.522321
 101   1 1500.0056    0.1991  0.3660  8.8500  0.0000  0.0099   0.0040   0.0234    0.0195   0.0000   439.7329     -0.421871       22.2195      0.203547      -4.40805     0.0359905      0.148452      0.197269      0.216201      0.260168      0.259633      0.276726
 101   2 1850.6789    0.5455  0.9589  8.8427  0.0000  0.0129   0.0059   0.0337    0.0544   0.0000   440.5785     0.0100306       22.2394     0.0136943      -4.40928     -0.212916      0.199435      0.274319      0.306489      0.342889      0.370131      0.386018
 101   3 2154.9374    1.0044  1.5441  9.1958 -0.0002  0.0160   0.0081   0.0424    0.0756   0.0000   441.6326      0.290148       22.4958      -1.06771      -3.28570     -0.134990      0.253985      0.343808      0.389880      0.442011      0.468754      0.500445
 101   4 2432.1518    1.8004  2.1333  9.7019  0.0000  0.0184   0.0115   0.0502    0.0953   0.0000   441.9144     -0.283813       21.6344   -0.00300557      -3.63739     -0.384335      0.295550      0.403486      0.456210      0.516995      0.553642      0.587673
 101   5 2689.6015    2.8456  1.9938 10.5223 -0.0003  0.0171   0.0185   0.0459    0.0996   0.0000   442.2457      0.313202       22.8142    -0.0612776      -4.00688      -1.08422      0.279224      0.378753      0.421230      0.482127      0.512475      0.543963
 101   6 2939.4470    4.0701  1.7727 10.9917  0.0000  0.0152   0.0276   0.0413    0.1248   0.0000   442.8322     -0.331319       21.6118   -0.00903399      -4.25489     -0.735487      0.245614      0.339087      0.375035      0.432952      0.451018      0.490294
 101   7 3178.6762    4.5031  2.1044 11.3915 -0.0000  0.0170   0.0276   0.0447    0.0889   0.0000   443.2936     -0.752833       22.2963      0.345028      -3.19483     -0.774811      0.270230      0.366923      0.409344      0.465891      0.494406      0.523795
 101   8 3410.3062    3.5731  3.6240 11.3973 -0.0008  0.0257   0.0166   0.0692    0.0530   0.0000   442.9103     -0.128538       20.2075     -0.900248      -2.89595     -0.879004      0.407300      0.554897      0.631121      0.706651      0.756478      0.802340
 102   0 1025.4587    0.0350  0.0193  9.0783  0.0000  0.0162   0.0050   0.0087    0.0126   0.0000   437.6085      0.369524       20.4886     0.0491860      -4.61272      -1.87185      0.148388      0.388816      0.292481      0.388437      0.426614      0.321610
 102   1 1506.2375    0.2035  0.3392  8.8499  0.0000  0.0092   0.0041   0.0209    0.0193   0.0000   439.6958     0.0401704       22.2853     0.0627878      -4.55350     -0.458782      0.134227      0.192081      0.213877      0.248993      0.250487      0.270283
 102   2 1857.3995    0.5417  0.9285  8.8696  0.0000  0.0126   0.0059   0.0329    0.0536   0.0000   440.7008     -0.319825       21.9450     -0.139440      -3.95214      0.160217      0.195621      0.268153      0.299858      0.338528      0.366591      0.388232
 102   3 2162.9250    1.0450  1.6580  8.9354  0.0000  0.0162   0.0079   0.0433    0.0888   0.0000   441.6860      0.411141       22.8606    -0.0904584      -4.10174      0.395940      0.256973      0.345849      0.383435      0.449406      0.480230      0.497152
 102   4 2440.9128    1.8558  2.1153  9.7184  0.0000  0.0183   0.0117   0.0490    0.0973   0.0000   441.5133     -0.322972       21.3884      0.842322      -3.94285      0.125152      0.290158      0.392196      0.445562      0.491683      0.525417      0.559699
 102   5 2699.3651    2.9089  2.0904  9.9344  0.0000  0.0170   0.0178   0.0466    0.1529   0.0000   442.4639     -0.383878       22.8860      0.317050      -3.83323    -0.0738696      0.273575      0.368660      0.411053      0.473402      0.506287      0.524603
 102   6 2950.1352    4.1452  1.7502 10.8986  0.0000  0.0151   0.0282   0.0401    0.1440   0.0000   442.8673    -0.0880251       21.8493      -1.05979      -3.07086     -0.158653      0.247115      0.329805      0.371076      0.414283      0.438953      0.460917
 102   7 3190.1230    4.4678  2.1597 11.2491  0.0000  0.0173   0.0268   0.0452    0.0979   0.0000   442.9054     -0.265603       22.4963     -0.666312      -3.68766     -0.890956      0.274063      0.371653      0.412292      0.474578      0.502947      0.527714
 102   8 3422.5737    3.5918  3.8832 11.2791  0.0007  0.0269   0.0159   0.0711    0.0568   0.0000   443.6669      0.525521       21.0207      0.290322      -3.38018      -2.60716      0.429832      0.588576      0.661777      0.746059      0.782309      0.826656
 103   0 1030.3035    0.0345  0.0212  9.0472  0.0000  0.0199   0.0042   0.0105    0.0125   0.0000   436.7791      0.441316       22.7811     0.0436841      -4.06693     -0.469415      0.295301      0.366377      0.535512      0.347930      0.369410      0.543493
 103   1 1512.4409    0.2021  0.3953  8.8529  0.0000  0.0099   0.0040   0.0251    0.0198   0.0000   439.9133    -0.0853243       22.1784     0.0150627      -4.57067     -0.120974      0.151150      0.197875      0.241480      0.269544      0.268901      0.289852
 103   2 1864.0638    0.5586  0.9802  8.9168  0.0000  0.0131   0.0060   0.0341    0.0553   0.0000   440.6882    -0.0287010       21.8156     0.0949184      -4.14859     -0.152957      0.198692      0.276819      0.307979      0.345104      0.360867      0.374923
 103   3 2170.8999    1.0657  1.7107  8.9268  0.0000  0.0166   0.0078   0.0437    0.0885   0.0000   441.1894     -0.182738       22.8091      0.502429      -3.79743     -0.336477      0.258695      0.354508      0.398424      0.446850      0.479298      0.512316
 103   4 2449.5175    1.8593  2.0492  9.7937  0.0000  0.0180   0.0120   0.0482    0.0961   0.0000   441.9778     -0.425941       22.7224     -0.143966      -3.40677    -0.0828203      0.278289      0.380967      0.426745      0.487790      0.509639      0.542576
 103   5 2709.0564    2.9086  2.0471 10.4789 -0.0000  0.0170   0.0180   0.0458    0.0968   0.0000   442.5124     -0.229320       22.7091     -0.403302      -3.50311     -0.119299      0.275916      0.371399      0.415209      0.470273      0.520779      0.545515
 103   6 2960.7606    4.1624  1.8655 10.8929 -0.0001  0.0157   0.0268   0.0411    0.1302   0.0000   442.8125      0.467375       22.6241     -0.425874      -4.02282    -0.0437729      0.250006      0.334367      0.378292      0.423565      0.456613      0.489065
 103   7 3201.5301    4.4073  2.3217 11.3804  0.0000  0.0178   0.0253   0.0478    0.0804   0.0000   443.0832       1.24527       21.8407     0.0614793      -3.05993   -0.00985103      0.286099      0.385429      0.434252      0.487410      0.519498      0.561229
 103   8 3434.9030    3.5118  4.1324 11.2505  0.0000  0.0282   0.0149   0.0757    0.0556   0.0000   443.7358     -0.211860       21.9482      0.805038      -1.09005      -1.78033      0.437508      0.591740      0.678675      0.753850      0.815062      0.846636
 104   0 1035.1388    0.0387  0.0279  9.0697  0.0000  0.0123   0.0044   0.0097    0.0125   0.0000   437.3131      0.360826       21.3881     -0.688600      -3.81333      0.111461      0.157878      0.260726      0.309603      0.286530      0.299435      0.327253
 104   1 1518.5795    0.2079  0.3915  8.8601  0.0000  0.0094   0.0040   0.0250    0.0200   0.0000   439.6222    -0.0455197       21.8242    -0.0439998      -3.96198      0.322383      0.146294      0.191091      0.221770      0.258549      0.287419      0.286221
 104   2 1870.6555    0.5735  1.0284  8.7776  0.0000  0.0131   0.0059   0.0339    0.0612   0.0000   440.4308     -0.114969       22.2357    -0.0661989      -3.84245      0.284757      0.199810      0.270922      0.310270      0.346868      0.359544      0.383675
 104   3 2178.7958    1.0762  1.7556  9.1496  0.0000  0.0171   0.0079   0.0450    0.0800   0.0000   441.9194      0.148879       21.7447     0.0786557      -4.16472      0.445120      0.262623      0.362739      0.407489      0.465727      0.492551      0.523049
 104   4 2458.0885    1.8949  2.1043  9.7214  0.0000  0.0182   0.0118   0.0484    0.1064   0.0000   442.0434      0.391664       21.7097      0.662567      -4.30996     -0.861869      0.291999      0.397366      0.449104      0.507911      0.539251      0.558044
 104   5 2718.7469    2.9920  1.9815 10.5230  0.0000  0.0165   0.0189   0.0449    0.1046   0.0000   442.8080      0.216209       22.2646      0.541078      -2.87274     0.0898613      0.260565      0.351569      0.390179      0.442145      0.473577      0.497942
 104   6 2971.3220    4.1869  1.8615 10.9188  0.0000  0.0156   0.0270   0.0412    0.1369   0.0000   442.9343      0.397638       22.5185      0.263631      -4.14847    -0.0529297      0.249220      0.338127      0.376208      0.427322      0.453381      0.482438
 104   7 3212.8430    4.4245  2.3407 11.1441  0.0000  0.0180   0.0251   0.0470    0.1035   0.0000   443.3971     -0.155889       22.4320     -0.604595      -3.94688      -1.52872      0.283696      0.385485      0.428514      0.488011      0.522091      0.552469
 104   8 3447.0934    3.4634  4.1215 11.2750  0.0011  0.0282   0.0147   0.0765    0.0565   0.0000   442.7006      0.164591       23.6465     -0.328714      -4.35216      -1.44580      0.442590      0.596290      0.679229      0.756767      0.814601      0.848155
 105   0 1039.9763    0.0355  0.0133  9.0707  0.0000  0.0085   0.0054   0.0075    0.0123   0.0000   436.8959      0.294103       21.8558     -0.402278      -4.43613      0.227597      0.162028      0.159735      0.193018      0.228068      0.242036      0.315600
 105   1 1524.7110    0.2179  0.3954  8.8603  0.0000  0.0095   0.0041   0.0231    0.0203   0.0000   439.8355     -0.355867       22.2562      0.386800      -4.11804      0.318551      0.147730      0.198514      0.218791      0.246366      0.264561      0.285042
 105   2 1877.2447    0.5879  0.9724  8.8051  0.0000  0.0125   0.0060   0.0325    0.0588   0.0000   440.1211     -0.255581       21.8229    -0.0277591      -4.49971     -0.142930      0.184299      0.249679      0.288668      0.321910      0.350198      0.365905
 105   3 2186.6774    1.1093  1.7383  9.0843  0.0000  0.0167   0.0081   0.0437    0.0857   0.0000   441.3939     -0.439856       21.4380    -0.0489446      -3.42529    -0.0998827      0.256187      0.356401      0.393617      0.454702      0.478584      0.510150
 105   4 2466.5744    1.9472  2.2212  9.5835  0.0000  0.0187   0.0116   0.0495    0.1178   0.0000   441.7581      0.408891       21.3004      0.151292      -4.03257     -0.730293      0.293840      0.393789      0.440286      0.504319      0.546364      0.558618
 105   5 2728.3316    3.0414  2.0589 10.2295 -0.0000  0.0168   0.0188   0.0450    0.1371   0.0000   442.8705      0.236650       22.3349     -0.212310      -3.95310     -0.475343      0.267842      0.361952      0.412877      0.463190      0.494733      0.529472
 105   6 2981.8627    4.3125  1.7936 10.8011 -0.0055  0.0150   0.0279   0.0394    0.1629   0.0000   442.9500      0.490152       22.4361     -0.983438      -3.89922     -0.387850      0.236534      0.315303      0.354022      0.402210      0.426922      0.452826
 105   7 3224.1631    4.4040  2.4234 11.2471  0.0000  0.0184   0.0244   0.0486    0.0899   0.0000   442.5522      0.216145       21.9987      0.830204      -2.85062     -0.717499      0.281996      0.387756      0.429728      0.492796      0.531245      0.571172
 105   8 3459.1402    3.4059  4.3161 11.2695 -0.0012  0.0295   0.0140   0.0794    0.0553   0.0000   444.0140       1.31713       22.2999     -0.634400      -3.00332     -0.292195      0.452959      0.620325      0.694766      0.783627      0.838663      0.880848
 106   0 1044.8177    0.0387  0.0406  9.0336  0.0000  0.0134   0.0046   0.0153    0.0126   0.0000   437.4217      0.294711       21.2557    0.00442355      -4.05589     -0.232897      0.183671      0.277581      0.323259      0.361176      0.357682      0.387244
 106   1 1530.7661    0.2088  0.3740  8.8638  0.0000  0.0091   0.0040   0.0229    0.0195   0.0000   439.7905     -0.498869       22.1372      0.433151      -4.91743      0.202921      0.135389      0.187176      0.207601      0.236868      0.245495      0.261563
 106   2 1883.7543    0.5835  0.9932  8.9640  0.0000  0.0132   0.0062   0.0338    0.0567   0.0000   440.4927      0.157482       21.9525     -0.625331      -4.56699      0.437930      0.191444      0.266083      0.294001      0.338461      0.353760      0.384490
 106   3 2194.4946    1.1170  1.7565  9.0040  0.0000  0.0165   0.0080   0.0449    0.0905   0.0000   441.6024      0.189151       22.1200     -0.491670      -4.22644      0.210660      0.251097      0.337021      0.382010      0.431752      0.456512      0.478904
 106   4 2475.1047    1.9640  2.2483  9.8278 -0.0002  0.0187   0.0117   0.0513    0.0971   0.0000   441.7100     -0.309899       22.0703      0.165507      -4.50104      0.327287      0.284726      0.386923      0.435410      0.485909      0.522257      0.553355
 106   5 2737.9657    3.0533  1.9761 10.4663  0.0001  0.0167   0.0193   0.0441    0.1174   0.0000   442.3069    -0.0296780       22.1078    -0.0466208      -3.59664     0.0240013      0.252398      0.344409      0.382305      0.430995      0.467049      0.488438
 106   6 2992.2811    4.3114  1.8693 10.8104 -0.0001  0.0151   0.0272   0.0409    0.1436   0.0000   443.2824      0.418163       22.4876      0.113599      -3.78301      -1.53447      0.240052      0.321208      0.358558      0.416195      0.448628      0.471583
 106   7 3235.3586    4.3575  2.5035 11.4264 -0.0004  0.0190   0.0240   0.0496    0.0782   0.0000   442.8479      0.550441       21.5603      0.205537      -3.02788      -1.09141      0.293804      0.394592      0.448087      0.505746      0.546562      0.579110
 106   8 3471.2234    3.3895  4.5815 11.0703  0.0005  0.0307   0.0131   0.0837    0.0607   0.0000   442.8082     -0.719297       23.1683      0.182585      -2.14957      -1.33991      0.467302      0.632958      0.711361      0.801656      0.869432      0.918697
 107   0 1049.6429    0.0460  0.0614  9.0057  0.0000  0.0140   0.0047   0.0181    0.0128   0.0000   436.6440       1.05478       22.8383      0.834380      -4.07229      0.251428      0.220387      0.320279      0.373197      0.393828      0.381632      0.375383
 107   1 1536.7790    0.2174  0.3904  8.8277  0.0000  0.0098   0.0040   0.0225    0.0202   0.0000   439.4963     -0.298168       21.9562      0.133651      -4.58318      0.223724      0.136457      0.195921      0.217115      0.252501      0.274871      0.279999
 107   2 1890.2380    0.6024  1.0789  8.8449  0.0000  0.0136   0.0061   0.0348    0.0613   0.0000   440.7074     -0.503959       22.5390      0.375929      -4.47972    -0.0948967      0.202314      0.273871      0.314369      0.346903      0.370228      0.398818
 107   3 2202.2790    1.1311  1.7667  9.1119  0.0005  0.0167   0.0081   0.0448    0.0844   0.0000   441.6466      0.120314       21.9666     -0.153122      -3.43534      0.197408      0.252914      0.342247      0.383821      0.428126      0.465506      0.488402
 107   4 2483.5043    1.9739  2.1799  9.9948  0.0000  0.0185   0.0121   0.0509    0.0893   0.0000   442.1790      0.520479       22.3545     -0.369926      -4.10721     -0.264402      0.281118      0.386530      0.431657      0.493705      0.515736      0.550445
 107   5 2747.4628    3.1157  2.0421 10.5449  0.0000  0.0170   0.0193   0.0447    0.1088   0.0000   442.1991     0.0166586       22.2080     -0.465409      -4.48921    -0.0180275      0.255986      0.349399      0.383776      0.441099      0.472744      0.500910
 107   6 3002.6706    4.3391  1.8869 10.9910  0.0000  0.0152   0.0273   0.0420    0.1257   0.0000   442.2141     -0.877664       22.5913     0.0302168      -3.81055      -1.31735      0.232484      0.313889      0.351089      0.399812      0.428811      0.457242
 107   7 3246.5696    4.3534  2.5670 11.2790 -0.0000  0.0192   0.0232   0.0505    0.0825   0.0000   442.9958      0.307762       21.9141     -0.150041      -3.10991      -1.08570      0.286940      0.393460      0.440796      0.497931      0.526400      0.559369
 107   8 3483.2344    3.4034  4.7637 10.9148  0.0007  0.0315   0.0127   0.0855    0.0655   0.0000   443.7066      0.359828       21.0599     -0.494472      -3.21634       1.54419      0.479391      0.650855      0.725905      0.818592      0.876925      0.921449
 108   1 1542.7812    0.2257  0.4482  8.8625  0.0000  0.0099   0.0040   0.0260    0.0212   0.0000   439.3762     -0.266925       22.1179      0.418634      -4.38881     -0.496517      0.146460      0.196576      0.221312      0.247577      0.267015      0.278453
 108   2 1896.7193    0.6091  0.9885  8.9681  0.0000  0.0129   0.0062   0.0331    0.0591   0.0000   440.2954     0.0994447       22.2328      0.242817      -4.74042    -0.0443557      0.184838      0.256768      0.285482      0.333479      0.344493      0.365512
 108   3 2209.9946    1.1441  1.8285  9.1578  0.0000  0.0169   0.0080   0.0458    0.0860   0.0000   441.3642     -0.302606       21.8590   -0.00643341      -4.39914      0.266107      0.256129      0.348642      0.394836      0.439508      0.471814      0.502715
 108   4 2491.8871    2.0258  2.2490  9.9497  0.0000  0.0191   0.0121   0.0503    0.0977   0.0000   441.7843     -0.628353       21.7561      0.256393      -3.71438    -0.0745353      0.282106      0.388825      0.433925      0.490687      0.527154      0.552889
 108   5 2756.9207    3.2062  2.0229 10.6717  0.0000  0.0165   0.0198   0.0448    0.1043   0.0000   442.5297      0.302613       22.2109      0.430014      -3.95329     -0.217365      0.248782      0.343747      0.380003      0.439495      0.463112      0.490574
 108   6 3012.9925    4.4097  1.8247 11.2885  0.0000  0.0152   0.0283   0.0409    0.1103   0.0000   442.5366      0.597621       21.7876    -0.0161529      -3.09369     -0.222112      0.228918      0.309623      0.340873      0.395366      0.414995      0.446916
 108   7 3257.6163    4.2610  2.7387 11.3651  0.0000  0.0198   0.0220   0.0531    0.0759   0.0000   443.2799     -0.183208       21.3294      0.708008      -2.69606     -0.880742      0.295853      0.407831      0.453097      0.519008      0.551662      0.585903
 108   8 3495.2396    3.2254  4.8356 11.1696 -0.0008  0.0327   0.0121   0.0895    0.0556   0.0000   443.2392      0.137837       21.4640     -0.233850      -2.75881     -0.945315      0.491105      0.667044      0.749202      0.834077      0.909490      0.966195
 109   1 1548.7300    0.2362  0.4821  8.8225  0.0000  0.0105   0.0040   0.0261    0.0221   0.0000   439.4222     0.0633068       21.8202     -0.137452      -4.37274      0.422646      0.161947      0.222098      0.251684      0.279861      0.300113      0.312438
 109   2 1903.0959    0.6066  1.1718  8.8656  0.0000  0.0143   0.0060   0.0373    0.0631   0.0000   440.0707      0.263039       22.0893      0.180521      -3.59089    -0.0367639      0.202665      0.281982      0.314753      0.356873      0.371560      0.400032
 109   3 2217.6311    1.1618  1.9007  9.1158  0.0000  0.0174   0.0079   0.0468    0.0880   0.0000   441.1963      0.637009       22.2121     -0.629939      -4.53027     -0.567080      0.258468      0.347410      0.395716      0.443611      0.482789      0.513295
 109   4 2500.2141    2.0691  2.2914  9.9654  0.0000  0.0191   0.0120   0.0515    0.0971   0.0000   441.4279      0.338448       22.9776     0.0291375      -3.96490      0.309662      0.287021      0.389314      0.439437      0.506662      0.532742      0.555597
 109   5 2766.3740    3.1839  2.0294 10.7655 -0.0000  0.0165   0.0195   0.0448    0.0936   0.0000   442.2367      0.356011       22.2751     -0.111290      -3.38169      0.290614      0.251317      0.335047      0.376311      0.420644      0.455353      0.481796
 109   6 3023.2768    4.4230  1.9541 10.9089  0.0000  0.0155   0.0268   0.0419    0.1335   0.0000   442.8590    -0.0932404       22.9797    -0.0921822      -3.70068     -0.500819      0.234299      0.316105      0.347662      0.402346      0.433049      0.464063
 109   7 3268.6916    4.2155  2.8475 11.3623 -0.0001  0.0205   0.0209   0.0539    0.0695   0.0000   442.9220     0.0426101       22.3488      0.589570      -3.21007     -0.436409      0.309265      0.421745      0.469383      0.538185      0.582042      0.610766
 109   8 3507.0594    3.2170  5.1828 11.1256 -0.0002  0.0346   0.0116   0.0948    0.0534   0.0000   443.4748      0.287152       20.2611      -1.11181      -2.32293      -1.41216      0.507372      0.693036      0.776656      0.867863      0.940149       1.00728
 110   0 1063.9195    0.0475  0.0626  9.0031  0.0000  0.0154   0.0042   0.0177    0.0125   0.0000   437.2765     -0.584095       21.6060      0.427465      -3.48768     -0.358797      0.195340      0.313291      0.334461      0.345329      0.428998      0.415369
 110   1 1554.6186    0.2351  0.4732  8.8047  0.0000  0.0103   0.0040   0.0260    0.0221   0.0000   439.5471     -0.116710       21.8154      0.261111      -4.21972      0.245518      0.140476      0.203146      0.222343      0.251733      0.260649      0.279399
 110   2 1909.4560    0.6149  1.1437  8.8653  0.0000  0.0138   0.0060   0.0367    0.0637   0.0000   440.4379     -0.104475       22.0822     -0.194607      -4.03810      0.396068      0.196388      0.268359      0.296841      0.339280      0.357264      0.383929
 110   3 2225.2672    1.1853  1.9091  9.0750  0.0000  0.0177   0.0080   0.0468    0.0949   0.0000   441.6119      0.251991       21.9812     -0.148328      -4.11814      0.222108      0.263453      0.368017      0.405933      0.463962      0.487770      0.516814
 110   4 2508.4808    2.1287  2.3340  9.8594  0.0000  0.0195   0.0123   0.0510    0.1137   0.0000   441.7522      0.813595       22.1243     -0.325282      -3.00331      0.380410      0.284984      0.388898      0.437331      0.496052      0.531799      0.561131
 110   5 2775.7930    3.3099  2.0624 10.3878  0.0000  0.0166   0.0198   0.0439    0.1338   0.0000   442.6983     -0.622344       22.5067    -0.0615842      -4.04299     -0.580577      0.249466      0.333544      0.369601      0.426513      0.450969      0.482712
 110   6 3033.5480    4.4553  1.9392 10.7778 -0.0000  0.0155   0.0268   0.0411    0.1514   0.0000   442.5283      0.195754       22.6189     -0.237832      -3.43014     -0.643834      0.229943      0.308525      0.347392      0.396275      0.428696      0.457206
 110   7 3279.7207    4.2290  2.8412 11.3278  0.0001  0.0202   0.0209   0.0553    0.0731   0.0000   443.1480      0.143058       21.9813      0.370266      -3.28148     -0.716226      0.300629      0.408765      0.457304      0.515863      0.544855      0.590535
 110   8 3518.9844    3.2149  5.3335 11.0521  0.0007  0.0354   0.0114   0.0961    0.0558   0.0000   443.2138     -0.152860       20.4518     -0.930084      -1.91653      -2.88086      0.522790      0.705127      0.800500      0.900800      0.974171       1.02176
 111   0 1068.5894    0.0540  0.1268  9.0079 -0.0023  0.0161   0.0047   0.0329    0.0130   0.0000   437.0737     -0.150073       22.1238     -0.236509      -4.20512      0.329889      0.210817      0.292098      0.349030      0.362496      0.412912      0.417522
 111   1 1560.5146    0.2344  0.4168  8.8530  0.0000  0.0093   0.0040   0.0231    0.0211   0.0000   439.5483     -0.304690       21.8209      0.134761      -3.74019      0.206514      0.136985      0.192100      0.210227      0.237874      0.263037      0.264949
 111   2 1915.8100    0.6302  1.1761  8.8008  0.0000  0.0136   0.0059   0.0372    0.0669   0.0000   440.5424     -0.368361       22.0786     -0.451137      -4.49111     -0.206084      0.201619      0.271981      0.310358      0.350277      0.366936      0.393020
 111   3 2232.8438    1.2025  1.9498  9.2009  0.0000  0.0174   0.0079   0.0468    0.0869   0.0000   441.4613      0.254929       22.3105      0.329551      -4.80428      0.614653      0.252194      0.341515      0.386947      0.445696      0.471426      0.498999
 111   4 2516.6659    2.0897  2.2805 10.1691 -0.0006  0.0190   0.0122   0.0520    0.0910   0.0000   441.6731      0.722174       22.3297      0.230015      -3.86932     0.0743906      0.283619      0.383496      0.438351      0.488942      0.520991      0.542969
 111   5 2785.1369    3.3347  1.9789 10.8291  0.0000  0.0162   0.0206   0.0438    0.1000   0.0000   442.3803     0.0758533       22.5968    -0.0356402      -3.81391      -1.00254      0.240847      0.327099      0.367137      0.414481      0.445155      0.467078
 111   6 3043.6775    4.5253  1.8736 10.9302  0.0000  0.0151   0.0280   0.0403    0.1539   0.0000   443.1620      0.364228       22.2705      0.618539      -4.50155     -0.630407      0.226240      0.305272      0.343087      0.390144      0.418699      0.437267
 111   7 3290.6633    4.1856  2.8903 11.3288  0.0000  0.0207   0.0208   0.0549    0.0776   0.0000   442.9545     -0.154128       21.2076     -0.914424      -2.91179      -1.35087      0.301475      0.406666      0.456534      0.523285      0.560761      0.596847
 111   8 3530.6999    3.1097  5.4326 11.1957 -0.0006  0.0369   0.0109   0.0997    0.0487   0.0000   443.9545       1.06980       23.0938     0.0248308      -3.94315      -2.11435      0.536963      0.734712      0.828797      0.930809       1.00543       1.06433
 112   0 1073.2853    0.0480  0.0754  9.0051  0.0000  0.0163   0.0044   0.0211    0.0126   0.0000   437.0799     0.0190334       22.1896     -0.356622      -3.85000      0.677985      0.175728      0.322090      0.307419      0.366515      0.343561      0.398328
 112   1 1566.3295    0.2400  0.5023  8.8138  0.0000  0.0106   0.0039   0.0266    0.0224   0.0000   439.5256     -0.200616       22.2395      0.180656      -4.75357      0.170522      0.141833      0.200899      0.223044      0.251473      0.262698      0.287263
 112   2 1922.0694    0.6569  1.2114  8.7597  0.0000  0.0140   0.0059   0.0363    0.0695   0.0000   440.4709     -0.228686       21.9859    -0.0846645      -4.54947     -0.143967      0.198244      0.271410      0.320178      0.354046      0.371078      0.395833
 112   3 2240.3539    1.2178  1.9714  9.1214  0.0000  0.0175   0.0080   0.0479    0.0971   0.0000   441.6411     -0.127906       22.4668      0.398949      -4.80158      0.117842      0.253092      0.340199      0.385160      0.433684      0.468281      0.492341
 112   4 2524.8605    2.1765  2.3596  9.9557  0.0000  0.0194   0.0124   0.0517    0.1108   0.0000   441.6427      0.402592       23.0580     -0.719690      -5.22730     -0.216224      0.285060      0.385282      0.439902      0.487717      0.531202      0.560276
 112   5 2794.4392    3.3776  2.0142 10.8080  0.0000  0.0164   0.0206   0.0442    0.1046   0.0000   442.4950    0.00925337       22.1074      0.479039      -3.52313     -0.383082      0.241087      0.329805      0.365819      0.414858      0.430947      0.455314
[truncated: 134,394 more chars]
