# Supplementary material for: Global-Mode Analysis of Full-Disk Data from the Michelson Doppler Imager and the Helioseismic and Magnetic Imager
Source: Sol Phys. 2018 Jan 31;293(2):29. doi: 10.1007/s11207-017-1201-5 (PMC6566312; doi:10.1007/s11207-017-1201-5)
Supplement: Supplementary file 3 — (TAR 230.0 MB) [file 11207_2017_1201_MOESM3_ESM.tar › MDI/mdifdvwap.4558.36]

   0  14 2093.4502    0.8202  0.4646  9.9451  0.0000  0.1019   0.1598   0.2870    0.4706   0.0000    -0.0000       0.00000       0.00000       0.00000       0.00000       0.00000       0.00000       0.00000       0.00000       0.00000       0.00000       0.00000       0.00000       0.00000       0.00000       0.00000       0.00000       0.00000       0.00000       0.00000       0.00000       0.00000       0.00000       0.00000       0.00000       0.00000       0.00000       0.00000       0.00000       0.00000       0.00000       0.00000       0.00000       0.00000       0.00000       0.00000       0.00000       0.00000       0.00000       0.00000       0.00000       0.00000       0.00000       0.00000       0.00000       0.00000       0.00000       0.00000       0.00000       0.00000       0.00000       0.00000       0.00000       0.00000       0.00000       0.00000       0.00000       0.00000       0.00000       0.00000       0.00000       0.00000       0.00000       0.00000       0.00000       0.00000       0.00000       0.00000       0.00000       0.00000       0.00000       0.00000
   0  16 2362.6952    1.4563  0.3345 11.4075  0.0000  0.1091   0.3496   0.2655    0.4249   0.0000    -0.0000       0.00000       0.00000       0.00000       0.00000       0.00000       0.00000       0.00000       0.00000       0.00000       0.00000       0.00000       0.00000       0.00000       0.00000       0.00000       0.00000       0.00000       0.00000       0.00000       0.00000       0.00000       0.00000       0.00000       0.00000       0.00000       0.00000       0.00000       0.00000       0.00000       0.00000       0.00000       0.00000       0.00000       0.00000       0.00000       0.00000       0.00000       0.00000       0.00000       0.00000       0.00000       0.00000       0.00000       0.00000       0.00000       0.00000       0.00000       0.00000       0.00000       0.00000       0.00000       0.00000       0.00000       0.00000       0.00000       0.00000       0.00000       0.00000       0.00000       0.00000       0.00000       0.00000       0.00000       0.00000       0.00000       0.00000       0.00000       0.00000       0.00000       0.00000       0.00000
   0  17 2496.2065    2.2934  0.9328 -1.0022  0.0000  0.1791   0.3751   0.5013 1000.0000   0.0000    -0.0000       0.00000       0.00000       0.00000       0.00000       0.00000       0.00000       0.00000       0.00000       0.00000       0.00000       0.00000       0.00000       0.00000       0.00000       0.00000       0.00000       0.00000       0.00000       0.00000       0.00000       0.00000       0.00000       0.00000       0.00000       0.00000       0.00000       0.00000       0.00000       0.00000       0.00000       0.00000       0.00000       0.00000       0.00000       0.00000       0.00000       0.00000       0.00000       0.00000       0.00000       0.00000       0.00000       0.00000       0.00000       0.00000       0.00000       0.00000       0.00000       0.00000       0.00000       0.00000       0.00000       0.00000       0.00000       0.00000       0.00000       0.00000       0.00000       0.00000       0.00000       0.00000       0.00000       0.00000       0.00000       0.00000       0.00000       0.00000       0.00000       0.00000       0.00000       0.00000
   0  21 3033.8589    3.8104  1.0786  1.8868  0.0000  0.1431   0.5346   0.4697 1000.0000   0.0000    -0.0000       0.00000       0.00000       0.00000       0.00000       0.00000       0.00000       0.00000       0.00000       0.00000       0.00000       0.00000       0.00000       0.00000       0.00000       0.00000       0.00000       0.00000       0.00000       0.00000       0.00000       0.00000       0.00000       0.00000       0.00000       0.00000       0.00000       0.00000       0.00000       0.00000       0.00000       0.00000       0.00000       0.00000       0.00000       0.00000       0.00000       0.00000       0.00000       0.00000       0.00000       0.00000       0.00000       0.00000       0.00000       0.00000       0.00000       0.00000       0.00000       0.00000       0.00000       0.00000       0.00000       0.00000       0.00000       0.00000       0.00000       0.00000       0.00000       0.00000       0.00000       0.00000       0.00000       0.00000       0.00000       0.00000       0.00000       0.00000       0.00000       0.00000       0.00000       0.00000
   0  22 3168.6565    4.2997  0.9991  7.3025  0.0000  0.1339   0.6764   0.6053  345.4762   0.0000    -0.0000       0.00000       0.00000       0.00000       0.00000       0.00000       0.00000       0.00000       0.00000       0.00000       0.00000       0.00000       0.00000       0.00000       0.00000       0.00000       0.00000       0.00000       0.00000       0.00000       0.00000       0.00000       0.00000       0.00000       0.00000       0.00000       0.00000       0.00000       0.00000       0.00000       0.00000       0.00000       0.00000       0.00000       0.00000       0.00000       0.00000       0.00000       0.00000       0.00000       0.00000       0.00000       0.00000       0.00000       0.00000       0.00000       0.00000       0.00000       0.00000       0.00000       0.00000       0.00000       0.00000       0.00000       0.00000       0.00000       0.00000       0.00000       0.00000       0.00000       0.00000       0.00000       0.00000       0.00000       0.00000       0.00000       0.00000       0.00000       0.00000       0.00000       0.00000       0.00000
   1  13 2020.8474    0.5872  0.3451 10.2530  0.0000  0.0806   0.0857   0.1612    0.1951   0.0000   306.7639      -50.0613       0.00000       0.00000       0.00000       0.00000       0.00000       0.00000       0.00000       0.00000       0.00000       0.00000       0.00000       0.00000       0.00000       0.00000       0.00000       0.00000       0.00000       0.00000       0.00000       0.00000       0.00000       0.00000       0.00000       0.00000       0.00000       0.00000       0.00000       0.00000       0.00000       0.00000       0.00000       0.00000       0.00000       0.00000       107.713       45.0758       0.00000       0.00000       0.00000       0.00000       0.00000       0.00000       0.00000       0.00000       0.00000       0.00000       0.00000       0.00000       0.00000       0.00000       0.00000       0.00000       0.00000       0.00000       0.00000       0.00000       0.00000       0.00000       0.00000       0.00000       0.00000       0.00000       0.00000       0.00000       0.00000       0.00000       0.00000       0.00000       0.00000       0.00000
   1  14 2156.7188    0.7308  0.6365 10.4749 -0.0012  0.1658   0.0812   0.2053    0.3018   0.0000   365.8997       19.9008       0.00000       0.00000       0.00000       0.00000       0.00000       0.00000       0.00000       0.00000       0.00000       0.00000       0.00000       0.00000       0.00000       0.00000       0.00000       0.00000       0.00000       0.00000       0.00000       0.00000       0.00000       0.00000       0.00000       0.00000       0.00000       0.00000       0.00000       0.00000       0.00000       0.00000       0.00000       0.00000       0.00000       0.00000       238.753       89.5676       0.00000       0.00000       0.00000       0.00000       0.00000       0.00000       0.00000       0.00000       0.00000       0.00000       0.00000       0.00000       0.00000       0.00000       0.00000       0.00000       0.00000       0.00000       0.00000       0.00000       0.00000       0.00000       0.00000       0.00000       0.00000       0.00000       0.00000       0.00000       0.00000       0.00000       0.00000       0.00000       0.00000       0.00000
   1  15 2291.7808    1.3130  1.3378  9.1892 -0.0243  0.1097   0.0858   0.2885    3.7723   0.0000   426.7570       55.1225       0.00000       0.00000       0.00000       0.00000       0.00000       0.00000       0.00000       0.00000       0.00000       0.00000       0.00000       0.00000       0.00000       0.00000       0.00000       0.00000       0.00000       0.00000       0.00000       0.00000       0.00000       0.00000       0.00000       0.00000       0.00000       0.00000       0.00000       0.00000       0.00000       0.00000       0.00000       0.00000       0.00000       0.00000       133.527       75.3409       0.00000       0.00000       0.00000       0.00000       0.00000       0.00000       0.00000       0.00000       0.00000       0.00000       0.00000       0.00000       0.00000       0.00000       0.00000       0.00000       0.00000       0.00000       0.00000       0.00000       0.00000       0.00000       0.00000       0.00000       0.00000       0.00000       0.00000       0.00000       0.00000       0.00000       0.00000       0.00000       0.00000       0.00000
   1  16 2425.5180    1.5610  1.0020 10.4672  0.0000  0.2125   0.1239   0.2430    0.7440   0.0000   586.5758      -71.5494       0.00000       0.00000       0.00000       0.00000       0.00000       0.00000       0.00000       0.00000       0.00000       0.00000       0.00000       0.00000       0.00000       0.00000       0.00000       0.00000       0.00000       0.00000       0.00000       0.00000       0.00000       0.00000       0.00000       0.00000       0.00000       0.00000       0.00000       0.00000       0.00000       0.00000       0.00000       0.00000       0.00000       0.00000       316.125       111.111       0.00000       0.00000       0.00000       0.00000       0.00000       0.00000       0.00000       0.00000       0.00000       0.00000       0.00000       0.00000       0.00000       0.00000       0.00000       0.00000       0.00000       0.00000       0.00000       0.00000       0.00000       0.00000       0.00000       0.00000       0.00000       0.00000       0.00000       0.00000       0.00000       0.00000       0.00000       0.00000       0.00000       0.00000
   1  17 2559.2070    2.2231  1.1632  4.5808  0.0000  0.1609   0.1554   0.2616  451.1209   0.0000   307.0597       144.316       0.00000       0.00000       0.00000       0.00000       0.00000       0.00000       0.00000       0.00000       0.00000       0.00000       0.00000       0.00000       0.00000       0.00000       0.00000       0.00000       0.00000       0.00000       0.00000       0.00000       0.00000       0.00000       0.00000       0.00000       0.00000       0.00000       0.00000       0.00000       0.00000       0.00000       0.00000       0.00000       0.00000       0.00000       236.487       88.6192       0.00000       0.00000       0.00000       0.00000       0.00000       0.00000       0.00000       0.00000       0.00000       0.00000       0.00000       0.00000       0.00000       0.00000       0.00000       0.00000       0.00000       0.00000       0.00000       0.00000       0.00000       0.00000       0.00000       0.00000       0.00000       0.00000       0.00000       0.00000       0.00000       0.00000       0.00000       0.00000       0.00000       0.00000
   1  18 2693.2992    2.6988  1.1724  4.7768  0.0000  0.1027   0.1890   0.2953  642.5071   0.0000   487.1011      -15.8591       0.00000       0.00000       0.00000       0.00000       0.00000       0.00000       0.00000       0.00000       0.00000       0.00000       0.00000       0.00000       0.00000       0.00000       0.00000       0.00000       0.00000       0.00000       0.00000       0.00000       0.00000       0.00000       0.00000       0.00000       0.00000       0.00000       0.00000       0.00000       0.00000       0.00000       0.00000       0.00000       0.00000       0.00000       143.567       58.7986       0.00000       0.00000       0.00000       0.00000       0.00000       0.00000       0.00000       0.00000       0.00000       0.00000       0.00000       0.00000       0.00000       0.00000       0.00000       0.00000       0.00000       0.00000       0.00000       0.00000       0.00000       0.00000       0.00000       0.00000       0.00000       0.00000       0.00000       0.00000       0.00000       0.00000       0.00000       0.00000       0.00000       0.00000
   1  19 2828.0358    3.2301  0.6250 12.5256  0.0000  0.1092   0.3016   0.1821    0.4609   0.0000   360.7466       98.0599       0.00000       0.00000       0.00000       0.00000       0.00000       0.00000       0.00000       0.00000       0.00000       0.00000       0.00000       0.00000       0.00000       0.00000       0.00000       0.00000       0.00000       0.00000       0.00000       0.00000       0.00000       0.00000       0.00000       0.00000       0.00000       0.00000       0.00000       0.00000       0.00000       0.00000       0.00000       0.00000       0.00000       0.00000       148.745       62.5393       0.00000       0.00000       0.00000       0.00000       0.00000       0.00000       0.00000       0.00000       0.00000       0.00000       0.00000       0.00000       0.00000       0.00000       0.00000       0.00000       0.00000       0.00000       0.00000       0.00000       0.00000       0.00000       0.00000       0.00000       0.00000       0.00000       0.00000       0.00000       0.00000       0.00000       0.00000       0.00000       0.00000       0.00000
   1  21 3098.2854    3.5973  1.4798  8.9324 -0.0036  0.1085   0.2238   0.3523   13.4420   0.0000   527.9906       74.5301       0.00000       0.00000       0.00000       0.00000       0.00000       0.00000       0.00000       0.00000       0.00000       0.00000       0.00000       0.00000       0.00000       0.00000       0.00000       0.00000       0.00000       0.00000       0.00000       0.00000       0.00000       0.00000       0.00000       0.00000       0.00000       0.00000       0.00000       0.00000       0.00000       0.00000       0.00000       0.00000       0.00000       0.00000       136.979       78.0350       0.00000       0.00000       0.00000       0.00000       0.00000       0.00000       0.00000       0.00000       0.00000       0.00000       0.00000       0.00000       0.00000       0.00000       0.00000       0.00000       0.00000       0.00000       0.00000       0.00000       0.00000       0.00000       0.00000       0.00000       0.00000       0.00000       0.00000       0.00000       0.00000       0.00000       0.00000       0.00000       0.00000       0.00000
   1  23 3368.6548    3.8157  2.1406 -0.0179  0.0000  0.1339   0.2044   0.4638 1000.0000   0.0000   271.8589      -63.0167       0.00000       0.00000       0.00000       0.00000       0.00000       0.00000       0.00000       0.00000       0.00000       0.00000       0.00000       0.00000       0.00000       0.00000       0.00000       0.00000       0.00000       0.00000       0.00000       0.00000       0.00000       0.00000       0.00000       0.00000       0.00000       0.00000       0.00000       0.00000       0.00000       0.00000       0.00000       0.00000       0.00000       0.00000       165.984       101.038       0.00000       0.00000       0.00000       0.00000       0.00000       0.00000       0.00000       0.00000       0.00000       0.00000       0.00000       0.00000       0.00000       0.00000       0.00000       0.00000       0.00000       0.00000       0.00000       0.00000       0.00000       0.00000       0.00000       0.00000       0.00000       0.00000       0.00000       0.00000       0.00000       0.00000       0.00000       0.00000       0.00000       0.00000
   1  24 3504.1811    3.1169  3.2494  2.4994  0.0000  0.1919   0.1213   0.5715 1000.0000   0.0000   740.1213       176.687       0.00000       0.00000       0.00000       0.00000       0.00000       0.00000       0.00000       0.00000       0.00000       0.00000       0.00000       0.00000       0.00000       0.00000       0.00000       0.00000       0.00000       0.00000       0.00000       0.00000       0.00000       0.00000       0.00000       0.00000       0.00000       0.00000       0.00000       0.00000       0.00000       0.00000       0.00000       0.00000       0.00000       0.00000       246.975       135.129       0.00000       0.00000       0.00000       0.00000       0.00000       0.00000       0.00000       0.00000       0.00000       0.00000       0.00000       0.00000       0.00000       0.00000       0.00000       0.00000       0.00000       0.00000       0.00000       0.00000       0.00000       0.00000       0.00000       0.00000       0.00000       0.00000       0.00000       0.00000       0.00000       0.00000       0.00000       0.00000       0.00000       0.00000
   1  25 3640.3219    2.6322  4.6955  3.4988  0.0000  0.2388   0.0921   0.8192  728.6479   0.0000   252.0239      -201.499       0.00000       0.00000       0.00000       0.00000       0.00000       0.00000       0.00000       0.00000       0.00000       0.00000       0.00000       0.00000       0.00000       0.00000       0.00000       0.00000       0.00000       0.00000       0.00000       0.00000       0.00000       0.00000       0.00000       0.00000       0.00000       0.00000       0.00000       0.00000       0.00000       0.00000       0.00000       0.00000       0.00000       0.00000       275.527       158.623       0.00000       0.00000       0.00000       0.00000       0.00000       0.00000       0.00000       0.00000       0.00000       0.00000       0.00000       0.00000       0.00000       0.00000       0.00000       0.00000       0.00000       0.00000       0.00000       0.00000       0.00000       0.00000       0.00000       0.00000       0.00000       0.00000       0.00000       0.00000       0.00000       0.00000       0.00000       0.00000       0.00000       0.00000
   1  26 3776.4650    2.3366  6.4378  9.3599  0.0219  0.2982   0.0683   0.8843    0.8709   0.0000   779.7524      -351.029       0.00000       0.00000       0.00000       0.00000       0.00000       0.00000       0.00000       0.00000       0.00000       0.00000       0.00000       0.00000       0.00000       0.00000       0.00000       0.00000       0.00000       0.00000       0.00000       0.00000       0.00000       0.00000       0.00000       0.00000       0.00000       0.00000       0.00000       0.00000       0.00000       0.00000       0.00000       0.00000       0.00000       0.00000       417.715       198.339       0.00000       0.00000       0.00000       0.00000       0.00000       0.00000       0.00000       0.00000       0.00000       0.00000       0.00000       0.00000       0.00000       0.00000       0.00000       0.00000       0.00000       0.00000       0.00000       0.00000       0.00000       0.00000       0.00000       0.00000       0.00000       0.00000       0.00000       0.00000       0.00000       0.00000       0.00000       0.00000       0.00000       0.00000
   2  12 1945.8568    0.5907  0.7443  8.9953  0.0000  0.1113   0.0377   0.1546    0.3313   0.0000   461.7852      -15.3578       20.0631       1.51706       0.00000       0.00000       0.00000       0.00000       0.00000       0.00000       0.00000       0.00000       0.00000       0.00000       0.00000       0.00000       0.00000       0.00000       0.00000       0.00000       0.00000       0.00000       0.00000       0.00000       0.00000       0.00000       0.00000       0.00000       0.00000       0.00000       0.00000       0.00000       0.00000       0.00000       0.00000       0.00000       92.1315       67.3089       40.3171       10.4815       0.00000       0.00000       0.00000       0.00000       0.00000       0.00000       0.00000       0.00000       0.00000       0.00000       0.00000       0.00000       0.00000       0.00000       0.00000       0.00000       0.00000       0.00000       0.00000       0.00000       0.00000       0.00000       0.00000       0.00000       0.00000       0.00000       0.00000       0.00000       0.00000       0.00000       0.00000       0.00000
   2  13 2081.9169    0.7850  1.1438  7.5640  0.0000  0.1084   0.0431   0.2131    1.9822   0.0000   407.7961       32.4286      -16.3634      -2.53066       0.00000       0.00000       0.00000       0.00000       0.00000       0.00000       0.00000       0.00000       0.00000       0.00000       0.00000       0.00000       0.00000       0.00000       0.00000       0.00000       0.00000       0.00000       0.00000       0.00000       0.00000       0.00000       0.00000       0.00000       0.00000       0.00000       0.00000       0.00000       0.00000       0.00000       0.00000       0.00000       76.2844       58.3780       34.3131       10.6019       0.00000       0.00000       0.00000       0.00000       0.00000       0.00000       0.00000       0.00000       0.00000       0.00000       0.00000       0.00000       0.00000       0.00000       0.00000       0.00000       0.00000       0.00000       0.00000       0.00000       0.00000       0.00000       0.00000       0.00000       0.00000       0.00000       0.00000       0.00000       0.00000       0.00000       0.00000       0.00000
   2  14 2217.5121    1.0132  1.0169  0.8005  0.0000  0.0677   0.0576   0.1746 1000.0000   0.0000   408.5657      -42.9925      -4.70510       11.3715       0.00000       0.00000       0.00000       0.00000       0.00000       0.00000       0.00000       0.00000       0.00000       0.00000       0.00000       0.00000       0.00000       0.00000       0.00000       0.00000       0.00000       0.00000       0.00000       0.00000       0.00000       0.00000       0.00000       0.00000       0.00000       0.00000       0.00000       0.00000       0.00000       0.00000       0.00000       0.00000       51.9126       42.8500       23.0192       8.70319       0.00000       0.00000       0.00000       0.00000       0.00000       0.00000       0.00000       0.00000       0.00000       0.00000       0.00000       0.00000       0.00000       0.00000       0.00000       0.00000       0.00000       0.00000       0.00000       0.00000       0.00000       0.00000       0.00000       0.00000       0.00000       0.00000       0.00000       0.00000       0.00000       0.00000       0.00000       0.00000
   2  16 2485.8922    1.8603  1.3004  8.2995 -0.0000  0.0869   0.0975   0.2036    5.1177   0.0000   466.3148       31.0718       43.9226       8.88562       0.00000       0.00000       0.00000       0.00000       0.00000       0.00000       0.00000       0.00000       0.00000       0.00000       0.00000       0.00000       0.00000       0.00000       0.00000       0.00000       0.00000       0.00000       0.00000       0.00000       0.00000       0.00000       0.00000       0.00000       0.00000       0.00000       0.00000       0.00000       0.00000       0.00000       0.00000       0.00000       66.0663       59.3398       24.9462       10.6669       0.00000       0.00000       0.00000       0.00000       0.00000       0.00000       0.00000       0.00000       0.00000       0.00000       0.00000       0.00000       0.00000       0.00000       0.00000       0.00000       0.00000       0.00000       0.00000       0.00000       0.00000       0.00000       0.00000       0.00000       0.00000       0.00000       0.00000       0.00000       0.00000       0.00000       0.00000       0.00000
   2  17 2619.6486    2.3874  1.2088  5.0050  0.0000  0.1288   0.1470   0.2300  223.2302   0.0000   415.0230       25.0890       9.21000       1.16400       0.00000       0.00000       0.00000       0.00000       0.00000       0.00000       0.00000       0.00000       0.00000       0.00000       0.00000       0.00000       0.00000       0.00000       0.00000       0.00000       0.00000       0.00000       0.00000       0.00000       0.00000       0.00000       0.00000       0.00000       0.00000       0.00000       0.00000       0.00000       0.00000       0.00000       0.00000       0.00000       97.9558       67.8018       40.2484       11.2006       0.00000       0.00000       0.00000       0.00000       0.00000       0.00000       0.00000       0.00000       0.00000       0.00000       0.00000       0.00000       0.00000       0.00000       0.00000       0.00000       0.00000       0.00000       0.00000       0.00000       0.00000       0.00000       0.00000       0.00000       0.00000       0.00000       0.00000       0.00000       0.00000       0.00000       0.00000       0.00000
   2  18 2754.4098    2.8224  1.2511  9.9792  0.0000  0.0864   0.1504   0.2055    2.2214   0.0000   517.9666       93.7527       20.2775       20.0824       0.00000       0.00000       0.00000       0.00000       0.00000       0.00000       0.00000       0.00000       0.00000       0.00000       0.00000       0.00000       0.00000       0.00000       0.00000       0.00000       0.00000       0.00000       0.00000       0.00000       0.00000       0.00000       0.00000       0.00000       0.00000       0.00000       0.00000       0.00000       0.00000       0.00000       0.00000       0.00000       77.1614       54.3039       29.3917       9.63187       0.00000       0.00000       0.00000       0.00000       0.00000       0.00000       0.00000       0.00000       0.00000       0.00000       0.00000       0.00000       0.00000       0.00000       0.00000       0.00000       0.00000       0.00000       0.00000       0.00000       0.00000       0.00000       0.00000       0.00000       0.00000       0.00000       0.00000       0.00000       0.00000       0.00000       0.00000       0.00000
   2  19 2889.6587    3.7333  1.0264  4.2134  0.0000  0.0623   0.2337   0.2172 1000.0000   0.0000   467.9864       77.9986       22.9352      -5.65183       0.00000       0.00000       0.00000       0.00000       0.00000       0.00000       0.00000       0.00000       0.00000       0.00000       0.00000       0.00000       0.00000       0.00000       0.00000       0.00000       0.00000       0.00000       0.00000       0.00000       0.00000       0.00000       0.00000       0.00000       0.00000       0.00000       0.00000       0.00000       0.00000       0.00000       0.00000       0.00000       48.3108       41.4817       20.0446       8.24430       0.00000       0.00000       0.00000       0.00000       0.00000       0.00000       0.00000       0.00000       0.00000       0.00000       0.00000       0.00000       0.00000       0.00000       0.00000       0.00000       0.00000       0.00000       0.00000       0.00000       0.00000       0.00000       0.00000       0.00000       0.00000       0.00000       0.00000       0.00000       0.00000       0.00000       0.00000       0.00000
   2  20 3024.7934    4.0815  1.1814 -1.8303  0.0000  0.0874   0.2251   0.2046 1000.0000   0.0000   511.3846       5.08329       38.5777       4.11488       0.00000       0.00000       0.00000       0.00000       0.00000       0.00000       0.00000       0.00000       0.00000       0.00000       0.00000       0.00000       0.00000       0.00000       0.00000       0.00000       0.00000       0.00000       0.00000       0.00000       0.00000       0.00000       0.00000       0.00000       0.00000       0.00000       0.00000       0.00000       0.00000       0.00000       0.00000       0.00000       68.7412       56.8246       24.4521       10.8739       0.00000       0.00000       0.00000       0.00000       0.00000       0.00000       0.00000       0.00000       0.00000       0.00000       0.00000       0.00000       0.00000       0.00000       0.00000       0.00000       0.00000       0.00000       0.00000       0.00000       0.00000       0.00000       0.00000       0.00000       0.00000       0.00000       0.00000       0.00000       0.00000       0.00000       0.00000       0.00000
   2  21 3159.7043    4.2585  1.2251  5.9943  0.0000  0.2390   0.2577   0.2230  336.6173   0.0000   504.7986       6.92529       5.04106       8.57272       0.00000       0.00000       0.00000       0.00000       0.00000       0.00000       0.00000       0.00000       0.00000       0.00000       0.00000       0.00000       0.00000       0.00000       0.00000       0.00000       0.00000       0.00000       0.00000       0.00000       0.00000       0.00000       0.00000       0.00000       0.00000       0.00000       0.00000       0.00000       0.00000       0.00000       0.00000       0.00000       247.506       174.822       60.9523       10.5420       0.00000       0.00000       0.00000       0.00000       0.00000       0.00000       0.00000       0.00000       0.00000       0.00000       0.00000       0.00000       0.00000       0.00000       0.00000       0.00000       0.00000       0.00000       0.00000       0.00000       0.00000       0.00000       0.00000       0.00000       0.00000       0.00000       0.00000       0.00000       0.00000       0.00000       0.00000       0.00000
   2  22 3295.1248    3.6764  1.8646  3.5520  0.0000  0.1007   0.1557   0.2453 1000.0000   0.0000   440.8625       73.6027       44.8197       33.9709       0.00000       0.00000       0.00000       0.00000       0.00000       0.00000       0.00000       0.00000       0.00000       0.00000       0.00000       0.00000       0.00000       0.00000       0.00000       0.00000       0.00000       0.00000       0.00000       0.00000       0.00000       0.00000       0.00000       0.00000       0.00000       0.00000       0.00000       0.00000       0.00000       0.00000       0.00000       0.00000       75.8140       57.1494       37.6186       11.9318       0.00000       0.00000       0.00000       0.00000       0.00000       0.00000       0.00000       0.00000       0.00000       0.00000       0.00000       0.00000       0.00000       0.00000       0.00000       0.00000       0.00000       0.00000       0.00000       0.00000       0.00000       0.00000       0.00000       0.00000       0.00000       0.00000       0.00000       0.00000       0.00000       0.00000       0.00000       0.00000
   2  23 3430.9089    3.4170  2.3806 10.7924  0.0157  0.1231   0.1379   0.2870    0.7796   0.0000   404.3933       63.4598       27.9248    -0.0160061       0.00000       0.00000       0.00000       0.00000       0.00000       0.00000       0.00000       0.00000       0.00000       0.00000       0.00000       0.00000       0.00000       0.00000       0.00000       0.00000       0.00000       0.00000       0.00000       0.00000       0.00000       0.00000       0.00000       0.00000       0.00000       0.00000       0.00000       0.00000       0.00000       0.00000       0.00000       0.00000       104.472       77.9393       41.1325       13.0343       0.00000       0.00000       0.00000       0.00000       0.00000       0.00000       0.00000       0.00000       0.00000       0.00000       0.00000       0.00000       0.00000       0.00000       0.00000       0.00000       0.00000       0.00000       0.00000       0.00000       0.00000       0.00000       0.00000       0.00000       0.00000       0.00000       0.00000       0.00000       0.00000       0.00000       0.00000       0.00000
   3  12 2001.0410    0.6254  0.4795  9.6897  0.0000  0.0634   0.0455   0.1024    0.2075   0.0000   437.2366       47.6403       17.5166      -20.1218     -0.310832      0.212638       0.00000       0.00000       0.00000       0.00000       0.00000       0.00000       0.00000       0.00000       0.00000       0.00000       0.00000       0.00000       0.00000       0.00000       0.00000       0.00000       0.00000       0.00000       0.00000       0.00000       0.00000       0.00000       0.00000       0.00000       0.00000       0.00000       0.00000       0.00000       0.00000       0.00000       31.3621       30.3467       23.8369       12.7156       6.34638       1.78334       0.00000       0.00000       0.00000       0.00000       0.00000       0.00000       0.00000       0.00000       0.00000       0.00000       0.00000       0.00000       0.00000       0.00000       0.00000       0.00000       0.00000       0.00000       0.00000       0.00000       0.00000       0.00000       0.00000       0.00000       0.00000       0.00000       0.00000       0.00000       0.00000       0.00000
   3  13 2137.7089    0.8629  0.5222  9.9978  0.0000  0.0818   0.0681   0.1308    0.2232   0.0000   453.8930      -72.8289       16.3582       2.09481       5.23422     -0.502491       0.00000       0.00000       0.00000       0.00000       0.00000       0.00000       0.00000       0.00000       0.00000       0.00000       0.00000       0.00000       0.00000       0.00000       0.00000       0.00000       0.00000       0.00000       0.00000       0.00000       0.00000       0.00000       0.00000       0.00000       0.00000       0.00000       0.00000       0.00000       0.00000       0.00000       44.3751       40.5043       25.8733       15.8862       4.95931       1.38574       0.00000       0.00000       0.00000       0.00000       0.00000       0.00000       0.00000       0.00000       0.00000       0.00000       0.00000       0.00000       0.00000       0.00000       0.00000       0.00000       0.00000       0.00000       0.00000       0.00000       0.00000       0.00000       0.00000       0.00000       0.00000       0.00000       0.00000       0.00000       0.00000       0.00000
   3  14 2273.4308    1.0501  0.6408 10.4926  0.0000  0.2073   0.1030   0.1485    0.2719   0.0000   495.1593       33.0911       8.66105       15.4741       2.85782     -0.856128       0.00000       0.00000       0.00000       0.00000       0.00000       0.00000       0.00000       0.00000       0.00000       0.00000       0.00000       0.00000       0.00000       0.00000       0.00000       0.00000       0.00000       0.00000       0.00000       0.00000       0.00000       0.00000       0.00000       0.00000       0.00000       0.00000       0.00000       0.00000       0.00000       0.00000       137.475       126.564       72.5228       27.7014       6.38420       1.68337       0.00000       0.00000       0.00000       0.00000       0.00000       0.00000       0.00000       0.00000       0.00000       0.00000       0.00000       0.00000       0.00000       0.00000       0.00000       0.00000       0.00000       0.00000       0.00000       0.00000       0.00000       0.00000       0.00000       0.00000       0.00000       0.00000       0.00000       0.00000       0.00000       0.00000
   3  15 2407.5105    1.4023  1.3377  9.8622  0.0000  0.0767   0.0785   0.2127    0.7681   0.0000   403.7132       53.7080      0.566019      -8.30968      -2.32246      -2.38041       0.00000       0.00000       0.00000       0.00000       0.00000       0.00000       0.00000       0.00000       0.00000       0.00000       0.00000       0.00000       0.00000       0.00000       0.00000       0.00000       0.00000       0.00000       0.00000       0.00000       0.00000       0.00000       0.00000       0.00000       0.00000       0.00000       0.00000       0.00000       0.00000       0.00000       39.8505       40.3216       28.1563       14.5632       7.61381       2.19214       0.00000       0.00000       0.00000       0.00000       0.00000       0.00000       0.00000       0.00000       0.00000       0.00000       0.00000       0.00000       0.00000       0.00000       0.00000       0.00000       0.00000       0.00000       0.00000       0.00000       0.00000       0.00000       0.00000       0.00000       0.00000       0.00000       0.00000       0.00000       0.00000       0.00000
   3  16 2541.6073    1.9117  0.7930 11.1912  0.0000  0.0725   0.1204   0.1542    0.4198   0.0000   465.2427       52.5555      -1.03811      -17.1953    -0.0347843      -1.10699       0.00000       0.00000       0.00000       0.00000       0.00000       0.00000       0.00000       0.00000       0.00000       0.00000       0.00000       0.00000       0.00000       0.00000       0.00000       0.00000       0.00000       0.00000       0.00000       0.00000       0.00000       0.00000       0.00000       0.00000       0.00000       0.00000       0.00000       0.00000       0.00000       0.00000       45.6651       45.0878       27.8804       14.0277       5.01274       1.89413       0.00000       0.00000       0.00000       0.00000       0.00000       0.00000       0.00000       0.00000       0.00000       0.00000       0.00000       0.00000       0.00000       0.00000       0.00000       0.00000       0.00000       0.00000       0.00000       0.00000       0.00000       0.00000       0.00000       0.00000       0.00000       0.00000       0.00000       0.00000       0.00000       0.00000
   3  19 2946.9389    3.6790  0.8933 10.8975  0.0000  0.0591   0.2040   0.1400    1.7661   0.0000   396.7442      -10.0412       31.8283       9.74524      -4.07428   -0.00884107       0.00000       0.00000       0.00000       0.00000       0.00000       0.00000       0.00000       0.00000       0.00000       0.00000       0.00000       0.00000       0.00000       0.00000       0.00000       0.00000       0.00000       0.00000       0.00000       0.00000       0.00000       0.00000       0.00000       0.00000       0.00000       0.00000       0.00000       0.00000       0.00000       0.00000       31.6233       27.2379       21.8053       12.4983       5.48380       1.44744       0.00000       0.00000       0.00000       0.00000       0.00000       0.00000       0.00000       0.00000       0.00000       0.00000       0.00000       0.00000       0.00000       0.00000       0.00000       0.00000       0.00000       0.00000       0.00000       0.00000       0.00000       0.00000       0.00000       0.00000       0.00000       0.00000       0.00000       0.00000       0.00000       0.00000
   3  21 3217.7390    4.2229  1.2626 10.5269  0.0000  0.0755   0.2073   0.1787    3.1095   0.0000   441.2968      -56.7169      -47.0327      -1.45017       4.27328      0.325960       0.00000       0.00000       0.00000       0.00000       0.00000       0.00000       0.00000       0.00000       0.00000       0.00000       0.00000       0.00000       0.00000       0.00000       0.00000       0.00000       0.00000       0.00000       0.00000       0.00000       0.00000       0.00000       0.00000       0.00000       0.00000       0.00000       0.00000       0.00000       0.00000       0.00000       46.1190       45.1104       27.7340       14.5506       5.28080       1.78204       0.00000       0.00000       0.00000       0.00000       0.00000       0.00000       0.00000       0.00000       0.00000       0.00000       0.00000       0.00000       0.00000       0.00000       0.00000       0.00000       0.00000       0.00000       0.00000       0.00000       0.00000       0.00000       0.00000       0.00000       0.00000       0.00000       0.00000       0.00000       0.00000       0.00000
   3  22 3353.3147    3.2783  1.5579 12.6767  0.0000  0.0819   0.1638   0.2154    0.2787   0.0000   472.0574       33.2254       29.9969       26.3335      -7.76562       3.41043       0.00000       0.00000       0.00000       0.00000       0.00000       0.00000       0.00000       0.00000       0.00000       0.00000       0.00000       0.00000       0.00000       0.00000       0.00000       0.00000       0.00000       0.00000       0.00000       0.00000       0.00000       0.00000       0.00000       0.00000       0.00000       0.00000       0.00000       0.00000       0.00000       0.00000       40.0094       38.7839       29.3782       18.4063       8.07417       2.49714       0.00000       0.00000       0.00000       0.00000       0.00000       0.00000       0.00000       0.00000       0.00000       0.00000       0.00000       0.00000       0.00000       0.00000       0.00000       0.00000       0.00000       0.00000       0.00000       0.00000       0.00000       0.00000       0.00000       0.00000       0.00000       0.00000       0.00000       0.00000       0.00000       0.00000
   3  23 3489.4379    3.0321  2.4249 11.7530  0.0000  0.1046   0.1196   0.2819    0.2993   0.0000   551.4103      -53.3997       2.64082      -20.5423      0.178129       2.11362       0.00000       0.00000       0.00000       0.00000       0.00000       0.00000       0.00000       0.00000       0.00000       0.00000       0.00000       0.00000       0.00000       0.00000       0.00000       0.00000       0.00000       0.00000       0.00000       0.00000       0.00000       0.00000       0.00000       0.00000       0.00000       0.00000       0.00000       0.00000       0.00000       0.00000       54.7433       49.0077       39.3405       22.8503       10.5052       2.79781       0.00000       0.00000       0.00000       0.00000       0.00000       0.00000       0.00000       0.00000       0.00000       0.00000       0.00000       0.00000       0.00000       0.00000       0.00000       0.00000       0.00000       0.00000       0.00000       0.00000       0.00000       0.00000       0.00000       0.00000       0.00000       0.00000       0.00000       0.00000       0.00000       0.00000
   3  26 3900.1978    1.7783  5.9688 10.7881  0.0000  0.2107   0.0598   0.5601    0.2192   0.0000   412.7944       14.3800       20.1077      -4.35313       12.3869       8.74957       0.00000       0.00000       0.00000       0.00000       0.00000       0.00000       0.00000       0.00000       0.00000       0.00000       0.00000       0.00000       0.00000       0.00000       0.00000       0.00000       0.00000       0.00000       0.00000       0.00000       0.00000       0.00000       0.00000       0.00000       0.00000       0.00000       0.00000       0.00000       0.00000       0.00000       113.095       111.954       77.7533       41.8405       19.5151       6.03757       0.00000       0.00000       0.00000       0.00000       0.00000       0.00000       0.00000       0.00000       0.00000       0.00000       0.00000       0.00000       0.00000       0.00000       0.00000       0.00000       0.00000       0.00000       0.00000       0.00000       0.00000       0.00000       0.00000       0.00000       0.00000       0.00000       0.00000       0.00000       0.00000       0.00000
   4  12 2051.5736    0.5988  0.5345  9.2558 -0.0250  0.0616   0.0395   0.0889    0.1845   0.0000   416.1085       9.58626      -12.0719       11.7774       11.6082     -0.935443      -1.22282      0.745227       0.00000       0.00000       0.00000       0.00000       0.00000       0.00000       0.00000       0.00000       0.00000       0.00000       0.00000       0.00000       0.00000       0.00000       0.00000       0.00000       0.00000       0.00000       0.00000       0.00000       0.00000       0.00000       0.00000       0.00000       0.00000       0.00000       0.00000       0.00000       20.4492       21.9071       18.8214       14.8161       10.9546       3.79572       2.02260      0.478962       0.00000       0.00000       0.00000       0.00000       0.00000       0.00000       0.00000       0.00000       0.00000       0.00000       0.00000       0.00000       0.00000       0.00000       0.00000       0.00000       0.00000       0.00000       0.00000       0.00000       0.00000       0.00000       0.00000       0.00000       0.00000       0.00000       0.00000       0.00000
   4  13 2188.3745    0.9885  0.6274  9.3420  0.0050  0.0501   0.0551   0.1006    0.3733   0.0000   436.5501      -2.31369       6.79789       3.29603       1.36389     -0.933851      -1.22102     0.0729984       0.00000       0.00000       0.00000       0.00000       0.00000       0.00000       0.00000       0.00000       0.00000       0.00000       0.00000       0.00000       0.00000       0.00000       0.00000       0.00000       0.00000       0.00000       0.00000       0.00000       0.00000       0.00000       0.00000       0.00000       0.00000       0.00000       0.00000       0.00000       19.9368       22.6083       17.9572       11.4773       6.65138       3.41489       1.28016      0.346935       0.00000       0.00000       0.00000       0.00000       0.00000       0.00000       0.00000       0.00000       0.00000       0.00000       0.00000       0.00000       0.00000       0.00000       0.00000       0.00000       0.00000       0.00000       0.00000       0.00000       0.00000       0.00000       0.00000       0.00000       0.00000       0.00000       0.00000       0.00000
   4  15 2458.5488    1.5461  0.9794  9.4642 -0.0077  0.0694   0.0724   0.1590    1.9928   0.0000   411.3037      -13.8411       35.1202       5.86541       4.44106      0.154571     -0.994869      0.158581       0.00000       0.00000       0.00000       0.00000       0.00000       0.00000       0.00000       0.00000       0.00000       0.00000       0.00000       0.00000       0.00000       0.00000       0.00000       0.00000       0.00000       0.00000       0.00000       0.00000       0.00000       0.00000       0.00000       0.00000       0.00000       0.00000       0.00000       0.00000       27.9441       33.7231       22.8278       20.3463       8.50617       6.55025       1.64493      0.611756       0.00000       0.00000       0.00000       0.00000       0.00000       0.00000       0.00000       0.00000       0.00000       0.00000       0.00000       0.00000       0.00000       0.00000       0.00000       0.00000       0.00000       0.00000       0.00000       0.00000       0.00000       0.00000       0.00000       0.00000       0.00000       0.00000       0.00000       0.00000
   4  16 2592.9526    2.3320  0.8704 -3.2282  0.0017  0.0530   0.1102   0.1523 1000.0000   0.0000   463.7393       21.2171      -20.9265    -0.0385911       11.6041      -6.72715      -1.15817      0.260542       0.00000       0.00000       0.00000       0.00000       0.00000       0.00000       0.00000       0.00000       0.00000       0.00000       0.00000       0.00000       0.00000       0.00000       0.00000       0.00000       0.00000       0.00000       0.00000       0.00000       0.00000       0.00000       0.00000       0.00000       0.00000       0.00000       0.00000       0.00000       18.9961       20.8949       16.8448       13.9556       8.02710       4.03351       1.45925      0.412952       0.00000       0.00000       0.00000       0.00000       0.00000       0.00000       0.00000       0.00000       0.00000       0.00000       0.00000       0.00000       0.00000       0.00000       0.00000       0.00000       0.00000       0.00000       0.00000       0.00000       0.00000       0.00000       0.00000       0.00000       0.00000       0.00000       0.00000       0.00000
   4  17 2728.4053    2.9247  0.7886 10.5474  0.0019  0.0573   0.1440   0.1220    1.1363   0.0000   431.1078       5.04599       14.7240       16.4001       1.82238      -2.38589       1.78317     0.0595630       0.00000       0.00000       0.00000       0.00000       0.00000       0.00000       0.00000       0.00000       0.00000       0.00000       0.00000       0.00000       0.00000       0.00000       0.00000       0.00000       0.00000       0.00000       0.00000       0.00000       0.00000       0.00000       0.00000       0.00000       0.00000       0.00000       0.00000       0.00000       20.7553       21.4937       18.3574       13.4645       8.15692       3.92455       1.56230      0.382547       0.00000       0.00000       0.00000       0.00000       0.00000       0.00000       0.00000       0.00000       0.00000       0.00000       0.00000       0.00000       0.00000       0.00000       0.00000       0.00000       0.00000       0.00000       0.00000       0.00000       0.00000       0.00000       0.00000       0.00000       0.00000       0.00000       0.00000       0.00000
   4  18 2864.2011    3.2209  0.8364 12.2466 -0.0094  0.0544   0.1561   0.1237    0.3318   0.0000   433.5183      -20.9269       12.2154       1.30306       1.97212      -2.11931      -1.60097      0.404906       0.00000       0.00000       0.00000       0.00000       0.00000       0.00000       0.00000       0.00000       0.00000       0.00000       0.00000       0.00000       0.00000       0.00000       0.00000       0.00000       0.00000       0.00000       0.00000       0.00000       0.00000       0.00000       0.00000       0.00000       0.00000       0.00000       0.00000       0.00000       19.0249       23.6031       16.8562       13.8795       6.34997       4.36308       1.26453      0.452908       0.00000       0.00000       0.00000       0.00000       0.00000       0.00000       0.00000       0.00000       0.00000       0.00000       0.00000       0.00000       0.00000       0.00000       0.00000       0.00000       0.00000       0.00000       0.00000       0.00000       0.00000       0.00000       0.00000       0.00000       0.00000       0.00000       0.00000       0.00000
   4  19 3000.0945    3.8736  0.6516 12.3977 -0.0072  0.0493   0.2323   0.0953    0.4320   0.0000   447.2348       23.8907       17.2138       12.0806       6.59045      -6.47052       1.33707      0.296310       0.00000       0.00000       0.00000       0.00000       0.00000       0.00000       0.00000       0.00000       0.00000       0.00000       0.00000       0.00000       0.00000       0.00000       0.00000       0.00000       0.00000       0.00000       0.00000       0.00000       0.00000       0.00000       0.00000       0.00000       0.00000       0.00000       0.00000       0.00000       18.0372       19.9631       16.0931       11.5125       7.15998       3.07163       1.35998      0.367302       0.00000       0.00000       0.00000       0.00000       0.00000       0.00000       0.00000       0.00000       0.00000       0.00000       0.00000       0.00000       0.00000       0.00000       0.00000       0.00000       0.00000       0.00000       0.00000       0.00000       0.00000       0.00000       0.00000       0.00000       0.00000       0.00000       0.00000       0.00000
   4  21 3271.6970    3.9131  1.3152 12.3480 -0.0194  0.0716   0.2141   0.1782    0.6891   0.0000   447.4782       28.7992       18.4937      -2.29098      -3.40189       5.09169      -1.08394       1.04788       0.00000       0.00000       0.00000       0.00000       0.00000       0.00000       0.00000       0.00000       0.00000       0.00000       0.00000       0.00000       0.00000       0.00000       0.00000       0.00000       0.00000       0.00000       0.00000       0.00000       0.00000       0.00000       0.00000       0.00000       0.00000       0.00000       0.00000       0.00000       27.6751       30.6237       22.2412       18.0241       9.50083       5.17510       1.55896      0.548658       0.00000       0.00000       0.00000       0.00000       0.00000       0.00000       0.00000       0.00000       0.00000       0.00000       0.00000       0.00000       0.00000       0.00000       0.00000       0.00000       0.00000       0.00000       0.00000       0.00000       0.00000       0.00000       0.00000       0.00000       0.00000       0.00000       0.00000       0.00000
   4  22 3407.9719    3.4324  1.8374 11.7187 -0.0028  0.0847   0.1506   0.2384    0.4741   0.0000   439.9786       50.5789       39.1875    -0.0854384      -3.66191      -1.00893      -3.07006     -0.196192       0.00000       0.00000       0.00000       0.00000       0.00000       0.00000       0.00000       0.00000       0.00000       0.00000       0.00000       0.00000       0.00000       0.00000       0.00000       0.00000       0.00000       0.00000       0.00000       0.00000       0.00000       0.00000       0.00000       0.00000       0.00000       0.00000       0.00000       0.00000       32.7310       38.3815       28.4104       20.0561       10.7397       6.09931       2.15204      0.649599       0.00000       0.00000       0.00000       0.00000       0.00000       0.00000       0.00000       0.00000       0.00000       0.00000       0.00000       0.00000       0.00000       0.00000       0.00000       0.00000       0.00000       0.00000       0.00000       0.00000       0.00000       0.00000       0.00000       0.00000       0.00000       0.00000       0.00000       0.00000
   4  24 3681.5438    2.1414  2.8454 11.7908 -0.0031  0.1238   0.0854   0.3259    0.1686   0.0000   405.2869      -31.1126      -30.3973       25.8355      -14.9134      -4.11297       5.12460       2.10724       0.00000       0.00000       0.00000       0.00000       0.00000       0.00000       0.00000       0.00000       0.00000       0.00000       0.00000       0.00000       0.00000       0.00000       0.00000       0.00000       0.00000       0.00000       0.00000       0.00000       0.00000       0.00000       0.00000       0.00000       0.00000       0.00000       0.00000       0.00000       44.3896       50.6330       41.6807       28.9111       16.1139       9.24299       3.47219      0.962181       0.00000       0.00000       0.00000       0.00000       0.00000       0.00000       0.00000       0.00000       0.00000       0.00000       0.00000       0.00000       0.00000       0.00000       0.00000       0.00000       0.00000       0.00000       0.00000       0.00000       0.00000       0.00000       0.00000       0.00000       0.00000       0.00000       0.00000       0.00000
   4  25 3818.6415    1.9516  5.4494 10.7389  0.0054  0.1646   0.0495   0.4506    0.1577   0.0000   548.8274       92.5498      -106.739       4.80773       46.8299       32.3397      -12.0447      -1.06455       0.00000       0.00000       0.00000       0.00000       0.00000       0.00000       0.00000       0.00000       0.00000       0.00000       0.00000       0.00000       0.00000       0.00000       0.00000       0.00000       0.00000       0.00000       0.00000       0.00000       0.00000       0.00000       0.00000       0.00000       0.00000       0.00000       0.00000       0.00000       61.8158       67.6144       54.7023       39.2301       23.5527       11.5050       4.38106       1.16131       0.00000       0.00000       0.00000       0.00000       0.00000       0.00000       0.00000       0.00000       0.00000       0.00000       0.00000       0.00000       0.00000       0.00000       0.00000       0.00000       0.00000       0.00000       0.00000       0.00000       0.00000       0.00000       0.00000       0.00000       0.00000       0.00000       0.00000       0.00000
   4  26 3956.6564    1.5984  6.7290 10.3602 -0.0004  0.1897   0.0380   0.5485    0.1539   0.0000   460.5644       3.88523      -27.9619       11.2371      -4.38627      -13.5914      -2.89007     -0.121992       0.00000       0.00000       0.00000       0.00000       0.00000       0.00000       0.00000       0.00000       0.00000       0.00000       0.00000       0.00000       0.00000       0.00000       0.00000       0.00000       0.00000       0.00000       0.00000       0.00000       0.00000       0.00000       0.00000       0.00000       0.00000       0.00000       0.00000       0.00000       74.5408       78.6323       66.3809       44.8768       26.5894       13.5009       5.26696       1.27906       0.00000       0.00000       0.00000       0.00000       0.00000       0.00000       0.00000       0.00000       0.00000       0.00000       0.00000       0.00000       0.00000       0.00000       0.00000       0.00000       0.00000       0.00000       0.00000       0.00000       0.00000       0.00000       0.00000       0.00000       0.00000       0.00000       0.00000       0.00000
   5  11 1960.5460    0.5072  0.4262  9.5816  0.0108  0.0479   0.0389   0.0958    0.1018   0.0000   447.0802       16.3262      -8.05991      0.474249       5.32379       4.26493      -1.36508    -0.0428364      0.600503    -0.0288303       0.00000       0.00000       0.00000       0.00000       0.00000       0.00000       0.00000       0.00000       0.00000       0.00000       0.00000       0.00000       0.00000       0.00000       0.00000       0.00000       0.00000       0.00000       0.00000       0.00000       0.00000       0.00000       0.00000       0.00000       0.00000       0.00000       13.8644       13.5381       14.2651       11.4048       5.59272       4.21428       2.57814      0.975823      0.304378     0.0591553       0.00000       0.00000       0.00000       0.00000       0.00000       0.00000       0.00000       0.00000       0.00000       0.00000       0.00000       0.00000       0.00000       0.00000       0.00000       0.00000       0.00000       0.00000       0.00000       0.00000       0.00000       0.00000       0.00000       0.00000       0.00000       0.00000
   5  12 2098.4752    0.7250  0.4698  9.8720 -0.0101  0.0569   0.0506   0.0857    0.1166   0.0000   432.9980      -6.34989       9.23324       7.64427       2.21462       4.67090       2.54889      0.344037    -0.0865236     0.0158513       0.00000       0.00000       0.00000       0.00000       0.00000       0.00000       0.00000       0.00000       0.00000       0.00000       0.00000       0.00000       0.00000       0.00000       0.00000       0.00000       0.00000       0.00000       0.00000       0.00000       0.00000       0.00000       0.00000       0.00000       0.00000       0.00000       12.7749       14.7607       16.0585       9.55100       7.11624       4.72467       2.35460       1.14903      0.455022     0.0817866       0.00000       0.00000       0.00000       0.00000       0.00000       0.00000       0.00000       0.00000       0.00000       0.00000       0.00000       0.00000       0.00000       0.00000       0.00000       0.00000       0.00000       0.00000       0.00000       0.00000       0.00000       0.00000       0.00000       0.00000       0.00000       0.00000
   5  13 2235.4304    0.8688  0.9076 10.0290 -0.0047  0.0575   0.0414   0.1297    0.1736   0.0000   429.9592      -6.83647       32.0469       16.0786       12.2324       8.32699     0.0132566       1.30808      0.361854     0.0424348       0.00000       0.00000       0.00000       0.00000       0.00000       0.00000       0.00000       0.00000       0.00000       0.00000       0.00000       0.00000       0.00000       0.00000       0.00000       0.00000       0.00000       0.00000       0.00000       0.00000       0.00000       0.00000       0.00000       0.00000       0.00000       0.00000       16.2712       19.3756       16.9328       13.6598       7.67047       5.02324       2.86076       1.26023      0.371605      0.102252       0.00000       0.00000       0.00000       0.00000       0.00000       0.00000       0.00000       0.00000       0.00000       0.00000       0.00000       0.00000       0.00000       0.00000       0.00000       0.00000       0.00000       0.00000       0.00000       0.00000       0.00000       0.00000       0.00000       0.00000       0.00000       0.00000
   5  14 2371.0806    1.4307  0.6682 10.7188 -0.0032  0.0447   0.0770   0.1024    0.1895   0.0000   440.9665      -31.0354       6.39219      -13.3156      -5.91456       3.68976      -1.75601      0.168114    -0.0288006    -0.0343254       0.00000       0.00000       0.00000       0.00000       0.00000       0.00000       0.00000       0.00000       0.00000       0.00000       0.00000       0.00000       0.00000       0.00000       0.00000       0.00000       0.00000       0.00000       0.00000       0.00000       0.00000       0.00000       0.00000       0.00000       0.00000       0.00000       15.0303       18.4308       14.6252       11.1932       6.25901       3.88695       1.83732      0.862921      0.260422     0.0759592       0.00000       0.00000       0.00000       0.00000       0.00000       0.00000       0.00000       0.00000       0.00000       0.00000       0.00000       0.00000       0.00000       0.00000       0.00000       0.00000       0.00000       0.00000       0.00000       0.00000       0.00000       0.00000       0.00000       0.00000       0.00000       0.00000
   5  16 2641.2445    2.3135  0.7804 11.2488 -0.0120  0.0431   0.1122   0.1112    0.3361   0.0000   441.3022       39.2777       24.6342      -11.5519       4.52231      -1.80131      -2.05934      -1.28857      0.112531      0.112675       0.00000       0.00000       0.00000       0.00000       0.00000       0.00000       0.00000       0.00000       0.00000       0.00000       0.00000       0.00000       0.00000       0.00000       0.00000       0.00000       0.00000       0.00000       0.00000       0.00000       0.00000       0.00000       0.00000       0.00000       0.00000       0.00000       12.3805       13.3245       12.6682       9.79330       6.53685       3.69293       2.28752      0.871975      0.314315     0.0706804       0.00000       0.00000       0.00000       0.00000       0.00000       0.00000       0.00000       0.00000       0.00000       0.00000       0.00000       0.00000       0.00000       0.00000       0.00000       0.00000       0.00000       0.00000       0.00000       0.00000       0.00000       0.00000       0.00000       0.00000       0.00000       0.00000
   5  17 2777.3878    3.1448  0.6571 11.3908 -0.0027  0.0437   0.1658   0.1021    0.6032   0.0000   461.9954       38.4275      -1.94197       9.05731       6.89147       3.46191      -3.73206      -1.27014      0.447549     0.0244214       0.00000       0.00000       0.00000       0.00000       0.00000       0.00000       0.00000       0.00000       0.00000       0.00000       0.00000       0.00000       0.00000       0.00000       0.00000       0.00000       0.00000       0.00000       0.00000       0.00000       0.00000       0.00000       0.00000       0.00000       0.00000       0.00000       14.8912       15.7361       13.7021       10.5319       7.72920       4.43701       1.89937      0.879860      0.279824     0.0640619       0.00000       0.00000       0.00000       0.00000       0.00000       0.00000       0.00000       0.00000       0.00000       0.00000       0.00000       0.00000       0.00000       0.00000       0.00000       0.00000       0.00000       0.00000       0.00000       0.00000       0.00000       0.00000       0.00000       0.00000       0.00000       0.00000
   5  18 2913.6923    3.6864  0.7819 10.6780 -0.0026  0.0511   0.1716   0.1521    1.5960   0.0000   434.6210       12.6881       22.1897       21.0112      -2.05409      -4.70998      -2.13534       1.37753     -0.156822     -0.116277       0.00000       0.00000       0.00000       0.00000       0.00000       0.00000       0.00000       0.00000       0.00000       0.00000       0.00000       0.00000       0.00000       0.00000       0.00000       0.00000       0.00000       0.00000       0.00000       0.00000       0.00000       0.00000       0.00000       0.00000       0.00000       0.00000       14.6943       19.2322       14.9701       12.5463       7.62205       5.33912       1.99575       1.26035      0.326771      0.101356       0.00000       0.00000       0.00000       0.00000       0.00000       0.00000       0.00000       0.00000       0.00000       0.00000       0.00000       0.00000       0.00000       0.00000       0.00000       0.00000       0.00000       0.00000       0.00000       0.00000       0.00000       0.00000       0.00000       0.00000       0.00000       0.00000
   5  20 3186.3373    4.5770  0.9031 11.3393 -0.0021  0.0600   0.2029   0.1430    4.2527   0.0000   436.3232      -33.8393      -6.26943       8.01432      -7.66400      -10.0061      -2.90108       1.87815     0.0226726     -0.192913       0.00000       0.00000       0.00000       0.00000       0.00000       0.00000       0.00000       0.00000       0.00000       0.00000       0.00000       0.00000       0.00000       0.00000       0.00000       0.00000       0.00000       0.00000       0.00000       0.00000       0.00000       0.00000       0.00000       0.00000       0.00000       0.00000       16.0752       19.6294       17.1691       14.9141       8.41317       6.80984       2.57728       1.59041      0.404207      0.118196       0.00000       0.00000       0.00000       0.00000       0.00000       0.00000       0.00000       0.00000       0.00000       0.00000       0.00000       0.00000       0.00000       0.00000       0.00000       0.00000       0.00000       0.00000       0.00000       0.00000       0.00000       0.00000       0.00000       0.00000       0.00000       0.00000
   5  23 3596.4613    2.5636  3.5563 10.7072  0.0101  0.1104   0.0652   0.3315    0.3519   0.0000   470.6777      -9.68599      -2.80924       6.18062      -17.9867       1.95644      -1.88208       1.51211      0.410375     -0.287379       0.00000       0.00000       0.00000       0.00000       0.00000       0.00000       0.00000       0.00000       0.00000       0.00000       0.00000       0.00000       0.00000       0.00000       0.00000       0.00000       0.00000       0.00000       0.00000       0.00000       0.00000       0.00000       0.00000       0.00000       0.00000       0.00000       34.0375       39.0239       34.6277       28.5368       18.2900       11.7809       5.87628       2.77963      0.841965      0.199823       0.00000       0.00000       0.00000       0.00000       0.00000       0.00000       0.00000       0.00000       0.00000       0.00000       0.00000       0.00000       0.00000       0.00000       0.00000       0.00000       0.00000       0.00000       0.00000       0.00000       0.00000       0.00000       0.00000       0.00000       0.00000       0.00000
   5  26 4009.5094    1.6007  7.7176  9.8725  0.0021  0.1973   0.0301   0.5339    0.1597   0.0000   491.0137       93.0199      -94.1599      -25.3801       26.0157       12.5280      0.584606      0.427909       1.61084      0.121837       0.00000       0.00000       0.00000       0.00000       0.00000       0.00000       0.00000       0.00000       0.00000       0.00000       0.00000       0.00000       0.00000       0.00000       0.00000       0.00000       0.00000       0.00000       0.00000       0.00000       0.00000       0.00000       0.00000       0.00000       0.00000       0.00000       61.6329       73.0210       64.3544       47.2490       32.8376       18.7604       10.3146       4.26668       1.55280      0.334972       0.00000       0.00000       0.00000       0.00000       0.00000       0.00000       0.00000       0.00000       0.00000       0.00000       0.00000       0.00000       0.00000       0.00000       0.00000       0.00000       0.00000       0.00000       0.00000       0.00000       0.00000       0.00000       0.00000       0.00000       0.00000       0.00000
   6   9 1727.7370    0.2676  0.3308  9.0836 -0.0071  0.0341   0.0190   0.0900    0.0706   0.0000   423.3041       10.8494       16.5310      -6.47711      -6.88521       4.15770       1.61794     -0.249186     -0.780596    -0.0407905     0.0884478     0.0300016       0.00000       0.00000       0.00000       0.00000       0.00000       0.00000       0.00000       0.00000       0.00000       0.00000       0.00000       0.00000       0.00000       0.00000       0.00000       0.00000       0.00000       0.00000       0.00000       0.00000       0.00000       0.00000       0.00000       0.00000       7.79983       10.0017       9.27370       6.98662       5.39050       3.45487       2.06195       1.04497      0.502171      0.200206     0.0682886     0.0148775       0.00000       0.00000       0.00000       0.00000       0.00000       0.00000       0.00000       0.00000       0.00000       0.00000       0.00000       0.00000       0.00000       0.00000       0.00000       0.00000       0.00000       0.00000       0.00000       0.00000       0.00000       0.00000       0.00000       0.00000
   6  13 2279.7593    1.0631  0.7299 10.1311 -0.0022  0.0458   0.0503   0.0969    0.1509   0.0000   420.8864       25.2833       14.1584     -0.765477       9.52887      -3.05677      -2.18957      -1.16546     -0.258338    -0.0830082     0.0447728    -0.0278457       0.00000       0.00000       0.00000       0.00000       0.00000       0.00000       0.00000       0.00000       0.00000       0.00000       0.00000       0.00000       0.00000       0.00000       0.00000       0.00000       0.00000       0.00000       0.00000       0.00000       0.00000       0.00000       0.00000       0.00000       11.2085       14.0525       11.5161       10.4653       7.79232       4.78230       3.20931       1.50261      0.762730      0.239693     0.0876310     0.0208370       0.00000       0.00000       0.00000       0.00000       0.00000       0.00000       0.00000       0.00000       0.00000       0.00000       0.00000       0.00000       0.00000       0.00000       0.00000       0.00000       0.00000       0.00000       0.00000       0.00000       0.00000       0.00000       0.00000       0.00000
   6  15 2551.1742    1.8101  0.8604 11.2753  0.0008  0.0457   0.0802   0.1142    0.1690   0.0000   423.6859      -8.09728      -4.43761       3.47577       11.2339       3.64337      0.802792      -1.17627      0.288180      0.273825    -0.0717467  -0.000879996       0.00000       0.00000       0.00000       0.00000       0.00000       0.00000       0.00000       0.00000       0.00000       0.00000       0.00000       0.00000       0.00000       0.00000       0.00000       0.00000       0.00000       0.00000       0.00000       0.00000       0.00000       0.00000       0.00000       0.00000       12.3003       14.8733       12.9350       10.3966       8.12615       5.07495       3.13539       1.46599      0.730799      0.253341     0.0884229     0.0178861       0.00000       0.00000       0.00000       0.00000       0.00000       0.00000       0.00000       0.00000       0.00000       0.00000       0.00000       0.00000       0.00000       0.00000       0.00000       0.00000       0.00000       0.00000       0.00000       0.00000       0.00000       0.00000       0.00000       0.00000
   6  16 2687.0013    2.2041  0.9810 11.4461 -0.0061  0.0486   0.0891   0.1180    0.1881   0.0000   455.5176       2.57811       17.8462      -17.6612       1.15337       8.91471       4.66334     -0.393869      -1.99936     -0.448657    -0.0784489    0.00273389       0.00000       0.00000       0.00000       0.00000       0.00000       0.00000       0.00000       0.00000       0.00000       0.00000       0.00000       0.00000       0.00000       0.00000       0.00000       0.00000       0.00000       0.00000       0.00000       0.00000       0.00000       0.00000       0.00000       0.00000       11.1647       14.5704       13.0721       10.8063       7.75705       5.06457       3.26167       1.47052      0.842651      0.287653     0.0962436     0.0220215       0.00000       0.00000       0.00000       0.00000       0.00000       0.00000       0.00000       0.00000       0.00000       0.00000       0.00000       0.00000       0.00000       0.00000       0.00000       0.00000       0.00000       0.00000       0.00000       0.00000       0.00000       0.00000       0.00000       0.00000
   6  17 2823.7322    3.0312  0.7770 11.9473 -0.0053  0.0395   0.1337   0.0928    0.2227   0.0000   448.2867       31.1329      -9.99620       2.17661       4.66299     -0.199654     0.0849935       1.71516     -0.299380      0.100231    -0.0229508     0.0201238       0.00000       0.00000       0.00000       0.00000       0.00000       0.00000       0.00000       0.00000       0.00000       0.00000       0.00000       0.00000       0.00000       0.00000       0.00000       0.00000       0.00000       0.00000       0.00000       0.00000       0.00000       0.00000       0.00000       0.00000       10.3933       11.6298       10.6719       8.85932       6.65977       4.54914       2.50608       1.44222      0.568413      0.241199     0.0700340     0.0151687       0.00000       0.00000       0.00000       0.00000       0.00000       0.00000       0.00000       0.00000       0.00000       0.00000       0.00000       0.00000       0.00000       0.00000       0.00000       0.00000       0.00000       0.00000       0.00000       0.00000       0.00000       0.00000       0.00000       0.00000
   6  18 2960.7401    3.4167  0.8277 12.0638 -0.0108  0.0398   0.1509   0.1048    0.2918   0.0000   431.0812       11.6867      -16.3938      -4.86562     -0.385739       2.55763       3.15810     -0.420205     0.0464977      0.179693     -0.166823    -0.0106940       0.00000       0.00000       0.00000       0.00000       0.00000       0.00000       0.00000       0.00000       0.00000       0.00000       0.00000       0.00000       0.00000       0.00000       0.00000       0.00000       0.00000       0.00000       0.00000       0.00000       0.00000       0.00000       0.00000       0.00000       10.0182       11.5410       10.8872       8.72243       6.64474       4.54090       2.61606       1.35659      0.607271      0.250777     0.0775495     0.0158146       0.00000       0.00000       0.00000       0.00000       0.00000       0.00000       0.00000       0.00000       0.00000       0.00000       0.00000       0.00000       0.00000       0.00000       0.00000       0.00000       0.00000       0.00000       0.00000       0.00000       0.00000       0.00000       0.00000       0.00000
   6  19 3097.2841    3.7978  1.0623 12.2697  0.0008  0.0544   0.1501   0.1187    0.3117   0.0000   454.5224       21.0660       3.03102       15.0143       16.1938      -3.36151      -1.38551     -0.264217     -0.166681    -0.0922816    -0.0915973    0.00717280       0.00000       0.00000       0.00000       0.00000       0.00000       0.00000       0.00000       0.00000       0.00000       0.00000       0.00000       0.00000       0.00000       0.00000       0.00000       0.00000       0.00000       0.00000       0.00000       0.00000       0.00000       0.00000       0.00000       0.00000       15.6987       18.4355       17.8781       13.3944       8.74134       5.84694       3.36220       1.78847      0.881816      0.347791     0.0970092     0.0189576       0.00000       0.00000       0.00000       0.00000       0.00000       0.00000       0.00000       0.00000       0.00000       0.00000       0.00000       0.00000       0.00000       0.00000       0.00000       0.00000       0.00000       0.00000       0.00000       0.00000       0.00000       0.00000       0.00000       0.00000
   6  20 3234.0657    3.9770  1.5174 11.5117  0.0083  0.0574   0.1333   0.1638    0.5076   0.0000   433.2058       15.2818       23.7008       2.33742       12.2360       15.8313       1.04724     -0.904739      0.701599     -0.391519    -0.0662293    -0.0163972       0.00000       0.00000       0.00000       0.00000       0.00000       0.00000       0.00000       0.00000       0.00000       0.00000       0.00000       0.00000       0.00000       0.00000       0.00000       0.00000       0.00000       0.00000       0.00000       0.00000       0.00000       0.00000       0.00000       0.00000       15.5469       18.1598       16.7607       13.7599       9.61762       5.73927       3.78639       1.98065      0.929864      0.329995      0.108644     0.0219033       0.00000       0.00000       0.00000       0.00000       0.00000       0.00000       0.00000       0.00000       0.00000       0.00000       0.00000       0.00000       0.00000       0.00000       0.00000       0.00000       0.00000       0.00000       0.00000       0.00000       0.00000       0.00000       0.00000       0.00000
   6  21 3370.9739    3.3846  1.6625 12.0798 -0.0075  0.0715   0.1152   0.1987    0.3257   0.0000   416.7029       12.0002       25.1121       19.6258       1.36912      -8.95679      -10.4093     -0.265162      0.769104      -1.33237     -0.159357   -0.00265375       0.00000       0.00000       0.00000       0.00000       0.00000       0.00000       0.00000       0.00000       0.00000       0.00000       0.00000       0.00000       0.00000       0.00000       0.00000       0.00000       0.00000       0.00000       0.00000       0.00000       0.00000       0.00000       0.00000       0.00000       17.9679       21.3753       20.0691       16.6298       11.9439       7.97252       4.85634       2.51167       1.25050      0.487280      0.143589     0.0302956       0.00000       0.00000       0.00000       0.00000       0.00000       0.00000       0.00000       0.00000       0.00000       0.00000       0.00000       0.00000       0.00000       0.00000       0.00000       0.00000       0.00000       0.00000       0.00000       0.00000       0.00000       0.00000       0.00000       0.00000
   6  22 3508.2933    2.7860  2.3439 11.7588 -0.0018  0.0880   0.0847   0.2278    0.2455   0.0000   438.0041       56.8587     -0.113243       4.95756      -14.8857      -3.24220       8.56949      -1.90881      0.117767     -0.428728     -0.186009     0.0418298       0.00000       0.00000       0.00000       0.00000       0.00000       0.00000       0.00000       0.00000       0.00000       0.00000       0.00000       0.00000       0.00000       0.00000       0.00000       0.00000       0.00000       0.00000       0.00000       0.00000       0.00000       0.00000       0.00000       0.00000       21.6848       24.6231       24.0407       20.7580       16.5489       11.8160       7.34372       3.53213       1.88386      0.667070      0.197025     0.0368469       0.00000       0.00000       0.00000       0.00000       0.00000       0.00000       0.00000       0.00000       0.00000       0.00000       0.00000       0.00000       0.00000       0.00000       0.00000       0.00000       0.00000       0.00000       0.00000       0.00000       0.00000       0.00000       0.00000       0.00000
   6  23 3645.9483    2.4317  3.7867 10.9459 -0.0118  0.1120   0.0581   0.2988    0.2179   0.0000   405.9676       2.71979       10.4338       28.4590       30.4453     -0.356829      -6.01114      -4.24255      -2.71673      0.659369      0.110479     0.0310361       0.00000       0.00000       0.00000       0.00000       0.00000       0.00000       0.00000       0.00000       0.00000       0.00000       0.00000       0.00000       0.00000       0.00000       0.00000       0.00000       0.00000       0.00000       0.00000       0.00000       0.00000       0.00000       0.00000       0.00000       27.8829       32.2410       31.5056       26.6427       20.7744       13.9252       9.16480       4.51504       2.34208      0.814141      0.255016     0.0471971       0.00000       0.00000       0.00000       0.00000       0.00000       0.00000       0.00000       0.00000       0.00000       0.00000       0.00000       0.00000       0.00000       0.00000       0.00000       0.00000       0.00000       0.00000       0.00000       0.00000       0.00000       0.00000       0.00000       0.00000
   6  24 3783.6112    1.8291  4.7191 10.8637 -0.0066  0.1455   0.0457   0.3836    0.1482   0.0000   405.0214       132.450       23.3110      -42.1600      -6.97814      -1.50085      0.258737      -5.84458       4.50196     -0.376990     -0.519385    -0.0817814       0.00000       0.00000       0.00000       0.00000       0.00000       0.00000       0.00000       0.00000       0.00000       0.00000       0.00000       0.00000       0.00000       0.00000       0.00000       0.00000       0.00000       0.00000       0.00000       0.00000       0.00000       0.00000       0.00000       0.00000       35.6029       43.8752       42.7507       33.7423       27.1247       17.4276       10.7216       6.07336       2.62750       1.07920      0.344928     0.0636022       0.00000       0.00000       0.00000       0.00000       0.00000       0.00000       0.00000       0.00000       0.00000       0.00000       0.00000       0.00000       0.00000       0.00000       0.00000       0.00000       0.00000       0.00000       0.00000       0.00000       0.00000       0.00000       0.00000       0.00000
   6  26 4060.5419    1.3424  8.0408 10.1162 -0.0053  0.1948   0.0262   0.5823    0.0962   0.0000   446.5677       93.7355       44.6687       13.2598      -35.2931       32.8886       16.5085      -17.3449      -4.60303       2.40254      0.477263     -0.308869       0.00000       0.00000       0.00000       0.00000       0.00000       0.00000       0.00000       0.00000       0.00000       0.00000       0.00000       0.00000       0.00000       0.00000       0.00000       0.00000       0.00000       0.00000       0.00000       0.00000       0.00000       0.00000       0.00000       0.00000       49.2156       57.8261       56.8316       47.2423       37.2550       24.7206       15.9694       8.64026       4.09865       1.53753      0.454281     0.0821606       0.00000       0.00000       0.00000       0.00000       0.00000       0.00000       0.00000       0.00000       0.00000       0.00000       0.00000       0.00000       0.00000       0.00000       0.00000       0.00000       0.00000       0.00000       0.00000       0.00000       0.00000       0.00000       0.00000       0.00000
   7  12 2184.5577    0.8184  0.6687  9.9089  0.0042  0.0514   0.0385   0.0961    0.1318   0.0000   417.2043      -11.3146       8.12824       3.47661     0.0262457       1.18919      -2.22814      -1.14499     -0.457960     -0.563027      0.138402    -0.0461094  -1.40294e-05   -0.00199397       0.00000       0.00000       0.00000       0.00000       0.00000       0.00000       0.00000       0.00000       0.00000       0.00000       0.00000       0.00000       0.00000       0.00000       0.00000       0.00000       0.00000       0.00000       0.00000       0.00000       0.00000       0.00000       9.92940       10.3778       11.4937       10.1227       8.80137       4.46537       4.01268       2.47846       1.23111      0.745185      0.240040     0.0809963     0.0286209    0.00410146       0.00000       0.00000       0.00000       0.00000       0.00000       0.00000       0.00000       0.00000       0.00000       0.00000       0.00000       0.00000       0.00000       0.00000       0.00000       0.00000       0.00000       0.00000       0.00000       0.00000       0.00000       0.00000
   7  14 2458.1823    1.5332  0.8952 10.4506 -0.0017  0.0437   0.0593   0.1051    0.1761   0.0000   429.3306       4.89409       14.8445       3.17690       9.09479       2.19673      0.767224      0.101123       2.71849     -0.495164      0.165000      0.106466    -0.0124703   0.000767078       0.00000       0.00000       0.00000       0.00000       0.00000       0.00000       0.00000       0.00000       0.00000       0.00000       0.00000       0.00000       0.00000       0.00000       0.00000       0.00000       0.00000       0.00000       0.00000       0.00000       0.00000       0.00000       10.0308       11.3128       10.5213       9.47782       7.56540       5.33376       3.67548       2.04600       1.07032      0.525636      0.207280     0.0707757     0.0201319    0.00395720       0.00000       0.00000       0.00000       0.00000       0.00000       0.00000       0.00000       0.00000       0.00000       0.00000       0.00000       0.00000       0.00000       0.00000       0.00000       0.00000       0.00000       0.00000       0.00000       0.00000       0.00000       0.00000
   7  15 2594.2649    1.9174  0.8947 11.1697  0.0041  0.0479   0.0724   0.1051    0.1647   0.0000   428.4380       6.94445       21.2773       1.94755       7.10026      -9.72553       2.62180     -0.156087     -0.715981      0.217094     0.0329906     -0.117611     0.0201511    0.00403303       0.00000       0.00000       0.00000       0.00000       0.00000       0.00000       0.00000       0.00000       0.00000       0.00000       0.00000       0.00000       0.00000       0.00000       0.00000       0.00000       0.00000       0.00000       0.00000       0.00000       0.00000       0.00000       10.8242       12.0326       10.9165       9.47032       8.67954       5.89917       4.07713       2.35245       1.14570      0.559810      0.199384     0.0761969     0.0237806    0.00419063       0.00000       0.00000       0.00000       0.00000       0.00000       0.00000       0.00000       0.00000       0.00000       0.00000       0.00000       0.00000       0.00000       0.00000       0.00000       0.00000       0.00000       0.00000       0.00000       0.00000       0.00000       0.00000
   7  16 2731.0981    2.4960  0.7634 12.3045 -0.0109  0.0427   0.1142   0.1089    0.1258   0.0000   444.2014       7.57417      -13.4616       6.69155      -15.0892      0.837468    -0.0775511      -4.89245      0.544693      0.352549     0.0105729      0.123850     0.0210685   -0.00677489       0.00000       0.00000       0.00000       0.00000       0.00000       0.00000       0.00000       0.00000       0.00000       0.00000       0.00000       0.00000       0.00000       0.00000       0.00000       0.00000       0.00000       0.00000       0.00000       0.00000       0.00000       0.00000       9.24055       10.8642       11.1796       9.32444       7.03182       4.79881       3.52204       1.89488       1.11617      0.511188      0.238352     0.0735437     0.0231843    0.00409879       0.00000       0.00000       0.00000       0.00000       0.00000       0.00000       0.00000       0.00000       0.00000       0.00000       0.00000       0.00000       0.00000       0.00000       0.00000       0.00000       0.00000       0.00000       0.00000       0.00000       0.00000       0.00000
   7  17 2868.3217    3.1781  0.6559 12.4904 -0.0070  0.0369   0.1508   0.0838    0.1309   0.0000   452.9529       46.6979       9.91414       16.4156      -7.86590       3.24087      -5.24441       3.44193     -0.959177     -0.475887     0.0995770    -0.0602318     0.0136237    0.00129885       0.00000       0.00000       0.00000       0.00000       0.00000       0.00000       0.00000       0.00000       0.00000       0.00000       0.00000       0.00000       0.00000       0.00000       0.00000       0.00000       0.00000       0.00000       0.00000       0.00000       0.00000       0.00000       9.47379       10.5591       9.12986       8.01689       7.03507       5.00235       3.42753       1.82859      0.961501      0.382752      0.171299     0.0567559     0.0168922    0.00328067       0.00000       0.00000       0.00000       0.00000       0.00000       0.00000       0.00000       0.00000       0.00000       0.00000       0.00000       0.00000       0.00000       0.00000       0.00000       0.00000       0.00000       0.00000       0.00000       0.00000       0.00000       0.00000
   7  18 3005.6817    3.7295  0.7490 12.8096 -0.0102  0.0379   0.1685   0.0987    0.1386   0.0000   428.7175       19.3082       15.5108     -0.392934     -0.256928      -4.35936      0.250438      -1.66247     -0.419939     -0.505723   -0.00411959     -0.105338     0.0278819   -0.00476339       0.00000       0.00000       0.00000       0.00000       0.00000       0.00000       0.00000       0.00000       0.00000       0.00000       0.00000       0.00000       0.00000       0.00000       0.00000       0.00000       0.00000       0.00000       0.00000       0.00000       0.00000       0.00000       7.84672       9.35385       8.17703       8.12173       5.98565       4.58813       2.94802       1.72787      0.975025      0.412351      0.191407     0.0613999     0.0165739    0.00383804       0.00000       0.00000       0.00000       0.00000       0.00000       0.00000       0.00000       0.00000       0.00000       0.00000       0.00000       0.00000       0.00000       0.00000       0.00000       0.00000       0.00000       0.00000       0.00000       0.00000       0.00000       0.00000
   7  19 3142.6789    4.0048  0.8746 12.6402 -0.0026  0.0521   0.1602   0.1004    0.1839   0.0000   444.4087       27.7166       23.4482      -3.54197      -10.2021      -4.27768      -6.92227       2.06266       1.13718     -0.704378    0.00116290     0.0779197     0.0101031    0.00167838       0.00000       0.00000       0.00000       0.00000       0.00000       0.00000       0.00000       0.00000       0.00000       0.00000       0.00000       0.00000       0.00000       0.00000       0.00000       0.00000       0.00000       0.00000       0.00000       0.00000       0.00000       0.00000       10.1235       10.3624       13.2161       10.5378       7.36775       6.00024       4.59730       2.07449       1.09168      0.740579      0.313678      0.100811     0.0266654    0.00426870       0.00000       0.00000       0.00000       0.00000       0.00000       0.00000       0.00000       0.00000       0.00000       0.00000       0.00000       0.00000       0.00000       0.00000       0.00000       0.00000       0.00000       0.00000       0.00000       0.00000       0.00000       0.00000
   7  20 3279.7792    3.9133  1.3856 11.8255 -0.0048  0.0526   0.1269   0.1174    0.2728   0.0000   417.3744      -5.89294      -7.40133       14.4925      -6.37368       2.09815      0.760552      0.644067      0.711849      0.751849      0.434592    -0.0278307    -0.0141431   0.000306316       0.00000       0.00000       0.00000       0.00000       0.00000       0.00000       0.00000       0.00000       0.00000       0.00000       0.00000       0.00000       0.00000       0.00000       0.00000       0.00000       0.00000       0.00000       0.00000       0.00000       0.00000       0.00000       10.6904       13.4398       12.0015       11.4609       8.51352       6.48168       4.07172       2.51871       1.45794      0.612098      0.285829     0.0954186     0.0251722    0.00572609       0.00000       0.00000       0.00000       0.00000       0.00000       0.00000       0.00000       0.00000       0.00000       0.00000       0.00000       0.00000       0.00000       0.00000       0.00000       0.00000       0.00000       0.00000       0.00000       0.00000       0.00000       0.00000
   7  21 3417.6119    3.0290  1.8164 11.8786 -0.0040  0.0635   0.0955   0.1568    0.1999   0.0000   445.5958       10.8192       23.1083      -4.69261      -7.71029      -2.89732       2.07234       2.61773     -0.242711     -0.536133      0.120981      0.143297   0.000353230   -0.00643564       0.00000       0.00000       0.00000       0.00000       0.00000       0.00000       0.00000       0.00000       0.00000       0.00000       0.00000       0.00000       0.00000       0.00000       0.00000       0.00000       0.00000       0.00000       0.00000       0.00000       0.00000       0.00000       14.0686       16.4672       16.1444       14.4559       10.9339       7.98716       5.19077       3.19182       1.61470      0.848919      0.329344      0.120289     0.0320086    0.00632796       0.00000       0.00000       0.00000       0.00000       0.00000       0.00000       0.00000       0.00000       0.00000       0.00000       0.00000       0.00000       0.00000       0.00000       0.00000       0.00000       0.00000       0.00000       0.00000       0.00000       0.00000       0.00000
   7  22 3555.4000    2.7142  2.6890 11.0514  0.0023  0.0805   0.0690   0.2147    0.2355   0.0000   442.8940       26.2002       37.2031       17.2094       1.07576      -17.5696      -6.94706       5.32981       1.28884      -1.31516     -0.209336    -0.0683148    -0.0285510    -0.0119440       0.00000       0.00000       0.00000       0.00000       0.00000       0.00000       0.00000       0.00000       0.00000       0.00000       0.00000       0.00000       0.00000       0.00000       0.00000       0.00000       0.00000       0.00000       0.00000       0.00000       0.00000       0.00000       17.2740       22.0201       21.4831       17.6806       14.2361       9.77968       6.80461       3.60454       2.08861      0.938132      0.447632      0.145636     0.0464573    0.00844271       0.00000       0.00000       0.00000       0.00000       0.00000       0.00000       0.00000       0.00000       0.00000       0.00000       0.00000       0.00000       0.00000       0.00000       0.00000       0.00000       0.00000       0.00000       0.00000       0.00000       0.00000       0.00000
   7  23 3693.4368    2.1855  3.4493 11.0901 -0.0039  0.1027   0.0513   0.2715    0.1517   0.0000   463.7457      -4.21172       7.30593      -3.53273      -9.57996      -1.75948       5.71553      -6.12504       1.94226      -1.50123     -0.730438     0.0446597     0.0499188     0.0109992       0.00000       0.00000       0.00000       0.00000       0.00000       0.00000       0.00000       0.00000       0.00000       0.00000       0.00000       0.00000       0.00000       0.00000       0.00000       0.00000       0.00000       0.00000       0.00000       0.00000       0.00000       0.00000       21.6028       27.6816       26.1604       22.3778       18.7211       12.4522       8.58427       5.13823       2.88854       1.31620      0.555005      0.195207     0.0598666     0.0107204       0.00000       0.00000       0.00000       0.00000       0.00000       0.00000       0.00000       0.00000       0.00000       0.00000       0.00000       0.00000       0.00000       0.00000       0.00000       0.00000       0.00000       0.00000       0.00000       0.00000       0.00000       0.00000
   7  24 3831.8253    1.9319  5.6254 10.2173 -0.0019  0.1333   0.0352   0.3566    0.1455   0.0000   444.9579      -3.55410       55.8422       22.8846       56.6611      -17.0719     -0.672696     -0.645795      -6.93078     -0.287197     -0.736122      0.210650    -0.0165623    -0.0202110       0.00000       0.00000       0.00000       0.00000       0.00000       0.00000       0.00000       0.00000       0.00000       0.00000       0.00000       0.00000       0.00000       0.00000       0.00000       0.00000       0.00000       0.00000       0.00000       0.00000       0.00000       0.00000       28.0568       35.0213       34.3591       30.1987       23.4381       16.9082       10.7823       6.83288       3.78143       1.72106      0.750288      0.273000     0.0732554     0.0140330       0.00000       0.00000       0.00000       0.00000       0.00000       0.00000       0.00000       0.00000       0.00000       0.00000       0.00000       0.00000       0.00000       0.00000       0.00000       0.00000       0.00000       0.00000       0.00000       0.00000       0.00000       0.00000
   7  25 3970.4382    1.5689  6.0593 10.4896 -0.0029  0.1549   0.0319   0.4246    0.1008   0.0000   443.8093       40.6293      -47.5287      -30.4244      -13.3453      0.787323       21.6395       2.86874     0.0877947      -2.74954     -0.270723      0.493504     0.0983904   0.000380988       0.00000       0.00000       0.00000       0.00000       0.00000       0.00000       0.00000       0.00000       0.00000       0.00000       0.00000       0.00000       0.00000       0.00000       0.00000       0.00000       0.00000       0.00000       0.00000       0.00000       0.00000       0.00000       33.6234       42.2213       39.0714       35.7480       28.2631       20.2828       13.3412       8.34003       4.54881       2.16445      0.886433      0.310397     0.0854201     0.0165986       0.00000       0.00000       0.00000       0.00000       0.00000       0.00000       0.00000       0.00000       0.00000       0.00000       0.00000       0.00000       0.00000       0.00000       0.00000       0.00000       0.00000       0.00000       0.00000       0.00000       0.00000       0.00000
   8  11 2086.0973    0.6948  0.4750  9.7036 -0.0170  0.0361   0.0384   0.0756    0.0967   0.0000   446.7914       6.69310      -1.02899     -0.417021      -5.73658      -5.25799       3.73429       2.28875     0.0306266     -0.991926     0.0839286     0.0526340   -0.00124133     0.0467614   -0.00296689    0.00179826       0.00000       0.00000       0.00000       0.00000       0.00000       0.00000       0.00000       0.00000       0.00000       0.00000       0.00000       0.00000       0.00000       0.00000       0.00000       0.00000       0.00000       0.00000       0.00000       0.00000       7.01270       7.05971       7.71815       7.09721       6.30807       4.20155       3.05208       2.14417       1.25903      0.710343      0.364482      0.128133     0.0481657     0.0183233    0.00447574   0.000694367       0.00000       0.00000       0.00000       0.00000       0.00000       0.00000       0.00000       0.00000       0.00000       0.00000       0.00000       0.00000       0.00000       0.00000       0.00000       0.00000       0.00000       0.00000       0.00000       0.00000
   8  13 2362.9127    1.3206  0.7686 10.4588  0.0002  0.0392   0.0534   0.0832    0.1371   0.0000   437.3846      -11.0575       12.8149      -5.69880     -0.858666      -4.36836     -0.907044       4.31082      0.529941     -0.114070      0.154748      0.148282     0.0206894    -0.0327981    0.00249411   -0.00215610       0.00000       0.00000       0.00000       0.00000       0.00000       0.00000       0.00000       0.00000       0.00000       0.00000       0.00000       0.00000       0.00000       0.00000       0.00000       0.00000       0.00000       0.00000       0.00000       0.00000       6.52610       9.02593       7.99343       7.93790       6.73964       4.68213       3.57388       2.17372       1.45108      0.715390      0.384562      0.150438     0.0657012     0.0190769    0.00599571    0.00111780       0.00000       0.00000       0.00000       0.00000       0.00000       0.00000       0.00000       0.00000       0.00000       0.00000       0.00000       0.00000       0.00000       0.00000       0.00000       0.00000       0.00000       0.00000       0.00000       0.00000
   8  14 2499.4424    1.6712  0.9036 11.0139  0.0012  0.0470   0.0631   0.1007    0.1483   0.0000   439.8167      -22.0236      -8.89659      -7.91645      -9.57745      -1.76295      0.986444      -4.33673       1.56286      0.577921     -0.656493     0.0825599     0.0313920   0.000242624   -0.00843380    0.00137254       0.00000       0.00000       0.00000       0.00000       0.00000       0.00000       0.00000       0.00000       0.00000       0.00000       0.00000       0.00000       0.00000       0.00000       0.00000       0.00000       0.00000       0.00000       0.00000       0.00000       9.53013       11.3993       11.5804       10.3574       7.57529       5.17129       3.83500       2.35978       1.33907      0.767071      0.407501      0.180913     0.0632413     0.0183980    0.00511050   0.000949789       0.00000       0.00000       0.00000       0.00000       0.00000       0.00000       0.00000       0.00000       0.00000       0.00000       0.00000       0.00000       0.00000       0.00000       0.00000       0.00000       0.00000       0.00000       0.00000       0.00000
   8  15 2636.0620    2.2210  0.8087 11.3308 -0.0068  0.0382   0.0842   0.0877    0.1695   0.0000   426.9833       25.5431      -4.52491      -5.09056       7.14856      -1.48149      -1.33188      -3.82961       1.95660      0.571861      0.233971     0.0510905     0.0396947    -0.0191668    0.00922528   0.000258068       0.00000       0.00000       0.00000       0.00000       0.00000       0.00000       0.00000       0.00000       0.00000       0.00000       0.00000       0.00000       0.00000       0.00000       0.00000       0.00000       0.00000       0.00000       0.00000       0.00000       7.70629       9.65623       9.32121       8.70816       6.20190       4.77049       3.26667       2.19380       1.15262      0.710033      0.326336      0.165212     0.0545040     0.0181698    0.00432599   0.000919542       0.00000       0.00000       0.00000       0.00000       0.00000       0.00000       0.00000       0.00000       0.00000       0.00000       0.00000       0.00000       0.00000       0.00000       0.00000       0.00000       0.00000       0.00000       0.00000       0.00000
   8  16 2773.7682    2.7923  0.7358 11.9532 -0.0034  0.0454   0.1131   0.0977    0.1429   0.0000   433.4000      -12.3917       4.70774       9.14597       4.52560     -0.372895       2.38758     -0.319965      -1.34616     -0.130843      0.342986      0.139171    -0.0110097    -0.0300841    0.00849091   0.000105989       0.00000       0.00000       0.00000       0.00000       0.00000       0.00000       0.00000       0.00000       0.00000       0.00000       0.00000       0.00000       0.00000       0.00000       0.00000       0.00000       0.00000       0.00000       0.00000       0.00000       11.4467       15.2353       14.0863       11.8416       8.45580       5.77759       3.45139       2.09647       1.12256      0.591300      0.282659      0.121921     0.0407948     0.0149108    0.00375478   0.000784040       0.00000       0.00000       0.00000       0.00000       0.00000       0.00000       0.00000       0.00000       0.00000       0.00000       0.00000       0.00000       0.00000       0.00000       0.00000       0.00000       0.00000       0.00000       0.00000       0.00000
   8  17 2911.5795    3.4573  0.7361 12.7220 -0.0117  0.0355   0.1373   0.0848    0.1372   0.0000   444.6882       10.1032       13.9965       6.36398       7.22931      -1.24691     -0.986712       1.46154      0.721252      -1.86829     -0.230780      0.200527    -0.0160622   -0.00865991   -0.00226309    0.00103078       0.00000       0.00000       0.00000       0.00000       0.00000       0.00000       0.00000       0.00000       0.00000       0.00000       0.00000       0.00000       0.00000       0.00000       0.00000       0.00000       0.00000       0.00000       0.00000       0.00000       7.34609       7.94061       7.88642       7.55822       5.96722       4.56279       3.10425       2.11687       1.18153      0.703413      0.326449      0.142593     0.0507895     0.0166072    0.00378900   0.000736168       0.00000       0.00000       0.00000       0.00000       0.00000       0.00000       0.00000       0.00000       0.00000       0.00000       0.00000       0.00000       0.00000       0.00000       0.00000       0.00000       0.00000       0.00000       0.00000       0.00000
   8  18 3049.0799    3.9181  0.9248 12.6113 -0.0051  0.0449   0.1380   0.1013    0.1624   0.0000   430.0909      -3.99661       7.91572      0.615961       9.93611       2.42393      -6.42324     -0.658607      0.998828      0.313921      0.181831     -0.272712     0.0183602     0.0178206    0.00227597   -0.00129750       0.00000       0.00000       0.00000       0.00000       0.00000       0.00000       0.00000       0.00000       0.00000       0.00000       0.00000       0.00000       0.00000       0.00000       0.00000       0.00000       0.00000       0.00000       0.00000       0.00000       7.81409       10.1134       10.4713       8.14802       7.93439       5.33527       3.86888       2.73352       1.39524      0.799962      0.436141      0.173854     0.0668866     0.0258746    0.00699869    0.00107112       0.00000       0.00000       0.00000       0.00000       0.00000       0.00000       0.00000       0.00000       0.00000       0.00000       0.00000       0.00000       0.00000       0.00000       0.00000       0.00000       0.00000       0.00000       0.00000       0.00000
   8  19 3186.6915    3.7916  0.8652 13.0902 -0.0043  0.0487   0.1485   0.1006    0.1373   0.0000   443.9551       3.53308       6.59176       6.44905       16.5050       2.98412      -4.95033       2.31809      0.251500      -1.45816      0.507319     -0.393167     0.0726596    0.00130352   -0.00535040   0.000515325       0.00000       0.00000       0.00000       0.00000       0.00000       0.00000       0.00000       0.00000       0.00000       0.00000       0.00000       0.00000       0.00000       0.00000       0.00000       0.00000       0.00000       0.00000       0.00000       0.00000       11.0928       13.8001       13.1392       11.0715       9.09682       6.04940       4.62163       2.75189       1.43946      0.891485      0.372223      0.204684     0.0628847     0.0212456    0.00616284    0.00103688       0.00000       0.00000       0.00000       0.00000       0.00000       0.00000       0.00000       0.00000       0.00000       0.00000       0.00000       0.00000       0.00000       0.00000       0.00000       0.00000       0.00000       0.00000       0.00000       0.00000
   8  20 3324.3670    3.3300  1.4016 12.4486 -0.0021  0.0537   0.1041   0.1424    0.1490   0.0000   445.0501       15.2403       29.4388       12.6162       9.93538      -3.94692      -2.17774     -0.424107       1.62096       1.11278     -0.170656     -0.270786    -0.0105958     0.0194709    0.00764607   0.000438064       0.00000       0.00000       0.00000       0.00000       0.00000       0.00000       0.00000       0.00000       0.00000       0.00000       0.00000       0.00000       0.00000       0.00000       0.00000       0.00000       0.00000       0.00000       0.00000       0.00000       10.7819       13.0634       13.0589       11.5848       9.42417       6.45358       4.58684       2.91688       1.80601       1.00378      0.477484      0.210953     0.0792649     0.0254018    0.00688746    0.00117885       0.00000       0.00000       0.00000       0.00000       0.00000       0.00000       0.00000       0.00000       0.00000       0.00000       0.00000       0.00000       0.00000       0.00000       0.00000       0.00000       0.00000       0.00000       0.00000       0.00000
   8  21 3462.3718    2.8480  1.7453 12.2586 -0.0080  0.0678   0.0883   0.1526    0.1252   0.0000   444.0685       11.7035       11.4347       23.1137       11.4666      -10.9305     -0.700991       5.78480     -0.180304      -2.49360      0.158242     -0.328229    -0.0839944    -0.0450789    -0.0141810    0.00111235       0.00000       0.00000       0.00000       0.00000       0.00000       0.00000       0.00000       0.00000       0.00000       0.00000       0.00000       0.00000       0.00000       0.00000       0.00000       0.00000       0.00000       0.00000       0.00000       0.00000       12.7813       15.8912       15.1254       14.4690       11.5139       8.45183       5.85087       3.86136       2.51658       1.28293      0.698854      0.256944      0.111722     0.0329314    0.00917129    0.00170913       0.00000       0.00000       0.00000       0.00000       0.00000       0.00000       0.00000       0.00000       0.00000       0.00000       0.00000       0.00000       0.00000       0.00000       0.00000       0.00000       0.00000       0.00000       0.00000       0.00000
   8  22 3600.9448    2.4932  3.1281 11.3734  0.0011  0.0854   0.0543   0.2277    0.1052   0.0000   452.9376       7.88511       35.3455      -11.6550       11.1794       8.10000       12.3845      -8.45309      -5.90812      -1.14462      0.208779     -0.242476    -0.0384051     0.0647256    -0.0171778   -0.00152929       0.00000       0.00000       0.00000       0.00000       0.00000       0.00000       0.00000       0.00000       0.00000       0.00000       0.00000       0.00000       0.00000       0.00000       0.00000       0.00000       0.00000       0.00000       0.00000       0.00000       16.2299       20.8237       18.6626       17.1588       14.7179       11.6031       8.45964       5.22932       3.11795       1.69060      0.767116      0.368341      0.137215     0.0445759     0.0120787    0.00219657       0.00000       0.00000       0.00000       0.00000       0.00000       0.00000       0.00000       0.00000       0.00000       0.00000       0.00000       0.00000       0.00000       0.00000       0.00000       0.00000       0.00000       0.00000       0.00000       0.00000
   8  23 3739.6431    1.9952  4.1692 10.8759  0.0025  0.1068   0.0387   0.2737    0.1058   0.0000   426.5836      -8.76407      -16.9454      -3.56213      -9.71896       5.00700      -15.4208      -11.6503       3.16433       4.61739     -0.260489      0.374734     -0.128660    -0.0791056    0.00833518   -0.00349352       0.00000       0.00000       0.00000       0.00000       0.00000       0.00000       0.00000       0.00000       0.00000       0.00000       0.00000       0.00000       0.00000       0.00000       0.00000       0.00000       0.00000       0.00000       0.00000       0.00000       19.7361       24.2711       24.1008       21.5155       18.0314       13.6257       9.94238       6.40909       3.78955       2.04531       1.07753      0.457056      0.177661     0.0569924     0.0151288    0.00258789       0.00000       0.00000       0.00000       0.00000       0.00000       0.00000       0.00000       0.00000       0.00000       0.00000       0.00000       0.00000       0.00000       0.00000       0.00000       0.00000       0.00000       0.00000       0.00000       0.00000
   8  24 3878.5449    1.8175  5.3562 10.4506 -0.0029  0.1266   0.0319   0.3301    0.1039   0.0000   423.1295       18.8358       61.7825       32.7387      -9.73210      -27.3604       2.58795       8.11119      -1.82404      -8.56696      -2.71408      0.285213     0.0407782     0.0552079     0.0107983   -0.00405345       0.00000       0.00000       0.00000       0.00000       0.00000       0.00000       0.00000       0.00000       0.00000       0.00000       0.00000       0.00000       0.00000       0.00000       0.00000       0.00000       0.00000       0.00000       0.00000       0.00000       23.6447       28.2807       29.0989       24.4813       22.4305       16.4059       11.7497       7.86976       4.65619       2.57766       1.28781      0.557511      0.212098     0.0719976     0.0188768    0.00287906       0.00000       0.00000       0.00000       0.00000       0.00000       0.00000       0.00000       0.00000       0.00000       0.00000       0.00000       0.00000       0.00000       0.00000       0.00000       0.00000       0.00000       0.00000       0.00000       0.00000
   8  25 4017.5556    1.4541  6.9100 10.3106 -0.0052  0.1535   0.0245   0.4155    0.0768   0.0000   474.0718      -58.8668      -28.7682       3.24108       20.7457       13.6059      -7.26881      -16.4842      -4.95849       6.93826      -2.40298      -1.13968      0.586591      0.121340    0.00675801   -0.00188747       0.00000       0.00000       0.00000       0.00000       0.00000       0.00000       0.00000       0.00000       0.00000       0.00000       0.00000       0.00000       0.00000       0.00000       0.00000       0.00000       0.00000       0.00000       0.00000       0.00000       28.7452       36.0172       36.6749       32.6209       26.8007       20.6827       14.4690       9.62328       5.83929       3.42696       1.55677      0.765076      0.278255     0.0910414     0.0221251    0.00372747       0.00000       0.00000       0.00000       0.00000       0.00000       0.00000       0.00000       0.00000       0.00000       0.00000       0.00000       0.00000       0.00000       0.00000       0.00000       0.00000       0.00000       0.00000       0.00000       0.00000
   8  29 4576.2591    0.7149 17.7862  9.7528 -0.0096  0.4717   0.0136   1.1684    0.0469   0.0000   323.6458       29.3592       4.90081      -9.77871      -15.2422       17.3315       39.9666      -41.0061      -29.8254       20.5087       6.72636      -2.75256     -0.127410      0.430880     0.0811285  -0.000986662       0.00000       0.00000       0.00000       0.00000       0.00000       0.00000       0.00000       0.00000       0.00000       0.00000       0.00000       0.00000       0.00000       0.00000       0.00000       0.00000       0.00000       0.00000       0.00000       0.00000       86.3400       107.471       112.412       98.0660       83.8685       66.1775       48.0822       31.5628       19.7776       11.3554       5.49245       2.55455      0.975312      0.303089     0.0738045     0.0117543       0.00000       0.00000       0.00000       0.00000       0.00000       0.00000       0.00000       0.00000       0.00000       0.00000       0.00000       0.00000       0.00000       0.00000       0.00000       0.00000       0.00000       0.00000       0.00000       0.00000
   9  13 2402.3118    1.3722  0.7867 10.5488 -0.0061  0.0356   0.0574   0.0951    0.1267   0.0000   428.0277      -5.78294       11.7422      -3.56597      -10.3942       3.92217       1.56045      -1.95774      -1.66657     -0.898482     -0.130600     -0.203727     -0.163611     0.0149205    -0.0242701  -3.39397e-05   -0.00231457  -0.000227596       0.00000       0.00000       0.00000       0.00000       0.00000       0.00000       0.00000       0.00000       0.00000       0.00000       0.00000       0.00000       0.00000       0.00000       0.00000       0.00000       0.00000       0.00000       5.69750       7.58720       7.15470       6.98326       5.90655       4.35403       3.50161       2.15939       1.48703      0.930013      0.445366      0.267453     0.0996096     0.0515179     0.0158260    0.00495169    0.00138119   0.000236466       0.00000       0.00000       0.00000       0.00000       0.00000       0.00000       0.00000       0.00000       0.00000       0.00000       0.00000       0.00000       0.00000       0.00000       0.00000       0.00000       0.00000       0.00000
   9  14 2539.4775    1.7950  0.8271 10.9657  0.0040  0.0396   0.0661   0.0886    0.1377   0.0000   435.0435       15.5192       15.4484      -11.2251     -0.626448       2.19423      -8.07524      -1.24074       2.79708     -0.295486      0.364566     0.0517665    -0.0711834     0.0138940    0.00385410    0.00559144   0.000593765  -0.000467729       0.00000       0.00000       0.00000       0.00000       0.00000       0.00000       0.00000       0.00000       0.00000       0.00000       0.00000       0.00000       0.00000       0.00000       0.00000       0.00000       0.00000       0.00000       5.94432       8.20367       7.71208       7.04008       6.45958       4.47632       3.73035       2.45754       1.57712      0.893968      0.535632      0.260159      0.126388     0.0465367     0.0173701    0.00534679    0.00150890   0.000249719       0.00000       0.00000       0.00000       0.00000       0.00000       0.00000       0.00000       0.00000       0.00000       0.00000       0.00000       0.00000       0.00000       0.00000       0.00000       0.00000       0.00000       0.00000
   9  16 2815.2162    2.8971  0.8354 11.7804 -0.0034  0.0395   0.1097   0.0885    0.1580   0.0000   437.0180       18.7134       13.6247       9.03939      -2.44758     -0.452144       4.80605      -2.14014      0.291939     -0.623400    -0.0182802     -0.224483    -0.0624200     0.0836783     0.0165120   -0.00851565   0.000730207  -5.83436e-06       0.00000       0.00000       0.00000       0.00000       0.00000       0.00000       0.00000       0.00000       0.00000       0.00000       0.00000       0.00000       0.00000       0.00000       0.00000       0.00000       0.00000       0.00000       6.73316       8.18849       8.53415       7.49225       6.84152       4.83174       3.40349       2.46494       1.67274      0.950062      0.546162      0.284892      0.116632     0.0470967     0.0189523    0.00589571    0.00133695   0.000198619       0.00000       0.00000       0.00000       0.00000       0.00000       0.00000       0.00000       0.00000       0.00000       0.00000       0.00000       0.00000       0.00000       0.00000       0.00000       0.00000       0.00000       0.00000
   9  17 2953.4942    3.7674  0.7464 12.2757 -0.0098  0.0334   0.1540   0.0829    0.1498   0.0000   443.5061       10.8008       6.50679       8.47183       2.18704      -6.53146      0.120881      -3.97393    -0.0321112     -0.889897     -0.282836    -0.0913932    -0.0287716     0.0474126     0.0247241    0.00294231  -0.000815611  -0.000217252       0.00000       0.00000       0.00000       0.00000       0.00000       0.00000       0.00000       0.00000       0.00000       0.00000       0.00000       0.00000       0.00000       0.00000       0.00000       0.00000       0.00000       0.00000       5.56539       6.87270       7.54716       6.38771       5.39795       4.15022       3.16935       2.17038       1.33038      0.749308      0.414591      0.240070     0.0934310     0.0450757     0.0159906    0.00474727    0.00115730   0.000181144       0.00000       0.00000       0.00000       0.00000       0.00000       0.00000       0.00000       0.00000       0.00000       0.00000       0.00000       0.00000       0.00000       0.00000       0.00000       0.00000       0.00000       0.00000
   9  19 3229.5331    3.8987  0.8793 12.9587 -0.0011  0.0382   0.1449   0.0937    0.1386   0.0000   442.8724      -5.25373       9.27043      -6.92090       2.44611       3.95246      -4.63411      -1.09426      -1.29162      0.722548     -0.610041      0.529465     -0.212594     0.0349856    -0.0122802   0.000148001    0.00236990  -8.04022e-05       0.00000       0.00000       0.00000       0.00000       0.00000       0.00000       0.00000       0.00000       0.00000       0.00000       0.00000       0.00000       0.00000       0.00000       0.00000       0.00000       0.00000       0.00000       5.92342       8.20088       7.48360       7.20682       6.35374       4.81034       3.67772       2.53490       1.60149       1.00374      0.497995      0.287659      0.108953     0.0532611     0.0165953    0.00567123    0.00148280   0.000255013       0.00000       0.00000       0.00000       0.00000       0.00000       0.00000       0.00000       0.00000       0.00000       0.00000       0.00000       0.00000       0.00000       0.00000       0.00000       0.00000       0.00000       0.00000
   9  20 3367.6941    3.2287  1.3912 12.8728 -0.0061  0.0582   0.1033   0.1391    0.1051   0.0000   436.6387       15.3187      -3.83862       19.6899       22.1995       2.76111       1.49533       6.28905       5.08188      0.918600       1.00742     -0.709208     0.0376567     0.0683547    0.00560504  -0.000473503  -0.000849374  -4.73357e-05       0.00000       0.00000       0.00000       0.00000       0.00000       0.00000       0.00000       0.00000       0.00000       0.00000       0.00000       0.00000       0.00000       0.00000       0.00000       0.00000       0.00000       0.00000       9.49902       12.5977       11.5656       11.0813       8.95695       7.62891       5.44830       4.05686       2.37858       1.44007      0.809894      0.385606      0.195602     0.0737908     0.0269493    0.00865620    0.00193414   0.000379870       0.00000       0.00000       0.00000       0.00000       0.00000       0.00000       0.00000       0.00000       0.00000       0.00000       0.00000       0.00000       0.00000       0.00000       0.00000       0.00000       0.00000       0.00000
   9  21 3506.1941    2.6537  2.2178 12.0800 -0.0090  0.0708   0.0679   0.1759    0.0847   0.0000   438.2794      -19.8447       7.95397       23.3649       18.2425      -8.00229      -7.29628      -13.7280      -5.07078      -2.01171      -1.04540      0.113106     -0.320288     0.0942978     0.0338204   -0.00436677   1.93967e-05  -0.000537260       0.00000       0.00000       0.00000       0.00000       0.00000       0.00000       0.00000       0.00000       0.00000       0.00000       0.00000       0.00000       0.00000       0.00000       0.00000       0.00000       0.00000       0.00000       11.5908       14.7473       14.1823       13.8479       11.6990       8.85894       6.81268       4.95730       3.02471       1.90328       1.00109      0.570695      0.232423      0.102791     0.0320369     0.0104102    0.00251554   0.000440547       0.00000       0.00000       0.00000       0.00000       0.00000       0.00000       0.00000       0.00000       0.00000       0.00000       0.00000       0.00000       0.00000       0.00000       0.00000       0.00000       0.00000       0.00000
   9  22 3645.1749    2.2284  3.6257 11.4447 -0.0051  0.0891   0.0465   0.2359    0.0728   0.0000   423.0920      -5.44345       8.07928       12.3135      -3.15234       6.52630       1.17960      -4.54121      -8.08797      -4.80589      -1.86560      0.169622    -0.0288455    0.00202136    -0.0174455    -0.0117944    0.00308749  -0.000234520       0.00000       0.00000       0.00000       0.00000       0.00000       0.00000       0.00000       0.00000       0.00000       0.00000       0.00000       0.00000       0.00000       0.00000       0.00000       0.00000       0.00000       0.00000       14.6449       17.8778       17.9270       16.8542       14.6789       11.8375       8.64052       6.27527       4.01920       2.37355       1.34839      0.685784      0.309749      0.124208     0.0449262     0.0138449    0.00321480   0.000528964       0.00000       0.00000       0.00000       0.00000       0.00000       0.00000       0.00000       0.00000       0.00000       0.00000       0.00000       0.00000       0.00000       0.00000       0.00000       0.00000       0.00000       0.00000
   9  24 3923.2750    1.5280  6.2681 10.6065 -0.0047  0.1356   0.0262   0.3841    0.0663   0.0000   430.0186       19.6546       15.7801      -25.4817      -12.6504       14.0515       6.15429      -1.53623      -7.96726      -4.10016       6.67921      0.727590      -1.09501      0.169421      0.198957    0.00153755   0.000360351   6.05260e-05       0.00000       0.00000       0.00000       0.00000       0.00000       0.00000       0.00000       0.00000       0.00000       0.00000       0.00000       0.00000       0.00000       0.00000       0.00000       0.00000       0.00000       0.00000       21.1967       27.9173       28.0134       26.1359       22.1809       18.2284       13.4162       9.58352       6.18957       3.82884       2.09814       1.11606      0.491901      0.213012     0.0735100     0.0224195    0.00520444   0.000870664       0.00000       0.00000       0.00000       0.00000       0.00000       0.00000       0.00000       0.00000       0.00000       0.00000       0.00000       0.00000       0.00000       0.00000       0.00000       0.00000       0.00000       0.00000
   9  25 4063.2008    1.2766  6.9755 10.4772 -0.0113  0.1623   0.0233   0.4342    0.0591   0.0000   436.8686       1.45860       19.6165      -8.88069      -25.1678       22.2191       26.3532      -23.8248      -20.7069       1.20067       6.84959      -3.65571      -2.30476      0.116954      0.226446     0.0135167  -0.000529458   -0.00116671       0.00000       0.00000       0.00000       0.00000       0.00000       0.00000       0.00000       0.00000       0.00000       0.00000       0.00000       0.00000       0.00000       0.00000       0.00000       0.00000       0.00000       0.00000       26.2970       32.3478       34.4446       29.1724       27.4124       21.4356       16.5558       11.9291       7.49691       4.68010       2.64404       1.35719      0.642309      0.253368     0.0882515     0.0273386    0.00632178   0.000903658       0.00000       0.00000       0.00000       0.00000       0.00000       0.00000       0.00000       0.00000       0.00000       0.00000       0.00000       0.00000       0.00000       0.00000       0.00000       0.00000       0.00000       0.00000
  10  10 2021.4867    0.6024  0.5029  9.3579 -0.0127  0.0282   0.0271   0.0626    0.0981   0.0000   432.2454      0.852052       13.3409       1.14834      -1.64516      0.931727      -3.84507     -0.592647      0.745769    -0.0855487      0.334010     -0.177395     0.0340217     0.0441149     0.0116705    0.00340762   -0.00918860  -0.000500931   7.15320e-05  -7.26784e-05       0.00000       0.00000       0.00000       0.00000       0.00000       0.00000       0.00000       0.00000       0.00000       0.00000       0.00000       0.00000       0.00000       0.00000       0.00000       0.00000       4.74354       5.47652       5.34034       5.33389       4.92646       3.44160       2.82085       2.04654       1.42308      0.810295      0.497287      0.304019      0.144293     0.0735194     0.0245482     0.0101131    0.00333346   0.000899731   0.000235621   3.46313e-05       0.00000       0.00000       0.00000       0.00000       0.00000       0.00000       0.00000       0.00000       0.00000       0.00000       0.00000       0.00000       0.00000       0.00000       0.00000       0.00000
  10  12 2302.8859    1.1523  0.7214  9.8746 -0.0110  0.0337   0.0455   0.0852    0.2101   0.0000   441.6278      -5.78219       3.36314      -3.41609      -4.47400      0.564521       1.20397     -0.410414     -0.942991      -1.07846     -0.348202      0.338695     -0.207857     0.0646603    0.00106175   -0.00785295    0.00593007   8.19932e-05   2.52660e-05   2.00377e-05       0.00000       0.00000       0.00000       0.00000       0.00000       0.00000       0.00000       0.00000       0.00000       0.00000       0.00000       0.00000       0.00000       0.00000       0.00000       0.00000       5.82644       7.29350       7.30790       6.79745       5.42305       4.52542       3.41612       2.42788       1.51006      0.946186      0.539528      0.282986      0.149405     0.0719067     0.0318603     0.0115398    0.00381209    0.00108710   0.000232416   4.24282e-05       0.00000       0.00000       0.00000       0.00000       0.00000       0.00000       0.00000       0.00000       0.00000       0.00000       0.00000       0.00000       0.00000       0.00000       0.00000       0.00000
  10  13 2440.7576    1.5235  0.7353 10.9772 -0.0074  0.0392   0.0574   0.0787    0.1294   0.0000   429.3024      -4.22917    -0.0833406       3.03889       6.63158       9.18852     -0.114725      -2.90228     -0.551834       1.64366     0.0199098     -0.224128     -0.348774     0.0493376     0.0515806     0.0120561  -5.27529e-05  -0.000207457   0.000121418  -0.000104679       0.00000       0.00000       0.00000       0.00000       0.00000       0.00000       0.00000       0.00000       0.00000       0.00000       0.00000       0.00000       0.00000       0.00000       0.00000       0.00000       5.80443       7.35505       6.78197       6.81899       6.39565       4.52947       4.03792       3.12967       1.97652       1.13459      0.692675      0.385930      0.220435     0.0979526     0.0421542     0.0138922    0.00487530    0.00141612   0.000368322   5.71726e-05       0.00000       0.00000       0.00000       0.00000       0.00000       0.00000       0.00000       0.00000       0.00000       0.00000       0.00000       0.00000       0.00000       0.00000       0.00000       0.00000
  10  14 2578.6195    1.8697  0.9625 11.2069 -0.0017  0.0405   0.0637   0.0968    0.1301   0.0000   440.6886      -2.88335       1.24923       1.11794       2.59981       2.24803       1.30375     -0.619275       2.16600       1.60534     0.0266472     0.0617774    -0.0967474    -0.0875458    0.00172908    -0.0161775    0.00456087    0.00134541  -8.68041e-05   1.21370e-05       0.00000       0.00000       0.00000       0.00000       0.00000       0.00000       0.00000       0.00000       0.00000       0.00000       0.00000       0.00000       0.00000       0.00000       0.00000       0.00000       6.52087       8.31458       8.59002       7.81452       6.94700       5.30188       3.87478       2.62111       1.83038       1.21880      0.730416      0.393523      0.194024     0.0935829     0.0391481     0.0153837    0.00531020    0.00149384   0.000346828   5.31216e-05       0.00000       0.00000       0.00000       0.00000       0.00000       0.00000       0.00000       0.00000       0.00000       0.00000       0.00000       0.00000       0.00000       0.00000       0.00000       0.00000
  10  15 2716.9670    2.6573  0.7699 11.5220  0.0036  0.0403   0.0945   0.0754    0.1450   0.0000   434.1591       7.43212       14.8701      0.101590       2.34414     -0.717155      -3.97571      -1.34898       3.25163     -0.478105     -0.114971    -0.0897557    -0.0661396     0.0220467    -0.0338987  -0.000652698   -0.00630198   -0.00113714   0.000242151  -1.47990e-05       0.00000       0.00000       0.00000       0.00000       0.00000       0.00000       0.00000       0.00000       0.00000       0.00000       0.00000       0.00000       0.00000       0.00000       0.00000       0.00000       5.23873       7.81333       7.09532       7.19821       5.84439       5.41412       3.25873       2.86949       1.82857       1.13150      0.790691      0.366175      0.214291     0.0950236     0.0430471     0.0134591    0.00605857    0.00168963   0.000335139   7.22778e-05       0.00000       0.00000       0.00000       0.00000       0.00000       0.00000       0.00000       0.00000       0.00000       0.00000       0.00000       0.00000       0.00000       0.00000       0.00000       0.00000
  10  16 2855.6760    3.1896  0.7641 12.1495 -0.0076  0.0348   0.1157   0.0728    0.1386   0.0000   432.7456       6.30906       9.67667      -5.92946       11.4616       1.54499      0.255071     -0.786921       1.56924      0.173495      0.516386      0.172548   -0.00193085    -0.0500201     0.0350577    0.00918116    0.00395472   0.000548390  -0.000188321   0.000106261       0.00000       0.00000       0.00000       0.00000       0.00000       0.00000       0.00000       0.00000       0.00000       0.00000       0.00000       0.00000       0.00000       0.00000       0.00000       0.00000       5.42980       6.21473       6.37617       6.09529       5.28662       4.48226       3.55697       2.43269       1.63026       1.12517      0.661263      0.332325      0.169790     0.0800628     0.0365406     0.0134194    0.00433790    0.00120884   0.000276870   4.51795e-05       0.00000       0.00000       0.00000       0.00000       0.00000       0.00000       0.00000       0.00000       0.00000       0.00000       0.00000       0.00000       0.00000       0.00000       0.00000       0.00000
  10  17 2994.4405    3.6947  0.7821 12.3513 -0.0025  0.0376   0.1413   0.0865    0.1370   0.0000   436.2016       7.27695       10.0721       8.33882       1.16945      -3.70196      -1.67194     -0.634147       2.36409      0.360993     -0.253020     -0.653559     -0.211639      0.179383    -0.0895808    0.00871750    0.00451283   0.000125717  -0.000513312   6.34458e-05       0.00000       0.00000       0.00000       0.00000       0.00000       0.00000       0.00000       0.00000       0.00000       0.00000       0.00000       0.00000       0.00000       0.00000       0.00000       0.00000       5.76904       6.63983       8.07853       5.88141       6.06742       5.05039       3.18490       2.92997       1.77536      0.942844      0.728413      0.339277      0.177116      0.104726     0.0355781     0.0125164    0.00586663    0.00166635   0.000314448   3.88599e-05       0.00000       0.00000       0.00000       0.00000       0.00000       0.00000       0.00000       0.00000       0.00000       0.00000       0.00000       0.00000       0.00000       0.00000       0.00000       0.00000
  10  18 3132.9510    3.9044  0.9292 12.3774 -0.0103  0.0384   0.1313   0.0836    0.1825   0.0000   433.0405       4.89687      -8.20154       20.9651       2.61744      -6.07252       2.23604       1.99097      -2.79751      -2.50066     0.0879000      0.200377      0.158411      0.128977     0.0402395   -0.00331669   -0.00795852  -0.000464198  -0.000167153   8.94923e-05       0.00000       0.00000       0.00000       0.00000       0.00000       0.00000       0.00000       0.00000       0.00000       0.00000       0.00000       0.00000       0.00000       0.00000       0.00000       0.00000       5.75769       7.38560       7.01684       7.19966       5.71008       4.94870       3.72579       2.79114       1.76002       1.24954      0.632100      0.387199      0.184509     0.0909528     0.0373376     0.0157260    0.00438561    0.00141927   0.000294943   5.93635e-05       0.00000       0.00000       0.00000       0.00000       0.00000       0.00000       0.00000       0.00000       0.00000       0.00000       0.00000       0.00000       0.00000       0.00000       0.00000       0.00000
  10  19 3271.3585    3.6663  1.2756 12.2388 -0.0058  0.0436   0.1043   0.1070    0.1418   0.0000   447.3262       10.6721       5.44692       1.76887       14.7856       4.80521      -6.55365      -1.54123       2.42444       1.58822      0.813470     -0.120268      0.296370      0.128102     0.0272436    -0.0324575    0.00933556    0.00131777   0.000869086   5.08431e-05       0.00000       0.00000       0.00000       0.00000       0.00000       0.00000       0.00000       0.00000       0.00000       0.00000       0.00000       0.00000       0.00000       0.00000       0.00000       0.00000       6.96872       8.53578       8.75869       7.84724       7.24405       5.51322       4.36733       3.11505       2.09339       1.30670      0.735225      0.428914      0.225833     0.0981271     0.0431287     0.0165276    0.00553949    0.00164781   0.000398446   5.65375e-05       0.00000       0.00000       0.00000       0.00000       0.00000       0.00000       0.00000       0.00000       0.00000       0.00000       0.00000       0.00000       0.00000       0.00000       0.00000       0.00000
  10  20 3410.1507    3.0344  1.6992 12.2835 -0.0127  0.0592   0.0843   0.1417    0.1007   0.0000   441.3820       3.00037       34.2790      -1.38153      -3.05139      0.804674       6.56069      -2.97323      -6.86876      -3.26791     -0.181999      0.479963      0.122004     0.0585245    -0.0951632   -0.00769539   0.000808055   0.000849530  -0.000226623  -5.36177e-05       0.00000       0.00000       0.00000       0.00000       0.00000       0.00000       0.00000       0.00000       0.00000       0.00000       0.00000       0.00000       0.00000       0.00000       0.00000       0.00000       8.43229       11.9845       10.8263       11.3958       8.75072       8.30464       5.82751       4.42329       2.90467       1.87424       1.04681      0.590810      0.288588      0.141389     0.0592883     0.0245232    0.00836874    0.00251041   0.000521263   0.000105339       0.00000       0.00000       0.00000       0.00000       0.00000       0.00000       0.00000       0.00000       0.00000       0.00000       0.00000       0.00000       0.00000       0.00000       0.00000       0.00000
  10  21 3549.0300    2.5833  2.6389 11.7503 -0.0021  0.0760   0.0569   0.1702    0.0790   0.0000   465.7820      -6.00752      -2.88273       21.6202      -8.01707      -1.93168      -11.0294      -2.86573      -2.07213     -0.167174      0.723139       1.27190     -0.433089     -0.184769    -0.0713238   -0.00474951    0.00430511   -0.00148564  -0.000568289  -5.27018e-05       0.00000       0.00000       0.00000       0.00000       0.00000       0.00000       0.00000       0.00000       0.00000       0.00000       0.00000       0.00000       0.00000       0.00000       0.00000       0.00000       10.3696       14.3419       13.5220       13.6777       11.4946       9.39925       7.45735       5.35647       3.75019       2.32723       1.44330      0.777654      0.440115      0.184000     0.0883123     0.0314248     0.0109674    0.00299045   0.000723917   0.000123514       0.00000       0.00000       0.00000       0.00000       0.00000       0.00000       0.00000       0.00000       0.00000       0.00000       0.00000       0.00000       0.00000       0.00000       0.00000       0.00000
  10  22 3688.3661    2.1176  3.6554 11.4341 -0.0019  0.0918   0.0427   0.2268    0.0667   0.0000   440.0183       22.2770       6.74767       37.4894       12.7508       7.60836       4.48994       7.65161      -1.65999      0.411979     -0.957110      -2.61013      0.537903      0.136013    -0.0261656   -0.00505536    0.00105378   -0.00267825  -0.000389603   0.000152441       0.00000       0.00000       0.00000       0.00000       0.00000       0.00000       0.00000       0.00000       0.00000       0.00000       0.00000       0.00000       0.00000       0.00000       0.00000       0.00000       13.3760       17.2349       16.4652       16.3120       14.5839       11.8424       9.32876       6.60796       4.85066       2.88498       1.87141       1.01063      0.514851      0.249542      0.102352     0.0388065     0.0138710    0.00359450   0.000883747   0.000139215       0.00000       0.00000       0.00000       0.00000       0.00000       0.00000       0.00000       0.00000       0.00000       0.00000       0.00000       0.00000       0.00000       0.00000       0.00000       0.00000
  10  23 3827.8245    1.7724  4.8899 10.9675 -0.0058  0.1060   0.0324   0.2920    0.0626   0.0000   466.1673       55.9241       27.1392       10.2176       13.3491       33.5290      -20.8791       2.09526       3.15479      -2.13478      -4.16310       1.06668       1.28222     -0.116532     -0.212101     0.0561221     0.0259961   -0.00690785   0.000443815   6.17868e-05       0.00000       0.00000       0.00000       0.00000       0.00000       0.00000       0.00000       0.00000       0.00000       0.00000       0.00000       0.00000       0.00000       0.00000       0.00000       0.00000       16.3991       21.0248       21.3936       19.6302       17.9263       13.7757       10.9838       7.60014       5.40663       3.45404       2.10004       1.16350      0.612061      0.276456      0.122206     0.0457575     0.0152802    0.00428216    0.00103969   0.000147994       0.00000       0.00000       0.00000       0.00000       0.00000       0.00000       0.00000       0.00000       0.00000       0.00000       0.00000       0.00000       0.00000       0.00000       0.00000       0.00000
  10  24 3967.7356    1.4581  6.4568 10.5610 -0.0004  0.1368   0.0247   0.3556    0.0592   0.0000   433.4327      -70.1504       4.70644       54.5051       10.0874       19.5874      -3.24023      -14.5692       2.64882       1.82104      -4.04317       2.58265     -0.932266     0.0376514      0.181569    -0.0614031    -0.0231858     0.0122599   -0.00204797  -0.000302316       0.00000       0.00000       0.00000       0.00000       0.00000       0.00000       0.00000       0.00000       0.00000       0.00000       0.00000       0.00000       0.00000       0.00000       0.00000       0.00000       19.7965       25.5966       26.3064       24.1256       22.2808       17.7594       14.2957       10.4248       7.14537       4.50722       2.70343       1.52071      0.798877      0.370988      0.161486     0.0619365     0.0209104    0.00595517    0.00137787   0.000199099       0.00000       0.00000       0.00000       0.00000       0.00000       0.00000       0.00000       0.00000       0.00000       0.00000       0.00000       0.00000       0.00000       0.00000       0.00000       0.00000
  11  10 2057.9619    0.6285  0.5041  9.3673 -0.0061  0.0288   0.0286   0.0628    0.0860   0.0000   440.7514      0.799226       9.86941      -3.54469       2.25185       2.37043      -3.87384     -0.565214     -0.854963      0.110136      0.866946    -0.0934142     0.0322460    -0.0685042   -0.00647338     0.0427625    0.00385106    0.00343246   0.000907449  -3.61213e-06   2.21555e-05  -6.05627e-06       0.00000       0.00000       0.00000       0.00000       0.00000       0.00000       0.00000       0.00000       0.00000       0.00000       0.00000       0.00000       0.00000       0.00000       4.08602       4.71227       5.08602       5.12438       4.22776       3.45749       2.72853       2.23758       1.36237      0.963526      0.627237      0.349625      0.199361      0.111159     0.0496975     0.0259567    0.00901824    0.00308152   0.000927591   0.000270102   5.05222e-05   8.89604e-06       0.00000       0.00000       0.00000       0.00000       0.00000       0.00000       0.00000       0.00000       0.00000       0.00000       0.00000       0.00000       0.00000       0.00000
  11  11 2199.7781    0.8395  0.7123  9.6575 -0.0020  0.0317   0.0316   0.0819    0.1352   0.0000   443.5367      -3.58714       3.24728      -4.46371       6.74470       2.63046      -2.62666      -1.62010      -1.48387     -0.610253      -1.18944     -0.443095  -9.05693e-06     0.0171249     0.0488901     0.0217940     0.0120565   -0.00269696  -0.000209906   0.000343576   2.13607e-05   1.05727e-05       0.00000       0.00000       0.00000       0.00000       0.00000       0.00000       0.00000       0.00000       0.00000       0.00000       0.00000       0.00000       0.00000       0.00000       4.39210       5.60470       6.13392       5.10160       5.12411       3.80534       3.14211       2.38290       1.54765       1.08411      0.624413      0.396066      0.211967      0.108469     0.0551451     0.0221644    0.00982177    0.00351423    0.00105623   0.000342438   7.57765e-05   9.29251e-06       0.00000       0.00000       0.00000       0.00000       0.00000       0.00000       0.00000       0.00000       0.00000       0.00000       0.00000       0.00000       0.00000       0.00000
  11  13 2478.4475    1.6476  0.9002 10.3896 -0.0091  0.0364   0.0571   0.0817    0.3062   0.0000   433.2432      -3.96953       15.8250       1.47429       10.0219       6.50397       2.74607       2.18217       1.21376       1.28250      -2.34215      -1.09877      0.307149     0.0998256    -0.0359773    -0.0209584    0.00632124    0.00667889  -0.000840283   0.000187441   1.96667e-05   4.52417e-07       0.00000       0.00000       0.00000       0.00000       0.00000       0.00000       0.00000       0.00000       0.00000       0.00000       0.00000       0.00000       0.00000       0.00000       5.06305       6.40133       6.56477       6.03158       5.74283       4.80606       3.67291       2.64186       1.92093       1.28128      0.895411      0.512617      0.277019      0.138150     0.0709620     0.0293055     0.0120120    0.00430320    0.00141758   0.000375922   8.66524e-05   1.22854e-05       0.00000       0.00000       0.00000       0.00000       0.00000       0.00000       0.00000       0.00000       0.00000       0.00000       0.00000       0.00000       0.00000       0.00000
  11  14 2616.9032    1.9736  0.7846 11.7801 -0.0137  0.0367   0.0745   0.0855    0.1211   0.0000   435.6423       2.27239       14.2127       14.8469      -1.73616      -2.56736       3.80536      0.184088      -2.77552      -1.65946     -0.244970     -0.507780     -0.279514      0.138507    -0.0430861    -0.0303789     0.0152029   -0.00474497   -0.00128108   0.000468682   3.81794e-07   3.04656e-06       0.00000       0.00000       0.00000       0.00000       0.00000       0.00000       0.00000       0.00000       0.00000       0.00000       0.00000       0.00000       0.00000       0.00000       5.32071       6.15569       6.97112       6.06507       5.49442       4.80935       3.98798       2.66888       2.08409       1.41629      0.759602      0.498165      0.271199      0.133848     0.0685636     0.0268489     0.0126250    0.00476494    0.00132550   0.000363273   7.55725e-05   1.01677e-05       0.00000       0.00000       0.00000       0.00000       0.00000       0.00000       0.00000       0.00000       0.00000       0.00000       0.00000       0.00000       0.00000       0.00000
  11  15 2756.2198    2.5697  0.8061 11.9898  0.0032  0.0495   0.0913   0.0831    0.1156   0.0000   436.9787       1.48179       6.59482       8.54832       2.51558      -6.51241      -5.32451       3.27699       2.37359     -0.581177     -0.899953      0.381850      0.139237     0.0143023    -0.0443350    -0.0340899    -0.0177856    0.00632747    0.00245413  -0.000122723   2.43548e-05   1.68017e-05       0.00000       0.00000       0.00000       0.00000       0.00000       0.00000       0.00000       0.00000       0.00000       0.00000       0.00000       0.00000       0.00000       0.00000       4.96927       8.65846       7.83207       6.77859       7.70147       4.44684       4.98867       2.85529       2.38760       1.52728      0.860750      0.565921      0.287377      0.143364     0.0764605     0.0277408     0.0137315    0.00481619    0.00152257   0.000482850   0.000146471   1.93499e-05       0.00000       0.00000       0.00000       0.00000       0.00000       0.00000       0.00000       0.00000       0.00000       0.00000       0.00000       0.00000       0.00000       0.00000
  11  16 2895.3816    3.4289  0.6754 12.2296 -0.0064  0.0389   0.1258   0.0677    0.1231   0.0000   431.5041       4.61896       22.7928       13.6246     -0.614340      -4.71418      -1.94649      0.239237      -1.31631     -0.784332    -0.0396998     -0.146575     -0.127258      0.379651   -0.00338758     0.0312382    -0.0151386   -0.00105347   6.71597e-05  -0.000316668  -6.54164e-06   1.39236e-05       0.00000       0.00000       0.00000       0.00000       0.00000       0.00000       0.00000       0.00000       0.00000       0.00000       0.00000       0.00000       0.00000       0.00000       5.51259       6.59309       5.31239       6.74781       5.92261       5.11950       3.42431       3.06109       1.98358       1.56759      0.767751      0.605957      0.281197      0.173972     0.0652424     0.0318149    0.00952750    0.00471106   0.000926090   0.000415649   6.89038e-05   1.50108e-05       0.00000       0.00000       0.00000       0.00000       0.00000       0.00000       0.00000       0.00000       0.00000       0.00000       0.00000       0.00000       0.00000       0.00000
  11  17 3034.5665    3.9370  0.8628 12.4417  0.0010  0.0349   0.1305   0.0795    0.1329   0.0000   441.7905       1.66473       3.81077       3.64274      -1.55323       5.83042      -1.02949     -0.763709      -4.16942      -1.26785      0.814231    -0.0520080      0.356326    -0.0768646    -0.0612679   -0.00448294   -0.00270799   0.000901211   -0.00146650   0.000216894  -2.90378e-05   1.34578e-05       0.00000       0.00000       0.00000       0.00000       0.00000       0.00000       0.00000       0.00000       0.00000       0.00000       0.00000       0.00000       0.00000       0.00000       4.80523       5.97102       6.30193       5.57455       5.01851       4.57010       3.36774       2.58539       1.96442       1.21339      0.739779      0.445294      0.252015      0.130442     0.0598432     0.0259725     0.0107299    0.00425351    0.00139054   0.000353515   7.42986e-05   1.16722e-05       0.00000       0.00000       0.00000       0.00000       0.00000       0.00000       0.00000       0.00000       0.00000       0.00000       0.00000       0.00000       0.00000       0.00000
  11  18 3173.4976    4.0207  0.8162 12.6543  0.0023  0.0328   0.1344   0.0791    0.1294   0.0000   431.9800       1.69310       2.99226      -1.23156      0.778165     -0.350569     -0.413869     -0.927363       1.64156      0.321962     -0.439059      0.472362      0.107420    -0.0744028     0.0156096    0.00303675   -0.00550245   -0.00177605   -0.00103732  -0.000376646   4.86069e-05  -2.62412e-06       0.00000       0.00000       0.00000       0.00000       0.00000       0.00000       0.00000       0.00000       0.00000       0.00000       0.00000       0.00000       0.00000       0.00000       4.44284       5.98906       5.91328       5.91598       4.91306       4.18928       3.22196       2.57560       1.64124       1.20841      0.622578      0.454345      0.212166      0.131159     0.0556195     0.0277215    0.00987294    0.00425317    0.00107529   0.000374064   7.00932e-05   1.30608e-05       0.00000       0.00000       0.00000       0.00000       0.00000       0.00000       0.00000       0.00000       0.00000       0.00000       0.00000       0.00000       0.00000       0.00000
  11  19 3312.3431    3.5343  1.5210 12.0088 -0.0034  0.0477   0.0911   0.1121    0.1205   0.0000   442.3803       13.8437       11.2108      -4.34533       6.49665       8.68916      -3.00095      -9.50668      0.956322     -0.288277      -1.52337      0.407810     -0.405100    -0.0148830    -0.0666186     0.0287436   0.000275260   -0.00273757   0.000510918  -0.000392068  -9.02804e-05   3.86420e-06       0.00000       0.00000       0.00000       0.00000       0.00000       0.00000       0.00000       0.00000       0.00000       0.00000       0.00000       0.00000       0.00000       0.00000       6.51772       8.25752       7.98828       8.13177       7.03304       5.95426       4.99403       3.61404       2.73157       1.66420       1.15266      0.622900      0.368365      0.176344     0.0924836     0.0373171     0.0165279    0.00553720    0.00189800   0.000440048   0.000112543   1.70850e-05       0.00000       0.00000       0.00000       0.00000       0.00000       0.00000       0.00000       0.00000       0.00000       0.00000       0.00000       0.00000       0.00000       0.00000
  11  20 3451.6534    2.9392  2.0046 11.8656 -0.0082  0.0567   0.0684   0.1354    0.0915   0.0000   454.3505       23.8675       2.08812      -15.0640       5.66272       3.33872      -3.47162      -6.11979      -4.37870      -2.03068     -0.903443    -0.0871644      0.533496    -0.0718662     0.0195236      0.123780    -0.0319487    -0.0120080  -0.000325337    0.00119610   4.15773e-05   2.46181e-05       0.00000       0.00000       0.00000       0.00000       0.00000       0.00000       0.00000       0.00000       0.00000       0.00000       0.00000       0.00000       0.00000       0.00000       7.06054       9.97880       9.71881       9.24818       8.64207       6.76584       5.97000       4.07266       3.16500       1.91484       1.34634      0.752129      0.407686      0.235401     0.0958946     0.0537034     0.0178898    0.00724533    0.00235935   0.000599457   0.000153789   2.15668e-05       0.00000       0.00000       0.00000       0.00000       0.00000       0.00000       0.00000       0.00000       0.00000       0.00000       0.00000       0.00000       0.00000       0.00000
  11  21 3591.1850    2.4475  2.8101 11.5732 -0.0100  0.0705   0.0499   0.1704    0.0732   0.0000   423.2616       23.1198       14.0763      -3.51114       10.9830       14.3797       14.4117      -10.1293      -7.19384       2.09802    -0.0993526     -0.112609     0.0935070     0.0756034     0.0454077    -0.0557084    -0.0329975     0.0158438   -0.00302141    0.00113780  -4.67598e-05   7.18993e-06       0.00000       0.00000       0.00000       0.00000       0.00000       0.00000       0.00000       0.00000       0.00000       0.00000       0.00000       0.00000       0.00000       0.00000       9.73914       12.2164       12.5353       12.2940       10.9107       9.08888       7.29886       5.16352       3.68308       2.56339       1.65737      0.974980      0.531107      0.265851      0.135373     0.0572219     0.0244044    0.00854927    0.00269612   0.000730927   0.000160565   2.42097e-05       0.00000       0.00000       0.00000       0.00000       0.00000       0.00000       0.00000       0.00000       0.00000       0.00000       0.00000       0.00000       0.00000       0.00000
  11  22 3730.8529    1.9914  4.3918 11.1351 -0.0043  0.0914   0.0339   0.2423    0.0566   0.0000   416.9080       10.3231       7.80586       31.0406       4.73393      -27.4358      -9.37360       9.39009       8.40436      -9.06669       1.27543      0.718465      0.973972     -0.592564      0.198523     0.0247257    -0.0339374    -0.0110597   -0.00367906   0.000208964   1.45299e-05  -5.91310e-05       0.00000       0.00000       0.00000       0.00000       0.00000       0.00000       0.00000       0.00000       0.00000       0.00000       0.00000       0.00000       0.00000       0.00000       11.6798       15.9127       16.2790       15.0839       13.9873       11.5422       9.58252       7.05459       5.18654       3.42399       2.24178       1.35312      0.737005      0.422794      0.184936     0.0948641     0.0339228     0.0131223    0.00405755    0.00105480   0.000237144   3.37582e-05       0.00000       0.00000       0.00000       0.00000       0.00000       0.00000       0.00000       0.00000       0.00000       0.00000       0.00000       0.00000       0.00000       0.00000
  11  23 3870.6776    1.6271  5.2687 10.8407 -0.0051  0.1091   0.0281   0.2899    0.0577   0.0000   459.4412       66.8416      -26.3417       6.86222      -4.33727      -4.31077      -13.3683       2.83061       5.65032       3.25292      -4.65362       1.62128     0.0583190    -0.0943783     -0.100237     -0.105924     0.0205800    -0.0276023    0.00206136    0.00117118  -0.000428706  -1.99846e-05       0.00000       0.00000       0.00000       0.00000       0.00000       0.00000       0.00000       0.00000       0.00000       0.00000       0.00000       0.00000       0.00000       0.00000       14.4010       18.4447       19.5980       18.4656       16.8565       13.6273       11.3316       8.48215       6.13283       4.04787       2.54494       1.53352      0.877770      0.454772      0.229841     0.0969768     0.0412992     0.0147192    0.00459657    0.00124867   0.000273543   3.80005e-05       0.00000       0.00000       0.00000       0.00000       0.00000       0.00000       0.00000       0.00000       0.00000       0.00000       0.00000       0.00000       0.00000       0.00000
  11  24 4011.2038    1.3451  6.9757 10.4700 -0.0057  0.1359   0.0224   0.3718    0.0564   0.0000   425.3213      -11.5821      -1.44558       56.5350       13.8024       31.3852       6.29387      -26.0870      -3.90604      -5.30987      -6.75162       2.97840       1.99446     -0.129972     0.0327204     0.0872548    -0.0862655     0.0221993    0.00712053   -0.00214818   9.51286e-05   1.44555e-05       0.00000       0.00000       0.00000       0.00000       0.00000       0.00000       0.00000       0.00000       0.00000       0.00000       0.00000       0.00000       0.00000       0.00000       18.8106       23.7321       24.9405       24.4128       21.6032       17.8097       13.7622       10.9171       7.74715       5.14103       3.28114       1.99078       1.15899      0.624877      0.295824      0.132172     0.0516905     0.0183782    0.00586670    0.00156058   0.000320480   4.76662e-05       0.00000       0.00000       0.00000       0.00000       0.00000       0.00000       0.00000       0.00000       0.00000       0.00000       0.00000       0.00000       0.00000       0.00000
  11  25 4151.1565    1.1811  9.0442 10.1103 -0.0002  0.1704   0.0188   0.4510    0.0558   0.0000   414.4790       26.2157       15.7259       13.1249       33.3067       5.91440      -11.2467      -2.96640      -17.6601       4.78103       1.53768       3.04341     0.0568201   0.000591671      0.383931     0.0364246     -0.137550   -0.00318548    0.00173133  -0.000763286  -0.000213769  -1.70583e-05       0.00000       0.00000       0.00000       0.00000       0.00000       0.00000       0.00000       0.00000       0.00000       0.00000       0.00000       0.00000       0.00000       0.00000       21.9270       29.5365       29.8618       28.5965       26.2333       22.0369       18.0129       13.4005       9.91384       6.53078       4.28602       2.59389       1.40071      0.780980      0.359523      0.172688     0.0641946     0.0247611    0.00767680    0.00199995   0.000441556   6.36226e-05       0.00000       0.00000       0.00000       0.00000       0.00000       0.00000       0.00000       0.00000       0.00000       0.00000       0.00000       0.00000       0.00000       0.00000
  11  26 4291.7806    0.9702 10.2245  9.9592 -0.0020  0.2032   0.0169   0.5409    0.0528   0.0000   414.8207       44.8263       48.4216      -42.5311      -25.0326       1.61558      -9.01739       5.53734       11.3761      -10.4900      -10.7085       4.45347       1.70800      -1.66493     0.0790600      0.189197    -0.0819415    0.00741418   -0.00263820    0.00301754   -0.00109247  -0.000108210       0.00000       0.00000       0.00000       0.00000       0.00000       0.00000       0.00000       0.00000       0.00000       0.00000       0.00000       0.00000       0.00000       0.00000       26.6866       35.1162       37.0362       34.6317       32.0352       25.8550       22.1707       16.0949       11.6373       8.05203       5.10196       3.09171       1.77136      0.896911      0.473091      0.196968     0.0844251     0.0294239    0.00908104    0.00242031   0.000535286   7.24532e-05       0.00000       0.00000       0.00000       0.00000       0.00000       0.00000       0.00000       0.00000       0.00000       0.00000       0.00000       0.00000       0.00000       0.00000
  12  12 2376.2692    1.2084  0.9062 10.4424 -0.0110  0.0408   0.0414   0.0889    0.1569   0.0000   439.6450       7.87710       25.6282      -16.5665      -15.5783       3.83776       4.88106     -0.602091      -4.42619      -3.97084       1.13263       1.96865      0.671466     -0.357822     -0.159884    -0.0463658     0.0133374     0.0104735   -0.00245555  -0.000918626   0.000407754   0.000298027   3.67067e-06  -6.68971e-07       0.00000       0.00000       0.00000       0.00000       0.00000       0.00000       0.00000       0.00000       0.00000       0.00000       0.00000       0.00000       4.81198       6.91110       6.72145       7.00452       5.98874       5.39397       3.96948       3.38733       2.20053       1.67082       1.05555      0.731282      0.374998      0.223036      0.134499     0.0518379     0.0345068     0.0100233    0.00455302    0.00150740   0.000435288   0.000129430   2.41634e-05   4.25724e-06       0.00000       0.00000       0.00000       0.00000       0.00000       0.00000       0.00000       0.00000       0.00000       0.00000       0.00000       0.00000
  12  13 2515.3983    1.8292  0.9405 10.3772 -0.0080  0.0406   0.0634   0.0886    0.3591   0.0000   441.0330     -0.178809       4.89975      0.168758       1.81120       1.29416      -4.71020      0.706880     -0.263752    -0.0195035     -0.345048     -0.230454      0.157734      0.152888    -0.0934303    -0.0885942     0.0251975    0.00360913   -0.00173403    0.00213532  -0.000233415  -5.10767e-05   7.71712e-07   7.60063e-07       0.00000       0.00000       0.00000       0.00000       0.00000       0.00000       0.00000       0.00000       0.00000       0.00000       0.00000       0.00000       6.16183       6.77706       5.42451       5.91115       6.87087       6.12932       4.54138       2.67541       2.05138       1.80901       1.36689      0.911958      0.510006      0.243303      0.118193     0.0502251     0.0223067    0.00807566    0.00349829    0.00117655   0.000356462   9.23349e-05   1.96325e-05   2.70866e-06       0.00000       0.00000       0.00000       0.00000       0.00000       0.00000       0.00000       0.00000       0.00000       0.00000       0.00000       0.00000
  12  14 2654.5389    2.2727  0.8051 11.2188  0.0124  0.0516   0.0884   0.0831    0.2142   0.0000   438.7362       5.89042       9.41031       3.68205      -1.16956      0.877616      -1.07767       2.97247      -1.80820       1.04990      -1.31989      -1.08305    -0.0321073      0.291563      0.140485    -0.0576792    -0.0235694    0.00952573   0.000420997  -0.000686601  -0.000143826  -0.000198098   2.72095e-05  -9.74710e-07       0.00000       0.00000       0.00000       0.00000       0.00000       0.00000       0.00000       0.00000       0.00000       0.00000       0.00000       0.00000       4.97413       7.54467       8.24976       5.56218       7.60906       4.26958       4.71769       3.08797       2.21795       1.70864      0.901479      0.697438      0.322908      0.216203      0.111187     0.0468555     0.0267807    0.00925676    0.00406670    0.00152059   0.000407437   0.000159729   3.63013e-05   3.72677e-06       0.00000       0.00000       0.00000       0.00000       0.00000       0.00000       0.00000       0.00000       0.00000       0.00000       0.00000       0.00000
  12  15 2794.5232    2.8084  0.9387 11.6088  0.0013  0.0338   0.0839   0.0838    0.1783   0.0000   436.6482      -2.16767       7.29104       11.8200       3.64400       1.26913      -1.91818      -8.41362       3.96317      0.213997      0.209721     -0.142371      0.221616    0.00883002    -0.0346489    -0.0513765    0.00542238     0.0110467  -0.000258654  -0.000717571   2.86194e-05   5.21414e-07   1.72408e-05   3.54789e-06       0.00000       0.00000       0.00000       0.00000       0.00000       0.00000       0.00000       0.00000       0.00000       0.00000       0.00000       0.00000       3.81133       5.03518       5.27448       5.18638       4.43328       3.87466       3.44355       2.42266       1.90945       1.27926      0.848017      0.496520      0.310051      0.180132     0.0896765     0.0431948     0.0207952    0.00921779    0.00350580    0.00122105   0.000354309   8.34360e-05   2.07594e-05   2.98927e-06       0.00000       0.00000       0.00000       0.00000       0.00000       0.00000       0.00000       0.00000       0.00000       0.00000       0.00000       0.00000
  12  16 2934.3878    3.7218  0.7604 12.4570 -0.0032  0.0328   0.1251   0.0711    0.1180   0.0000   438.6685      -1.47251       11.7515       4.27939       1.31541       5.35069     -0.861293      0.336775      -2.11370      -1.66522       1.12922     -0.768672    -0.0497565     0.0325714    -0.0371390    -0.0108550    -0.0255204    0.00947462  -9.63528e-05  -0.000464081   0.000180761  -0.000160398   9.49032e-06  -1.86733e-07       0.00000       0.00000       0.00000       0.00000       0.00000       0.00000       0.00000       0.00000       0.00000       0.00000       0.00000       0.00000       4.09540       5.59632       5.45384       6.09985       4.59571       4.24321       3.11994       2.71856       1.66553       1.30346      0.772391      0.527458      0.274045      0.173433     0.0844679     0.0435977     0.0207373    0.00880269    0.00309767    0.00114267   0.000297995   9.26296e-05   1.56968e-05   3.31805e-06       0.00000       0.00000       0.00000       0.00000       0.00000       0.00000       0.00000       0.00000       0.00000       0.00000       0.00000       0.00000
  12  17 3073.9230    3.8776  0.7325 12.9370 -0.0089  0.0300   0.1383   0.0691    0.1083   0.0000   433.2186       2.45611       7.26764       1.73196      -6.65752       5.62935       3.43919      -2.55034       5.24883     -0.443124    -0.0439237      0.151203     -0.189676     -0.105510     0.0322769   -0.00770737    -0.0156098    -0.0120775    0.00377260   0.000724650   4.98904e-05   2.36641e-05   1.75170e-05   6.66434e-07       0.00000       0.00000       0.00000       0.00000       0.00000       0.00000       0.00000       0.00000       0.00000       0.00000       0.00000       0.00000       4.13101       5.14737       5.11582       5.27120       4.61355       3.98781       3.11329       2.43602       1.95608       1.25887      0.818215      0.474337      0.330262      0.165325     0.0990116     0.0412812     0.0208036    0.00742815    0.00352913   0.000993189   0.000333215   7.53963e-05   1.62605e-05   2.47031e-06       0.00000       0.00000       0.00000       0.00000       0.00000       0.00000       0.00000       0.00000       0.00000       0.00000       0.00000       0.00000
  12  18 3213.2165    3.9122  1.0916 12.6083 -0.0155  0.0415   0.1143   0.0900    0.1510   0.0000   439.4038      -4.23940       4.76916       12.1712     -0.204887      -4.02691      -2.01743       4.36096       6.05292     -0.530926      -1.13216       1.41003     0.0806935      0.188106    -0.0109078   -0.00614807   -0.00736315    0.00516533  -0.000396682   -0.00145774  -0.000523013  -9.71667e-05   1.72959e-05   1.21169e-06       0.00000       0.00000       0.00000       0.00000       0.00000       0.00000       0.00000       0.00000       0.00000       0.00000       0.00000       0.00000       5.50636       7.82495       7.56586       7.64861       6.48379       5.55764       4.17983       3.33074       2.29285       1.57871       1.09889      0.657556      0.404348      0.192948      0.122843     0.0476224     0.0287239    0.00920203    0.00448218    0.00126510   0.000456654   0.000114741   2.38335e-05   4.05151e-06       0.00000       0.00000       0.00000       0.00000       0.00000       0.00000       0.00000       0.00000       0.00000       0.00000       0.00000       0.00000
  12  19 3352.5997    3.4541  1.4534 12.0673 -0.0031  0.0462   0.0863   0.1040    0.1163   0.0000   441.1581       7.83498      -4.18442       20.7926       7.45452      -1.29208      -1.59288      -3.68009     -0.467291      -1.72412       1.19516     -0.704763     -0.756628     -0.141829      0.237642     -0.132300    0.00616976     0.0197776   -0.00670068  -3.58567e-05   0.000320262  -0.000184716   2.78429e-05   7.39195e-06       0.00000       0.00000       0.00000       0.00000       0.00000       0.00000       0.00000       0.00000       0.00000       0.00000       0.00000       0.00000       5.36686       7.67188       6.90098       7.53780       6.81708       5.85886       4.68229       3.66982       2.62273       2.01463       1.19561      0.878996      0.445808      0.304414      0.130976     0.0776282     0.0283940     0.0148363    0.00447150    0.00193529   0.000462828   0.000152214   3.03688e-05   4.88739e-06       0.00000       0.00000       0.00000       0.00000       0.00000       0.00000       0.00000       0.00000       0.00000       0.00000       0.00000       0.00000
  12  20 3492.3584    2.7912  2.2604 11.6256  0.0002  0.0585   0.0575   0.1327    0.0831   0.0000   430.7663       15.6584       1.95398      -8.06256       5.95819      0.620207     -0.106646      -9.99657      -1.04804      -1.04011       1.94329     -0.533932     -0.628143     -0.135108     -0.132447   -0.00739699    -0.0133687  -0.000157269   -0.00711105  -0.000603595   0.000104262   0.000142669  -7.20200e-06   1.79320e-06       0.00000       0.00000       0.00000       0.00000       0.00000       0.00000       0.00000       0.00000       0.00000       0.00000       0.00000       0.00000       7.35487       10.0291       9.98366       10.0033       8.99903       7.17987       6.27491       4.41988       3.47814       2.32293       1.57804      0.979199      0.580033      0.358450      0.167941     0.0938910     0.0368921     0.0185537    0.00601528    0.00230699   0.000635589   0.000161292   3.85114e-05   5.20079e-06       0.00000       0.00000       0.00000       0.00000       0.00000       0.00000       0.00000       0.00000       0.00000       0.00000       0.00000       0.00000
  12  21 3632.4681    2.3324  3.6380 11.1169 -0.0056  0.0740   0.0396   0.1857    0.0638   0.0000   438.8453     -0.162616       25.6426       28.6895      -6.66218     -0.924751       7.41110      -2.39325      0.352793       2.77372     -0.453415      -1.44358       1.23884      0.718920     -0.181590     -0.200096    -0.0960427     0.0145320    0.00502770   0.000406454  -0.000278897  -0.000220152   5.27422e-05  -1.71265e-06       0.00000       0.00000       0.00000       0.00000       0.00000       0.00000       0.00000       0.00000       0.00000       0.00000       0.00000       0.00000       9.20536       11.9759       11.7967       12.4341       10.6034       9.46689       7.44444       6.23655       4.41453       3.07879       2.07665       1.30668      0.772796      0.444852      0.241041      0.112120     0.0566444     0.0216973    0.00840635    0.00282070   0.000858039   0.000216028   4.27509e-05   7.02447e-06       0.00000       0.00000       0.00000       0.00000       0.00000       0.00000       0.00000       0.00000       0.00000       0.00000       0.00000       0.00000
  12  22 3772.5463    1.8758  4.4487 11.0760 -0.0054  0.0891   0.0317   0.2290    0.0550   0.0000   432.3815       7.22206       30.1376       42.7451      -9.98658      -31.2575       19.3396       1.69860      0.249527       1.58054      0.263025      -3.38041      0.945373     0.0526770     -0.388163      0.100102     0.0741466     0.0110851   -0.00981383   -0.00112850  -0.000262578  -6.96202e-05   1.13269e-05  -8.32962e-06       0.00000       0.00000       0.00000       0.00000       0.00000       0.00000       0.00000       0.00000       0.00000       0.00000       0.00000       0.00000       11.4021       14.2308       15.2878       14.7897       13.1388       11.6437       9.47061       7.23843       5.22913       3.84176       2.51283       1.56140      0.951530      0.537209      0.276132      0.134995     0.0619765     0.0273534     0.0105185    0.00349086    0.00104393   0.000269077   5.18060e-05   7.40655e-06       0.00000       0.00000       0.00000       0.00000       0.00000       0.00000       0.00000       0.00000       0.00000       0.00000       0.00000       0.00000
  12  23 3912.9488    1.5787  5.8906 10.6163 -0.0056  0.1063   0.0247   0.2934    0.0569   0.0000   427.2880       29.2480       29.1000       10.0145      -46.9652      -24.1215       11.1653       11.4144       11.1605       6.05503       1.62003      -2.92966      0.177065       1.02849      0.387347     -0.165117     -0.251242    -0.0231841     0.0259516    0.00901794   -0.00444741   -0.00125166   5.69536e-05   4.40305e-06       0.00000       0.00000       0.00000       0.00000       0.00000       0.00000       0.00000       0.00000       0.00000       0.00000       0.00000       0.00000       13.7850       16.8466       18.6558       17.2262       15.5961       14.2057       11.2068       8.59064       6.45501       4.53869       2.99416       1.97065       1.15318      0.645926      0.342057      0.173309     0.0767779     0.0333537     0.0127896    0.00450629    0.00129174   0.000316264   6.03516e-05   8.25532e-06       0.00000       0.00000       0.00000       0.00000       0.00000       0.00000       0.00000       0.00000       0.00000       0.00000       0.00000       0.00000
  12  24 4053.4356    1.2621  7.4219 10.4411 -0.0078  0.1396   0.0208   0.3798    0.0525   0.0000   427.0757       51.3330       10.2165       52.1993       24.8013       2.46573       21.0891      -8.11380       1.55619      -6.13350      -2.94906      -2.74338      -1.35669      0.119454      0.680856      0.194842     -0.225837    0.00418271     0.0219515   -0.00201003   0.000900862  -4.15112e-05  -7.25370e-05   2.89125e-05       0.00000       0.00000       0.00000       0.00000       0.00000       0.00000       0.00000       0.00000       0.00000       0.00000       0.00000       0.00000       16.6260       21.8060       22.5335       22.2187       20.6957       17.0001       14.7699       11.3634       8.47996       6.00507       4.03384       2.57735       1.57488      0.867632      0.482664      0.237042      0.110337     0.0446231     0.0174545    0.00572807    0.00171182   0.000436060   9.17609e-05   1.23536e-05       0.00000       0.00000       0.00000       0.00000       0.00000       0.00000       0.00000       0.00000       0.00000       0.00000       0.00000       0.00000
  12  25 4194.1072    1.0557  9.2850 10.1313 -0.0073  0.1703   0.0175   0.4826    0.0510   0.0000   456.0828      -42.5023      -3.79148       57.4027       7.34948       7.70753       11.1393      -13.9862       10.9870       1.10330      -8.72875       3.64229      0.966572      -1.23344      -1.27865    -0.0242373      0.223194    -0.0860691   -0.00933374   -0.00366984    0.00492728    0.00161802   5.40273e-05  -2.85699e-05       0.00000       0.00000       0.00000       0.00000       0.00000       0.00000       0.00000       0.00000       0.00000       0.00000       0.00000       0.00000       20.6936       27.2842       28.4883       28.0489       25.5102       21.4462       18.2645       13.7018       10.6471       7.23236       5.03181       3.09692       1.94921       1.10108      0.596721      0.289843      0.136568     0.0565794     0.0217794    0.00721270    0.00217593   0.000519092   0.000112364   1.51484e-05       0.00000       0.00000       0.00000       0.00000       0.00000       0.00000       0.00000       0.00000       0.00000       0.00000       0.00000       0.00000
  12  26 4335.0636    0.9194 11.7077  9.9841 -0.0027  0.2284   0.0165   0.5987    0.0476   0.0000   423.4814       14.1830       23.2792       33.4923       16.4378      -12.8548      -7.32234       24.0259      -9.53172     -0.910896       5.49702      -10.9657     -0.215292       1.27829      0.841689      0.109877     0.0156084     0.0155990    0.00333009   -0.00583437   0.000271989  -0.000164221  -1.06456e-05  -8.81777e-07       0.00000       0.00000       0.00000       0.00000       0.00000       0.00000       0.00000       0.00000       0.00000       0.00000       0.00000       0.00000       27.3361       34.7224       38.4415       35.4632       33.2328       28.7500       24.0984       18.8718       14.2669       10.1113       6.69794       4.40370       2.65791       1.50194      0.817670      0.425066      0.185148     0.0798884     0.0304602     0.0103413    0.00297932   0.000730835   0.000144115   1.88860e-05       0.00000       0.00000       0.00000       0.00000       0.00000       0.00000       0.00000       0.00000       0.00000       0.00000       0.00000       0.00000
  13  12 2411.8418    1.4165  0.9507 10.3517 -0.0165  0.0366   0.0432   0.0791    0.1385   0.0000   436.3084       13.4930       6.33116       5.67657      -3.20165     -0.885344      -5.40051     -0.555031       3.76228      -3.14360     -0.477677     0.0547999     -0.779812  -0.000824924     0.0532209    -0.0602073    -0.0388324    -0.0102035    0.00483327   -0.00253502   -0.00182094   7.92805e-05  -8.53263e-05   1.77980e-05   2.52681e-07   6.45594e-07       0.00000       0.00000       0.00000       0.00000       0.00000       0.00000       0.00000       0.00000       0.00000       0.00000       4.24522       5.69390       5.10097       5.26108       4.99491       4.66122       3.78692       2.88356       2.25762       1.64393       1.13094      0.769247      0.460873      0.295073      0.140719     0.0838777     0.0393667     0.0174475    0.00772552    0.00322607    0.00102704   0.000386511   9.93764e-05   2.60951e-05   5.51898e-06   8.34481e-07       0.00000       0.00000       0.00000       0.00000       0.00000       0.00000       0.00000       0.00000       0.00000       0.00000
  13  13 2551.6935    1.7858  0.9843 10.9817 -0.0168  0.0363   0.0555   0.0846    0.1849   0.0000   434.7790       3.53599       11.6340       5.41013       10.4033     0.0584576      -4.54996       4.00834       3.76919       1.52487      -1.52562       1.65225     -0.374300     -0.366547      0.275650    -0.0772623    0.00770295     0.0118153    0.00701116   -0.00929148   0.000592989   0.000488677  -0.000142942  -3.01702e-05   1.08548e-06   3.17828e-07       0.00000       0.00000       0.00000       0.00000       0.00000       0.00000       0.00000       0.00000       0.00000       0.00000       4.16367       5.58279       5.65436       5.62963       5.42514       4.44906       3.64353       2.86233       2.04555       1.60465       1.03484      0.683790      0.441911      0.258297      0.154761     0.0802582     0.0373510     0.0192267    0.00727926    0.00322106    0.00114663   0.000339144   0.000102582   2.76671e-05   5.47746e-06   7.68616e-07       0.00000       0.00000       0.00000       0.00000       0.00000       0.00000       0.00000       0.00000       0.00000       0.00000
  13  16 2972.5908    3.7554  0.7818 12.3134 -0.0036  0.0328   0.1201   0.0656    0.1738   0.0000   443.3259       2.76375       6.10986       13.4758      -1.34163       4.04460      -4.97714       1.21647       2.66602     -0.880673     -0.177579     -0.382745      0.292991     -0.141746      0.221712     0.0872483    -0.0263164     0.0231425   -0.00955087   0.000606236   0.000289384   3.21970e-05   4.18012e-05  -2.68059e-05  -3.91196e-06   1.12642e-06       0.00000       0.00000       0.00000       0.00000       0.00000       0.00000       0.00000       0.00000       0.00000       0.00000       4.13260       4.75885       4.62009       4.61543       4.76434       4.14767       3.48096       2.46230       1.89093       1.36163       1.01624      0.716134      0.437172      0.246675      0.129727     0.0667916     0.0331167     0.0143484    0.00628381    0.00233111   0.000860584   0.000291891   8.02507e-05   2.02544e-05   4.42261e-06   5.71007e-07       0.00000       0.00000       0.00000       0.00000       0.00000       0.00000       0.00000       0.00000       0.00000       0.00000
  13  17 3112.4612    3.9528  0.8924 12.6685 -0.0012  0.0344   0.1169   0.0753    0.1263   0.0000   442.5297       12.2901       15.7543       5.67295      -7.02187       1.97610       3.79623      -1.57914      0.369767     -0.250859      0.309532     -0.438698     -0.208451      0.304792     0.0278092    -0.0260591    -0.0155505     0.0208164   -0.00535135   -0.00110918  -0.000611803  -3.93108e-05   0.000169860  -2.73548e-05   1.72123e-06  -2.87464e-07       0.00000       0.00000       0.00000       0.00000       0.00000       0.00000       0.00000       0.00000       0.00000       0.00000       4.00798       5.25350       5.38219       5.30768       5.11763       3.98896       3.47985       2.83889       1.97954       1.51973      0.998145      0.655607      0.419532      0.236653      0.138864     0.0713057     0.0343880     0.0172831    0.00667818    0.00276502   0.000995396   0.000306099   9.84564e-05   2.70852e-05   5.17669e-06   7.03367e-07       0.00000       0.00000       0.00000       0.00000       0.00000       0.00000       0.00000       0.00000       0.00000       0.00000
  13  19 3392.3085    3.0701  1.5019 12.6370  0.0021  0.0570   0.0825   0.1112    0.0882   0.0000   443.1138       15.6691       14.3432      -4.37761      -4.07171      -1.16039       1.55441      -3.37000       2.32639       1.95907      0.475454      0.951468      -1.14594    -0.0323188      0.230618    -0.0544610   0.000198745     0.0370902   -0.00301825   0.000593522    0.00171719  -0.000389907  -0.000136908   3.71997e-05   8.42905e-06   1.18409e-06       0.00000       0.00000       0.00000       0.00000       0.00000       0.00000       0.00000       0.00000       0.00000       0.00000       5.67252       8.57174       7.62558       8.56150       7.45280       6.81844       5.47541       4.39664       3.38804       2.51538       1.67802       1.12248      0.677749      0.445878      0.226520      0.131082     0.0639511     0.0278152     0.0129327    0.00519518    0.00175171   0.000645950   0.000171428   4.48142e-05   9.16226e-06   1.47898e-06       0.00000       0.00000       0.00000       0.00000       0.00000       0.00000       0.00000       0.00000       0.00000       0.00000
  13  20 3532.6626    2.6567  2.5032 11.5675 -0.0034  0.0607   0.0508   0.1415    0.0738   0.0000   434.0361       20.6216       8.30224      -3.61022       15.6512      -20.9568      -9.02643       8.61325     -0.550346      -4.12634       3.84049      0.462888     -0.273481      0.181549     -0.183387     -0.241730      0.124400     0.0151800    -0.0242355   -0.00596077    0.00429554  -0.000106694  -0.000103492   2.73541e-05  -2.22983e-06   2.98983e-07       0.00000       0.00000       0.00000       0.00000       0.00000       0.00000       0.00000       0.00000       0.00000       0.00000       6.78980       8.85153       8.98573       9.65414       8.36959       7.55263       5.87051       5.13499       3.59410       2.83115       1.74991       1.25090      0.755608      0.468021      0.260236      0.151481     0.0668098     0.0368424     0.0129726    0.00611889    0.00202646   0.000678397   0.000181326   5.01309e-05   8.50019e-06   1.40463e-06       0.00000       0.00000       0.00000       0.00000       0.00000       0.00000       0.00000       0.00000       0.00000       0.00000
  13  21 3673.0608    2.1889  3.9411 11.0376 -0.0020  0.0717   0.0351   0.1965    0.0614   0.0000   433.9649       25.3854       22.1711      -1.59429       6.55251       12.7436      -1.09541       9.78482     -0.687847      -6.27372       3.50180       1.73065      0.580113      0.653270     0.0738186     -0.342325   0.000729007     0.0211249    0.00249406  -0.000954950   -0.00169558    0.00110139  -0.000299706   1.88735e-05   1.06001e-05  -1.91628e-07       0.00000       0.00000       0.00000       0.00000       0.00000       0.00000       0.00000       0.00000       0.00000       0.00000       8.52457       10.7409       11.4353       11.0540       10.3604       8.93281       7.27701       6.03993       4.50008       3.34487       2.21276       1.46768      0.922881      0.560934      0.314833      0.173792     0.0833234     0.0403026     0.0166655    0.00695231    0.00244979   0.000805677   0.000229683   5.77451e-05   1.04773e-05   1.43610e-06       0.00000       0.00000       0.00000       0.00000       0.00000       0.00000       0.00000       0.00000       0.00000       0.00000
  13  22 3813.5095    1.7329  5.3263 10.8077 -0.0026  0.0952   0.0267   0.2564    0.0536   0.0000   437.0116       33.2579       17.4259      -4.58612      -19.4352      -5.61307       8.79053       8.34632      -8.04403      -4.11790       5.76599      -3.00581      -2.03331     -0.795477      0.260730      0.461534     -0.153685     -0.179264     0.0271076     0.0164137   -0.00143950  -0.000834844  -0.000559637   0.000110175  -3.66256e-08   3.24226e-06       0.00000       0.00000       0.00000       0.00000       0.00000       0.00000       0.00000       0.00000       0.00000       0.00000       10.9035       14.4161       14.7287       14.5269       13.5686       11.7737       9.98950       7.86796       6.29815       4.40525       3.05621       2.01385       1.26226      0.780955      0.433230      0.244902      0.113366     0.0578937     0.0225866    0.00980426    0.00332541    0.00113776   0.000313674   7.53584e-05   1.55235e-05   2.05839e-06       0.00000       0.00000       0.00000       0.00000       0.00000       0.00000       0.00000       0.00000       0.00000       0.00000
  13  23 3954.1983    1.4489  6.3432 10.6223 -0.0041  0.1135   0.0228   0.2977    0.0512   0.0000   448.5676       25.8073       1.01114       14.9621      -6.86385       23.7535       16.3588      -18.7910      -16.5490      -2.56186       7.40297       1.23216      -2.55387      -1.61235       1.10432      0.463080    -0.0461740    -0.0384927     0.0233544    0.00325752    0.00496328   -0.00303402  -0.000221920   5.36289e-05   1.19717e-05   4.46329e-06       0.00000       0.00000       0.00000       0.00000       0.00000       0.00000       0.00000       0.00000       0.00000       0.00000       12.8961       16.8098       17.7485       17.4442       16.5228       14.1318       11.5539       9.72471       7.00716       5.14890       3.66057       2.41151       1.57010      0.912835      0.526426      0.285574      0.141221     0.0690251     0.0286897     0.0116663    0.00412459    0.00132757   0.000394113   9.50497e-05   1.76649e-05   2.40711e-06       0.00000       0.00000       0.00000       0.00000       0.00000       0.00000       0.00000       0.00000       0.00000       0.00000
  13  24 4095.3520    1.2077  8.7093 10.2759 -0.0029  0.1446   0.0189   0.4090    0.0525   0.0000   431.6582       23.1962       14.9918      -30.7597      -26.0562      -4.36947       41.3124    -0.0592978      -12.1104      -3.32202      -1.66070      -3.94729     -0.474421       2.23295      0.175618     -0.828432    -0.0465259    -0.0510081   -0.00624693    0.00482555   0.000657093    0.00105010  -0.000490631   5.01327e-05   3.45458e-05  -2.29612e-06       0.00000       0.00000       0.00000       0.00000       0.00000       0.00000       0.00000       0.00000       0.00000       0.00000       16.8029       20.7950       23.1441       22.9036       20.4647       18.1638       15.4319       11.9302       9.36320       6.69592       4.71951       3.15295       1.99888       1.20844      0.694999      0.375641      0.190908     0.0902067     0.0392916     0.0155834    0.00563815    0.00180939   0.000496888   0.000113744   2.21890e-05   2.92114e-06       0.00000       0.00000       0.00000       0.00000       0.00000       0.00000       0.00000       0.00000       0.00000       0.00000
  13  25 4236.3917    1.0173  9.9283 10.0205 -0.0047  0.1715   0.0167   0.4939    0.0518   0.0000   448.3451       57.1849       25.1786      -16.5000       30.2676       2.72719      -25.9582       6.11776       28.7723      -1.85505      -3.24280      -2.53712       2.37252       3.84631     -0.481206      -1.11853      0.267411      0.212436     0.0431871   -0.00571728   -0.00590234  -0.000650459   0.000356345  -3.03371e-06   1.13157e-05   6.51542e-06       0.00000       0.00000       0.00000       0.00000       0.00000       0.00000       0.00000       0.00000       0.00000       0.00000       19.6438       25.8674       26.7414       26.8732       24.8259       21.7488       17.8509       14.5629       10.7375       8.02526       5.57534       3.71084       2.37972       1.41164      0.797677      0.430406      0.218184     0.0995016     0.0440583     0.0175897    0.00636116    0.00203069   0.000584431   0.000142250   2.66421e-05   3.75977e-06       0.00000       0.00000       0.00000       0.00000       0.00000       0.00000       0.00000       0.00000       0.00000       0.00000
  14  12 2446.7475    1.4919  0.8587 10.7910 -0.0143  0.0438   0.0471   0.0755    0.1068   0.0000   439.0969      -2.22016       17.0485      0.850256      0.100185      -2.74577     -0.108027      -3.48071      -1.55286       2.28705       1.05910       1.03430     -0.909450      0.203315      0.157533      0.107854     0.0348048     0.0183538     0.0183448    0.00543270    0.00142867  -0.000201651   0.000319223   2.63563e-05  -4.19468e-05   5.06290e-07  -2.00146e-07   1.05708e-07       0.00000       0.00000       0.00000       0.00000       0.00000       0.00000       0.00000       0.00000       4.03730       6.03513       5.32398       6.49003       5.44334       4.77217       4.58008       2.86672       2.92116       1.83273       1.55908      0.731857      0.684235      0.337373      0.243071      0.131340     0.0666479     0.0378911     0.0132559    0.00837298    0.00260560    0.00130306   0.000402422   0.000107836   3.86233e-05   5.86504e-06   2.06997e-06   2.75859e-07       0.00000       0.00000       0.00000       0.00000       0.00000       0.00000       0.00000       0.00000
  14  14 2728.2354    2.6850  0.8625 11.4175 -0.0038  0.0344   0.0788   0.0691    0.2023   0.0000   435.6044       1.03278       18.4613      -2.03833      0.191056       5.82248      -4.17583      -1.42743      -2.46658      -1.14199       1.02939     -0.498359      0.712007     -0.233442     -0.106359    -0.0723947    0.00657034   -0.00240501  -0.000362049    0.00531939   0.000281627  -0.000898605   0.000222104   0.000119023  -1.92898e-05  -1.20789e-06  -1.78418e-07  -8.01000e-08       0.00000       0.00000       0.00000       0.00000       0.00000       0.00000       0.00000       0.00000       3.40606       4.63159       4.59219       4.98019       4.41982       3.75453       3.70045       2.40762       2.18219       1.54289       1.12006      0.718563      0.465760      0.314635      0.171649      0.102994     0.0557215     0.0264677     0.0130739    0.00547291    0.00260929   0.000925513   0.000312832   0.000103759   2.48072e-05   6.01486e-06   1.47139e-06   1.87059e-07       0.00000       0.00000       0.00000       0.00000       0.00000       0.00000       0.00000       0.00000
  14  16 3010.1374    3.8381  0.7933 12.3567 -0.0153  0.0318   0.1285   0.0682    0.2129   0.0000   441.0182       5.01420       10.4583       7.78438       1.06159      -1.67181      -1.42241       4.37774       2.76764       1.48134       1.38707      0.421335     -0.505580     -0.430395     -0.146835    -0.0766787     0.0197493    -0.0372354    -0.0197873   -0.00216041    0.00202002   0.000631411  -0.000318182   0.000113659   2.04071e-05   2.44817e-06  -3.41569e-06   1.26309e-07       0.00000       0.00000       0.00000       0.00000       0.00000       0.00000       0.00000       0.00000       4.01640       4.96317       5.14874       5.05366       4.66522       3.75180       3.48248       2.93750       2.18857       1.61378       1.12805      0.716240      0.432579      0.275703      0.160643     0.0898449     0.0470991     0.0235351     0.0117791    0.00523755    0.00212967   0.000739306   0.000245289   7.83002e-05   2.19402e-05   5.50089e-06   1.11963e-06   1.36487e-07       0.00000       0.00000       0.00000       0.00000       0.00000       0.00000       0.00000       0.00000
  14  17 3150.5717    3.8786  1.0639 12.5925 -0.0062  0.0383   0.1082   0.0895    0.1902   0.0000   443.6004       6.43715       9.17570       8.24329       11.7964       1.29618       4.13697      -1.11614      -3.20501     -0.949617       2.15116       1.49097      0.163560     -0.246123     -0.163471    -0.0362547     0.0327430    -0.0160356   -0.00793837   0.000194811   -0.00595169  -0.000204281   0.000733779   9.50033e-05  -4.45950e-06   2.85270e-06  -1.00862e-06   3.19701e-08       0.00000       0.00000       0.00000       0.00000       0.00000       0.00000       0.00000       0.00000       4.06140       5.04518       6.26183       5.10471       5.45864       4.68868       3.48056       3.34729       2.34965       1.67465       1.32811      0.758333      0.563106      0.336316      0.176368      0.116151     0.0570743     0.0301347     0.0144780    0.00593525    0.00262351    0.00105298   0.000322341   0.000121824   3.88658e-05   8.29824e-06   1.33541e-06   1.51266e-07       0.00000       0.00000       0.00000       0.00000       0.00000       0.00000       0.00000       0.00000
  14  18 3290.7925    3.5041  1.4291 12.2769 -0.0121  0.0408   0.0850   0.0978    0.1255   0.0000   432.2889       5.35438       20.2934       2.90565       4.75521     -0.781726     -0.115684       3.39022       1.02504      -3.43414      -2.57302     -0.329756      -1.02001     -0.713210     -0.223809      0.140816    -0.0237864    -0.0243090    0.00648269   -0.00138988   -0.00212369    0.00132866   0.000254509  -0.000254549  -1.13432e-05   5.35493e-06   9.67610e-07   1.03571e-07       0.00000       0.00000       0.00000       0.00000       0.00000       0.00000       0.00000       0.00000       4.22648       5.52054       5.90076       5.73081       5.42663       4.82243       4.12760       3.36182       2.66224       1.93855       1.45686      0.898785      0.620320      0.373507      0.238545      0.126312     0.0694937     0.0342446     0.0160465    0.00757813    0.00305059    0.00115916   0.000417325   0.000126670   3.76582e-05   8.07045e-06   1.63815e-06   2.09935e-07       0.00000       0.00000       0.00000       0.00000       0.00000       0.00000       0.00000       0.00000
  14  19 3431.3991    3.0187  2.0333 11.9861 -0.0050  0.0493   0.0645   0.1231    0.0854   0.0000   434.5249       4.94012       4.59833      -4.07406      -5.12794      -6.30500      -2.62911      -6.44646       4.75299       5.07621       1.25640     -0.696494      -1.13316      0.221985      0.171043    -0.0879729    -0.0535967    -0.0231521   -0.00628368     0.0158435    0.00230058  -0.000187829   0.000709319   0.000104157  -9.50348e-05  -3.06220e-05  -2.23782e-06   3.75942e-07       0.00000       0.00000       0.00000       0.00000       0.00000       0.00000       0.00000       0.00000       5.62806       7.18840       7.37555       7.21710       6.70594       5.81110       5.41823       4.33910       3.37782       2.41055       1.81423       1.16807      0.752559      0.469878      0.269024      0.154475     0.0792610     0.0406180     0.0199581    0.00891514    0.00370215    0.00139094   0.000458849   0.000150090   4.08849e-05   9.33001e-06   1.93167e-06   2.41059e-07       0.00000       0.00000       0.00000       0.00000       0.00000       0.00000       0.00000       0.00000
  14  20 3572.1707    2.5411  2.6551 11.5807 -0.0011  0.0568   0.0478   0.1458    0.0721   0.0000   445.0288       3.86886      -5.68135      -9.47588      -6.70732      -7.28648       2.03307       7.16275      -7.68236     -0.680367       2.76682    -0.0685276       1.28346     -0.208783     0.0128123      0.143256    -0.0454379     0.0347306    -0.0243697    0.00504033   -0.00339365    0.00123809  -0.000676540   0.000270842  -4.49315e-05  -1.33179e-05   1.93228e-06   7.63632e-08       0.00000       0.00000       0.00000       0.00000       0.00000       0.00000       0.00000       0.00000       6.28315       8.18423       8.36606       8.43384       8.19318       7.10049       5.93871       4.70986       3.75201       2.65059       2.00119       1.29926      0.891093      0.535263      0.322345      0.181056     0.0943826     0.0475920     0.0220892    0.00983743    0.00396161    0.00157233   0.000545101   0.000171625   4.99744e-05   1.11723e-05   2.28909e-06   2.90235e-07       0.00000       0.00000       0.00000       0.00000       0.00000       0.00000       0.00000       0.00000
  14  21 3713.0559    2.0323  4.5145 10.8830 -0.0001  0.0789   0.0300   0.1992    0.0608   0.0000   438.6907      -9.60302       2.40025       15.3498       17.5420       16.3864      -7.35508      -12.2721     -0.465094     -0.649825       2.70866      -1.80264     -0.718751      0.495980    -0.0830464      0.119651      0.139953    -0.0464988   -0.00653509    0.00309152    0.00516131    0.00100451   7.54045e-05  -0.000697472  -0.000104440   3.04445e-05  -1.09630e-06  -1.26879e-07       0.00000       0.00000       0.00000       0.00000       0.00000       0.00000       0.00000       0.00000       8.43634       10.7963       11.6084       11.4787       10.8272       9.30729       8.36231       6.67574       5.29273       3.99617       2.74192       1.90468       1.23305      0.763675      0.459965      0.263924      0.136507     0.0738021     0.0323346     0.0158739    0.00599057    0.00245323   0.000834405   0.000262242   7.04773e-05   1.70244e-05   3.20407e-06   3.95905e-07       0.00000       0.00000       0.00000       0.00000       0.00000       0.00000       0.00000       0.00000
  14  22 3853.9850    1.6839  5.7471 10.6224 -0.0037  0.0955   0.0241   0.2491    0.0549   0.0000   431.3400       29.5389       26.2711     -0.287450      -8.93354       8.78670       1.64780      -9.52084     -0.950970      -3.37437     -0.196046     -0.267443      -1.02689     0.0276784     0.0599479      0.544726      0.454750    -0.0914496    -0.0565494     0.0348872    0.00378237   -0.00786492   -0.00149552  -1.86517e-05  -5.87729e-05  -2.23669e-05   3.76401e-06  -1.42971e-07       0.00000       0.00000       0.00000       0.00000       0.00000       0.00000       0.00000       0.00000       10.3017       13.1332       14.2535       14.4547       13.1190       11.8595       10.0360       8.08465       6.12393       4.83299       3.39195       2.27114       1.55137      0.982511      0.577969      0.327249      0.187449     0.0915193     0.0433707     0.0195418    0.00849417    0.00314761    0.00107663   0.000320732   8.77736e-05   2.03615e-05   3.66839e-06   4.94071e-07       0.00000       0.00000       0.00000       0.00000       0.00000       0.00000       0.00000       0.00000
  14  23 3995.3352    1.3874  7.6288 10.3359 -0.0042  0.1168   0.0200   0.3291    0.0548   0.0000   457.4328      -13.7061       8.96585       2.66004       16.6844       6.80468       5.90382       4.51865       6.43079       1.38911     -0.457784       2.52903      -1.67162       1.28319   -0.00146091     -0.418019     -0.174463     0.0540481    -0.0415027   0.000149582     0.0118449    0.00128620   -0.00151852   0.000208043   2.78684e-05   4.39354e-05   3.46029e-06   5.96418e-07       0.00000       0.00000       0.00000       0.00000       0.00000       0.00000       0.00000       0.00000       12.7070       16.4421       17.5523       17.7691       16.1731       14.6794       11.9942       10.1530       7.65756       5.79090       4.13426       2.83000       1.85137       1.18488      0.682087      0.400056      0.213342      0.109964     0.0518501     0.0231928    0.00962127    0.00370786    0.00124334   0.000398317   0.000107330   2.48459e-05   4.41275e-06   6.17562e-07       0.00000       0.00000       0.00000       0.00000       0.00000       0.00000       0.00000       0.00000
  14  24 4136.6327    1.1642  8.8414 10.1310 -0.0053  0.1443   0.0177   0.3919    0.0548   0.0000   462.6544       21.0512       17.5508       10.1258       18.5190      -19.4766       7.06143       6.13541       18.0698       3.45829       5.46347      -3.37314      -1.74221       1.87793     -0.166997     -0.260717     0.0238687     0.0635242    -0.0661371   -0.00174145     0.0159089    0.00401740   -0.00386828  -0.000800112   0.000152630  -3.18018e-05   1.94978e-05   1.63153e-06       0.00000       0.00000       0.00000       0.00000       0.00000       0.00000       0.00000       0.00000       15.1508       20.2991       21.4843       21.2233       19.5003       17.9003       15.0066       12.4451       9.60065       7.21518       5.20441       3.56181       2.30134       1.46026      0.876374      0.500614      0.264029      0.134892     0.0663707     0.0289324     0.0122194    0.00459966    0.00159840   0.000505500   0.000137179   3.16300e-05   5.82265e-06   7.84668e-07       0.00000       0.00000       0.00000       0.00000       0.00000       0.00000       0.00000       0.00000
  15  10 2195.7870    0.8498  0.6514  9.9606 -0.0055  0.0410   0.0301   0.0660    0.0884   0.0000   441.1959       7.60358       5.50932       1.63436    -0.0403979       3.97204       1.48435      0.576333      0.593376      -3.48919      0.545983      0.413818     -0.587507     -0.178407     -0.207638  -0.000392613     0.0914609    0.00623907   -0.00671136     0.0206897   -0.00526725    0.00149269    0.00124763  -0.000319859   1.46345e-05   3.26144e-05  -7.82700e-06   2.35736e-06  -5.39424e-07   2.06294e-08       0.00000       0.00000       0.00000       0.00000       0.00000       0.00000       3.34828       5.11881       5.08307       4.48340       5.74493       3.71224       4.31618       2.91606       2.49753       2.06572       1.15605       1.15507      0.635095      0.469910      0.287138      0.125836      0.105567     0.0384520     0.0229589     0.0136045    0.00335417    0.00275652   0.000846205   0.000267443   0.000135185   3.07127e-05   7.66181e-06   2.65841e-06   5.04203e-07   4.58303e-08       0.00000       0.00000       0.00000       0.00000       0.00000       0.00000
  15  11 2339.5583    1.1675  0.8025 10.2455 -0.0040  0.0301   0.0350   0.0679    0.0982   0.0000   441.2320     -0.754856       3.68491       1.55845    -0.0605438       3.83286      0.201456      -2.20391      0.307547      -1.40906     -0.263838     -0.429046      0.258330     0.0626302     0.0376894    -0.0685984    -0.0870633     0.0306544    -0.0315090   -0.00576052    0.00179586   -0.00141274    0.00106210   9.83032e-05   0.000140840  -1.36970e-05  -1.62898e-06  -4.03383e-06   6.55583e-08   3.86226e-09       0.00000       0.00000       0.00000       0.00000       0.00000       0.00000       3.29280       4.03243       4.46051       4.48389       4.14617       3.54690       3.19988       2.54903       2.00933       1.57701       1.09924      0.750274      0.482768      0.317751      0.194755      0.116418     0.0663692     0.0357049     0.0169149    0.00876836    0.00353326    0.00177110   0.000631654   0.000240966   7.64025e-05   2.27449e-05   5.89635e-06   1.49038e-06   2.69529e-07   3.30227e-08       0.00000       0.00000       0.00000       0.00000       0.00000       0.00000
  15  12 2480.9753    1.7163  0.9187 10.6568  0.0001  0.0311   0.0488   0.0770    0.1184   0.0000   443.6189       5.61447       8.77197      0.500577       10.8897       2.83694       1.11502     -0.314860       1.55165      -1.35563       3.40694    -0.0580254      -1.10489     -0.539148     0.0739793    -0.0503914     0.0113419     0.0376155    0.00924937    -0.0127846   -0.00409709    0.00292304   1.58504e-05   0.000556194   2.04572e-05  -1.45728e-06  -2.58360e-06   2.13015e-06  -1.89923e-07   5.18415e-08       0.00000       0.00000       0.00000       0.00000       0.00000       0.00000       3.36915       4.46882       4.75149       4.58426       4.50063       3.75721       3.33279       2.72386       1.98667       1.59538       1.07383      0.791175      0.544208      0.326345      0.205424      0.114078     0.0648880     0.0342220     0.0175110    0.00876678    0.00366129    0.00164760   0.000630012   0.000244605   8.08125e-05   2.21227e-05   6.60661e-06   1.67790e-06   2.83693e-07   3.53036e-08       0.00000       0.00000       0.00000       0.00000       0.00000       0.00000
  15  14 2764.1571    2.5701  0.7805 12.0860  0.0025  0.0283   0.0795   0.0711    0.0974   0.0000   438.7225       7.16075       10.5176       6.76634       1.71547       1.28252      -2.44185      -4.42460      0.165758       2.17613     -0.712142      0.159535     -0.889194      0.116139     -0.141448   -0.00643818   -0.00265243     0.0482204    -0.0259927    0.00713059    0.00457137   0.000470603   6.86333e-05  -0.000235630   0.000121237   5.39390e-06   5.37791e-06   2.52570e-06   1.78590e-07  -4.88484e-09       0.00000       0.00000       0.00000       0.00000       0.00000       0.00000       3.13127       3.94172       3.96096       4.12531       3.70459       3.39845       2.97862       2.48759       1.91052       1.49338       1.06327      0.738899      0.471625      0.295038      0.189920      0.113284     0.0620701     0.0311523     0.0161809    0.00828724    0.00345350    0.00157457   0.000585403   0.000212019   7.17602e-05   2.05190e-05   5.43920e-06   1.30896e-06   2.38182e-07   3.44957e-08       0.00000       0.00000       0.00000       0.00000       0.00000       0.00000
  15  15 2905.7579    3.4881  0.7534 11.8766 -0.0042  0.0254   0.1027   0.0614    0.2009   0.0000   438.5531       1.57373       13.7748       8.12941      -2.23993      -2.86452      -5.14349       3.76350       2.45044      -1.71010      -1.24461     -0.488908      0.449642     -0.693101     -0.101869     0.0443844    -0.0367879    0.00631229    -0.0152661   -0.00193286    0.00198543    0.00309552  -0.000125040  -0.000279686   3.52296e-05  -1.11091e-05   2.37326e-06   4.12332e-07  -2.85153e-07  -2.72923e-09       0.00000       0.00000       0.00000       0.00000       0.00000       0.00000       2.63713       3.31024       3.53445       3.45232       3.47193       2.88127       2.58287       2.10862       1.62260       1.31944      0.904466      0.637099      0.411290      0.273364      0.175959     0.0924146     0.0604234     0.0297201     0.0149445    0.00766308    0.00292174    0.00154846   0.000545592   0.000191436   7.08997e-05   1.86430e-05   5.37071e-06   1.33280e-06   2.35656e-07   2.80547e-08       0.00000       0.00000       0.00000       0.00000       0.00000       0.00000
  15  16 3047.1473    3.9649  0.9004 11.9080 -0.0195  0.0311   0.1209   0.0712    0.4368   0.0000   437.5903       7.00340       5.73790       5.98819       5.75740      0.998571      -4.01516       1.31561       2.37027      -1.02617      0.756142      0.418361      0.878394      0.440581     -0.204290     0.0739865     0.0139181    -0.0760805   -0.00995530     0.0101336   -0.00684856  -0.000483121   0.000322470   0.000202957   7.95161e-07  -2.60653e-05  -1.01106e-05   8.89530e-08  -9.75090e-08   4.85798e-08       0.00000       0.00000       0.00000       0.00000       0.00000       0.00000       3.43851       4.62032       4.56339       4.45720       4.23841       3.89930       3.52039       2.69813       2.12090       1.53051       1.15675      0.849721      0.564880      0.366126      0.210782      0.122566     0.0630357     0.0354114     0.0162139    0.00857858    0.00359544    0.00170566   0.000606507   0.000246196   7.79678e-05   2.46868e-05   6.36549e-06   1.51756e-06   3.08391e-07   3.84387e-08       0.00000       0.00000       0.00000       0.00000       0.00000       0.00000
  15  17 3188.0117    4.0506  0.9000 12.6470 -0.0256  0.0336   0.1259   0.0700    0.2210   0.0000   439.6155       9.42139       15.4373       8.53065     -0.495291     -0.363479       4.39902       6.19927       2.68863     -0.530571      0.405701      0.119700      0.297581      0.523920     -0.239339    -0.0129449      0.196313    -0.0315259    -0.0307262    0.00314616    0.00167603    0.00174148  -0.000224151  -0.000371693   0.000130616   1.64633e-06  -5.79468e-06  -1.99634e-07   1.29127e-07  -1.75667e-08       0.00000       0.00000       0.00000       0.00000       0.00000       0.00000       3.74217       3.98753       4.47019       4.81431       4.41907       3.78371       3.44868       2.88911       2.10818       1.58123       1.23508      0.897844      0.563933      0.344786      0.245565      0.148093     0.0791274     0.0382877     0.0203553     0.0111870    0.00475924    0.00204667   0.000714410   0.000273360   8.60686e-05   2.37434e-05   6.38740e-06   1.41771e-06   2.57279e-07   3.21441e-08       0.00000       0.00000       0.00000       0.00000       0.00000       0.00000
  15  18 3328.8018    3.4186  1.4308 12.4953 -0.0026  0.0409   0.0844   0.1007    0.1321   0.0000   443.2461       3.56873       15.5122       9.84528      -7.71574       6.96430      -5.55676      -5.84856       4.52696      0.708404   -0.00556979      -1.91478       1.01526      0.724511     -0.283334     -0.156556    -0.0544552   -0.00494614     0.0534476    0.00638599   -0.00528843   -0.00501339    0.00225218   0.000348741  -0.000117589   4.07924e-05   9.34801e-06   1.58113e-07  -4.92484e-07   4.16407e-08       0.00000       0.00000       0.00000       0.00000       0.00000       0.00000       4.21607       5.59014       5.64515       5.70046       5.74870       4.93706       4.03882       3.50172       2.61753       2.16058       1.49564       1.01365      0.725476      0.443538      0.292056      0.172473     0.0960098     0.0538954     0.0260287     0.0123320    0.00551492    0.00232854   0.000907516   0.000356063   0.000113055   3.28116e-05   9.86049e-06   2.29632e-06   3.95192e-07   5.16657e-08       0.00000       0.00000       0.00000       0.00000       0.00000       0.00000
  15  19 3469.9313    2.8417  2.1696 12.0410 -0.0063  0.0570   0.0577   0.1239    0.0837   0.0000   439.2064       6.13158       9.91380       9.98329      -1.58278      -13.8951      -1.42142       1.94472       2.08480      -2.11609     -0.132723     -0.636678      -1.18486     -0.380407     -0.159221     -0.208410     0.0493203     0.0705383    -0.0485525    -0.0219165    0.00430206    0.00579859   -0.00230919   0.000409676   0.000269566   7.95099e-05  -1.27419e-05  -2.29576e-06   3.13979e-07  -9.34397e-08       0.00000       0.00000       0.00000       0.00000       0.00000       0.00000       5.91357       7.00051       7.84263       8.42297       7.74242       6.17258       6.04110       5.14489       3.65430       2.61392       2.28467       1.56556      0.967030      0.606169      0.431224      0.262344      0.135306     0.0676410     0.0358653     0.0200982    0.00915977    0.00396351    0.00140154   0.000501511   0.000162725   4.92211e-05   1.36297e-05   2.92717e-06   5.62557e-07   6.52644e-08       0.00000       0.00000       0.00000       0.00000       0.00000       0.00000
  15  20 3611.2937    2.3284  3.3034 11.4085 -0.0049  0.0650   0.0395   0.1660    0.0677   0.0000   431.9019      -1.50451       6.65693       4.59635       7.08049      -12.7738      -1.03379      -5.03939      -3.47413       9.01590       5.43769      -2.35877      0.609903      0.905279     0.0209846     -0.262648      0.211842     0.0123541    -0.0112990     0.0451143     0.0111694   -0.00814169  -3.76414e-05    0.00103568  -0.000116350   2.81897e-07   1.33481e-05   3.09143e-06  -1.06161e-06   7.72276e-08       0.00000       0.00000       0.00000       0.00000       0.00000       0.00000       6.60263       8.25399       9.11046       9.23571       8.18129       7.69066       6.79522       5.38676       4.43763       3.36682       2.39457       1.69854       1.18770      0.730770      0.453136      0.280005      0.153772     0.0810155     0.0437784     0.0211764    0.00948967    0.00394735    0.00166611   0.000622028   0.000203194   5.83991e-05   1.51282e-05   3.30570e-06   6.25702e-07   8.00605e-08       0.00000       0.00000       0.00000       0.00000       0.00000       0.00000
  15  21 3752.6913    1.9713  4.6815 10.8983 -0.0024  0.0762   0.0285   0.2088    0.0599   0.0000   440.0045      -23.7109       18.4788       17.4965      -1.04942      -14.7487       4.71643       1.75477      -6.53621      0.452019       1.40217      -1.00574     -0.601951    -0.0906876      0.621277     0.0370373     0.0379915    -0.0613311  -0.000117020    -0.0394609    0.00367594    0.00458018    0.00161349   -0.00111309   0.000193580   0.000129755   1.08438e-05  -7.81580e-06   5.35370e-07   1.65261e-08       0.00000       0.00000       0.00000       0.00000       0.00000       0.00000       7.70035       9.81647       10.5222       10.5355       9.95587       9.17287       7.57290       6.55965       5.19707       3.98490       2.89229       2.02359       1.38889      0.898465      0.563511      0.337324      0.196532      0.103812     0.0545400     0.0265231     0.0117001    0.00501144    0.00200258   0.000724673   0.000242977   7.21657e-05   1.91660e-05   4.17518e-06   7.26175e-07   9.60725e-08       0.00000       0.00000       0.00000       0.00000       0.00000       0.00000
  15  22 3894.1506    1.6789  6.3177 10.4862 -0.0023  0.0937   0.0220   0.2577    0.0552   0.0000   427.5475       16.2558       35.4414      -11.9761      -17.3629       13.1203       5.48803      -7.28139      -3.84330      -1.54518       1.66069      -2.31206     -0.125230      0.978548      0.458665      0.463743     -0.275760    -0.0620253    0.00130843     0.0428979   -0.00612030   -0.00338702  -0.000833256    0.00133012  -0.000266815  -6.50684e-05   4.16455e-05  -2.73688e-06  -9.51920e-08   1.90920e-07       0.00000       0.00000       0.00000       0.00000       0.00000       0.00000       9.54875       12.4623       13.0557       13.0889       12.6966       11.0784       10.0450       8.09842       6.35143       4.98203       3.55347       2.57876       1.76355       1.13520      0.706085      0.411072      0.238999      0.125435     0.0661692     0.0314691     0.0145000    0.00609209    0.00248304   0.000884997   0.000302204   8.61251e-05   2.29054e-05   5.38678e-06   9.72665e-07   1.17656e-07       0.00000       0.00000       0.00000       0.00000       0.00000       0.00000
  15  25 4319.3044    0.9270 12.0013 10.0355 -0.0015  0.1951   0.0155   0.5669    0.0443   0.0000   463.7666       39.6916      -4.78527       15.9126      -15.0347      -18.0475      -10.3938      -8.96231      -24.9549      -5.83943       6.08079      -6.32188      0.904555       6.77195      -1.29778      -2.30332      0.799335      0.402096    -0.0994041    -0.0395274     0.0107644   -0.00522265   -0.00255591   0.000344446  -1.68365e-05   0.000161054  -6.20658e-05   7.92398e-07   4.52547e-07  -2.79056e-07       0.00000       0.00000       0.00000       0.00000       0.00000       0.00000       19.5304       25.0562       26.6576       27.6081       24.8550       23.7110       19.5714       16.9342       13.6066       10.2158       7.57254       5.46728       3.66884       2.39321       1.51990      0.906590      0.523758      0.288560      0.147159     0.0767134     0.0324625     0.0147497    0.00542615    0.00201454   0.000666745   0.000196064   4.96607e-05   1.05937e-05   1.87789e-06   2.59065e-07       0.00000       0.00000       0.00000       0.00000       0.00000       0.00000
  15  26 4461.4394    0.7394 13.8862  9.8838 -0.0108  0.2670   0.0133   0.6944    0.0414   0.0000   445.1235      -55.2131      -62.6247       85.0974       40.6329      -45.6687      -26.4940       55.2864       19.3506       13.1080       13.1861      -3.42810      -5.26677      -1.18058       2.56137       1.67948      0.689959     -0.232722     0.0393713    -0.0453167    -0.0938142     0.0326722     0.0102232   -0.00135894  -0.000535895  -0.000112881   6.87047e-05   9.31583e-06  -1.58222e-06   5.81702e-07       0.00000       0.00000       0.00000       0.00000       0.00000       0.00000       25.8214       34.2690       37.0059       36.5510       35.5569       31.4155       27.7475       22.3565       18.3728       13.9368       10.4634       7.39368       5.06081       3.34257       2.16610       1.31660      0.762137      0.419900      0.217583      0.106511     0.0492409     0.0208434    0.00815174    0.00294516   0.000960853   0.000275881   7.08491e-05   1.54581e-05   2.85893e-06   3.37995e-07       0.00000       0.00000       0.00000       0.00000       0.00000       0.00000
  15  27 4603.5473    0.5902 14.5529  9.7557 -0.0172  0.3314   0.0109   0.8064    0.0356   0.0000   440.0226       15.2899       14.7359      -11.2583       25.7455      -31.6915      -72.6042      -23.3338       22.5158      -12.5104      -16.4456       13.4751       7.02055      -5.58968      -2.39012      -5.05230     -0.681924      0.352290      0.458105    -0.0837862     -0.144390     0.0245006     0.0142239   -0.00127776  -0.000635634   0.000567136   0.000130286  -3.94102e-05  -8.76855e-06  -7.76959e-07       0.00000       0.00000       0.00000       0.00000       0.00000       0.00000       32.0827       42.6174       44.7226       45.2717       43.2375       38.9985       34.6283       28.0368       22.9725       17.7154       13.1183       9.38328       6.45946       4.25294       2.72639       1.67045      0.969784      0.525980      0.275966      0.138655     0.0609184     0.0269414     0.0102859    0.00374687    0.00120837   0.000345746   8.79088e-05   1.93916e-05   3.53445e-06   4.34214e-07       0.00000       0.00000       0.00000       0.00000       0.00000       0.00000
  16   9 2081.6177    0.6817  0.5548  9.5619 -0.0143  0.0269   0.0248   0.0527    0.0797   0.0000   444.8844      0.343523       7.22351       8.66350      -2.51583       1.53777      -1.33156     -0.103087     -0.904820       1.78927      0.930165      0.501801      0.732715     -0.621967      0.222756    -0.0680863     0.0724429    -0.0258000    -0.0358687    0.00462025    0.00906057    0.00136500   0.000362081  -4.95017e-06   3.27240e-05   7.84120e-05  -2.64477e-05  -1.50591e-06   6.57359e-07   1.59839e-07  -5.00538e-08  -6.15129e-09       0.00000       0.00000       0.00000       0.00000       2.57849       3.32738       3.39905       3.49040       3.48089       3.24344       2.69554       2.13947       1.61707       1.42532       1.02503      0.704953      0.529921      0.309718      0.225183      0.139779     0.0833146     0.0460781     0.0237250     0.0113160    0.00627835    0.00220101    0.00128842   0.000415919   0.000191697   6.71668e-05   2.10709e-05   5.42987e-06   1.67639e-06   3.46534e-07   6.27255e-08   8.28965e-09       0.00000       0.00000       0.00000       0.00000
  16  12 2514.8140    1.8125  0.8574 10.8688 -0.0030  0.0290   0.0493   0.0653    0.1047   0.0000   436.9824      -1.36248       9.81947       3.17539      -2.11033      -2.33268      -3.19664      -2.26942      0.612026       2.40693      0.433410    -0.0655820      0.716913      0.184365     0.0737814     0.0272117     -0.163602     0.0163901    -0.0305406     0.0254904    0.00203095    0.00141389   0.000457739  -0.000752876  -9.66466e-05   0.000121867  -3.87608e-05   6.73228e-06  -2.16113e-09  -6.73862e-08   6.67200e-08  -6.25673e-09       0.00000       0.00000       0.00000       0.00000       2.72806       3.51074       3.94428       3.72834       3.54356       3.24222       2.89748       2.34984       2.01509       1.52248       1.10504      0.817986      0.549689      0.344009      0.241314      0.138104     0.0793004     0.0486707     0.0250665     0.0126278    0.00635715    0.00287198    0.00136040   0.000516708   0.000196885   7.73538e-05   2.45657e-05   6.71400e-06   1.73500e-06   3.78564e-07   7.04488e-08   8.24638e-09       0.00000       0.00000       0.00000       0.00000
  16  13 2656.9258    2.2095  0.8560 11.4415  0.0026  0.0405   0.0624   0.0684    0.1034   0.0000   435.1392       2.04028       9.74305       6.97947       6.74371      -2.17858      -6.84556       1.04447     -0.741388       2.73753       1.27239      0.418403     -0.386529      -1.12012     -0.334271      0.132056    -0.0685392    -0.0275097    -0.0272660  -0.000835020  -0.000597275    0.00235476   0.000263019  -3.99842e-05  -0.000361849  -1.71355e-05  -8.11262e-06   5.25025e-06   1.30037e-06  -3.49858e-08  -2.26743e-08   8.81377e-09       0.00000       0.00000       0.00000       0.00000       3.79334       5.35963       6.09294       5.37643       6.16863       4.68634       4.08645       3.60095       2.07268       2.25993       1.45143      0.964281      0.818339      0.385615      0.359188      0.193325      0.107558     0.0760269     0.0298366     0.0182510    0.00886380    0.00293283    0.00202975   0.000638556   0.000239375   0.000116676   2.94854e-05   7.59094e-06   3.21198e-06   6.90080e-07   9.30232e-08   1.03147e-08       0.00000       0.00000       0.00000       0.00000
  16  15 2941.8271    3.3275  0.8584 12.3170 -0.0041  0.0314   0.0921   0.0671    0.1235   0.0000   433.1381       1.24824       14.6302       1.09607      -9.67618       3.57987      0.672261      -3.89166      0.162489      -1.17153       1.21849      0.266352    -0.0528859      0.346933     -0.292190    -0.0794086    -0.0129363     0.0368100   -0.00859991     0.0106306   0.000479756   0.000296740    0.00101665   0.000312825   7.76453e-05  -6.33897e-05   1.27282e-06  -7.56727e-06   8.35242e-07  -1.64068e-07  -2.15357e-08  -2.78092e-09       0.00000       0.00000       0.00000       0.00000       2.95367       4.05479       4.15685       4.29663       3.61164       3.82193       3.28579       2.59705       2.12021       1.69655       1.14971      0.898716      0.649918      0.416306      0.271980      0.152861      0.100398     0.0460196     0.0309280     0.0131825    0.00796165    0.00291072    0.00158184   0.000533307   0.000272358   8.00636e-05   3.05106e-05   7.04771e-06   1.91303e-06   4.20450e-07   7.68453e-08   1.09873e-08       0.00000       0.00000       0.00000       0.00000
  16  16 3083.4683    3.9407  0.8950 12.3649 -0.0168  0.0284   0.1086   0.0736    0.2148   0.0000   436.9025       6.88513       12.6209       4.84926      -1.81554      -2.18349      0.495305     -0.261235       1.83342      0.749509      0.619363     -0.271896      0.711025     -0.321457     0.0198691      0.141167     0.0642007    0.00301548    -0.0146719    0.00732093    0.00520616  -0.000378985   -0.00183885  -0.000842517   0.000176987  -4.30045e-05  -3.31664e-05  -8.20741e-06  -6.53309e-07  -2.58406e-07   1.42761e-07   6.35053e-09       0.00000       0.00000       0.00000       0.00000       2.71134       3.54231       3.78192       3.56673       3.38528       3.27121       2.70293       2.53376       2.01239       1.49671       1.18442      0.781770      0.576327      0.363123      0.235738      0.128973     0.0827386     0.0437634     0.0241964     0.0124320    0.00602427    0.00266197    0.00123029   0.000509084   0.000188877   6.48485e-05   2.32790e-05   6.66300e-06   1.92812e-06   3.66309e-07   6.48909e-08   8.69231e-09       0.00000       0.00000       0.00000       0.00000
  16  17 3224.9884    4.0862  1.2887 11.4252  0.0000  0.0365   0.1029   0.0868    0.4517   0.0000   435.0650       9.94858       14.5427       5.63836       7.06934      -2.77265       2.19572       1.37950       1.25705      -1.49605       2.06089     -0.248244      -1.01635      0.264676      0.280220     -0.213631    -0.0705388      0.111675     0.0408274    -0.0315185    -0.0136406  -0.000559404    0.00416720  -0.000781646  -0.000388027   4.65689e-05   2.51721e-05  -6.04622e-06  -1.46916e-06  -1.46322e-07   1.78508e-07   2.39442e-09       0.00000       0.00000       0.00000       0.00000       3.37888       4.71521       5.06506       5.13798       4.85598       4.20416       3.71857       3.07249       2.31935       1.75209       1.39229      0.902990      0.690084      0.435336      0.279465      0.177619      0.104991     0.0560344     0.0327954     0.0162353    0.00824300    0.00389064    0.00164530   0.000682135   0.000275898   8.81760e-05   2.85046e-05   8.41009e-06   2.34108e-06   4.86344e-07   9.63416e-08   1.18804e-08       0.00000       0.00000       0.00000       0.00000
  16  18 3366.3722    3.2609  1.6736 12.2432 -0.0098  0.0428   0.0779   0.1095    0.1467   0.0000   435.4457       8.18447       20.8961       21.3020      -1.27805      -2.40825      -5.29668      -3.58773       4.48184       2.53401       5.01374      -2.55363     -0.590645     0.0567143    -0.0561743     -0.328808     0.0408419     0.0198350     0.0290158    -0.0107779   -0.00541128   -0.00735193    0.00149040   -0.00142849   5.04255e-05  -4.44597e-05   1.30536e-05  -7.35925e-06  -3.51522e-06   7.24791e-07   1.55613e-07  -1.00458e-08       0.00000       0.00000       0.00000       0.00000       4.34254       5.47436       5.90490       5.96973       5.67456       5.22832       4.48476       3.49735       2.89527       2.37313       1.69833       1.20548      0.791654      0.559690      0.351736      0.222785      0.136204     0.0760555     0.0396276     0.0210795    0.00925797    0.00458025    0.00180740   0.000865441   0.000308518   0.000111181   3.52167e-05   9.90736e-06   2.37475e-06   5.67013e-07   9.72649e-08   1.21149e-08       0.00000       0.00000       0.00000       0.00000
  16  19 3507.8870    2.7832  2.3745 11.8570 -0.0014  0.0528   0.0534   0.1315    0.0925   0.0000   439.7861       12.4763       13.2863      -2.34770      -10.5565       6.96647      -5.01421      -1.62039      -2.56589      -2.15482     -0.876043     -0.613263       1.19778   -0.00820306      0.367405     -0.173887     -0.122080    -0.0960570     0.0530349     0.0137603   -0.00145468    0.00120669    0.00133462  -0.000537378  -0.000433151   0.000206209   7.75219e-05   3.35432e-06   9.43715e-08  -8.35481e-07   1.64226e-07   4.05365e-08       0.00000       0.00000       0.00000       0.00000       5.14073       6.50468       6.80783       7.03473       6.73740       6.18415       5.54614       4.37517       3.55451       2.74125       2.07025       1.52226       1.10405      0.723910      0.476627      0.288245      0.177734     0.0959399     0.0527230     0.0276540     0.0137739    0.00616508    0.00272281    0.00112343   0.000426595   0.000145375   4.72921e-05   1.27430e-05   3.31894e-06   7.13455e-07   1.32820e-07   1.59617e-08       0.00000       0.00000       0.00000       0.00000
  16  20 3649.8437    2.2024  3.4596 11.2937 -0.0148  0.0648   0.0361   0.1714    0.0723   0.0000   431.1102       28.5451       7.76062      -2.52212    -0.0794996      -21.7269      -2.13690       4.58013       3.07668      -7.85384      0.983520       1.76280      -2.62329      -1.75562       1.17302   -0.00345503     -0.187404    -0.0928794     0.0919623    -0.0489487     0.0155022     0.0175824   -0.00460289  -9.84060e-05    0.00151887   0.000350796  -1.16332e-05  -9.26816e-06   4.35213e-06  -3.06914e-08  -6.84071e-08  -4.36332e-09       0.00000       0.00000       0.00000       0.00000       6.08045       8.23807       8.65708       8.68709       8.49277       7.60008       6.59451       5.47652       4.57520       3.44306       2.70336       1.82219       1.28678      0.879638      0.552592      0.341583      0.206557      0.115089     0.0628690     0.0319483     0.0159139    0.00705664    0.00320682    0.00129898   0.000507699   0.000170465   5.71253e-05   1.71323e-05   4.36412e-06   9.24924e-07   1.73437e-07   2.03478e-08       0.00000       0.00000       0.00000       0.00000
  16  22 3933.3804    1.5423  6.7559 10.3192 -0.0048  0.0971   0.0200   0.2613    0.0567   0.0000   438.1526       3.63516       11.2633      0.164601      -22.9901       11.2282       10.0066     -0.239842      -1.61333       3.35604     -0.751938       2.53136       1.56199     -0.450860      -1.35640      0.300600      0.150435     -0.282456    0.00596695     0.0537790     0.0157551    -0.0195416   -0.00934869    0.00283111    0.00275233  -6.72835e-05  -1.28948e-05   3.15302e-06  -5.93937e-06   4.43520e-07  -2.32778e-07  -4.81401e-08       0.00000       0.00000       0.00000       0.00000       9.38708       12.0233       13.1264       13.2421       12.4794       11.4684       9.94023       8.43655       6.78893       5.35404       3.95752       2.86966       2.01961       1.33483      0.855999      0.536715      0.314243      0.184338     0.0940081     0.0528671     0.0247271     0.0117770    0.00498894    0.00217733   0.000775038   0.000289867   8.80783e-05   2.59025e-05   6.51798e-06   1.39829e-06   2.37664e-07   2.95428e-08       0.00000       0.00000       0.00000       0.00000
  16  23 4075.6076    1.2920  8.2569 10.2396 -0.0031  0.1211   0.0177   0.3391    0.0500   0.0000   444.8492       2.82959       32.7644      -13.5003       41.8295       8.71050       6.67497      -2.58844       7.91628       3.58228       4.60487     -0.656274      -2.41883       1.40103       3.17308     -0.121230     0.0691118      0.384408    -0.0306210    -0.0439274    0.00127412    0.00633311    0.00403151    0.00835258   0.000501235  -0.000301852   9.12925e-06  -2.07786e-05   4.48150e-06  -9.76235e-07  -8.28477e-08   1.69627e-08       0.00000       0.00000       0.00000       0.00000       11.4332       14.3281       16.4711       15.6888       15.0273       14.2274       12.2791       10.3043       8.46729       6.50403       4.90945       3.63240       2.47002       1.70448       1.11128      0.664713      0.403054      0.233272      0.125499     0.0659520     0.0318664     0.0150917    0.00664519    0.00277715    0.00102209   0.000367225   0.000119253   3.36358e-05   8.20330e-06   1.73779e-06   2.94386e-07   3.46733e-08       0.00000       0.00000       0.00000       0.00000
  16  24 4217.6083    1.0473 10.4541  9.9923 -0.0059  0.1558   0.0154   0.4417    0.0494   0.0000   441.0028       19.3770      -8.53650      -22.0201       16.7022      -20.1332      -11.4729       18.4381     -0.237193      -12.2142       9.79903      0.382355       4.56524      -2.05552      0.261370     -0.612320      0.656695     -0.691834      0.100273      0.432087   -0.00483016    -0.0420614    -0.0113620  -0.000377877   9.82951e-05   0.000284134   0.000297018  -1.77093e-05   4.00506e-06   5.74970e-07  -1.94602e-07  -1.38709e-07       0.00000       0.00000       0.00000       0.00000       14.7515       18.5616       20.8180       20.3560       19.5642       18.4398       15.7576       13.3604       10.9036       8.63273       6.29860       4.74249       3.23880       2.21972       1.41926      0.894856      0.537633      0.303867      0.167065     0.0875949     0.0428414     0.0201602    0.00855770    0.00359966    0.00136991   0.000477602   0.000154713   4.34830e-05   1.05393e-05   2.31385e-06   3.76780e-07   4.63443e-08       0.00000       0.00000       0.00000       0.00000
  16  26 4502.2701    0.7241 15.4599  9.7956 -0.0027  0.2808   0.0109   0.7075    0.0358   0.0000   490.4529       5.81585      -52.3351      -16.2460       53.3561       17.0362       28.2534      -10.8965      -14.4077      -7.84922       1.60310       3.46799     -0.686972      -2.14056     -0.288184      0.742996      -1.32861      0.231197      0.579307     0.0711673     -0.102566    -0.0695859     0.0166840     0.0154357   -0.00392723   -0.00144640   0.000419213  -7.51578e-05  -2.75822e-05  -5.42015e-06  -3.38697e-08   1.45978e-07       0.00000       0.00000       0.00000       0.00000       25.9556       33.5803       37.7162       36.1822       35.3948       32.4614       28.9444       23.8633       19.8126       15.2890       11.3977       8.61895       5.95127       4.05991       2.66206       1.64323       1.00813      0.577596      0.315683      0.171477     0.0822001     0.0399650     0.0168235    0.00718139    0.00258958   0.000921603   0.000291309   8.00138e-05   1.95417e-05   4.23728e-06   7.28554e-07   8.30422e-08       0.00000       0.00000       0.00000       0.00000
  17  10 2260.2626    0.9847  0.8556  9.9747  0.0077  0.0337   0.0278   0.0731    0.1065   0.0000   436.5174     -0.709310       5.13754     0.0875192      0.575314      -3.51605       1.52274       4.97353     -0.876028      -1.87312      0.881008      0.193973     -0.675048     -0.229049      0.102070      0.188894     0.0151668    -0.0343087    -0.0666270   -0.00683145     0.0102799  -0.000247286  -0.000194940  -7.01263e-05  -1.01298e-05  -0.000109020  -1.36517e-05   3.25451e-05   1.23954e-05  -2.83885e-06  -1.15281e-07   2.03688e-08   4.47625e-08  -3.11807e-09       0.00000       0.00000       2.99414       4.10659       3.75402       4.20361       4.21197       3.83693       3.37490       2.72223       2.27621       1.64907       1.28384      0.874425      0.764701      0.516121      0.351515      0.199720      0.121060     0.0732917     0.0403657     0.0235800     0.0117112    0.00571924    0.00249786    0.00107167   0.000460877   0.000183326   6.36919e-05   2.32200e-05   7.03203e-06   1.94980e-06   5.57043e-07   1.08734e-07   2.31944e-08   2.78524e-09       0.00000       0.00000
  17  11 2404.9945    1.3287  0.7971 10.8089 -0.0123  0.0288   0.0391   0.0664    0.0923   0.0000   435.6682      -2.48334       11.3312      -1.26388      0.100984       3.28329     -0.294818      -4.06833       2.86849       4.00233      0.571368      -2.85354    -0.0392030       1.09381     0.0404207     -0.145064    -0.0155496     0.0829345     0.0185529   -0.00389661    0.00296164    0.00178902   0.000855408   0.000129452   0.000751274  -0.000138332  -0.000103932   3.52297e-06   5.80284e-06   2.90324e-08   7.98349e-07   1.31849e-07   1.13975e-08   2.87074e-09       0.00000       0.00000       2.74006       3.43996       3.78899       3.88468       3.72690       3.12058       3.00698       2.42898       2.03428       1.60097       1.11129      0.919969      0.595570      0.412355      0.266327      0.167850      0.105982     0.0582561     0.0347503     0.0181347    0.00954350    0.00487170    0.00232515    0.00103688   0.000407617   0.000163292   6.00238e-05   1.96882e-05   6.47726e-06   1.61516e-06   4.07597e-07   1.01022e-07   1.74181e-08   1.95000e-09       0.00000       0.00000
  17  12 2548.0863    1.7929  0.9831 11.0667 -0.0044  0.0348   0.0462   0.0781    0.1031   0.0000   441.8614     -0.473375       14.3015       4.72429      -2.57195      0.359722       2.39436       4.36154      -2.11027       2.53972       3.30243      0.176461     -0.753378     -0.141066    -0.0333022   -0.00417806      0.146685    -0.0777178    -0.0174547    0.00389921    0.00848995   -0.00313891   0.000455681   9.15245e-05   -0.00136257   0.000297641   4.42948e-05  -4.75342e-05   3.62137e-07   1.03339e-06   6.18163e-07   1.01174e-07   1.06699e-08   4.42806e-10       0.00000       0.00000       2.89282       3.67412       4.21437       4.42602       4.02074       3.44843       3.50920       2.72103       2.14380       1.85303       1.37768      0.991403      0.652681      0.528481      0.294423      0.201007      0.126153     0.0713792     0.0412822     0.0221447     0.0120991    0.00563043    0.00280167    0.00118673   0.000577770   0.000226552   8.43022e-05   2.50804e-05   7.95470e-06   2.28861e-06   5.01186e-07   1.30510e-07   2.19345e-08   2.53092e-09       0.00000       0.00000
  17  13 2691.0339    2.4045  0.8693 11.3554  0.0009  0.0290   0.0669   0.0699    0.1111   0.0000   437.9548       1.20549       11.3978       1.41277      -1.33816      -3.54801     -0.836067       3.90414       2.59743     -0.657688      0.147225     -0.794596      -1.06407      0.237182      0.295892      0.324885      0.149483     0.0470610    -0.0449142     0.0416377    0.00588014    -0.0134356  -0.000193748   0.000861983  -0.000340194   1.17489e-05   6.38030e-05   1.37277e-06   9.85849e-06   4.28466e-06   8.14462e-07  -1.04538e-07  -3.49536e-08  -8.14450e-10       0.00000       0.00000       2.94337       3.60898       3.46133       3.59465       3.81449       3.46195       3.13886       2.46322       2.09119       1.40271       1.13241      0.881942      0.674694      0.471311      0.314489      0.195431      0.109482     0.0661952     0.0338876     0.0195450    0.00968345    0.00454634    0.00214070   0.000865993   0.000383365   0.000132231   4.88445e-05   1.88775e-05   5.61544e-06   1.68907e-06   3.99831e-07   8.57786e-08   1.79853e-08   1.92503e-09       0.00000       0.00000
  17  14 2834.3517    2.9818  0.7762 12.0384 -0.0172  0.0326   0.0887   0.0626    0.1098   0.0000   436.6585       3.42543       3.87078       2.37874      -3.32857      -1.03794       4.09716      -2.03337      -4.32897       1.00709     -0.673608      -2.11334     -0.535615     -0.513547     -0.235671     -0.210318     0.0517707     0.0244831     0.0126418    -0.0123857    0.00528240   -0.00367103   -0.00288039  -0.000266637   0.000154302  -0.000110513  -1.82107e-05   4.35947e-05  -3.75712e-06  -5.48738e-06   1.42002e-07   1.30984e-07  -2.41412e-08   6.04831e-10       0.00000       0.00000       2.48266       4.14448       3.75483       4.36293       4.04292       3.51375       3.41756       2.39366       2.37239       1.43916       1.41654      0.846473      0.701375      0.446203      0.272475      0.212828     0.0996709     0.0754227     0.0339451     0.0205532     0.0107048    0.00455318    0.00264645   0.000860448   0.000513862   0.000156568   6.94730e-05   2.59812e-05   6.06395e-06   2.55286e-06   5.55490e-07   1.09751e-07   2.76319e-08   3.07221e-09       0.00000       0.00000
  17  15 2977.1937    3.6606  0.7873 12.5907 -0.0026  0.0308   0.1061   0.0677    0.1030   0.0000   438.7763     -0.356075       11.0737       1.51693      -4.34203      -3.21879     -0.392063     -0.855771      -1.97210     -0.457908     -0.672965     -0.676660    -0.0171056     -0.376563     -0.272227      0.188762     -0.116117    -0.0750237     0.0129597   -0.00175952    0.00325584    0.00268530    0.00411178  -0.000650075  -0.000308319   3.40026e-05   5.91190e-05   5.03272e-06  -2.97024e-07   1.91015e-06  -2.52714e-07   9.36657e-08  -2.45279e-08  -1.66050e-09       0.00000       0.00000       3.36178       4.80265       5.29114       5.39756       5.13351       4.41407       3.61444       2.72297       2.17831       1.58143       1.23208      0.773634      0.588931      0.357452      0.258551      0.157811     0.0996926     0.0592997     0.0325973     0.0182968    0.00852520    0.00451508    0.00187126   0.000919913   0.000341434   0.000152535   5.07038e-05   1.90480e-05   5.57745e-06   1.57918e-06   4.41701e-07   8.19798e-08   1.79225e-08   2.10859e-09       0.00000       0.00000
  17  16 3119.3893    3.6806  0.9905 12.6441 -0.0141  0.0324   0.0939   0.0754    0.1376   0.0000   439.2643       6.66638       6.04319      -3.02222       1.11750       2.12430      -5.70110       2.25533      0.516949      -1.31360       1.12859      0.750732      0.651092     -0.325127     -0.116195    -0.0453264     0.0525199     0.0485994    0.00487092    -0.0148846    0.00566741    0.00279273    0.00536371    0.00148283  -0.000775494  -0.000118230   8.88462e-05   1.31964e-05   4.60263e-06   1.25158e-06  -5.16863e-07  -5.67880e-08  -2.16971e-08  -8.53022e-10       0.00000       0.00000       2.94462       3.56880       4.08590       4.04667       3.81999       3.40466       3.12735       2.73744       2.18165       1.81313       1.33994      0.963360      0.663455      0.474277      0.316268      0.185913      0.110765     0.0689393     0.0398278     0.0225695     0.0107748    0.00545587    0.00249029    0.00120108   0.000493262   0.000198813   6.78088e-05   2.44625e-05   7.31904e-06   2.02796e-06   5.03939e-07   1.11531e-07   1.75955e-08   2.12777e-09       0.00000       0.00000
  17  17 3261.3600    3.7520  1.2881 12.2217 -0.0134  0.0390   0.0907   0.0858    0.2140   0.0000   432.4155       9.44239       15.9067       3.35734      -2.44847       7.56581     -0.912425      0.804709       4.62411      -4.62181      -3.94137       2.50589       2.84342     -0.114615     -0.945942     -0.535995      0.141774      0.148761     0.0367604    -0.0114450    -0.0260838  -0.000929312    0.00812245   0.000920013  -0.000159983   3.94169e-05   1.65392e-07   9.26401e-06  -1.87921e-06   2.01669e-07   3.65676e-07   2.27775e-07   4.88886e-08   1.18667e-09       0.00000       0.00000       3.51822       5.11840       5.34662       5.24607       5.28630       4.50443       4.10061       3.24802       2.65977       2.05259       1.66016       1.11553      0.815231      0.556461      0.344428      0.246817      0.134891     0.0875795     0.0465421     0.0253467     0.0132188    0.00603586    0.00312063    0.00126921   0.000581828   0.000214606   8.44857e-05   2.78004e-05   7.93170e-06   2.71195e-06   6.42615e-07   1.43464e-07   2.66542e-08   2.98109e-09       0.00000       0.00000
  17  18 3403.3735    3.2121  1.7975 11.9620 -0.0051  0.0452   0.0697   0.1114    0.1699   0.0000   434.2696       3.62609       11.5495       7.13470     -0.537162       1.19755     -0.136554       1.68170       2.53181      -1.66375     -0.198868     -0.227355      0.808734      0.174206     -0.530369     0.0832526      0.107066     -0.181884     0.0504084    0.00946691    -0.0179095   -0.00331489    0.00797151    0.00201219   -0.00119757  -0.000374021  -1.22134e-05   4.68077e-05   1.32895e-05   6.00133e-07   1.49171e-07   8.68638e-08  -1.63610e-08  -2.20994e-09       0.00000       0.00000       3.82637       5.18221       5.54647       5.40855       5.58412       4.85467       4.61204       3.72623       3.09942       2.30522       1.96821       1.30692       1.04021      0.699207      0.446488      0.310061      0.173833      0.111773     0.0588433     0.0323373     0.0172119    0.00872455    0.00376230    0.00187547   0.000730302   0.000304102   0.000110970   3.76582e-05   1.04588e-05   3.46189e-06   8.52861e-07   1.68650e-07   3.26363e-08   3.40375e-09       0.00000       0.00000
  17  19 3545.5130    2.5952  2.7802 11.5710 -0.0094  0.0573   0.0467   0.1427    0.1009   0.0000   433.8201       14.0766       18.6719      -12.0121      -1.33085       8.51626      -6.23556     0.0868453       6.97133      -3.91969       2.76303      -1.07234     -0.352415      0.236702     0.0722574      0.420726    -0.0424506      0.105825      0.180724    -0.0419024    -0.0189854   -0.00407231    0.00866119   -0.00622300   9.55513e-05   0.000857252  -0.000284798   2.42923e-05   5.61224e-05  -3.28288e-06  -9.98680e-07   5.21603e-08  -8.70217e-08   1.80658e-09       0.00000       0.00000       5.08962       6.68253       7.01512       7.06191       6.86188       6.20157       5.87180       4.71612       4.14013       3.17237       2.52034       1.76703       1.30813      0.899650      0.587120      0.373669      0.224756      0.132382     0.0771402     0.0414639     0.0213563     0.0104594    0.00501712    0.00220858   0.000936771   0.000372508   0.000139615   4.56963e-05   1.44245e-05   4.06932e-06   9.99445e-07   2.06511e-07   3.94504e-08   4.28619e-09       0.00000       0.00000
  17  20 3687.7484    2.1448  4.1608 11.0189 -0.0033  0.0681   0.0315   0.1818    0.0739   0.0000   445.9266     -0.411181       21.8743       17.1616      -14.4554       4.01389       6.17989     -0.793844      -3.22394       5.78196     -0.403697     -0.211228      -1.56652     -0.768482      0.176510     -0.251313      0.172772      0.386386     -0.186597    -0.0230691     0.0671474  -0.000314078   -0.00245742   -0.00372326   0.000727813   0.000973651  -0.000125076  -2.15728e-05  -1.98224e-05   1.96381e-06  -2.38627e-08  -3.42402e-07  -1.92480e-08   8.04890e-09       0.00000       0.00000       6.01635       7.98938       8.52430       8.74798       8.44824       7.75054       6.89960       5.79339       4.78612       3.72544       2.95886       2.08535       1.57265       1.00782      0.706996      0.445538      0.279177      0.164212     0.0914716     0.0504411     0.0253647     0.0129382    0.00602156    0.00271003    0.00111968   0.000452764   0.000163565   5.77528e-05   1.75268e-05   4.87908e-06   1.28479e-06   2.50973e-07   4.56667e-08   5.30658e-09       0.00000       0.00000
  17  21 3829.9468    1.7573  6.0824 10.4524 -0.0025  0.0830   0.0218   0.2379    0.0599   0.0000   428.1146       25.0708      -4.86959       4.22077       17.1513       19.7825      -17.0159      -4.82148       4.25508     -0.494889       1.91102       1.29983      -1.35519      -1.27522      0.270867      0.442753      0.904243     -0.323858     0.0410703      0.113321    -0.0589939    0.00102343    0.00173984   -0.00103846    0.00130969  -0.000511929  -0.000206262   2.90903e-05   2.46717e-05   1.10190e-05  -7.16729e-08  -3.43298e-07   1.01449e-09  -1.92187e-09       0.00000       0.00000       7.52240       9.59054       10.5442       10.5284       10.1193       9.41225       8.44657       7.15625       5.92169       4.64482       3.53444       2.66090       1.87452       1.31461      0.879320      0.540329      0.340109      0.197105      0.113412     0.0609922     0.0322044     0.0156894    0.00739589    0.00334053    0.00141412   0.000551652   0.000204823   6.92596e-05   2.23965e-05   6.01508e-06   1.47165e-06   3.11543e-07   5.23106e-08   6.12090e-09       0.00000       0.00000
  17  22 3972.4247    1.5152  7.2562 10.2862 -0.0007  0.0996   0.0187   0.2732    0.0530   0.0000   436.9500       7.09920       23.7153       15.0672     -0.724539       5.45199      -9.42678      -5.32766       3.95656      -6.83551      -1.83147     -0.989992      -2.74897      -2.33376     -0.345743      0.279690     -0.397056     -0.721624     0.0582388      0.185024   4.66655e-05    -0.0205051    0.00376035   4.30351e-05    0.00202380   1.11867e-05  -0.000383166  -0.000146023   1.28170e-05  -1.22060e-05   2.61727e-06  -1.09651e-07   1.11088e-07  -5.84089e-09       0.00000       0.00000       8.83615       11.2357       12.5588       12.4644       12.0461       11.0443       9.88362       8.50111       6.89678       5.59579       4.17884       3.12713       2.29477       1.50043       1.03016      0.662983      0.408806      0.244005      0.137762     0.0759873     0.0401263     0.0196063    0.00985777    0.00406274    0.00181474   0.000685310   0.000260597   8.81649e-05   2.63137e-05   7.20749e-06   1.83628e-06   3.74225e-07   6.18839e-08   7.24809e-09       0.00000       0.00000
  17  23 4114.8926    1.2144  9.9971 10.0448 -0.0038  0.1337   0.0156   0.3771    0.0505   0.0000   453.1656      -4.89165       25.4923      -2.04934      -38.1558       2.03192       8.43586       3.70732       6.13037      -13.0828      -11.1228      -1.55930     -0.391046      -5.08120       1.28231      0.832986      -1.19545     -0.388182      0.180601      0.207703    -0.0501425    -0.0398361     0.0154706     0.0130125  -0.000331069  -0.000196314  -0.000156202   9.98166e-05  -7.77331e-06   6.45449e-06  -3.08454e-06   1.09357e-06   2.27212e-08   2.11465e-09       0.00000       0.00000       11.8613       15.4973       16.5385       17.2287       16.4939       14.9707       13.5017       11.3176       9.46845       7.53549       5.83618       4.24337       3.06583       2.09496       1.41507      0.900166      0.568181      0.337222      0.192987      0.106191     0.0559328     0.0275623     0.0132739    0.00584261    0.00250227   0.000972451   0.000352817   0.000117505   3.62448e-05   9.87756e-06   2.45429e-06   5.07571e-07   8.88639e-08   1.03853e-08       0.00000       0.00000
  18   7 1839.9379    0.4102  0.3726  9.0943 -0.0172  0.0252   0.0191   0.0438    0.0554   0.0000   442.1656     -0.966843       14.8814       3.63827      -1.17891      -2.31614      -4.55055     -0.163633     -0.347894       2.07888       1.67237    -0.0437873     -0.612650     -0.587777      0.383724    -0.0264860      0.141794    -0.0147264     0.0157042    -0.0219484     0.0160459   -0.00435804   0.000552735    0.00249072   0.000288312  -0.000316193  -0.000184309   3.38163e-05  -5.06209e-06  -1.79789e-06  -1.39447e-07  -6.11678e-08  -8.44449e-08  -3.02346e-08   1.12320e-09  -2.98173e-10       2.56836       3.14872       3.06140       3.15535       2.85661       2.86442       2.75933       2.30255       1.95474       1.53368       1.24451      0.904234      0.677635      0.466234      0.302235      0.195794      0.129739     0.0765749     0.0410116     0.0214004     0.0118355    0.00583246    0.00316020    0.00134425   0.000632132   0.000235753   0.000111540   3.89095e-05   1.46155e-05   4.48849e-06   1.30920e-06   3.57441e-07   8.71489e-08   1.70487e-08   3.35697e-09   4.18198e-10
  18   9 2143.6801    0.7782  0.7009  9.4908 -0.0055  0.0319   0.0229   0.0609    0.0843   0.0000   444.1313       1.56765       12.6442       3.10810       1.41642       1.77440     -0.701296       3.14820       1.97318      -1.12243      -1.75198     -0.576028      0.351576     0.0172623     -0.598218     -0.173545     0.0789072   -0.00158590    -0.0576700    0.00117161    0.00257661    0.00765419   -0.00235285  -0.000821627  -0.000230251   5.09607e-05   0.000102078   3.16631e-05  -1.79072e-05  -2.91675e-06  -4.12937e-07   6.42719e-07  -1.06536e-07  -9.49576e-09  -1.99558e-09   3.70472e-10       2.42780       3.49924       3.82095       3.19853       3.99712       2.94009       3.27608       2.49904       2.04218       1.84478       1.08624       1.06867      0.671500      0.500292      0.366105      0.194346      0.151567     0.0769049     0.0457559     0.0299323     0.0123793    0.00823223    0.00376110    0.00170555   0.000862544   0.000297167   0.000145072   6.03149e-05   1.64950e-05   7.41597e-06   2.22755e-06   4.68969e-07   1.51944e-07   3.86914e-08   5.66891e-09   4.75848e-10
  18  10 2291.6147    1.0784  0.7114 10.4089 -0.0142  0.0274   0.0332   0.0630    0.0969   0.0000   444.1350     -0.784669       15.6482      -3.76770      -3.73188       3.35119       1.41765     -0.268084       2.60728      -1.12552      -1.63441      0.247634      0.506520     -0.318948      0.154051      0.253310     0.0317349     -0.190412     0.0413150     0.0492850     0.0198691   -0.00796395    0.00748382   0.000657203   3.11269e-05  -0.000181430   1.67906e-05   1.12139e-05   2.94704e-06  -4.72382e-06  -2.93918e-06   1.27228e-07   2.44795e-07   1.39091e-08  -6.87954e-09  -7.50004e-10       2.33933       3.10322       3.13059       3.06597       3.00956       2.90946       2.65803       2.34091       1.90746       1.52830       1.19613      0.915662      0.654907      0.470884      0.324341      0.199497      0.126794     0.0805477     0.0413401     0.0264590     0.0130526    0.00724954    0.00335056    0.00176682   0.000680267   0.000352017   0.000129128   5.24543e-05   1.60022e-05   6.38624e-06   1.78701e-06   4.99253e-07   1.23169e-07   2.61393e-08   4.37857e-09   5.24915e-10
  18  11 2436.8973    1.5155  0.9265 10.6506 -0.0061  0.0344   0.0409   0.0727    0.1223   0.0000   436.7750      -6.42152       9.58286       12.5530      -2.76071      -4.72782      -5.47724       5.33370       2.52721     -0.567392       1.13454      0.408250     0.0128105      0.947026      0.383732    -0.0464091     -0.126161     0.0694943    -0.0142260     0.0221794   -0.00730707   0.000648310    0.00350596  -0.000716887  -0.000139003   0.000249140  -6.87804e-05  -1.73350e-06   1.37408e-06   4.78629e-06   1.06355e-06  -3.57663e-07  -1.72945e-07  -4.63642e-08  -2.80291e-10  -3.75657e-10       2.90534       3.72868       3.60988       4.29236       4.36694       3.65307       2.98041       2.76076       2.39395       1.88641       1.26112       1.01068      0.740395      0.576176      0.368698      0.248809      0.140340     0.0938587     0.0551774     0.0327844     0.0199163    0.00969989    0.00501906    0.00230132   0.000932134   0.000410426   0.000155312   5.47626e-05   2.17581e-05   6.78154e-06   1.99460e-06   5.92881e-07   1.31713e-07   3.13956e-08   5.04818e-09   6.53757e-10
  18  12 2580.8191    1.9922  0.8505 11.1156 -0.0097  0.0315   0.0554   0.0656    0.1073   0.0000   437.6149       4.25501       21.1262       2.87455       2.74873      0.728458      -2.27719     -0.598458       2.95224      0.102379     -0.229336      0.283894       1.82447     -0.166933     -0.382345     0.0109797    -0.0449425      0.182238    -0.0142147     0.0101716    0.00270760   -0.00163047    0.00100505   0.000680269   0.000798262   0.000570245  -0.000222914  -1.25327e-05   1.35464e-05   6.78534e-06  -5.36954e-07   6.02272e-08  -2.13003e-08   1.56291e-08   3.50125e-09  -4.23893e-10       2.73266       3.85176       3.88292       3.82200       3.80697       3.37142       3.44493       2.54493       2.40093       1.64912       1.34048       1.01870      0.774100      0.542920      0.349231      0.248535      0.133802     0.0871211     0.0482773     0.0257611     0.0144244    0.00704480    0.00369733    0.00167112   0.000806806   0.000329757   0.000139100   5.00124e-05   2.07013e-05   6.41212e-06   1.84117e-06   5.61993e-07   1.15730e-07   2.88476e-08   5.76584e-09   5.59784e-10
  18  16 3154.8457    3.8896  0.9414 12.7689 -0.0140  0.0385   0.1077   0.0692    0.1128   0.0000   432.8393       4.16045       12.5694       3.15317      -9.78374       1.29750      -7.12898       2.44574     -0.456551     -0.338747     -0.580538      0.690182      0.983824      0.379445     -0.126606     -0.271803      0.200034      0.245255     0.0111446    0.00154019     0.0183817    0.00189094    0.00385883   0.000883588  -0.000122087  -0.000524880  -2.10386e-05  -3.54172e-05  -4.05837e-05   6.76358e-06  -9.53735e-07   7.33630e-07  -1.66926e-07  -3.09302e-08   1.27196e-09   8.09941e-10       3.60635       3.97889       4.54132       4.92377       4.26479       3.89033       4.25762       3.58834       2.49004       2.02504       1.56036       1.36725      0.925911      0.642497      0.489240      0.327021      0.186184     0.0951513     0.0670831     0.0407161     0.0185019    0.00808794    0.00490901    0.00274287    0.00127686   0.000513037   0.000202040   7.42701e-05   2.64668e-05   7.57610e-06   2.22895e-06   5.17270e-07   1.43309e-07   3.20479e-08   4.71186e-09   6.04398e-10
  18  17 3297.3607    3.5298  1.5220 12.1891 -0.0083  0.0374   0.0756   0.0918    0.1363   0.0000   439.0110       3.73070       6.99542       10.5326       3.37089      -4.49783       1.75334       2.75199      -3.60231      -3.52364       1.93648     -0.811804     -0.109859     -0.348195     0.0632355     -0.398204    -0.0759386      0.180911  -0.000350473     0.0636052   -0.00115674    -0.0156770     0.0111460    0.00309262   0.000715669  -0.000123309  -0.000112383   5.77021e-05   4.57421e-05  -8.83689e-06  -3.11412e-06   4.16059e-07   4.05108e-08  -9.29572e-09  -2.39651e-09   1.35410e-09       3.16576       4.00069       4.43036       4.25388       4.49284       4.07132       3.48253       3.09138       2.65465       2.04556       1.57908       1.19490      0.865770      0.637081      0.429955      0.275348      0.169012      0.109655     0.0591690     0.0367740     0.0191751     0.0104246    0.00501691    0.00238494    0.00103576   0.000452347   0.000182558   6.92151e-05   2.38550e-05   8.91200e-06   2.56484e-06   7.35488e-07   1.70939e-07   3.52624e-08   5.66839e-09   6.14118e-10
  18  18 3439.9846    2.9497  2.0644 12.0470 -0.0043  0.0445   0.0602   0.1200    0.1115   0.0000   438.8764      0.393567       12.4687       10.2165      -1.72223      0.847748       7.25178     -0.483702      -1.26251       5.22982      -1.25465      -2.03898      0.909006     -0.443970     -0.953595    -0.0605006      0.102820     0.0924401     0.0272872    -0.0266499    -0.0249266     0.0207735    0.00134510    0.00153468   -0.00222289  -0.000774478   0.000164198  -0.000116632   3.00336e-05   1.69383e-07  -1.78008e-07  -7.27460e-07  -4.04609e-08   3.24090e-08  -2.20911e-09   1.13439e-09       3.89190       5.07744       5.59244       5.64479       5.57583       4.97165       4.50397       3.76581       3.13401       2.52935       1.94740       1.48272       1.05403      0.722323      0.496208      0.341927      0.206047      0.134340     0.0760037     0.0448023     0.0235799     0.0121518    0.00628994    0.00293602    0.00141151   0.000569254   0.000239092   8.77875e-05   3.24515e-05   1.09033e-05   3.03816e-06   8.68438e-07   2.01491e-07   4.24944e-08   7.02791e-09   7.75012e-10
  18  19 3582.6071    2.4894  3.2212 11.2204 -0.0079  0.0573   0.0392   0.1513    0.1055   0.0000   440.2918       12.0089       16.6723       8.77885       1.31767       7.63728       2.96641       3.68346      -2.95599     0.0443135       2.25846      -1.85562      0.157836      0.794479      0.280858     0.0597453     -0.108690     0.0259309    -0.0300817     -0.112822     0.0254838    0.00485791    0.00603111    0.00863858   -0.00208306   -0.00110435  -0.000112896   0.000239290  -9.43181e-07  -1.61750e-05  -1.68674e-06  -1.28180e-07   4.84749e-07   1.46740e-08   6.69253e-09   7.89013e-10       4.86853       6.47567       6.79428       6.84437       6.55948       6.37066       5.36070       4.91873       4.15765       3.29233       2.65899       1.92600       1.39177      0.984730      0.684528      0.424967      0.278152      0.168932     0.0994973     0.0572806     0.0318235     0.0157421    0.00823836    0.00371410    0.00173111   0.000723378   0.000312760   0.000109851   4.03511e-05   1.34130e-05   4.25839e-06   1.12851e-06   2.76163e-07   5.27423e-08   9.04016e-09   1.11351e-09
  18  20 3725.3024    2.1036  4.4149 10.8152 -0.0009  0.0688   0.0297   0.1827    0.0784   0.0000   441.5811       5.10010       2.62372       3.27389       1.26398       3.29536      -8.57126       11.0779       1.66614      -7.95636       2.29087      0.124315      -2.22742     -0.306814    -0.0211489     -0.779170     -0.288365    0.00663874      0.133471   -0.00389592   -0.00950458   -0.00511794     0.0234205   -0.00829876   -0.00438134   0.000172935   6.21818e-05  -0.000152130   6.20606e-05   1.76439e-05   4.08744e-06  -4.67677e-07  -5.29708e-07  -1.03474e-07  -1.19814e-08  -7.44142e-10       5.82899       7.61457       8.02920       8.47812       8.05853       7.43901       6.90364       5.81958       4.84137       3.91751       3.03410       2.27137       1.70817       1.17064      0.806880      0.525243      0.341594      0.207610      0.119424     0.0683571     0.0366100     0.0196536    0.00977383    0.00467841    0.00209928   0.000900782   0.000368530   0.000142505   4.96319e-05   1.66390e-05   4.87046e-06   1.31120e-06   3.26912e-07   6.64042e-08   1.14125e-08   1.30773e-09
  18  21 3868.1602    1.6412  6.2915 10.3614 -0.0102  0.0864   0.0201   0.2326    0.0604   0.0000   439.0171       2.72248       18.6519       21.9867      -6.01376      -3.36259      -12.2611       10.5653       3.14473       2.51315      -3.17457      -2.12603     0.0572453      0.318005    -0.0334690      0.142871      -1.06989      0.186121      0.246977     0.0391302     -0.110318    -0.0368019     0.0225047    0.00688185   -0.00758352   -0.00153062   0.000946920   0.000419001  -0.000124436   1.51318e-05  -1.43993e-05  -4.20909e-08   1.92652e-07  -5.09140e-08  -2.03749e-08  -1.04001e-10       7.43817       9.54035       10.5898       10.7264       10.3828       9.61170       8.66502       7.35004       6.14617       4.97442       3.84177       2.82448       2.16617       1.48801       1.02444      0.676904      0.434948      0.261330      0.154062     0.0935683     0.0488348     0.0255963     0.0137264    0.00604746    0.00308622    0.00113057   0.000526771   0.000190263   6.72185e-05   2.19476e-05   6.35029e-06   1.71922e-06   4.18049e-07   8.22979e-08   1.38266e-08   1.53133e-09
  18  22 4011.0024    1.3550  7.8400 10.2499 -0.0022  0.1080   0.0167   0.3016    0.0479   0.0000   460.1738       12.9510       7.71122      -4.86519     -0.917367       21.8389      -6.45979      -4.78457       4.95997       4.99118      -3.33864      -3.71005      0.400423    -0.0246281       1.50279      -1.29530      -1.27017     -0.429791      0.152306     0.0375866     -0.138167   -0.00622051   -0.00713610   -0.00244816   -0.00239115   -0.00145699  -0.000230870   0.000704483   0.000133188  -2.61022e-05  -1.10562e-05  -3.59934e-08  -5.00776e-07  -9.07727e-08  -3.01885e-08  -1.38972e-09       8.90442       11.7851       12.8027       13.1002       12.7984       11.8187       10.4617       9.19336       7.59736       6.02804       4.70441       3.54268       2.65763       1.85665       1.29687      0.840947      0.545482      0.334218      0.197228      0.115354     0.0617069     0.0336473     0.0171041    0.00766275    0.00388482    0.00148254   0.000653004   0.000239331   8.37078e-05   2.80524e-05   8.27636e-06   2.21227e-06   5.37821e-07   1.06372e-07   1.77526e-08   2.04995e-09
  18  23 4153.7495    1.1681  9.5871 10.0370 -0.0106  0.1332   0.0144   0.3588    0.0462   0.0000   436.6123       19.7966       3.87630      -4.46005       10.3467      -7.03543      -19.9389       12.7965      -2.43394      -18.6178       8.70625       5.93544      -7.15760       1.65758       1.76307       1.04286      0.219541      0.388770     -0.357367     -0.616210      0.178324     0.0287848    -0.0255871     0.0151533   0.000417602   -0.00845956    0.00153609    0.00109608  -0.000238937  -9.69842e-06   1.10738e-05  -1.39500e-06   1.17083e-06   1.62643e-07  -2.14003e-09   3.33540e-11       10.7808       14.4735       15.7948       15.9863       15.6667       14.5197       12.9304       11.1964       9.42467       7.41784       6.06369       4.30753       3.38086       2.23963       1.60363       1.05226      0.668905      0.421989      0.247254      0.143411     0.0803831     0.0411239     0.0208176     0.0106708    0.00428950    0.00209417   0.000784458   0.000305681   0.000108427   3.54749e-05   1.02845e-05   2.82328e-06   6.95543e-07   1.28920e-07   2.28539e-08   2.53110e-09
  18  24 4296.8815    0.9070 11.1164 10.0390 -0.0060  0.1714   0.0137   0.4806    0.0412   0.0000   429.3410      -18.7909       35.9849       24.2166       27.9249       48.8572      -18.9081      -16.9244       21.0170       13.9137      -7.43969       4.79078       2.20247       1.18437     -0.160000       1.83206      0.136030      -1.46952      0.212030      0.315168     0.0672691    -0.0705689   -0.00886869   -0.00803510    0.00225831  -0.000769127  -0.000568421  -0.000275180  -6.69660e-05  -5.16235e-07   1.92182e-05  -4.94211e-06  -9.59312e-07   1.40006e-07   3.45334e-09   1.09807e-09       14.2113       18.3032       20.5629       20.9131       20.1640       18.5724       16.9845       14.4941       12.1260       9.60883       7.60133       5.72324       4.22545       3.00222       2.07034       1.37610      0.877483      0.555156      0.324822      0.188921      0.105533     0.0549535     0.0285226     0.0134672    0.00626237    0.00266175    0.00110289   0.000406044   0.000144394   4.65766e-05   1.35609e-05   3.60630e-06   8.37332e-07   1.69073e-07   2.81958e-08   3.09768e-09
  19  10 2322.2174    1.1456  0.9160 10.2722 -0.0075  0.0308   0.0302   0.0766    0.0886   0.0000   435.4440       5.17229       14.5804      -1.81519       6.56736       2.26425      -1.72728      -3.85537      -1.15464      -1.73099     0.0800847      0.281792      0.594978     -0.678247     -0.144024      0.105349     -0.184423      0.103397      0.173183     0.0621436   -0.00818269   -0.00646475   8.29527e-05   6.49567e-06   -0.00119522   0.000925876   0.000143705  -5.44808e-05  -6.26788e-05   1.80144e-05  -5.04259e-06   4.79982e-07   8.84604e-07   3.46277e-07   8.44240e-10  -1.51566e-08       2.36008       3.19785       3.42723       3.69727       3.37093       3.43808       2.77726       2.62503       2.05410       1.70169       1.32049       1.02287      0.704856      0.582156      0.355925      0.257594      0.160727      0.104912     0.0616613     0.0366251     0.0211456     0.0112086    0.00611706    0.00297854    0.00153882   0.000625810   0.000308871   0.000118130   5.19457e-05   1.73347e-05   6.30314e-06   1.95216e-06   6.10938e-07   1.67863e-07   3.48357e-08   7.54944e-09
  19  11 2468.0751    1.5265  0.9338 10.7767 -0.0050  0.0334   0.0411   0.0701    0.1211   0.0000   434.8264      -1.47404       14.1252      -1.73921      -1.62347      -3.61633      -1.62442       2.21596       4.24680     0.0666686      0.142712      -2.99444      -1.47085     -0.422175     -0.328843    -0.0547210      0.287515      0.200176     -0.118026    -0.0779312   -0.00564855   0.000544973  -0.000541109   -0.00246614   -0.00357967   0.000552415   0.000201861  -0.000222561  -4.47697e-05  -3.23520e-05  -1.16337e-05   3.87145e-06   6.48902e-07  -9.85575e-09  -8.78065e-09   3.24028e-09       3.23447       4.60931       5.30953       5.51771       5.16939       4.64042       3.95924       3.18034       2.62391       1.96630       1.48032       1.12919      0.796582      0.561489      0.368614      0.248207      0.167351      0.100053     0.0626874     0.0352110     0.0216808     0.0104258    0.00594822    0.00293970    0.00148628   0.000630719   0.000283695   0.000117549   4.90785e-05   1.74804e-05   6.59606e-06   1.90996e-06   6.06351e-07   1.51748e-07   3.36353e-08   7.26858e-09
  19  12 2613.0999    2.1147  0.9337 11.4070 -0.0031  0.0328   0.0531   0.0659    0.1105   0.0000   437.5689      -4.87403       16.0507       5.16186      -4.00923     -0.103564      0.974740     -0.455857      -2.28685      0.561542       3.32935     -0.538639     -0.562711     0.0961747     -0.617684     -0.469242      0.281481    -0.0367937    -0.0563386   0.000116149   -0.00154168    0.00462470    0.00557997   0.000318468  -0.000218914  -0.000981485  -2.55523e-05   8.40863e-05   4.10198e-05   5.44693e-06  -7.08836e-06   5.23447e-07   9.66326e-08  -2.94608e-08   1.88543e-10  -1.59926e-09       2.91244       3.70438       3.77219       3.40545       3.91733       3.55500       3.66260       3.02307       2.30756       1.86243       1.29785       1.08393      0.924382      0.662803      0.497442      0.330873      0.204493      0.132208     0.0694586     0.0414626     0.0230772     0.0109031    0.00688521    0.00293391    0.00150730   0.000722372   0.000271739   0.000126959   5.25422e-05   1.62131e-05   7.06085e-06   2.08083e-06   5.09067e-07   1.53228e-07   3.93537e-08   7.83384e-09
  19  13 2757.9433    2.6532  0.8250 11.8906 -0.0013  0.0254   0.0701   0.0685    0.0844   0.0000   437.9809      0.195761       15.8305       2.91015      -1.29716     -0.998449     -0.884328      -2.73393       1.91130       1.22444     -0.430814     -0.769562    -0.0123806      0.489871     -0.381491      0.367400      0.150255     -0.101337    -0.0472188   -0.00592880    -0.0193364   -0.00988830    0.00572786  -0.000670277   -0.00123934  -0.000396704  -0.000131999  -1.20890e-05   1.94755e-05  -4.54670e-06   5.19548e-06   1.82090e-06   5.71966e-07  -1.12713e-07   1.66697e-08  -2.33389e-09       1.93345       2.64041       2.74687       2.94545       2.91504       2.58057       2.33498       2.00540       1.65298       1.42640       1.08240      0.785066      0.604091      0.419598      0.306954      0.196631      0.131651     0.0774416     0.0519041     0.0287913     0.0178971    0.00947019    0.00484348    0.00250014    0.00111435   0.000540993   0.000221150   9.96224e-05   3.61460e-05   1.42879e-05   4.87955e-06   1.44465e-06   4.53431e-07   1.12736e-07   3.05113e-08   6.14622e-09
  19  14 2902.4592    3.3811  0.7903 12.2147 -0.0017  0.0290   0.0908   0.0582    0.1030   0.0000   438.1435       4.96026       5.85075       2.67435      0.402094       2.77052      0.581585      -2.09271      -1.45882      -2.59385      0.437805     -0.237596      0.368105      0.361587     -0.829567    -0.0616982      0.250412      0.108730     0.0908196    -0.0166344    -0.0151528    0.00181104    0.00936214   -0.00131251   -0.00214986  -0.000142197   0.000473001   2.42850e-05   1.51414e-05  -1.84401e-05  -7.22774e-06  -1.63664e-07   6.68573e-08   2.69534e-07   5.49331e-08   5.08303e-09       2.55384       2.81561       3.36135       3.62096       3.03503       2.99693       2.99410       2.43791       1.87138       1.82717       1.48155      0.924265      0.745323      0.570298      0.364074      0.233781      0.161542      0.100688     0.0615730     0.0350817     0.0209621     0.0109183    0.00597310    0.00283728    0.00139967   0.000533289   0.000298111   0.000124845   5.51123e-05   1.89398e-05   6.07598e-06   1.60486e-06   4.48431e-07   1.26243e-07   2.84101e-08   5.44937e-09
  19  15 3046.5306    3.9901  0.8417 12.5635 -0.0012  0.0295   0.1026   0.0636    0.0984   0.0000   436.2502       2.99058       14.1474       7.64135      -4.52907      -4.43976      0.783228       2.89872     -0.212002      -4.64375      0.614662      0.836950      -1.24000     -0.883704      0.289169    -0.0114447      0.259734     -0.118548    -0.0827176    0.00964399     0.0227173   -0.00935409   -0.00605433   -0.00144219   0.000833498    0.00125548   0.000265252  -0.000144687  -1.18863e-05   8.90614e-07   1.48688e-06   3.49936e-07  -1.31456e-07  -1.95533e-07   1.08069e-08   1.11007e-08       2.09643       3.31153       3.19952       3.55381       3.21457       3.19680       2.63115       2.51317       1.84284       1.77863       1.20278       1.00595      0.675099      0.512138      0.329050      0.225527      0.142544     0.0980016     0.0535648     0.0345510     0.0174060     0.0113024    0.00456803    0.00310233    0.00122590   0.000633485   0.000258190   0.000126432   3.93667e-05   1.88167e-05   5.18272e-06   2.14112e-06   4.91622e-07   1.69760e-07   3.46873e-08   9.56357e-09
  19  17 3332.9584    3.4112  1.3194 12.7138 -0.0033  0.0390   0.0762   0.0865    0.0843   0.0000   439.6618      -1.50651       12.2570       6.13927       3.73318      -1.48401      -5.46208      -1.46695       3.01567     -0.192094       1.53740      0.461376     -0.107964      0.572963      0.327469     -0.176755      0.176147     -0.175164     0.0865234   -0.00437509    0.00349618    -0.0208971     0.0142007    0.00612074   -0.00391194   -0.00220691   0.000510913   0.000527108  -5.70109e-05  -2.59394e-05  -6.62817e-06   3.94008e-07   8.54791e-07   1.78380e-07  -5.67076e-08  -1.17420e-09       2.95914       4.22481       4.06331       4.63444       4.12505       4.27644       3.45026       3.26487       2.74347       2.13723       1.74099       1.28798       1.01600      0.693903      0.542912      0.314806      0.241738      0.135585     0.0963508     0.0467024     0.0350486     0.0145910     0.0107313    0.00392339    0.00281397   0.000791950   0.000575835   0.000156695   8.88375e-05   2.21445e-05   1.02839e-05   2.67697e-06   8.63921e-07   1.96590e-07   4.75273e-08   8.62732e-09
  19  18 3476.1744    2.7795  2.2327 11.8123 -0.0079  0.0464   0.0500   0.1179    0.0915   0.0000   442.1512     -0.701156       9.71333      -2.18051      -1.36740      -4.10048       7.19434      -2.75301      -2.44735      -1.41407       4.71479      0.833983     -0.615860     -0.595579     -0.108619     -0.121270      0.156216     0.0561406     0.0357552    -0.0953407     0.0164552     0.0317749    0.00553952   -0.00567086   -0.00473723    0.00405552    0.00165390  -0.000127372  -0.000285566   5.23012e-05   2.37777e-05   4.08788e-06  -7.35810e-07   2.24040e-09   5.32044e-08  -1.77830e-08       3.55890       4.90501       5.30707       5.61777       5.24459       4.90520       4.44339       3.75576       3.14218       2.55831       2.09101       1.49373       1.16899      0.812280      0.574394      0.371027      0.263768      0.164034      0.102078     0.0624666     0.0340726     0.0206059     0.0105500    0.00533859    0.00280485    0.00109840   0.000594863   0.000209563   9.27931e-05   3.34526e-05   1.03342e-05   3.40201e-06   9.20893e-07   2.41287e-07   5.69802e-08   1.08894e-08
  19  19 3619.1852    2.3536  3.6443 11.0855 -0.0081  0.0577   0.0338   0.1546    0.0827   0.0000   439.0445       12.8147       18.1442       3.88733      -13.5084       4.63133       5.65983      -2.04381      -3.64713      -4.10230      -1.72265      -4.60182       2.19222      -2.31588     0.0863744     -0.372379     -0.820733     -0.141999   -0.00753906    -0.0811466    -0.0242133     0.0430070   -0.00218918    0.00435863    0.00171986  -0.000557969   0.000453069   0.000403607  -2.17153e-05  -3.19118e-05   1.81748e-05   8.78750e-06  -7.78026e-07  -4.20802e-07   1.12187e-07   7.70890e-09       4.60604       5.99237       6.65769       6.63525       6.73563       5.94062       5.67711       4.83136       4.10680       3.31277       2.70084       2.01693       1.51951       1.08086      0.747472      0.511679      0.320144      0.217336      0.127254     0.0743500     0.0419783     0.0236101     0.0122919    0.00620926    0.00296016    0.00134843   0.000623055   0.000253522   9.89354e-05   3.65916e-05   1.26660e-05   4.07172e-06   1.13587e-06   3.25045e-07   7.34899e-08   1.46209e-08
  19  20 3762.4901    1.9159  5.1082 10.7132 -0.0042  0.0746   0.0249   0.2012    0.0639   0.0000   431.3640       4.84955       20.6744       8.72179       1.13380      -6.03101      -6.47928      -3.43556     -0.435036      -2.12365      -5.24249      -6.46397      -2.86932      -2.49416      0.654032       1.43617     -0.910233     -0.905220     0.0972428   -0.00444446    0.00622250    -0.0333212     0.0221903     0.0118644   -0.00635441  -6.36229e-05    0.00169511  -0.000485800  -8.42461e-05  -2.64661e-05   1.19990e-05  -2.14170e-07  -8.81282e-07  -3.20179e-07  -2.76342e-08   1.67566e-08       5.99098       7.64941       8.69343       8.49843       8.33562       8.09720       7.11457       6.35252       5.26532       4.38316       3.39275       2.59221       1.97703       1.41728      0.979102      0.681613      0.430692      0.272750      0.168415     0.0988731     0.0560783     0.0311715     0.0161522    0.00821345    0.00384899    0.00185562   0.000780282   0.000334739   0.000129211   5.04569e-05   1.72068e-05   5.40385e-06   1.56107e-06   4.19980e-07   9.56338e-08   1.84878e-08
  19  21 3905.7677    1.6617  6.5378 10.2621 -0.0009  0.0866   0.0190   0.2292    0.0579   0.0000   436.9824      -11.2115      0.781354      -11.7089      0.599321       4.03195       4.79509       4.09122      -5.75752      0.870517      -1.89821      0.999346     -0.379910       2.47625      0.655062     -0.747383     -0.589490      0.771243      0.144443     -0.187605     0.0896923     0.0484154    -0.0356902    0.00136274    0.00346733   -0.00130630    0.00114060  -0.000643554  -0.000273116   1.69346e-05   8.62095e-06   2.28025e-06   1.76305e-06  -7.45800e-07  -6.38864e-08   2.09938e-08       6.81624       9.16636       10.0370       10.2206       10.0190       9.36453       8.20041       7.43651       5.99598       5.04479       3.91007       3.07934       2.17196       1.63669       1.11359      0.777019      0.481385      0.317987      0.190299      0.113762     0.0656168     0.0355174     0.0186408    0.00936306    0.00460983    0.00205788   0.000955801   0.000385080   0.000153001   5.51700e-05   1.94385e-05   6.12240e-06   1.80022e-06   4.89440e-07   1.09658e-07   2.26217e-08
  19  22 4049.0031    1.3040  8.3615 10.1970 -0.0073  0.1115   0.0156   0.3083    0.0442   0.0000   441.6945      -8.30301      -2.96233      -9.08436      0.962468       6.42676      -19.1103      -17.5985     -0.164578      -13.5417      -1.81463       8.13871       1.79565      -1.05911     -0.800649    -0.0691518    -0.0242878      0.206032     0.0908685    -0.0233057    -0.0772425     0.0614881  -0.000209990   -0.00561571    0.00794183    0.00366531  -0.000115922  -0.000844258   1.70460e-05   7.91252e-05  -4.00809e-05  -2.38236e-05   9.28677e-06   1.61846e-06  -7.35440e-08   3.35147e-09       8.98822       11.5696       13.0281       13.1520       12.7829       12.0604       10.6918       9.44725       8.04231       6.56600       5.13302       3.99742       2.93837       2.12501       1.45502      0.991176      0.650033      0.416921      0.255452      0.148042     0.0856155     0.0474120     0.0248643     0.0128462    0.00615011    0.00280953    0.00124615   0.000516942   0.000200655   7.50651e-05   2.59916e-05   8.21984e-06   2.40829e-06   6.22940e-07   1.40806e-07   2.81288e-08
  19  23 4192.3619    1.1095 10.6613  9.9944 -0.0108  0.1419   0.0136   0.3962    0.0432   0.0000   418.6486       10.6751       53.6266      -25.9408       3.39157       4.94683      -12.3852       7.23303       11.5133      -26.3103      -8.41209       7.15283      -1.93447       2.50339    -0.0161175      -1.78649       1.20250       1.40625     -0.285090     -0.351073     -0.293094     0.0401038     0.0745462   -0.00936344    -0.0208219    0.00186345    0.00382749   0.000552951  -0.000238909  -1.55141e-05   1.32798e-05   3.97153e-06   8.00302e-06  -1.37957e-08  -3.87455e-07   1.84115e-08       11.3020       14.9106       16.5258       16.5630       16.3272       15.3108       13.8353       12.1080       10.2623       8.25890       6.60028       4.95216       3.84930       2.71200       1.90859       1.30198      0.842610      0.541557      0.331512      0.193507      0.110975     0.0621287     0.0324572     0.0169136    0.00795079    0.00380717    0.00162304   0.000698251   0.000263743   0.000100313   3.39730e-05   1.06959e-05   3.07469e-06   8.20755e-07   1.89151e-07   3.62199e-08
  19  24 4335.7098    0.8761 12.2984 10.0179 -0.0017  0.1840   0.0126   0.5115    0.0370   0.0000   438.0571      -3.52726      -3.41016       18.0527       20.4177       24.5915       22.3456      -37.1579       1.29943      -4.86543      -13.9952     0.0847157      -2.91653      -9.00333      -3.72498       1.70506      0.539145     -0.238857     -0.299365     -0.442346     0.0574295      0.105882     0.0486353    -0.0109116    -0.0253590    0.00550241    0.00644114   -0.00160449  -0.000356236   6.99347e-05  -7.20385e-05   2.24454e-05   6.24895e-06  -2.63664e-07  -1.33364e-07   4.63398e-08       14.7850       19.1651       21.3566       21.9842       21.0879       20.0004       18.0398       15.6355       13.2366       10.7765       8.47125       6.50216       4.94804       3.55260       2.47615       1.67068       1.12463      0.725642      0.439519      0.260852      0.151967     0.0835349     0.0446406     0.0232095     0.0112705    0.00507840    0.00227281   0.000945906   0.000371712   0.000135321   4.63001e-05   1.44580e-05   4.08508e-06   1.04624e-06   2.36745e-07   4.64518e-08
  19  25 4479.6147    0.7267 14.3182  9.8516 -0.0056  0.2384   0.0103   0.6211    0.0337   0.0000   439.5788       5.10747       39.3011      -34.5945      -41.4944       34.5303       42.0875     -0.578934       5.99291      -8.35818      -5.26451       4.00996       1.13556       4.67484      -6.48194      -1.57562      0.389075       1.25838      0.364021     0.0991443     -0.242690    -0.0275837     0.0582364     0.0303918    0.00893568   -0.00402824    0.00169785  -0.000785007   4.66029e-06  -0.000135610  -0.000147024  -2.64325e-07   1.67478e-05  -2.37605e-06  -7.56613e-07  -3.72232e-08       18.6463       24.3004       26.7304       27.1029       26.9972       25.5044       22.8396       19.7650       17.0869       13.6796       10.9735       8.52598       6.41823       4.50767       3.32240       2.21692       1.47045      0.972684      0.589835      0.357843      0.208636      0.113869     0.0634281     0.0312855     0.0159305    0.00718473    0.00326216    0.00129992   0.000520483   0.000178524   6.36316e-05   1.96304e-05   5.47671e-06   1.39772e-06   3.19871e-07   6.12267e-08
  19  26 4621.8156    0.6002 17.1462  9.7096 -0.0036  0.3212   0.0082   0.7706    0.0280   0.0000   464.7428       70.4954      -14.8583       20.8008      -15.2734      -49.7736      -23.0846       50.1483       24.9036      -65.4895      -31.0091       12.5687      -2.03255     -0.833514      -1.72614     -0.769604      -3.58935       2.05137       1.56645     -0.530994     -0.373753     0.0450598    -0.0365514     0.0403145   0.000792109    -0.0106430    0.00709524    0.00233026  -0.000356621  -0.000220331  -0.000173659   2.53095e-06  -1.41460e-05  -2.17248e-06   3.81581e-08   1.76333e-07       25.3553       33.3517       36.4283       37.0202       36.7516       34.2651       31.3279       27.2165       23.0982       18.5150       14.9997       11.3090       8.71878       6.26612       4.49814       3.08040       1.99032       1.30203      0.807203      0.483099      0.279257      0.158588     0.0847892     0.0435511     0.0209351     0.0101115    0.00431814    0.00183098   0.000685734   0.000253268   8.46950e-05   2.61663e-05   7.30475e-06   1.90686e-06   4.28099e-07   8.26524e-08
  20  10 2352.4348    1.2327  0.9863 10.2352 -0.0075  0.0329   0.0296   0.0647    0.0957   0.0000   435.8069      0.898467       12.8247      0.510803     -0.214845       5.60417       3.89404       1.99576       2.84017       1.75843       3.26254      -1.64281      0.184096   -0.00732067     -0.327403      0.174255      0.134131     0.0127685    -0.0665963   -0.00130476     0.0359773    -0.0189758    0.00203871   -0.00544997   -0.00118316  -0.000504781  -0.000434171   0.000155436   2.56951e-05   3.26896e-06  -1.99806e-05   2.97086e-06  -1.82296e-08  -7.30705e-07   7.60337e-08   2.64651e-08       2.52747       2.99705       3.44496       3.80527       3.48407       3.14882       3.27029       2.61468       2.15882       1.78451       1.50967       1.13096      0.813652      0.627185      0.439488      0.311844      0.197253      0.132416     0.0888718     0.0498115     0.0304076     0.0167955    0.00963885    0.00519431    0.00231565    0.00124741   0.000569030   0.000281883   0.000111536   4.87564e-05   1.66963e-05   6.13510e-06   1.96296e-06   5.52005e-07   1.60754e-07   4.10556e-08
  20  12 2644.8808    2.1862  0.9092 11.5024 -0.0028  0.0268   0.0547   0.0671    0.1094   0.0000   439.8913       5.56692       16.3989      0.254667      -1.89971      -3.36090      0.904152       3.15995       2.12594     0.0785308       1.48445     -0.226961     -0.708158     -0.693340     -0.265050     0.0116848      0.248560    0.00470932    -0.0202508    -0.0149316     0.0275876     0.0226136  -0.000521870   -0.00328460  -0.000126408    0.00108968   0.000622352  -0.000229581  -0.000109546  -1.61240e-05   1.45112e-05   2.72500e-06  -9.03333e-07  -2.64593e-07  -3.01955e-08   9.70507e-09       2.12419       2.92318       3.14864       3.26833       3.31283       2.93093       2.69707       2.24874       1.96392       1.53399       1.22514      0.919843      0.716734      0.501986      0.367577      0.253327      0.165424      0.105520     0.0647628     0.0409216     0.0237469     0.0139584    0.00725482    0.00377688    0.00199815   0.000939019   0.000442515   0.000195353   8.27900e-05   3.15018e-05   1.24723e-05   4.52133e-06   1.51084e-06   4.88177e-07   1.32111e-07   3.55508e-08
  20  13 2790.6280    2.6892  0.8170 12.0252 -0.0015  0.0281   0.0694   0.0605    0.0894   0.0000   436.1432       7.94089       14.7649      0.454112     -0.775728       1.11227       2.56258       2.27889       1.40819      -1.17054     -0.109821   -0.00468245      -1.11523      0.906663      0.602857     -0.331389     -0.166185    -0.0490310    -0.0187074     0.0272821    -0.0443581  -0.000212757    0.00712055    0.00538003   -0.00356523   0.000154125   0.000173330   0.000229591  -5.35835e-05  -6.38201e-05  -2.01733e-06   1.42547e-06  -3.22042e-07  -9.60057e-08   3.00802e-07   2.75155e-08       2.41523       2.86894       3.02895       2.97438       3.20894       3.32432       2.78349       2.33890       1.86899       1.56089       1.32390       1.07290      0.811645      0.530291      0.361322      0.260390      0.191615      0.128918     0.0868500     0.0510433     0.0283030     0.0153711    0.00828743    0.00388170    0.00219271   0.000953805   0.000429399   0.000209654   7.68452e-05   3.17583e-05   1.30789e-05   4.50836e-06   1.58092e-06   4.81524e-07   1.38645e-07   3.52712e-08
  20  14 2935.9952    3.6625  0.7605 12.3740 -0.0044  0.0244   0.0961   0.0536    0.0949   0.0000   437.6861       1.10757       10.2013      0.659070       1.96470       2.64692       3.00663      -4.91717      -4.31711      0.912860      0.147528      -2.23642      0.216688      0.317997      0.173661     0.0616874     0.0388833     -0.155347    -0.0576799   9.12583e-05    0.00916462   -0.00440373    -0.0100212   -0.00178008    0.00424899   0.000625998  -0.000137977  -0.000104504   3.65502e-05  -1.82403e-05   2.43556e-05   3.60622e-06  -1.54799e-06  -1.48906e-07   3.96073e-08   1.56907e-08       1.85609       2.53654       2.47289       2.73526       2.67061       2.58441       2.26119       2.00190       1.72209       1.40448       1.07775      0.794736      0.625451      0.477867      0.341059      0.242208      0.151081     0.0997015     0.0577184     0.0366722     0.0222367     0.0127688    0.00678115    0.00362515    0.00179122   0.000884714   0.000362868   0.000177122   6.74517e-05   3.00799e-05   1.10935e-05   4.11476e-06   1.37984e-06   4.18285e-07   1.17156e-07   3.34247e-08
  20  15 3080.4655    3.8250  0.8676 12.6621 -0.0053  0.0319   0.0986   0.0617    0.0926   0.0000   437.1602     -0.604258       16.2760      -1.57306       3.49587       5.95042      -2.59243       5.52266      -3.91509      -1.88910       2.24796       1.30167      0.371425      0.474956    -0.0777152     -0.407306     -0.270537      0.116081     0.0290944    -0.0595504     0.0119328     0.0238246    -0.0180773   -0.00575406   0.000600717  -0.000216508  -0.000434384   0.000359517   0.000163505  -7.72699e-05  -2.29957e-05   9.21578e-07   1.60520e-06  -5.82414e-07  -1.15064e-07  -1.92762e-08       2.38322       3.21597       3.56640       4.03980       3.29518       3.54983       3.05824       2.52156       2.29169       1.89196       1.35933       1.03892      0.910808      0.544024      0.413351      0.288710      0.212602      0.101701     0.0869952     0.0465144     0.0280383     0.0140074    0.00990002    0.00443169    0.00221966    0.00115192   0.000562567   0.000260607   8.60180e-05   4.04223e-05   1.67887e-05   6.18642e-06   1.96426e-06   5.79774e-07   1.53872e-07   3.63946e-08
  20  16 3224.3864    3.7300  1.2225 12.6042 -0.0064  0.0328   0.0787   0.0823    0.0923   0.0000   443.8650       2.99790       8.86039       1.19222      0.505251       1.51411     -0.957544      -5.24829      0.975841       1.57655       1.91591     -0.228994      -1.63169     -0.184656      0.495917      0.440999     0.0982496     -0.172666     -0.150003     0.0188993     0.0716809     0.0280586    -0.0134259   -0.00241706    0.00186509  -0.000478513   0.000550788   0.000297527  -0.000101485  -1.90687e-05   3.70518e-06   1.34233e-05   4.39903e-06  -8.96947e-07  -3.02721e-07  -3.34213e-08       2.65928       3.48084       3.57043       3.68682       3.63644       3.42097       3.04688       2.86635       2.31432       2.00284       1.62514       1.14489      0.930243      0.640900      0.493554      0.336655      0.202529      0.136559     0.0833202     0.0485833     0.0311854     0.0171133    0.00940619    0.00523952    0.00230738    0.00122579   0.000537859   0.000245984   0.000103845   4.38822e-05   1.43199e-05   5.79771e-06   1.93684e-06   5.36301e-07   1.56545e-07   4.67348e-08
  20  17 3368.1043    3.1757  1.8005 12.2231 -0.0069  0.0392   0.0590   0.0991    0.0722   0.0000   435.7497       6.98157       6.36106       9.12701       2.54356       5.00596       2.49483       1.11057      -2.38324       1.71637      -1.57384     -0.599159     -0.288734     -0.425142     -0.963898     0.0254502    -0.0828720      0.288739    -0.0298265    -0.0238618     -0.107256    -0.0122071     0.0203885    0.00408569    -0.0124094  -0.000539899   7.82353e-05  -0.000297178   6.74885e-05   6.85810e-05  -7.36679e-06   4.25437e-06   1.40791e-06  -5.14562e-07  -2.16653e-07  -6.74469e-09       2.96360       3.89232       4.24638       4.48581       4.41280       3.99613       3.63743       3.32534       2.72922       2.19751       1.72369       1.41019       1.02398      0.774078      0.541853      0.375009      0.259662      0.157817      0.103100     0.0618358     0.0373341     0.0214849     0.0113654    0.00630004    0.00325170    0.00161665   0.000754453   0.000334962   0.000141584   5.59649e-05   2.08148e-05   7.71391e-06   2.40671e-06   7.65638e-07   2.23069e-07   5.48902e-08
  20  18 3511.9013    2.6366  2.4926 11.7857 -0.0042  0.0488   0.0439   0.1226    0.0732   0.0000   441.7662       7.43310       4.88072      -6.52226      -1.15961       5.78291       3.24478       4.89737       1.77397       3.04672       6.56636     -0.804113       1.27906     -0.651561      0.656468    -0.0490690      0.377367      0.167345      0.277626    -0.0870435     -0.125893    -0.0125412     0.0175976   -0.00700279   -0.00813402   0.000714123  -0.000422438   3.28853e-05   0.000217392   2.47142e-06  -2.61573e-06  -5.79478e-06   2.88707e-06  -1.65738e-07   2.49605e-08   7.80437e-08       3.69680       4.93843       5.61778       5.38834       5.78839       5.17186       4.70669       4.10689       3.28826       2.84918       2.25460       1.76166       1.33429      0.943275      0.673827      0.449691      0.319653      0.208243      0.128694     0.0806526     0.0477196     0.0255047     0.0145872    0.00737834    0.00388894    0.00185396   0.000904243   0.000378265   0.000168453   6.71020e-05   2.66169e-05   8.85948e-06   3.12535e-06   9.85897e-07   2.74974e-07   7.23023e-08
  20  19 3655.5722    2.2765  3.8568 11.1367 -0.0034  0.0608   0.0319   0.1554    0.0732   0.0000   441.7945       4.83317      -1.82191      -2.43322      -8.74027     -0.507431      -10.4151      -1.29703      -3.95394      -7.09031       4.42987       1.05036      -3.59645      0.158271       1.06641      0.818181     -0.452570     -0.334259     -0.166487      0.112860   -0.00251592    -0.0233268   -0.00366133     0.0164290   -0.00608299    0.00130732   0.000398185  -0.000421907   0.000338189   5.58693e-05  -1.08921e-05   1.50784e-05   5.65733e-06  -1.67462e-07  -4.50592e-07  -1.08975e-08       4.66397       6.20881       6.76724       6.89635       6.76376       6.39108       5.91825       4.98599       4.34547       3.62739       2.92095       2.26281       1.69151       1.22276      0.864035      0.597484      0.407297      0.259021      0.166001      0.101445     0.0589975     0.0342973     0.0181256    0.00947358    0.00492801    0.00238217    0.00106217   0.000505197   0.000206833   8.41433e-05   3.28011e-05   1.19619e-05   3.90675e-06   1.23447e-06   3.38550e-07   8.62940e-08
  20  20 3799.1608    1.8558  5.5589 10.5049 -0.0040  0.0739   0.0216   0.2028    0.0617   0.0000   448.7856       11.2975       27.8297       19.2441       1.31468      -4.73832      0.934781      -2.06665       1.28237      -11.1632       5.41751     -0.699722      -1.97343       1.54238     -0.113035      -1.65080      0.869245    -0.0147667     -0.385080     0.0424010     0.0433376    0.00395512    -0.0203122   -0.00285292   -0.00327540   -0.00462694   -0.00202176    0.00123661   1.57030e-05  -4.24591e-05   1.51045e-05   2.47293e-07  -7.09276e-06  -2.06850e-07  -2.05117e-08   6.18486e-08       5.65518       7.26028       8.15086       8.10583       8.19483       7.58345       6.86247       6.34520       5.20878       4.32213       3.49355       2.65420       2.04691       1.53065       1.06830      0.756731      0.492529      0.322191      0.208305      0.121877     0.0720755     0.0413361     0.0232419     0.0122145    0.00626864    0.00300861    0.00141196   0.000645647   0.000268680   0.000107768   4.09846e-05   1.47811e-05   4.88898e-06   1.47557e-06   4.35552e-07   1.12855e-07
  20  21 3942.8206    1.5226  7.7622 10.2155 -0.0039  0.0971   0.0167   0.2658    0.0498   0.0000   444.7486    -0.0544692      0.346532       2.37627      -9.22131      -4.63010      -7.91113       1.20289       3.59913      -1.92406      -10.5684       2.40688       3.29787      -4.73723     -0.359227       1.25665      0.361602     -0.203594      0.512853      0.434370     0.0467031     -0.156737    0.00992986     0.0343092     0.0104922    0.00566738   -0.00142333   0.000191176  -0.000220935  -9.78622e-05   2.52710e-07  -5.30175e-05  -4.83569e-06  -2.87252e-07  -1.00258e-06  -6.12489e-08       7.29112       9.67812       10.6221       11.1190       10.4499       10.2790       9.12364       8.10105       6.87673       5.72128       4.60723       3.54293       2.72267       1.95291       1.39042      0.992428      0.639913      0.424487      0.271515      0.163932     0.0956448     0.0564748     0.0297769     0.0162058    0.00823584    0.00391204    0.00192801   0.000816234   0.000370196   0.000140383   5.44252e-05   2.02492e-05   6.62510e-06   2.01934e-06   5.58024e-07   1.45154e-07
  20  22 4086.5557    1.3030  9.2895 10.0736 -0.0025  0.1105   0.0142   0.3216    0.0429   0.0000   448.6255       5.85485      -5.64713      -12.8162       31.3826       20.9944      -6.31703      -12.0300       1.31543    -0.0783704       5.07738      -7.34063     -0.947180       1.22480      -1.37741       1.75052      0.624280     -0.332785     -0.213675      0.160320      0.222674     0.0403598    -0.0344981   -0.00715440    0.00602672   -0.00405741   -0.00114704   0.000615374  -1.68641e-05  -4.58904e-05  -3.03573e-05   1.84650e-05  -4.39221e-06   1.35402e-06  -2.06009e-07   2.73658e-09       8.44780       11.1230       12.4068       12.4335       12.5704       11.6747       10.6508       9.37530       7.82639       6.52870       5.26227       3.99043       3.09907       2.27948       1.59887       1.14436      0.754540      0.492031      0.309461      0.190063      0.113209     0.0636858     0.0354532     0.0186222    0.00958831    0.00465464    0.00222956   0.000968256   0.000418639   0.000167377   6.46795e-05   2.29443e-05   7.64899e-06   2.30622e-06   6.58128e-07   1.72057e-07
  20  23 4230.2238    1.0203 10.4078 10.0032 -0.0038  0.1407   0.0130   0.3900    0.0407   0.0000   405.4561       30.5050       31.0249       18.1711       5.56245       12.5845      -4.83615      -20.6873       3.77970       15.4943      -2.58676      -1.90719       2.36395       1.60335       1.56457       1.45820     -0.192643      0.922801    -0.0444370     -0.259824     -0.338911      0.100118   -0.00359535     0.0294940    0.00376600    0.00266789   -0.00299908  -0.000587187   0.000577134  -1.75876e-05  -4.36301e-05   2.35299e-05  -1.40842e-05  -3.73907e-07   7.81273e-07  -9.67443e-08       10.6319       14.0203       15.3659       15.6599       15.4317       14.5848       13.3406       11.8437       10.0410       8.39851       6.70184       5.25842       3.98051       2.94283       2.06045       1.46874      0.966849      0.640609      0.406642      0.245266      0.147736     0.0832596     0.0463670     0.0246356     0.0125475    0.00624575    0.00285446    0.00131984   0.000541738   0.000225563   8.35396e-05   3.02199e-05   1.01309e-05   3.01263e-06   8.44605e-07   2.15703e-07
  20  24 4374.0749    0.8338 13.5604 10.0001 -0.0071  0.2093   0.0111   0.5583    0.0340   0.0000   429.3783      -34.4425       11.8788       29.3752      -35.8113      -17.6805       50.8609     -0.544550      -18.9908       20.2922       20.1380      -1.87692      -2.65658      -7.87048       1.48726       3.68620       2.39691      0.941256     -0.226867     -0.171269     -0.136077     0.0650530    -0.0257044    -0.0341949     0.0227229   -0.00852458   -0.00301415    0.00499901   0.000706153  -0.000379167  -0.000208011   4.12903e-05   2.54618e-05   4.18134e-06   1.44867e-06  -1.89926e-07       15.4361       20.4957       22.4970       23.5568       22.7906       21.5463       19.6866       17.2925       15.0633       12.1640       9.95043       7.61060       5.96396       4.29617       3.09754       2.15039       1.44911      0.967588      0.601956      0.379600      0.222231      0.128669     0.0719290     0.0389511     0.0197524    0.00959765    0.00475975    0.00195579   0.000888581   0.000343306   0.000133787   4.64736e-05   1.55045e-05   4.73796e-06   1.25672e-06   3.24918e-07
  20  25 4518.0619    0.6848 15.8716  9.8260 -0.0034  0.2640   0.0088   0.6781    0.0302   0.0000   431.6993      -11.3474       11.4766       71.8669      -23.4316      -39.1276       1.21194      -23.7852       11.9452       12.2518       5.13219      -4.69285      -5.05222       4.23621       5.12818      0.237753       1.01117     -0.813935     -0.282978       1.20066      0.390070     -0.119957     0.0107012     0.0699130    -0.0202930   -0.00576417    0.00385881   0.000497753  -8.16084e-05   6.89445e-05  -5.36008e-05  -5.82131e-05   9.54064e-06   2.75416e-06  -8.56959e-08  -7.08792e-07       19.0883       26.2490       28.2078       29.6182       28.9325       27.0332       24.9630       21.8807       18.9283       15.4817       12.4508       9.81724       7.49960       5.46939       3.90586       2.77874       1.88413       1.21088      0.779459      0.486441      0.291111      0.169621     0.0924047     0.0512192     0.0258097     0.0129902    0.00629384    0.00267861    0.00118076   0.000464811   0.000174653   6.32785e-05   2.01805e-05   6.13828e-06   1.64238e-06   4.15998e-07
  20  26 4661.2381    0.5613 18.2342  9.6587 -0.0051  0.3433   0.0074   0.8338    0.0260   0.0000   473.5937      -43.7297       107.404      -20.6146      -16.8691      -85.5551       17.4834       64.8723       6.18179       10.4605      -16.7852       34.2676      0.846485      -8.95111       7.81575       10.5093       1.15331      0.163743     -0.565016     -0.663035      0.155364      0.260134     -0.104938   -0.00824576   -0.00381467    0.00270264   -0.00452186   -0.00534781    0.00153706   0.000910227  -2.10020e-05  -0.000109250   2.97061e-05   2.05889e-05  -6.89754e-07  -1.09172e-06       25.6282       33.7111       36.6893       37.8873       36.8937       35.2776       31.9008       28.9204       24.4009       20.6095       16.4368       13.1709       9.86032       7.27103       5.19783       3.63955       2.45182       1.63671       1.05146      0.640670      0.387397      0.224336      0.124438     0.0691694     0.0344087     0.0182174    0.00801010    0.00390386    0.00152908   0.000652636   0.000227273   8.34649e-05   2.65322e-05   7.99439e-06   2.13658e-06   5.38880e-07
  21   7 1919.7726    0.5083  0.4315  9.1803 -0.0136  0.0243   0.0204   0.0444    0.0562   0.0000   439.2529      -1.79870       20.3767      -5.66254       3.30165      -3.69030     -0.525801       1.50798      0.224319      -1.32746       2.09523     0.0379443     -0.234646     -0.795230      0.228374    -0.0600679     0.0616166    0.00749111    -0.0530246   0.000774462     0.0603155    0.00381495    0.00417230    0.00217919    0.00309211   4.06189e-05  -5.93221e-05   1.20213e-05  -0.000208205   2.55391e-05   1.86133e-05  -1.22990e-05  -1.51812e-06   2.33487e-06   2.91881e-07   1.11320e-07       1.68892       2.24675       2.61523       2.26774       2.65492       2.47642       1.95422       2.03193       1.47914       1.33237       1.09477      0.775132      0.657664      0.460277      0.319541      0.233910      0.139582      0.112402     0.0692847     0.0408997     0.0274910     0.0148743    0.00802509    0.00475941    0.00246757    0.00128753   0.000601034   0.000293806   0.000135218   5.18856e-05   2.66982e-05   1.02161e-05   2.89237e-06   1.31648e-06   4.56800e-07   1.22961e-07
  21   9 2231.8740    0.9859  0.8092  9.7536 -0.0062  0.0258   0.0254   0.0613    0.1007   0.0000   441.5896     -0.270837       10.2782      -3.78747       2.01979     -0.505005       2.28245      0.928967     -0.791980     -0.585397       1.88350       1.08011     0.0624109    -0.0878244     -0.389842     -0.296720     -0.186850     0.0444232     0.0990559    -0.0174380    -0.0684286    0.00407257    0.00607346   -0.00601688   -0.00328660   0.000670435  -0.000332736   0.000367200   2.22322e-05   2.34308e-06  -7.62684e-06   1.78948e-06  -3.17293e-06   1.17212e-06  -1.98977e-07  -2.62027e-07       2.09259       2.86737       2.94989       3.03862       2.77524       2.69453       2.52940       2.24903       1.97466       1.69067       1.32215       1.07274      0.805214      0.585355      0.413110      0.285039      0.194238      0.121063     0.0805671     0.0457021     0.0297996     0.0161532    0.00943676    0.00474814    0.00265237    0.00136520   0.000664739   0.000298627   0.000145832   5.88818e-05   2.52809e-05   9.49914e-06   3.63409e-06   1.23796e-06   4.16986e-07   1.16392e-07
  21  10 2381.9108    1.3890  0.8778 10.5120 -0.0036  0.0260   0.0337   0.0632    0.0852   0.0000   440.9435      0.749920       15.0315      -2.23856      -2.60846      -2.73364      -1.75048      0.340912       2.56249      -1.77347      -1.26532      0.874916     -0.298614      0.113832      0.576773      0.149264    -0.0280105     0.0847454     0.0200430     0.0915901     0.0186630    -0.0258169    -0.0101366   -0.00293370   0.000650653  -0.000777657  -0.000299838   2.04378e-05  -9.52489e-05   4.15691e-05   2.68928e-05   1.66326e-06  -2.67249e-06   2.35273e-07   4.58755e-07   8.06104e-08       1.93962       2.47547       2.55029       2.79137       2.76163       2.68056       2.40929       2.21057       1.67289       1.46667       1.25115       1.00436      0.745368      0.520576      0.408785      0.267657      0.182758      0.126687     0.0875584     0.0555126     0.0312412     0.0181099     0.0105198    0.00564598    0.00304214    0.00134453   0.000689085   0.000345249   0.000150372   7.19108e-05   2.74767e-05   1.01354e-05   4.01760e-06   1.29379e-06   4.15904e-07   1.30129e-07
  21  11 2529.2868    1.8264  0.9339 10.9623 -0.0046  0.0283   0.0418   0.0601    0.0983   0.0000   437.8614       2.74553       10.5445       4.62642       1.58377       5.50548     -0.608493      -1.59567       4.36954      -1.36920     -0.575435     -0.116282     -0.479188     -0.405738      0.100588      0.177322     -0.163652      0.133132     0.0708017    0.00274941     0.0170958    -0.0136731     0.0101187   -0.00135505   -0.00309105    0.00163353   0.000243222   8.40499e-05   3.50380e-05   0.000107808   5.05413e-06  -5.57030e-06  -2.41993e-06  -5.56316e-08  -2.36297e-07   2.29880e-08       1.96869       2.70888       2.85335       2.96117       2.84561       2.86607       2.41454       2.29622       1.98145       1.68348       1.32901       1.07300      0.806552      0.597012      0.427428      0.303054      0.206330      0.134915     0.0855737     0.0526992     0.0329530     0.0198508     0.0102243    0.00643533    0.00288733    0.00171626   0.000771863   0.000378367   0.000173918   6.89959e-05   3.10126e-05   1.25065e-05   4.00500e-06   1.66418e-06   5.09940e-07   1.58676e-07
  21  12 2676.1880    2.3727  0.8324 11.5930 -0.0016  0.0263   0.0615   0.0603    0.1069   0.0000   440.5403       1.15571       10.4238      -3.96813      0.193313       3.36418     0.0698028      -1.11034     -0.190503    -0.0894799       1.06173      0.499957     -0.301591     -0.684559      0.107198     -0.102776      0.148642     0.0370106     -0.118812    -0.0898973    -0.0284554    -0.0226655   -0.00293126   -0.00877774   -0.00419979    0.00112970  -0.000362704  -0.000168679  -2.65834e-05  -3.84470e-05  -4.68981e-05   9.44784e-07   1.99499e-06   5.30470e-07   1.40000e-07   1.47635e-07       2.01087       2.70898       2.65669       3.03798       3.02031       2.88626       2.52457       2.07676       1.77871       1.58104       1.30878      0.935276      0.715183      0.517859      0.402474      0.280775      0.190178      0.125998     0.0732973     0.0538166     0.0302013     0.0212872     0.0104299    0.00636951    0.00282965    0.00158791   0.000643032   0.000340858   0.000133429   6.41093e-05   2.49738e-05   1.04578e-05   3.69385e-06   1.37721e-06   3.78803e-07   1.31636e-07
  21  13 2822.9847    3.0015  0.7696 12.1325 -0.0052  0.0253   0.0789   0.0545    0.1071   0.0000   438.0169       5.20127       14.4625      -1.97773      -4.19592       1.39897      -2.19237     -0.569933     0.0389486     -0.981648      -1.37548      0.657229      0.238849     -0.702923     0.0995337      0.474631     0.0679965     -0.217213     0.0588409    -0.0128761   -0.00586550    0.00401870     0.0315479    0.00242179   -0.00487232  -0.000713819  -0.000138508   0.000531848  -4.28572e-05   7.88430e-05   6.33589e-05  -1.17970e-05  -6.14727e-06   1.50351e-07   6.75649e-07   1.78010e-07       1.93979       2.48459       2.78490       2.70663       2.50623       2.63273       2.32894       2.05949       1.82905       1.60901       1.20741      0.977763      0.754282      0.533131      0.397229      0.288165      0.176716      0.123791     0.0765808     0.0464566     0.0293397     0.0170365    0.00968133    0.00538724    0.00271390    0.00139915   0.000665288   0.000321898   0.000136536   6.38014e-05   2.53009e-05   1.04565e-05   3.67787e-06   1.47980e-06   4.74365e-07   1.31489e-07
  21  14 2968.8965    3.7467  0.7447 12.3612  0.0060  0.0237   0.0940   0.0527    0.0895   0.0000   436.8455       1.06409       12.9259      0.650169       1.93177     -0.898949      -3.43820       4.30566      -1.22414     -0.324217       1.52927     -0.340186     -0.538420      0.522204     -0.657435     0.0569841      0.203257     -0.139176     -0.115295     0.0195789     0.0272905   -0.00699282   -0.00622406    0.00574773   -0.00109436  -0.000830910  -0.000241362  -0.000269957   7.42322e-05   7.79152e-05  -2.68379e-05   1.97932e-05   5.63835e-07  -6.77340e-07  -5.33000e-08  -1.63710e-07       1.90586       2.61359       2.66621       2.62975       2.44889       2.13511       2.16796       1.97081       1.86329       1.63076       1.36019       1.02308      0.789747      0.546940      0.390724      0.263598      0.166163      0.109612     0.0667785     0.0405001     0.0261495     0.0147917    0.00881284    0.00454100    0.00245033    0.00125920   0.000620223   0.000269535   0.000135431   5.34131e-05   2.34634e-05   9.11613e-06   3.28278e-06   1.18931e-06   3.70067e-07   1.02853e-07
  21  15 3113.9226    3.9428  1.0184 12.3818 -0.0114  0.0286   0.0871   0.0668    0.1172   0.0000   437.7197     0.0976465       11.9049      0.467066      -4.98979      -5.34651     -0.663263      -2.75630      -2.16224      0.934622      0.794620      0.908736       1.57538     -0.758645      0.374665     -0.332316     -0.115601     -0.202447     0.0148629     0.0284658    0.00188344    -0.0146997   -0.00780099  -0.000258337    0.00190796    0.00155982   0.000334133  -0.000119317   8.25616e-05  -0.000103405  -2.99484e-05   2.72381e-05   3.55364e-06   1.58585e-06   1.59884e-07   6.57892e-08       2.24397       2.70627       2.82462       3.11888       3.25011       2.86367       2.65695       2.40784       1.99024       1.77873       1.28370       1.15417      0.792481      0.614316      0.465671      0.309545      0.232994      0.139814     0.0861114     0.0552911     0.0353336     0.0225183     0.0114264    0.00610020    0.00328766    0.00168060   0.000870364   0.000381088   0.000168162   7.42083e-05   2.96746e-05   1.15830e-05   4.13636e-06   1.35262e-06   4.60082e-07   1.39099e-07
  21  16 3258.4485    3.7049  1.1743 12.5793 -0.0032  0.0314   0.0800   0.0733    0.0996   0.0000   436.0138       5.13095       14.3719       7.94210       1.43888       5.66999      -3.35843       1.84867       2.42553       2.54997      -2.24383      0.183577       1.13304      -1.18594     -0.148829    -0.0113492      0.278754      0.175015     -0.105742     0.0273294   -0.00120240    -0.0586948    -0.0111298     0.0103724    0.00388664   -0.00152519   -0.00175705   0.000222577   0.000392809  -4.63705e-05  -4.26679e-05  -9.18824e-06   3.42985e-06   1.43193e-06  -3.40379e-07  -1.22584e-07       2.44221       3.14154       3.51304       3.43987       3.27189       3.20135       3.02452       2.63562       2.36639       1.98648       1.49560       1.28518      0.982455      0.667801      0.518897      0.354555      0.236235      0.155491      0.101643     0.0589583     0.0375126     0.0222178     0.0121995    0.00627259    0.00348689    0.00188201   0.000912796   0.000402833   0.000210015   8.15623e-05   3.49347e-05   1.27958e-05   4.95771e-06   1.83891e-06   6.20235e-07   1.70899e-07
  21  17 3402.8120    3.1705  1.7431 12.1775 -0.0081  0.0382   0.0579   0.0919    0.0721   0.0000   433.0502       1.76068       10.3198       2.21075      -5.65308      -1.12892       2.77924       1.32098       2.51558       7.74768       3.42664       2.66539      -1.33046     -0.689013      0.496542      0.541285      0.249980     -0.227461     0.0847833    -0.0604929    -0.0416906    -0.0110188    0.00280327    -0.0100597    0.00151374    0.00172205    0.00118344   2.89014e-06  -3.62525e-05  -8.17283e-05   2.91439e-05   1.12649e-05  -9.77470e-06   2.10175e-06   9.75835e-07   9.73587e-08       2.79716       3.65036       4.06015       4.16726       4.00372       3.80490       3.49873       3.20092       2.62357       2.32030       1.89084       1.41484       1.11962      0.817953      0.592899      0.406585      0.290719      0.185596      0.120530     0.0758194     0.0466503     0.0276568     0.0155535    0.00899288    0.00460428    0.00252700    0.00114677   0.000622819   0.000236088   0.000123777   4.43601e-05   2.02316e-05   6.68504e-06   2.44881e-06   6.93950e-07   2.16458e-07
  21  18 3547.1526    2.5653  2.7098 11.7367 -0.0073  0.0485   0.0383   0.1224    0.0593   0.0000   440.4091       5.66536       12.6233      -8.51224      -9.19732       5.89946      -1.13129      -4.66882       1.01061      -1.32516       3.00592      0.713859      -1.06488       1.82845      0.730763     -0.445257     -0.285096    0.00432994      0.100050    -0.0203626     -0.106586    0.00372749     0.0232315   -0.00225822    0.00618139    0.00181912    0.00219675  -0.000288839  -0.000748377   9.76441e-06   6.11509e-05   2.54554e-05  -5.49400e-06  -3.42794e-06   1.41448e-06  -4.07002e-08       3.51445       4.67242       5.14661       5.15686       5.16715       4.72942       4.35775       4.04103       3.41390       3.00790       2.46446       1.88962       1.47851       1.06978      0.763726      0.529974      0.370887      0.237719      0.157259     0.0948965     0.0615529     0.0356365     0.0201966     0.0111573    0.00592267    0.00305590    0.00151906   0.000719070   0.000312289   0.000142309   5.63281e-05   2.31339e-05   8.35510e-06   2.94795e-06   8.93730e-07   2.71783e-07
  21  19 3691.5176    2.0960  4.1811 11.0688 -0.0063  0.0625   0.0274   0.1612    0.0598   0.0000   435.8292       15.2244       24.7585       2.92872      -2.86574      -5.01857      0.574466     -0.641175       3.12309      -5.89550      -2.17929      -1.77657      0.479386      -1.28196     -0.371501       1.27144     0.0574003     -0.653254      0.346955     0.0994064    -0.0682736   -0.00904800     0.0195327     0.0391701    -0.0147262    0.00928274    0.00210964   -0.00101960  -0.000666341  -4.64743e-06  -0.000130692  -6.10771e-06   9.46126e-06  -6.55256e-06   1.83128e-07  -2.03429e-09       4.53626       5.91688       6.63596       6.69254       6.76942       6.39622       5.78252       5.00203       4.50657       3.67206       3.00504       2.33836       1.85562       1.30506      0.977051      0.697737      0.470986      0.308487      0.201470      0.127311     0.0768002     0.0465070     0.0264015     0.0143008    0.00766683    0.00393198    0.00193163   0.000905323   0.000416273   0.000178693   7.15647e-05   2.79687e-05   1.07853e-05   3.76803e-06   1.19822e-06   3.58268e-07
  21  20 3835.5656    1.7337  6.1239 10.4619 -0.0064  0.0775   0.0193   0.2162    0.0534   0.0000   430.5863       18.7943      -4.30110       1.79624       13.5615       16.3517       17.3683      0.395371       8.43320       1.79505      -1.68634      -4.75128      -3.13164      -5.33994     -0.824328      0.712444     0.0823741     -0.629489      0.335003    -0.0596312     -0.100206     0.0129868    -0.0377398    -0.0109911    -0.0127094    0.00384681   -0.00115370   -0.00126600   0.000852348   0.000254457   0.000121640  -3.12447e-05  -3.16374e-05   4.16558e-06   2.17340e-06  -3.23317e-09       5.70252       7.41329       8.14208       8.34496       8.58907       7.88506       7.44259       6.23515       5.57371       4.58156       3.71719       3.03589       2.22505       1.70166       1.21517      0.854316      0.596328      0.399578      0.257730      0.161832      0.100820     0.0596789     0.0336539     0.0182524    0.00987481    0.00500178    0.00250357    0.00115519   0.000527022   0.000228329   9.51889e-05   3.64471e-05   1.36010e-05   4.63590e-06   1.50472e-06   4.51833e-07
  21  21 3979.8712    1.4550  8.0707 10.2590 -0.0047  0.0988   0.0156   0.2725    0.0441   0.0000   446.0826      0.393783       10.1027      -13.1918     -0.387877       14.0059       6.33654      -14.6426       11.9444      0.907272      -5.90756       2.72920       1.31161     -0.451418      -2.40060      0.712916      0.344560      0.279246     -0.162030    -0.0871715      0.164558      0.134197    -0.0790956  -0.000696315    0.00524529    0.00389808   -0.00300281  -0.000154853   0.000300943   3.03571e-05   0.000138635  -9.32030e-05   1.06116e-05   6.76586e-06   2.41027e-06   6.71345e-07       7.01111       9.37979       10.2480       10.7286       10.5667       9.77680       9.20910       8.18721       7.01589       5.92688       4.74356       3.77358       2.92130       2.15124       1.59906       1.10154      0.766513      0.514933      0.327832      0.209010      0.125923     0.0753464     0.0424317     0.0237224     0.0126353    0.00651066    0.00321436    0.00153448   0.000684010   0.000302664   0.000123836   4.87534e-05   1.79907e-05   6.17626e-06   1.93172e-06   5.80495e-07
  21  22 4123.9437    1.1731  9.9225 10.1289 -0.0007  0.1263   0.0133   0.3428    0.0388   0.0000   444.6307      -2.20920      -22.3847      -2.22069       23.2514      -8.80388       2.42841      -2.78250      -4.84132      -3.09279       4.69976      -5.61038      -8.99450       8.69030       1.54466      -1.52720      0.834470     -0.154509     0.0636183    0.00972039     -0.324543      0.127328      0.111895    -0.0560628    -0.0102201    0.00472905    -0.0101081  -0.000516393    0.00172999  -0.000152653   0.000137145  -2.86679e-05   5.39109e-06   2.00767e-05  -3.64001e-06   1.47336e-06       9.17117       11.6451       13.1026       13.4203       13.2127       12.9233       11.6871       10.4319       9.05091       7.39946       5.89810       4.78673       3.66866       2.81221       2.03703       1.45468      0.995439      0.669100      0.439803      0.270385      0.164864     0.0981111     0.0566190     0.0305733     0.0169214    0.00876305    0.00428513    0.00202094   0.000927690   0.000405275   0.000162939   6.37769e-05   2.36061e-05   8.18550e-06   2.60387e-06   7.74751e-07
  21  23 4268.0576    0.9894 11.9840 10.0744 -0.0012  0.1568   0.0124   0.4510    0.0356   0.0000   449.5063       19.0440       10.7716       27.3189       34.7351       8.99570       27.7455      -5.15715      -19.6166      -6.84221       9.17767       8.71637       1.73725      -4.31838     -0.551884       1.70073       2.19875     -0.353603     -0.145375     -0.150367      0.219263    -0.0469371    -0.0617179    -0.0739022   -0.00529557   -0.00719035   -0.00158678    0.00179768   0.000154324   0.000420430  -2.70554e-05   4.84027e-05   1.97774e-05   9.26427e-06   3.96323e-06  -2.24869e-06       11.3819       14.6662       16.4612       16.9412       16.6863       16.0779       14.4467       13.0759       11.1923       9.32940       7.54743       6.10809       4.54059       3.48949       2.55549       1.79051       1.23857      0.833875      0.535518      0.339301      0.209073      0.123979     0.0711365     0.0392555     0.0213925     0.0108017    0.00547273    0.00256242    0.00117095   0.000505650   0.000211517   7.98057e-05   2.98099e-05   1.00825e-05   3.25920e-06   9.75632e-07
  21  25 4556.0412    0.6560 15.3363  9.8045 -0.0059  0.2532   0.0087   0.6549    0.0287   0.0000   427.2766       15.0072       59.9271      -31.9021       24.4316      -10.2741      -8.77114      -2.37977       19.2358      -3.66239      0.436878       10.8652      -9.33171      -3.54243      -2.01185      -1.18437     -0.693454      0.888423     -0.842151      0.164010      0.243854     0.0593024     -0.142136     -0.177324     0.0267008    0.00684992    0.00159874    0.00602880  -0.000655399   0.000608917    0.00121519  -0.000268722  -8.49242e-05   2.10710e-05   1.60553e-05  -2.59244e-07       18.1628       23.4192       26.6432       27.1634       26.7253       25.5782       23.6456       20.8203       17.6792       15.4557       12.1455       9.92691       7.55642       5.59081       4.15411       2.89318       2.03207       1.36788      0.887780      0.574265      0.348764      0.211491      0.121644     0.0674911     0.0373482     0.0187400    0.00974713    0.00453412    0.00211337   0.000898894   0.000381524   0.000142020   5.36253e-05   1.77334e-05   5.56458e-06   1.61707e-06
  22   8 2104.7466    0.7536  0.5855  9.7300 -0.0023  0.0228   0.0218   0.0483    0.0632   0.0000   439.9285      -1.87133       12.1491     -0.203134      -2.95526      -2.02784       1.08301      -1.02495      0.937689      -2.13324      -1.33289      0.170170       1.45120      -1.00195     -0.589740   -0.00230964     -0.190234     -0.128901   -0.00404175     0.0538693    -0.0348761    -0.0366084   -0.00590202    0.00751596    0.00196156   -0.00236725  -0.000277580  -0.000370425  -0.000156072  -7.94955e-05  -3.38602e-05   3.47284e-05   3.52790e-06  -5.54460e-06   4.90412e-07  -3.99033e-09       1.80602       2.20422       2.27594       2.29695       2.29487       2.36628       2.26517       1.98091       1.67408       1.34037       1.09620      0.798573      0.691054      0.554407      0.418556      0.309157      0.203398      0.146482     0.0930728     0.0578292     0.0334855     0.0215011     0.0112647    0.00661150    0.00359107    0.00195783   0.000964011   0.000478307   0.000204094   9.88214e-05   4.26449e-05   1.93482e-05   6.86349e-06   2.77942e-06   9.75318e-07   3.44711e-07
  22   9 2259.9985    1.0706  0.7298 10.0403 -0.0020  0.0250   0.0274   0.0529    0.0774   0.0000   438.3865     0.0577100       15.1065      -2.07924       1.08130    -0.0306749      -1.90750     -0.965496     -0.923688      0.177901     -0.701214       1.01437     -0.213263     -0.122883     -0.431918     -0.314306     0.0910439     -0.146803    -0.0270067   -0.00480041     0.0728701    -0.0171463    0.00488046    0.00459618    0.00373242    0.00257996  -0.000444893  -6.41135e-05   0.000171843   0.000128547   8.70800e-07   2.39771e-05   2.68540e-07  -4.15769e-06  -5.43765e-07   5.16731e-07       1.69033       2.38588       2.54273       2.51373       2.67764       2.29247       2.41141       1.93250       1.77794       1.49833       1.18031      0.986588      0.721048      0.561135      0.405924      0.303827      0.208687      0.127681     0.0927239     0.0515382     0.0372539     0.0196189     0.0126237    0.00717206    0.00369855    0.00208785   0.000943810   0.000519038   0.000231004   0.000115724   4.64231e-05   2.01172e-05   7.92727e-06   3.06839e-06   1.10034e-06   4.15701e-07
  22  10 2410.8005    1.3924  0.9236 10.5395 -0.0053  0.0314   0.0322   0.0627    0.0994   0.0000   439.2553      0.899249       14.6497       1.34419      -1.29802       1.72087      0.660940      0.386271      -1.93243       2.94703     -0.239116     -0.461456       1.34214     -0.325527     -0.419151      0.376671      0.119187      0.108572    -0.0675676   -0.00232541     0.0161381    -0.0162810    -0.0160274    0.00569461   -0.00116927   -0.00307316   0.000781344  -0.000582869  -0.000257886   0.000117365   3.33681e-05  -3.70824e-05  -6.32046e-06   3.52844e-06   2.43390e-06  -4.67964e-07       2.74889       3.64153       3.77749       3.66120       3.20090       2.45555       2.44680       2.71260       2.72426       2.49715       2.07000       1.70897       1.30661      0.901789      0.597367      0.399950      0.263643      0.169013     0.0961172     0.0627876     0.0385062     0.0241003     0.0141595    0.00711014    0.00418553    0.00216751    0.00125234   0.000633762   0.000305796   0.000134321   5.57269e-05   2.20017e-05   8.47393e-06   3.20421e-06   1.16588e-06   3.62166e-07
  22  12 2707.0988    2.4871  0.9839 11.6184  0.0028  0.0266   0.0565   0.0648    0.1024   0.0000   438.2326      0.650686       13.9816       3.22666      -3.65378      0.946733       1.24267      -4.30258     -0.447483       2.91390      0.738405     -0.993661     -0.281992      0.658190      0.115696      0.296191    -0.0798675   -0.00729170     0.0500204    -0.0431435     0.0362196    0.00905357    0.00354706    0.00340582  -0.000958694   0.000482176   0.000891964  -0.000412129   0.000398149   1.61548e-06  -1.93438e-05  -8.27167e-06   4.23500e-06   5.19543e-06   8.72910e-07  -1.67047e-07       1.85922       2.50557       2.69628       2.79016       2.91503       2.50637       2.56033       2.14055       1.86494       1.61705       1.23332       1.07667      0.756539      0.619734      0.407703      0.309016      0.217913      0.141605     0.0954408     0.0583827     0.0392696     0.0226391     0.0133351    0.00762082    0.00414182    0.00214546    0.00110565   0.000577371   0.000263574   0.000123940   4.98981e-05   2.23747e-05   8.66960e-06   3.42184e-06   1.17449e-06   3.93683e-07
  22  14 3001.3989    3.7237  0.7979 12.6478 -0.0088  0.0233   0.0916   0.0552    0.0922   0.0000   439.7347       1.75411       20.9514       5.16158     -0.151364      0.692289      0.403749      0.129529       1.12458     -0.109247      -1.95823      -1.54668      0.769023      -1.09763      -1.11720      0.278416     -0.120171    -0.0188369    -0.0408169     0.0388089    -0.0125800    -0.0610458    -0.0166069     0.0106444   0.000282080    0.00469947    0.00138250  -0.000588457  -0.000306714  -3.21052e-06   6.22954e-06   6.89801e-06   4.75919e-06  -4.79503e-06  -8.25338e-07   9.45086e-08       1.73032       2.15142       2.42171       2.50303       2.47910       2.22696       2.18292       1.86100       1.67389       1.43880       1.18126      0.896458      0.691765      0.564762      0.392631      0.271821      0.191738      0.128415     0.0822434     0.0533554     0.0333646     0.0188422     0.0119027    0.00646490    0.00371103    0.00202827   0.000965471   0.000507464   0.000230112   9.97900e-05   4.56550e-05   1.88712e-05   7.84494e-06   3.15701e-06   1.04669e-06   3.39743e-07
  22  15 3147.0127    4.0359  0.9642 12.7897  0.0017  0.0269   0.0899   0.0640    0.0912   0.0000   438.9841      0.851037       10.9405       6.31134      -1.07357     -0.567525      0.509361       2.12191       3.24557     0.0839040       1.18654       1.09494     -0.203038      0.112475     -0.205526      0.127798      0.441283    -0.0863979    -0.0308107     0.0546005    -0.0364316    -0.0348867     0.0206458  -0.000486361  -0.000283747   -0.00122670    0.00165407  -0.000556434  -8.14845e-05   9.89254e-05  -3.10220e-06   3.76285e-06   8.86913e-06   5.05806e-07   1.06691e-06   1.75006e-07       1.95752       2.37907       2.58995       2.82961       2.83211       2.51556       2.43126       2.16724       1.79631       1.62107       1.30490       1.03626      0.758715      0.603781      0.459792      0.319618      0.218256      0.146208     0.0965465     0.0638312     0.0385947     0.0228755     0.0140907    0.00849181    0.00438182    0.00252241    0.00119496   0.000587042   0.000285847   0.000131410   6.07436e-05   2.33481e-05   1.01074e-05   3.78767e-06   1.16588e-06   4.30882e-07
  22  16 3292.1745    3.6172  1.3945 12.2670  0.0029  0.0323   0.0687   0.0790    0.0890   0.0000   442.7990      0.226282       10.7494       3.77490       7.67948       6.73452      -2.99950      -3.18937      -1.76575       1.68679       1.74903      -2.32133      -1.22301      0.543223      0.402178     -0.705661    0.00553039     -0.199091     -0.154630      0.110399     0.0822426    -0.0667852    -0.0305481    0.00494885    0.00423254    0.00298774   0.000245169  -0.000613648  -2.53456e-06   0.000262356  -4.36587e-06  -2.34173e-05   1.86553e-05  -5.79916e-07   7.26636e-07   5.72897e-07       2.22815       2.84440       3.10150       3.47998       3.21939       3.08623       2.92595       2.65634       2.14924       1.90204       1.58047       1.20668      0.956734      0.715479      0.552515      0.371781      0.267908      0.176810      0.125036     0.0733476     0.0487524     0.0287593     0.0174506    0.00962131    0.00525216    0.00297267    0.00150206   0.000734829   0.000354356   0.000157822   7.64937e-05   3.06980e-05   1.27411e-05   4.67459e-06   1.61153e-06   5.41859e-07
  22  17 3437.2010    2.9681  1.9789 12.1360 -0.0075  0.0394   0.0500   0.0984    0.0605   0.0000   438.6455       7.75935       7.97194      -2.29598       5.36805       3.71641      -1.67664      -5.77118      -2.50364      -1.54458       3.23886       1.49640     -0.238698      -1.37233      0.173701     -0.284666    -0.0907467    -0.0217495     0.0489056     0.0547627    -0.0406800    -0.0162445    0.00638380   -0.00511265   0.000777009   -0.00150740    0.00241913  -0.000511251  -0.000358493  -0.000215034  -9.69296e-05   6.26633e-05  -2.63299e-06  -5.56292e-06  -1.09207e-06   1.50892e-06       2.80457       3.63389       4.04422       3.96369       4.04119       3.85265       3.68200       3.27670       2.82763       2.35473       1.85763       1.45131       1.19017      0.895995      0.695513      0.497107      0.356279      0.228932      0.152012     0.0967650     0.0574326     0.0360187     0.0206305     0.0118476    0.00646873    0.00347062    0.00178564   0.000888753   0.000410210   0.000201720   8.12762e-05   3.70886e-05   1.38668e-05   5.55506e-06   2.02142e-06   6.75459e-07
  22  18 3582.0980    2.4282  3.4232 11.3313 -0.0012  0.0521   0.0313   0.1332    0.0544   0.0000   441.1486       4.75984       12.2506      -3.02775       2.28274      -9.76699       1.47140       4.73086       5.01457       3.36557       1.49048      0.334598      -1.58847       1.33858     -0.262997     0.0920195     -0.103904     -0.431747     0.0486791      0.170176     -0.149594    -0.0524989     0.0444804    0.00103023   -0.00437997    0.00944867    0.00134220   -0.00346117  -0.000482006   0.000341657   0.000183214  -5.70462e-06   1.66789e-05   1.72170e-06  -3.27996e-06  -3.25533e-07       3.55471       4.58435       5.23652       5.30401       5.34082       5.08527       4.68832       4.16138       3.59798       3.11676       2.54583       1.96259       1.54464       1.21266      0.874085      0.619836      0.447997      0.297867      0.196508      0.126913     0.0795951     0.0480898     0.0283892     0.0161943    0.00902786    0.00476848    0.00244594    0.00123134   0.000572620   0.000264734   0.000113073   4.95592e-05   1.98410e-05   7.76529e-06   2.70335e-06   8.92557e-07
  22  19 3726.9366    1.9233  4.4919 11.1101 -0.0021  0.0663   0.0249   0.1714    0.0501   0.0000   442.1593       12.2615       15.6229       6.38097       2.26308      -12.1809     -0.885350      -12.8189       2.42112       5.61975      -3.77564      -3.93615      -1.29035      -1.87697      -1.02353     -0.795546     -0.430888     -0.385061      0.229355     -0.110575    -0.0348041    -0.0553785    -0.0118484     0.0199465    0.00303049    -0.0119604    0.00460776   0.000596768  -0.000461047   0.000396356   0.000282172  -4.09757e-05  -4.11719e-05   4.78140e-06  -1.48317e-06  -1.04437e-06       4.60907       6.20289       6.87847       6.79065       6.93311       6.73841       6.12951       5.60239       4.66760       4.06373       3.14445       2.56421       1.98528       1.53831       1.14959      0.840214      0.580813      0.395827      0.256278      0.166390      0.102128     0.0612469     0.0372578     0.0205134     0.0115246    0.00612772    0.00317366    0.00154047   0.000737731   0.000343832   0.000150045   6.30583e-05   2.53844e-05   9.77070e-06   3.43649e-06   1.15524e-06
  22  20 3871.6031    1.6692  6.5858 10.4322 -0.0017  0.0802   0.0179   0.2186    0.0479   0.0000   436.9007       7.93354       4.29579      -2.40366       12.6401      -2.81868      -11.2299       7.69995       6.89386      -9.71583      -12.1499       5.86403      0.800287      -3.38250      -3.57733      -1.02766     -0.195129     -0.211852      0.224310   0.000760192     -0.111901   -0.00773402     0.0270511     0.0597944     0.0174244   -0.00844065  -0.000930711   -0.00137447  -0.000791158   4.99953e-05   4.82368e-05   2.21907e-05   3.81859e-05   2.25333e-05   5.09951e-07  -1.15709e-06       5.58209       7.33242       8.10256       8.49345       8.10852       7.87573       7.23806       6.64570       5.73553       4.81070       4.02776       3.16280       2.46680       1.86845       1.39361      0.989443      0.700673      0.463506      0.309641      0.199465      0.125403     0.0743468     0.0436055     0.0260189     0.0140532    0.00755628    0.00376836    0.00197546   0.000901819   0.000448996   0.000178569   8.27850e-05   3.10319e-05   1.24937e-05   4.10833e-06   1.43869e-06
  22  21 4016.0087    1.3626  8.0177 10.3062 -0.0031  0.1017   0.0152   0.2761    0.0415   0.0000   427.9738       3.12983      -1.58576      -2.74437      -9.94337       8.90791      -16.4758      -14.0407      -2.31573      -8.77952      -3.52821     -0.672416     -0.958517      -1.94251      -3.47861     -0.411853     -0.581662      0.338537     -0.688083     -0.152654      0.178595      0.124279    -0.0319372    -0.0642853    0.00667369     0.0108246   -0.00765922   -0.00109495   -0.00151974  -0.000756053   0.000356657   6.19734e-05  -5.49728e-06  -9.44881e-06   3.84168e-06  -1.54923e-06       6.71604       9.25308       10.1668       10.5480       10.3790       10.0694       9.23548       8.08792       7.19647       6.08110       5.00154       4.01380       3.12345       2.31804       1.76465       1.24336      0.866355      0.597318      0.395929      0.253227      0.161173     0.0983896     0.0574504     0.0333363     0.0182084    0.00966437    0.00513663    0.00243384    0.00120342   0.000547173   0.000244218   0.000101349   4.25672e-05   1.53988e-05   5.51535e-06   1.89222e-06
  22  22 4160.6370    1.1285 10.7251 10.1808 -0.0058  0.1343   0.0128   0.3761    0.0351   0.0000   420.2767       34.6121       18.4367       7.76784      -9.69040      -7.02565       3.15488       3.25391      0.297350       1.58922      0.624569       3.64552      -2.35443      0.262851     -0.235627     0.0840336      0.865221     -0.229260      0.755279      0.304342     -0.159844     0.0231289     0.0336958    0.00538213     0.0178215     0.0216608    -0.0106043   -0.00421360    0.00200873  -5.85664e-06  -0.000337862   0.000164030  -9.75572e-05  -9.99998e-06  -1.58337e-06   1.16434e-06       9.14304       12.3884       13.6581       14.3289       13.8265       13.6037       12.3259       11.0346       9.54306       8.12350       6.61518       5.32210       4.14559       3.15425       2.31269       1.67407       1.16679      0.807509      0.534640      0.343087      0.217797      0.133283     0.0777834     0.0452546     0.0252108     0.0134543    0.00704864    0.00358692    0.00164101   0.000816693   0.000324247   0.000151208   5.66027e-05   2.21889e-05   7.46020e-06   2.56305e-06
  22  25 4594.6774    0.5756 15.1234  9.8104 -0.0088  0.2744   0.0081   0.6842    0.0274   0.0000   429.3486       54.2326       14.7086      -12.3704       10.7005      -14.9891       10.2661      -12.0934       25.8671      -39.7772      -34.4583      -7.83820       18.6493       4.78415       6.19408      -4.30276      -5.17684      -2.55652      0.639693      0.463266    -0.0823707    -0.0471746      0.222697     0.0742561    -0.0312873    -0.0703098   -0.00898473    0.00432548   -0.00856789   -0.00261407    0.00114723   0.000292774   4.89039e-06   8.90020e-05   1.44916e-05  -2.23436e-06       18.9769       24.2054       27.4928       28.4507       28.6733       27.0779       24.9638       22.7496       19.2998       16.5770       13.4637       10.9309       8.68194       6.49522       4.78722       3.47871       2.45809       1.69937       1.14626      0.740702      0.468061      0.293336      0.172292     0.0989911     0.0551599     0.0308434     0.0156918    0.00824554    0.00386995    0.00178515   0.000801135   0.000333549   0.000129187   4.99104e-05   1.62315e-05   5.55484e-06
  23   7 1969.5750    0.5530  0.5523  9.2419 -0.0103  0.0233   0.0170   0.0467    0.0597   0.0000   439.9746      -2.32132       13.6544      -2.34133       1.30735      0.346775     -0.110601       1.29455      0.737566     -0.297242     -0.202618      0.172779     -0.554303     -0.609854      0.594752    -0.0573725     -0.150638    -0.0799375      0.212305    -0.0148234     0.0149529    0.00585252     0.0121793   -0.00368395    0.00298632    0.00119373    0.00104805  -0.000596015   2.84203e-05   3.67917e-05  -1.69966e-06  -0.000111530   2.32243e-05   7.63507e-06  -5.25405e-06  -1.13349e-06       1.66555       1.99867       2.22816       2.27312       2.30851       2.18178       2.11760       1.68447       1.67313       1.44555       1.09911      0.965973      0.740306      0.568691      0.405854      0.301068      0.203122      0.136447      0.100596     0.0637037     0.0407886     0.0244404     0.0146527    0.00840122    0.00501468    0.00273431    0.00140628   0.000713674   0.000353699   0.000171797   7.48146e-05   3.44978e-05   1.34183e-05   5.55364e-06   2.19093e-06   8.07773e-07
  23   8 2131.0594    0.7725  0.6354  9.5710 -0.0111  0.0235   0.0217   0.0485    0.0690   0.0000   440.5790      -2.23800       16.9031       1.06486      -7.48952      -1.56261      -1.13610       1.71644     -0.716736      -2.47316     -0.772179     -0.166774     -0.984937    -0.0844432     -0.678968      0.306057     0.0101728     0.0558578    -0.0170692     0.0393197    -0.0875731   -0.00557775    0.00780910   -0.00533723   -0.00313584    0.00201563   -0.00317641   5.19133e-05  -0.000266728   0.000296964   0.000101930   2.23260e-05  -3.16556e-07   9.35809e-07   1.37602e-06   2.07075e-06       1.71650       2.20983       2.38492       2.55309       2.21328       2.03014       1.97166       2.02587       1.65421       1.55426       1.30603       1.06803      0.808383      0.604136      0.451239      0.326917      0.213164      0.145412     0.0953912     0.0612327     0.0406835     0.0229459     0.0131123    0.00830406    0.00487156    0.00255240    0.00138141   0.000673591   0.000338471   0.000183482   8.67901e-05   3.73626e-05   1.64425e-05   6.59211e-06   2.50111e-06   9.14026e-07
  23  10 2439.2001    1.5326  0.9199 10.7837 -0.0169  0.0276   0.0350   0.0615    0.0965   0.0000   442.9557       3.52258       18.9272       2.07034      -1.51414       1.48834      -2.54531      0.543491      -2.25626      -2.04546      -2.55233      -1.11598      0.575400      0.131408     -0.115685     -0.327825     -0.263404     0.0877068      0.170489     0.0755369     0.0118302    -0.0224743    -0.0264117     0.0110861   0.000610908    0.00365877   0.000264647   -0.00101156  -2.96621e-06   0.000115266   0.000307866   1.27053e-05   2.00687e-05  -5.27601e-06   5.58420e-07   2.14568e-06       1.87369       2.40905       2.49422       2.61952       2.68549       2.55599       2.65817       2.27455       1.87262       1.55024       1.43299       1.11028      0.913677      0.712679      0.486438      0.375327      0.259229      0.180689      0.134791     0.0830555     0.0560751     0.0336620     0.0189928     0.0120668    0.00589415    0.00344690    0.00186143   0.000901215   0.000469121   0.000217232   0.000107220   4.91739e-05   1.93137e-05   8.32287e-06   3.27010e-06   1.16431e-06
  23  11 2588.5951    1.9771  0.9194 11.1696 -0.0050  0.0257   0.0444   0.0597    0.0828   0.0000   438.0393       2.61881       15.5621       3.72548      -1.65957      -1.07489       1.67566       3.01860      -3.45760       1.08522       1.69307      0.935064    -0.0453185     -0.749182     0.0243311      0.268493      0.310609    0.00347591    0.00326484    -0.0634852     0.0506244   -0.00464233  -0.000850279    0.00439698   -0.00827851   0.000623576   -0.00138900  -0.000818457   0.000492659   0.000332491  -3.82791e-05  -5.73799e-05   1.94509e-05   3.45392e-06  -2.91095e-06  -6.35755e-07       1.66046       2.26797       2.50315       2.45179       2.54312       2.29131       2.23354       2.04297       1.71565       1.50541       1.26236       1.02448      0.799873      0.615506      0.454131      0.327852      0.229531      0.158866      0.112409     0.0754560     0.0455262     0.0293838     0.0174899    0.00989882    0.00595567    0.00311952    0.00174136   0.000903557   0.000423697   0.000217590   9.77362e-05   4.47973e-05   1.99722e-05   7.59579e-06   2.93167e-06   1.08557e-06
  23  12 2737.6178    2.6207  0.8372 11.9119 -0.0014  0.0254   0.0607   0.0564    0.0821   0.0000   439.9848      -2.40306       15.0934       3.61786      -4.33152     0.0293592     0.0807897      -1.12172       3.72464      0.657249      0.338351     0.0831128     0.0389806      0.255379      0.529223      0.463277      0.117385     -0.277375    -0.0558407     0.0500016   -0.00269924   -0.00107539    -0.0249358     0.0139502  -0.000316093   -0.00115715   -0.00242678  -8.45804e-06   5.59785e-05  -7.42036e-05  -8.73834e-05  -4.91570e-05  -5.89757e-06   1.52591e-05   5.23161e-07  -2.70031e-06       1.85464       2.56004       2.79591       2.83857       2.73115       2.30676       2.29125       2.10270       1.88479       1.71078       1.42911       1.15479      0.867645      0.672664      0.469062      0.326428      0.223824      0.146734      0.101120     0.0615733     0.0408081     0.0248156     0.0152268    0.00887697    0.00512948    0.00294527    0.00147646   0.000847404   0.000390015   0.000192703   9.25002e-05   3.87265e-05   1.76480e-05   7.13315e-06   2.67935e-06   1.06842e-06
  23  13 2886.0707    3.3340  0.7483 12.3585 -0.0014  0.0236   0.0849   0.0520    0.0982   0.0000   441.1484       1.08673       6.99242       7.22520      0.289014       5.03803      -1.81322      0.629173       1.70329      0.331355       1.48647       1.23647      -1.50073     -0.769311     -0.517042      0.316017      0.334967      0.167718     0.0470426     0.0113779    -0.0278613     0.0303746   -0.00500961     0.0106388   -0.00782347    0.00178923    0.00288856   0.000173031   8.61986e-05  -0.000114486   3.69744e-05   8.57731e-06  -2.98633e-05   1.80639e-06   1.02963e-06   2.77185e-07       1.52877       2.29516       2.37128       2.68105       2.58913       2.41278       2.26552       1.94014       1.73622       1.33138       1.23544      0.844252      0.779467      0.491223      0.427496      0.276063      0.214043      0.144143     0.0944656     0.0670975     0.0367689     0.0280853     0.0136844     0.0100562    0.00452782    0.00309882    0.00140978   0.000850129   0.000374733   0.000208157   8.41547e-05   4.29115e-05   1.63375e-05   6.79919e-06   2.56275e-06   8.85378e-07
  23  14 3033.4445    3.9163  0.8073 12.6772 -0.0092  0.0241   0.0933   0.0536    0.1032   0.0000   440.4106       2.42922       8.63803       2.83278      -3.17665     -0.360169     -0.561912      -1.83121      0.319435      0.512105      -1.55403     -0.329915     0.0275772     -0.150517     -0.252402     -0.174509      0.117605     -0.257644    -0.0770784    -0.0285325     0.0251410    -0.0388376     0.0138288   0.000890542   -0.00927617  -0.000921513   0.000204650   -0.00197637   0.000195699   0.000448751  -9.87761e-05   4.77985e-05  -1.82954e-05  -1.24820e-05  -2.14262e-06   3.97752e-07       1.68333       2.04368       2.32311       2.36936       2.52722       2.23956       2.05640       1.87352       1.79905       1.43704       1.14078      0.945890      0.743314      0.602685      0.405668      0.304947      0.225032      0.160829     0.0985985     0.0600173     0.0428311     0.0255375     0.0165288    0.00909212    0.00509408    0.00276177    0.00156076   0.000857405   0.000431520   0.000212838   8.85736e-05   4.04080e-05   1.54335e-05   6.67461e-06   2.63817e-06   9.28858e-07
  23  16 3325.5095    3.5165  1.3855 12.5032 -0.0089  0.0329   0.0697   0.0807    0.0824   0.0000   439.0432       8.50425       17.0155       8.10164      0.665705      -3.96783       2.37511      0.661475      -2.49559     -0.482943     -0.627367      -1.45049     -0.200455      0.349985    -0.0908536      0.728864     -0.526684    -0.0738638     0.0542253     0.0469946     -0.196636     0.0383543     0.0260145   -0.00563033    0.00709569   -0.00248311  -0.000890759   -0.00167920  -0.000272214  -5.86721e-06   0.000101881  -0.000103979  -2.48540e-06  -2.67626e-06   4.95632e-07  -1.07118e-06       2.26483       3.01060       3.10734       3.44074       3.22440       3.08811       2.98991       2.75206       2.30617       1.93345       1.61395       1.32754       1.00657      0.811589      0.588779      0.440484      0.314290      0.214090      0.143770     0.0934111     0.0626041     0.0357040     0.0221806     0.0124466    0.00742480    0.00398158    0.00205441    0.00109232   0.000544439   0.000263787   0.000126805   5.40633e-05   2.39326e-05   9.36505e-06   3.71628e-06   1.34661e-06
  23  17 3471.2453    2.8076  2.2242 11.8864 -0.0038  0.0409   0.0419   0.1013    0.0549   0.0000   437.1875      -1.22260       14.5272       5.65264       8.67976      -4.90210      -3.63271      -1.36162       1.13325      -4.39814       3.10092      -2.68737     -0.459759     -0.887627      0.292869     -0.484865   -0.00789178      0.679821    -0.0900093     -0.196764     0.0536151     0.0566445    -0.0165880   -0.00373583     0.0227732     0.0122540  -0.000944611   0.000671059   0.000137860  -0.000377891  -6.70143e-05   1.64066e-05   6.57869e-05  -1.25500e-06  -9.28466e-06   8.02233e-07       2.73357       3.54689       3.98390       4.13785       4.10514       3.91790       3.64136       3.29574       2.86982       2.46361       1.97214       1.61457       1.28926      0.964364      0.726200      0.544017      0.384284      0.261391      0.179969      0.112934     0.0728257     0.0460257     0.0281619     0.0165882    0.00912336    0.00507554    0.00280189    0.00146348   0.000704998   0.000354369   0.000160976   7.40643e-05   2.98175e-05   1.27222e-05   4.63040e-06   1.78500e-06
  23  18 3616.6570    2.2557  3.6857 11.2736 -0.0053  0.0538   0.0279   0.1377    0.0483   0.0000   433.8625       9.46472       9.72238      0.202257      -3.56692       1.84479      -8.14333      -1.48408      -2.87695     -0.286371       1.49883      -4.28071     -0.483083      0.216790      0.744787     -0.528931     -0.466297      0.103078     -0.297169     -0.256659     0.0969778     0.0534890    -0.0440350   -0.00419727     0.0113624   -0.00862630   -0.00172850    0.00228443   -0.00250087  -0.000221181  -0.000153898   4.11964e-05  -1.25764e-06  -2.36940e-05  -4.40679e-06  -4.12612e-06       3.67545       4.75255       5.31654       5.36172       5.44699       5.36245       4.79154       4.42720       3.78768       3.24165       2.78843       2.19154       1.74796       1.36133      0.975887      0.730433      0.506747      0.352215      0.241236      0.162662      0.100339     0.0643433     0.0377320     0.0219570     0.0129091    0.00706588    0.00368632    0.00192754   0.000967762   0.000459193   0.000213688   9.49668e-05   4.14421e-05   1.67288e-05   6.31292e-06   2.40408e-06
  23  19 3761.9141    1.8766  4.8795 10.9180 -0.0059  0.0646   0.0224   0.1753    0.0473   0.0000   445.1189       4.54381       5.80289       14.2484       1.16805       4.86720      -9.20381       1.59301     0.0755736     -0.506620      -7.08293      -5.27604       3.32544       1.14743      -1.17354      0.765819     -0.255351     -0.983199     -0.310445      0.432653      0.119014    0.00261291    0.00842025    -0.0239839    -0.0199858   -0.00980089   -0.00162361    0.00172185   -0.00229998  -0.000926932   0.000327718   2.12660e-05  -7.76488e-05   7.54011e-06   8.93528e-06  -4.76531e-06       4.43723       5.69929       6.45752       6.49180       6.59235       6.19054       5.93808       5.32557       4.68336       3.94580       3.28122       2.59655       2.04636       1.61689       1.20836      0.874257      0.636023      0.432478      0.288654      0.191726      0.120452     0.0734263     0.0457415     0.0260014     0.0151411    0.00842390    0.00441541    0.00232044    0.00116068   0.000553696   0.000251805   0.000116058   4.81105e-05   2.00167e-05   7.82193e-06   2.91236e-06
  23  20 3907.2639    1.5461  6.5161 10.4655 -0.0007  0.0836   0.0171   0.2200    0.0449   0.0000   445.9653       2.44223       21.3441       7.10512       5.37827      0.667762      -6.39838       6.35220       6.17188     -0.750847       2.67424       7.18829      -6.38408      0.956522      0.605324     -0.133421      0.171003      0.140930     0.0883097   -0.00187162     -0.108235     0.0439801    -0.0626662     0.0174400     0.0138381    -0.0119712    0.00465323    0.00806072  -0.000189829   -0.00186366  -0.000180029   4.72420e-05   3.59621e-05   4.51045e-06  -8.89035e-06   5.25372e-06       5.32505       7.33380       8.19786       8.57089       8.44787       8.08883       7.46544       6.78000       5.97072       4.92187       4.20828       3.30049       2.69145       1.99500       1.53722       1.09927      0.786471      0.556209      0.369146      0.243802      0.154309     0.0993672     0.0587854     0.0352239     0.0195989     0.0111356    0.00586914    0.00313562    0.00155976   0.000763400   0.000345217   0.000159470   6.69838e-05   2.79145e-05   1.01450e-05   3.78878e-06
  23  21 4052.6910    1.2445  8.4947 10.3165 -0.0025  0.1091   0.0146   0.2967    0.0379   0.0000   444.1138       15.3600      -12.8964       2.86426       23.8845      -2.57760      -3.40871      0.107377      -8.93296       9.68862       5.31832       1.86651      0.481268      -4.65316       1.86760     -0.686832     -0.380116    -0.0459285      0.413801     0.0108488      0.349766      0.102460   -0.00249824     0.0537869     0.0319702   -0.00184604   -0.00900327   -0.00110894   -0.00233369    0.00224077   0.000371353   3.53273e-06  -2.15013e-05   1.74005e-05  -7.82449e-06   3.11674e-06       7.22861       9.45275       10.5729       10.5897       10.5706       10.5160       9.59486       8.83135       7.76814       6.52821       5.45500       4.36969       3.50085       2.69927       2.02377       1.49724       1.08032      0.727605      0.504987      0.326045      0.205886      0.130452     0.0791437     0.0450712     0.0265029     0.0145451    0.00761095    0.00405451    0.00203200   0.000965433   0.000461687   0.000199958   8.98512e-05   3.48747e-05   1.32718e-05   5.07089e-06
  23  22 4197.4335    1.0456 10.4504 10.1519 -0.0060  0.1353   0.0124   0.3711    0.0342   0.0000   433.3641       3.23907       22.0997       9.68425      -5.57015      -4.86117      0.621952      -8.68478      -11.2730       18.1602       7.47379       9.71889      -2.84054       2.51758       3.47092      0.177178      -1.07074      0.833890      0.293468      0.464024      0.279947      0.533737     0.0278611    -0.0814335    -0.0205509     0.0167560     0.0202402   -0.00247838  -0.000557120    0.00159982   0.000192509  -0.000585655  -6.83837e-05   3.03605e-05  -2.10895e-05   7.27613e-06       8.80054       11.4921       12.8740       13.4612       13.1255       13.0636       11.7081       10.8787       9.47163       8.24206       6.72229       5.44646       4.37229       3.35603       2.51628       1.84370       1.29293      0.918066      0.620245      0.411824      0.263413      0.166142     0.0996615     0.0589836     0.0344070     0.0188888     0.0103077    0.00548309    0.00267500    0.00129924   0.000634830   0.000257240   0.000120964   4.72064e-05   1.75062e-05   6.56955e-06
  23  23 4342.3135    0.8606 13.0906 10.0604 -0.0039  0.1841   0.0106   0.4993    0.0309   0.0000   445.4037      -8.78962      -3.02855       26.5560       5.94833      -13.6366      -16.0056       19.7517     -0.175923       6.52888       2.36577       1.66516      -8.21204       7.25736      -1.26961     -0.216490      0.540002     -0.360554      0.273334      0.514871      -1.04413     -0.460791      0.177235     0.0336341     -0.145091    0.00841299    0.00898608    -0.0105426    0.00129902   -0.00140186   0.000458951    0.00100233   6.20903e-06  -0.000105892  -2.13761e-06   1.65939e-06       12.1316       15.7835       17.8781       18.0039       18.5373       17.3556       16.4032       14.6764       13.1610       11.1037       9.41965       7.61644       5.96857       4.61209       3.49384       2.52531       1.80754       1.26704      0.852243      0.566489      0.364967      0.228073      0.141689     0.0829492     0.0474885     0.0273283     0.0142965    0.00756897    0.00388712    0.00184519   0.000866811   0.000389722   0.000168424   6.64846e-05   2.45936e-05   8.97412e-06
  23  24 4487.6238    0.6931 14.4230  9.8876  0.0020  0.2222   0.0088   0.5956    0.0288   0.0000   462.6377       25.2759      -29.1512      -43.3631       27.7963       6.59304      -10.1337      0.946259      -16.4917       8.60680      0.175202       3.02239      -17.3009      -11.5075       3.53984       2.42969    -0.0391950      -1.31352       1.63886      -1.08025     -0.328675     -0.389654     0.0956858     0.0552172    -0.0832283   0.000913039   -0.00686337   -0.00480216   -0.00414260    0.00253974    0.00137403  -0.000607730  -0.000238950   1.18514e-07   2.57332e-05  -9.69436e-06       14.3714       18.9951       21.1171       22.2930       22.1987       21.1822       19.6864       17.6925       15.7754       13.4270       11.0966       8.98758       7.04512       5.54408       4.14935       3.04041       2.17845       1.50271       1.03290      0.687576      0.438431      0.279736      0.166940      0.101717     0.0588202     0.0331691     0.0178663    0.00944656    0.00468400    0.00232871    0.00106231   0.000486891   0.000200642   8.45841e-05   2.95778e-05   1.12003e-05
  23  25 4632.8120    0.5711 17.0501  9.7566  0.0009  0.2985   0.0076   0.7398    0.0248   0.0000   411.1702      -7.18167       92.4529       40.8324      -44.3749      -37.7735      -3.85044       10.6904       16.7986       3.35063       1.55095      -5.38307      -16.7162       13.1039       5.34051      -7.88513      -2.21507       1.25731      0.226758     -0.921193    -0.0441092    -0.0374808     -0.257016    -0.0117538    -0.0873718    -0.0909357     0.0183371     0.0438418    0.00616897   -0.00435159  -3.81925e-05   0.000413913  -0.000326059  -1.56468e-05   5.01138e-05   2.74080e-05       19.6416       25.1768       28.3775       29.4321       29.5048       28.7307       26.4951       23.9732       21.0721       17.8691       15.0458       12.1633       9.53779       7.44734       5.67723       4.14947       2.95599       2.09385       1.42362      0.949147      0.611734      0.385135      0.242996      0.141117     0.0829280     0.0466896     0.0254269     0.0135146    0.00676602    0.00332603    0.00153756   0.000703662   0.000294967   0.000120601   4.23904e-05   1.56724e-05
  24   6 1826.3025    0.3701  0.4172  9.1143 -0.0174  0.0194   0.0130   0.0458    0.0458   0.0000   437.6909      -2.63315       18.0503     -0.915710      -1.41444      -2.25936      -1.48402     -0.557592       1.03437     -0.351360      0.815118       2.85467    -0.0517876      0.480061      0.201790      0.339442      0.117280     0.0591071    -0.0439017     0.0184152     0.0541104    0.00838343    0.00258583  -0.000196087    0.00298101   0.000755244   0.000527176  -4.87305e-05   -0.00105136  -9.41222e-05   0.000115714  -1.51373e-08   7.22955e-06  -5.38227e-06  -6.00530e-07   2.42753e-06       1.30754       1.69564       1.95280       2.02509       2.06870       1.91576       1.80053       1.58040       1.42955       1.17838      0.941706      0.796076      0.629093      0.477612      0.348666      0.272786      0.193151      0.132772     0.0937031     0.0603992     0.0360687     0.0252277     0.0156389    0.00864522    0.00552465    0.00282925    0.00166696   0.000888269   0.000470107   0.000243748   0.000108223   5.64798e-05   2.24484e-05   1.08467e-05   3.95273e-06   1.57282e-06
  24   8 2156.7551    0.8538  0.6650  9.8178 -0.0017  0.0288   0.0225   0.0515    0.0649   0.0000   438.9706     -0.609451       18.4007      -1.21681       3.64283       1.01707      0.640497      -1.00024      0.334398      0.566530      -1.11759     -0.213481      0.439260      -1.03860      0.445344     -0.396424      0.199412     -0.172286      0.173370    -0.0978203     0.0460719    -0.0349353     0.0184732   -0.00261828    0.00187004    0.00144160   -0.00312963  -0.000836778   2.24992e-05  -0.000228413   6.67977e-05  -1.65880e-05   2.84116e-06  -8.71522e-07   4.16588e-07   2.50329e-06       2.03955       2.63795       3.02613       3.60366       3.05987       3.03349       2.87430       2.61061       1.96334       1.90878       1.37787      0.927427      0.772981      0.727262      0.498069      0.334661      0.264067      0.207460      0.114733     0.0802025     0.0527784     0.0366862     0.0175427     0.0102606    0.00688124    0.00438780    0.00205942    0.00104142   0.000553069   0.000369137   0.000136662   6.13594e-05   2.37847e-05   1.32236e-05   6.22626e-06   3.44643e-06
  24   9 2314.3236    1.1426  0.7926 10.5086 -0.0151  0.0266   0.0280   0.0539    0.0719   0.0000   438.2188      0.703810       11.7053       4.33820       1.59828     -0.297221     -0.644030       1.60571      0.765764      -2.22069      -1.77444      0.797317    -0.0539749     -0.119767      0.629160      0.481903      0.142170     -0.164949     0.0821235    -0.0528562    -0.0489041    -0.0267304    0.00391737     0.0111523     0.0161002    0.00881858   -0.00373921   -0.00164670   0.000785950   0.000183562  -0.000114644   5.60579e-05  -3.99661e-05  -1.18638e-05   1.62884e-06   3.03680e-06       1.70222       2.22604       2.32333       2.37456       2.50662       2.43164       2.40420       2.03753       1.67996       1.56803       1.30489       1.00786      0.856336      0.620405      0.496397      0.363948      0.260193      0.193152      0.126899     0.0852741     0.0572360     0.0365053     0.0224428     0.0131439    0.00796097    0.00454161    0.00233740    0.00123626   0.000611776   0.000337276   0.000144235   7.08146e-05   3.09849e-05   1.42993e-05   5.78804e-06   2.46499e-06
  24  10 2467.0102    1.6217  1.0299 10.9528 -0.0131  0.0291   0.0358   0.0627    0.0999   0.0000   438.5785     -0.440589       18.1773     -0.355180      -1.28419     0.0889663     -0.304686     -0.666364      -2.26372     -0.982786      -2.02905      0.140905     0.0491507     -0.658133      0.177926    -0.0382831      0.280292      0.427961    -0.0232626     -0.121911    -0.0153526     0.0425547   0.000351917   -0.00181199     0.0165286    0.00292398    0.00188979    0.00188607   0.000166023  -0.000159857   0.000226787   0.000146688  -8.41286e-05   5.76017e-08   1.10965e-05   3.75090e-06       1.85185       2.57256       2.80423       2.86053       3.12163       2.64142       2.60995       2.26660       2.09480       1.76883       1.42207       1.27517      0.933143      0.757754      0.558907      0.392179      0.301579      0.201130      0.140010     0.0942052     0.0619186     0.0382026     0.0247655     0.0143414    0.00833610    0.00513364    0.00249969    0.00148698   0.000746009   0.000372336   0.000185878   9.22625e-05   3.66666e-05   1.82846e-05   6.22209e-06   2.60471e-06
  24  11 2617.6491    2.1801  0.8972 11.3038 -0.0027  0.0234   0.0472   0.0566    0.0988   0.0000   436.0748      0.330212       15.6297       1.97402     0.0205414       2.32823      -1.05652      -3.76998      0.441477      -1.25224       1.65309     -0.111785      0.702563      -1.07090      0.131304      0.383457     -0.259033     -0.378827    -0.0898007     0.0958832    0.00791017   -0.00543036   -0.00118610     0.0101432    0.00285792    0.00370293   0.000469525   0.000327732  -0.000175063   0.000168243  -6.88505e-05  -0.000136130  -4.46409e-05   2.07907e-06  -1.11588e-06  -8.46732e-07       1.49948       2.05112       2.24513       2.26441       2.21169       2.07437       1.97812       1.78654       1.65702       1.44879       1.24283       1.04170      0.798049      0.635117      0.456587      0.338182      0.232984      0.166125      0.113457     0.0736461     0.0501803     0.0291263     0.0204664     0.0111819    0.00673796    0.00387917    0.00205001    0.00114863   0.000598233   0.000281840   0.000146177   6.51422e-05   3.04510e-05   1.29914e-05   5.35609e-06   2.02876e-06
  24  12 2767.7009    2.8248  0.7884 12.0993 -0.0017  0.0257   0.0691   0.0560    0.0792   0.0000   438.5757      -3.06409       10.0191       1.41751       1.30264      0.460772      0.140575      -1.19868      0.720337      -1.41771     -0.267524       2.25331    -0.0532353      -1.04833     -0.301381     -0.621544      0.643908     0.0486621    -0.0322626     0.0648465    0.00723227    -0.0119515     0.0156893    0.00683006   -0.00129017   -0.00541999   0.000195950   7.65131e-05   0.000278765   0.000575156   5.15527e-05   7.20259e-05   7.13424e-06  -1.18272e-05  -1.13813e-06   3.66329e-07       1.85937       2.32974       2.52637       2.71686       2.49844       2.39155       2.18748       1.95016       1.95437       1.82234       1.44601       1.19234       1.02531      0.737416      0.521976      0.370787      0.285999      0.187620      0.123181     0.0782643     0.0498500     0.0334466     0.0205927     0.0136106    0.00706858    0.00377321    0.00222530    0.00127571   0.000639230   0.000323039   0.000162183   7.65368e-05   3.11698e-05   1.21462e-05   5.08265e-06   2.17664e-06
  24  13 2916.9470    3.5054  0.7929 12.4022 -0.0035  0.0240   0.0844   0.0521    0.0939   0.0000   439.9900       2.81703       15.0051      0.106976      -3.36314     -0.572611       2.26194      -1.70009     -0.909459       1.02126      0.329145    -0.0400394     -0.814862      0.560778     0.0847183     0.0493881     -0.297327    -0.0238815      0.161711    -0.0564709    -0.0389849    -0.0453693     0.0193534    0.00638305    -0.0114242   -0.00633919    0.00302864   0.000358559   3.06823e-05   0.000478337  -0.000190326  -4.93739e-06   2.20429e-05  -9.01508e-07  -5.36578e-06  -2.11093e-06       1.87688       2.36413       2.61279       2.77017       2.53631       2.29674       2.17249       2.11778       1.86228       1.63941       1.42973       1.17259      0.889498      0.688850      0.526040      0.364955      0.242067      0.164337      0.121982     0.0768242     0.0471267     0.0304868     0.0187258     0.0111317    0.00624171    0.00356675    0.00201928    0.00114784   0.000567998   0.000289897   0.000127074   6.38258e-05   2.94987e-05   1.33560e-05   5.52194e-06   2.01704e-06
  24  14 3065.0430    3.8172  0.9124 12.8271 -0.0053  0.0265   0.0869   0.0613    0.1006   0.0000   439.4657       2.63917       12.5904       4.75828      -3.89193      -2.50629      -1.36376       5.27677    -0.0702410      -3.75380      0.590191     -0.625618      -1.68953     -0.455077      0.393008      0.134658     -0.158614     -0.198087     0.0556387     0.0275000    -0.0938559     0.0503208     0.0315599    0.00191138  -0.000461424    0.00571069    0.00120116    0.00250668   0.000639244   0.000443582   2.63628e-05  -0.000121118   4.84680e-05   1.83557e-05   9.58094e-06  -1.75934e-06       1.81467       2.39656       2.53606       2.62325       2.50240       2.37811       2.45508       2.17142       1.98067       1.66082       1.36838       1.03909      0.930455      0.678730      0.523839      0.410784      0.287420      0.199780      0.135943     0.0891001     0.0568196     0.0341629     0.0223723     0.0128951    0.00708744    0.00417171    0.00219236    0.00132678   0.000624516   0.000333057   0.000157133   7.48415e-05   3.30017e-05   1.41929e-05   5.90576e-06   2.21242e-06
  24  15 3211.9944    3.7659  1.0736 12.9403 -0.0061  0.0310   0.0815   0.0689    0.0916   0.0000   443.4447       7.59695       12.0029       5.55700       5.04550       5.02249      0.151753      -1.86880     -0.599457       1.04976       2.40989      0.334246       1.11001     -0.395307      0.722689     -0.142050      0.157214      0.153826     0.0461422     0.0225925    -0.0104942    0.00549559   -0.00171460   0.000364681    0.00872744    0.00188972    0.00223145   -0.00133074   -0.00170762  -5.62607e-05   9.77574e-05   9.17452e-05  -8.37182e-05   5.09864e-06  -1.27411e-05  -7.92476e-07       2.08572       2.74446       2.77597       3.04786       3.19604       2.72909       2.67785       2.47965       2.38282       1.94004       1.45536       1.21299       1.00930      0.833852      0.606544      0.441060      0.339358      0.232673      0.172692     0.0950818     0.0669714     0.0404972     0.0272039     0.0161068    0.00817102    0.00481457    0.00275952    0.00153493   0.000907274   0.000419026   0.000208628   9.08814e-05   4.02018e-05   1.74678e-05   6.25911e-06   2.60050e-06
  24  16 3358.4261    3.2482  1.6747 12.1877 -0.0034  0.0361   0.0540   0.0840    0.0701   0.0000   442.1172      -1.78794       8.76123       1.01903       3.98760       4.09035      -2.29389       1.00521      -3.22709     -0.762306     -0.464406      -1.00612     -0.895793      0.669673       1.02599     -0.370620     -0.228210     0.0592496     0.0333557     -0.125989     0.0931765     0.0445219   -0.00875698   -0.00105400    0.00548015    0.00592405   0.000385754   -0.00225763  -0.000125368   8.39072e-05  -0.000261706  -0.000210515  -1.80235e-06   9.23560e-08  -1.43284e-07  -8.22899e-07       2.09283       3.18654       3.15222       3.56443       3.30382       3.43539       2.99039       2.94057       2.40426       2.12994       1.71480       1.44409       1.13497      0.879993      0.678430      0.481957      0.368235      0.239406      0.178778      0.114993     0.0753179     0.0498536     0.0284033     0.0181872     0.0105883    0.00589795    0.00347641    0.00177940   0.000959502   0.000498213   0.000235281   0.000117313   5.05086e-05   2.16832e-05   8.47312e-06   3.29128e-06
  24  17 3504.8400    2.6669  2.6467 11.8103 -0.0034  0.0427   0.0365   0.1145    0.0476   0.0000   439.4562       6.69510      -1.24041     -0.191238       6.18751       3.31670      -1.89223      -2.56357      -1.11537      -5.14053      -4.95366       1.18590       1.46120       2.50993      -1.56402      0.260670      0.431090     -0.539481     -0.205210    -0.0968706     -0.126869     0.0368306    0.00335714    0.00909269   0.000493526   -0.00399004   -0.00159843    0.00172878   0.000272111  -0.000998680   0.000112396   0.000243216  -7.85067e-05  -8.83425e-06   7.54932e-06  -4.43172e-06       2.65596       3.65293       3.92791       4.12589       4.19550       4.06284       3.76009       3.38747       2.93812       2.54804       2.06151       1.76511       1.35758       1.09048      0.807990      0.587051      0.424063      0.302703      0.210481      0.142262     0.0941986     0.0605231     0.0360522     0.0220729     0.0128990    0.00740401    0.00407622    0.00218346    0.00112827   0.000578641   0.000276961   0.000132250   5.66534e-05   2.56631e-05   9.99139e-06   4.06106e-06
  24  18 3650.9581    2.1511  3.8532 11.2779  0.0009  0.0539   0.0253   0.1435    0.0426   0.0000   442.0445       9.77384       11.0344       9.51251       8.30684      -7.81976      -7.58825    0.00732186       1.31814      -2.30608       1.62490      -1.07504       2.86343      0.962556       1.74244       1.29483     -0.209143     -0.275773    -0.0237047    -0.0447535     -0.178236     0.0707055     0.0838939   -0.00151322    0.00999618    -0.0160822   -0.00822712   -0.00279580  -0.000423914   0.000696953  -7.33243e-05  -0.000118337  -6.56704e-05  -1.29273e-06   2.19961e-05   5.66202e-06       3.38452       4.38940       4.91807       5.12957       5.11723       5.07074       4.55025       4.27688       3.68349       3.21460       2.68172       2.15911       1.75903       1.34728       1.02529      0.787449      0.540369      0.395844      0.272867      0.178901      0.118390     0.0758931     0.0462057     0.0283035     0.0162235    0.00965300    0.00519702    0.00277673    0.00146792   0.000738317   0.000351835   0.000167607   7.40351e-05   3.34394e-05   1.30851e-05   5.21183e-06
  24  19 3796.6699    1.7961  5.5377 10.8299 -0.0060  0.0694   0.0199   0.1869    0.0438   0.0000   441.3567       22.8789       16.1771       4.49684       6.62469      -4.35851      -5.26557       13.4353      -3.96917      -1.95537      -5.69633    -0.0486589      -3.41424      -2.30503       2.40219      0.606609      -1.29777     0.0399579      0.549555      0.251372     -0.122940     -0.133560   -0.00292958    -0.0614544    -0.0171858     0.0192034    0.00874124   -0.00387948  -0.000150953    0.00101982  -0.000141577   3.51276e-05   0.000162949   1.22390e-05  -1.43854e-05  -7.50007e-06       4.41448       5.88254       6.60408       6.91899       6.81772       6.64318       6.22568       5.53508       4.88518       4.21106       3.49545       2.84237       2.30952       1.76357       1.33671      0.988758      0.725691      0.496350      0.348444      0.234883      0.156066     0.0974601     0.0608423     0.0366369     0.0217673     0.0125137    0.00698748    0.00361437    0.00194307   0.000958380   0.000480195   0.000219534   0.000100199   4.32807e-05   1.72772e-05   6.88623e-06
  24  20 3942.5912    1.5039  7.6927 10.4178 -0.0026  0.0887   0.0156   0.2429    0.0410   0.0000   443.6225       11.2692       18.2881      -1.47016      -8.08239      -5.14952       20.1422      -7.48126      -6.48253       3.64670       5.02127     -0.245657       6.19306       1.27122      -1.38748    0.00937792     -0.286320      0.629259     0.0218111     -0.404572      0.156169    -0.0252347    -0.0585558    0.00337828     0.0302989     0.0208328    -0.0102152   -0.00219557   -0.00324832   3.72889e-05  -0.000952637   0.000115492   7.09486e-05   0.000120195  -1.09000e-05  -7.99731e-06       5.56934       7.32284       8.13907       8.50932       8.54778       8.32701       7.65800       6.95998       6.19657       5.34281       4.42418       3.62274       2.92603       2.26414       1.73976       1.25509      0.928488      0.659977      0.448746      0.303619      0.201111      0.125262     0.0804116     0.0480406     0.0281908     0.0159489    0.00898980    0.00488076    0.00248756    0.00130700   0.000610238   0.000289331   0.000133219   5.57539e-05   2.23685e-05   9.18586e-06
  24  21 4088.2764    1.2067  9.3441 10.3504 -0.0033  0.1127   0.0134   0.3123    0.0342   0.0000   429.2187      -7.66985       19.3721      -3.98856       7.29163      -5.91602       4.93813       7.39156      0.158805      -6.82079      -1.96812       4.97261       2.24426      -3.33985       4.07100      -2.40785    -0.0768969      0.377418    -0.0304783     -0.395058     -0.127912     0.0669810    -0.0546020   -0.00361975    0.00511518    -0.0173769    0.00659419    0.00529882    0.00261519   0.000523194   0.000353139  -0.000364499   0.000230006   3.58585e-06  -6.07725e-05  -5.64645e-06       7.15067       9.29846       10.4078       11.0706       10.6510       10.6994       9.65067       8.90607       7.93090       6.85772       5.73338       4.73568       3.74088       2.92105       2.24283       1.64410       1.17498      0.844679      0.576714      0.390984      0.257802      0.162864      0.101644     0.0624322     0.0364561     0.0209775     0.0117702    0.00642867    0.00329032    0.00166638   0.000812241   0.000381664   0.000175635   7.38269e-05   3.02248e-05   1.18463e-05
  24  22 4234.0158    1.0128 11.6810 10.1696 -0.0057  0.1488   0.0115   0.4064    0.0329   0.0000   433.0867       10.5983       22.6732      -1.15436      -19.1751      -3.72511       4.61434       19.3761       13.2936      -1.53698      -8.66317       7.29623     -0.236978       2.30229      -5.25697       1.16064      -1.26971      -1.88448     -0.872582      0.271864     -0.331126     -0.268917     0.0672885     0.0964563    -0.0467411   -0.00925428   -0.00593412    -0.0168294    0.00978159    0.00253799   -0.00248248   -0.00145202   0.000217801   0.000159577  -2.87024e-05  -2.36305e-05       9.18281       12.0882       13.5436       14.1580       14.2497       13.7692       12.8444       11.7308       10.3565       8.89224       7.40219       6.20465       4.86267       3.83767       2.89929       2.19186       1.56681       1.11672      0.775880      0.528065      0.341168      0.220957      0.138361     0.0847854     0.0494630     0.0284744     0.0158907    0.00878194    0.00449944    0.00231765    0.00112724   0.000528053   0.000246912   0.000102784   4.09039e-05   1.59524e-05
  24  23 4379.2242    0.8107 13.3444 10.0665 -0.0078  0.1877   0.0095   0.5096    0.0293   0.0000   433.3297       12.4564       27.5520      -15.9849       38.1227       3.86372      -39.6169       8.78372       13.7560       3.38061      -12.4825       7.99449       15.6049      -7.38510      -4.84359       5.61852     -0.198932      -2.88215      0.223510       1.78615     -0.231383     -0.340295     -0.101915     0.0137957     0.0348146     0.0376443    -0.0576546     0.0108478    0.00239179    0.00527871   -0.00237277  -0.000681562  -0.000137840   6.62560e-05   4.75441e-05  -2.35643e-05       11.7629       15.4928       17.3123       18.2812       18.2545       17.7082       16.3292       14.6047       13.5159       11.2502       9.60433       7.71379       6.32964       4.86408       3.72868       2.78543       1.97937       1.42370      0.985427      0.669375      0.439790      0.281888      0.175827      0.106440     0.0639916     0.0373685     0.0206279     0.0114109    0.00607942    0.00296893    0.00153199   0.000701862   0.000315198   0.000137725   5.22701e-05   2.02498e-05
  24  24 4524.2006    0.6711 16.1770  9.8752 -0.0027  0.2466   0.0077   0.6299    0.0264   0.0000   450.4438       46.4305       27.8432      -29.4602      -19.8459       31.7707      -28.8287      -51.6536       33.3460      -19.8629       4.81731       2.88172       1.47885      -1.28087      -2.73634       4.19581       4.36895     -0.821959      -1.95805       1.20136      0.344633     -0.141406     -0.402397     0.0144250      0.159652     0.0123403     0.0143418    -0.0222204   -0.00805430   -0.00681037  -0.000951312    0.00198901    0.00116258  -0.000172751  -7.44961e-05   6.01068e-06       15.5386       20.2396       23.1235       23.8680       24.0007       23.3952       21.4170       19.6998       17.2649       15.2264       12.3593       10.3562       8.26405       6.43677       4.91147       3.67301       2.62611       1.86412       1.30853      0.884884      0.595178      0.372960      0.234703      0.143471     0.0844628     0.0503307     0.0280596     0.0149547    0.00811206    0.00406896    0.00201576   0.000952526   0.000430527   0.000190173   6.97849e-05   2.83989e-05
  25   9 2340.5407    1.2574  0.9007 10.2713 -0.0078  0.0247   0.0280   0.0596    0.0813   0.0000   441.9707       1.34315       13.6224       1.13380     -0.282071      -4.20123      -2.46344      -1.73013       1.24441     -0.202422      0.374454     -0.547481      -1.17535     0.0330991     -0.207528      0.211329     0.0511245      0.260214      0.108372    -0.0159623    -0.0362472    0.00697084     0.0268673   -0.00683340   -0.00934665    0.00521155   -0.00212615    0.00154486  -0.000130736  -0.000249234   3.93481e-06   0.000247841  -7.53236e-06   3.22558e-05   1.56548e-05  -7.36221e-06       1.68007       2.13906       2.24159       2.19361       2.34087       2.27864       2.23251       2.11049       1.84646       1.49661       1.23304      0.947868      0.805940      0.624968      0.503373      0.407482      0.303924      0.219150      0.150115     0.0984092     0.0659750     0.0410149     0.0253816     0.0158720    0.00922093    0.00541464    0.00302447    0.00161045   0.000879117   0.000440489   0.000226609   0.000114961   5.17378e-05   2.47871e-05   9.67600e-06   4.29324e-06
  25  10 2494.3275    1.6948  0.8945 10.8801 -0.0024  0.0229   0.0372   0.0595    0.0850   0.0000   439.3940       2.72418       17.1105     -0.705505     -0.420581       1.25098       2.47760      -4.60140       1.37953       1.72698       2.41531    0.00362642     -0.254236      0.612138     -0.123886    -0.0597057      0.360492     -0.133186     -0.177906     0.0384876    -0.0454588   -0.00886673     0.0463013     0.0218257   -0.00277907   0.000851748   0.000813543  -0.000104467  -0.000317171  -0.000605361   0.000245052   6.16161e-05   4.49488e-05   7.92517e-06   4.59570e-06  -1.63581e-07       1.50082       1.99318       2.25713       2.36437       2.40826       2.18389       2.08978       1.89509       1.67725       1.38183       1.26260      0.969704      0.772409      0.608496      0.474517      0.335677      0.247820      0.181683      0.119551     0.0841160     0.0540688     0.0351407     0.0226568     0.0139616    0.00827739    0.00484473    0.00281568    0.00150468   0.000882142   0.000424548   0.000226808   0.000106321   5.14780e-05   2.32051e-05   9.96230e-06   4.35300e-06
  25  11 2646.2042    2.2098  0.8760 11.4195 -0.0031  0.0275   0.0493   0.0551    0.0902   0.0000   439.5519      0.280704       13.2624      -1.70606       1.15788      -4.27418       2.24196     -0.680832      -1.22760     -0.251417       2.85476     -0.444767      0.415442      0.309227     -0.431985     -0.581340     -0.164772      0.121353    -0.0620378     0.0868014    -0.0332863     0.0373103   -0.00863095     0.0354127    -0.0135246   -0.00334663    0.00382902   -0.00183380   -0.00229796   0.000117137   0.000693168   0.000172892  -3.86813e-05   1.58615e-05  -5.22846e-07   1.39097e-06       1.93409       2.36056       2.60902       2.85312       2.89625       2.49996       2.40760       2.20843       1.99896       1.81270       1.52740       1.24913      0.991437      0.819142      0.607485      0.408753      0.301569      0.218825      0.162678     0.0984109     0.0610803     0.0444438     0.0273015     0.0187746    0.00986040    0.00607814    0.00330327    0.00185364    0.00116640   0.000551038   0.000302226   0.000137451   6.14211e-05   2.75274e-05   1.24173e-05   5.00993e-06
  25  13 2947.3996    3.6459  0.8053 12.4323  0.0017  0.0218   0.0822   0.0533    0.0791   0.0000   438.0082       6.03019       18.5538      0.921821       2.33059       2.03957      -4.17427       1.21811       2.97210     -0.614421       1.69218      -1.78475     0.0562999      0.364749      0.982582     -0.201004    -0.0727709    -0.0101221    -0.0303128      0.101277     0.0550186     0.0272122   -0.00260669    -0.0102357  -0.000760378    0.00821551    0.00390392    0.00222365  -0.000298491  -0.000232806  -0.000230211  -8.31910e-05  -5.46527e-05  -8.63018e-06  -8.46591e-08   1.99106e-06       1.35134       1.81701       1.96271       2.13467       2.09788       2.04671       1.88522       1.72888       1.49675       1.34089       1.13122      0.843094      0.759143      0.575686      0.418747      0.319622      0.236358      0.166678      0.121836     0.0741590     0.0516796     0.0333956     0.0211037     0.0138036    0.00792283    0.00450739    0.00256225    0.00145421   0.000757289   0.000431619   0.000206144   0.000102543   4.77811e-05   2.11826e-05   8.51399e-06   3.81902e-06
  25  14 3096.1198    3.9349  0.9050 12.8375 -0.0035  0.0256   0.0927   0.0584    0.1010   0.0000   438.8032       6.60386       13.3155       3.08581      -5.82867       2.44687       1.60426       2.86585       1.04256     0.0764451       2.74671      -2.06031     -0.176767     -0.242896    -0.0240246      0.250502      0.207463      0.185601    -0.0559325     -0.253089     0.0835635     0.0113871  -0.000314539    0.00476508    -0.0129399    0.00164571    0.00507190    0.00322043   -0.00136054   0.000858956   0.000305874   0.000124200  -2.04478e-05  -2.10932e-05   2.09661e-05  -5.81430e-06       1.76288       2.30057       2.63297       2.72394       2.81089       2.63765       2.50399       2.25722       1.95281       1.61265       1.33113       1.13416      0.858884      0.675482      0.516770      0.396005      0.281642      0.197847      0.146073     0.0960538     0.0643371     0.0457695     0.0245109     0.0158555     0.0102316    0.00539543    0.00335582    0.00193133   0.000870057   0.000492771   0.000271122   0.000118782   5.85251e-05   3.05824e-05   1.05661e-05   5.59067e-06
  25  15 3243.8581    3.6986  1.2087 12.8685 -0.0072  0.0289   0.0766   0.0735    0.0909   0.0000   438.2231       2.43000       10.7567       7.33000      -6.28587       2.50718       3.42190      -3.38942      0.132125       1.48044       1.54625      0.523352     -0.567468     -0.897767      0.723341     0.0567582     -0.305164    -0.0704876      0.270825     -0.123584   -0.00145237    0.00660938    -0.0790640     0.0299087    0.00881258     0.0176028    0.00295073    0.00177058   -0.00100893   0.000358729   0.000179542   1.86028e-05  -1.72931e-05  -1.50424e-05   2.48121e-05   3.19941e-06       1.88612       2.42423       2.58294       2.67060       2.59247       2.61352       2.51875       2.36548       2.06530       1.83577       1.50566       1.20946      0.962994      0.789036      0.614053      0.468123      0.361516      0.251498      0.174535      0.119730     0.0750600     0.0480837     0.0319570     0.0188276     0.0112955    0.00685838    0.00363343    0.00214684    0.00109820   0.000583915   0.000298984   0.000141421   6.83650e-05   2.93206e-05   1.38533e-05   5.40129e-06
  25  16 3391.0654    3.0309  1.8236 12.2245 -0.0060  0.0364   0.0499   0.0882    0.0639   0.0000   440.1701      0.432878       10.9506       7.37392       2.89956       7.14299      -7.43689      -3.13423     -0.897373     -0.283700      -1.14165      -1.27367      -1.33514      0.420210   -0.00410340      0.737312     -0.263816      0.620332     -0.310950     -0.128699      0.130039     0.0160605    -0.0183733    -0.0286884    -0.0156544    0.00352447   -0.00784667   -0.00455163   -0.00240645    0.00124368  -0.000140602  -0.000391118  -6.01490e-05   9.51534e-06   2.76250e-05  -6.01645e-06       2.18940       2.93263       3.11013       3.31546       3.45091       3.14881       3.15093       2.72110       2.53989       2.12364       1.84114       1.49595       1.16295      0.961689      0.700687      0.573459      0.402105      0.300715      0.205512      0.135858     0.0904944     0.0599594     0.0378597     0.0234674     0.0144892    0.00847141    0.00479642    0.00272004    0.00140621   0.000770750   0.000381526   0.000190616   8.64686e-05   4.09097e-05   1.65295e-05   7.41449e-06
  25  17 3538.1098    2.5778  2.8019 11.7044 -0.0044  0.0447   0.0342   0.1117    0.0484   0.0000   443.5244      -3.40276       6.70171       1.44319       9.05863       1.57166       1.02968      -3.82583      -1.75207      -3.81622      -1.08867     -0.416862      -1.52804      -1.71554      0.277383      0.283288      0.696181      0.543689      0.307256     -0.257546     -0.170238    -0.0620124     0.0112138    0.00338261     0.0110186   -0.00556372   -0.00491222    0.00198164    0.00404000   0.000900230   6.39094e-05  -9.12280e-05   6.67174e-05  -1.16345e-05   9.55388e-06  -6.81762e-06       2.71628       3.58592       3.90041       4.21311       4.17536       3.91583       3.84165       3.51755       3.07231       2.59677       2.30651       1.84875       1.47383       1.17420      0.897176      0.704649      0.486159      0.359395      0.250825      0.173382      0.112689     0.0733969     0.0465092     0.0289052     0.0173134     0.0102108    0.00563254    0.00333727    0.00175775   0.000913845   0.000447236   0.000225619   0.000107027   4.81788e-05   2.17503e-05   9.20149e-06
  25  18 3684.8351    2.1218  4.3987 10.9909 -0.0019  0.0552   0.0229   0.1498    0.0446   0.0000   433.5341       2.73579       19.0692       10.7838       10.3953       3.68535      -4.11371      -3.85219       7.68651      -1.75536      -1.43711     -0.804932      -2.47239     -0.968139      -1.15193    -0.0209303     0.0861733     0.0589041      0.451053      0.219051      0.128218     0.0263476      0.147076     0.0184202    -0.0327060    0.00349298     0.0163536   -0.00677742  -0.000855983  -0.000486951  -0.000838746  -0.000119051   0.000158065   3.44709e-05  -1.98167e-05   1.42233e-05       3.41230       4.42212       5.17122       5.20122       5.46183       5.13160       4.83913       4.39892       3.83055       3.34932       2.75996       2.29055       1.86567       1.43889       1.10049      0.831107      0.613608      0.440827      0.302760      0.209630      0.140103     0.0893567     0.0585999     0.0352562     0.0214297     0.0126089    0.00714642    0.00393151    0.00209661    0.00110171   0.000566767   0.000275715   0.000130304   6.09254e-05   2.52254e-05   1.07244e-05
  25  19 3831.3370    1.7137  5.9644 10.7009 -0.0009  0.0690   0.0178   0.1925    0.0399   0.0000   437.5207       6.27906       6.45729       2.22312      -4.57221      -7.99180      0.475085      -2.00513       4.35819      -2.45123      -9.15555      0.889062      -4.84059       1.32535    -0.0777510      -2.06372      0.298323     -0.688817       1.16008      0.286895     -0.106668      0.223095    -0.0202814     0.0833328     0.0219966   -0.00545442   -0.00577002   -0.00357531    0.00120702    0.00262908   0.000833429  -4.60348e-05  -0.000192345   7.35077e-05  -1.13774e-07  -2.61790e-05       4.36202       5.56977       6.28734       6.58803       6.64256       6.36908       5.99269       5.43659       4.84301       4.18221       3.52831       2.98625       2.33753       1.86921       1.40188       1.07467      0.770367      0.557722      0.389136      0.272044      0.174841      0.115895     0.0747224     0.0464361     0.0273091     0.0162821    0.00935088    0.00506355    0.00279434    0.00145390   0.000744111   0.000355333   0.000167671   7.89588e-05   3.38151e-05   1.40206e-05
  25  20 3977.4904    1.4061  7.9822 10.3477 -0.0045  0.0884   0.0146   0.2522    0.0393   0.0000   439.9338       14.1238      0.389483       11.6250       2.04037      -4.68681      -23.7037       3.52784      0.519491       1.48766       1.13614      -1.22086      -3.73383      0.534869      0.655650      0.342056     -0.915474      0.117011      0.425481    -0.0984762    -0.0798212     0.0691051     -0.154040     -0.121529    -0.0201130    -0.0115346     0.0148585   -0.00450863   -0.00698774   0.000951754   0.000825512  -0.000435006  -6.47334e-05   0.000162265   1.04409e-05  -3.26188e-05       5.45993       7.19873       8.12818       8.22588       8.52266       8.16178       7.65734       6.97904       6.22646       5.39349       4.53014       3.78261       3.01214       2.36064       1.81922       1.38761       1.00436      0.739789      0.503680      0.346338      0.229282      0.148570     0.0958602     0.0609493     0.0356518     0.0211629     0.0119122    0.00671344    0.00361944    0.00189774   0.000954475   0.000471170   0.000220579   0.000103476   4.18567e-05   1.80238e-05
  25  21 4123.5786    1.1562  9.6821 10.2641 -0.0092  0.1144   0.0127   0.3210    0.0335   0.0000   434.4318       11.9333       3.42429      -9.72436      -2.55906       2.47064      -6.84851       2.94279       9.93295       13.1092       7.26456       1.66226       4.79044       5.01007     -0.558076      -1.62748      0.119998     -0.537534    -0.0257830     -0.115497      0.137178      0.186850    -0.0752025     0.0127957    0.00163824    -0.0118594     0.0153566     0.0112852    0.00228510   -0.00899093   0.000610699   0.000739659   0.000331771  -0.000289491   4.46340e-05  -7.17830e-06       6.95268       9.04171       10.1136       10.8418       10.5992       10.3872       9.80891       8.97288       8.03619       6.85552       5.86391       4.80486       3.85280       3.03534       2.40534       1.78385       1.31011      0.947551      0.673936      0.448366      0.306221      0.199083      0.125049     0.0785171     0.0471097     0.0279782     0.0160672    0.00892433    0.00491338    0.00253902    0.00130201   0.000644339   0.000298355   0.000139300   5.81935e-05   2.56633e-05
  25  22 4269.6932    0.9607 12.2644 10.1204 -0.0027  0.1548   0.0106   0.4343    0.0306   0.0000   438.0984       20.3093       37.3597       12.7241      -24.3221      -22.6819       9.99531       3.33743      -4.40858       2.44855      -5.37769     -0.165715       14.9620      -2.04809      -1.08278       3.13758       1.97441      -2.29346     -0.718746      0.915120      0.930958     -0.177709     -0.141255      0.214565      0.101137   -0.00241759    -0.0191556     0.0102650  -0.000841354    0.00219443    0.00229609   -0.00196861  -6.88399e-05  -1.51915e-05  -3.22770e-05  -1.07990e-05       9.25045       12.4323       13.9010       14.7490       14.6086       14.1206       13.1724       12.1252       10.8376       9.39765       7.94738       6.68410       5.23740       4.21366       3.21932       2.41564       1.78373       1.28041      0.897042      0.616951      0.407690      0.268061      0.173213      0.108156     0.0652718     0.0386797     0.0221464     0.0124093    0.00691484    0.00354490    0.00185797   0.000901837   0.000426172   0.000199417   8.02381e-05   3.49586e-05
  25  24 4561.1017    0.6516 16.6188  9.8105 -0.0016  0.2551   0.0075   0.6298    0.0247   0.0000   427.9452       32.7137       34.1611      -8.61684      -19.7931      -28.6957      -12.7515       34.1675       14.4706       11.4302      -19.8331       1.87505       3.59089      -3.45517       5.53661       4.21210      -9.71347       5.15304      0.325920     -0.813118      0.789990     -0.146525      0.207499      0.171601    0.00244059    -0.0572959   -0.00228288     0.0128628    0.00618966   -0.00695016  -0.000617114   -0.00145581    0.00105325   0.000790788  -9.94901e-05  -2.34656e-05       15.2531       19.5317       22.9026       23.3446       23.7587       23.4442       21.3792       20.0384       17.6849       15.2250       13.0385       10.5578       8.68361       6.83247       5.34059       3.99184       2.96469       2.15300       1.49577       1.05774      0.695585      0.458922      0.297506      0.184387      0.111110     0.0675665     0.0383300     0.0217538     0.0118902    0.00636264    0.00325034    0.00163586   0.000752843   0.000359778   0.000140041   6.09185e-05
  26   6 1869.0138    0.4537  0.4002  9.2451 -0.0069  0.0261   0.0152   0.0374    0.0457   0.0000   440.9437      0.269090       19.7677      0.159823      -3.63618       1.12625      0.583948      0.629026     -0.621445    -0.0504250      -1.49545     -0.387125      0.902152      0.166772     -0.112066      0.194879     0.0908734      0.120644      0.120994     0.0934173    -0.0244541    -0.0490570     0.0150337   7.46489e-05    0.00281278   0.000620917    0.00234360  -0.000909130  -0.000661538   0.000198408   3.09957e-05  -3.35128e-06  -0.000155959  -2.97280e-05  -2.15841e-06   2.48796e-06       1.31907       2.00436       1.61315       2.10025       2.04391       2.00875       2.07540       1.47283       1.49852       1.27498       1.20058      0.884621      0.658994      0.581524      0.419319      0.377365      0.259157      0.200895      0.131059     0.0912030     0.0694018     0.0403288     0.0276837     0.0161833     0.0110561    0.00708020    0.00403046    0.00259480    0.00127214   0.000732229   0.000305851   0.000178171   8.37583e-05   4.15886e-05   1.48722e-05   6.78508e-06
  26   7 2039.7115    0.6796  0.5451  9.4760 -0.0075  0.0189   0.0191   0.0442    0.0575   0.0000   439.2567      -3.00642       16.5775       1.63081      -4.05350     -0.796014     -0.353816      -1.96453     -0.248828      -1.46153     -0.783936      -1.21108      0.196888     -0.375912     -0.285282     -0.211983     0.0654370      0.193172     -0.205271    -0.0698722    -0.0233315     0.0238199     0.0497283   -0.00339600    -0.0129968    0.00311111   -0.00540467   -0.00116186   0.000392878   0.000296738   3.62185e-05  -9.75995e-05   8.00838e-05  -5.18901e-06  -3.61972e-06  -1.76576e-06       1.10425       1.40837       1.55013       1.68319       1.72326       1.59579       1.49981       1.47000       1.25176       1.06095      0.947783      0.784718      0.597405      0.473777      0.397691      0.300769      0.214231      0.150333      0.111166     0.0824911     0.0512815     0.0350541     0.0223462     0.0142951    0.00923713    0.00479473    0.00294861    0.00181598   0.000969309   0.000529226   0.000268075   0.000125427   6.67155e-05   3.04781e-05   1.54521e-05   6.88212e-06
  26   9 2366.0290    1.3285  0.9265 10.4768 -0.0074  0.0250   0.0284   0.0567    0.0790   0.0000   439.0625     -0.629736       14.7977     -0.756711      -6.51417      0.669319      0.889913      0.660708       1.14292      -1.66857       2.69273     -0.236384     -0.508329     0.0671867      0.485699      0.750345     -0.135157     -0.262921     0.0685268     0.0527061    -0.0635200    0.00601394     0.0405308   -0.00801409    -0.0108119  -0.000610588   -0.00128691  -0.000927288   -0.00186737   0.000986863  -3.02603e-05  -5.49422e-05   0.000199136  -6.53135e-05  -4.55849e-05   1.37299e-05       1.47608       1.86048       2.17409       2.21280       2.18773       2.27764       2.07556       1.91683       1.63711       1.45622       1.20422       1.05809      0.809873      0.657758      0.509731      0.370174      0.291397      0.212271      0.144952      0.101445     0.0709079     0.0445786     0.0303653     0.0193716     0.0116958    0.00703332    0.00417625    0.00229687    0.00124303   0.000690541   0.000353934   0.000178022   9.25596e-05   4.25727e-05   1.94158e-05   8.85823e-06
  26  10 2521.1925    1.8291  0.9084 11.1131 -0.0030  0.0246   0.0393   0.0572    0.0784   0.0000   435.7314       1.56379       15.5243      -2.15607     -0.491921     -0.441106       3.04203      -6.07665     -0.762758      -1.22776     -0.786866      0.293496     -0.273677     -0.773787     -0.236681     -0.332915      0.476725      0.131121     -0.374774     -0.162936     0.0242865    -0.0142056    0.00956067     0.0103801   -0.00358809     0.0101591    0.00568098  -0.000235941    0.00168280   0.000902737  -0.000640254  -5.97787e-05   0.000190490   2.53155e-05  -8.76064e-06  -3.72141e-06       1.66136       1.99691       2.24918       2.44198       2.52127       2.28440       2.13147       2.02529       1.83706       1.51109       1.28665       1.09342      0.901132      0.718883      0.525696      0.385961      0.291109      0.216365      0.149928     0.0979477     0.0714345     0.0457714     0.0295895     0.0186071     0.0116721    0.00670942    0.00393040    0.00238643    0.00125085   0.000676152   0.000385944   0.000181624   0.000101007   4.65652e-05   2.17853e-05   8.89331e-06
  26  11 2674.3405    2.3579  0.9861 11.5467 -0.0056  0.0268   0.0486   0.0603    0.0982   0.0000   440.6219       1.07298       11.7158      0.799921      -1.80035       2.53971      -4.43734      -1.39548     -0.806243     -0.730251     -0.657212       1.17604     -0.453278     -0.533689     -0.722637      0.401158      0.235537    -0.0359602     0.0292519      0.106130     -0.133439    -0.0464111     0.0405033    0.00797076    -0.0113824    0.00208132    0.00329738   -0.00169328   0.000408974    0.00131560  -0.000141755  -0.000206386  -1.34018e-05  -8.39876e-06  -1.00545e-05  -2.33932e-06       1.71567       2.15877       2.22051       2.37567       2.68702       2.61229       2.25942       1.96400       1.88862       1.71045       1.45855       1.09596      0.811326      0.727865      0.592855      0.473570      0.320573      0.218590      0.147421      0.121362     0.0862427     0.0553855     0.0330286     0.0181544     0.0115632    0.00763751    0.00488571    0.00298195    0.00167140   0.000866693   0.000425141   0.000209899   9.67367e-05   4.61536e-05   1.95514e-05   8.63507e-06
  26  12 2826.5472    3.0118  0.8118 12.3024  0.0015  0.0226   0.0666   0.0523    0.0764   0.0000   437.8090      0.479814       8.73368       3.95662       1.27538       1.45871      -2.37482      0.529784     0.0760802     -0.375053     -0.853432     -0.191302      -1.06617      0.814898      0.274186     -0.645193    -0.0199242     -0.107731     -0.233978      0.112848    -0.0311724    -0.0819134     0.0521927   -0.00775274    -0.0176257   -0.00684839    0.00391837    0.00197098   -0.00162890   0.000656740  -0.000507398  -0.000136367  -3.19387e-05   4.66333e-05  -1.21865e-05  -9.90368e-07       1.44881       1.79306       1.88300       2.13333       2.13262       1.90937       1.94486       1.83785       1.57861       1.29556       1.22211      0.989373      0.767146      0.585880      0.500797      0.384790      0.267326      0.190065      0.138285      0.100492     0.0664150     0.0421607     0.0275197     0.0181344     0.0107669    0.00621562    0.00356649    0.00215451    0.00121525   0.000643952   0.000314425   0.000154164   7.69113e-05   3.80720e-05   1.83417e-05   8.41332e-06
  26  13 2977.3965    3.5564  0.8189 12.7924 -0.0033  0.0250   0.0810   0.0549    0.0691   0.0000   437.9669       3.17322       16.6937       3.07374     -0.197813       1.98999       1.14487       1.58479      -1.78469      0.896837       1.80485     -0.165171     -0.797854     -0.399552     -0.226105      0.708804      0.446248     -0.320411     -0.195680     0.0318527     0.0601132    0.00187932    -0.0630356     0.0247145     0.0226883   -0.00319088   -0.00443337    0.00432817    0.00129728    0.00166775   0.000209817  -0.000475404  -6.47733e-05   0.000128347  -2.93874e-05  -1.52810e-06       1.83579       2.61240       2.92230       2.92002       2.92543       2.51395       2.45394       2.12085       2.03455       1.88697       1.58737       1.40512       1.07836      0.859909      0.624694      0.458066      0.328744      0.208474      0.149450     0.0972254     0.0670712     0.0434815     0.0263750     0.0167424    0.00981074    0.00621681    0.00372107    0.00204288    0.00118725   0.000581452   0.000314915   0.000159945   7.29063e-05   3.79581e-05   1.61462e-05   7.02844e-06
  26  14 3126.8922    3.8558  1.0092 12.7645 -0.0040  0.0255   0.0814   0.0621    0.0928   0.0000   435.3007       2.88840       13.1513       3.91077     -0.354960      -5.15486      0.593828      -2.46023       1.62089      -6.73442       2.18560    0.00601928      -1.81916      -1.40800    -0.0244496     -0.748463     -0.258962      0.123539     -0.149521      0.145860    -0.0559936     0.0237381     0.0616330     0.0104248    -0.0249753    -0.0114329    0.00758563   0.000138365   0.000691364   0.000292996   0.000499808   4.40950e-05   1.37811e-05  -1.47319e-06  -1.05429e-05   1.53075e-05       1.63916       2.22510       2.32246       2.59513       2.62445       2.61401       2.30970       2.14660       1.90093       1.62889       1.32840       1.07831      0.859456      0.711161      0.541761      0.413100      0.298842      0.219694      0.157387      0.105515     0.0785617     0.0498327     0.0319255     0.0195893     0.0122526    0.00731079    0.00431092    0.00258097    0.00133365   0.000760878   0.000385907   0.000194336   9.14549e-05   4.42729e-05   1.97713e-05   7.84549e-06
  26  15 3275.3372    3.6577  1.3980 12.6092 -0.0032  0.0321   0.0680   0.0740    0.0889   0.0000   439.0007       2.68749       14.2531       3.56687      -2.85405      -6.30923      -3.77012       2.02460       1.27758      0.168712      -1.06124       2.07434       2.07213      0.376867     -0.777264    -0.0662974     -0.316502    -0.0816771     -0.263671     -0.179776     0.0419393     0.0587636    -0.0393251    -0.0419871     0.0350801   0.000897796   -0.00895742   -0.00385396   0.000230936  -0.000292255   0.000129776   0.000547310   6.90131e-05  -2.09941e-05  -2.43542e-06   1.26260e-05       1.96581       2.75616       2.94595       3.04789       2.95113       2.83289       2.64449       2.51232       2.21830       2.03908       1.79629       1.48739       1.27876      0.961266      0.743691      0.538759      0.393572      0.283429      0.193807      0.135115     0.0940040     0.0612722     0.0393891     0.0248516     0.0151946    0.00922647    0.00530435    0.00312994    0.00163393   0.000917541   0.000471001   0.000248029   0.000116510   5.89553e-05   2.39574e-05   1.11115e-05
  26  16 3423.3062    3.0584  1.8754 12.2710 -0.0092  0.0368   0.0494   0.0892    0.0699   0.0000   439.4035       3.02180       8.27397       1.21303      -1.86550       3.43245       5.41654      -2.67960      -3.77683      -1.42368      -1.40656      -2.31486     -0.425660      -1.28001      0.540115      0.531625      0.106136     -0.230203     -0.305116    -0.0165531     0.0215527     0.0919780     0.0880697    -0.0379055    -0.0105523   -0.00146223  -0.000674277    0.00352811    0.00158788   0.000388371  -0.000576598   0.000226094   0.000407775   5.32405e-05  -2.41839e-06   1.55609e-06       2.07894       2.93875       3.11558       3.27683       3.35935       3.25624       3.03074       2.82327       2.43713       2.23256       1.83010       1.55987       1.21348      0.994003      0.772248      0.586368      0.434415      0.315225      0.226282      0.157067      0.104943     0.0690480     0.0465582     0.0283243     0.0183153     0.0106118    0.00644847    0.00355088    0.00208079    0.00109010   0.000579533   0.000297497   0.000138166   6.90515e-05   2.80347e-05   1.30006e-05
  26  17 3570.9677    2.4374  3.0986 11.6015  0.0003  0.0445   0.0305   0.1198    0.0487   0.0000   437.4779       3.41437       14.1643       3.55910      -2.89931       3.56992      -3.15665       1.35834      -6.15465      -2.75651       2.30446      -3.08893      -1.45184      -1.05318       1.00831      0.383435    0.00968760     -0.135339     0.0813081     -0.247322    -0.0990678     0.0769754     0.0279272     0.0382180   -0.00947795   0.000470173   -0.00724151    0.00287116   0.000145122   0.000832891   0.000155934   0.000301115  -3.61649e-05  -0.000114385  -1.47190e-05  -6.35959e-06       2.68028       3.55532       3.89437       4.17156       4.12391       4.02276       3.75997       3.44746       3.08722       2.72994       2.33814       1.90009       1.58859       1.23398      0.964325      0.726712      0.536866      0.389343      0.279032      0.188243      0.128890     0.0858517     0.0551810     0.0350135     0.0211052     0.0131609    0.00744050    0.00427006    0.00240700    0.00127258   0.000674137   0.000346895   0.000167279   8.18107e-05   3.54366e-05   1.57633e-05
  26  18 3718.4314    1.9828  4.9269 11.0142 -0.0021  0.0600   0.0208   0.1608    0.0414   0.0000   439.3727      -2.84400       13.1736      -2.07220       8.85985       4.43382      -8.10751       9.92014       4.91419     -0.530950      -6.27540       1.18134      0.142726      0.493810      -1.59987      -1.01090    -0.0168134      0.923853      0.149696     0.0696684    -0.0999949      0.111631     0.0285834     0.0559934    -0.0169145    -0.0289747    0.00748515   -0.00267830    0.00105856   -0.00339044  -0.000387958   0.000752256   0.000401226  -9.49647e-05  -5.50576e-05   6.85494e-06       3.63575       4.76251       5.40089       5.74562       5.75670       5.51698       5.18839       4.67281       4.24541       3.72392       3.16266       2.57827       2.12811       1.66892       1.28676      0.985280      0.732665      0.522739      0.369016      0.261183      0.171564      0.117129     0.0753874     0.0459218     0.0289592     0.0176809     0.0103303    0.00593548    0.00329565    0.00175224   0.000935208   0.000471185   0.000233556   0.000110315   4.96995e-05   2.19250e-05
  26  19 3865.3396    1.6031  6.5418 10.7532 -0.0027  0.0779   0.0169   0.2092    0.0374   0.0000   444.9568       9.87539       10.3448       13.3934       4.22954       5.66883      -7.12981      -8.98888     -0.526521      -2.04023       4.56887       1.36867      -5.82739      -2.86782       3.14111      -1.35125      -1.35716     -0.155033      0.719026      0.236643     -0.646331    -0.0832642      0.232090   -0.00326621    -0.0290917     0.0191705     0.0297071     0.0133257    0.00210134   -0.00323819  -0.000397878    0.00152445  -0.000160645   0.000122056   1.51955e-05   4.30737e-05       4.44973       6.00276       6.54990       6.96871       7.03241       6.83599       6.37185       5.95522       5.25167       4.72740       3.96401       3.37029       2.67529       2.15085       1.67190       1.27045      0.961104      0.689362      0.494187      0.339803      0.230604      0.154455     0.0980329     0.0639867     0.0392541     0.0232660     0.0142147    0.00780124    0.00446089    0.00232633    0.00125717   0.000640109   0.000305041   0.000150212   6.61553e-05   2.87332e-05
  26  20 4012.2712    1.3320  8.2742 10.4903 -0.0057  0.0941   0.0142   0.2687    0.0351   0.0000   446.4675       16.7304       4.69390      0.673501       19.4360       6.27798      -12.4225       10.7388      -2.99890       7.68954     0.0758421      -2.02852      -5.05307      -2.68516     -0.250283      0.292955      0.328599      0.682836     -0.516884     -0.508594      0.843189    -0.0926364      0.332909    -0.0458946     0.0266473   -0.00832044   -0.00224760   -0.00482143   -0.00522071    0.00337159   0.000305883  -0.000180753   0.000853735   7.16377e-05  -4.95424e-05  -0.000105628       5.52712       7.18347       8.24616       8.49667       8.65233       8.35976       7.93078       7.27170       6.52418       5.65697       4.87784       4.02443       3.30808       2.61493       2.04731       1.53260       1.16180      0.847187      0.610825      0.413589      0.282898      0.187785      0.123452     0.0779563     0.0483013     0.0295718     0.0168542    0.00976238    0.00542340    0.00295628    0.00156245   0.000802330   0.000400812   0.000190704   8.21714e-05   3.72566e-05
  26  21 4158.8064    1.0828 10.0543 10.3198 -0.0026  0.1216   0.0127   0.3437    0.0332   0.0000   452.5662       3.02400       26.8701       8.27122       13.7208      -9.22355      -9.47820       18.7892     -0.706582     -0.139992      0.764191     0.0436919      -7.81238      -3.35133       10.7422      -3.63608      -1.30971     -0.104557      0.697357     -0.276345     -0.459230      0.179544      0.196302    -0.0220176    -0.0140267     0.0437425     0.0492197    0.00542542    -0.0109061    0.00531777    0.00271352  -9.46934e-05  -0.000326114  -4.57513e-05  -0.000132625  -5.97387e-05       7.02785       9.54614       10.2656       10.9590       11.0490       11.0534       10.2352       9.28607       8.33751       7.32015       6.26860       5.31327       4.21430       3.34398       2.64481       1.98431       1.54499       1.10234      0.790371      0.536505      0.372343      0.243541      0.161377      0.103115     0.0643494     0.0389112     0.0230284     0.0130007    0.00727172    0.00398044    0.00202737    0.00106449   0.000514472   0.000249545   0.000105693   4.72692e-05
  26  22 4305.2831    0.9087 12.3711 10.1328 -0.0016  0.1623   0.0100   0.4310    0.0297   0.0000   437.2443       8.54647       19.6718       13.9984      -4.68557      -4.84774      -9.95845       23.9296      -1.08951      -13.1783      -2.53812      -6.67799      -9.13918       6.77855       6.78823      -7.86489      -4.84643      0.744539     -0.943347      0.366481     -0.598713     -0.144687     -0.307190    -0.0783300      0.144923     0.0759975   -0.00745763    -0.0267197     0.0119967     0.0166648    0.00160424   -0.00230587  -0.000255426  -0.000685992  -7.61349e-06   1.12265e-05       9.29373       12.1600       13.5941       14.5438       14.5805       14.3082       13.5869       12.4944       11.0340       9.59051       8.28611       6.82299       5.57685       4.48156       3.49755       2.66141       2.00358       1.44951       1.05861      0.726362      0.501050      0.336368      0.217031      0.137696     0.0869375     0.0517059     0.0310742     0.0174948    0.00997129    0.00538092    0.00284256    0.00147581   0.000717294   0.000349199   0.000149112   6.65235e-05
[truncated: 1,548,613 more chars]
