# Supplementary material for: Global-Mode Analysis of Full-Disk Data from the Michelson Doppler Imager and the Helioseismic and Magnetic Imager
Source: Sol Phys. 2018 Jan 31;293(2):29. doi: 10.1007/s11207-017-1201-5 (PMC6566312; doi:10.1007/s11207-017-1201-5)
Supplement: Supplementary file 3 — (TAR 230.0 MB) [file 11207_2017_1201_MOESM3_ESM.tar › MDI/mdifdvwap.4202.36]

   0  15 2228.4130    1.0814  1.1954  9.5200  0.0000  0.1963   0.1921   0.6714    1.7407   0.0000    -0.0000       0.00000       0.00000       0.00000       0.00000       0.00000       0.00000       0.00000       0.00000       0.00000       0.00000       0.00000       0.00000       0.00000       0.00000       0.00000       0.00000       0.00000       0.00000       0.00000       0.00000       0.00000       0.00000       0.00000       0.00000       0.00000       0.00000       0.00000       0.00000       0.00000       0.00000       0.00000       0.00000       0.00000       0.00000       0.00000       0.00000       0.00000       0.00000       0.00000       0.00000       0.00000       0.00000       0.00000       0.00000       0.00000       0.00000       0.00000       0.00000       0.00000       0.00000       0.00000       0.00000       0.00000       0.00000       0.00000       0.00000       0.00000       0.00000       0.00000       0.00000       0.00000       0.00000       0.00000       0.00000       0.00000       0.00000       0.00000       0.00000       0.00000       0.00000       0.00000
   0  16 2362.8112    1.3535  0.6624 10.7597  0.0000  0.1578   0.2888   0.5970    0.5169   0.0000    -0.0000       0.00000       0.00000       0.00000       0.00000       0.00000       0.00000       0.00000       0.00000       0.00000       0.00000       0.00000       0.00000       0.00000       0.00000       0.00000       0.00000       0.00000       0.00000       0.00000       0.00000       0.00000       0.00000       0.00000       0.00000       0.00000       0.00000       0.00000       0.00000       0.00000       0.00000       0.00000       0.00000       0.00000       0.00000       0.00000       0.00000       0.00000       0.00000       0.00000       0.00000       0.00000       0.00000       0.00000       0.00000       0.00000       0.00000       0.00000       0.00000       0.00000       0.00000       0.00000       0.00000       0.00000       0.00000       0.00000       0.00000       0.00000       0.00000       0.00000       0.00000       0.00000       0.00000       0.00000       0.00000       0.00000       0.00000       0.00000       0.00000       0.00000       0.00000       0.00000
   0  17 2496.0355    2.0333  0.7760  9.6114  0.0000  0.1052   0.3605   0.7224    3.3595   0.0000    -0.0000       0.00000       0.00000       0.00000       0.00000       0.00000       0.00000       0.00000       0.00000       0.00000       0.00000       0.00000       0.00000       0.00000       0.00000       0.00000       0.00000       0.00000       0.00000       0.00000       0.00000       0.00000       0.00000       0.00000       0.00000       0.00000       0.00000       0.00000       0.00000       0.00000       0.00000       0.00000       0.00000       0.00000       0.00000       0.00000       0.00000       0.00000       0.00000       0.00000       0.00000       0.00000       0.00000       0.00000       0.00000       0.00000       0.00000       0.00000       0.00000       0.00000       0.00000       0.00000       0.00000       0.00000       0.00000       0.00000       0.00000       0.00000       0.00000       0.00000       0.00000       0.00000       0.00000       0.00000       0.00000       0.00000       0.00000       0.00000       0.00000       0.00000       0.00000       0.00000
   0  20 2899.0975    3.5595  0.4990  7.3761  0.0136  0.0914   0.6049   0.2318   11.7454   0.0000    -0.0000       0.00000       0.00000       0.00000       0.00000       0.00000       0.00000       0.00000       0.00000       0.00000       0.00000       0.00000       0.00000       0.00000       0.00000       0.00000       0.00000       0.00000       0.00000       0.00000       0.00000       0.00000       0.00000       0.00000       0.00000       0.00000       0.00000       0.00000       0.00000       0.00000       0.00000       0.00000       0.00000       0.00000       0.00000       0.00000       0.00000       0.00000       0.00000       0.00000       0.00000       0.00000       0.00000       0.00000       0.00000       0.00000       0.00000       0.00000       0.00000       0.00000       0.00000       0.00000       0.00000       0.00000       0.00000       0.00000       0.00000       0.00000       0.00000       0.00000       0.00000       0.00000       0.00000       0.00000       0.00000       0.00000       0.00000       0.00000       0.00000       0.00000       0.00000       0.00000
   1  14 2156.5841    1.1604  7.1078  9.1568  0.0900  0.3206   0.0453   0.7345    0.2230   0.0000   628.9009      -4.07685       0.00000       0.00000       0.00000       0.00000       0.00000       0.00000       0.00000       0.00000       0.00000       0.00000       0.00000       0.00000       0.00000       0.00000       0.00000       0.00000       0.00000       0.00000       0.00000       0.00000       0.00000       0.00000       0.00000       0.00000       0.00000       0.00000       0.00000       0.00000       0.00000       0.00000       0.00000       0.00000       0.00000       0.00000       443.610       198.949       0.00000       0.00000       0.00000       0.00000       0.00000       0.00000       0.00000       0.00000       0.00000       0.00000       0.00000       0.00000       0.00000       0.00000       0.00000       0.00000       0.00000       0.00000       0.00000       0.00000       0.00000       0.00000       0.00000       0.00000       0.00000       0.00000       0.00000       0.00000       0.00000       0.00000       0.00000       0.00000       0.00000       0.00000
   1  15 2292.0004    1.4160  0.8447  3.0759  0.0000  0.0778   0.1574   0.4080  557.7885   0.0000   418.3487       31.6035       0.00000       0.00000       0.00000       0.00000       0.00000       0.00000       0.00000       0.00000       0.00000       0.00000       0.00000       0.00000       0.00000       0.00000       0.00000       0.00000       0.00000       0.00000       0.00000       0.00000       0.00000       0.00000       0.00000       0.00000       0.00000       0.00000       0.00000       0.00000       0.00000       0.00000       0.00000       0.00000       0.00000       0.00000       94.6980       46.1083       0.00000       0.00000       0.00000       0.00000       0.00000       0.00000       0.00000       0.00000       0.00000       0.00000       0.00000       0.00000       0.00000       0.00000       0.00000       0.00000       0.00000       0.00000       0.00000       0.00000       0.00000       0.00000       0.00000       0.00000       0.00000       0.00000       0.00000       0.00000       0.00000       0.00000       0.00000       0.00000       0.00000       0.00000
   1  16 2425.6786    1.4691  1.0947  9.5270  0.0000  0.1445   0.1147   0.2563    1.6629   0.0000   292.5066      -76.7376       0.00000       0.00000       0.00000       0.00000       0.00000       0.00000       0.00000       0.00000       0.00000       0.00000       0.00000       0.00000       0.00000       0.00000       0.00000       0.00000       0.00000       0.00000       0.00000       0.00000       0.00000       0.00000       0.00000       0.00000       0.00000       0.00000       0.00000       0.00000       0.00000       0.00000       0.00000       0.00000       0.00000       0.00000       211.158       81.4897       0.00000       0.00000       0.00000       0.00000       0.00000       0.00000       0.00000       0.00000       0.00000       0.00000       0.00000       0.00000       0.00000       0.00000       0.00000       0.00000       0.00000       0.00000       0.00000       0.00000       0.00000       0.00000       0.00000       0.00000       0.00000       0.00000       0.00000       0.00000       0.00000       0.00000       0.00000       0.00000       0.00000       0.00000
   1  19 2828.2408    3.3991  0.6179 11.7846  0.0000  0.1023   0.3158   0.2020    0.7127   0.0000   473.1845       30.5833       0.00000       0.00000       0.00000       0.00000       0.00000       0.00000       0.00000       0.00000       0.00000       0.00000       0.00000       0.00000       0.00000       0.00000       0.00000       0.00000       0.00000       0.00000       0.00000       0.00000       0.00000       0.00000       0.00000       0.00000       0.00000       0.00000       0.00000       0.00000       0.00000       0.00000       0.00000       0.00000       0.00000       0.00000       149.605       52.8858       0.00000       0.00000       0.00000       0.00000       0.00000       0.00000       0.00000       0.00000       0.00000       0.00000       0.00000       0.00000       0.00000       0.00000       0.00000       0.00000       0.00000       0.00000       0.00000       0.00000       0.00000       0.00000       0.00000       0.00000       0.00000       0.00000       0.00000       0.00000       0.00000       0.00000       0.00000       0.00000       0.00000       0.00000
   1  20 2963.3451    3.8800  1.3422  9.1199  0.0053  0.1223   0.2742   0.3884    5.6241   0.0000   434.8312       19.6256       0.00000       0.00000       0.00000       0.00000       0.00000       0.00000       0.00000       0.00000       0.00000       0.00000       0.00000       0.00000       0.00000       0.00000       0.00000       0.00000       0.00000       0.00000       0.00000       0.00000       0.00000       0.00000       0.00000       0.00000       0.00000       0.00000       0.00000       0.00000       0.00000       0.00000       0.00000       0.00000       0.00000       0.00000       129.788       89.1167       0.00000       0.00000       0.00000       0.00000       0.00000       0.00000       0.00000       0.00000       0.00000       0.00000       0.00000       0.00000       0.00000       0.00000       0.00000       0.00000       0.00000       0.00000       0.00000       0.00000       0.00000       0.00000       0.00000       0.00000       0.00000       0.00000       0.00000       0.00000       0.00000       0.00000       0.00000       0.00000       0.00000       0.00000
   1  21 3098.2280    4.3333  1.1080 10.7623  0.0000  0.1164   0.2938   0.2559    4.1024   0.0000   421.7766       43.0887       0.00000       0.00000       0.00000       0.00000       0.00000       0.00000       0.00000       0.00000       0.00000       0.00000       0.00000       0.00000       0.00000       0.00000       0.00000       0.00000       0.00000       0.00000       0.00000       0.00000       0.00000       0.00000       0.00000       0.00000       0.00000       0.00000       0.00000       0.00000       0.00000       0.00000       0.00000       0.00000       0.00000       0.00000       112.071       93.8306       0.00000       0.00000       0.00000       0.00000       0.00000       0.00000       0.00000       0.00000       0.00000       0.00000       0.00000       0.00000       0.00000       0.00000       0.00000       0.00000       0.00000       0.00000       0.00000       0.00000       0.00000       0.00000       0.00000       0.00000       0.00000       0.00000       0.00000       0.00000       0.00000       0.00000       0.00000       0.00000       0.00000       0.00000
   1  24 3504.3410    3.2311  3.4015  5.2822  0.0000  0.1866   0.1333   0.5642  216.0509   0.0000    78.7531       138.628       0.00000       0.00000       0.00000       0.00000       0.00000       0.00000       0.00000       0.00000       0.00000       0.00000       0.00000       0.00000       0.00000       0.00000       0.00000       0.00000       0.00000       0.00000       0.00000       0.00000       0.00000       0.00000       0.00000       0.00000       0.00000       0.00000       0.00000       0.00000       0.00000       0.00000       0.00000       0.00000       0.00000       0.00000       206.499       139.675       0.00000       0.00000       0.00000       0.00000       0.00000       0.00000       0.00000       0.00000       0.00000       0.00000       0.00000       0.00000       0.00000       0.00000       0.00000       0.00000       0.00000       0.00000       0.00000       0.00000       0.00000       0.00000       0.00000       0.00000       0.00000       0.00000       0.00000       0.00000       0.00000       0.00000       0.00000       0.00000       0.00000       0.00000
   1  25 3639.8835    2.8476  4.6864 -1.3054  0.0000  0.2175   0.0960   0.7961 1000.0000   0.0000   467.3286       173.390       0.00000       0.00000       0.00000       0.00000       0.00000       0.00000       0.00000       0.00000       0.00000       0.00000       0.00000       0.00000       0.00000       0.00000       0.00000       0.00000       0.00000       0.00000       0.00000       0.00000       0.00000       0.00000       0.00000       0.00000       0.00000       0.00000       0.00000       0.00000       0.00000       0.00000       0.00000       0.00000       0.00000       0.00000       274.693       158.336       0.00000       0.00000       0.00000       0.00000       0.00000       0.00000       0.00000       0.00000       0.00000       0.00000       0.00000       0.00000       0.00000       0.00000       0.00000       0.00000       0.00000       0.00000       0.00000       0.00000       0.00000       0.00000       0.00000       0.00000       0.00000       0.00000       0.00000       0.00000       0.00000       0.00000       0.00000       0.00000       0.00000       0.00000
   2  12 1945.8281    0.5858  1.1072  8.9927  0.0000  0.1238   0.0395   0.3058    0.3841   0.0000   516.8129       28.6589       50.0099       12.8645       0.00000       0.00000       0.00000       0.00000       0.00000       0.00000       0.00000       0.00000       0.00000       0.00000       0.00000       0.00000       0.00000       0.00000       0.00000       0.00000       0.00000       0.00000       0.00000       0.00000       0.00000       0.00000       0.00000       0.00000       0.00000       0.00000       0.00000       0.00000       0.00000       0.00000       0.00000       0.00000       113.644       77.2509       52.6115       12.8783       0.00000       0.00000       0.00000       0.00000       0.00000       0.00000       0.00000       0.00000       0.00000       0.00000       0.00000       0.00000       0.00000       0.00000       0.00000       0.00000       0.00000       0.00000       0.00000       0.00000       0.00000       0.00000       0.00000       0.00000       0.00000       0.00000       0.00000       0.00000       0.00000       0.00000       0.00000       0.00000
   2  14 2217.5272    1.0372  1.1205  7.7572  0.0000  0.1112   0.0593   0.1840    3.0263   0.0000   412.8558       52.8082       15.9918       13.3072       0.00000       0.00000       0.00000       0.00000       0.00000       0.00000       0.00000       0.00000       0.00000       0.00000       0.00000       0.00000       0.00000       0.00000       0.00000       0.00000       0.00000       0.00000       0.00000       0.00000       0.00000       0.00000       0.00000       0.00000       0.00000       0.00000       0.00000       0.00000       0.00000       0.00000       0.00000       0.00000       76.7077       60.0850       44.9222       13.6668       0.00000       0.00000       0.00000       0.00000       0.00000       0.00000       0.00000       0.00000       0.00000       0.00000       0.00000       0.00000       0.00000       0.00000       0.00000       0.00000       0.00000       0.00000       0.00000       0.00000       0.00000       0.00000       0.00000       0.00000       0.00000       0.00000       0.00000       0.00000       0.00000       0.00000       0.00000       0.00000
   2  15 2352.1913    1.2302  1.0040  9.9854  0.0000  0.0999   0.0752   0.1943    0.5276   0.0000   498.2235       6.41509       48.5918      -1.30793       0.00000       0.00000       0.00000       0.00000       0.00000       0.00000       0.00000       0.00000       0.00000       0.00000       0.00000       0.00000       0.00000       0.00000       0.00000       0.00000       0.00000       0.00000       0.00000       0.00000       0.00000       0.00000       0.00000       0.00000       0.00000       0.00000       0.00000       0.00000       0.00000       0.00000       0.00000       0.00000       83.1450       65.5373       30.1095       11.0889       0.00000       0.00000       0.00000       0.00000       0.00000       0.00000       0.00000       0.00000       0.00000       0.00000       0.00000       0.00000       0.00000       0.00000       0.00000       0.00000       0.00000       0.00000       0.00000       0.00000       0.00000       0.00000       0.00000       0.00000       0.00000       0.00000       0.00000       0.00000       0.00000       0.00000       0.00000       0.00000
   2  19 2889.7425    3.1750  0.8906 11.9968  0.0000  0.1066   0.1931   0.1556    0.5090   0.0000   415.3881       131.993       20.5091       16.3839       0.00000       0.00000       0.00000       0.00000       0.00000       0.00000       0.00000       0.00000       0.00000       0.00000       0.00000       0.00000       0.00000       0.00000       0.00000       0.00000       0.00000       0.00000       0.00000       0.00000       0.00000       0.00000       0.00000       0.00000       0.00000       0.00000       0.00000       0.00000       0.00000       0.00000       0.00000       0.00000       97.7998       71.3843       32.3772       8.43645       0.00000       0.00000       0.00000       0.00000       0.00000       0.00000       0.00000       0.00000       0.00000       0.00000       0.00000       0.00000       0.00000       0.00000       0.00000       0.00000       0.00000       0.00000       0.00000       0.00000       0.00000       0.00000       0.00000       0.00000       0.00000       0.00000       0.00000       0.00000       0.00000       0.00000       0.00000       0.00000
   2  24 3566.8417    2.8923  3.3713 -3.1506  0.0000  0.1443   0.1013   0.3658 1000.0000   0.0000   366.0875       47.3596       9.88345       7.58944       0.00000       0.00000       0.00000       0.00000       0.00000       0.00000       0.00000       0.00000       0.00000       0.00000       0.00000       0.00000       0.00000       0.00000       0.00000       0.00000       0.00000       0.00000       0.00000       0.00000       0.00000       0.00000       0.00000       0.00000       0.00000       0.00000       0.00000       0.00000       0.00000       0.00000       0.00000       0.00000       109.703       91.8234       46.8202       18.6900       0.00000       0.00000       0.00000       0.00000       0.00000       0.00000       0.00000       0.00000       0.00000       0.00000       0.00000       0.00000       0.00000       0.00000       0.00000       0.00000       0.00000       0.00000       0.00000       0.00000       0.00000       0.00000       0.00000       0.00000       0.00000       0.00000       0.00000       0.00000       0.00000       0.00000       0.00000       0.00000
   3  13 2137.7640    0.7328  0.5934 10.0236 -0.0041  0.0779   0.0544   0.1481    0.1938   0.0000   411.9815      -2.20706      -8.05098       4.38628      0.285108     -0.165152       0.00000       0.00000       0.00000       0.00000       0.00000       0.00000       0.00000       0.00000       0.00000       0.00000       0.00000       0.00000       0.00000       0.00000       0.00000       0.00000       0.00000       0.00000       0.00000       0.00000       0.00000       0.00000       0.00000       0.00000       0.00000       0.00000       0.00000       0.00000       0.00000       0.00000       34.7502       36.5589       26.0796       22.8021       6.89066       2.73090       0.00000       0.00000       0.00000       0.00000       0.00000       0.00000       0.00000       0.00000       0.00000       0.00000       0.00000       0.00000       0.00000       0.00000       0.00000       0.00000       0.00000       0.00000       0.00000       0.00000       0.00000       0.00000       0.00000       0.00000       0.00000       0.00000       0.00000       0.00000       0.00000       0.00000
   3  14 2273.3163    1.0582  0.6942 10.6516  0.0000  0.0657   0.0748   0.1538    0.2296   0.0000   412.1925       4.72913      -20.1303      -19.6788      -5.46851      -1.98768       0.00000       0.00000       0.00000       0.00000       0.00000       0.00000       0.00000       0.00000       0.00000       0.00000       0.00000       0.00000       0.00000       0.00000       0.00000       0.00000       0.00000       0.00000       0.00000       0.00000       0.00000       0.00000       0.00000       0.00000       0.00000       0.00000       0.00000       0.00000       0.00000       0.00000       36.6931       34.5393       23.3869       12.3659       5.49721       1.50607       0.00000       0.00000       0.00000       0.00000       0.00000       0.00000       0.00000       0.00000       0.00000       0.00000       0.00000       0.00000       0.00000       0.00000       0.00000       0.00000       0.00000       0.00000       0.00000       0.00000       0.00000       0.00000       0.00000       0.00000       0.00000       0.00000       0.00000       0.00000       0.00000       0.00000
   3  15 2407.6274    1.4005  0.9657 10.3325  0.0000  0.0729   0.0818   0.1724    0.4827   0.0000   394.0618       30.2169      -12.6482      -22.5735      -2.69035       1.00094       0.00000       0.00000       0.00000       0.00000       0.00000       0.00000       0.00000       0.00000       0.00000       0.00000       0.00000       0.00000       0.00000       0.00000       0.00000       0.00000       0.00000       0.00000       0.00000       0.00000       0.00000       0.00000       0.00000       0.00000       0.00000       0.00000       0.00000       0.00000       0.00000       0.00000       31.7025       34.2318       22.8168       19.5095       6.02710       2.53359       0.00000       0.00000       0.00000       0.00000       0.00000       0.00000       0.00000       0.00000       0.00000       0.00000       0.00000       0.00000       0.00000       0.00000       0.00000       0.00000       0.00000       0.00000       0.00000       0.00000       0.00000       0.00000       0.00000       0.00000       0.00000       0.00000       0.00000       0.00000       0.00000       0.00000
   3  16 2541.6552    2.0220  0.9082 10.7994  0.0000  0.0789   0.1160   0.1649    0.5740   0.0000   457.5679       46.3909      -7.91967      -14.7818       5.71204       3.49642       0.00000       0.00000       0.00000       0.00000       0.00000       0.00000       0.00000       0.00000       0.00000       0.00000       0.00000       0.00000       0.00000       0.00000       0.00000       0.00000       0.00000       0.00000       0.00000       0.00000       0.00000       0.00000       0.00000       0.00000       0.00000       0.00000       0.00000       0.00000       0.00000       0.00000       48.2779       47.1104       27.9334       14.3538       5.33103       2.10315       0.00000       0.00000       0.00000       0.00000       0.00000       0.00000       0.00000       0.00000       0.00000       0.00000       0.00000       0.00000       0.00000       0.00000       0.00000       0.00000       0.00000       0.00000       0.00000       0.00000       0.00000       0.00000       0.00000       0.00000       0.00000       0.00000       0.00000       0.00000       0.00000       0.00000
   3  19 2947.0354    3.7580  1.0946 -1.7019  0.0000  0.0629   0.1994   0.1472 1000.0000   0.0000   418.3791       16.1229      -8.43610       8.33409       9.15713      0.967125       0.00000       0.00000       0.00000       0.00000       0.00000       0.00000       0.00000       0.00000       0.00000       0.00000       0.00000       0.00000       0.00000       0.00000       0.00000       0.00000       0.00000       0.00000       0.00000       0.00000       0.00000       0.00000       0.00000       0.00000       0.00000       0.00000       0.00000       0.00000       0.00000       0.00000       32.9974       32.2041       23.5798       12.4369       6.22250       1.75059       0.00000       0.00000       0.00000       0.00000       0.00000       0.00000       0.00000       0.00000       0.00000       0.00000       0.00000       0.00000       0.00000       0.00000       0.00000       0.00000       0.00000       0.00000       0.00000       0.00000       0.00000       0.00000       0.00000       0.00000       0.00000       0.00000       0.00000       0.00000       0.00000       0.00000
   3  20 3082.2778    4.2141  0.8214 12.4521 -0.0034  0.0622   0.2543   0.1469    0.5115   0.0000   454.0380       17.4333       51.0367       14.1300      0.843853      -3.46390       0.00000       0.00000       0.00000       0.00000       0.00000       0.00000       0.00000       0.00000       0.00000       0.00000       0.00000       0.00000       0.00000       0.00000       0.00000       0.00000       0.00000       0.00000       0.00000       0.00000       0.00000       0.00000       0.00000       0.00000       0.00000       0.00000       0.00000       0.00000       0.00000       0.00000       37.3442       34.5161       22.8993       12.2606       4.98965       1.29789       0.00000       0.00000       0.00000       0.00000       0.00000       0.00000       0.00000       0.00000       0.00000       0.00000       0.00000       0.00000       0.00000       0.00000       0.00000       0.00000       0.00000       0.00000       0.00000       0.00000       0.00000       0.00000       0.00000       0.00000       0.00000       0.00000       0.00000       0.00000       0.00000       0.00000
   3  21 3217.7682    3.9899  1.3145 12.1071  0.0000  0.0743   0.2037   0.1934    0.6373   0.0000   462.9992       51.7557      -20.0308       19.1532      0.193432      0.931034       0.00000       0.00000       0.00000       0.00000       0.00000       0.00000       0.00000       0.00000       0.00000       0.00000       0.00000       0.00000       0.00000       0.00000       0.00000       0.00000       0.00000       0.00000       0.00000       0.00000       0.00000       0.00000       0.00000       0.00000       0.00000       0.00000       0.00000       0.00000       0.00000       0.00000       36.1321       35.1806       25.9811       17.1873       6.97077       2.29649       0.00000       0.00000       0.00000       0.00000       0.00000       0.00000       0.00000       0.00000       0.00000       0.00000       0.00000       0.00000       0.00000       0.00000       0.00000       0.00000       0.00000       0.00000       0.00000       0.00000       0.00000       0.00000       0.00000       0.00000       0.00000       0.00000       0.00000       0.00000       0.00000       0.00000
   3  22 3353.6825    3.4529  1.5321 12.2658  0.0000  0.0784   0.1644   0.2299    0.3632   0.0000   406.7951       60.7645       13.2396      -5.51126      0.710782       1.40829       0.00000       0.00000       0.00000       0.00000       0.00000       0.00000       0.00000       0.00000       0.00000       0.00000       0.00000       0.00000       0.00000       0.00000       0.00000       0.00000       0.00000       0.00000       0.00000       0.00000       0.00000       0.00000       0.00000       0.00000       0.00000       0.00000       0.00000       0.00000       0.00000       0.00000       38.2899       37.5629       27.2816       17.5419       7.23452       2.42067       0.00000       0.00000       0.00000       0.00000       0.00000       0.00000       0.00000       0.00000       0.00000       0.00000       0.00000       0.00000       0.00000       0.00000       0.00000       0.00000       0.00000       0.00000       0.00000       0.00000       0.00000       0.00000       0.00000       0.00000       0.00000       0.00000       0.00000       0.00000       0.00000       0.00000
   3  23 3489.7475    2.9014  2.0352 12.1148  0.0000  0.0997   0.1399   0.2979    0.2720   0.0000   365.0617     -0.646790       1.39720      -1.24185       12.5151      -7.66532       0.00000       0.00000       0.00000       0.00000       0.00000       0.00000       0.00000       0.00000       0.00000       0.00000       0.00000       0.00000       0.00000       0.00000       0.00000       0.00000       0.00000       0.00000       0.00000       0.00000       0.00000       0.00000       0.00000       0.00000       0.00000       0.00000       0.00000       0.00000       0.00000       0.00000       46.9507       49.0885       35.9776       17.8780       9.90418       3.14790       0.00000       0.00000       0.00000       0.00000       0.00000       0.00000       0.00000       0.00000       0.00000       0.00000       0.00000       0.00000       0.00000       0.00000       0.00000       0.00000       0.00000       0.00000       0.00000       0.00000       0.00000       0.00000       0.00000       0.00000       0.00000       0.00000       0.00000       0.00000       0.00000       0.00000
   4  11 1914.7094    0.4783  0.3457  9.1479 -0.0016  0.0600   0.0399   0.0845    0.1144   0.0000   432.7164      -7.11395       4.24928       8.91741      -1.06979       2.42391     -0.270248      0.109351       0.00000       0.00000       0.00000       0.00000       0.00000       0.00000       0.00000       0.00000       0.00000       0.00000       0.00000       0.00000       0.00000       0.00000       0.00000       0.00000       0.00000       0.00000       0.00000       0.00000       0.00000       0.00000       0.00000       0.00000       0.00000       0.00000       0.00000       0.00000       29.8065       32.4913       22.6824       14.1860       5.82549       2.44495      0.912851      0.253429       0.00000       0.00000       0.00000       0.00000       0.00000       0.00000       0.00000       0.00000       0.00000       0.00000       0.00000       0.00000       0.00000       0.00000       0.00000       0.00000       0.00000       0.00000       0.00000       0.00000       0.00000       0.00000       0.00000       0.00000       0.00000       0.00000       0.00000       0.00000
   4  12 2051.7252    0.7383  0.5092  9.5947 -0.0079  0.0516   0.0574   0.1298    0.1536   0.0000   439.1897      -6.89116      -1.19608       6.93928      -2.98256       2.25143      0.388091      0.194394       0.00000       0.00000       0.00000       0.00000       0.00000       0.00000       0.00000       0.00000       0.00000       0.00000       0.00000       0.00000       0.00000       0.00000       0.00000       0.00000       0.00000       0.00000       0.00000       0.00000       0.00000       0.00000       0.00000       0.00000       0.00000       0.00000       0.00000       0.00000       23.4997       28.1017       18.5411       11.9944       6.28835       2.97394       1.12324      0.320924       0.00000       0.00000       0.00000       0.00000       0.00000       0.00000       0.00000       0.00000       0.00000       0.00000       0.00000       0.00000       0.00000       0.00000       0.00000       0.00000       0.00000       0.00000       0.00000       0.00000       0.00000       0.00000       0.00000       0.00000       0.00000       0.00000       0.00000       0.00000
   4  13 2188.3506    0.8463  0.5920  9.5464 -0.0138  0.0595   0.0574   0.1327    0.2850   0.0000   439.9806       6.35857      -15.4816      -18.9435       6.20183      -2.21295      -2.56801      0.172021       0.00000       0.00000       0.00000       0.00000       0.00000       0.00000       0.00000       0.00000       0.00000       0.00000       0.00000       0.00000       0.00000       0.00000       0.00000       0.00000       0.00000       0.00000       0.00000       0.00000       0.00000       0.00000       0.00000       0.00000       0.00000       0.00000       0.00000       0.00000       17.9224       21.0689       17.7958       12.5311       9.40168       3.33969       1.78862      0.425799       0.00000       0.00000       0.00000       0.00000       0.00000       0.00000       0.00000       0.00000       0.00000       0.00000       0.00000       0.00000       0.00000       0.00000       0.00000       0.00000       0.00000       0.00000       0.00000       0.00000       0.00000       0.00000       0.00000       0.00000       0.00000       0.00000       0.00000       0.00000
   4  15 2458.4669    1.5698  0.9263 10.2196  0.0104  0.0646   0.0804   0.1810    0.6888   0.0000   416.8100       56.7312      -13.8864      -7.81905       17.8055       11.7012     -0.942426      -1.20803       0.00000       0.00000       0.00000       0.00000       0.00000       0.00000       0.00000       0.00000       0.00000       0.00000       0.00000       0.00000       0.00000       0.00000       0.00000       0.00000       0.00000       0.00000       0.00000       0.00000       0.00000       0.00000       0.00000       0.00000       0.00000       0.00000       0.00000       0.00000       25.5461       29.3992       21.9468       16.4398       9.61464       4.50723       1.67212      0.502834       0.00000       0.00000       0.00000       0.00000       0.00000       0.00000       0.00000       0.00000       0.00000       0.00000       0.00000       0.00000       0.00000       0.00000       0.00000       0.00000       0.00000       0.00000       0.00000       0.00000       0.00000       0.00000       0.00000       0.00000       0.00000       0.00000       0.00000       0.00000
   4  18 2864.2016    3.4061  0.7466 11.7123  0.0063  0.0499   0.1804   0.1197    0.5250   0.0000   421.1965       32.9911       14.9458       12.0186       2.72909      -1.47168       1.32179     0.0932452       0.00000       0.00000       0.00000       0.00000       0.00000       0.00000       0.00000       0.00000       0.00000       0.00000       0.00000       0.00000       0.00000       0.00000       0.00000       0.00000       0.00000       0.00000       0.00000       0.00000       0.00000       0.00000       0.00000       0.00000       0.00000       0.00000       0.00000       0.00000       19.9944       19.3657       16.7204       11.1463       7.17891       3.09521       1.31543      0.294690       0.00000       0.00000       0.00000       0.00000       0.00000       0.00000       0.00000       0.00000       0.00000       0.00000       0.00000       0.00000       0.00000       0.00000       0.00000       0.00000       0.00000       0.00000       0.00000       0.00000       0.00000       0.00000       0.00000       0.00000       0.00000       0.00000       0.00000       0.00000
   4  19 3000.1734    3.7094  0.6934 12.3189 -0.0086  0.0561   0.2381   0.1287    0.3690   0.0000   431.3553       50.3048      -19.2092       3.88131       12.9560       1.96171      -1.32869      0.407925       0.00000       0.00000       0.00000       0.00000       0.00000       0.00000       0.00000       0.00000       0.00000       0.00000       0.00000       0.00000       0.00000       0.00000       0.00000       0.00000       0.00000       0.00000       0.00000       0.00000       0.00000       0.00000       0.00000       0.00000       0.00000       0.00000       0.00000       0.00000       20.9224       25.5701       16.1663       16.0506       7.13360       3.99816       1.07411      0.513123       0.00000       0.00000       0.00000       0.00000       0.00000       0.00000       0.00000       0.00000       0.00000       0.00000       0.00000       0.00000       0.00000       0.00000       0.00000       0.00000       0.00000       0.00000       0.00000       0.00000       0.00000       0.00000       0.00000       0.00000       0.00000       0.00000       0.00000       0.00000
   4  21 3271.8068    3.6376  1.0401 12.6231 -0.0040  0.0706   0.2084   0.1813    0.4070   0.0000   414.9945       77.5288      -7.26115       10.0163      -14.5911      -9.91602      -1.51586     -0.546407       0.00000       0.00000       0.00000       0.00000       0.00000       0.00000       0.00000       0.00000       0.00000       0.00000       0.00000       0.00000       0.00000       0.00000       0.00000       0.00000       0.00000       0.00000       0.00000       0.00000       0.00000       0.00000       0.00000       0.00000       0.00000       0.00000       0.00000       0.00000       27.0803       27.4828       24.9644       15.6631       9.14554       4.96208       1.99332      0.442498       0.00000       0.00000       0.00000       0.00000       0.00000       0.00000       0.00000       0.00000       0.00000       0.00000       0.00000       0.00000       0.00000       0.00000       0.00000       0.00000       0.00000       0.00000       0.00000       0.00000       0.00000       0.00000       0.00000       0.00000       0.00000       0.00000       0.00000       0.00000
   4  22 3408.1360    3.2898  1.9258 11.8076 -0.0099  0.0850   0.1437   0.2553    0.4134   0.0000   426.5091      -45.9304       28.1465       20.2664      -1.09519      -3.64236      -3.04375    -0.0928585       0.00000       0.00000       0.00000       0.00000       0.00000       0.00000       0.00000       0.00000       0.00000       0.00000       0.00000       0.00000       0.00000       0.00000       0.00000       0.00000       0.00000       0.00000       0.00000       0.00000       0.00000       0.00000       0.00000       0.00000       0.00000       0.00000       0.00000       0.00000       31.3921       34.6544       27.9396       20.2803       11.1673       6.23757       2.25211      0.632650       0.00000       0.00000       0.00000       0.00000       0.00000       0.00000       0.00000       0.00000       0.00000       0.00000       0.00000       0.00000       0.00000       0.00000       0.00000       0.00000       0.00000       0.00000       0.00000       0.00000       0.00000       0.00000       0.00000       0.00000       0.00000       0.00000       0.00000       0.00000
   4  23 3544.5303    2.6884  3.1193 11.4909 -0.0089  0.1162   0.0922   0.3050    0.2141   0.0000   433.8848       70.7608      -28.7506      -12.5401       20.5653     -0.296436      -6.04838     0.0975962       0.00000       0.00000       0.00000       0.00000       0.00000       0.00000       0.00000       0.00000       0.00000       0.00000       0.00000       0.00000       0.00000       0.00000       0.00000       0.00000       0.00000       0.00000       0.00000       0.00000       0.00000       0.00000       0.00000       0.00000       0.00000       0.00000       0.00000       0.00000       44.8892       49.0734       40.3105       27.4604       17.1199       7.92206       3.27957      0.806787       0.00000       0.00000       0.00000       0.00000       0.00000       0.00000       0.00000       0.00000       0.00000       0.00000       0.00000       0.00000       0.00000       0.00000       0.00000       0.00000       0.00000       0.00000       0.00000       0.00000       0.00000       0.00000       0.00000       0.00000       0.00000       0.00000       0.00000       0.00000
   4  24 3681.7490    2.1875  3.4389 11.3403 -0.0029  0.1343   0.0785   0.3620    0.1886   0.0000   503.3734       180.442       23.0326      -8.75375      -12.7601      -2.30367      -4.35952     -0.996560       0.00000       0.00000       0.00000       0.00000       0.00000       0.00000       0.00000       0.00000       0.00000       0.00000       0.00000       0.00000       0.00000       0.00000       0.00000       0.00000       0.00000       0.00000       0.00000       0.00000       0.00000       0.00000       0.00000       0.00000       0.00000       0.00000       0.00000       0.00000       55.4453       59.3516       47.3913       31.7043       17.2639       9.25801       3.43291      0.921170       0.00000       0.00000       0.00000       0.00000       0.00000       0.00000       0.00000       0.00000       0.00000       0.00000       0.00000       0.00000       0.00000       0.00000       0.00000       0.00000       0.00000       0.00000       0.00000       0.00000       0.00000       0.00000       0.00000       0.00000       0.00000       0.00000       0.00000       0.00000
   5  11 1960.5087    0.4648  0.4881  9.2204  0.0020  0.0516   0.0305   0.0932    0.1198   0.0000   464.0145       24.5540      -6.28671      -5.55013       10.2898      -4.19329       3.41101       1.85833     -0.378736    0.00556127       0.00000       0.00000       0.00000       0.00000       0.00000       0.00000       0.00000       0.00000       0.00000       0.00000       0.00000       0.00000       0.00000       0.00000       0.00000       0.00000       0.00000       0.00000       0.00000       0.00000       0.00000       0.00000       0.00000       0.00000       0.00000       0.00000       16.4869       16.9533       17.9011       11.0545       7.39826       4.68736       2.26361       1.19750      0.375001     0.0623750       0.00000       0.00000       0.00000       0.00000       0.00000       0.00000       0.00000       0.00000       0.00000       0.00000       0.00000       0.00000       0.00000       0.00000       0.00000       0.00000       0.00000       0.00000       0.00000       0.00000       0.00000       0.00000       0.00000       0.00000       0.00000       0.00000
   5  13 2235.3889    0.9597  0.6376 10.2753  0.0067  0.0519   0.0530   0.1139    0.1334   0.0000   425.9530       6.90777       37.8035      -7.66611      -13.5192       11.4300      -1.51289      -2.33938      0.380906   -0.00348901       0.00000       0.00000       0.00000       0.00000       0.00000       0.00000       0.00000       0.00000       0.00000       0.00000       0.00000       0.00000       0.00000       0.00000       0.00000       0.00000       0.00000       0.00000       0.00000       0.00000       0.00000       0.00000       0.00000       0.00000       0.00000       0.00000       13.4219       19.8441       13.7100       13.4226       6.07049       6.20693       1.59140       1.41116      0.287498      0.117959       0.00000       0.00000       0.00000       0.00000       0.00000       0.00000       0.00000       0.00000       0.00000       0.00000       0.00000       0.00000       0.00000       0.00000       0.00000       0.00000       0.00000       0.00000       0.00000       0.00000       0.00000       0.00000       0.00000       0.00000       0.00000       0.00000
   5  15 2505.9922    1.7907  0.7890 10.7783 -0.0235  0.0519   0.0975   0.1358    0.3062   0.0000   420.3934      -5.00073       29.5593       20.8734      -22.1219       10.6406       2.69976      0.189759      0.724742     -0.124563       0.00000       0.00000       0.00000       0.00000       0.00000       0.00000       0.00000       0.00000       0.00000       0.00000       0.00000       0.00000       0.00000       0.00000       0.00000       0.00000       0.00000       0.00000       0.00000       0.00000       0.00000       0.00000       0.00000       0.00000       0.00000       0.00000       18.6144       21.5203       18.9383       12.2813       7.22867       3.91095       1.97931      0.812061      0.294684     0.0691310       0.00000       0.00000       0.00000       0.00000       0.00000       0.00000       0.00000       0.00000       0.00000       0.00000       0.00000       0.00000       0.00000       0.00000       0.00000       0.00000       0.00000       0.00000       0.00000       0.00000       0.00000       0.00000       0.00000       0.00000       0.00000       0.00000
   5  16 2641.2358    2.3919  0.6158 11.5566 -0.0092  0.0635   0.1371   0.1031    0.2659   0.0000   453.9881      -4.53107       21.2637       2.98161       7.77644       4.30471       1.36175     -0.496586     -0.133787     -0.131774       0.00000       0.00000       0.00000       0.00000       0.00000       0.00000       0.00000       0.00000       0.00000       0.00000       0.00000       0.00000       0.00000       0.00000       0.00000       0.00000       0.00000       0.00000       0.00000       0.00000       0.00000       0.00000       0.00000       0.00000       0.00000       0.00000       13.1959       21.6198       11.6647       15.7298       7.54969       7.13094       1.85581       1.58297      0.274796      0.150918       0.00000       0.00000       0.00000       0.00000       0.00000       0.00000       0.00000       0.00000       0.00000       0.00000       0.00000       0.00000       0.00000       0.00000       0.00000       0.00000       0.00000       0.00000       0.00000       0.00000       0.00000       0.00000       0.00000       0.00000       0.00000       0.00000
   5  17 2777.3418    3.0672  0.9757 10.5681 -0.0027  0.0515   0.1387   0.1539    1.0551   0.0000   446.3279       36.9244      -3.06671      -4.19175       18.5546     -0.229550    -0.0740253    -0.0508869     -0.340406    0.00678649       0.00000       0.00000       0.00000       0.00000       0.00000       0.00000       0.00000       0.00000       0.00000       0.00000       0.00000       0.00000       0.00000       0.00000       0.00000       0.00000       0.00000       0.00000       0.00000       0.00000       0.00000       0.00000       0.00000       0.00000       0.00000       0.00000       14.6101       17.9759       13.9074       12.6422       8.04882       5.46014       2.25152       1.12431      0.345608     0.0951249       0.00000       0.00000       0.00000       0.00000       0.00000       0.00000       0.00000       0.00000       0.00000       0.00000       0.00000       0.00000       0.00000       0.00000       0.00000       0.00000       0.00000       0.00000       0.00000       0.00000       0.00000       0.00000       0.00000       0.00000       0.00000       0.00000
   5  18 2913.6616    3.5148  1.0494  3.1939 -0.0003  0.0658   0.1614   0.1602   16.1179   0.0000   424.4753       30.5662      -20.9962      -20.7296      -1.21516       8.10858      -3.46117      -2.46783      0.124549     -0.198497       0.00000       0.00000       0.00000       0.00000       0.00000       0.00000       0.00000       0.00000       0.00000       0.00000       0.00000       0.00000       0.00000       0.00000       0.00000       0.00000       0.00000       0.00000       0.00000       0.00000       0.00000       0.00000       0.00000       0.00000       0.00000       0.00000       24.5988       27.4396       23.3157       15.9124       10.2542       5.71631       3.09719       1.27623      0.418863     0.0948563       0.00000       0.00000       0.00000       0.00000       0.00000       0.00000       0.00000       0.00000       0.00000       0.00000       0.00000       0.00000       0.00000       0.00000       0.00000       0.00000       0.00000       0.00000       0.00000       0.00000       0.00000       0.00000       0.00000       0.00000       0.00000       0.00000
   5  19 3050.0907    4.0432  1.2019 12.0267  0.0125  0.0680   0.2002   0.1938    0.8064   0.0000   405.1459     -0.783723       12.3592       29.2590       2.45207      -5.03944       1.87400     -0.651920     -0.118886      0.263509       0.00000       0.00000       0.00000       0.00000       0.00000       0.00000       0.00000       0.00000       0.00000       0.00000       0.00000       0.00000       0.00000       0.00000       0.00000       0.00000       0.00000       0.00000       0.00000       0.00000       0.00000       0.00000       0.00000       0.00000       0.00000       0.00000       20.7180       24.7159       23.7146       17.3536       12.9379       6.36370       4.34004       1.47562      0.658747      0.127335       0.00000       0.00000       0.00000       0.00000       0.00000       0.00000       0.00000       0.00000       0.00000       0.00000       0.00000       0.00000       0.00000       0.00000       0.00000       0.00000       0.00000       0.00000       0.00000       0.00000       0.00000       0.00000       0.00000       0.00000       0.00000       0.00000
   5  20 3186.2819    4.3487  0.7885 12.8100  0.0145  0.0750   0.2415   0.1698    0.4881   0.0000   402.2871       29.7431       57.9008       37.1128      -3.85170      -3.10407       3.29751      -1.10519      0.349496    -0.0375535       0.00000       0.00000       0.00000       0.00000       0.00000       0.00000       0.00000       0.00000       0.00000       0.00000       0.00000       0.00000       0.00000       0.00000       0.00000       0.00000       0.00000       0.00000       0.00000       0.00000       0.00000       0.00000       0.00000       0.00000       0.00000       0.00000       28.9688       30.9003       30.2540       19.5482       10.4416       6.08582       3.39950       1.41973      0.503266      0.113982       0.00000       0.00000       0.00000       0.00000       0.00000       0.00000       0.00000       0.00000       0.00000       0.00000       0.00000       0.00000       0.00000       0.00000       0.00000       0.00000       0.00000       0.00000       0.00000       0.00000       0.00000       0.00000       0.00000       0.00000       0.00000       0.00000
   5  21 3322.6916    3.3449  1.3078 12.6788 -0.0179  0.0832   0.1584   0.2094    0.4350   0.0000   490.0901       96.9921       21.8365      -1.67952       5.72096      -4.24451       2.73151      0.962821      0.103319      0.175205       0.00000       0.00000       0.00000       0.00000       0.00000       0.00000       0.00000       0.00000       0.00000       0.00000       0.00000       0.00000       0.00000       0.00000       0.00000       0.00000       0.00000       0.00000       0.00000       0.00000       0.00000       0.00000       0.00000       0.00000       0.00000       0.00000       22.9325       29.8709       23.2932       20.7764       14.1134       8.05693       4.40690       1.76876      0.639963      0.172372       0.00000       0.00000       0.00000       0.00000       0.00000       0.00000       0.00000       0.00000       0.00000       0.00000       0.00000       0.00000       0.00000       0.00000       0.00000       0.00000       0.00000       0.00000       0.00000       0.00000       0.00000       0.00000       0.00000       0.00000       0.00000       0.00000
   6  10 1866.1124    0.3928  0.3796  9.0980  0.0118  0.0393   0.0255   0.0852    0.0850   0.0000   457.2704       1.96721      -6.15589      -5.78219       6.51066      -2.34665      -3.53545     0.0657389      0.307770     0.0865134      0.116120    -0.0406295       0.00000       0.00000       0.00000       0.00000       0.00000       0.00000       0.00000       0.00000       0.00000       0.00000       0.00000       0.00000       0.00000       0.00000       0.00000       0.00000       0.00000       0.00000       0.00000       0.00000       0.00000       0.00000       0.00000       0.00000       8.91375       11.5643       10.3530       9.18819       5.92236       4.26321       2.32918       1.09555      0.630578      0.252374     0.0782528     0.0186033       0.00000       0.00000       0.00000       0.00000       0.00000       0.00000       0.00000       0.00000       0.00000       0.00000       0.00000       0.00000       0.00000       0.00000       0.00000       0.00000       0.00000       0.00000       0.00000       0.00000       0.00000       0.00000       0.00000       0.00000
   6  11 2004.0522    0.5856  0.4261  9.3171  0.0001  0.0417   0.0376   0.0960    0.1086   0.0000   433.1005      -4.76400       13.6680       5.66964       8.29143      -1.82272      -1.73990      0.393545     -0.504345     0.0521772    -0.0228028    0.00226383       0.00000       0.00000       0.00000       0.00000       0.00000       0.00000       0.00000       0.00000       0.00000       0.00000       0.00000       0.00000       0.00000       0.00000       0.00000       0.00000       0.00000       0.00000       0.00000       0.00000       0.00000       0.00000       0.00000       0.00000       10.2267       11.0087       13.7066       9.18163       5.45847       4.89051       2.46888       1.10172      0.766372      0.296760     0.0731297     0.0141630       0.00000       0.00000       0.00000       0.00000       0.00000       0.00000       0.00000       0.00000       0.00000       0.00000       0.00000       0.00000       0.00000       0.00000       0.00000       0.00000       0.00000       0.00000       0.00000       0.00000       0.00000       0.00000       0.00000       0.00000
   6  13 2279.7251    0.9409  0.9039 10.1779  0.0013  0.0657   0.0440   0.1328    0.1571   0.0000   451.6279      -23.9689     -0.608398       17.3019       22.1192     -0.238969      0.355898     -0.938939     -0.115101     0.0624962     0.0311705   -0.00231013       0.00000       0.00000       0.00000       0.00000       0.00000       0.00000       0.00000       0.00000       0.00000       0.00000       0.00000       0.00000       0.00000       0.00000       0.00000       0.00000       0.00000       0.00000       0.00000       0.00000       0.00000       0.00000       0.00000       0.00000       14.6322       17.2273       14.5695       14.5131       10.3938       6.70069       4.62288       2.02934       1.13355      0.343045      0.113195     0.0270964       0.00000       0.00000       0.00000       0.00000       0.00000       0.00000       0.00000       0.00000       0.00000       0.00000       0.00000       0.00000       0.00000       0.00000       0.00000       0.00000       0.00000       0.00000       0.00000       0.00000       0.00000       0.00000       0.00000       0.00000
   6  14 2415.5467    1.4369  0.7633 10.6993 -0.0020  0.0420   0.0660   0.0993    0.1469   0.0000   437.3232       2.35000       22.7563     -0.760225      -7.51846       1.17072      -4.12176     -0.452507      0.937195      0.152679    0.00809818     0.0104020       0.00000       0.00000       0.00000       0.00000       0.00000       0.00000       0.00000       0.00000       0.00000       0.00000       0.00000       0.00000       0.00000       0.00000       0.00000       0.00000       0.00000       0.00000       0.00000       0.00000       0.00000       0.00000       0.00000       0.00000       11.1915       13.8096       12.2872       9.82200       7.13617       4.59449       2.67491       1.37548      0.611456      0.246383     0.0786980     0.0175247       0.00000       0.00000       0.00000       0.00000       0.00000       0.00000       0.00000       0.00000       0.00000       0.00000       0.00000       0.00000       0.00000       0.00000       0.00000       0.00000       0.00000       0.00000       0.00000       0.00000       0.00000       0.00000       0.00000       0.00000
   6  15 2551.1239    1.8946  0.6776 11.5257 -0.0035  0.0512   0.0974   0.0910    0.1373   0.0000   430.4746       9.58883       2.86816       5.38154       2.54114      0.536359      0.862088     -0.826237       1.21412     -0.201094     0.0554860     0.0259412       0.00000       0.00000       0.00000       0.00000       0.00000       0.00000       0.00000       0.00000       0.00000       0.00000       0.00000       0.00000       0.00000       0.00000       0.00000       0.00000       0.00000       0.00000       0.00000       0.00000       0.00000       0.00000       0.00000       0.00000       11.0320       16.1879       12.1358       11.8037       7.90552       5.64739       3.23779       1.55667      0.814637      0.300186     0.0936900     0.0270630       0.00000       0.00000       0.00000       0.00000       0.00000       0.00000       0.00000       0.00000       0.00000       0.00000       0.00000       0.00000       0.00000       0.00000       0.00000       0.00000       0.00000       0.00000       0.00000       0.00000       0.00000       0.00000       0.00000       0.00000
   6  16 2687.1710    2.3482  0.8230 11.8837 -0.0180  0.0462   0.1059   0.1168    0.1683   0.0000   449.1226      -9.29457      -4.98505      -8.68370       8.40873       1.85208      -1.61903      -2.31102     -0.239524      0.152248     -0.108337    -0.0361355       0.00000       0.00000       0.00000       0.00000       0.00000       0.00000       0.00000       0.00000       0.00000       0.00000       0.00000       0.00000       0.00000       0.00000       0.00000       0.00000       0.00000       0.00000       0.00000       0.00000       0.00000       0.00000       0.00000       0.00000       11.1926       12.7115       12.2649       9.84238       7.86559       5.28106       3.12824       1.59569      0.736365      0.282756     0.0924716     0.0180125       0.00000       0.00000       0.00000       0.00000       0.00000       0.00000       0.00000       0.00000       0.00000       0.00000       0.00000       0.00000       0.00000       0.00000       0.00000       0.00000       0.00000       0.00000       0.00000       0.00000       0.00000       0.00000       0.00000       0.00000
   6  17 2823.6698    2.8885  0.7332 12.2437  0.0016  0.0523   0.1482   0.1187    0.1570   0.0000   432.3359      0.111319       2.48959       14.1544      -5.20083    -0.0842363      -1.79883     -0.442388       1.08035    -0.0193251    -0.0733275    -0.0183836       0.00000       0.00000       0.00000       0.00000       0.00000       0.00000       0.00000       0.00000       0.00000       0.00000       0.00000       0.00000       0.00000       0.00000       0.00000       0.00000       0.00000       0.00000       0.00000       0.00000       0.00000       0.00000       0.00000       0.00000       14.4889       12.9558       13.7913       12.5683       8.59127       5.03656       3.52196       2.14146      0.825700      0.298075     0.0828194     0.0150104       0.00000       0.00000       0.00000       0.00000       0.00000       0.00000       0.00000       0.00000       0.00000       0.00000       0.00000       0.00000       0.00000       0.00000       0.00000       0.00000       0.00000       0.00000       0.00000       0.00000       0.00000       0.00000       0.00000       0.00000
   6  18 2960.7215    3.5575  0.7156 12.6452 -0.0098  0.0432   0.2004   0.1087    0.1790   0.0000   450.5579       16.4346       29.9189       8.10275       12.8283       11.4285      -7.71990    -0.0181554     0.0965475     -0.191770     0.0707022     0.0435927       0.00000       0.00000       0.00000       0.00000       0.00000       0.00000       0.00000       0.00000       0.00000       0.00000       0.00000       0.00000       0.00000       0.00000       0.00000       0.00000       0.00000       0.00000       0.00000       0.00000       0.00000       0.00000       0.00000       0.00000       11.2108       12.8267       12.1629       9.60812       6.73690       5.03528       2.88040       1.22225      0.747344      0.307007     0.0820298     0.0187700       0.00000       0.00000       0.00000       0.00000       0.00000       0.00000       0.00000       0.00000       0.00000       0.00000       0.00000       0.00000       0.00000       0.00000       0.00000       0.00000       0.00000       0.00000       0.00000       0.00000       0.00000       0.00000       0.00000       0.00000
   6  19 3097.3741    3.9863  0.8429 12.4070  0.0022  0.0458   0.1880   0.1096    0.2557   0.0000   425.3476       37.2182       12.9495       24.6840      -3.65399       1.54609       3.06309     -0.384855       1.01359      0.256507     0.0217145     0.0172037       0.00000       0.00000       0.00000       0.00000       0.00000       0.00000       0.00000       0.00000       0.00000       0.00000       0.00000       0.00000       0.00000       0.00000       0.00000       0.00000       0.00000       0.00000       0.00000       0.00000       0.00000       0.00000       0.00000       0.00000       12.2000       13.5269       11.6399       10.1332       8.94456       5.50213       3.62715       1.52833      0.812421      0.245378     0.0951441     0.0194955       0.00000       0.00000       0.00000       0.00000       0.00000       0.00000       0.00000       0.00000       0.00000       0.00000       0.00000       0.00000       0.00000       0.00000       0.00000       0.00000       0.00000       0.00000       0.00000       0.00000       0.00000       0.00000       0.00000       0.00000
   6  20 3234.0935    3.7934  1.2473 12.9112 -0.0029  0.0668   0.1675   0.1514    0.2379   0.0000   414.8962       39.6714      -15.6240       13.2692      -4.14373       9.50150       4.42603      -1.35929       1.01907  -0.000857248     -0.142475   -0.00725566       0.00000       0.00000       0.00000       0.00000       0.00000       0.00000       0.00000       0.00000       0.00000       0.00000       0.00000       0.00000       0.00000       0.00000       0.00000       0.00000       0.00000       0.00000       0.00000       0.00000       0.00000       0.00000       0.00000       0.00000       19.4018       22.6003       18.1354       15.9227       12.4341       8.55005       4.59787       2.38570      0.893038      0.385036      0.102595     0.0247960       0.00000       0.00000       0.00000       0.00000       0.00000       0.00000       0.00000       0.00000       0.00000       0.00000       0.00000       0.00000       0.00000       0.00000       0.00000       0.00000       0.00000       0.00000       0.00000       0.00000       0.00000       0.00000       0.00000       0.00000
   6  21 3370.9472    3.7699  1.7780 11.6430 -0.0146  0.0692   0.1241   0.1921    0.4827   0.0000   418.5253       31.9337      -14.2426       5.16629       15.0543      -5.72952      -2.04623       2.13291     -0.859900      -1.12035    0.00378089     0.0641940       0.00000       0.00000       0.00000       0.00000       0.00000       0.00000       0.00000       0.00000       0.00000       0.00000       0.00000       0.00000       0.00000       0.00000       0.00000       0.00000       0.00000       0.00000       0.00000       0.00000       0.00000       0.00000       0.00000       0.00000       17.9244       21.1015       18.7624       16.0673       12.0820       7.98432       4.94094       2.51276       1.17131      0.440707      0.131140     0.0288797       0.00000       0.00000       0.00000       0.00000       0.00000       0.00000       0.00000       0.00000       0.00000       0.00000       0.00000       0.00000       0.00000       0.00000       0.00000       0.00000       0.00000       0.00000       0.00000       0.00000       0.00000       0.00000       0.00000       0.00000
   6  22 3508.4477    3.0178  2.4644 11.3394  0.0102  0.0905   0.0928   0.2547    0.3056   0.0000   471.3519       47.0545       33.4054       44.8579       3.21258       3.66211      -8.67054      -10.2380       2.90319      0.151382      0.110127    -0.0357530       0.00000       0.00000       0.00000       0.00000       0.00000       0.00000       0.00000       0.00000       0.00000       0.00000       0.00000       0.00000       0.00000       0.00000       0.00000       0.00000       0.00000       0.00000       0.00000       0.00000       0.00000       0.00000       0.00000       0.00000       24.4410       29.2092       27.8271       21.8997       15.9224       9.90962       6.37152       3.50789       1.61255      0.596259      0.191395     0.0368608       0.00000       0.00000       0.00000       0.00000       0.00000       0.00000       0.00000       0.00000       0.00000       0.00000       0.00000       0.00000       0.00000       0.00000       0.00000       0.00000       0.00000       0.00000       0.00000       0.00000       0.00000       0.00000       0.00000       0.00000
   6  23 3646.1845    2.3717  3.1317 11.3253  0.0015  0.1235   0.0685   0.3140    0.2022   0.0000   456.3263      -36.2441       32.0090      0.624124      -27.8299       25.6127       8.81745     -0.168632      -6.18397      -1.02875      0.382303     0.0328247       0.00000       0.00000       0.00000       0.00000       0.00000       0.00000       0.00000       0.00000       0.00000       0.00000       0.00000       0.00000       0.00000       0.00000       0.00000       0.00000       0.00000       0.00000       0.00000       0.00000       0.00000       0.00000       0.00000       0.00000       26.4756       36.5538       32.2321       29.4358       21.1263       14.8021       8.80122       5.14498       2.26636      0.939154      0.273221     0.0615733       0.00000       0.00000       0.00000       0.00000       0.00000       0.00000       0.00000       0.00000       0.00000       0.00000       0.00000       0.00000       0.00000       0.00000       0.00000       0.00000       0.00000       0.00000       0.00000       0.00000       0.00000       0.00000       0.00000       0.00000
   7  10 1906.8546    0.4490  0.3695  9.1888 -0.0176  0.0341   0.0333   0.0736    0.0918   0.0000   428.6106      -5.76299       11.7555      0.886420      -1.14871      -2.17216       3.91815       1.24217       1.42051      0.516483    -0.0303947     0.0420315     0.0149790   -0.00225835       0.00000       0.00000       0.00000       0.00000       0.00000       0.00000       0.00000       0.00000       0.00000       0.00000       0.00000       0.00000       0.00000       0.00000       0.00000       0.00000       0.00000       0.00000       0.00000       0.00000       0.00000       0.00000       8.88439       10.9331       9.75988       8.39587       6.54873       4.68663       3.10831       1.48559      0.733417      0.340387      0.140351     0.0507081     0.0128895    0.00307096       0.00000       0.00000       0.00000       0.00000       0.00000       0.00000       0.00000       0.00000       0.00000       0.00000       0.00000       0.00000       0.00000       0.00000       0.00000       0.00000       0.00000       0.00000       0.00000       0.00000       0.00000       0.00000
   7  11 2045.8890    0.6211  0.4656  9.3973  0.0078  0.0321   0.0358   0.0832    0.0941   0.0000   418.6699       4.10545       4.23978       2.30473      -5.57523       4.75301      -1.51653      -1.15215       1.38725    -0.0325430    -0.0432685   -0.00157903   0.000985046   -0.00331411       0.00000       0.00000       0.00000       0.00000       0.00000       0.00000       0.00000       0.00000       0.00000       0.00000       0.00000       0.00000       0.00000       0.00000       0.00000       0.00000       0.00000       0.00000       0.00000       0.00000       0.00000       0.00000       8.02806       8.75507       9.21168       7.90651       5.33333       3.56063       2.35092       1.47898      0.808184      0.397976      0.161481     0.0543371     0.0128537    0.00241540       0.00000       0.00000       0.00000       0.00000       0.00000       0.00000       0.00000       0.00000       0.00000       0.00000       0.00000       0.00000       0.00000       0.00000       0.00000       0.00000       0.00000       0.00000       0.00000       0.00000       0.00000       0.00000
   7  12 2184.5310    0.8688  0.6540  9.7615 -0.0004  0.0404   0.0398   0.0985    0.1272   0.0000   433.8330      -3.20913       8.19535       4.13329      0.765490       4.24333      0.553725       2.38209      0.751388     -0.205613      0.233908     0.0404138    -0.0227128    0.00207502       0.00000       0.00000       0.00000       0.00000       0.00000       0.00000       0.00000       0.00000       0.00000       0.00000       0.00000       0.00000       0.00000       0.00000       0.00000       0.00000       0.00000       0.00000       0.00000       0.00000       0.00000       0.00000       8.95381       9.21346       9.15903       8.73667       6.33676       4.72746       3.18905       1.83965       1.02980      0.490718      0.206699     0.0613999     0.0169298    0.00345872       0.00000       0.00000       0.00000       0.00000       0.00000       0.00000       0.00000       0.00000       0.00000       0.00000       0.00000       0.00000       0.00000       0.00000       0.00000       0.00000       0.00000       0.00000       0.00000       0.00000       0.00000       0.00000
   7  13 2322.1710    1.1529  0.8223 10.4024  0.0013  0.0515   0.0496   0.1090    0.1467   0.0000   419.1026      -2.00226       1.32885      -5.19099      -1.00308      -6.72984      -5.99244       3.22497     -0.167840     -0.165726     -0.239613     0.0152259   -0.00355873   -0.00564514       0.00000       0.00000       0.00000       0.00000       0.00000       0.00000       0.00000       0.00000       0.00000       0.00000       0.00000       0.00000       0.00000       0.00000       0.00000       0.00000       0.00000       0.00000       0.00000       0.00000       0.00000       0.00000       10.3499       11.2517       11.5859       11.3736       8.67024       5.61649       4.08347       2.63634       1.42532      0.710887      0.259002     0.0932537     0.0253416    0.00484244       0.00000       0.00000       0.00000       0.00000       0.00000       0.00000       0.00000       0.00000       0.00000       0.00000       0.00000       0.00000       0.00000       0.00000       0.00000       0.00000       0.00000       0.00000       0.00000       0.00000       0.00000       0.00000
   7  14 2458.1909    1.6306  0.8969 10.6403 -0.0028  0.0440   0.0674   0.1148    0.1651   0.0000   408.0747       2.05224       5.36525      -12.3206       6.05291       5.40670      -3.39661      -3.89766     -0.893558     -0.122380     0.0535889    -0.0322092    0.00178408   -0.00132523       0.00000       0.00000       0.00000       0.00000       0.00000       0.00000       0.00000       0.00000       0.00000       0.00000       0.00000       0.00000       0.00000       0.00000       0.00000       0.00000       0.00000       0.00000       0.00000       0.00000       0.00000       0.00000       9.83238       11.9657       11.0941       8.73349       7.56529       5.47980       3.49056       1.99600       1.06305      0.450630      0.204123     0.0734123     0.0218236    0.00401923       0.00000       0.00000       0.00000       0.00000       0.00000       0.00000       0.00000       0.00000       0.00000       0.00000       0.00000       0.00000       0.00000       0.00000       0.00000       0.00000       0.00000       0.00000       0.00000       0.00000       0.00000       0.00000
   7  15 2594.3033    2.0338  0.7647 11.2459  0.0061  0.0381   0.0848   0.0975    0.1616   0.0000   426.2606       16.8145     -0.469133       15.1560      0.710534      -5.51586       2.50009       1.59156      0.347902     -0.780707     0.0887241   -0.00746907   -0.00651821   0.000343555       0.00000       0.00000       0.00000       0.00000       0.00000       0.00000       0.00000       0.00000       0.00000       0.00000       0.00000       0.00000       0.00000       0.00000       0.00000       0.00000       0.00000       0.00000       0.00000       0.00000       0.00000       0.00000       8.97417       10.8648       9.72497       8.89643       6.42361       4.68267       2.99861       1.77058      0.859836      0.467142      0.171697     0.0617590     0.0162556    0.00371457       0.00000       0.00000       0.00000       0.00000       0.00000       0.00000       0.00000       0.00000       0.00000       0.00000       0.00000       0.00000       0.00000       0.00000       0.00000       0.00000       0.00000       0.00000       0.00000       0.00000       0.00000       0.00000
   7  16 2731.2110    2.5965  0.7006 11.9873 -0.0055  0.0499   0.1235   0.1129    0.1392   0.0000   444.8660       10.6775       11.8259       12.2065       8.20060       2.53134      -8.02741      -2.37784       1.72680      0.725507     -0.128413     0.0246390     0.0295387   -0.00111545       0.00000       0.00000       0.00000       0.00000       0.00000       0.00000       0.00000       0.00000       0.00000       0.00000       0.00000       0.00000       0.00000       0.00000       0.00000       0.00000       0.00000       0.00000       0.00000       0.00000       0.00000       0.00000       12.2588       11.9765       10.0585       8.80895       9.40122       7.39660       4.52506       2.45612       1.13426      0.469472      0.195895     0.0683157     0.0187490    0.00298877       0.00000       0.00000       0.00000       0.00000       0.00000       0.00000       0.00000       0.00000       0.00000       0.00000       0.00000       0.00000       0.00000       0.00000       0.00000       0.00000       0.00000       0.00000       0.00000       0.00000       0.00000       0.00000
   7  17 2868.4026    3.3399  0.6577 12.3064 -0.0130  0.0342   0.1652   0.0979    0.1449   0.0000   425.9630       10.8513      -1.08266       16.4069      -14.6108       1.79684      -2.47845       2.87439     -0.835264     -0.308735     -0.155961     0.0625609    -0.0180763   -0.00237592       0.00000       0.00000       0.00000       0.00000       0.00000       0.00000       0.00000       0.00000       0.00000       0.00000       0.00000       0.00000       0.00000       0.00000       0.00000       0.00000       0.00000       0.00000       0.00000       0.00000       0.00000       0.00000       7.27059       9.19652       8.76858       7.59391       5.58576       4.05317       2.59613       1.56996      0.774262      0.404378      0.160719     0.0616483     0.0182318    0.00329349       0.00000       0.00000       0.00000       0.00000       0.00000       0.00000       0.00000       0.00000       0.00000       0.00000       0.00000       0.00000       0.00000       0.00000       0.00000       0.00000       0.00000       0.00000       0.00000       0.00000       0.00000       0.00000
   7  18 3005.7672    3.5252  0.8192 12.7795 -0.0134  0.0491   0.1552   0.1008    0.1537   0.0000   423.5449       28.8056       15.4621       16.7594      -12.3309       15.5138      -4.80557      0.548225      0.606442      0.920142      0.318362    -0.0313133  -0.000691857   -0.00489071       0.00000       0.00000       0.00000       0.00000       0.00000       0.00000       0.00000       0.00000       0.00000       0.00000       0.00000       0.00000       0.00000       0.00000       0.00000       0.00000       0.00000       0.00000       0.00000       0.00000       0.00000       0.00000       10.6314       12.0202       12.4470       10.9925       7.40613       5.61786       3.84075       2.07996       1.22183      0.586214      0.270817     0.0823796     0.0216547    0.00455759       0.00000       0.00000       0.00000       0.00000       0.00000       0.00000       0.00000       0.00000       0.00000       0.00000       0.00000       0.00000       0.00000       0.00000       0.00000       0.00000       0.00000       0.00000       0.00000       0.00000       0.00000       0.00000
   7  19 3142.8512    3.6102  1.1872 12.4189 -0.0136  0.0527   0.1324   0.1472    0.1858   0.0000   436.9249       26.1602       27.4191      -9.02886       6.57057       11.6224       5.07691     -0.394748      -3.74652    -0.0124534      0.538207    -0.0894771    -0.0213122    0.00332587       0.00000       0.00000       0.00000       0.00000       0.00000       0.00000       0.00000       0.00000       0.00000       0.00000       0.00000       0.00000       0.00000       0.00000       0.00000       0.00000       0.00000       0.00000       0.00000       0.00000       0.00000       0.00000       11.2332       13.2537       13.3337       11.5093       8.72127       6.24793       4.40336       2.33525       1.33497      0.676531      0.284596     0.0973163     0.0270010    0.00521009       0.00000       0.00000       0.00000       0.00000       0.00000       0.00000       0.00000       0.00000       0.00000       0.00000       0.00000       0.00000       0.00000       0.00000       0.00000       0.00000       0.00000       0.00000       0.00000       0.00000       0.00000       0.00000
   7  20 3279.9424    3.4818  1.3587 12.3321  0.0018  0.0575   0.1245   0.1387    0.1642   0.0000   441.3385       31.4311       2.31491       26.5392       15.4514      -7.40467      -2.88945     -0.759713     -0.987227    -0.0509698     0.0924020     -0.264379    -0.0157042    -0.0141627       0.00000       0.00000       0.00000       0.00000       0.00000       0.00000       0.00000       0.00000       0.00000       0.00000       0.00000       0.00000       0.00000       0.00000       0.00000       0.00000       0.00000       0.00000       0.00000       0.00000       0.00000       0.00000       12.5149       14.9606       13.9549       12.0590       9.89546       7.06546       4.75380       2.82534       1.35664      0.762284      0.271278      0.105109     0.0290087    0.00581611       0.00000       0.00000       0.00000       0.00000       0.00000       0.00000       0.00000       0.00000       0.00000       0.00000       0.00000       0.00000       0.00000       0.00000       0.00000       0.00000       0.00000       0.00000       0.00000       0.00000       0.00000       0.00000
   7  21 3417.5740    3.0221  1.9681 11.9250  0.0002  0.0692   0.0940   0.1847    0.1606   0.0000   430.1370       26.3903       3.01969       21.8081       13.3392      -20.2060      -6.44191       4.47704       1.89311    -0.0306736      0.527055    -0.0632386    -0.0256961   -0.00297226       0.00000       0.00000       0.00000       0.00000       0.00000       0.00000       0.00000       0.00000       0.00000       0.00000       0.00000       0.00000       0.00000       0.00000       0.00000       0.00000       0.00000       0.00000       0.00000       0.00000       0.00000       0.00000       14.4264       17.9913       16.5915       15.5966       11.3313       8.60953       5.70231       3.17878       1.76482      0.835027      0.372634      0.127048     0.0349446    0.00743302       0.00000       0.00000       0.00000       0.00000       0.00000       0.00000       0.00000       0.00000       0.00000       0.00000       0.00000       0.00000       0.00000       0.00000       0.00000       0.00000       0.00000       0.00000       0.00000       0.00000       0.00000       0.00000
   7  22 3555.3702    2.5988  2.4104 11.6206 -0.0101  0.0913   0.0779   0.2137    0.1760   0.0000   431.7965       53.9246      -1.84041       12.7383       16.9434       11.2203      -3.80469      -5.62603     -0.548998       2.98137     -0.592570      0.111233     0.0737813  -0.000181508       0.00000       0.00000       0.00000       0.00000       0.00000       0.00000       0.00000       0.00000       0.00000       0.00000       0.00000       0.00000       0.00000       0.00000       0.00000       0.00000       0.00000       0.00000       0.00000       0.00000       0.00000       0.00000       19.1396       24.1043       23.7821       19.6505       16.1741       10.5126       7.07425       4.43960       2.19619       1.20860      0.438643      0.172021     0.0509865    0.00909043       0.00000       0.00000       0.00000       0.00000       0.00000       0.00000       0.00000       0.00000       0.00000       0.00000       0.00000       0.00000       0.00000       0.00000       0.00000       0.00000       0.00000       0.00000       0.00000       0.00000       0.00000       0.00000
   7  23 3693.5602    2.2750  3.7713 10.8497 -0.0053  0.1028   0.0500   0.2900    0.1535   0.0000   434.2996      -33.9389       61.4024       30.4904      -8.57888       5.52482      -1.91700     -0.393467       4.33195      0.676897     -0.616873     -0.176592     -0.127523    -0.0189729       0.00000       0.00000       0.00000       0.00000       0.00000       0.00000       0.00000       0.00000       0.00000       0.00000       0.00000       0.00000       0.00000       0.00000       0.00000       0.00000       0.00000       0.00000       0.00000       0.00000       0.00000       0.00000       22.6487       26.5132       26.2825       22.4234       17.9466       14.0975       8.77807       5.31395       2.91357       1.30353      0.600506      0.211383     0.0541054     0.0100859       0.00000       0.00000       0.00000       0.00000       0.00000       0.00000       0.00000       0.00000       0.00000       0.00000       0.00000       0.00000       0.00000       0.00000       0.00000       0.00000       0.00000       0.00000       0.00000       0.00000       0.00000       0.00000
   7  26 4109.1465    1.3033  8.7141  9.9527  0.0004  0.1977   0.0241   0.5754    0.0860   0.0000   481.4502      -49.5667       116.742       36.5934      -4.70916       25.5423      -1.86936      -30.2472      -10.6017       2.90270     -0.478554      0.331396     0.0753523     0.0196289       0.00000       0.00000       0.00000       0.00000       0.00000       0.00000       0.00000       0.00000       0.00000       0.00000       0.00000       0.00000       0.00000       0.00000       0.00000       0.00000       0.00000       0.00000       0.00000       0.00000       0.00000       0.00000       42.0567       50.8333       48.5587       43.1577       36.6337       27.5850       18.7850       11.5524       6.00767       3.15983       1.23140      0.434279      0.115418     0.0204179       0.00000       0.00000       0.00000       0.00000       0.00000       0.00000       0.00000       0.00000       0.00000       0.00000       0.00000       0.00000       0.00000       0.00000       0.00000       0.00000       0.00000       0.00000       0.00000       0.00000       0.00000       0.00000
   8  11 2086.0736    0.6865  0.5222  9.6812 -0.0216  0.0421   0.0393   0.0876    0.0978   0.0000   430.1512      -1.50637      -8.37586      -1.33620      -9.54114     -0.627230      0.364472       1.63461     -0.316900     -0.536465      0.271893    -0.0371696    0.00793674    -0.0509725    0.00202830   0.000440582       0.00000       0.00000       0.00000       0.00000       0.00000       0.00000       0.00000       0.00000       0.00000       0.00000       0.00000       0.00000       0.00000       0.00000       0.00000       0.00000       0.00000       0.00000       0.00000       0.00000       8.63140       12.2623       10.9933       8.04419       7.99979       5.29356       3.52819       2.26502       1.29299      0.596453      0.358669      0.121883     0.0574184     0.0216959    0.00553934   0.000851045       0.00000       0.00000       0.00000       0.00000       0.00000       0.00000       0.00000       0.00000       0.00000       0.00000       0.00000       0.00000       0.00000       0.00000       0.00000       0.00000       0.00000       0.00000       0.00000       0.00000
   8  12 2225.0836    0.9167  0.6994  9.8367  0.0002  0.0366   0.0397   0.0861    0.1182   0.0000   437.6676      -8.29625       19.2029      -5.47508      -6.88308       4.66478      -2.96703      -1.01382      -1.07982     -0.837082     -0.156898    -0.0502324    -0.0461310   -0.00176913   -0.00985870  -0.000445116       0.00000       0.00000       0.00000       0.00000       0.00000       0.00000       0.00000       0.00000       0.00000       0.00000       0.00000       0.00000       0.00000       0.00000       0.00000       0.00000       0.00000       0.00000       0.00000       0.00000       7.04030       8.82584       8.87302       7.70639       6.30207       4.50367       3.15363       1.97076       1.28768      0.647707      0.349568      0.136274     0.0593110     0.0183273    0.00505533   0.000848601       0.00000       0.00000       0.00000       0.00000       0.00000       0.00000       0.00000       0.00000       0.00000       0.00000       0.00000       0.00000       0.00000       0.00000       0.00000       0.00000       0.00000       0.00000       0.00000       0.00000
   8  14 2499.5365    1.6567  0.7574 10.9166 -0.0023  0.0454   0.0691   0.0894    0.1405   0.0000   450.8090      -4.25601       7.09125       4.65424       3.26843       5.04227      -6.86273       1.15079     -0.321152      0.775032     -0.112345     -0.341933   -0.00311877     0.0556148   -0.00230994   0.000314841       0.00000       0.00000       0.00000       0.00000       0.00000       0.00000       0.00000       0.00000       0.00000       0.00000       0.00000       0.00000       0.00000       0.00000       0.00000       0.00000       0.00000       0.00000       0.00000       0.00000       9.45918       10.9187       11.1220       8.94761       8.41592       5.47702       3.61248       2.67542       1.52820      0.834260      0.411942      0.150240     0.0554937     0.0233538    0.00592828   0.000849231       0.00000       0.00000       0.00000       0.00000       0.00000       0.00000       0.00000       0.00000       0.00000       0.00000       0.00000       0.00000       0.00000       0.00000       0.00000       0.00000       0.00000       0.00000       0.00000       0.00000
   8  15 2636.1190    2.2732  0.7534 11.4581 -0.0002  0.0411   0.0960   0.0936    0.1554   0.0000   443.6160       33.3256      -3.59312      -19.1627       22.0390       15.4686      -7.53267      -4.47986     -0.430858      0.955716      0.168665     -0.112321     0.0801741     0.0242886   -0.00320144    0.00115068       0.00000       0.00000       0.00000       0.00000       0.00000       0.00000       0.00000       0.00000       0.00000       0.00000       0.00000       0.00000       0.00000       0.00000       0.00000       0.00000       0.00000       0.00000       0.00000       0.00000       6.93210       9.00429       9.14006       8.16301       6.05784       5.47126       3.23262       2.17537       1.44445      0.703230      0.342937      0.148023     0.0697528     0.0229596    0.00518318    0.00107354       0.00000       0.00000       0.00000       0.00000       0.00000       0.00000       0.00000       0.00000       0.00000       0.00000       0.00000       0.00000       0.00000       0.00000       0.00000       0.00000       0.00000       0.00000       0.00000       0.00000
   8  16 2773.8009    2.6268  0.8496 12.1368 -0.0162  0.0455   0.1053   0.1022    0.1408   0.0000   430.9579       14.2430       14.1087       3.46567       1.95328      -2.36838       7.17994      -3.53778     -0.141239     -0.380013      0.430302     0.0948164     0.0111548     0.0120455   -0.00311244   0.000216384       0.00000       0.00000       0.00000       0.00000       0.00000       0.00000       0.00000       0.00000       0.00000       0.00000       0.00000       0.00000       0.00000       0.00000       0.00000       0.00000       0.00000       0.00000       0.00000       0.00000       7.89897       11.5471       8.81104       9.97632       6.53711       6.20594       3.73946       2.67356       1.41743      0.820106      0.369816      0.172043     0.0636455     0.0234983    0.00474627    0.00139602       0.00000       0.00000       0.00000       0.00000       0.00000       0.00000       0.00000       0.00000       0.00000       0.00000       0.00000       0.00000       0.00000       0.00000       0.00000       0.00000       0.00000       0.00000       0.00000       0.00000
   8  17 2911.5648    3.2832  0.7080 12.6778 -0.0088  0.0344   0.1347   0.0884    0.1241   0.0000   447.5763      -3.28616       10.0954       9.52860       3.85979       1.49401      -3.52502       2.97762     -0.409706     -0.317149     -0.512044     0.0441910     0.0651920    -0.0218366    0.00159618  -0.000673059       0.00000       0.00000       0.00000       0.00000       0.00000       0.00000       0.00000       0.00000       0.00000       0.00000       0.00000       0.00000       0.00000       0.00000       0.00000       0.00000       0.00000       0.00000       0.00000       0.00000       6.58914       7.88728       7.48191       7.17768       5.45504       4.29621       3.12642       1.93769       1.19102      0.602433      0.333279      0.135256     0.0547476     0.0155927    0.00412071   0.000839038       0.00000       0.00000       0.00000       0.00000       0.00000       0.00000       0.00000       0.00000       0.00000       0.00000       0.00000       0.00000       0.00000       0.00000       0.00000       0.00000       0.00000       0.00000       0.00000       0.00000
   8  18 3049.2170    3.7777  0.6757 13.0311  0.0082  0.0446   0.1668   0.0908    0.1233   0.0000   438.3401       5.11489       13.4162       20.8524       16.6525       1.44720      -9.98040       2.02609      0.804381      -1.07184     -0.463118      0.176921   -0.00720517    -0.0377228    0.00273884   9.42560e-06       0.00000       0.00000       0.00000       0.00000       0.00000       0.00000       0.00000       0.00000       0.00000       0.00000       0.00000       0.00000       0.00000       0.00000       0.00000       0.00000       0.00000       0.00000       0.00000       0.00000       8.52794       8.63637       9.86636       10.3954       6.51025       4.87680       4.38393       2.56229       1.30595      0.805811      0.501441      0.210970     0.0747818     0.0197613    0.00492271   0.000989136       0.00000       0.00000       0.00000       0.00000       0.00000       0.00000       0.00000       0.00000       0.00000       0.00000       0.00000       0.00000       0.00000       0.00000       0.00000       0.00000       0.00000       0.00000       0.00000       0.00000
   8  19 3186.7402    3.6937  0.9889 13.1123  0.0051  0.0738   0.1437   0.1223    0.1321   0.0000   424.6238       10.1238       1.21096       19.1880       14.8224      -8.33112      -5.09061       1.49077       1.48797      0.624545      0.621649     0.0265694   -0.00706562     0.0309761   -0.00704906   -0.00142918       0.00000       0.00000       0.00000       0.00000       0.00000       0.00000       0.00000       0.00000       0.00000       0.00000       0.00000       0.00000       0.00000       0.00000       0.00000       0.00000       0.00000       0.00000       0.00000       0.00000       14.5880       13.6338       16.7390       14.2129       13.3526       8.31892       4.78990       4.41148       2.55876       1.41536      0.751522      0.238081     0.0914715     0.0384458    0.00932230    0.00118283       0.00000       0.00000       0.00000       0.00000       0.00000       0.00000       0.00000       0.00000       0.00000       0.00000       0.00000       0.00000       0.00000       0.00000       0.00000       0.00000       0.00000       0.00000       0.00000       0.00000
   8  20 3324.5612    3.1137  1.1057 12.9169 -0.0025  0.0580   0.1219   0.1338    0.1361   0.0000   448.8458       9.22390      -1.56988       33.6396     -0.252524      -9.80543     -0.121979       4.41917      0.588174      -2.00400     -0.332628     0.0719398     0.0334184    -0.0136230     0.0143366   -0.00267954       0.00000       0.00000       0.00000       0.00000       0.00000       0.00000       0.00000       0.00000       0.00000       0.00000       0.00000       0.00000       0.00000       0.00000       0.00000       0.00000       0.00000       0.00000       0.00000       0.00000       10.8350       13.6492       12.2063       10.9909       9.77980       8.11664       5.67091       3.51604       2.19587       1.06717      0.540770      0.210666     0.0968025     0.0291693    0.00799692    0.00145131       0.00000       0.00000       0.00000       0.00000       0.00000       0.00000       0.00000       0.00000       0.00000       0.00000       0.00000       0.00000       0.00000       0.00000       0.00000       0.00000       0.00000       0.00000       0.00000       0.00000
   8  21 3462.5014    2.8709  2.1512 11.8297  0.0010  0.0794   0.0737   0.1839    0.1123   0.0000   442.6035       48.5730      -16.2799       21.9727      -5.91687      -10.9459      -2.25228       4.97379      0.600915      -2.89890    -0.0195755      0.346904     -0.117964    -0.0412612   -0.00910615   0.000669216       0.00000       0.00000       0.00000       0.00000       0.00000       0.00000       0.00000       0.00000       0.00000       0.00000       0.00000       0.00000       0.00000       0.00000       0.00000       0.00000       0.00000       0.00000       0.00000       0.00000       13.1669       18.9279       16.2446       15.7995       12.9771       9.96811       7.17083       4.61818       2.89979       1.38182      0.857956      0.286918      0.136436     0.0409247     0.0116148    0.00228069       0.00000       0.00000       0.00000       0.00000       0.00000       0.00000       0.00000       0.00000       0.00000       0.00000       0.00000       0.00000       0.00000       0.00000       0.00000       0.00000       0.00000       0.00000       0.00000       0.00000
   8  22 3601.0420    2.5115  2.9307 11.4099 -0.0025  0.0855   0.0595   0.2139    0.1154   0.0000   437.3312       32.8075      -9.94933       11.7212       13.3132       12.5893       9.82981      0.837690      -2.71906      0.217603      0.760906     -0.773543     -0.249497     0.0650900   -0.00414885   -0.00416952       0.00000       0.00000       0.00000       0.00000       0.00000       0.00000       0.00000       0.00000       0.00000       0.00000       0.00000       0.00000       0.00000       0.00000       0.00000       0.00000       0.00000       0.00000       0.00000       0.00000       15.7767       20.5644       19.1280       18.5398       13.8745       11.2791       7.95000       5.06491       3.10728       1.55232      0.916030      0.347788      0.153638     0.0454310     0.0112068    0.00228614       0.00000       0.00000       0.00000       0.00000       0.00000       0.00000       0.00000       0.00000       0.00000       0.00000       0.00000       0.00000       0.00000       0.00000       0.00000       0.00000       0.00000       0.00000       0.00000       0.00000
   8  24 3878.4323    1.7742  5.2915 10.5927 -0.0033  0.1332   0.0335   0.3566    0.0980   0.0000   469.1779       53.2944      0.473652       17.7802       45.3094       7.86646       8.31234       5.04839       4.34938      -5.68571      -1.78227      0.472716    -0.0185727     -0.133550    -0.0200917   0.000594204       0.00000       0.00000       0.00000       0.00000       0.00000       0.00000       0.00000       0.00000       0.00000       0.00000       0.00000       0.00000       0.00000       0.00000       0.00000       0.00000       0.00000       0.00000       0.00000       0.00000       25.1705       30.8359       30.7996       25.9496       23.2604       18.0094       12.1433       8.34284       4.80010       2.64741       1.28311      0.557431      0.216002     0.0770719     0.0189406    0.00307469       0.00000       0.00000       0.00000       0.00000       0.00000       0.00000       0.00000       0.00000       0.00000       0.00000       0.00000       0.00000       0.00000       0.00000       0.00000       0.00000       0.00000       0.00000       0.00000       0.00000
   8  26 4156.8239    1.1913  7.6941 10.1126 -0.0053  0.1884   0.0230   0.5218    0.0743   0.0000   371.5401       8.76157       33.4587       38.2774       53.1671      -7.49703      -13.3004      -15.4895       3.12311      -4.64414       2.26569      0.361140      0.376422      0.290338    0.00212057   -0.00800190       0.00000       0.00000       0.00000       0.00000       0.00000       0.00000       0.00000       0.00000       0.00000       0.00000       0.00000       0.00000       0.00000       0.00000       0.00000       0.00000       0.00000       0.00000       0.00000       0.00000       36.0107       45.8844       44.9380       41.5946       32.7961       26.0264       16.8714       11.9907       7.10756       4.12974       1.95651      0.882029      0.332855      0.113908     0.0258739    0.00484748       0.00000       0.00000       0.00000       0.00000       0.00000       0.00000       0.00000       0.00000       0.00000       0.00000       0.00000       0.00000       0.00000       0.00000       0.00000       0.00000       0.00000       0.00000       0.00000       0.00000
   9  11 2125.1281    0.7188  0.5932  9.5028 -0.0250  0.0349   0.0328   0.0733    0.1335   0.0000   440.1900      -3.54632       14.1791       8.48517      -3.88358      -3.86387       1.98557       2.35926     -0.907792       1.04940      0.140272     -0.386537      0.119193      0.135772     0.0105597   -0.00871923   -0.00227116   0.000216268       0.00000       0.00000       0.00000       0.00000       0.00000       0.00000       0.00000       0.00000       0.00000       0.00000       0.00000       0.00000       0.00000       0.00000       0.00000       0.00000       0.00000       0.00000       5.41026       6.71003       6.72441       6.05663       5.53459       4.21437       3.28640       2.23362       1.47903      0.883436      0.437542      0.268948     0.0965924     0.0497927     0.0154683    0.00503160    0.00129572   0.000200211       0.00000       0.00000       0.00000       0.00000       0.00000       0.00000       0.00000       0.00000       0.00000       0.00000       0.00000       0.00000       0.00000       0.00000       0.00000       0.00000       0.00000       0.00000
   9  13 2402.4449    1.2848  0.8259 10.8028 -0.0248  0.0544   0.0527   0.0925    0.1239   0.0000   434.9822       6.21951      -2.60671       8.71334       8.49321      0.441676       4.24845      -2.28456   -0.00761645      -1.66016     -0.754359     -0.346423      0.148445    0.00186185   -0.00337364    0.00503513   -0.00122668   0.000127929       0.00000       0.00000       0.00000       0.00000       0.00000       0.00000       0.00000       0.00000       0.00000       0.00000       0.00000       0.00000       0.00000       0.00000       0.00000       0.00000       0.00000       0.00000       9.60051       13.4827       13.2678       11.4055       10.0767       6.35024       5.24675       2.64996       2.16481       1.10952      0.584278      0.354050      0.110232     0.0636193     0.0220509    0.00601057    0.00217082   0.000319967       0.00000       0.00000       0.00000       0.00000       0.00000       0.00000       0.00000       0.00000       0.00000       0.00000       0.00000       0.00000       0.00000       0.00000       0.00000       0.00000       0.00000       0.00000
   9  14 2539.5292    1.7760  1.0079 10.9218  0.0039  0.0442   0.0616   0.1068    0.1447   0.0000   440.1019      0.881046       17.9393       17.7406       4.59346       7.37224      0.996537      -4.39521    -0.0316819      0.643489     -0.159622     -0.506918     0.0957530    -0.0206348   -0.00332475  -0.000800596   7.49360e-05  -0.000174687       0.00000       0.00000       0.00000       0.00000       0.00000       0.00000       0.00000       0.00000       0.00000       0.00000       0.00000       0.00000       0.00000       0.00000       0.00000       0.00000       0.00000       0.00000       7.25731       8.55096       9.24026       7.90168       7.36528       5.51824       3.95022       3.13077       1.76187       1.06024      0.633233      0.302516      0.154492     0.0512561     0.0204081    0.00680551    0.00151700   0.000231170       0.00000       0.00000       0.00000       0.00000       0.00000       0.00000       0.00000       0.00000       0.00000       0.00000       0.00000       0.00000       0.00000       0.00000       0.00000       0.00000       0.00000       0.00000
   9  15 2677.0605    2.2583  0.6910 11.8335 -0.0028  0.0451   0.1002   0.0853    0.1145   0.0000   439.0365       17.3980      -12.1523      -1.41030      -6.77041       1.86536      -4.52645      0.459592      -1.69724      0.434955      0.941393     -0.619273    -0.0482260     0.0458423     0.0327679   0.000730382  -0.000239555  -0.000369244       0.00000       0.00000       0.00000       0.00000       0.00000       0.00000       0.00000       0.00000       0.00000       0.00000       0.00000       0.00000       0.00000       0.00000       0.00000       0.00000       0.00000       0.00000       5.96817       10.0239       7.57129       8.66840       6.70720       5.73894       3.59594       2.69420       1.83158      0.990681      0.641081      0.272348      0.140413     0.0471329     0.0219460    0.00605787    0.00145317   0.000360126       0.00000       0.00000       0.00000       0.00000       0.00000       0.00000       0.00000       0.00000       0.00000       0.00000       0.00000       0.00000       0.00000       0.00000       0.00000       0.00000       0.00000       0.00000
   9  16 2815.1795    3.0213  0.7684 12.2212  0.0052  0.0514   0.1211   0.0809    0.1268   0.0000   415.8777       23.1191       18.2427      -12.4475      -9.99004       8.60970      -4.98736      -2.52515       2.00487      0.358236     0.0355460     -0.209140      0.162962    -0.0135246    0.00653746   -0.00209808  -0.000173875  -0.000179976       0.00000       0.00000       0.00000       0.00000       0.00000       0.00000       0.00000       0.00000       0.00000       0.00000       0.00000       0.00000       0.00000       0.00000       0.00000       0.00000       0.00000       0.00000       6.65015       10.7883       8.80120       9.89621       7.11072       6.28598       5.03686       2.80983       2.34090      0.984265      0.772152      0.255028      0.187235     0.0514132     0.0285074    0.00589054    0.00195316   0.000401010       0.00000       0.00000       0.00000       0.00000       0.00000       0.00000       0.00000       0.00000       0.00000       0.00000       0.00000       0.00000       0.00000       0.00000       0.00000       0.00000       0.00000       0.00000
   9  17 2953.5585    3.5278  0.9116 12.1530  0.0033  0.0374   0.1291   0.1046    0.1568   0.0000   439.9876       15.8872       5.29851      -5.48285       5.12072       5.32708     -0.973318     -0.486089       1.41498     -0.174760      0.467243    -0.0632521     -0.172057    0.00201249     0.0129038   -0.00979206  -0.000732685  -0.000170630       0.00000       0.00000       0.00000       0.00000       0.00000       0.00000       0.00000       0.00000       0.00000       0.00000       0.00000       0.00000       0.00000       0.00000       0.00000       0.00000       0.00000       0.00000       6.68624       8.52304       8.22382       7.40520       6.30394       4.71607       3.69337       2.36574       1.51664      0.869627      0.453409      0.263961     0.0997855     0.0474787     0.0156219    0.00483697    0.00127489   0.000211360       0.00000       0.00000       0.00000       0.00000       0.00000       0.00000       0.00000       0.00000       0.00000       0.00000       0.00000       0.00000       0.00000       0.00000       0.00000       0.00000       0.00000       0.00000
   9  19 3229.6755    3.7707  0.8069 13.4046 -0.0134  0.0406   0.1547   0.1077    0.1121   0.0000   427.3713       16.0332      -5.13771       18.2359      -5.14648      -4.72351       4.88384       1.54597       1.99533      -2.27428     -0.572638     -0.203224   -0.00510869    -0.0189100     0.0184328    0.00172809   -0.00279456   0.000302013       0.00000       0.00000       0.00000       0.00000       0.00000       0.00000       0.00000       0.00000       0.00000       0.00000       0.00000       0.00000       0.00000       0.00000       0.00000       0.00000       0.00000       0.00000       7.19270       9.27353       8.88950       8.41924       6.69815       5.38112       4.01196       2.52570       1.72373      0.992938      0.521490      0.272934      0.116578     0.0521978     0.0184609    0.00539420    0.00141312   0.000249059       0.00000       0.00000       0.00000       0.00000       0.00000       0.00000       0.00000       0.00000       0.00000       0.00000       0.00000       0.00000       0.00000       0.00000       0.00000       0.00000       0.00000       0.00000
   9  20 3367.7820    3.0882  1.5746 12.6582  0.0017  0.0692   0.0918   0.1511    0.0976   0.0000   444.7134     -0.356593       2.70185       10.1944       7.77801      -6.78746      -4.73729      0.145534       3.49438      -2.09167      0.587883      -1.08803      0.397825    -0.0450982    -0.0330848   -0.00346792   0.000802362   1.80335e-05       0.00000       0.00000       0.00000       0.00000       0.00000       0.00000       0.00000       0.00000       0.00000       0.00000       0.00000       0.00000       0.00000       0.00000       0.00000       0.00000       0.00000       0.00000       10.1913       13.2099       13.2606       13.0138       10.7085       8.12051       6.48453       4.43332       2.85717       1.60165      0.996679      0.468072      0.252477     0.0872851     0.0343875    0.00982220    0.00255010   0.000440130       0.00000       0.00000       0.00000       0.00000       0.00000       0.00000       0.00000       0.00000       0.00000       0.00000       0.00000       0.00000       0.00000       0.00000       0.00000       0.00000       0.00000       0.00000
   9  21 3506.2376    2.6201  2.1955 12.2403 -0.0058  0.0820   0.0706   0.1927    0.0788   0.0000   439.1199       4.70525       11.7501       17.8266      -6.96915       1.35782      -4.64500      -8.23850      -3.93212       1.19867      0.124369     -0.394664     -0.557272   -0.00657274    -0.0503016    -0.0123162   -0.00353461  -0.000380600       0.00000       0.00000       0.00000       0.00000       0.00000       0.00000       0.00000       0.00000       0.00000       0.00000       0.00000       0.00000       0.00000       0.00000       0.00000       0.00000       0.00000       0.00000       13.3487       15.0992       16.9034       14.8061       13.1744       9.99259       7.73908       5.55238       3.37359       2.07310       1.16390      0.573544      0.286896      0.108476     0.0377801     0.0120430    0.00283015   0.000408277       0.00000       0.00000       0.00000       0.00000       0.00000       0.00000       0.00000       0.00000       0.00000       0.00000       0.00000       0.00000       0.00000       0.00000       0.00000       0.00000       0.00000       0.00000
   9  23 3784.3324    1.7181  4.1747 11.4006 -0.0122  0.1217   0.0407   0.3029    0.0671   0.0000   444.5351       47.3307       70.1899      -8.24366       1.09153      -12.3368       13.7524       7.43979      -3.13700      -6.10715       1.53566       1.36118     -0.599872    -0.0275806     0.0459247     0.0169979   -0.00399405   -0.00143670       0.00000       0.00000       0.00000       0.00000       0.00000       0.00000       0.00000       0.00000       0.00000       0.00000       0.00000       0.00000       0.00000       0.00000       0.00000       0.00000       0.00000       0.00000       19.4443       25.7560       26.1059       23.0819       20.7354       15.6998       12.2973       8.11599       5.47163       3.32107       1.82484      0.926084      0.429095      0.178201     0.0632005     0.0190539    0.00491528   0.000741650       0.00000       0.00000       0.00000       0.00000       0.00000       0.00000       0.00000       0.00000       0.00000       0.00000       0.00000       0.00000       0.00000       0.00000       0.00000       0.00000       0.00000       0.00000
   9  26 4202.9140    1.0712  9.1302 10.0450  0.0043  0.2044   0.0195   0.5672    0.0576   0.0000   458.2591       95.3450      -25.2678      -23.7030       19.5167       52.6679      -19.2003      -28.0089       5.17992      -9.65413       6.62402       1.11864     -0.922153     0.0647049     0.0876716    -0.0303337   -0.00444603   -0.00131595       0.00000       0.00000       0.00000       0.00000       0.00000       0.00000       0.00000       0.00000       0.00000       0.00000       0.00000       0.00000       0.00000       0.00000       0.00000       0.00000       0.00000       0.00000       32.6877       42.2188       43.2073       39.4649       35.0728       27.2782       20.5164       15.3466       9.65845       6.19140       3.55148       1.76331      0.858634      0.333759      0.115039     0.0353414    0.00799413    0.00124896       0.00000       0.00000       0.00000       0.00000       0.00000       0.00000       0.00000       0.00000       0.00000       0.00000       0.00000       0.00000       0.00000       0.00000       0.00000       0.00000       0.00000       0.00000
  10  13 2440.8198    1.4110  0.8807 10.8206 -0.0103  0.0370   0.0529   0.0972    0.1287   0.0000   434.6295      -8.08420       15.1780       13.3075       6.48216      -4.14754       6.48898      -1.29909       3.51287      -1.23578      0.264932      0.283912      0.141363     -0.115426   -0.00395419   -0.00638982   -0.00145242  -0.000980013  -0.000575316   1.78739e-05       0.00000       0.00000       0.00000       0.00000       0.00000       0.00000       0.00000       0.00000       0.00000       0.00000       0.00000       0.00000       0.00000       0.00000       0.00000       0.00000       6.32904       8.11217       8.19437       7.09800       6.24802       5.02683       4.02427       2.66279       1.81360       1.07156      0.615424      0.336023      0.163505     0.0810799     0.0327883     0.0135795    0.00456172    0.00130101   0.000312185   4.67951e-05       0.00000       0.00000       0.00000       0.00000       0.00000       0.00000       0.00000       0.00000       0.00000       0.00000       0.00000       0.00000       0.00000       0.00000       0.00000       0.00000
  10  14 2578.6527    1.9291  0.7625 11.4626 -0.0031  0.0398   0.0746   0.0911    0.1073   0.0000   435.6915      -4.82274       9.89739      -2.64873      -4.23489       1.14606      0.388458      0.271379      0.413860      -2.39538      0.235343      0.522536     -0.290081   -0.00371290     0.0356360     0.0265422    0.00341243  -0.000631897  -1.43573e-05   4.00869e-05       0.00000       0.00000       0.00000       0.00000       0.00000       0.00000       0.00000       0.00000       0.00000       0.00000       0.00000       0.00000       0.00000       0.00000       0.00000       0.00000       6.20663       9.14394       8.13900       8.31459       6.46162       5.28741       3.92007       2.43099       1.87020       1.07450      0.746096      0.335382      0.212057     0.0791634     0.0435578     0.0135424    0.00547539    0.00120118   0.000344455   6.56734e-05       0.00000       0.00000       0.00000       0.00000       0.00000       0.00000       0.00000       0.00000       0.00000       0.00000       0.00000       0.00000       0.00000       0.00000       0.00000       0.00000
  10  15 2717.0233    2.4092  0.6977 11.9474 -0.0082  0.0326   0.0991   0.0809    0.1047   0.0000   436.5474       3.59986       3.73255       11.6257      -4.50922      -1.00451      -4.60122    -0.0507354      -1.29813      0.286631     -0.215998     -0.487657     0.0775493     0.0317254    -0.0133486     0.0146907  -0.000851107   0.000293173  -0.000181337  -7.81949e-05       0.00000       0.00000       0.00000       0.00000       0.00000       0.00000       0.00000       0.00000       0.00000       0.00000       0.00000       0.00000       0.00000       0.00000       0.00000       0.00000       5.15635       6.89504       6.70061       6.29477       5.36996       4.29929       3.31116       2.16793       1.47396      0.974479      0.540622      0.316983      0.145928     0.0744448     0.0289634     0.0121853    0.00377938    0.00115286   0.000282666   4.88283e-05       0.00000       0.00000       0.00000       0.00000       0.00000       0.00000       0.00000       0.00000       0.00000       0.00000       0.00000       0.00000       0.00000       0.00000       0.00000       0.00000
  10  16 2855.7104    3.3224  0.7915 11.7386 -0.0088  0.0432   0.1215   0.0822    0.1521   0.0000   442.9009       4.66936       3.76430       10.7714       9.21928      -3.35677      -3.04674      -2.59961      -1.91088      -1.96618      0.375792     -0.114026     -0.434087   0.000873345   0.000298388   -0.00352192  -0.000185814    0.00181422   0.000186619  -3.73956e-05       0.00000       0.00000       0.00000       0.00000       0.00000       0.00000       0.00000       0.00000       0.00000       0.00000       0.00000       0.00000       0.00000       0.00000       0.00000       0.00000       6.63204       7.05313       8.65652       6.39935       5.36117       6.15230       4.21279       2.85568       2.43281       1.21172      0.592026      0.429407      0.213341     0.0763702     0.0368482     0.0195250    0.00692162    0.00157740   0.000296836   4.20754e-05       0.00000       0.00000       0.00000       0.00000       0.00000       0.00000       0.00000       0.00000       0.00000       0.00000       0.00000       0.00000       0.00000       0.00000       0.00000       0.00000
  10  17 2994.5289    3.6930  0.7941 12.4847  0.0036  0.0373   0.1285   0.0823    0.1263   0.0000   439.6103       7.94066       2.76897       8.68694       4.74742      -1.83909      -3.67277      -1.46813       2.65092       1.41453      0.150766     -0.610599     -0.231556   -0.00373090     0.0326786     0.0141442    0.00287165   -0.00129475   0.000295890   1.20070e-05       0.00000       0.00000       0.00000       0.00000       0.00000       0.00000       0.00000       0.00000       0.00000       0.00000       0.00000       0.00000       0.00000       0.00000       0.00000       0.00000       6.52538       8.20617       8.73595       7.92635       6.31976       4.83791       3.73773       2.34889       1.58380       1.01827      0.611668      0.306603      0.158239     0.0790651     0.0355768     0.0131489    0.00429153    0.00113805   0.000286381   4.45223e-05       0.00000       0.00000       0.00000       0.00000       0.00000       0.00000       0.00000       0.00000       0.00000       0.00000       0.00000       0.00000       0.00000       0.00000       0.00000       0.00000
  10  18 3132.8911    3.8317  0.9836 12.6155  0.0043  0.0405   0.1281   0.0965    0.1387   0.0000   440.9041       9.93717       1.98588       2.00330       10.5022       8.65134      -1.43427      -3.30001       1.73093     -0.726924       1.20676      0.525372     -0.156598     -0.111167    0.00494437    0.00502358   -0.00639104   0.000854853   0.000160615   5.87667e-05       0.00000       0.00000       0.00000       0.00000       0.00000       0.00000       0.00000       0.00000       0.00000       0.00000       0.00000       0.00000       0.00000       0.00000       0.00000       0.00000       6.40933       7.49764       7.33482       7.01235       6.46484       5.15907       4.02960       2.92264       2.05012       1.25063      0.748504      0.419420      0.212411     0.0951753     0.0389224     0.0143821    0.00511368    0.00138926   0.000336041   5.22400e-05       0.00000       0.00000       0.00000       0.00000       0.00000       0.00000       0.00000       0.00000       0.00000       0.00000       0.00000       0.00000       0.00000       0.00000       0.00000       0.00000
  10  19 3271.3054    3.5877  1.3684 12.2628  0.0002  0.0514   0.1018   0.1164    0.1310   0.0000   438.6197       9.90395      -5.82063      -1.46107       2.13742       8.80917       1.14073      0.266486      -3.10200      0.849647     -0.971147     -0.150694     -0.432643    -0.0657368     0.0345093    -0.0140344   -0.00828751   0.000845362   0.000236864   9.66837e-05       0.00000       0.00000       0.00000       0.00000       0.00000       0.00000       0.00000       0.00000       0.00000       0.00000       0.00000       0.00000       0.00000       0.00000       0.00000       0.00000       7.98398       9.51774       10.0745       10.0720       7.32786       6.56200       5.30007       3.43133       2.27684       1.59701      0.973945      0.459156      0.262178      0.122946     0.0615966     0.0213039    0.00686131    0.00171083   0.000385298   7.16731e-05       0.00000       0.00000       0.00000       0.00000       0.00000       0.00000       0.00000       0.00000       0.00000       0.00000       0.00000       0.00000       0.00000       0.00000       0.00000       0.00000
  10  20 3410.2036    3.0029  1.9175 12.1386 -0.0085  0.0619   0.0783   0.1546    0.0975   0.0000   456.9318       10.2025       2.88689      -2.73513       1.34477       8.09567     -0.948230     -0.828692      -2.49172      0.793067       2.45228     -0.990279     -0.134823      0.142251     0.0154341     0.0122932    0.00439418   -0.00414498  -0.000353678  -0.000100795       0.00000       0.00000       0.00000       0.00000       0.00000       0.00000       0.00000       0.00000       0.00000       0.00000       0.00000       0.00000       0.00000       0.00000       0.00000       0.00000       9.69447       11.5639       12.1108       11.7042       9.94902       7.60733       6.07075       4.25546       2.95171       1.86346       1.10517      0.649776      0.315189      0.160305     0.0616634     0.0257947    0.00815705    0.00222996   0.000524466   8.14151e-05       0.00000       0.00000       0.00000       0.00000       0.00000       0.00000       0.00000       0.00000       0.00000       0.00000       0.00000       0.00000       0.00000       0.00000       0.00000       0.00000
  10  21 3549.1538    2.4894  2.5522 12.0724 -0.0090  0.0742   0.0590   0.2029    0.0682   0.0000   415.8215       27.3791       3.59559       2.25141      -19.5055      -9.60863       3.38188      -3.87192      -4.39984      -3.84670       1.17332     -0.377084     -0.383810      0.190681      0.235481    -0.0457027    -0.0114927    0.00753647   5.53092e-05  -3.10790e-05       0.00000       0.00000       0.00000       0.00000       0.00000       0.00000       0.00000       0.00000       0.00000       0.00000       0.00000       0.00000       0.00000       0.00000       0.00000       0.00000       10.5851       13.8534       13.7234       13.4479       11.1098       9.76327       7.27253       5.71300       3.65752       2.36756       1.47564      0.775223      0.426265      0.196755     0.0898460     0.0312291     0.0110967    0.00319219   0.000659955   0.000115683       0.00000       0.00000       0.00000       0.00000       0.00000       0.00000       0.00000       0.00000       0.00000       0.00000       0.00000       0.00000       0.00000       0.00000       0.00000       0.00000
  10  22 3688.4404    2.0822  3.5505 11.3455 -0.0083  0.0896   0.0425   0.2344    0.0657   0.0000   437.4322       1.88801       7.66241       20.5994       6.11179      -23.0557      -3.93418       3.97306      -5.53449      -1.67845       2.01756      0.407931     0.0546148     0.0681226    -0.0153345    -0.0621681     0.0204203    0.00558271  -0.000528611  -0.000241547       0.00000       0.00000       0.00000       0.00000       0.00000       0.00000       0.00000       0.00000       0.00000       0.00000       0.00000       0.00000       0.00000       0.00000       0.00000       0.00000       13.5115       17.7048       17.4421       17.2457       14.1504       11.9075       9.10632       6.65277       4.55522       2.78871       1.70219      0.950223      0.480979      0.242475     0.0975401     0.0385708     0.0130683    0.00362671   0.000809919   0.000139557       0.00000       0.00000       0.00000       0.00000       0.00000       0.00000       0.00000       0.00000       0.00000       0.00000       0.00000       0.00000       0.00000       0.00000       0.00000       0.00000
  10  23 3827.9083    1.7080  4.6486 11.0589 -0.0073  0.1223   0.0345   0.2928    0.0634   0.0000   412.1562      -8.65705       38.4429      -4.84859       6.79133      -3.13161       8.33729       23.0597       2.07446       3.09093       3.10659      -2.86456      0.375286     -0.264067    -0.0697784    -0.0621726    0.00523469    0.00515512  -0.000124894  -8.37788e-05       0.00000       0.00000       0.00000       0.00000       0.00000       0.00000       0.00000       0.00000       0.00000       0.00000       0.00000       0.00000       0.00000       0.00000       0.00000       0.00000       16.9433       23.6972       22.4535       22.4061       19.6730       15.2426       12.9221       8.91173       6.37310       3.79456       2.29485       1.34375      0.662890      0.337358      0.130865     0.0542677     0.0178212    0.00495411    0.00128617   0.000198780       0.00000       0.00000       0.00000       0.00000       0.00000       0.00000       0.00000       0.00000       0.00000       0.00000       0.00000       0.00000       0.00000       0.00000       0.00000       0.00000
  10  24 3967.8267    1.4056  6.3121 10.5768 -0.0034  0.1382   0.0250   0.3768    0.0580   0.0000   428.6932       1.73456       6.21719       7.49109       8.00172       21.7231       24.6454      -10.7887       2.63258       4.42161      -2.59685       1.59138     -0.832863     -0.833947      0.161874     0.0860408     0.0140219   -0.00734296   9.95816e-06  -0.000332985       0.00000       0.00000       0.00000       0.00000       0.00000       0.00000       0.00000       0.00000       0.00000       0.00000       0.00000       0.00000       0.00000       0.00000       0.00000       0.00000       20.5799       26.8438       27.9820       25.6933       22.0379       18.7564       13.8776       10.5029       7.19788       4.48453       2.75679       1.58061      0.832701      0.391507      0.167582     0.0641733     0.0220780    0.00611050    0.00128306   0.000203996       0.00000       0.00000       0.00000       0.00000       0.00000       0.00000       0.00000       0.00000       0.00000       0.00000       0.00000       0.00000       0.00000       0.00000       0.00000       0.00000
  11   9 1915.3698    0.4202  0.3948  9.1809 -0.0130  0.0408   0.0228   0.0719    0.0703   0.0000   433.4078       12.1930       17.0518      0.108152      -1.83208      -4.80303       3.71794      -1.40053      -4.78892       1.71434      0.403096      0.156337    -0.0893761     -0.148720     0.0220734    0.00638108    0.00395390   -0.00156928   -0.00131053   0.000309360  -3.15421e-05   1.58069e-05       0.00000       0.00000       0.00000       0.00000       0.00000       0.00000       0.00000       0.00000       0.00000       0.00000       0.00000       0.00000       0.00000       0.00000       6.22256       6.85715       7.13849       4.97165       5.51619       4.51692       4.86671       3.62878       2.74758       1.63272      0.853394      0.510640      0.226729      0.124479     0.0650158     0.0297438     0.0111624    0.00407208    0.00108933   0.000367507   8.44555e-05   9.47256e-06       0.00000       0.00000       0.00000       0.00000       0.00000       0.00000       0.00000       0.00000       0.00000       0.00000       0.00000       0.00000       0.00000       0.00000
  11  13 2478.5077    1.4905  0.8620 10.8629 -0.0267  0.0546   0.0576   0.0912    0.1914   0.0000   441.7362      -1.94733       20.2072       3.59573      -6.87154      -6.81744       1.45372       5.98477       1.84068      -3.31708     -0.112292      0.370859      0.237224     0.0573149     -0.232048    -0.0467726     0.0174451   -0.00143619   -0.00187345   -0.00114457  -0.000177145   3.02691e-06       0.00000       0.00000       0.00000       0.00000       0.00000       0.00000       0.00000       0.00000       0.00000       0.00000       0.00000       0.00000       0.00000       0.00000       7.11793       7.87988       8.89808       9.63096       7.16603       5.10066       5.54063       3.71205       2.40940       1.52140       1.21590      0.689639      0.289611      0.195357      0.110684     0.0509140     0.0164715    0.00565553    0.00158506   0.000390921   0.000120086   1.66208e-05       0.00000       0.00000       0.00000       0.00000       0.00000       0.00000       0.00000       0.00000       0.00000       0.00000       0.00000       0.00000       0.00000       0.00000
  11  14 2617.0178    1.9878  0.7943 11.5353 -0.0143  0.0405   0.0738   0.0813    0.1298   0.0000   428.2018       2.92844       6.49566      -5.14674       1.81359       2.62279     0.0762738      -1.61579    0.00140776      -1.64158      0.329856     -0.228486     0.0837200     -0.232013   -0.00925960    -0.0327086   -0.00412039    0.00154401    0.00180381  -0.000741774  -4.89446e-05   6.18543e-06       0.00000       0.00000       0.00000       0.00000       0.00000       0.00000       0.00000       0.00000       0.00000       0.00000       0.00000       0.00000       0.00000       0.00000       5.59439       7.19336       7.29352       6.93125       5.59637       4.82000       4.22894       3.11313       2.09575       1.31707      0.935946      0.470490      0.266599      0.132792     0.0741358     0.0326719     0.0137755    0.00428273    0.00147950   0.000364060   8.71606e-05   1.39262e-05       0.00000       0.00000       0.00000       0.00000       0.00000       0.00000       0.00000       0.00000       0.00000       0.00000       0.00000       0.00000       0.00000       0.00000
  11  15 2756.1377    2.6482  0.7744 11.9793 -0.0005  0.0357   0.0961   0.0801    0.1092   0.0000   435.9678       17.4354       7.93142      -6.61219      -5.81952       1.87428      -2.38923      -3.73377     -0.613951       1.19143       1.14566    -0.0405560     -0.139092     -0.148051    0.00202304    -0.0169414     0.0136046    0.00263736   -0.00332233   0.000752255   0.000114384  -2.22585e-05       0.00000       0.00000       0.00000       0.00000       0.00000       0.00000       0.00000       0.00000       0.00000       0.00000       0.00000       0.00000       0.00000       0.00000       4.27243       6.74882       5.63400       6.37741       4.89264       4.61617       3.46805       2.75231       1.80980       1.22621      0.756280      0.429930      0.244094      0.114952     0.0653568     0.0232799     0.0116609    0.00380270    0.00133544   0.000373745   8.36103e-05   1.66209e-05       0.00000       0.00000       0.00000       0.00000       0.00000       0.00000       0.00000       0.00000       0.00000       0.00000       0.00000       0.00000       0.00000       0.00000
  11  16 2895.4271    3.2783  0.8108 12.1534 -0.0013  0.0331   0.1121   0.0767    0.1197   0.0000   434.4830       1.86866       5.73554     -0.898892      -3.62213      -4.78728     -0.221057      -3.28921      -2.30172      0.348422       1.30669     -0.150182     0.0383224     -0.200229    -0.0524848    -0.0434924    0.00813555  -0.000892717   0.000422183  -1.96109e-05   0.000122508  -1.62266e-05       0.00000       0.00000       0.00000       0.00000       0.00000       0.00000       0.00000       0.00000       0.00000       0.00000       0.00000       0.00000       0.00000       0.00000       5.33169       6.86571       6.89706       6.56196       5.40234       4.75472       3.50521       2.76130       1.69438       1.23484      0.706382      0.427473      0.213220      0.116715     0.0514928     0.0251828    0.00950615    0.00369782    0.00105917   0.000339450   6.06690e-05   1.12984e-05       0.00000       0.00000       0.00000       0.00000       0.00000       0.00000       0.00000       0.00000       0.00000       0.00000       0.00000       0.00000       0.00000       0.00000
  11  17 3034.5486    3.9387  0.8253 12.4515 -0.0013  0.0439   0.1307   0.0755    0.1344   0.0000   441.6030       6.65432       17.2801       10.9444       3.23496      -2.20095     -0.486898      0.159308       1.40386      -1.63923       1.35916     -0.516888     -0.100434    -0.0477881    -0.0458086    -0.0604919   -0.00266545    0.00432296   6.88021e-05  -0.000253577  -1.76146e-05  -2.61471e-06       0.00000       0.00000       0.00000       0.00000       0.00000       0.00000       0.00000       0.00000       0.00000       0.00000       0.00000       0.00000       0.00000       0.00000       6.79662       7.81710       6.01480       7.20322       7.66545       6.50989       4.37430       2.71204       2.32756       1.78226       1.30904      0.701561      0.414862      0.152363     0.0842634     0.0264572     0.0148678    0.00380221    0.00167848   0.000379985   9.76732e-05   1.58108e-05       0.00000       0.00000       0.00000       0.00000       0.00000       0.00000       0.00000       0.00000       0.00000       0.00000       0.00000       0.00000       0.00000       0.00000
  11  19 3312.3884    3.5095  1.2929 12.4095 -0.0207  0.0496   0.1046   0.1118    0.1244   0.0000   421.2036       21.0263      0.833359       12.6862       4.41127      -5.62703       4.32124       9.99974      0.520852      -2.00565       1.30305      0.303365      0.254648     -0.282868    0.00561515    -0.0354420    -0.0175897    0.00107431  -0.000299380  -0.000766410  -0.000243371  -1.33214e-05       0.00000       0.00000       0.00000       0.00000       0.00000       0.00000       0.00000       0.00000       0.00000       0.00000       0.00000       0.00000       0.00000       0.00000       6.65775       8.08088       8.27616       9.01597       7.60368       6.16373       4.34800       4.17560       2.54110       1.81462       1.01271      0.680281      0.375918      0.232964     0.0891645     0.0464684     0.0145951    0.00609545    0.00172234   0.000566726   0.000101637   1.83690e-05       0.00000       0.00000       0.00000       0.00000       0.00000       0.00000       0.00000       0.00000       0.00000       0.00000       0.00000       0.00000       0.00000       0.00000
  11  20 3451.7300    3.0057  1.9857 11.7796 -0.0044  0.0562   0.0702   0.1421    0.0970   0.0000   437.4174      -1.56242       11.6037       28.2257      -7.50335       4.48719       13.1031      0.315189       4.29633      -2.45088     -0.282019    -0.0315219    -0.0253283    -0.0544871     -0.180396    -0.0305831     0.0110871   -0.00162608    0.00120520   7.45550e-05   4.87809e-05   3.19830e-06       0.00000       0.00000       0.00000       0.00000       0.00000       0.00000       0.00000       0.00000       0.00000       0.00000       0.00000       0.00000       0.00000       0.00000       7.76884       9.64242       9.40857       9.85609       8.53470       6.80563       5.69793       4.42743       3.11859       2.03943       1.20205      0.748488      0.438646      0.227821      0.114430     0.0465230     0.0191845    0.00657574    0.00201456   0.000561795   0.000122920   1.97350e-05       0.00000       0.00000       0.00000       0.00000       0.00000       0.00000       0.00000       0.00000       0.00000       0.00000       0.00000       0.00000       0.00000       0.00000
  11  21 3591.2713    2.4937  2.9612 11.5015 -0.0003  0.0735   0.0486   0.1770    0.0696   0.0000   445.2465       18.5385       7.49969      -8.57287       4.13761       13.4618      -4.36366      -8.58531       1.34436      -4.64914     -0.320045     -0.824265     -0.201258    -0.0463549      0.303323    -0.0816118    -0.0412793   -0.00370866    0.00395909  -0.000607637  -0.000130510  -5.95506e-06       0.00000       0.00000       0.00000       0.00000       0.00000       0.00000       0.00000       0.00000       0.00000       0.00000       0.00000       0.00000       0.00000       0.00000       9.66021       12.6913       13.2715       12.1488       11.8193       8.90370       7.97406       5.65471       4.06800       2.81919       1.70650       1.05615      0.591387      0.288869      0.161653     0.0610308     0.0280481    0.00957531    0.00299109   0.000852240   0.000199908   2.55048e-05       0.00000       0.00000       0.00000       0.00000       0.00000       0.00000       0.00000       0.00000       0.00000       0.00000       0.00000       0.00000       0.00000       0.00000
  11  22 3730.8729    1.9928  4.2533 11.1682 -0.0046  0.0923   0.0358   0.2440    0.0592   0.0000   445.0341       6.03470       52.1870       53.5707      -4.37983      -16.5783      -4.61712      -5.21336       6.16878       4.61954       1.11942      -2.62366     -0.614090      0.343103      0.130510    -0.0451738    -0.0649509   -0.00500716   -0.00560923  -0.000681739  -0.000373402  -3.29380e-06       0.00000       0.00000       0.00000       0.00000       0.00000       0.00000       0.00000       0.00000       0.00000       0.00000       0.00000       0.00000       0.00000       0.00000       12.5157       16.2987       16.6602       15.6384       14.8377       11.7328       10.0221       7.16257       5.21419       3.49748       2.16290       1.32362      0.712705      0.369591      0.181877     0.0778977     0.0322663     0.0120051    0.00371279    0.00103410   0.000241067   3.23257e-05       0.00000       0.00000       0.00000       0.00000       0.00000       0.00000       0.00000       0.00000       0.00000       0.00000       0.00000       0.00000       0.00000       0.00000
  11  24 4010.8702    1.3408  6.3529 10.6396 -0.0095  0.1425   0.0242   0.3606    0.0534   0.0000   475.7020       40.0785       38.3497       30.5928       56.9645      -5.45965      -11.3867       2.86604      -13.2669      -12.6866      -3.32231     -0.860577       2.52004     -0.706426      -1.03585     0.0281237      0.109981    0.00698726   2.93760e-06   -0.00289696  -0.000144550  -7.28327e-05       0.00000       0.00000       0.00000       0.00000       0.00000       0.00000       0.00000       0.00000       0.00000       0.00000       0.00000       0.00000       0.00000       0.00000       19.3426       25.5445       25.0613       23.3266       21.5572       18.4927       15.6319       11.7138       8.52199       5.55947       3.43239       2.10087       1.11753      0.627552      0.279570      0.135408     0.0500573     0.0199117    0.00600931    0.00163171   0.000356662   5.13132e-05       0.00000       0.00000       0.00000       0.00000       0.00000       0.00000       0.00000       0.00000       0.00000       0.00000       0.00000       0.00000       0.00000       0.00000
  11  25 4151.1491    1.0996  8.4933 10.2901 -0.0162  0.1819   0.0194   0.4756    0.0506   0.0000   433.9917       23.1725       57.9209       31.4166       2.71854       6.40852       43.8640      -10.9136      -21.1813      -1.01726       11.6841       1.01069      0.775188      -1.86380    -0.0444635      0.452510      0.102005     0.0135306   -0.00347163   -0.00438780   0.000175518   0.000215424       0.00000       0.00000       0.00000       0.00000       0.00000       0.00000       0.00000       0.00000       0.00000       0.00000       0.00000       0.00000       0.00000       0.00000       23.8372       31.3178       33.1663       30.5222       27.6663       24.4218       18.8501       14.6011       10.5613       7.00108       4.58206       2.76160       1.52694      0.838335      0.394401      0.183450     0.0703253     0.0269393    0.00856974    0.00222066   0.000449359   6.60706e-05       0.00000       0.00000       0.00000       0.00000       0.00000       0.00000       0.00000       0.00000       0.00000       0.00000       0.00000       0.00000       0.00000       0.00000
  12  11 2235.8484    0.9714  0.5669 10.0189 -0.0037  0.0340   0.0367   0.0642    0.0913   0.0000   434.9028      -1.02477       10.2789     -0.435691      -8.47439      -5.36984      -3.88080       2.62085       1.30158      0.467529      0.500225      0.362568     0.0117272    -0.0820825     0.0758630    0.00917510    -0.0117706   -0.00866829   0.000869359   0.000352879   0.000313009   5.73724e-05   5.44663e-06   5.21120e-06       0.00000       0.00000       0.00000       0.00000       0.00000       0.00000       0.00000       0.00000       0.00000       0.00000       0.00000       0.00000       4.49908       5.47442       6.59496       4.97145       5.61910       4.52251       3.21738       2.59612       1.75421       1.30198      0.853767      0.533061      0.327125      0.168617     0.0884855     0.0416206     0.0180017    0.00776732    0.00312872    0.00110954   0.000381067   0.000105024   1.83395e-05   1.86189e-06       0.00000       0.00000       0.00000       0.00000       0.00000       0.00000       0.00000       0.00000       0.00000       0.00000       0.00000       0.00000
  12  12 2376.3786    1.4238  0.7574 10.1981  0.0096  0.0322   0.0522   0.0806    0.1751   0.0000   438.6470       5.22332       10.9437      -2.35001       1.92864       5.90996      -2.28399     -0.277797       1.72424       1.02856      0.392129     -0.964806     -0.659997    -0.0807459      0.208442     0.0137625    0.00564558   -0.00255519   0.000514506   0.000602666  -0.000274476  -3.14794e-05  -7.32939e-06  -6.31520e-06       0.00000       0.00000       0.00000       0.00000       0.00000       0.00000       0.00000       0.00000       0.00000       0.00000       0.00000       0.00000       4.43035       5.52980       5.27881       5.08741       4.31343       3.99992       3.60669       2.98302       2.02972       1.47330      0.821947      0.578797      0.282876      0.167918     0.0845622     0.0477811     0.0186741    0.00884137    0.00296614    0.00116834   0.000274243   9.25621e-05   1.60791e-05   2.73313e-06       0.00000       0.00000       0.00000       0.00000       0.00000       0.00000       0.00000       0.00000       0.00000       0.00000       0.00000       0.00000
  12  13 2515.4469    1.7916  0.8824 10.8975  0.0062  0.0368   0.0630   0.0890    0.2231   0.0000   431.0362       11.8965       13.3827     -0.281598       7.52562       3.67537      -5.19614       1.42623       2.79857      0.684075     -0.165058     -0.618608     -0.130682     -0.182290     0.0957952    0.00381913    -0.0481773   -0.00424017    0.00665999    0.00140354  -0.000810827   7.78901e-06   5.22614e-05   3.55943e-07       0.00000       0.00000       0.00000       0.00000       0.00000       0.00000       0.00000       0.00000       0.00000       0.00000       0.00000       0.00000       5.28861       5.84681       5.97862       6.46321       5.88047       4.68442       4.10533       2.90467       2.02711       1.42959       1.12502      0.687262      0.405934      0.202365      0.104017     0.0585897     0.0234175     0.0106582    0.00362722    0.00114004   0.000361915   8.30224e-05   1.98685e-05   2.58507e-06       0.00000       0.00000       0.00000       0.00000       0.00000       0.00000       0.00000       0.00000       0.00000       0.00000       0.00000       0.00000
  12  14 2654.6424    2.3176  0.7568 11.4099 -0.0273  0.0310   0.0854   0.0772    0.2070   0.0000   431.8312       12.4999       21.0361       8.01027      -1.53500       3.88644       2.04895      -4.93668      -2.13959      0.172511     -0.233956      0.320743     -0.104650    -0.0699370     -0.249895    -0.0316413    0.00316395    0.00134697   -0.00671043   -0.00101702  -0.000229381   0.000148173   2.51246e-06   2.24991e-06       0.00000       0.00000       0.00000       0.00000       0.00000       0.00000       0.00000       0.00000       0.00000       0.00000       0.00000       0.00000       3.88382       5.15733       5.20566       5.11105       4.47099       3.64625       3.24366       2.41822       1.78052       1.14091      0.818446      0.497145      0.271983      0.164941     0.0805029     0.0436558     0.0189182    0.00875288    0.00287966    0.00108538   0.000312439   7.81500e-05   1.86274e-05   2.67385e-06       0.00000       0.00000       0.00000       0.00000       0.00000       0.00000       0.00000       0.00000       0.00000       0.00000       0.00000       0.00000
  12  15 2794.5760    2.6600  0.7798 12.0504 -0.0073  0.0323   0.0899   0.0819    0.1326   0.0000   439.5709       13.6245       16.2944       2.74422       5.68380     0.0866207      -3.68931       4.13402      -1.51360      -2.27273     -0.580239      0.461597     -0.123095     -0.275706     0.0635012    0.00787074   -0.00210785   -0.00559041   -0.00300849   4.82817e-05  -5.98360e-05  -5.94209e-05   2.30419e-05  -8.43271e-07       0.00000       0.00000       0.00000       0.00000       0.00000       0.00000       0.00000       0.00000       0.00000       0.00000       0.00000       0.00000       4.46289       5.71685       6.29891       5.34423       5.06303       4.25423       3.46992       2.74743       1.97553       1.27342      0.861532      0.515067      0.299046      0.156516     0.0878263     0.0409934     0.0201729    0.00753947    0.00315869    0.00107315   0.000357111   8.93773e-05   1.75583e-05   2.25658e-06       0.00000       0.00000       0.00000       0.00000       0.00000       0.00000       0.00000       0.00000       0.00000       0.00000       0.00000       0.00000
  12  16 2934.4422    3.6141  0.6640 12.6378  0.0013  0.0530   0.1422   0.0686    0.1089   0.0000   438.7289       3.48346       5.30304       2.48077       4.43575      -2.56637      -11.5056      0.307536      -1.39461     -0.138363       1.99422     -0.864356     -0.549444      0.163716     0.0945233   -0.00549587    -0.0260549    0.00804130  -0.000242644  -0.000527882  -1.62742e-05   5.22130e-05  -1.70070e-05  -2.44547e-06       0.00000       0.00000       0.00000       0.00000       0.00000       0.00000       0.00000       0.00000       0.00000       0.00000       0.00000       0.00000       5.59587       9.18319       9.51262       7.80504       9.04039       4.57316       6.36478       3.05413       2.61044       2.00076      0.759480      0.928352      0.319407      0.260914      0.146722     0.0438581     0.0379078    0.00773294    0.00519084    0.00196035   0.000255743   0.000167863   4.38966e-05   4.28147e-06       0.00000       0.00000       0.00000       0.00000       0.00000       0.00000       0.00000       0.00000       0.00000       0.00000       0.00000       0.00000
  12  17 3073.9119    3.9175  0.8159 12.6038 -0.0003  0.0336   0.1320   0.0758    0.1197   0.0000   437.1131       11.9778      -3.24943      -1.72417      -1.15793       13.1285      -1.25384     -0.924084       2.27038      -3.25613      0.234230     -0.236216     -0.308053      0.225251     -0.206994    -0.0630710    -0.0571383    0.00527056   -0.00583298    0.00161599   0.000445784   5.82962e-05  -1.13684e-05  -4.36820e-06       0.00000       0.00000       0.00000       0.00000       0.00000       0.00000       0.00000       0.00000       0.00000       0.00000       0.00000       0.00000       4.10005       5.49198       5.42699       5.48220       4.80725       4.19699       3.30140       2.50349       1.90139       1.29514      0.830073      0.540266      0.314317      0.179331     0.0893100     0.0495107     0.0189897    0.00893480    0.00317277    0.00119031   0.000337580   8.82335e-05   1.91569e-05   3.02193e-06       0.00000       0.00000       0.00000       0.00000       0.00000       0.00000       0.00000       0.00000       0.00000       0.00000       0.00000       0.00000
  12  18 3213.3180    3.8457  1.0843 12.6047 -0.0173  0.0490   0.1131   0.1008    0.1342   0.0000   436.3605       13.2952       16.5230       16.0444       5.46584       7.64148       2.93239      -1.53155      0.411213     -0.325139       1.34333     -0.867311     0.0658710    -0.0178749    -0.0548636    0.00383685   -0.00317248    0.00620443   -0.00162714    0.00220867   0.000485048  -0.000182963   1.04834e-05   2.27042e-06       0.00000       0.00000       0.00000       0.00000       0.00000       0.00000       0.00000       0.00000       0.00000       0.00000       0.00000       0.00000       8.07488       11.2999       12.0204       11.1971       9.70974       7.37244       5.27543       3.79982       2.45022       1.68724       1.02412      0.628334      0.396556      0.197391      0.117344     0.0541066     0.0245010    0.00919481    0.00414304    0.00124860   0.000426509   0.000119393   2.33767e-05   3.54404e-06       0.00000       0.00000       0.00000       0.00000       0.00000       0.00000       0.00000       0.00000       0.00000       0.00000       0.00000       0.00000
  12  19 3352.6825    3.2531  1.6776 12.3079 -0.0072  0.0523   0.0813   0.1333    0.0908   0.0000   433.8857       10.2843       8.20975      -2.80925       6.89272      -7.93085       1.57239     -0.124006      -5.00213      -1.26343       2.46202     -0.576770      0.108595     -0.427821     0.0128790    -0.0132096     0.0431278    0.00346439   -0.00577124   -0.00227346  -0.000121495  -8.81519e-05   2.49016e-05   9.07759e-07       0.00000       0.00000       0.00000       0.00000       0.00000       0.00000       0.00000       0.00000       0.00000       0.00000       0.00000       0.00000       6.64466       9.63195       9.14722       9.33478       7.98407       6.79469       5.65382       4.07242       3.24195       2.04617       1.43345      0.834843      0.519069      0.282403      0.155392     0.0718571     0.0353696     0.0139641    0.00567074    0.00188983   0.000600706   0.000141071   3.39232e-05   5.18845e-06       0.00000       0.00000       0.00000       0.00000       0.00000       0.00000       0.00000       0.00000       0.00000       0.00000       0.00000       0.00000
  12  20 3492.4883    2.8531  2.4160 11.6843  0.0047  0.0626   0.0582   0.1483    0.0789   0.0000   438.1053      -5.92368       16.2941       21.7896      -14.2337      -12.4654      -5.90222       2.68331      0.423104      0.443997      0.716602     -0.374974      0.278193     -0.580104      0.150671      0.118319    -0.0247944    -0.0159834  -0.000846072    0.00589301   0.000237041  -0.000629183   9.07106e-05   9.52739e-06       0.00000       0.00000       0.00000       0.00000       0.00000       0.00000       0.00000       0.00000       0.00000       0.00000       0.00000       0.00000       7.84168       10.8013       10.5431       10.8413       9.38292       8.19674       6.63620       5.08229       3.72839       2.61265       1.70560       1.06497      0.615924      0.361953      0.178113     0.0891836     0.0397604     0.0176776    0.00649455    0.00237852   0.000698834   0.000186159   3.93085e-05   6.10852e-06       0.00000       0.00000       0.00000       0.00000       0.00000       0.00000       0.00000       0.00000       0.00000       0.00000       0.00000       0.00000
  12  21 3632.4574    2.3635  3.3249 11.3791 -0.0032  0.0728   0.0431   0.1880    0.0641   0.0000   456.4871       18.7296      -15.0403       13.2629       24.5371      -15.9532      -8.42562       8.28688       5.16986      -7.03939     -0.333948     -0.136599      -1.58178     -0.574534     0.0972000     0.0657512    -0.0815447    0.00281106    0.00636502   -0.00324656  -0.000390634  -7.42574e-05   5.05797e-05  -2.10193e-06       0.00000       0.00000       0.00000       0.00000       0.00000       0.00000       0.00000       0.00000       0.00000       0.00000       0.00000       0.00000       9.03992       11.8997       12.0772       12.0424       11.0910       9.21350       7.61433       5.73349       4.18585       3.09808       2.03959       1.32866      0.795554      0.454243      0.241226      0.116756     0.0555485     0.0224362    0.00866193    0.00290265   0.000843353   0.000222903   4.60724e-05   6.45563e-06       0.00000       0.00000       0.00000       0.00000       0.00000       0.00000       0.00000       0.00000       0.00000       0.00000       0.00000       0.00000
  12  22 3772.7277    1.8196  4.5848 11.2209 -0.0012  0.0960   0.0324   0.2616    0.0500   0.0000   439.2664       11.6057      -1.38022     -0.251941      -15.5091       22.6779       11.7766      -2.70859      -15.5488       6.81760       3.84883     -0.244240     -0.329718     -0.934234     0.0207248      0.373695     0.0706935    -0.0303839    -0.0154679    0.00412782   -0.00116341   4.58772e-05  -4.35631e-05  -8.70894e-06       0.00000       0.00000       0.00000       0.00000       0.00000       0.00000       0.00000       0.00000       0.00000       0.00000       0.00000       0.00000       11.7003       15.2470       15.7973       15.6532       13.8885       12.1950       9.90437       7.96009       5.74684       4.06790       2.76499       1.72286       1.04086      0.576399      0.313080      0.159377     0.0724804     0.0301074     0.0115628    0.00384717    0.00119043   0.000298394   5.86247e-05   8.62638e-06       0.00000       0.00000       0.00000       0.00000       0.00000       0.00000       0.00000       0.00000       0.00000       0.00000       0.00000       0.00000
  12  23 3913.0140    1.5229  5.5658 10.8548 -0.0021  0.1149   0.0266   0.3055    0.0514   0.0000   452.4479       28.2433       18.6394       23.0953       25.8483       29.4406       10.0820      -5.08271       3.81836       2.52539      -6.16596       1.18096       3.59532    -0.0496765     -0.323359     -0.243697    -0.0149214     0.0657334     0.0123086   0.000533517   -0.00273261  -0.000341156   0.000158146   2.88643e-06       0.00000       0.00000       0.00000       0.00000       0.00000       0.00000       0.00000       0.00000       0.00000       0.00000       0.00000       0.00000       13.6910       18.3786       18.5855       18.5470       16.5273       14.7643       11.7639       9.35859       6.93946       4.86333       3.23191       2.07235       1.21414      0.706493      0.377326      0.177587     0.0880349     0.0347660     0.0136210    0.00477381    0.00143341   0.000359269   7.10208e-05   1.07246e-05       0.00000       0.00000       0.00000       0.00000       0.00000       0.00000       0.00000       0.00000       0.00000       0.00000       0.00000       0.00000
  12  24 4053.2442    1.2683  7.0274 10.5008 -0.0063  0.1372   0.0215   0.3804    0.0505   0.0000   401.4990       36.6761       8.25716       29.1059       47.7758      -25.9036      -15.1493       3.95851     -0.387997      -14.6276       1.68590      -4.90311      0.539928     -0.532867     -0.254143      0.216351      0.110218    -0.0351121    -0.0242300    0.00808199   -0.00156501   0.000236786   5.62327e-05   9.81218e-06       0.00000       0.00000       0.00000       0.00000       0.00000       0.00000       0.00000       0.00000       0.00000       0.00000       0.00000       0.00000       17.4628       23.1407       23.5304       22.3084       20.7992       17.8200       14.6959       11.4608       8.50502       5.93981       3.97367       2.53291       1.49278      0.842997      0.451494      0.218662      0.103188     0.0415404     0.0163732    0.00558991    0.00166600   0.000422999   8.58832e-05   1.19534e-05       0.00000       0.00000       0.00000       0.00000       0.00000       0.00000       0.00000       0.00000       0.00000       0.00000       0.00000       0.00000
  12  25 4194.0078    1.0687  9.2190 10.1471 -0.0057  0.1765   0.0182   0.4757    0.0503   0.0000   433.0292      0.650991       81.8691      -4.82283       4.75434      -42.1424      -21.0427       30.9819      -11.3568      -14.1632    -0.0552179       2.01396      -2.37987      0.583519      0.105266      0.166956      0.328461    -0.0239817    -0.0669566   -0.00830075   0.000432123   0.000245763  -1.61019e-05  -1.39734e-05       0.00000       0.00000       0.00000       0.00000       0.00000       0.00000       0.00000       0.00000       0.00000       0.00000       0.00000       0.00000       21.5716       28.3555       29.0119       29.3177       26.0630       22.7993       18.8284       14.4938       10.8741       7.69677       5.12540       3.28928       1.96261       1.11546      0.590124      0.292104      0.134819     0.0559661     0.0216867    0.00741565    0.00216948   0.000547419   0.000112320   1.61843e-05       0.00000       0.00000       0.00000       0.00000       0.00000       0.00000       0.00000       0.00000       0.00000       0.00000       0.00000       0.00000
  12  27 4476.7531    0.7467 12.4563  9.8405 -0.0134  0.2802   0.0151   0.7350    0.0441   0.0000   421.7833      -51.8277       70.0340      -9.36728      -25.3358       62.2997      -8.12788       18.1214       26.5595      -33.6131      -9.80479       23.3831      -13.6094      -4.62551       2.94706     -0.713049     -0.299938     0.0669129     0.0180283     0.0194772   -0.00476375   0.000893366   0.000158410  -1.34070e-05       0.00000       0.00000       0.00000       0.00000       0.00000       0.00000       0.00000       0.00000       0.00000       0.00000       0.00000       0.00000       33.3874       45.2488       45.5498       45.6667       41.2342       35.6575       30.6494       23.3475       17.7083       12.5965       8.50370       5.37367       3.35123       1.88143       1.01070      0.509644      0.229678     0.0984479     0.0374687     0.0122516    0.00360229   0.000887942   0.000186726   2.62230e-05       0.00000       0.00000       0.00000       0.00000       0.00000       0.00000       0.00000       0.00000       0.00000       0.00000       0.00000       0.00000
  12  29 4758.7780    0.4791 17.3973  9.6034 -0.0039  0.5188   0.0104   1.2354    0.0333   0.0000   358.9518       94.1409       70.6166       47.8780       15.9445      -32.2430      -4.58347      -6.09448      -19.3875      -19.6426       3.27720       9.71362      -2.52849      -8.20825      0.701643      0.318067     -0.548183     -0.130029  -0.000863344     0.0161059     0.0115103   0.000859993  -6.66189e-05   9.83648e-06       0.00000       0.00000       0.00000       0.00000       0.00000       0.00000       0.00000       0.00000       0.00000       0.00000       0.00000       0.00000       64.1827       82.3097       88.6387       85.5478       79.7970       68.0435       54.8999       44.0952       32.8152       23.3757       16.2904       10.4900       6.56596       3.90260       2.10974       1.06787      0.498068      0.203917     0.0752133     0.0246426    0.00709237    0.00170683   0.000327510   4.44711e-05       0.00000       0.00000       0.00000       0.00000       0.00000       0.00000       0.00000       0.00000       0.00000       0.00000       0.00000       0.00000
  13  10 2128.5244    0.7050  0.4883  9.8101 -0.0139  0.0319   0.0317   0.0587    0.0710   0.0000   436.4174       2.96434       15.0545     -0.435954      -3.99602       1.63082     -0.264664       1.95210      -4.45480     -0.196714      0.588797    -0.0559795      0.483231     0.0255062     0.0531338    -0.0296192     0.0393215     0.0149059    0.00265812   8.57005e-05   0.000309912   0.000138319  -2.08662e-05   6.89576e-06  -8.22463e-06   1.34594e-07       0.00000       0.00000       0.00000       0.00000       0.00000       0.00000       0.00000       0.00000       0.00000       0.00000       3.50345       5.17386       4.47139       4.64203       3.83526       3.80937       3.16025       2.78196       2.04343       1.42927      0.993463      0.536739      0.351754      0.202700      0.109217     0.0580068     0.0277462     0.0136987    0.00603015    0.00239026   0.000784552   0.000270322   9.07258e-05   2.16901e-05   4.65149e-06   8.12820e-07       0.00000       0.00000       0.00000       0.00000       0.00000       0.00000       0.00000       0.00000       0.00000       0.00000
  13  11 2271.1074    1.0123  0.8253  9.9130 -0.0128  0.0411   0.0345   0.0835    0.1057   0.0000   443.1316       10.5734       9.00349      -7.52468       7.23659      -1.06534      -2.77488      -1.42868      -3.37187      -3.17278      0.341325     -0.659199      0.316341   -0.00358834     -0.152144     0.0646777    -0.0445267     0.0142590    0.00222259    0.00391175    0.00147401  -0.000341237  -0.000131993   7.32001e-05   4.03384e-06   2.41686e-07       0.00000       0.00000       0.00000       0.00000       0.00000       0.00000       0.00000       0.00000       0.00000       0.00000       4.62466       7.06980       6.64996       6.78803       6.13285       5.12214       4.22571       3.08247       2.38493       1.70660       1.10197      0.849353      0.473632      0.301378      0.174138     0.0765390     0.0533297     0.0145456     0.0112324    0.00298903    0.00145196   0.000458268   0.000110854   3.13399e-05   6.52305e-06   1.01265e-06       0.00000       0.00000       0.00000       0.00000       0.00000       0.00000       0.00000       0.00000       0.00000       0.00000
  13  13 2551.7673    1.8180  0.9243 10.9340  0.0039  0.0366   0.0561   0.0864    0.1730   0.0000   439.7420      -1.47377       19.7710       10.5075       4.21546       8.49010      -1.82621       4.31902      0.792840      -1.56140     0.0505760      0.868936     -0.350332     -0.469304    -0.0510978      0.129878    0.00895072     0.0208539    0.00511223  -0.000656964   9.67450e-05   0.000283331   7.34469e-05  -5.10538e-05  -8.59338e-06   6.23249e-07       0.00000       0.00000       0.00000       0.00000       0.00000       0.00000       0.00000       0.00000       0.00000       0.00000       4.38042       5.60082       5.81304       5.60600       5.09266       4.54411       3.79956       2.97451       2.19810       1.68509       1.00310      0.719014      0.450309      0.239524      0.140389     0.0749261     0.0372768     0.0168289    0.00696560    0.00296171    0.00116834   0.000347980   9.58895e-05   2.67365e-05   5.02149e-06   7.36780e-07       0.00000       0.00000       0.00000       0.00000       0.00000       0.00000       0.00000       0.00000       0.00000       0.00000
  13  14 2691.7001    2.3345  0.8991 11.2933 -0.0142  0.0411   0.0798   0.0828    0.2679   0.0000   438.3596       10.3863    -0.0680560       3.56766       12.0165       1.19596      -3.75870       1.86195       2.51661      -1.69807       1.83554      0.239154     -0.285956     -0.195747     0.0786499      0.102204    -0.0449532    -0.0246600   0.000914648    0.00292529    0.00153948   0.000805888   0.000131867   1.18627e-05   1.09820e-06   1.12740e-06       0.00000       0.00000       0.00000       0.00000       0.00000       0.00000       0.00000       0.00000       0.00000       0.00000       5.06515       5.41480       6.15993       5.94609       6.46650       4.69481       3.60444       3.29802       2.67591       1.86015       1.26587      0.763268      0.495498      0.353736      0.174932      0.108547     0.0543033     0.0188125     0.0100679    0.00360602    0.00107454   0.000440967   0.000123946   3.12946e-05   5.76435e-06   6.32297e-07       0.00000       0.00000       0.00000       0.00000       0.00000       0.00000       0.00000       0.00000       0.00000       0.00000
  13  16 2972.6616    3.4685  0.5780 12.9266 -0.0064  0.0309   0.1403   0.0594    0.1048   0.0000   444.9381       5.55715       7.67248       1.87806       1.88341      -7.62231      -5.65251     -0.415612       1.38919       1.69860       1.38894      -1.15273     -0.525602      0.137466     -0.176806    -0.0515451     0.0443770    0.00817049   -0.00613611   -0.00357692  -0.000626885  -0.000159485  -4.68024e-05   3.99097e-05   4.44492e-06  -9.75342e-07       0.00000       0.00000       0.00000       0.00000       0.00000       0.00000       0.00000       0.00000       0.00000       0.00000       3.71138       4.56143       4.66420       4.99334       4.91148       3.32242       3.37275       2.55811       1.73078       1.20548      0.897170      0.674826      0.396513      0.205458      0.115579     0.0650000     0.0369045     0.0163082    0.00665233    0.00239399   0.000894826   0.000268248   7.44294e-05   2.28335e-05   4.89254e-06   5.67224e-07       0.00000       0.00000       0.00000       0.00000       0.00000       0.00000       0.00000       0.00000       0.00000       0.00000
  13  17 3112.5742    3.6226  0.8018 12.9238 -0.0040  0.0337   0.1270   0.0818    0.1056   0.0000   438.6875       4.85109       12.6816      -9.81218       2.75541       3.86298      -3.08493      -4.12833       1.25661     -0.884207     -0.551117     -0.480064     -0.472581     -0.381249     0.0452272     0.0993267    -0.0170205    -0.0143050    -0.0138187    0.00195867   0.000378379  -0.000199635   6.65172e-05   5.40030e-05  -1.49168e-06  -4.83224e-07       0.00000       0.00000       0.00000       0.00000       0.00000       0.00000       0.00000       0.00000       0.00000       0.00000       4.20568       5.30676       5.06398       4.73611       4.86373       4.02304       3.49906       2.88245       2.26168       1.59650       1.04766      0.646473      0.417728      0.231489      0.139646     0.0692755     0.0330220     0.0158019    0.00624176    0.00251147   0.000972022   0.000291865   9.61294e-05   2.49738e-05   5.20105e-06   6.74205e-07       0.00000       0.00000       0.00000       0.00000       0.00000       0.00000       0.00000       0.00000       0.00000       0.00000
  13  18 3252.4267    3.6657  1.1842 12.7759 -0.0108  0.0441   0.1038   0.1014    0.1136   0.0000   441.4162       8.37014       17.9329       14.9099      -13.4487       9.26051      0.230703      -1.41118      0.944514       1.04430      -1.63209      -1.45351     -0.313752     -0.334866    -0.0647254     -0.105218     0.0268111     0.0439849   -0.00916836   -0.00899864    0.00245055  -0.000107051  -0.000195746   5.57569e-06  -2.49956e-06   1.58447e-07       0.00000       0.00000       0.00000       0.00000       0.00000       0.00000       0.00000       0.00000       0.00000       0.00000       5.28208       7.07810       6.62935       6.58986       6.32973       5.90699       4.60071       3.63712       2.72717       1.98119       1.42578       1.00045      0.554622      0.364300      0.178923      0.100714     0.0435136     0.0230822    0.00890480    0.00397679    0.00126025   0.000508658   0.000132239   3.37217e-05   6.55137e-06   1.00244e-06       0.00000       0.00000       0.00000       0.00000       0.00000       0.00000       0.00000       0.00000       0.00000       0.00000
  13  19 3392.4580    3.0811  1.9345 11.9699  0.0012  0.0539   0.0682   0.1303    0.0831   0.0000   450.3259       16.6745      -2.19980       16.8555      0.897742      -6.31121      -10.1434       1.10146      -2.99895     -0.886456       3.00457      -2.11756      -1.20529      0.523798      0.359314    -0.0217374     0.0215369     0.0729859    0.00679879   -0.00154478   0.000874772  -0.000310397   0.000154864  -7.21135e-06   5.81941e-06  -1.74129e-07       0.00000       0.00000       0.00000       0.00000       0.00000       0.00000       0.00000       0.00000       0.00000       0.00000       5.73467       7.94128       7.68554       8.32803       7.10993       6.88347       5.03018       4.35000       3.19265       2.34849       1.62794       1.09221      0.671899      0.405439      0.251618      0.117427     0.0663618     0.0283002     0.0137681    0.00452273    0.00189824   0.000588555   0.000175476   4.21259e-05   7.77533e-06   1.33138e-06       0.00000       0.00000       0.00000       0.00000       0.00000       0.00000       0.00000       0.00000       0.00000       0.00000
  13  20 3532.7159    2.4968  2.4803 11.7066 -0.0007  0.0611   0.0506   0.1525    0.0701   0.0000   438.0344     -0.216354       16.7177       20.0164       3.32620      -13.5038       4.28216      -2.94755      0.696391       4.95722      0.630485     -0.458453     -0.879369    -0.0612119      0.325271     -0.145540     0.0134628     0.0261848     0.0153769    0.00116806    0.00138736   5.67784e-06  -0.000342425   5.44505e-05   5.54736e-06  -4.61937e-07       0.00000       0.00000       0.00000       0.00000       0.00000       0.00000       0.00000       0.00000       0.00000       0.00000       7.08002       9.04744       9.69251       9.24268       8.49842       7.81742       6.11444       5.13573       3.69158       2.74046       1.96020       1.18808      0.791537      0.460306      0.267386      0.132962     0.0717099     0.0299601     0.0151532    0.00553391    0.00209871   0.000655424   0.000208281   4.73715e-05   8.59814e-06   1.24733e-06       0.00000       0.00000       0.00000       0.00000       0.00000       0.00000       0.00000       0.00000       0.00000       0.00000
  13  21 3673.1675    2.1751  3.5103 11.2510 -0.0019  0.0762   0.0381   0.1872    0.0604   0.0000   440.8441       5.92532       33.7447       22.4540     -0.463846       6.09978      -6.14516      -7.58339     -0.675515       4.98103       1.52470      -1.98166     -0.242991     -0.510753      0.231370     -0.194476    -0.0646572    -0.0380458    0.00127446  -0.000663063   -0.00373359   0.000620409   0.000396240  -4.01529e-05   1.51014e-05  -4.57007e-07       0.00000       0.00000       0.00000       0.00000       0.00000       0.00000       0.00000       0.00000       0.00000       0.00000       8.42222       11.7972       11.6604       12.0039       10.5447       9.67405       7.81118       6.42613       4.54399       3.54477       2.34088       1.55042      0.991341      0.561126      0.342316      0.167554     0.0874132     0.0407988     0.0179371    0.00697912    0.00271322   0.000813768   0.000248015   6.27093e-05   1.18817e-05   1.83377e-06       0.00000       0.00000       0.00000       0.00000       0.00000       0.00000       0.00000       0.00000       0.00000       0.00000
  13  23 3954.3962    1.4756  6.5779 10.5667 -0.0056  0.1175   0.0227   0.3168    0.0522   0.0000   450.6459       29.6884      -3.69692      -3.26153      -22.6051       2.62970       35.4573       1.90244      -5.32807      -4.47065      -4.12453       1.50072      0.845562     -0.905884      -1.14999      0.369522     0.0739474    -0.0221518    -0.0110500     0.0113446    0.00128484   -0.00200142  -0.000541989   3.39433e-05  -4.16562e-06   2.33202e-06       0.00000       0.00000       0.00000       0.00000       0.00000       0.00000       0.00000       0.00000       0.00000       0.00000       13.1469       17.3222       19.0510       17.8547       16.6911       14.9978       11.7081       10.1485       7.23219       5.30913       3.88865       2.40881       1.59008      0.966584      0.549544      0.295058      0.152758     0.0691212     0.0320158     0.0122592    0.00433386    0.00141495   0.000428099   9.93229e-05   1.77315e-05   2.49335e-06       0.00000       0.00000       0.00000       0.00000       0.00000       0.00000       0.00000       0.00000       0.00000       0.00000
  13  24 4095.0434    1.2374  8.6428 10.2851 -0.0056  0.1430   0.0188   0.4066    0.0503   0.0000   443.2443       63.2224       23.5490       31.6793       26.3764       15.0022      -14.8074      -2.49426       14.2368       1.22715      -4.13664      -1.34495      0.444473      0.815868     0.0631184     -0.587256     -0.106689      0.162429    0.00446565     0.0220116    0.00171822   -0.00237895  -0.000526822   0.000175876  -1.55760e-05  -1.42917e-06       0.00000       0.00000       0.00000       0.00000       0.00000       0.00000       0.00000       0.00000       0.00000       0.00000       16.4083       21.4141       22.2027       22.0519       20.8159       17.8510       15.4964       11.8228       9.33340       6.59850       4.74888       3.15534       1.98796       1.20217      0.672933      0.368610      0.181160     0.0876167     0.0372317     0.0151174    0.00530837    0.00175296   0.000488097   0.000115773   2.38028e-05   3.04113e-06       0.00000       0.00000       0.00000       0.00000       0.00000       0.00000       0.00000       0.00000       0.00000       0.00000
  13  25 4236.2400    0.9835  9.1948 10.1340 -0.0180  0.1734   0.0166   0.4689    0.0473   0.0000   388.9698       47.7247       56.6824      -33.5507      -53.1616       35.7197      -1.05029      -7.35938      -11.0809       4.69886      -5.89088      -3.43057       4.43338      -1.52769      -1.74493      0.199700     0.0630864  -0.000580826     0.0209594     0.0176684    -0.0205534    0.00360889    0.00163437  -0.000295816   1.61512e-06   1.60004e-06       0.00000       0.00000       0.00000       0.00000       0.00000       0.00000       0.00000       0.00000       0.00000       0.00000       19.8611       26.5098       27.5297       28.0361       25.0548       22.4409       18.2600       14.4939       11.0937       7.98430       5.79378       3.75898       2.46113       1.47777      0.827884      0.457438      0.227281      0.106920     0.0463033     0.0187992    0.00662827    0.00215810   0.000613362   0.000139912   2.75237e-05   3.90007e-06       0.00000       0.00000       0.00000       0.00000       0.00000       0.00000       0.00000       0.00000       0.00000       0.00000
  13  26 4378.4683    0.8039 10.9156 10.0115  0.0002  0.2306   0.0166   0.6354    0.0450   0.0000   451.2470       20.5561       40.9722       22.2480       77.6261       16.8324      -19.5806       1.19946       17.0527      -5.36087       3.83525       2.04702      -5.54425      -1.12804       1.43087      0.675702     -0.353597      0.141832    -0.0381174   -0.00830783    0.00264823    0.00633343    0.00171827   8.31926e-05  -0.000113519  -1.22201e-05       0.00000       0.00000       0.00000       0.00000       0.00000       0.00000       0.00000       0.00000       0.00000       0.00000       25.6251       32.9753       35.2939       34.0845       32.2892       28.5092       24.3692       19.0944       15.0773       10.9985       7.53521       5.13882       3.28684       1.97604       1.13637      0.625185      0.310726      0.148400     0.0627735     0.0258123    0.00924670    0.00294872   0.000809699   0.000191821   3.74669e-05   4.83614e-06       0.00000       0.00000       0.00000       0.00000       0.00000       0.00000       0.00000       0.00000       0.00000       0.00000
  14   9 2017.0333    0.5669  0.5183  9.3585 -0.0181  0.0394   0.0215   0.0581    0.0752   0.0000   435.9395       1.41583       5.69018       4.75969       4.12031      -1.61449       3.71597     -0.427761      -1.47261      -1.99352    -0.0149110      0.781107     -0.237902      0.250951     0.0187967     0.0844521    -0.0129105    -0.0215458   -0.00132857   -0.00420583   -0.00178787  -0.000430449   0.000175686  -2.79717e-05   1.75990e-06   3.26003e-06   3.35347e-08  -1.42700e-08       0.00000       0.00000       0.00000       0.00000       0.00000       0.00000       0.00000       0.00000       3.69863       5.63970       5.75987       4.54497       5.32266       3.73997       4.31225       2.82739       2.77312       1.85791       1.24479      0.931740      0.457377      0.373750      0.154298      0.117777     0.0557327     0.0257216     0.0159254    0.00439480    0.00287724   0.000954860   0.000323017   0.000135084   2.60772e-05   8.64466e-06   1.97240e-06   1.94732e-07       0.00000       0.00000       0.00000       0.00000       0.00000       0.00000       0.00000       0.00000
  14  10 2162.5692    0.8142  0.6412  9.6847 -0.0120  0.0310   0.0298   0.0686    0.0847   0.0000   439.7924      -4.53997       6.66662       6.54900       7.00007       1.35679      -4.41168       1.19337      0.145358    -0.0512483     -0.622448      0.706444    -0.0785794     -0.175313     -0.169875   0.000624186      0.106082    -0.0104793   -0.00741494    0.00181581   -0.00388019   0.000358871   0.000333622   1.60901e-05  -6.67030e-06   7.55945e-06  -1.47516e-06  -6.33239e-08       0.00000       0.00000       0.00000       0.00000       0.00000       0.00000       0.00000       0.00000       3.12586       4.15287       4.28407       3.94291       4.32977       3.25195       3.16883       2.39840       1.80897       1.38874       1.00226      0.652178      0.408494      0.259050      0.157939     0.0837521     0.0438955     0.0213409    0.00993472    0.00475252    0.00194064   0.000707856   0.000247126   7.66416e-05   2.35472e-05   6.26937e-06   1.31875e-06   1.55334e-07       0.00000       0.00000       0.00000       0.00000       0.00000       0.00000       0.00000       0.00000
  14  11 2305.7187    1.0864  0.7369 10.1106 -0.0054  0.0402   0.0368   0.0715    0.0930   0.0000   431.1297      -7.72014       16.0269      0.815281      -1.34527      -2.70885      0.171142     -0.271129      -2.73985       1.83754      0.133899     -0.270153     -0.740710    -0.0351553      0.386931   -0.00124676     0.0431028    0.00902842    0.00332835    0.00648680   -0.00149190   0.000609438  -0.000352482  -0.000164727   1.65705e-05  -1.08103e-05  -7.14610e-07  -1.76390e-07       0.00000       0.00000       0.00000       0.00000       0.00000       0.00000       0.00000       0.00000       4.69589       4.68994       6.19692       6.82483       5.15402       4.32112       4.45641       3.42622       1.96329       1.82299       1.45718      0.837687      0.508866      0.358090      0.240010      0.117299     0.0590760     0.0294467     0.0164108    0.00831603    0.00360928    0.00120255   0.000368364   9.22167e-05   2.68811e-05   6.35971e-06   1.12133e-06   1.55433e-07       0.00000       0.00000       0.00000       0.00000       0.00000       0.00000       0.00000       0.00000
  14  12 2446.7889    1.4271  0.6980 10.9887 -0.0047  0.0336   0.0493   0.0721    0.0841   0.0000   442.8847       11.2406      0.919676       2.72180      -7.92736       2.67141       1.71244     -0.333119      0.358896     -0.724703     -0.888117     -0.433496     -0.609429     0.0636665      0.137979    -0.0427909    -0.0641495    -0.0159213    0.00556075    0.00444465    0.00144002  -6.95345e-05   0.000546796   1.70623e-05   3.11300e-05  -1.28175e-06  -9.79933e-07  -7.60367e-08       0.00000       0.00000       0.00000       0.00000       0.00000       0.00000       0.00000       0.00000       3.80183       5.53471       4.92314       5.69084       4.56723       4.62230       3.22339       2.98320       1.85053       1.62564      0.998727      0.785544      0.454573      0.319587      0.158371      0.101809     0.0465697     0.0263929     0.0108983    0.00532485    0.00196492   0.000859200   0.000246383   9.56033e-05   2.18581e-05   6.84261e-06   9.39424e-07   2.21314e-07       0.00000       0.00000       0.00000       0.00000       0.00000       0.00000       0.00000       0.00000
  14  14 2728.1685    2.5123  0.8532 11.5231 -0.0114  0.0401   0.0796   0.0757    0.1847   0.0000   444.3243       12.9776       16.6929      -6.53497      -10.3677      0.913177       5.52343       3.39634     -0.342788     -0.737809      0.204685      0.985945      0.338548     -0.136433     -0.244123     0.0132606      0.120196   -0.00782518    -0.0220171    -0.0171221   -0.00249025    0.00198233   0.000197511  -0.000112372  -6.11235e-06  -1.00716e-05  -2.46868e-06  -8.72576e-08       0.00000       0.00000       0.00000       0.00000       0.00000       0.00000       0.00000       0.00000       3.94289       5.75142       6.21376       5.55069       5.90031       4.73225       3.77342       3.54821       2.22202       1.89954       1.19536      0.888539      0.617273      0.320156      0.231111      0.108343     0.0658793     0.0366553     0.0136863    0.00802709    0.00247119    0.00108498   0.000426293   0.000110326   3.93681e-05   9.82836e-06   1.60374e-06   2.06174e-07       0.00000       0.00000       0.00000       0.00000       0.00000       0.00000       0.00000       0.00000
  14  15 2869.2504    3.0710  0.9423 11.7388 -0.0077  0.0355   0.0980   0.0805    0.2638   0.0000   434.0850       5.91067       16.9396       6.79816      -5.12379      -3.22301     0.0964015      -3.50544      -2.03978      0.399365     0.0262518    -0.0961245    -0.0123595     -0.324538     0.0186543     -0.113674    -0.0195789    0.00824486   0.000598991    -0.0110026   0.000567542    0.00185274  -8.06351e-05  -0.000128301   1.17864e-05  -1.06928e-05   9.80033e-07   3.43826e-07       0.00000       0.00000       0.00000       0.00000       0.00000       0.00000       0.00000       0.00000       3.48950       4.62721       5.22872       5.08632       4.46595       4.38619       3.41058       2.93675       2.30827       1.56979       1.26167      0.787879      0.494818      0.336397      0.192847      0.106994     0.0603516     0.0290386     0.0134633    0.00665607    0.00277456   0.000976132   0.000358851   0.000122284   3.41684e-05   7.36545e-06   1.39881e-06   1.98274e-07       0.00000       0.00000       0.00000       0.00000       0.00000       0.00000       0.00000       0.00000
  14  16 3010.2095    3.7248  0.8177 12.6091 -0.0059  0.0379   0.1331   0.0899    0.1662   0.0000   438.6386       9.84703       9.37195       11.3536       1.59959       3.83029      -6.27318      0.973865      0.940627       1.33074     -0.297158      -1.04452      0.263910     -0.254071      0.384479     -0.196804    -0.0184423   -0.00318379   -0.00812536    0.00844187    0.00249478   0.000952386  -4.78725e-05   0.000107980  -1.37813e-05   3.26944e-06  -6.79977e-07  -3.38560e-08       0.00000       0.00000       0.00000       0.00000       0.00000       0.00000       0.00000       0.00000       4.78202       5.28740       5.52673       5.34041       5.17493       4.71706       3.94916       3.08353       2.22641       1.60588       1.23995      0.955828      0.633748      0.343971      0.195663      0.100502     0.0520922     0.0282078     0.0130794    0.00553284    0.00199021   0.000844869   0.000301994   8.52027e-05   2.40473e-05   5.71640e-06   1.01097e-06   1.26963e-07       0.00000       0.00000       0.00000       0.00000       0.00000       0.00000       0.00000       0.00000
  14  17 3150.5818    3.6454  1.0062 12.7518 -0.0006  0.0452   0.1061   0.0864    0.1403   0.0000   432.8134       17.1506       11.1293       19.3035      -6.37066      -3.68259       1.70364       1.59113      -3.04051      0.721989       1.12647      0.186923      0.400350     -0.460058     -0.127877     0.0428359     0.0289557   -0.00696279     0.0225627  -0.000599924   -0.00127029    0.00127932   0.000185677   9.47015e-05  -5.93028e-06   9.40944e-06  -4.46357e-08   1.36299e-07       0.00000       0.00000       0.00000       0.00000       0.00000       0.00000       0.00000       0.00000       4.28704       5.70678       7.09292       5.27324       6.03526       5.61661       3.96783       3.65868       2.98361       1.69765       1.61643       1.07432      0.590643      0.467408      0.268047      0.111429     0.0902667     0.0399919     0.0142367    0.00991854    0.00364874   0.000978046   0.000497927   0.000173397   4.56517e-05   9.20050e-06   1.77224e-06   2.04906e-07       0.00000       0.00000       0.00000       0.00000       0.00000       0.00000       0.00000       0.00000
  14  19 3431.5358    2.8755  2.0038 12.1615  0.0001  0.0589   0.0647   0.1346    0.0801   0.0000   433.2762       25.6493       20.9500       7.93009      -5.27321       1.95778      -2.17852      -8.01429      -4.07985      -2.50275      -2.38970      -2.97578     -0.628093      0.450666      0.474423     -0.402754    -0.0997729   0.000416379     0.0536802    0.00276143  -0.000738737  -0.000221308   0.000297656   0.000136350   8.30213e-05  -1.33949e-06   3.20595e-07   6.53751e-07       0.00000       0.00000       0.00000       0.00000       0.00000       0.00000       0.00000       0.00000       5.72546       8.30417       7.55742       8.80338       7.22056       7.12001       5.28625       4.89362       3.53813       2.80415       1.87849       1.33026      0.846033      0.530975      0.314718      0.185406     0.0950850     0.0498334     0.0238227     0.0101749    0.00411119    0.00165152   0.000555549   0.000176606   4.88069e-05   1.19577e-05   2.07336e-06   3.78535e-07       0.00000       0.00000       0.00000       0.00000       0.00000       0.00000       0.00000       0.00000
  14  20 3572.3195    2.4040  2.5596 11.7572 -0.0062  0.0675   0.0492   0.1557    0.0692   0.0000   427.8800       10.0952       20.9585       18.6676      -3.00277      -5.63563      -4.68043      -6.13657       5.58153      -3.64845      -1.03866      0.217511     -0.781926     -0.811616      0.949920     -0.174561   -0.00666625     0.0366924     0.0130812    0.00197887    0.00132784   -0.00325510   0.000753980   0.000329267  -7.83604e-05  -3.07892e-05   8.01290e-07  -1.88012e-07       0.00000       0.00000       0.00000       0.00000       0.00000       0.00000       0.00000       0.00000       6.65975       9.36695       9.48900       9.49965       8.97913       7.86326       6.69102       5.68104       4.27603       3.22926       2.37869       1.53920       1.08732      0.644679      0.395337      0.237086      0.112480     0.0694092     0.0267382     0.0153532    0.00487783    0.00233804   0.000695397   0.000222473   6.52530e-05   1.47829e-05   2.80087e-06   3.82609e-07       0.00000       0.00000       0.00000       0.00000       0.00000       0.00000       0.00000       0.00000
  14  21 3713.1487    2.0151  3.8494 11.1748 -0.0074  0.0770   0.0343   0.1958    0.0596   0.0000   458.0040       23.2142       8.08436       11.9262       4.38908       6.59593      -10.7183       15.5912     -0.498879      -5.51056     -0.806126       2.64303      -1.22465     -0.331461     -0.345816     -0.172864      0.183204     0.0817463     0.0156761    -0.0136979     0.0111474    0.00262634  -0.000979416  -0.000229267   0.000186727  -8.33907e-06   2.86670e-06  -2.09308e-07       0.00000       0.00000       0.00000       0.00000       0.00000       0.00000       0.00000       0.00000       8.81119       11.4893       12.4575       11.7284       11.3240       9.69461       8.31655       6.83690       5.16422       3.87533       2.73711       1.80328       1.19048      0.732117      0.428751      0.255688      0.125487     0.0663651     0.0320897     0.0138999    0.00578525    0.00233194   0.000765211   0.000251363   6.99910e-05   1.64164e-05   3.01356e-06   3.60504e-07       0.00000       0.00000       0.00000       0.00000       0.00000       0.00000       0.00000       0.00000
  14  23 3995.6936    1.3686  6.9021 10.5117 -0.0041  0.1194   0.0219   0.3246    0.0518   0.0000   451.8102       29.0918       16.2349      -19.0161       29.4094      -11.1963       8.87066      -19.0790      -4.35290      -3.97370      -3.37246       3.67666     -0.932150      -2.41670     -0.604678     -0.296252      0.121620    -0.0326635     0.0528849   -0.00714014    -0.0123378    0.00380853   0.000382152   0.000345954  -3.58458e-05   2.73397e-05  -2.43061e-06  -1.66614e-07       0.00000       0.00000       0.00000       0.00000       0.00000       0.00000       0.00000       0.00000       12.8369       17.1913       17.7889       17.8610       16.1583       14.9791       12.5665       10.4012       8.05985       5.96184       4.33966       2.90623       1.89577       1.20194      0.709524      0.401313      0.218700      0.105192     0.0548855     0.0220909     0.0101284    0.00369569    0.00131301   0.000407410   0.000111693   2.53243e-05   4.75420e-06   6.55045e-07       0.00000       0.00000       0.00000       0.00000       0.00000       0.00000       0.00000       0.00000
  14  24 4136.5284    1.1141  8.9118 10.2763 -0.0091  0.1600   0.0186   0.4306    0.0495   0.0000   389.2773      -11.3800       89.4578      -9.90510      -33.1400       29.7158       39.9692      0.391111       26.9591       8.90823      -3.50185      -12.8594       6.30978       2.96654     -0.679063      0.288553     -0.147968    -0.0805818     0.0256518     0.0443455   -0.00612747   -0.00618822   -0.00211212    0.00143442  -5.37069e-05  -1.18930e-05  -1.24724e-05   7.66821e-07       0.00000       0.00000       0.00000       0.00000       0.00000       0.00000       0.00000       0.00000       17.2328       22.2151       24.7031       24.0309       22.1295       19.8443       16.5967       14.0533       10.3770       7.79510       5.80769       3.86171       2.55240       1.59332      0.990051      0.561006      0.293782      0.151894     0.0751186     0.0336473     0.0137088    0.00526224    0.00181070   0.000554451   0.000154845   3.42628e-05   6.13613e-06   8.11510e-07       0.00000       0.00000       0.00000       0.00000       0.00000       0.00000       0.00000       0.00000
  14  25 4277.9200    0.9356 10.3461 10.0734 -0.0138  0.1963   0.0168   0.5258    0.0479   0.0000   422.5880       38.3738      -32.7171      -47.3434       55.3473       5.87727      -57.6526      -12.5788       9.87967      -21.6689      -8.03685       9.17831       5.38292     -0.669274      -2.33145      0.158517      0.841995     -0.290052    -0.0431404    -0.0972862     0.0204372     0.0152559  -0.000126498   0.000430230  -1.81140e-05  -2.91842e-05  -1.06936e-05   1.52529e-06       0.00000       0.00000       0.00000       0.00000       0.00000       0.00000       0.00000       0.00000       20.1546       26.7612       28.2717       28.5930       26.5546       23.3613       20.6874       15.9367       13.3826       9.59982       7.07144       4.77346       3.19718       2.00530       1.22159      0.707305      0.376863      0.194041     0.0937000     0.0413884     0.0171335    0.00663193    0.00226031   0.000703916   0.000186746   4.10472e-05   8.37080e-06   1.04284e-06       0.00000       0.00000       0.00000       0.00000       0.00000       0.00000       0.00000       0.00000
  15   8 1902.3156    0.4603  0.3700  9.1393 -0.0035  0.0272   0.0231   0.0506    0.0610   0.0000   435.7155       2.61233       10.0833       6.35809      -1.76046       2.08704      -1.95596      -1.82401     -0.626122     -0.265721     -0.876931     -0.196446      0.179395     0.0556573     -0.225209      0.114797     0.0901991    -0.0641727    -0.0112229     0.0142836    0.00308466  -1.10712e-06  -0.000683305  -9.49231e-05   2.36157e-05  -3.84096e-05  -1.99733e-06  -2.70702e-07  -3.18323e-07   4.93533e-08       0.00000       0.00000       0.00000       0.00000       0.00000       0.00000       3.40280       4.03714       4.23432       4.19906       4.37842       3.71444       2.86981       2.18618       1.94234       1.42035       1.02487      0.691101      0.414487      0.268454      0.209108      0.119088     0.0661411     0.0380369     0.0151784    0.00724435    0.00358617    0.00142587   0.000453137   0.000199524   6.94188e-05   2.05817e-05   5.40441e-06   1.18704e-06   2.29254e-07   2.44586e-08       0.00000       0.00000       0.00000       0.00000       0.00000       0.00000
  15  11 2339.4413    1.2464  0.7779 10.2739 -0.0111  0.0345   0.0387   0.0663    0.1032   0.0000   441.4837       3.02339       6.50398       9.17478      -3.01462       1.70868       3.03959       2.74068      0.642694      -2.65639       1.06246     0.0420487     0.0484460    -0.0709040     -0.183096      0.378938    -0.0867227    -0.0340068   -0.00660712    0.00982621  -0.000857600   -0.00215464   7.74343e-05   0.000180237   4.10923e-05  -3.68917e-05   2.08201e-06   1.86527e-07  -4.93588e-07  -1.80213e-08       0.00000       0.00000       0.00000       0.00000       0.00000       0.00000       3.45060       4.57413       4.77088       4.64416       4.69979       3.84636       3.55310       2.67999       2.21917       1.76914       1.25979      0.841136      0.514295      0.358098      0.229438      0.143474     0.0799244     0.0405456     0.0196713    0.00987720    0.00418727    0.00200884   0.000733163   0.000268533   9.38880e-05   2.73389e-05   7.27760e-06   1.84555e-06   3.55943e-07   4.07038e-08       0.00000       0.00000       0.00000       0.00000       0.00000       0.00000
  15  15 2905.7630    3.0658  0.7897 12.4479 -0.0200  0.0320   0.0942   0.0706    0.1360   0.0000   441.7306       6.59755       18.9520      0.667373      -4.98511       3.29836       2.05891     -0.177971       1.19902     -0.468974     -0.300160      -1.30176      -1.19903     -0.269993     -0.154250    -0.0643203     0.0507885     0.0316818    0.00288863   -0.00543484   -0.00449069    0.00312842    0.00111249  -9.29401e-05  -9.01341e-05   2.34116e-05  -1.75149e-06  -4.46427e-07   4.70178e-07   3.51451e-08       0.00000       0.00000       0.00000       0.00000       0.00000       0.00000       3.12722       4.12223       4.35217       4.55140       4.20492       3.65789       3.25808       2.52337       2.02900       1.54844       1.12034      0.760354      0.536761      0.329676      0.206501      0.126481     0.0689510     0.0370367     0.0194315    0.00908291    0.00437069    0.00171123   0.000738548   0.000263613   8.44194e-05   2.49371e-05   6.93622e-06   1.59566e-06   3.27484e-07   4.18031e-08       0.00000       0.00000       0.00000       0.00000       0.00000       0.00000
  15  16 3047.1025    3.8928  0.8866 12.4764 -0.0132  0.0342   0.1274   0.0782    0.2128   0.0000   432.9580       5.44334       7.39770       9.74664      -9.36229       4.20667      0.664504      -3.78257      -2.43543    -0.0875153     -0.230560     -0.780772      0.532568    -0.0879381      0.127450    0.00842279    0.00458005   -0.00569266     0.0192870   -0.00153673  -7.01003e-05   8.48854e-05    0.00102164  -7.01621e-05  -2.81878e-05  -3.68564e-05  -8.75065e-07  -2.19409e-06   3.87308e-07   2.21243e-08       0.00000       0.00000       0.00000       0.00000       0.00000       0.00000       3.35029       4.52821       4.56784       4.60627       4.39991       3.76453       3.50702       2.76585       2.19202       1.62167       1.15739      0.880063      0.562589      0.365892      0.224895      0.126187     0.0748890     0.0400560     0.0198458     0.0106111    0.00425993    0.00207665   0.000739631   0.000271491   9.27713e-05   2.64321e-05   6.95779e-06   1.77454e-06   3.45180e-07   4.34482e-08       0.00000       0.00000       0.00000       0.00000       0.00000       0.00000
  15  17 3188.0829    3.6438  0.9592 13.0071 -0.0168  0.0418   0.1175   0.0850    0.1503   0.0000   446.6122       7.16326       9.56014       2.04869       6.41002       2.02986      0.508056       3.25481       1.37673      -6.71349     -0.840355     -0.739406      0.799448    0.00900386      0.399123    -0.0377897    -0.0838764    -0.0286054    -0.0535699   0.000229899    0.00575121  -6.53395e-05   -0.00133128   9.51713e-05   0.000182749   9.33640e-06   7.25015e-08  -1.99701e-06   3.77955e-07   5.80821e-09       0.00000       0.00000       0.00000       0.00000       0.00000       0.00000       4.36594       5.96553       6.24197       6.53659       6.14505       4.84548       4.64218       3.19114       2.73306       1.98415       1.42635       1.08275      0.585186      0.486174      0.246166      0.183341     0.0876272     0.0500941     0.0277818     0.0107678    0.00684645    0.00209410    0.00108418   0.000339196   0.000106575   4.03432e-05   7.25162e-06   2.19923e-06   4.52301e-07   5.02961e-08       0.00000       0.00000       0.00000       0.00000       0.00000       0.00000
  15  18 3328.8108    3.3947  1.3650 12.4088 -0.0099  0.0419   0.0886   0.1016    0.1442   0.0000   434.4383       9.08510       13.0888       5.45231      -3.18864       4.23112       3.81125     -0.206443      0.798508      -4.35216       2.48345      0.882658     -0.767660      -1.17429      0.347471      0.404788    -0.0356713    0.00513719    -0.0100878    0.00504644   -0.00337824   -0.00164685  -0.000929309  -0.000141609   0.000129854   2.51073e-05   1.09642e-05   1.03750e-06  -1.09845e-06   3.35565e-08       0.00000       0.00000       0.00000       0.00000       0.00000       0.00000       4.37180       5.78210       6.30894       6.10296       5.98355       5.05433       4.42014       3.44723       2.76435       2.22743       1.45946       1.08186      0.707846      0.447717      0.296259      0.170931      0.100483     0.0514388     0.0268460     0.0134714    0.00550999    0.00258496   0.000983247   0.000368963   0.000130498   3.45967e-05   9.36878e-06   2.34913e-06   4.15354e-07   4.85196e-08       0.00000       0.00000       0.00000       0.00000       0.00000       0.00000
  15  19 3469.9828    2.7441  2.2708 12.0254 -0.0021  0.0589   0.0562   0.1451    0.0801   0.0000   446.5447       23.2294       23.6663     0.0853992      -11.8931       5.25386       1.69237       2.07690      -1.32829      -4.03213       1.79352      0.217260     -0.541117     0.0346292     -0.343111     -0.227929      0.133060     0.0575511    -0.0254780     0.0150241    0.00817130   -0.00580816   -0.00166536   0.000987678   0.000116560  -5.72334e-05   1.32592e-05   1.58764e-06   8.65293e-07  -1.26902e-07       0.00000       0.00000       0.00000       0.00000       0.00000       0.00000       5.98034       8.04538       7.79803       8.42402       7.70278       6.84592       5.78359       5.34802       4.24010       3.14831       2.17898       1.64930       1.05570      0.725743      0.406133      0.248323      0.147720     0.0770571     0.0431893     0.0195993    0.00909700    0.00357553    0.00152221   0.000508044   0.000179077   5.51763e-05   1.36021e-05   3.36287e-06   5.76297e-07   8.27851e-08       0.00000       0.00000       0.00000       0.00000       0.00000       0.00000
  15  20 3611.2718    2.3007  3.2400 11.4776 -0.0074  0.0702   0.0405   0.1725    0.0673   0.0000   439.5123       7.22555     -0.786662       2.88398      -26.9056      -1.66153       19.0097       2.51665    -0.0725306     -0.870998      -1.48171      -1.39769      -1.83894      0.638370     0.0258640     -0.240767      0.233311     -0.122983    -0.0207039     0.0279988    0.00438013   -0.00686794   -0.00120323   0.000185706  -0.000287270   1.99682e-05   1.92089e-05  -5.24946e-06  -8.82759e-07   3.72249e-08       0.00000       0.00000       0.00000       0.00000       0.00000       0.00000       6.61042       9.29348       9.19273       9.70025       8.97107       8.20720       7.07003       5.83357       4.47455       3.67521       2.56801       1.83421       1.20420      0.809135      0.514960      0.300008      0.181098     0.0917825     0.0465003     0.0241623    0.00958209    0.00472404    0.00177281   0.000641252   0.000222363   6.32523e-05   1.67403e-05   4.04575e-06   7.15805e-07   1.01124e-07       0.00000       0.00000       0.00000       0.00000       0.00000       0.00000
  15  21 3752.6063    1.9595  4.5265 10.9519 -0.0105  0.0793   0.0307   0.2081    0.0609   0.0000   436.2974       17.1120       14.9341       19.0204      -6.97587       1.85303      -3.16108      -9.15721       4.83236       3.79009      0.905194      -5.75562      -2.25382      0.897582     0.0887010      0.299851      0.310315     -0.129892   -0.00179195     0.0333216   -0.00502640    -0.0157216    0.00185734    0.00239096  -0.000356603  -1.24103e-05  -2.44457e-05  -5.70956e-09  -2.56112e-07   4.16428e-08       0.00000       0.00000       0.00000       0.00000       0.00000       0.00000       8.55305       10.4964       11.5206       11.2247       10.6734       9.70386       8.25887       6.98490       5.53758       4.20664       3.09899       2.10725       1.45197      0.918293      0.570979      0.341699      0.189640      0.104803     0.0526111     0.0249333     0.0117240    0.00487417    0.00195700   0.000723620   0.000236072   7.17809e-05   1.91985e-05   4.12818e-06   7.30981e-07   8.91673e-08       0.00000       0.00000       0.00000       0.00000       0.00000       0.00000
  15  22 3894.2830    1.5948  6.2236 10.5508 -0.0039  0.1029   0.0229   0.2785    0.0540   0.0000   440.6503       26.1613       30.5195      -18.8177      -22.1576      -6.29455       2.79953      -1.64730      0.378500      -4.25963       9.72910     -0.496809    -0.0412985      -1.07789    -0.0121750      0.169074    -0.0200186    -0.0399727     0.0666291    -0.0193001     0.0299976    0.00520291   -0.00278090  -0.000399679   0.000176572   8.71496e-06   4.77531e-06  -3.31439e-06  -3.20392e-07   6.29062e-08       0.00000       0.00000       0.00000       0.00000       0.00000       0.00000       9.91824       13.3312       14.3711       14.2797       13.7869       12.3253       10.4324       8.68026       6.73291       5.41308       3.81093       2.72021       1.85615       1.19237      0.743811      0.460518      0.250888      0.137734     0.0727499     0.0316757     0.0167007    0.00601230    0.00272274   0.000974891   0.000322595   9.82840e-05   2.63041e-05   6.15900e-06   1.06842e-06   1.35548e-07       0.00000       0.00000       0.00000       0.00000       0.00000       0.00000
  15  23 4035.7254    1.2687  7.1492 10.4946 -0.0104  0.1247   0.0200   0.3421    0.0468   0.0000   424.2647       5.58233      -3.43915       20.6848       11.6285       10.6468       6.63566       14.8120      -3.91692      -11.5325       1.46842       6.05720     -0.877942      -2.52702     -0.402671      0.394453     -0.130013    0.00647693     0.0926608      0.172240     0.0191080    -0.0198127  -0.000172586    0.00423749  -0.000167482  -2.54926e-05   4.09350e-05   4.24863e-06   1.13240e-06   4.38866e-09       0.00000       0.00000       0.00000       0.00000       0.00000       0.00000       12.2690       15.7999       16.7894       17.2706       16.4479       14.5569       12.8809       10.6357       8.30480       6.27772       4.85256       3.33374       2.36794       1.50133      0.955805      0.565982      0.327646      0.173257     0.0922814     0.0452138     0.0206051    0.00871210    0.00349452    0.00123911   0.000409528   0.000119564   3.26775e-05   6.91962e-06   1.28958e-06   1.58001e-07       0.00000       0.00000       0.00000       0.00000       0.00000       0.00000
  15  24 4177.6880    1.0608  9.6305 10.1480 -0.0097  0.1616   0.0168   0.4437    0.0470   0.0000   421.2773      -6.31519       46.5924      -27.1058      -18.9695       34.1988      -18.9479      -17.2006       5.50303       8.10623       18.7043       4.82111      -9.76626      -2.03658     -0.430606       1.34552     -0.351460     -0.380668      0.106075    -0.0523306    0.00330960    0.00791903   -0.00579161  -0.000200568   0.000702422  -0.000244082   1.78037e-05   1.02251e-05   3.35086e-06  -1.35845e-07       0.00000       0.00000       0.00000       0.00000       0.00000       0.00000       15.9481       20.1822       21.8182       22.4725       20.8561       19.1399       16.7269       13.7477       10.9384       8.32926       6.29786       4.43747       3.05457       1.95852       1.25526      0.760950      0.426586      0.230603      0.115131     0.0616904     0.0249878     0.0119530    0.00434464    0.00168335   0.000540735   0.000160123   4.14124e-05   8.93259e-06   1.64566e-06   2.06866e-07       0.00000       0.00000       0.00000       0.00000       0.00000       0.00000
  16  10 2228.4148    0.8851  0.7067 10.1378 -0.0016  0.0318   0.0290   0.0650    0.0862   0.0000   433.5625       1.96255       11.8411       1.90200       5.98647       3.81213       3.58518       1.49543       3.67022      0.151031       2.35940   -0.00321200      -1.10495      0.224000     -0.349031     0.0635512     0.0480532    -0.0338361    0.00265863    -0.0144095    0.00557298   -0.00493709   -0.00266085   0.000539247  -0.000121997  -0.000171342   2.29788e-05   6.00854e-06   7.11905e-07   2.41459e-07  -4.84762e-08  -1.68366e-08       0.00000       0.00000       0.00000       0.00000       2.83750       3.99854       4.21796       4.03100       4.10273       3.41655       3.14686       2.57312       2.05225       1.70069       1.09531      0.849402      0.586561      0.380245      0.247700      0.143637     0.0821786     0.0503210     0.0259686     0.0136522    0.00652446    0.00289965    0.00132148   0.000529827   0.000203232   7.89006e-05   2.44842e-05   6.80561e-06   1.87603e-06   4.72211e-07   7.91524e-08   9.64171e-09       0.00000       0.00000       0.00000       0.00000
  16  11 2372.6430    1.2317  0.7327 10.4868 -0.0090  0.0294   0.0373   0.0631    0.0846   0.0000   434.4600       3.03214       14.3454       4.32209      -2.95363     -0.464484       1.97666       4.32870       1.05608     -0.478412     -0.431021      0.348949       1.08954      0.132261     -0.243708    -0.0576390     0.0775975     0.0763173     0.0131222    -0.0243640    0.00612921    0.00124654    0.00169431  -0.000164487   0.000249413   0.000131807  -2.10424e-05  -1.38332e-06  -1.09765e-06  -1.31303e-07  -4.50672e-08   3.35163e-09       0.00000       0.00000       0.00000       0.00000       2.68206       3.49242       3.83718       3.74209       3.65947       3.24175       2.98264       2.32936       1.78107       1.46725       1.07516      0.746790      0.566085      0.353908      0.235299      0.138075     0.0839523     0.0473619     0.0240008     0.0131994    0.00621814    0.00276264    0.00129045   0.000543381   0.000201791   7.30584e-05   2.22011e-05   6.10282e-06   1.73245e-06   3.88548e-07   7.29131e-08   8.75791e-09       0.00000       0.00000       0.00000       0.00000
  16  14 2799.4787    2.8521  0.7439 11.9527 -0.0073  0.0301   0.0890   0.0641    0.0980   0.0000   431.7251       10.1315       6.88520       2.10902     -0.603450       1.92083      -2.58603      -1.44017      -1.02197       1.17417      -1.33845      -2.39380     -0.208687     -0.178986      0.277361      0.115377    -0.0653539    -0.0339830    -0.0168737    0.00215018    0.00684505   -0.00139603    0.00169521   8.93125e-05  -0.000212184  -5.37389e-06   1.29330e-05   7.59441e-06  -2.43167e-06  -4.33989e-08   2.45164e-08  -3.68087e-10       0.00000       0.00000       0.00000       0.00000       2.65799       3.73292       3.46626       4.01983       3.60915       3.15642       2.93581       2.22710       2.10019       1.37158       1.15040      0.738801      0.586684      0.362508      0.241921      0.138648     0.0805829     0.0489345     0.0269758     0.0137692    0.00682265    0.00298716    0.00136347   0.000516592   0.000205326   7.21522e-05   2.21700e-05   6.57727e-06   1.78798e-06   3.32318e-07   8.56062e-08   1.05851e-08       0.00000       0.00000       0.00000       0.00000
  16  15 2941.8025    3.3450  0.7735 12.5200 -0.0146  0.0311   0.1016   0.0660    0.1053   0.0000   438.4726       6.80363       13.3440       2.06583      -7.64326       2.83955       9.19860      0.249924      0.538432      -1.54823       2.19593     -0.523011     -0.403739     -0.676023      0.271106     -0.167405     0.0842028     0.0127066    -0.0499032   -0.00374849   -0.00526194    0.00130010   -0.00106203   0.000526510   0.000407985   5.99549e-05  -6.15397e-06  -5.43118e-06  -3.77155e-06   2.25676e-07   4.28647e-08   1.44012e-08       0.00000       0.00000       0.00000       0.00000       2.74072       3.70113       3.85857       3.78118       3.81443       3.39616       3.08850       2.42342       2.13245       1.56567       1.10048      0.872296      0.598782      0.384046      0.258860      0.152449     0.0801243     0.0528014     0.0267361     0.0140210    0.00670021    0.00317304    0.00136036   0.000512300   0.000194812   8.18800e-05   2.52943e-05   7.33971e-06   1.88165e-06   4.30571e-07   8.13207e-08   9.69231e-09       0.00000       0.00000       0.00000       0.00000
  16  17 3225.0063    3.6010  1.2830 12.3936 -0.0034  0.0490   0.1016   0.1016    0.1810   0.0000   437.5059       10.7429       23.7047       10.3462      -1.62743      -5.43094       3.30120      -6.78630      -2.89885       7.02550      -1.67739      -1.93908     0.0699204      0.350910      0.357430     -0.246380     -0.149497     0.0492075    -0.0382731     0.0358640   -0.00578710   -0.00628506    0.00179731   0.000197583  -2.28856e-05   0.000121954   6.57077e-05   5.89376e-06   4.72546e-07   1.86565e-07   8.57103e-08   1.69943e-08       0.00000       0.00000       0.00000       0.00000       4.37890       4.87927       6.61573       6.56557       5.23424       5.43299       5.19619       3.46778       3.05940       2.65784       1.76262       1.18868      0.955873      0.615068      0.354668      0.243749      0.148078     0.0784381     0.0419158     0.0239629     0.0121150    0.00466775    0.00243146    0.00101717   0.000431894   0.000150926   4.37589e-05   1.14875e-05   2.71400e-06   5.87840e-07   1.09781e-07   1.26499e-08       0.00000       0.00000       0.00000       0.00000
  16  19 3507.9722    2.7064  2.3862 11.9348 -0.0049  0.0589   0.0552   0.1419    0.0867   0.0000   430.8029       11.9340       20.7805      -1.55027      -12.4183       6.56805      -6.13665      -7.63180      -1.08607       1.77388      -2.84512    -0.0592700      -1.23101     0.0184395     0.0797863      0.456688      0.343919     -0.155234    -0.0813285     0.0672585    0.00867406    -0.0142178   5.61267e-05    0.00282856   0.000197316   0.000270657  -8.39772e-05  -2.70327e-06  -2.12470e-06   3.67512e-08   6.45691e-08  -1.02455e-08       0.00000       0.00000       0.00000       0.00000       5.40959       7.33202       8.03838       7.55412       7.76969       6.87267       5.73724       5.15845       3.81743       3.20449       2.35432       1.61867       1.19015      0.747894      0.504491      0.316349      0.183546      0.111148     0.0540905     0.0302385     0.0147022    0.00626499    0.00304535    0.00118305   0.000448453   0.000174081   5.07728e-05   1.53296e-05   4.24188e-06   8.91615e-07   1.43009e-07   1.77253e-08       0.00000       0.00000       0.00000       0.00000
  16  20 3649.8355    2.2659  3.4928 11.3182 -0.0034  0.0696   0.0377   0.1668    0.0685   0.0000   440.9899       10.5764       30.0994       21.1123      -18.1147       5.79762       9.18302      -5.93575       2.69267       5.72642      -1.02196     -0.430919       1.08005     0.0133828      0.426563     -0.633392      0.451724      0.131432     -0.272064    -0.0590492     0.0239361    0.00173928   -0.00469068    0.00236202   0.000753163   0.000123470  -4.88283e-05   2.49701e-06  -2.17091e-06  -4.03746e-07   7.12927e-08  -1.68044e-08       0.00000       0.00000       0.00000       0.00000       6.52854       8.26812       9.08814       9.19387       8.50144       8.01663       6.98989       5.82117       4.95210       3.73160       2.86057       1.97100       1.44216      0.958875      0.604449      0.373853      0.225079      0.128031     0.0717741     0.0362329     0.0181106    0.00783481    0.00364771    0.00143825   0.000581469   0.000197956   6.34248e-05   1.85943e-05   4.67578e-06   9.35381e-07   1.76503e-07   2.13414e-08       0.00000       0.00000       0.00000       0.00000
  16  21 3791.6743    1.8271  4.5141 10.8925 -0.0084  0.0789   0.0283   0.2119    0.0608   0.0000   421.0250       12.8703       30.4816       3.82704       1.41854       17.3517      -7.62922      -6.92665       11.7506      0.690211      -1.34964      0.989953       4.23043      -1.43718     -0.471648       1.05398      0.453891     -0.170585     0.0701571    -0.0364287   -0.00318481    -0.0116035    0.00521729   -0.00336038  -0.000411025   1.77797e-05  -6.45848e-05   1.28835e-05   3.46808e-07   1.65021e-06  -5.08924e-08   2.88477e-08       0.00000       0.00000       0.00000       0.00000       7.78079       9.75187       10.2161       10.7609       10.1917       9.04475       8.16208       6.91512       5.52089       4.16413       3.26130       2.34985       1.63558       1.07460      0.705003      0.439957      0.264084      0.140381     0.0808326     0.0395205     0.0205709    0.00947733    0.00416026    0.00162135   0.000643907   0.000208121   7.04591e-05   1.96419e-05   5.11356e-06   1.08171e-06   1.95658e-07   2.36311e-08       0.00000       0.00000       0.00000       0.00000
  16  22 3933.6169    1.5590  6.7789 10.3995 -0.0034  0.1047   0.0210   0.2761    0.0539   0.0000   449.5513       19.9696       26.3824       19.8615       13.6043       14.5122       9.09151      -12.0781      -1.23110      -5.88064     -0.154169       1.59304      -1.42335     -0.323878     -0.228000     -0.385963      0.599709     -0.307260    -0.0832211     0.0382279    -0.0485364    -0.0257314    0.00264071    0.00394268  -0.000532338  -0.000381603   0.000104301  -4.84101e-05   2.10556e-06   2.36492e-06  -2.44878e-07  -2.12985e-09       0.00000       0.00000       0.00000       0.00000       9.75562       12.5891       13.2500       13.7564       12.8245       12.0293       10.4332       8.89312       7.25979       5.76766       4.26578       3.07164       2.16057       1.41821      0.934232      0.579545      0.346286      0.196298      0.110186     0.0549172     0.0274820     0.0128588    0.00556328    0.00223506   0.000881063   0.000299604   9.73192e-05   2.72718e-05   7.01922e-06   1.51233e-06   2.62887e-07   3.37256e-08       0.00000       0.00000       0.00000       0.00000
  16  23 4075.6603    1.2417  8.5290 10.2492 -0.0101  0.1294   0.0176   0.3613    0.0471   0.0000   452.3190       33.0820      -5.12245     -0.819190      -14.2714      -11.6751       12.7251       20.8480      -14.8162      -17.1983       9.15705      -3.93828      -4.21058      -1.30586      -2.82227     -0.242620      0.580513      0.262181    0.00200706    -0.0384733   0.000457956     0.0221094   -0.00645423   -0.00105888  -0.000320883  -0.000488446  -0.000182260  -4.89543e-06  -1.71775e-06   1.83978e-06  -2.45528e-07   9.00319e-10       0.00000       0.00000       0.00000       0.00000       12.2858       15.9805       16.8857       17.4714       16.4122       15.4150       12.9093       11.2147       9.05948       7.07593       5.22848       3.82873       2.72787       1.82503       1.18258      0.726067      0.438851      0.253381      0.137626     0.0723569     0.0361418     0.0160141    0.00728105    0.00288715    0.00110366   0.000385034   0.000123197   3.50305e-05   8.83336e-06   1.86885e-06   3.18640e-07   4.18138e-08       0.00000       0.00000       0.00000       0.00000
  16  25 4360.3521    0.8337 11.6149  9.9681 -0.0163  0.2072   0.0145   0.5650    0.0431   0.0000   456.3065       12.2818       35.1049       23.5285      -2.34776       27.8776      -3.29359     -0.207717       5.32125       14.6234      0.589452      -14.8590    -0.0775517      -2.79955     -0.478824      0.100807       1.21177     -0.955937     -0.662436      0.309821     0.0302734    -0.0248564    -0.0148522   -0.00423304   -0.00188038   0.000111435  -0.000106574   4.49309e-05  -9.08069e-07  -7.37979e-06  -1.00740e-06   1.77263e-08       0.00000       0.00000       0.00000       0.00000       19.9902       25.4400       27.3359       27.1409       25.5252       24.1508       21.2667       18.2041       14.9360       11.3513       8.85043       6.36992       4.50890       2.99665       1.95690       1.23703      0.725327      0.422693      0.234766      0.120719     0.0634285     0.0282049     0.0131849    0.00501087    0.00194652   0.000660761   0.000205626   5.79439e-05   1.43155e-05   2.92474e-06   5.20019e-07   6.33266e-08       0.00000       0.00000       0.00000       0.00000
  17  11 2405.0314    1.3311  0.8038 10.6724 -0.0075  0.0365   0.0388   0.0680    0.0862   0.0000   435.1416     -0.808385       13.7045      -2.43010     -0.845454       5.19617       2.97140       2.37697       1.05218      0.277028    -0.0543864     -0.831149      0.553966     -0.742492     -0.295585     -0.283192      0.136687    -0.0642950    -0.0490325   -0.00793473   -0.00771942   -0.00881399  -0.000159202   0.000544019  -0.000531135  -0.000434938  -9.89897e-06  -3.64040e-06  -4.93482e-06   4.74295e-07  -2.99523e-07  -1.66979e-07   1.40891e-08  -1.88526e-09       0.00000       0.00000       3.04521       4.43482       4.47929       4.22343       4.75992       3.43863       3.93209       2.71350       2.64606       1.97407       1.33448       1.15678      0.654990      0.575972      0.321729      0.199553      0.129696     0.0608824     0.0470210     0.0208416     0.0123204    0.00579481    0.00234746    0.00127350   0.000428112   0.000196123   7.50863e-05   1.94894e-05   9.16076e-06   2.26217e-06   4.65125e-07   1.57651e-07   2.83923e-08   2.52473e-09       0.00000       0.00000
  17  12 2548.1315    1.8303  0.8329 10.9771  0.0069  0.0287   0.0536   0.0697    0.0970   0.0000   441.3754       2.51306       11.2142       2.49860       2.80780      -2.29782      -5.69306       2.11711       1.65130       1.81426      0.833011      0.254994      0.354870      0.748448    -0.0924750     -0.149074      0.146203   -0.00727427    0.00489764     0.0158385   0.000269490    -0.0112422    0.00141718    0.00115321  -0.000473167  -0.000459071   0.000108930   3.91007e-05   9.38577e-06  -9.59450e-07  -3.17990e-07  -1.73103e-08   1.49099e-08   3.99304e-09       0.00000       0.00000       2.78104       3.71330       3.66520       3.91334       3.73733       3.18538       2.99920       2.49639       2.06216       1.57014       1.19903      0.872294      0.622788      0.411644      0.268150      0.167931      0.102859     0.0619713     0.0316040     0.0182375    0.00937297    0.00472159    0.00213661   0.000939787   0.000393373   0.000157050   5.26638e-05   1.92649e-05   5.75035e-06   1.61658e-06   4.11535e-07   9.28899e-08   1.81314e-08   2.17102e-09       0.00000       0.00000
  17  13 2691.0762    2.4051  0.8182 11.5158 -0.0079  0.0298   0.0682   0.0665    0.0949   0.0000   436.2695      -2.51173       24.5598       10.9060       1.55443      -2.73124     -0.697008     -0.735057      0.886006      -3.51381      0.843034      -1.29544     -0.169113     -0.258669      0.160161      0.150109     -0.256586    -0.0284662     0.0142871    -0.0128471   -0.00911649    0.00459852    0.00304421   0.000489610   0.000755301  -0.000261144  -0.000144402  -1.42381e-05   8.18734e-06   2.97780e-06  -1.75701e-07   1.54113e-07   2.46081e-08  -3.52029e-09       0.00000       0.00000       2.67618       3.78198       3.58032       3.89219       3.57409       3.37666       2.89658       2.49868       2.10819       1.57529       1.23478      0.825475      0.676737      0.410940      0.294960      0.174422      0.107393     0.0623072     0.0366867     0.0203659    0.00972831    0.00555546    0.00201079    0.00119712   0.000355404   0.000183882   5.94516e-05   2.20422e-05   6.35445e-06   1.79865e-06   5.04001e-07   8.72217e-08   1.96842e-08   2.57661e-09       0.00000       0.00000
  17  14 2834.3514    2.8492  0.7876 12.1752 -0.0170  0.0286   0.0836   0.0676    0.0875   0.0000   434.7996       6.74865       5.88730       3.25746      -2.57691      -2.04428       1.00514      -1.43586       1.11763      -2.05956       1.30905      -2.63406      0.880985     -0.730307     -0.526853     -0.420355    0.00385772    -0.0192201     0.0422984    -0.0353170   -0.00904066    0.00446962  -2.57471e-05  -0.000256954  -0.000182976   0.000123630  -3.88014e-05  -1.10965e-05   9.22778e-06  -1.18638e-06  -1.73176e-07  -8.97569e-08   3.10691e-08  -5.33459e-10       0.00000       0.00000       2.53452       3.59279       3.42975       3.79624       3.42741       3.32309       2.76850       2.50077       1.83114       1.52118       1.15953      0.857003      0.612676      0.411738      0.278065      0.174414      0.105367     0.0610857     0.0331966     0.0193816    0.00867458    0.00495172    0.00200488    0.00104427   0.000373994   0.000175035   5.41545e-05   2.02867e-05   6.16065e-06   1.77163e-06   4.80691e-07   1.00906e-07   1.75414e-08   2.61674e-09       0.00000       0.00000
  17  15 2977.2665    3.4800  0.9063 12.3795 -0.0109  0.0321   0.0955   0.0718    0.1025   0.0000   438.0481       8.28148       15.8483       1.31447      0.146121      0.849445      0.719594     -0.370902     -0.944397      -1.93484     0.0560939       1.45673     -0.283650     -0.103280     -0.202874     -0.419609     -0.236879    -0.0367820     0.0374408    0.00890789    0.00671956   -0.00778548    0.00505640   0.000556218  -0.000230597   0.000194280   4.85212e-05   1.25415e-06   2.54569e-06   1.34367e-06  -3.67606e-07  -1.72120e-07  -7.08467e-09  -4.99983e-09       0.00000       0.00000       2.71543       3.89790       3.97186       3.98426       3.97514       3.34658       3.17045       2.51265       2.21769       1.66775       1.37086      0.928356      0.669359      0.436291      0.264750      0.207433      0.105596     0.0774872     0.0351426     0.0215667     0.0109865    0.00536740    0.00262178    0.00110163   0.000499472   0.000180673   6.82384e-05   2.57184e-05   5.93807e-06   2.33644e-06   5.17959e-07   1.16208e-07   2.27808e-08   2.55084e-09       0.00000       0.00000
  17  17 3261.4734    3.6303  1.3134 12.5078 -0.0039  0.0477   0.0926   0.0976    0.1463   0.0000   444.3501       6.94099       12.0059       2.20921      -6.63673      0.944939       5.54574       1.57992      -4.81806       2.24042     -0.274316      0.327414      0.434213      0.621045     -0.333159     0.0487053    -0.0404192      0.113947    -0.0190134   -0.00148248     0.0102656    -0.0152083   -0.00400916    0.00137601   0.000119516  -0.000458918  -1.80463e-05   3.60625e-05   6.28651e-06   2.13441e-07  -6.15530e-07   6.44272e-09   2.08847e-08  -1.04451e-09       0.00000       0.00000       3.56965       6.00430       4.93350       6.33978       5.10751       5.72544       4.02247       4.22936       2.64076       2.65543       1.56487       1.52147      0.864779      0.719533      0.388137      0.323263      0.153200      0.117732     0.0495551     0.0357853     0.0138073    0.00934654    0.00344224    0.00195049   0.000610927   0.000324333   8.59468e-05   4.12207e-05   8.94967e-06   3.61755e-06   6.64720e-07   2.12963e-07   2.51749e-08   5.33951e-09       0.00000       0.00000
  17  18 3403.5207    3.1673  2.0298 11.3912  0.0027  0.0462   0.0655   0.1185    0.2181   0.0000   432.6454       6.94088       12.0191       3.58540      -6.61202       6.28550     -0.219055       1.33811       2.38039      -4.42750       3.41360       1.73160     0.0349360     -0.224498      0.101993     -0.476630      0.110419     0.0492703   -0.00480501    -0.0403595    0.00683075   -0.00196253   -0.00662299    0.00186917   0.000877035   0.000117128  -1.76174e-06  -1.23145e-05   4.49392e-06  -4.86676e-07  -9.19111e-07   3.23053e-07  -1.57100e-08   3.89362e-09       0.00000       0.00000       4.16008       5.45894       5.64999       5.69275       5.84209       4.96270       4.73188       3.86545       3.27166       2.50218       2.02786       1.45696       1.01082      0.688149      0.450898      0.294775      0.183822      0.105947     0.0590946     0.0321978     0.0164248    0.00826511    0.00393017    0.00171576   0.000722672   0.000284469   0.000100471   3.38944e-05   1.07599e-05   3.11711e-06   7.80052e-07   1.71027e-07   3.19030e-08   3.36519e-09       0.00000       0.00000
  17  19 3545.5589    2.7159  2.7116 11.5586 -0.0013  0.0546   0.0514   0.1491    0.1071   0.0000   439.7616      -1.78792       8.64847       20.5681      -1.55813     -0.736759      -4.36024      -1.37017       2.29408      0.645722       1.53597     -0.594045     -0.263738      0.153448     -0.880798      0.402676    -0.0751605     -0.151403      0.118656     0.0388549  -0.000375283   -0.00113973  -0.000673732   0.000533106   0.000828662   6.03026e-05  -2.60507e-05   7.03109e-06  -9.96638e-06  -4.88429e-07  -1.25588e-06   1.99852e-07  -1.04495e-08  -5.31886e-09       0.00000       0.00000       4.96599       6.16322       6.90776       6.65403       6.78590       6.03628       5.34978       4.59891       3.82032       3.01324       2.29073       1.67600       1.18813      0.827464      0.541751      0.343605      0.214025      0.125321     0.0728843     0.0391988     0.0206073     0.0102976    0.00465184    0.00215646   0.000872199   0.000354218   0.000127844   4.31829e-05   1.36859e-05   3.82376e-06   9.45015e-07   1.97831e-07   3.28363e-08   3.61071e-09       0.00000       0.00000
  17  20 3687.8230    2.0916  3.9167 11.1771 -0.0055  0.0743   0.0337   0.1833    0.0680   0.0000   445.4285       19.8123       19.2635       9.71020       8.54885      -1.36806       3.47455      0.786023       7.72211      -11.5261      -4.47812     -0.795201       1.07965       1.48668      0.376398     -0.699012     -0.291120     0.0868952   0.000155734    -0.0112960    0.00986754   -0.00922318   -0.00313120  -0.000688038   0.000389691   0.000802339  -0.000346562  -7.07570e-05   7.38668e-06  -6.30528e-06   1.94684e-06  -2.65097e-08   4.54257e-08   2.21546e-09       0.00000       0.00000       6.98881       9.30405       9.93705       10.0243       9.55741       8.88234       7.68665       6.64132       5.18440       4.15203       3.24615       2.35744       1.63661       1.13984      0.765573      0.480755      0.297101      0.177079     0.0985594     0.0550317     0.0266999     0.0142395    0.00626138    0.00308841    0.00121378   0.000514974   0.000170128   6.01517e-05   1.84685e-05   5.26022e-06   1.31025e-06   2.73310e-07   4.54649e-08   5.65367e-09       0.00000       0.00000
  17  21 3829.9741    1.6990  5.2779 10.8248 -0.0041  0.0892   0.0255   0.2398    0.0549   0.0000   442.2956       22.5977       8.99765       23.2386      0.269015      -12.1345      -8.19501       2.65317      -1.27368       1.72977      -2.33872       2.50114      0.109739       1.50324     -0.939977     -0.464370     -0.120912     0.0541424     0.0673952    0.00239659    -0.0288787     0.0237754   -0.00364163   -0.00442830   -0.00348598   5.09651e-05   0.000245165  -8.20225e-05   5.18604e-05   1.99139e-06  -2.79962e-06  -1.55911e-07   3.73476e-08   3.78722e-09       0.00000       0.00000       7.74534       10.4111       10.9972       11.5291       10.7504       10.1598       8.60665       7.78011       6.09880       5.04677       3.75150       2.83868       1.94089       1.37702      0.900351      0.592695      0.351540      0.216804      0.122059     0.0677211     0.0333932     0.0174619    0.00774822    0.00374818    0.00147172   0.000616310   0.000216379   7.67524e-05   2.33173e-05   6.68714e-06   1.59884e-06   3.51859e-07   5.51622e-08   7.43257e-09       0.00000       0.00000
  17  22 3972.2838    1.4502  7.4181 10.3123 -0.0031  0.1102   0.0190   0.2992    0.0508   0.0000   422.6834      -9.62431       24.3851       31.7264       9.87718     -0.768942       4.73241       8.66962      -15.3398      -11.4378      0.269579      -1.07476      0.448027     -0.546673     -0.403457     -0.467227    -0.0885849      0.360292    -0.0779979     -0.112682     0.0120547     0.0550783    0.00404843    -0.0122013    0.00169205    0.00114003  -0.000320172   0.000121466   1.63764e-05  -1.13977e-05  -1.76070e-06   5.15399e-07  -5.76454e-08   7.07502e-09       0.00000       0.00000       9.68422       12.5007       13.7687       14.0069       13.4922       12.6812       10.7750       9.27117       7.80879       5.97393       4.89267       3.33898       2.51809       1.63954       1.16170      0.732418      0.441294      0.274807      0.154978     0.0850913     0.0428746     0.0211985    0.00998153    0.00452659    0.00189290   0.000739989   0.000271963   9.60655e-05   2.89456e-05   8.26646e-06   2.10581e-06   3.93144e-07   7.21783e-08   8.45022e-09       0.00000       0.00000
  17  23 4115.3731    1.1689  8.4810 10.1846 -0.0079  0.1306   0.0166   0.3671    0.0459   0.0000   446.8012       21.9775       37.2713       21.9733       1.32876       7.48888       17.9132      -1.73065      -10.9084       6.30819      0.656503      -9.40780      -4.01412       5.79366      -1.06257      -2.59210      0.166083      0.720939     -0.216214     -0.156488     0.0296551     0.0451296    0.00997123   -0.00740316    0.00287006  -0.000630926  -0.000178619   0.000228038   1.68053e-05  -4.95864e-06   6.46948e-06  -6.31952e-07  -1.47818e-07  -1.42115e-09       0.00000       0.00000       11.4762       15.0462       16.3429       16.2955       15.7184       14.9083       13.0662       11.1247       9.12534       7.34106       5.60803       4.15376       2.97929       2.08136       1.39828      0.891964      0.553245      0.329196      0.191931      0.101797     0.0542704     0.0275891     0.0118383    0.00606974    0.00230067   0.000965958   0.000351955   0.000117716   3.64832e-05   1.00123e-05   2.42105e-06   5.00500e-07   8.35239e-08   1.01159e-08       0.00000       0.00000
  17  26 4543.3957    0.6365 15.6130  9.7930 -0.0016  0.3311   0.0104   0.7910    0.0328   0.0000   405.4311       73.7549       29.6536       23.4793      -26.3013      -20.5225       90.2997      -46.3232       27.3121       35.1439      -19.1658      -4.49336      -2.64544      -7.30091       2.41370      -2.58276      -1.35963     -0.737816      0.866417     -0.283698      0.144677      0.107851    -0.0233604    -0.0191174    0.00361728    0.00131658   -0.00105937  -0.000166400   4.13026e-05   4.74632e-05  -3.91014e-06  -1.34172e-06   1.21606e-07   5.50123e-08       0.00000       0.00000       27.5269       38.1493       39.2786       42.1908       39.8913       37.1397       32.4268       27.8720       23.1177       18.1607       14.4067       10.5366       7.61710       5.37835       3.61135       2.36556       1.52527      0.886749      0.540204      0.296993      0.156200     0.0783611     0.0390787     0.0166072    0.00717422    0.00275016   0.000993756   0.000319635   9.95938e-05   2.66141e-05   6.46314e-06   1.31301e-06   2.28962e-07   2.84018e-08       0.00000       0.00000
  18   9 2143.6902    0.7866  0.5781  9.6608 -0.0054  0.0262   0.0271   0.0583    0.0702   0.0000   435.6343      -2.06789       19.4087      0.924358      0.892010       1.02789      0.960370       1.39422       1.63628     -0.434322     -0.751605      0.692073    -0.0620248      0.383402     -0.591964     -0.216338      0.345452     0.0734408    -0.0426005    -0.0202231   -0.00211248   -0.00932994   -0.00336871    0.00401880   0.000689808  -0.000739211   9.82577e-05   4.24120e-05   1.47151e-05  -4.93908e-06   7.08544e-07   8.64791e-08  -4.14013e-08  -3.16345e-09  -4.43862e-09  -6.57089e-10       2.45613       2.89544       3.25609       2.94516       3.12295       2.75582       2.36131       2.35948       1.97307       1.58869       1.30935      0.843705      0.652470      0.474106      0.298336      0.204650      0.113568     0.0680732     0.0429021     0.0244678     0.0134924    0.00684262    0.00324737    0.00157054   0.000709303   0.000297040   0.000118009   4.49476e-05   1.62781e-05   4.86570e-06   1.56972e-06   5.16919e-07   1.16276e-07   2.10097e-08   3.47097e-09   3.54257e-10
  18  11 2436.8608    1.4596  0.8101 10.8058 -0.0040  0.0390   0.0456   0.0662    0.1049   0.0000   442.3685      -2.54867       18.2352     -0.259703      0.766638      -2.64152       1.21298       6.01616       5.13951     -0.499838       1.58373      -1.20577      -2.14016     -0.739750      0.750999      0.136472     -0.192989    0.00380839     -0.112671    -0.0170437    0.00975771   0.000181404   0.000174408    0.00264101  -0.000412852  -0.000360265   4.64709e-05  -2.57538e-05   1.66119e-05  -1.51971e-06  -1.40959e-06  -1.25118e-06   4.10818e-08  -8.64067e-10   1.79361e-09  -4.39978e-10       3.38258       3.75992       4.28988       4.92882       4.62403       4.23195       3.50752       3.12837       2.85865       2.18705       1.50928       1.23854      0.859107      0.564073      0.494550      0.278001      0.133502     0.0986994     0.0681031     0.0378286     0.0221878     0.0110586    0.00483198    0.00241632    0.00115949   0.000512050   0.000172628   6.19797e-05   2.71232e-05   9.32047e-06   2.49305e-06   5.77497e-07   1.49475e-07   2.99866e-08   5.10187e-09   6.39266e-10
  18  12 2580.8692    1.9803  0.8817 11.4713 -0.0092  0.0354   0.0572   0.0786    0.0855   0.0000   437.8263       3.50518       15.4744      0.580220       4.50679      -1.41014      -3.16450      -2.19954      -1.79215      0.637521     -0.335830     -0.129092     -0.183466     -0.140854     0.0642951    -0.0418467    -0.0925522     -0.105756    -0.0209588     0.0166490    0.00356007   -0.00276184   -0.00273134    0.00114095   0.000671343   0.000401300   0.000106374  -7.37445e-05  -2.89538e-05   1.34737e-05  -2.28893e-06  -6.80829e-07   4.79012e-08   1.10428e-08   6.40252e-10   8.94462e-11       3.21348       4.52045       4.06155       4.04763       4.35683       3.94625       4.20418       3.02141       2.81893       1.69941       1.63127       1.16581      0.948349      0.706293      0.450456      0.333054      0.168198      0.121792     0.0557855     0.0362133     0.0176241    0.00867614    0.00494467    0.00184324    0.00114601   0.000346813   0.000192796   5.96603e-05   2.37677e-05   8.70888e-06   1.93111e-06   8.03586e-07   1.48974e-07   3.27311e-08   7.33426e-09   6.53146e-10
  18  15 3012.1856    3.6861  0.7821 12.7890 -0.0099  0.0293   0.1119   0.0708    0.0833   0.0000   441.9935       8.42981       15.6179       1.12368      -1.06564       2.09446      -3.46658      0.949591      -2.22205      0.928426     -0.349802      -1.80773       1.41783     -0.365709     -0.291412     -0.327633    -0.0399267      0.104327     0.0535118     0.0220774    -0.0144193   -0.00907324    0.00250318    0.00183916    0.00110159   0.000673640  -0.000483513  -5.36677e-05   2.12450e-05  -3.97244e-06   9.05591e-07   7.85284e-07   1.20885e-07   1.60269e-08   4.86482e-11  -6.50579e-10       2.74447       3.52465       3.37715       3.42240       3.37792       3.32262       3.14044       2.70159       2.06774       1.46335       1.16958      0.926243      0.783803      0.516907      0.378173      0.229690      0.148887     0.0836490     0.0451797     0.0234112     0.0129652    0.00697945    0.00345018    0.00173274   0.000722804   0.000331333   0.000127396   4.74442e-05   1.70845e-05   5.64242e-06   1.68074e-06   4.31348e-07   1.27390e-07   2.29985e-08   4.45276e-09   5.47413e-10
  18  16 3154.9199    3.7900  0.9034 13.0830 -0.0018  0.0338   0.1043   0.0758    0.0859   0.0000   439.6891       3.83718       9.64471       2.30526       2.44144       4.30113      -5.96157       2.26450     -0.477332     0.0211358      -3.37008      -2.17156     -0.380897       2.10237     -0.129119     -0.528650    -0.0939168     0.0489049      0.115809    -0.0248200  -0.000848409    0.00200789  -7.38920e-05   0.000422585    0.00122108   0.000794897  -0.000110817  -8.60628e-06   1.41998e-05   5.69594e-06   8.52553e-07  -8.08092e-07   2.76699e-08   3.34551e-08   1.19472e-08  -5.02402e-11       3.13118       3.68704       3.95241       4.48525       4.09951       3.59561       3.22198       2.96148       2.34715       1.91277       1.51612       1.12769      0.728217      0.575414      0.378047      0.254705      0.140151     0.0871043     0.0548859     0.0351018     0.0169561    0.00914123    0.00419762    0.00235414   0.000963315   0.000461975   0.000159381   6.61935e-05   1.95643e-05   6.98729e-06   1.94203e-06   5.65083e-07   1.17985e-07   2.83675e-08   4.45074e-09   5.92510e-10
  18  17 3297.3968    3.4523  1.3287 12.5454 -0.0066  0.0416   0.0839   0.0893    0.1219   0.0000   433.1583       13.0560       12.0020       8.10332      -2.89444     -0.915164      -7.19189       1.06089       2.65521      -1.40303      -1.19322      -1.10784     -0.525351      -1.11887      0.238651    -0.0389071    -0.0142875    -0.0430061    -0.0996116    -0.0646091    0.00122092  -0.000729252    0.00602369   -0.00398200   -0.00212033  -0.000680865   0.000374933  -1.49416e-05  -2.93589e-05   5.84607e-06   5.22717e-07   1.87565e-07   3.90837e-07   7.64974e-08  -7.19031e-09   5.78332e-10       3.64011       4.42005       5.13041       5.37602       4.97168       4.39775       4.40171       3.30289       2.78910       2.37328       1.82868       1.24047      0.948366      0.723700      0.463493      0.303236      0.187610      0.122360     0.0700802     0.0397474     0.0236000     0.0114866    0.00579887    0.00277376    0.00111285   0.000574499   0.000231128   8.65667e-05   3.06250e-05   9.15386e-06   2.64713e-06   7.43846e-07   1.70141e-07   3.73196e-08   6.58644e-09   6.57659e-10
  18  18 3440.0977    2.9734  2.1901 11.8143 -0.0063  0.0466   0.0573   0.1232    0.1152   0.0000   436.6379      -4.02684       4.49995       11.9648       5.97177       3.23104      -3.17557      -1.66857     -0.452916      -1.23931      -1.90299      -1.33049     -0.176928     -0.611351    -0.0781843      0.266609      0.630284      0.121860     0.0319364    -0.0585836     0.0165028     0.0161407   0.000497394   -0.00249371   0.000954625   0.000108280   4.92901e-06   7.13693e-06   2.93940e-05   3.61686e-07  -7.40083e-07  -1.47587e-06   2.47236e-07  -2.71310e-08   4.53121e-09   1.99511e-09       4.06566       5.26723       5.73330       5.87506       5.80330       5.26482       4.76776       3.82654       3.15649       2.61369       2.08197       1.52345       1.06266      0.764751      0.509474      0.340785      0.227591      0.141964     0.0809346     0.0475496     0.0243751     0.0134992    0.00635002    0.00304189    0.00140454   0.000602244   0.000250023   9.77664e-05   3.15159e-05   1.10121e-05   3.17803e-06   8.79872e-07   2.06752e-07   4.39201e-08   7.42524e-09   8.17836e-10
  18  19 3582.5828    2.4623  3.2211 11.2230 -0.0062  0.0577   0.0401   0.1604    0.1022   0.0000   443.9060       13.8801       12.4217       9.30416      -5.56304       3.16164      0.245940      0.909956       3.70140       4.21485     -0.851725     -0.916519     -0.585461       1.44632     0.0239572     -0.161816     -0.522282     -0.358604     0.0826137    -0.0931222    -0.0672521     0.0470409   -0.00473319   -0.00704406    0.00310204   0.000641402  -0.000268861  -0.000235462  -4.47250e-05   1.65482e-05  -1.86145e-06  -1.06137e-06  -3.03816e-07  -1.09221e-08  -4.96270e-10  -1.05065e-09       5.08471       6.31094       6.92579       7.03824       6.82373       6.48274       5.76712       4.74635       4.08793       3.27218       2.55539       1.95576       1.38832      0.956511      0.661694      0.445586      0.284142      0.175579      0.105561     0.0588701     0.0317639     0.0166757    0.00832696    0.00381890    0.00187075   0.000742832   0.000314415   0.000116839   4.31655e-05   1.39714e-05   4.13926e-06   1.08738e-06   2.53658e-07   5.24048e-08   8.84259e-09   9.86066e-10
  18  20 3725.3751    2.0214  4.6322 10.8852 -0.0054  0.0768   0.0289   0.1986    0.0691   0.0000   441.8875       11.1238      -14.6119       18.8217       7.33487      -15.3475      -8.34740      0.941152       6.67151      -3.33861      -5.95752      -2.35135      -1.93425     -0.917634     -0.351680     -0.166000     0.0962716      0.215910    -0.0364462    -0.0462552     0.0503551     0.0127629   -0.00855944   -0.00932247  -0.000188251   0.000584450   0.000309094  -0.000102133  -2.44740e-05   1.86956e-05   1.04632e-05  -2.25530e-06  -2.84313e-07  -5.36799e-08   1.49899e-08  -1.57593e-10       6.26609       8.44683       9.05828       9.59593       8.91760       8.56406       7.48704       6.50645       5.25330       4.33274       3.44483       2.48516       1.85069       1.29211      0.897017      0.565142      0.387651      0.227795      0.138125     0.0751218     0.0426122     0.0216852     0.0110078    0.00520065    0.00231339    0.00103276   0.000422015   0.000160892   5.78165e-05   1.80679e-05   5.84565e-06   1.50588e-06   3.79614e-07   7.40096e-08   1.26798e-08   1.55158e-09
  18  21 3868.1689    1.6999  5.9029 10.5504 -0.0070  0.0896   0.0223   0.2348    0.0570   0.0000   428.9290       23.3214       25.7286      -3.58781      -19.4633       4.42049      -1.62696      -2.84575       1.25219      -10.7140       1.52345      -1.02707     -0.602261      -1.92666       3.05179     -0.113053      -1.39446      0.200248      0.187176     0.0517002    -0.0344463    -0.0638974    -0.0204632    0.00813077    0.00610309  -0.000586516  -0.000693503  -0.000652746   0.000117770   1.71166e-05   5.69493e-06  -8.18214e-07   2.75939e-07   4.45380e-08  -1.08754e-08  -2.53102e-09       7.67254       9.71607       10.7964       10.9998       10.6829       10.0008       8.82931       7.60876       6.32163       5.05410       4.03905       3.06739       2.17006       1.50040       1.06768      0.691990      0.450950      0.277182      0.163060     0.0941238     0.0506142     0.0257500     0.0131541    0.00647254    0.00285328    0.00126111   0.000505562   0.000189206   6.71064e-05   2.27230e-05   6.77948e-06   1.79477e-06   4.32897e-07   8.52047e-08   1.40633e-08   1.60036e-09
  18  22 4010.7398    1.3977  8.2130 10.2473 -0.0022  0.1139   0.0176   0.3224    0.0484   0.0000   460.2999       9.18456      -1.91112      -2.43100      -4.30098     -0.620934       7.26145      -10.3458      -5.13237       11.0923       6.29441      -8.29595       2.99572     -0.370182       1.42939      -1.11207     -0.713130     -0.328004     0.0310033      0.230779   -0.00392876    -0.0283879   -0.00195080    0.00416392  -0.000678657  -0.000792194  -0.000580991   5.68962e-06   0.000143953  -6.71929e-06  -5.05092e-06  -1.31008e-06   2.11907e-07  -3.62606e-08  -2.08030e-08   1.32257e-09       9.41740       12.8797       13.4742       14.0920       13.2856       12.8005       11.1947       9.67204       8.12254       6.38599       5.08458       3.83733       2.76235       2.00765       1.34835      0.896021      0.579353      0.350804      0.210126      0.121074     0.0656021     0.0349134     0.0171883    0.00858655    0.00369187    0.00167286   0.000658492   0.000258110   8.83503e-05   2.91797e-05   8.87570e-06   2.36749e-06   5.44817e-07   1.12548e-07   1.92228e-08   2.30671e-09
  18  23 4154.0154    1.1379  9.5239 10.1034 -0.0050  0.1352   0.0151   0.3839    0.0434   0.0000   430.6366       22.1689       17.3295       3.65800      -7.19228      -9.12086       4.40603       4.46526       5.87014       6.49945       1.25131      -4.87470       5.86301      0.974112      -1.63298      -2.26860      0.315230      0.803500     -0.109082      0.110646    -0.0879720     0.0243762     0.0314072     0.0151752   -0.00192779  -0.000206275   6.80232e-05   1.46353e-05   4.67732e-06   6.31842e-05  -1.06594e-05  -9.30660e-06   8.17904e-07   1.64304e-07   2.24022e-08  -1.01527e-09       11.4662       14.9395       15.8442       17.0118       16.5567       14.7343       13.2587       11.3901       9.94228       7.63393       6.00829       4.56517       3.40781       2.29021       1.61817       1.04844      0.693202      0.432366      0.248941      0.145089     0.0785735     0.0430117     0.0215623     0.0101542    0.00468139    0.00193774   0.000785698   0.000296008   0.000102329   3.50634e-05   1.01213e-05   2.66847e-06   6.58485e-07   1.30559e-07   2.31656e-08   2.54896e-09
  18  24 4297.0774    0.9314 12.1693  9.9933 -0.0046  0.1872   0.0134   0.5290    0.0401   0.0000   433.6934       23.0405       25.8219       22.9037       17.0583       26.2212       39.3234       11.0840      -9.01244      -1.26157       10.4963      -4.38108       2.54835      0.310902      -2.38915     -0.399289      0.705795     -0.334833      0.106724     -0.142588    -0.0228470     0.0615539     0.0375600    -0.0262119    0.00457648   0.000210409   -0.00205538  -0.000987329   0.000171080   1.08275e-05   6.10186e-06   1.28810e-06   3.69326e-08  -9.66204e-08  -9.70974e-09   7.55245e-09       15.6019       20.2133       22.2820       22.3006       22.2363       20.4161       18.5483       15.6790       13.4285       10.6288       8.23607       6.36035       4.69516       3.27818       2.29357       1.48338      0.992550      0.600879      0.358553      0.208478      0.113078     0.0620316     0.0312609     0.0148775    0.00696824    0.00287845    0.00119308   0.000449471   0.000153701   5.13447e-05   1.50751e-05   3.86435e-06   9.35647e-07   1.86959e-07   3.10262e-08   3.34267e-09
  18  25 4440.0775    0.7428 13.4242  9.9061 -0.0128  0.2506   0.0116   0.6272    0.0362   0.0000   427.6501       44.5409      0.122895       1.53236       31.6956      -2.75915      -2.65580       60.2465       29.8055      -44.1094      -11.8395       7.66979      -1.47317      -6.64218    -0.0725358      -2.60830      0.276629       1.04711     -0.504340     -0.264686      0.168117     0.0158364    -0.0705155    -0.0124880     0.0138264    0.00188056   0.000517222   0.000523906  -0.000150930   1.94719e-05  -3.14043e-05  -7.15903e-06  -2.93185e-06   3.20602e-08   2.96761e-08  -5.47668e-09       20.3673       27.1888       29.5242       31.1213       28.9565       27.5879       24.5954       20.9111       18.1971       14.1819       11.2744       8.51360       6.23054       4.38255       3.08585       2.04080       1.29932      0.805864      0.491457      0.286693      0.158260     0.0827637     0.0427114     0.0203015    0.00954705    0.00397056    0.00163576   0.000608375   0.000215360   6.98018e-05   2.04299e-05   5.30342e-06   1.24196e-06   2.47456e-07   4.30041e-08   4.94350e-09
  18  26 4582.8394    0.6016 14.0897  9.7736 -0.0041  0.2972   0.0106   0.7429    0.0332   0.0000   378.7663       8.42004       60.7450      -1.70384       14.2002      -10.3153      -20.5298       102.917      -10.9917      -36.9808       9.65436       8.73272       14.5901       6.47457      -3.89755       1.02080       4.72694      0.914439     -0.464250      0.448801      0.290081     -0.244863    -0.0752993     0.0292982     0.0207314   -0.00846936   -0.00220465  -0.000169145  -0.000133514   4.74065e-05  -1.95266e-05   7.82100e-06   2.07857e-06  -8.82841e-08  -4.86543e-08  -6.84727e-09       24.1983       31.7098       34.0595       36.3080       32.9514       32.9911       28.4244       24.7257       21.0218       17.2599       13.2838       9.99273       7.51923       5.19754       3.63997       2.42658       1.57336      0.955927      0.592483      0.343943      0.191593     0.0991968     0.0522602     0.0245306     0.0115700    0.00470774    0.00199877   0.000733849   0.000263621   8.27169e-05   2.42845e-05   6.17794e-06   1.47501e-06   2.85758e-07   4.78828e-08   5.99820e-09
  19   8 2021.7782    0.6091  0.5279  9.2819 -0.0011  0.0279   0.0204   0.0511    0.0683   0.0000   438.2552      -3.69323       16.3210       2.57571      -7.86689       2.25502      0.286096     -0.852926       2.61208     0.0950978      -1.46396      -1.84818     0.0269746     0.0435135     -0.475278     0.0102560     -0.215451    -0.0555296     0.0566474   -0.00502400    -0.0121506   -0.00563113    0.00287848   -0.00125167   0.000481531   0.000209453  -0.000220118  -9.30028e-05   7.33283e-05  -1.27805e-05  -4.03394e-06  -1.05236e-06  -5.95879e-07  -3.62671e-08   4.14376e-09   6.61642e-09       2.36519       2.66175       2.99556       3.06640       2.96254       2.74904       2.33615       2.25895       1.83167       1.51518       1.20998      0.957463      0.713540      0.407283      0.330629      0.231628      0.137653     0.0855866     0.0569063     0.0338860     0.0192893    0.00960478    0.00517321    0.00248913    0.00129717   0.000639806   0.000271283   9.93668e-05   3.70692e-05   1.39434e-05   5.21864e-06   1.53671e-06   4.15805e-07   1.20784e-07   3.15180e-08   5.52281e-09
  19  11 2468.1277    1.5470  0.8696 10.7974 -0.0025  0.0282   0.0408   0.0701    0.1060   0.0000   435.5996      -2.64060       19.4472       3.25864       3.07992      -1.34578     -0.896528      0.979398     -0.447005     -0.998328       1.51659     -0.848151      0.957079     0.0575129     0.0757457    -0.0223277     -0.100524    -0.0750312      0.130331     0.0645803    -0.0298518    -0.0180628   -0.00126114    0.00126526   0.000154384   0.000159750   0.000133670  -0.000137390   1.01123e-05   1.85213e-05   6.10463e-06  -4.17270e-06  -5.26981e-07   2.69275e-07   5.36537e-09  -3.00592e-09       2.26902       2.93193       3.02252       3.26220       3.16194       2.83696       2.72344       2.34199       2.01904       1.58679       1.34848      0.953960      0.745600      0.535334      0.366149      0.254761      0.155706      0.105451     0.0604648     0.0370920     0.0220863     0.0115174    0.00614369    0.00300899    0.00163483   0.000603825   0.000334719   0.000119895   5.19959e-05   1.76881e-05   6.04183e-06   1.95648e-06   5.14315e-07   1.55330e-07   3.32752e-08   6.71794e-09
  19  12 2613.1156    2.0119  0.8792 11.4463 -0.0027  0.0323   0.0543   0.0707    0.0973   0.0000   440.0472       2.46266       10.4169       3.78927       2.65844     -0.796431      -4.81987       5.09106    -0.0498236      -3.58189       2.49580     0.0843286     -0.511095     0.0114658     -0.601265      0.166882    -0.0140962     -0.104999     0.0593137    -0.0195662    0.00921764  -0.000509825   -0.00532897    0.00429737    0.00179211  -0.000891477   0.000237245   2.95774e-05  -4.85996e-05  -1.06498e-05  -1.47791e-06   2.35415e-06   3.02429e-07   1.49881e-08  -1.03932e-08   4.50105e-09       2.58407       3.04460       3.75793       3.89873       3.41200       3.32884       3.35910       2.52827       2.19727       1.78584       1.42882       1.04258      0.792747      0.557288      0.426349      0.265351      0.163755      0.117586     0.0689102     0.0381649     0.0198139     0.0129282    0.00680130    0.00307543    0.00139671   0.000746041   0.000336103   0.000142632   5.39912e-05   2.09198e-05   6.94452e-06   2.27519e-06   5.49261e-07   1.52325e-07   3.47866e-08   6.83668e-09
  19  13 2757.9527    2.6238  0.9361 11.7787 -0.0083  0.0356   0.0670   0.0664    0.0963   0.0000   440.7260       1.80608       3.08362       7.95171      -4.14078     -0.569671       7.15466      -1.52413      -1.54837     -0.730121       1.89055       1.59666       2.16380     -0.961518      0.384998     0.0127964     0.0448555   -0.00632085    0.00477894   -0.00323146     0.0205846   -0.00134826    0.00500950   -0.00594300  -0.000682192   3.63296e-05   0.000180784  -1.49927e-05  -0.000153329   1.55119e-05  -2.12926e-06  -5.41543e-08  -7.85155e-07   6.17854e-08   1.80372e-08  -2.68910e-09       2.92657       3.57053       4.00632       4.46490       3.64770       3.22245       3.53830       3.09375       2.29101       2.02328       1.78238       1.20128      0.867466      0.639301      0.462084      0.261276      0.172649      0.113348     0.0733854     0.0369819     0.0213814     0.0131865    0.00705342    0.00318003    0.00138890   0.000786405   0.000364730   0.000161239   6.17276e-05   2.09519e-05   6.32545e-06   1.84471e-06   5.65665e-07   1.46358e-07   3.73951e-08   6.47972e-09
  19  14 2902.5892    3.2202  0.8768 12.2306 -0.0059  0.0280   0.0886   0.0701    0.0919   0.0000   435.8945       9.22290       11.7139       6.52361      -5.15282       4.72715     -0.222364       1.41179      -3.27926     -0.310366       3.09895      0.544980     0.0756840     -0.428428     -0.305446      0.107717      0.233691      0.123838   -0.00973351   -0.00198275     0.0121873    -0.0128064    0.00450416    0.00215596   -0.00365330  -7.68503e-05  -0.000200949  -3.42090e-05   1.55353e-05   3.47900e-06   2.82046e-06   1.44188e-06   4.36762e-07  -1.61006e-07   5.50565e-08   7.65535e-09       2.22256       2.92155       3.08718       3.21488       3.07754       2.68844       2.65943       2.20360       1.94813       1.57109       1.24320      0.988436      0.654858      0.519301      0.323758      0.238107      0.141789     0.0959381     0.0586463     0.0294764     0.0183522    0.00981314    0.00530901    0.00261619    0.00119841   0.000608458   0.000257213   0.000115076   4.13634e-05   1.49196e-05   5.78895e-06   1.57884e-06   4.85473e-07   1.36872e-07   2.71058e-08   7.34682e-09
  19  16 3189.9309    3.5879  0.9904 12.9671 -0.0266  0.0369   0.0955   0.0784    0.0920   0.0000   439.2438       10.2372       7.71181       5.74033     -0.946186       6.54323       4.01626      -6.44605       1.60798       1.07397       3.72009      -2.16003      0.756102    -0.0336616      0.933700     -0.108353    -0.0260778    -0.0109216   -0.00465219     0.0275841     0.0179597    0.00474356    0.00184011   -0.00314972    0.00128447   0.000363715   0.000360607  -0.000171355  -8.39039e-05  -2.93399e-05  -7.07605e-06  -2.53697e-06  -4.34640e-07  -1.61647e-08   3.39880e-09   4.68119e-09       2.93777       4.23500       4.15759       4.52254       4.39004       4.20392       3.48193       3.00555       2.33030       2.04736       1.60894       1.18941      0.864230      0.603737      0.444668      0.287484      0.201374      0.122825     0.0829476     0.0449082     0.0281297     0.0132807    0.00823903    0.00305705    0.00191158   0.000668159   0.000384428   0.000124298   6.14782e-05   1.88181e-05   7.48840e-06   2.03340e-06   7.16653e-07   1.65655e-07   4.88536e-08   9.17106e-09
  19  17 3332.9048    3.3632  1.5368 12.3036 -0.0080  0.0403   0.0701   0.0937    0.0906   0.0000   438.5990       12.0594       11.4162       4.93326       6.30150       1.87235      -6.86033       3.91335      -3.11819      -5.91891       1.05388    -0.0183423      -1.34384     -0.509770     -0.814363     -0.584360      0.304839      0.213938    -0.0181849    -0.0907285    -0.0279378     0.0156070  -0.000985632   0.000711636   -0.00269888   7.10785e-05   0.000672608  -0.000157201  -4.19538e-05  -3.87483e-07  -4.49101e-09  -5.29456e-06  -1.74732e-07   2.68661e-07   1.28663e-07   1.81664e-09       3.15143       4.27289       4.68690       4.58220       4.82831       4.18177       3.85437       3.21498       2.86407       2.31170       1.77871       1.37399       1.00421      0.747396      0.491580      0.343087      0.226672      0.142676     0.0893428     0.0527762     0.0292650     0.0173202    0.00853945    0.00451345    0.00215928   0.000934375   0.000442064   0.000171213   6.76654e-05   2.70202e-05   8.59929e-06   2.83295e-06   8.36385e-07   2.23313e-07   4.96211e-08   1.04381e-08
  19  18 3476.1332    2.7307  2.2446 11.9185 -0.0051  0.0526   0.0517   0.1223    0.0844   0.0000   437.8152       9.35204       21.3591       17.3301      0.788993      -2.52883       1.02112      0.812807      -5.82201       4.58107      0.727207      -4.46759      0.187125      0.966707      0.382378     -0.450834     -0.211102     -0.169023    -0.0976591     0.0163900    -0.0211107    -0.0183748     0.0134994    0.00297702   -0.00412311   0.000117734   0.000413464   0.000112873   3.57787e-06   5.89788e-06   1.05942e-05  -1.66360e-06  -5.67259e-07   2.99718e-07  -1.07783e-07  -7.82111e-09       3.95366       5.81241       5.57646       6.26652       5.57801       5.74924       4.94304       4.55227       3.55905       3.00858       2.29451       1.76537       1.38200      0.976535      0.714962      0.459416      0.317063      0.178586      0.121146     0.0634585     0.0413166     0.0195496     0.0113055    0.00526735    0.00280733    0.00112999   0.000550537   0.000215235   9.10113e-05   3.24474e-05   1.16382e-05   3.46799e-06   1.06775e-06   2.73466e-07   6.53925e-08   1.31020e-08
  19  19 3619.3934    2.3612  3.6162 10.9950 -0.0059  0.0589   0.0353   0.1579    0.0883   0.0000   435.5106       18.8175       10.7778      0.613971      -4.98444      -5.60224       3.91276       3.71262       3.22117      -5.66282      0.776768      -3.48011      -1.29217       1.66066      0.744347     -0.380782     0.0978054     -0.302709      0.181117   -0.00758500   -0.00930208    -0.0135597    -0.0160389    0.00855814   -0.00373302   -0.00203931   0.000355046   0.000136508   8.16015e-05   1.22743e-06   2.11963e-05   7.63200e-06  -2.44133e-06  -7.27174e-07   3.46786e-08   1.07695e-08       4.83102       6.16272       6.72485       7.00657       6.76001       6.36502       5.66842       5.00295       4.10598       3.42472       2.70268       2.02387       1.51562       1.09454      0.771186      0.522791      0.333457      0.212342      0.131352     0.0769405     0.0447953     0.0240764     0.0127701    0.00634674    0.00304207    0.00143620   0.000618246   0.000262875   0.000102090   3.76709e-05   1.30998e-05   4.01584e-06   1.17522e-06   3.11699e-07   7.21648e-08   1.39961e-08
  19  20 3762.4143    1.9017  5.3818 10.6520 -0.0059  0.0768   0.0241   0.2133    0.0602   0.0000   433.4251       3.19775       23.2307       11.9480       7.65622     -0.655530      -1.91737       10.7783       9.69777      0.112501       5.30135      -5.09265       3.10211     -0.527206     -0.488744     -0.554869     -0.312099      0.380003      0.334376     -0.115820    -0.0373388     0.0486802    -0.0173239    0.00766708    0.00183165  -4.20809e-08   7.43298e-05   0.000158641   0.000133653  -7.14439e-05   9.20169e-06   8.61747e-06   2.41445e-06   2.11471e-07   6.76162e-08  -1.06482e-08       6.18783       8.05358       8.61409       9.08200       8.75268       8.24276       7.45101       6.45148       5.45979       4.39460       3.53619       2.70432       2.00916       1.43073       1.00503      0.683736      0.450432      0.284015      0.174722      0.104497     0.0586903     0.0320058     0.0171478    0.00839531    0.00421129    0.00190295   0.000853989   0.000340878   0.000139016   4.99494e-05   1.74166e-05   5.49500e-06   1.60499e-06   4.15028e-07   9.45496e-08   1.89403e-08
  19  21 3905.7100    1.6155  6.9261 10.2973 -0.0059  0.0975   0.0190   0.2553    0.0523   0.0000   449.6681       13.7639       22.8716       18.0563       12.3272      -1.80554       15.8799      -6.95807       3.99344       1.53171      -10.8125      -4.91989       1.73181       1.45597     -0.773713      0.236065      0.239430      0.195922    -0.0319108     -0.113644    -0.0374972    -0.0203838    -0.0141093  -8.13337e-05    0.00823510   -0.00196038   0.000410171  -0.000429561  -0.000293643   5.89657e-05   2.64300e-05  -9.04147e-06   1.14814e-06  -1.18122e-08  -5.47063e-07   7.60116e-09       7.64076       10.3219       11.2626       11.3899       11.2781       10.2660       9.51091       8.09202       7.11106       5.51501       4.49194       3.40118       2.55831       1.82737       1.25159      0.870620      0.567902      0.354413      0.224369      0.129286     0.0750315     0.0398324     0.0227319     0.0107725    0.00521231    0.00262932    0.00101929   0.000452105   0.000175567   6.39645e-05   2.26533e-05   6.96723e-06   2.07930e-06   5.44244e-07   1.23222e-07   2.50223e-08
  19  22 4048.9907    1.3259  8.2656 10.2872 -0.0051  0.1164   0.0164   0.3193    0.0417   0.0000   432.9922       11.4140       12.3855       2.22256       10.8175       16.0726      -19.5136      -14.4679       4.83502      -4.55560      -6.33640      -1.73132      0.323957      -2.23860     -0.313797       2.44272     -0.767859      -1.01366      0.545977      0.135685     -0.111191    0.00288527    -0.0486006    -0.0152906    0.00681410   -0.00303503   -0.00468818   0.000397499   0.000319854   5.97269e-05  -3.06430e-05  -2.00737e-05  -2.76429e-06  -7.03189e-07  -1.50288e-07   2.54262e-08       9.13608       11.9322       13.4918       13.6162       13.5330       12.4230       11.2767       9.62227       8.35503       6.64749       5.28890       4.00341       3.06440       2.16126       1.53081       1.04215      0.674947      0.439579      0.262300      0.158450     0.0921031     0.0494423     0.0263700     0.0134933    0.00654285    0.00296624    0.00130267   0.000546244   0.000213738   7.75586e-05   2.75650e-05   8.70383e-06   2.48800e-06   6.54424e-07   1.51206e-07   2.95379e-08
  19  23 4192.3542    1.0780  9.8178 10.0451 -0.0069  0.1408   0.0143   0.3916    0.0418   0.0000   439.9140      -2.57111       18.9323       9.66023      -2.16030       9.32853       21.9647      -8.17821      -9.99384       15.6967      -3.56693      0.162313       2.96900      0.326457     -0.309448      0.695337       1.81548     -0.927899     -0.902125     0.0567875      0.164693    0.00364199    -0.0391548    -0.0335558     0.0239907   -0.00188370  -1.17631e-05  -5.50984e-05  -4.62478e-05  -0.000178056  -6.11559e-05  -1.70299e-05   3.13169e-06   1.85890e-06   1.58431e-07  -4.01676e-08       11.1835       14.4023       16.1999       16.2497       15.9912       15.2710       13.7770       11.8149       9.94636       8.06778       6.37970       4.88151       3.72656       2.69486       1.86833       1.29761      0.844655      0.541107      0.336356      0.194222      0.112561     0.0631034     0.0324314     0.0170719    0.00826257    0.00368638    0.00169469   0.000688873   0.000267170   0.000101612   3.43214e-05   1.06775e-05   3.08695e-06   8.05476e-07   1.80890e-07   3.55951e-08
  19  25 4479.5014    0.7181 14.6772  9.8053 -0.0063  0.2612   0.0097   0.6560    0.0323   0.0000   431.7746       26.4761      -6.47719      -31.3192       12.7685       5.40702       22.4773      -5.84614      -34.0772      -24.9324      -16.1551      -7.28189      -7.46690      0.497097       9.79338       4.03101      -1.34726       1.32670      0.607237     -0.459631     0.0106153      0.227051    -0.0657878     0.0249864     0.0145338   -0.00700276    0.00119585    0.00441502   -0.00136055  -0.000463493   3.67437e-05  -5.47785e-06  -1.57626e-06  -1.13439e-07   7.50204e-08  -4.53821e-08       19.9847       26.9637       29.6114       30.5777       29.5541       28.5317       25.0273       21.8062       18.4715       14.9896       12.0424       9.29398       6.85971       5.00256       3.54205       2.38616       1.62852       1.02906      0.647340      0.391325      0.222465      0.124877     0.0683434     0.0338780     0.0165014    0.00803010    0.00333832    0.00143804   0.000559432   0.000202540   6.81371e-05   2.14340e-05   6.13373e-06   1.54291e-06   3.47176e-07   6.81758e-08
  20   8 2050.0491    0.6734  0.4740  9.5217 -0.0087  0.0263   0.0245   0.0490    0.0586   0.0000   441.5989     -0.553745       12.3150      0.695076       1.03517      -5.32419      0.345104     0.0188350       1.39634     -0.382389      -1.58413     0.0962718       1.10736      0.388160    -0.0953813     0.0605828    -0.0134040      0.102801    -0.0449978   -0.00675037     0.0195470    -0.0168747    0.00416472  -0.000456639   -0.00171480   0.000243769   0.000282205  -0.000111591   2.83882e-05  -2.67862e-05  -9.31834e-06  -7.54349e-07   1.01843e-06   7.92731e-08   1.77237e-09  -1.67374e-09       2.08238       2.76936       2.27413       2.66655       2.66879       2.96524       2.54639       2.07625       1.51870       1.38596       1.23104      0.962146      0.745871      0.471898      0.345078      0.217426      0.174132      0.113043     0.0812680     0.0439844     0.0259227     0.0131142    0.00696359    0.00321660    0.00164094   0.000702459   0.000325952   0.000154796   6.69002e-05   2.64152e-05   9.88468e-06   3.54393e-06   1.07328e-06   3.26279e-07   1.00147e-07   2.41858e-08
  20  10 2352.4199    1.2828  0.8263 10.3649 -0.0071  0.0270   0.0335   0.0652    0.0820   0.0000   439.8376       1.44249       10.5076      0.749429      0.730576       3.18842      -3.06665      -3.94121     -0.329257    -0.0523527       1.58823     -0.353558      0.800195      -1.06434      0.420814     -0.351178     0.0446749    -0.0121547      0.170606    -0.0202126   -0.00919560   -0.00408452    0.00778397  -0.000547107   -0.00155343   -0.00112308  -0.000225976  -0.000100898   2.12027e-05   1.36231e-05  -1.53140e-05  -2.13996e-06   1.76061e-06   5.28842e-07  -1.83312e-07   1.16966e-08       2.29091       3.21320       3.55893       3.69565       3.68838       3.25053       2.99824       2.42777       2.09144       1.50645       1.18201      0.907883      0.695773      0.521063      0.355044      0.256700      0.162177      0.112776     0.0653366     0.0411580     0.0227645     0.0126628    0.00743914    0.00381910    0.00203295   0.000938471   0.000478469   0.000185658   8.54031e-05   3.19300e-05   1.29772e-05   4.25530e-06   1.54854e-06   4.79237e-07   1.29063e-07   3.54583e-08
  20  11 2499.0167    1.6381  0.8320 11.0128 -0.0121  0.0286   0.0444   0.0665    0.0951   0.0000   439.9025       1.35523       11.2085      0.697647      -1.28149       1.89521       3.54437       1.28396      -2.00202      -2.55515       1.88592      -2.80339      0.743157      0.150800     -0.147081     -0.138754     -0.159472     0.0644673     0.0787741    -0.0454061    -0.0187550   -0.00733140    0.00643286   -0.00294729    0.00158853   0.000393085   9.80659e-05   0.000142424  -1.54984e-05   5.49038e-06  -4.16978e-06   5.95207e-06  -7.15174e-07  -1.00095e-06   2.44295e-08   6.67266e-08       2.34168       2.93254       3.12226       3.67141       3.47936       3.02504       2.69441       2.46608       2.03720       1.64476       1.26737       1.07245      0.749105      0.523841      0.375252      0.269317      0.180884      0.109627     0.0679147     0.0452746     0.0269790     0.0154819    0.00778563    0.00440375    0.00221678    0.00113523   0.000551682   0.000217605   9.52496e-05   3.51801e-05   1.32320e-05   4.95159e-06   1.47156e-06   5.09426e-07   1.26934e-07   3.34208e-08
  20  12 2644.8221    2.1763  0.9109 11.4138 -0.0109  0.0291   0.0563   0.0700    0.1123   0.0000   435.8090       8.43773       14.7478       6.21183      -4.63744      0.624419      -2.40264      -2.55528       1.17723     -0.701067       3.22566      -3.06280      0.930717      0.500383     -0.609244      0.162205    -0.0870976    -0.0976084     0.0577516   -0.00966471    0.00561155     0.0124451    0.00131379   -0.00266783   0.000417242    0.00129251  -0.000484504   8.38160e-05   1.10019e-05  -2.61652e-06   1.62381e-06  -3.61774e-06  -2.79175e-06   7.50244e-09   1.06998e-08  -8.79051e-08       2.35467       2.93137       3.05402       3.37999       3.45781       3.10970       2.67661       2.48899       1.98088       1.71790       1.37415       1.02148      0.764916      0.520261      0.437460      0.281399      0.185121      0.112861     0.0699489     0.0456922     0.0288290     0.0161561    0.00873636    0.00446968    0.00216971    0.00108852   0.000502893   0.000218614   9.29110e-05   3.64728e-05   1.31491e-05   4.56844e-06   1.55701e-06   4.90890e-07   1.33519e-07   3.47274e-08
  20  15 3080.5152    3.7749  0.8294 12.5113 -0.0124  0.0276   0.1031   0.0627    0.0988   0.0000   441.9064       7.72058       20.3751       5.46628      0.304030       3.54528      -5.59467       4.77327      -2.71308      0.916243       3.24332      -1.32693       1.37023     -0.230212     -0.696486     0.0681755    -0.0327940     0.0257013    -0.0231614     0.0516805    -0.0417615     0.0109847    0.00410218   -0.00185323   -0.00134937   6.50486e-05   0.000217975  -3.66926e-05   8.58788e-05   2.12353e-05  -3.85660e-05   1.50917e-05   1.37711e-06   8.89085e-07  -1.52868e-07  -6.00532e-08       2.34905       3.25618       3.61032       3.63596       3.62520       3.22269       2.90683       2.48410       2.07543       1.77027       1.26422       1.02355      0.744291      0.537510      0.399467      0.247713      0.168332      0.106941     0.0639577     0.0384878     0.0231755     0.0134142    0.00686134    0.00372373    0.00192668   0.000886684   0.000391551   0.000186018   7.89045e-05   3.24676e-05   1.21479e-05   4.46653e-06   1.56849e-06   4.91552e-07   1.29485e-07   3.40435e-08
  20  16 3224.4236    3.5642  1.1877 12.7071 -0.0219  0.0376   0.0877   0.0866    0.0911   0.0000   441.2096       9.03951       11.8941     -0.761661       2.36475       4.37626       5.29267       4.23279      -4.99823      -2.17623       2.45486       2.21494      -2.61481     0.0133411    -0.0706652      0.179067     -0.279892      0.187144    -0.0201142    -0.0255977     0.0268646    -0.0201583     0.0214118    -0.0105737   -0.00214235    0.00259174   0.000923635   2.34921e-05   0.000126352   1.12545e-05  -3.63045e-05  -6.72855e-06   3.41830e-06  -2.07435e-07  -3.76181e-07  -8.00646e-09       2.97410       3.46452       4.01689       4.43056       4.19197       3.58225       3.52193       3.32546       2.65891       2.10436       1.72455       1.35695       1.12759      0.697506      0.526448      0.381108      0.260042      0.153680     0.0938278     0.0587696     0.0394771     0.0199750     0.0102653    0.00571908    0.00290866    0.00167090   0.000756979   0.000325225   0.000131334   5.66335e-05   1.87673e-05   7.23910e-06   2.42032e-06   6.48669e-07   2.00264e-07   4.86459e-08
  20  17 3368.0823    3.0711  1.8442 12.3881 -0.0085  0.0434   0.0589   0.1147    0.0653   0.0000   438.2819       13.4928       8.23618      -6.15639       7.47938      -1.68841       11.0629       1.28039     -0.255021      -6.97852      0.817164     0.0548544      0.169948      -1.38196      0.152366      0.198555     0.0746653     -0.130591    -0.0737992    -0.0730226     0.0100590   -0.00430532    0.00394207   -0.00479434    0.00196174   0.000393984  -0.000643921   0.000308759  -5.88247e-05  -1.82835e-05   1.62801e-05   5.80088e-06  -4.24041e-07  -1.55918e-06  -3.69079e-07   6.33320e-08       3.24000       4.46016       4.71062       4.97628       4.84547       4.57977       4.12762       3.58277       2.95045       2.43530       2.01211       1.56018       1.15222      0.832070      0.562338      0.416738      0.270929      0.181353      0.116697     0.0698491     0.0421667     0.0232628     0.0127631    0.00644376    0.00353579    0.00165218   0.000801307   0.000354222   0.000154504   5.78557e-05   2.34046e-05   7.97697e-06   2.78384e-06   8.02357e-07   2.39398e-07   6.19133e-08
  20  18 3511.8135    2.6007  2.5147 11.8933 -0.0053  0.0532   0.0442   0.1281    0.0652   0.0000   435.6019       12.8918       10.4215      0.348950       2.58917       4.64134       1.49115      -3.70843       2.57602       2.26202       1.64458      0.400455      -1.49948       1.08921     -0.123984      0.145246      0.497984     0.0347045     0.0265873    -0.0580758     0.0669490    -0.0404385     0.0117990     0.0190528   -0.00724710   -0.00577622  -0.000902389  -0.000209169   0.000260641   7.72860e-05  -1.99749e-05  -8.57799e-06  -2.36264e-06  -8.06810e-07   3.73376e-07   4.57429e-08       4.11794       5.48548       6.00610       6.36263       6.17510       5.59546       5.24774       4.37001       3.91054       2.93615       2.43122       1.91775       1.44863       1.01905      0.728067      0.524765      0.348752      0.216627      0.142615     0.0852947     0.0514282     0.0282992     0.0157743    0.00808780    0.00425048    0.00213648   0.000986632   0.000454546   0.000181166   7.21492e-05   2.79952e-05   9.96167e-06   3.36026e-06   1.00962e-06   2.88913e-07   6.86560e-08
  20  19 3655.6152    2.1709  3.7859 11.2761 -0.0035  0.0654   0.0327   0.1711    0.0638   0.0000   437.6516       6.65466       7.82188      -4.56672      -7.65634       3.28336      -13.7902      -1.88958      -2.41800       4.78972      -6.08910      -7.65382      -1.95254       2.11514     -0.134385      0.359026     -0.908320      0.216727    -0.0175403   -0.00498365     0.0444313     0.0254306   -0.00288269   2.25438e-05   -0.00196344   3.16110e-06   0.000107338   0.000230746   3.80257e-05   3.98576e-05   5.63058e-05   1.33966e-07   3.55789e-07  -1.33252e-06   3.71933e-07  -1.01902e-07       4.96571       6.57617       7.36139       7.39811       7.09516       7.01688       6.02390       5.54429       4.71867       3.74501       3.07687       2.40398       1.79756       1.31903      0.933792      0.649131      0.434524      0.282310      0.177200      0.109300     0.0643797     0.0375167     0.0197179     0.0114207    0.00530469    0.00282532    0.00129112   0.000576174   0.000239704   0.000103298   3.51224e-05   1.38409e-05   4.38512e-06   1.40218e-06   3.90791e-07   1.01284e-07
  20  20 3799.2385    1.8284  5.5110 10.6480 -0.0063  0.0810   0.0227   0.2101    0.0566   0.0000   434.5330       14.7820       13.7526       7.07667       2.82991      -6.18873      -7.84997       7.70607       7.38371      -1.54197      -4.32278      0.239820       4.49658     -0.258693     -0.672076     -0.413046      0.449594     -0.144688      0.243769     0.0640662     -0.149647   -0.00750068     0.0144319     0.0136811    0.00313361    0.00243864   0.000961622   -0.00153528  -0.000455183   0.000165965   8.01939e-05   1.33947e-06  -5.70895e-06  -1.61193e-06   2.53222e-07  -2.32787e-07       5.95034       7.86971       8.85601       8.90243       8.90501       8.21908       7.76712       6.57701       5.63126       4.69388       3.79702       2.87211       2.23303       1.63460       1.15472      0.825693      0.534247      0.360750      0.220773      0.139154     0.0808164     0.0463577     0.0259814     0.0132354    0.00700501    0.00337120    0.00155074   0.000731596   0.000296814   0.000122948   4.77809e-05   1.66395e-05   5.68453e-06   1.71639e-06   4.67900e-07   1.25684e-07
  20  21 3943.1135    1.5140  7.0584 10.3419 -0.0079  0.0969   0.0180   0.2636    0.0490   0.0000   445.8058       9.30330     -0.268686       16.5926      -1.77839      -1.94570       12.4812       1.99849      -6.76911      -7.10814      -1.65922      -5.07159      -3.87244       2.50247       1.96956      -1.33311      0.565492     -0.151497     -0.192737    -0.0203571    -0.0448033    0.00741424    -0.0532798     0.0125697     0.0120416    0.00287341  -0.000927183    0.00121501  -0.000107187  -0.000148907   6.77913e-05   6.46265e-07   1.59042e-06   4.11622e-07   1.28807e-06  -1.04509e-07       7.27892       9.77060       10.4245       10.8585       10.6245       10.2840       8.81929       8.10083       6.89470       5.78077       4.58741       3.53869       2.67177       2.01696       1.38894      0.984715      0.650346      0.422937      0.270281      0.162415     0.0988517     0.0547847     0.0316107     0.0162812    0.00842098    0.00402734    0.00190120   0.000834755   0.000351561   0.000143308   5.46000e-05   1.92419e-05   6.58838e-06   1.95404e-06   5.78568e-07   1.46275e-07
  20  22 4086.6491    1.2152  8.9814 10.1891 -0.0057  0.1248   0.0147   0.3439    0.0396   0.0000   442.0056       32.0987       8.20930      -8.53729       8.88616      -15.1442       14.8113       17.2092      -11.0770       2.57231       7.73598      -3.62847      -5.00559       2.67173       1.31233      -1.25684      0.228405      0.246433     -0.272226     -0.373795     0.0188630      0.180834    -0.0222968    -0.0298471    -0.0240824     0.0105195    0.00375774  -0.000704162   -0.00114569  -0.000189795  -2.63752e-06   2.73331e-05  -1.40144e-05   2.81117e-06   3.31430e-07  -1.88867e-07       9.17998       12.2178       13.6582       13.5936       13.9287       12.6505       11.8941       10.2822       8.80297       7.39805       5.77818       4.58749       3.46356       2.54968       1.84922       1.25229      0.861631      0.564607      0.348211      0.219599      0.128707     0.0741192     0.0409700     0.0219762     0.0111169    0.00564076    0.00251201    0.00119042   0.000472614   0.000204856   7.40604e-05   2.68521e-05   8.83657e-06   2.78389e-06   7.36589e-07   1.92007e-07
  20  23 4230.6523    1.0372 11.0509 10.0006 -0.0047  0.1550   0.0131   0.4228    0.0389   0.0000   432.2714       56.5252       10.0459      -18.0635       22.0960      0.893643      -37.6313       20.9439       1.61281      -15.4076     -0.837690       8.87026      -9.24583       1.84058       3.61042      -4.20334      -2.08433       1.38499      0.532086    -0.0446078     0.0721380     0.0879835     0.0147715    0.00367564    0.00359802    0.00185714    0.00253114  -0.000263162  -0.000598207   0.000770110   2.14158e-05  -3.12193e-05   1.93021e-05   5.33169e-06  -6.40972e-07   2.82511e-08       11.8437       15.0278       17.1136       17.3913       16.8918       16.1076       14.6766       13.0155       11.0169       9.10797       7.40447       5.69608       4.36123       3.23929       2.27514       1.56822       1.08753      0.699924      0.441479      0.271648      0.162557     0.0927489     0.0506525     0.0278116     0.0139827    0.00709241    0.00326109    0.00146488   0.000620928   0.000257875   9.50129e-05   3.43709e-05   1.09937e-05   3.40039e-06   9.43747e-07   2.35339e-07
  20  24 4374.3578    0.8537 13.1450  9.9114 -0.0053  0.2006   0.0111   0.5349    0.0342   0.0000   449.2744       38.6082       21.7887      -1.94946       16.6988      -9.89301       1.71167      -8.74384       3.56917       19.2295      -8.88115      -15.2247       1.31557      -2.20295     -0.457014     0.0204008     -0.253307     -0.533077      0.934392     -0.529658     0.0699945    -0.0993838    -0.0844278    -0.0338948     0.0106468    0.00673501   -0.00418537   -0.00243889   0.000192491   3.47593e-05  -0.000133748   4.32297e-06  -1.37616e-05  -7.67557e-06   2.11364e-07   8.86280e-07       15.2402       19.7955       22.2680       22.4267       22.1294       20.6731       19.4706       16.7044       14.4514       11.8015       9.41854       7.48073       5.65423       4.15987       2.99598       2.07584       1.40041      0.929960      0.591134      0.355158      0.215061      0.124495     0.0673522     0.0369179     0.0192942    0.00919954    0.00453902    0.00190446   0.000884112   0.000331339   0.000128228   4.57033e-05   1.50064e-05   4.54744e-06   1.21678e-06   3.03977e-07
  20  25 4518.6091    0.7020 15.4488  9.7623 -0.0110  0.2639   0.0087   0.6531    0.0298   0.0000   426.6560       12.4785       32.0141      -10.7645      -11.8626       54.6729       62.0718      -43.0320      -11.2304       27.2503       21.3092       26.0312      -2.32876      -2.79053       6.76722      -6.04313      -2.58173   -0.00302130       1.06191      0.293157     -0.737148     0.0420619    -0.0317418    -0.0367608     0.0421695     0.0385480   -0.00560869   -0.00583399    0.00120586   0.000380588  -0.000239389   9.31784e-06   5.94620e-06   2.95716e-06   4.33930e-06   3.96054e-07       19.4614       25.7477       28.2753       29.5513       28.7006       27.3336       24.8573       21.9397       18.7314       15.6365       12.3726       9.79371       7.53271       5.46602       3.96928       2.73914       1.86711       1.24589      0.782465      0.485908      0.290587      0.167498     0.0940112     0.0503524     0.0263503     0.0131442    0.00601414    0.00279851    0.00115183   0.000471944   0.000175348   6.15897e-05   2.03218e-05   6.11552e-06   1.62100e-06   4.12600e-07
  21   9 2231.9068    0.9657  0.6908  9.9615 -0.0031  0.0262   0.0276   0.0577    0.0759   0.0000   438.4178      0.744265       17.3163       8.29814      -3.63130      -3.26316       1.51956      -1.16635     -0.752588     -0.500842     -0.749921     -0.248301     -0.590330      -1.69142      0.680079    -0.0724949     0.0426080     -0.130939     -0.123924     0.0145199     0.0173512   -0.00401010   -0.00319118  -0.000612851  -0.000888888   -0.00149476   0.000329491   0.000156307   7.83407e-05  -5.31561e-05   1.45679e-05   1.73804e-05  -5.39645e-06   6.11505e-07  -4.56474e-07  -7.07084e-08       1.88813       2.69777       2.70985       3.15905       2.74784       2.78002       2.34312       2.33480       1.63531       1.59297       1.07534       1.01205      0.631647      0.587659      0.368826      0.295531      0.165818      0.127490     0.0688934     0.0538507     0.0241706     0.0178548    0.00893904    0.00579723    0.00252387    0.00152269   0.000586422   0.000368946   0.000139699   7.20402e-05   2.41078e-05   1.08982e-05   3.57707e-06   1.31298e-06   3.65357e-07   1.30019e-07
  21  10 2381.8947    1.3344  0.8091 10.6114 -0.0048  0.0302   0.0344   0.0607    0.0737   0.0000   439.4899      -1.61235       15.5519       4.44243     -0.511665       2.32760      -1.23004      -1.31242     -0.232334       1.55079      0.860647     -0.117039     -0.915681      -1.27702      0.590408      0.340997      0.182198      0.361938     0.0255756    0.00386291    -0.0275012    0.00972478    -0.0124213   -0.00446950   -0.00525471    0.00219888  -0.000212017  -0.000191075  -0.000229163  -2.83677e-05   7.56546e-05   3.31122e-06  -1.28911e-06  -5.17871e-07  -1.90322e-08  -3.91295e-08       2.61541       3.65261       3.76144       4.04133       3.80785       3.69095       3.13400       2.70774       2.37815       2.00869       1.56175       1.18141      0.837262      0.660934      0.467951      0.344285      0.214419      0.136442     0.0762732     0.0525808     0.0329537     0.0199345     0.0115052    0.00607726    0.00310470    0.00149962   0.000733417   0.000348787   0.000147788   6.50001e-05   2.59622e-05   1.04877e-05   3.85198e-06   1.31522e-06   4.46028e-07   1.31666e-07
  21  12 2676.2740    2.3048  0.8447 11.6751 -0.0037  0.0348   0.0601   0.0667    0.1014   0.0000   440.4303      0.221351       12.1500       7.02654       1.82134       1.02696     -0.531004     -0.177808     -0.187439       1.13459     -0.683231     -0.119348      0.708896      0.338556      0.236350     -0.421189    -0.0872478     0.0652621      0.218861     0.0608016    -0.0512575   -0.00958778     0.0288551  -0.000495489   -0.00123003   -0.00110179  -0.000623824   3.39733e-05   0.000174710  -0.000123290   1.06326e-05   1.32086e-05  -8.05370e-07  -2.67391e-06   2.49626e-07  -6.51123e-09       3.70503       5.26724       6.12579       6.47946       6.39560       5.71582       4.90575       3.99122       3.03825       2.33875       1.71207       1.21939      0.883132      0.633173      0.425071      0.294543      0.203370      0.132256     0.0855929     0.0546648     0.0325450     0.0175342     0.0110257    0.00563269    0.00313959    0.00154190   0.000728370   0.000402879   0.000132625   7.89051e-05   2.38345e-05   1.21817e-05   4.23871e-06   1.33345e-06   4.79816e-07   1.25486e-07
  21  14 2968.9370    3.5926  0.6631 12.5135 -0.0017  0.0226   0.1008   0.0510    0.0768   0.0000   442.8596       9.75435       15.1900       3.65795       4.42420      -1.96344    -0.0229970      0.960080     -0.184312      -2.78089      -1.27012     -0.596181      -1.03249      0.148927      0.136801     -0.222271     0.0916144     0.0757184     0.0630112    -0.0712721    0.00735239     0.0100457   -0.00778404   -0.00366838   0.000451536   -0.00157142   0.000389729   0.000394592  -0.000257725   5.86982e-05  -1.18971e-05  -1.07329e-05   3.65442e-07   1.51815e-06  -2.50781e-07  -1.19561e-07       1.61170       2.28739       2.34293       2.48373       2.35428       2.15670       2.04990       1.85987       1.64039       1.33926       1.14226      0.894466      0.655767      0.475130      0.354510      0.237646      0.157782      0.106959     0.0692486     0.0435764     0.0259921     0.0144183    0.00892546    0.00484266    0.00270471    0.00120769   0.000697069   0.000291256   0.000157310   5.65110e-05   2.83649e-05   9.23855e-06   3.70425e-06   1.20300e-06   4.13488e-07   1.21219e-07
  21  15 3113.9960    3.9119  0.9556 12.5620 -0.0052  0.0292   0.0951   0.0694    0.0960   0.0000   439.6920       9.52448       10.8005       2.63577      -3.01423       3.24005     0.0671158     -0.177715      -2.84130      0.589885     -0.115797     -0.297044     -0.507542     -0.207322      0.582121    -0.0548969      0.279680      0.114429     -0.105383    -0.0203754     0.0791711    0.00877636    -0.0353978    0.00544676    0.00246765   -0.00130358  -0.000793624  -0.000735908   5.05360e-05   8.21290e-05   1.57846e-05  -2.09252e-05   3.44657e-07  -5.37915e-07   3.50712e-07   9.93459e-08       2.18960       2.64847       2.96551       3.29258       3.05073       2.81816       2.60544       2.52385       1.99405       1.52770       1.47451       1.09004      0.778390      0.553726      0.472734      0.314234      0.195479      0.125555     0.0949451     0.0561384     0.0322224     0.0181068     0.0115300    0.00689235    0.00320289    0.00146748   0.000731381   0.000393899   0.000190900   8.24140e-05   3.33523e-05   1.17821e-05   4.05758e-06   1.41192e-06   4.43535e-07   1.39911e-07
  21  16 3258.5784    3.6988  1.2190 12.7455 -0.0097  0.0335   0.0816   0.0797    0.0897   0.0000   442.6327       8.27187       7.08431       3.44375     -0.483733      0.509490     -0.789563      -1.99900      -2.82310     -0.691607    -0.0936738      -1.46534       1.35685     -0.284651     -0.390176     -0.592836    -0.0291260     0.0751711     0.0697807    -0.0867151    -0.0256620    -0.0190676    0.00445063    -0.0152644   0.000816155    0.00176222   -0.00120705   0.000106260   0.000411279   2.44895e-06  -1.63063e-05  -1.49401e-05  -3.00698e-06  -1.78547e-07   7.91073e-07  -2.89565e-07       2.47126       3.28683       3.52417       3.65948       3.62797       3.44091       3.11412       2.79104       2.45899       1.95434       1.54411       1.20949      0.944362      0.719781      0.529006      0.379528      0.246555      0.164919      0.107977     0.0625836     0.0390355     0.0223233     0.0130301    0.00725268    0.00388252    0.00195510   0.000977114   0.000424351   0.000214508   8.16748e-05   3.72155e-05   1.33394e-05   5.08523e-06   1.83822e-06   6.04397e-07   1.75288e-07
  21  17 3402.8757    3.0618  1.7039 12.1903 -0.0033  0.0400   0.0570   0.0967    0.0711   0.0000   438.2604       8.55050       20.0496       11.0714       1.08135      -1.73722       2.49268      -4.12776       1.62568       3.29700       3.55873     -0.518625      0.988604     -0.283424     -0.812890     -0.656028     -0.148595      0.206797    -0.0450656     -0.135206    0.00205293     0.0166539    -0.0297619    0.00370411   0.000101137    0.00120812    0.00183719   0.000944123  -9.19202e-05  -6.47046e-05   5.07441e-05   1.31263e-05  -7.96023e-06  -2.15513e-06   2.00550e-07   1.31284e-07       3.12406       4.10412       4.36812       4.37304       4.33674       4.18815       4.13560       3.55478       2.98623       2.30627       1.81612       1.48503       1.15883      0.886858      0.679138      0.482894      0.322749      0.220906      0.133026     0.0842244     0.0491282     0.0284262     0.0161095    0.00833925    0.00458146    0.00242285    0.00116757   0.000552613   0.000260178   0.000111743   4.54168e-05   1.80933e-05   6.37749e-06   2.29468e-06   7.55956e-07   2.19933e-07
  21  18 3547.2374    2.4805  2.8193 11.6855 -0.0075  0.0520   0.0375   0.1332    0.0555   0.0000   439.9568       14.4368       13.5468      0.924300      -3.15254       3.51420      -2.42746      -3.67591      -3.58304       2.66862      0.550698      -1.41503     -0.220559       1.26885     -0.224413     -0.391990      0.315177     -0.250432     -0.148897     0.0821805      0.179063     0.0609375    -0.0612080    0.00786485     0.0144333   -0.00103822    0.00189551  -0.000650419  -0.000777630   0.000219950   4.53742e-05  -2.41399e-05   7.90940e-06   3.47727e-06   3.04172e-07  -2.83663e-07       3.65834       4.94187       5.30966       5.49593       5.52198       5.07204       4.82329       4.19553       3.64901       3.14789       2.42743       1.95093       1.50488       1.13403      0.816648      0.589591      0.396231      0.265743      0.164385      0.105373     0.0656069     0.0384773     0.0218811     0.0123029    0.00660950    0.00322789    0.00173184   0.000756935   0.000365085   0.000141836   6.66973e-05   2.37264e-05   9.40324e-06   3.13706e-06   9.99878e-07   2.86307e-07
  21  19 3691.7374    2.0034  3.9612 11.2464 -0.0101  0.0671   0.0288   0.1691    0.0532   0.0000   441.1092       6.48445       18.8058      -7.89564      -8.71282       2.58637      -1.13890      -5.16421      -3.46059       1.77324       1.00939      -2.58430      0.180063     0.0181808      0.623253       1.56532      0.115759      0.190711     -0.344078     -0.275864    0.00207695    -0.0182216     0.0605537   -0.00225710    -0.0185568    0.00569671   -0.00136460  -0.000158562    0.00144444  -0.000414268  -1.48918e-05   6.22509e-06  -1.53157e-05  -5.20325e-06  -8.46688e-07  -8.89381e-07       4.88573       6.45375       7.04822       7.37752       7.51173       6.71547       6.41703       5.51080       4.71273       3.99489       3.23461       2.56183       1.94783       1.42011       1.05081      0.755590      0.515627      0.330785      0.219840      0.137247     0.0848851     0.0514967     0.0283418     0.0159692    0.00832699    0.00414681    0.00214774   0.000984438   0.000461652   0.000193256   8.24396e-05   3.03074e-05   1.17769e-05   4.09158e-06   1.20278e-06   3.74145e-07
  21  20 3835.7826    1.7095  5.5596 10.6772 -0.0038  0.0793   0.0217   0.2205    0.0515   0.0000   446.6286       13.7083       12.5124      -13.6482       15.7806      -6.25700      -15.8562       6.17232      0.163650     -0.503434      -3.50372       4.27691      -3.53779      -3.88633       2.52470       1.67770     -0.713655      0.572474     -0.214103     -0.159188    -0.0372121    -0.0299716  -0.000352367   -0.00244879    -0.0150100    0.00577590    0.00256317  -8.39812e-05  -8.20788e-06   0.000370188   5.74857e-05  -8.08487e-05  -2.70301e-05   9.61597e-06   1.44139e-06   1.51098e-07       5.74253       7.60151       8.33977       8.40014       8.51311       8.04204       7.43598       6.63837       5.51876       4.75901       3.82165       3.00255       2.37428       1.71989       1.26853      0.878849      0.617631      0.406655      0.262223      0.166429     0.0994695     0.0586747     0.0331065     0.0180821    0.00960179    0.00487873    0.00247434    0.00110909   0.000545680   0.000214720   9.69806e-05   3.60690e-05   1.39846e-05   4.75555e-06   1.49275e-06   4.55215e-07
  21  21 3979.6908    1.4444  8.0000 10.2656 -0.0024  0.1045   0.0162   0.2869    0.0432   0.0000   440.4895       49.1604       22.3938       13.9284       7.41176      -2.17117      -13.7200     -0.426506       16.7390      -1.05959      -3.92074      -3.17013      -4.69229       1.01457      0.551941     0.0391088     0.0715226      0.425127      0.633211     -0.201460     0.0332395     0.0631467    0.00998560    0.00402679   -0.00687861  -0.000394508    0.00404179  -0.000905880   0.000178255   0.000166700   0.000107807   4.72549e-05   1.17453e-05   7.57083e-06  -3.81989e-06   1.44863e-07       7.21001       10.0126       10.5014       11.1972       10.6493       10.5764       9.41576       8.55560       7.36335       6.21654       5.08803       4.01719       3.04677       2.33067       1.64625       1.19319      0.802402      0.541891      0.351010      0.221936      0.134142     0.0800035     0.0454549     0.0254252     0.0132702    0.00694794    0.00331950    0.00161039   0.000719312   0.000316578   0.000128259   5.19898e-05   1.84713e-05   6.64200e-06   2.01735e-06   6.17770e-07
  21  22 4123.8557    1.1829  9.6061 10.1287 -0.0063  0.1295   0.0141   0.3472    0.0390   0.0000   427.5301       31.0442       66.9722      0.986575      -29.2409       9.09023       3.74279      -7.82470       1.03360      -15.2982       2.90986      -1.67611      -5.14854       2.04183     -0.539803      0.327167     -0.782193      -1.32781      0.294613      0.345395      0.255649    -0.0258514    -0.0882744     0.0594707     0.0142155    -0.0124131   -0.00520186   -0.00198555    0.00126306   0.000580726  -0.000263663  -0.000176862   3.38822e-05   6.36113e-06   3.90003e-07  -4.57949e-07       9.27878       12.1403       13.4921       13.8076       13.6725       13.0414       12.0187       10.7119       9.22708       7.61651       6.31205       4.84317       3.85436       2.85301       2.08292       1.50427       1.02935      0.685600      0.431698      0.281077      0.171222      0.100089     0.0588240     0.0321934     0.0166294    0.00922025    0.00427207    0.00212800   0.000959644   0.000414677   0.000164321   6.97345e-05   2.40434e-05   8.50445e-06   2.63760e-06   7.87880e-07
  21  23 4268.4111    0.9546 12.2079 10.0139 -0.0025  0.1743   0.0118   0.4797    0.0347   0.0000   438.8747      -27.5288       94.8757       27.9240       8.18772       21.7301       47.8768      0.260364       1.38471       4.69195       7.77760      -8.70726       4.32637       4.83017       6.68292     -0.148882     -0.933177     -0.321360      0.860598      0.323252     -0.302528     -0.207947     0.0881277   -0.00986275     0.0215516    0.00199494   0.000962995   -0.00168413   -0.00105316   0.000113415  -7.11365e-05  -2.91011e-05   1.41457e-06   4.77986e-06   1.54569e-06  -6.19949e-07       12.3595       16.1933       17.6865       18.1495       18.6744       17.5303       16.0851       14.3037       11.9415       10.4410       8.38588       6.76634       5.05794       3.88179       2.78782       1.99367       1.38780      0.925532      0.603433      0.387096      0.235691      0.141769     0.0803165     0.0448175     0.0236248     0.0122462    0.00608296    0.00281967    0.00133998   0.000550293   0.000237044   9.06912e-05   3.34335e-05   1.14320e-05   3.46380e-06   1.06249e-06
  21  24 4412.3292    0.7994 13.8081  9.8754 -0.0001  0.2130   0.0098   0.5607    0.0309   0.0000   400.4023       39.0625       15.7564       2.11288       19.5797       13.5670       22.5530       3.31880      -6.57603      -5.83004      -3.18709      -3.89830      -4.65437       1.63293      -3.21606     -0.755225     -0.783565      0.955279    -0.0147438      0.423087      0.311987     -0.211287     -0.210684     0.0256805     0.0140882   -0.00969463    -0.0176508   -0.00496788  -0.000433622   0.000529774  -0.000882235   0.000202717   4.57854e-05  -1.64335e-05   2.81894e-07   7.78299e-07       15.0732       20.0529       21.8963       22.6565       22.5024       21.3325       19.7355       17.6452       15.0816       12.7031       10.1545       8.02561       6.40230       4.65881       3.52755       2.47089       1.69647       1.15656      0.743642      0.471489      0.289357      0.170698      0.100139     0.0552348     0.0304902     0.0153120    0.00791552    0.00366855    0.00171252   0.000723524   0.000306852   0.000114968   4.27377e-05   1.43953e-05   4.48025e-06   1.29913e-06
  21  25 4557.1902    0.6637 15.8459  9.7130 -0.0034  0.2661   0.0083   0.6761    0.0283   0.0000   418.0266      -25.4388       30.9279      -25.5955       35.9036       6.76967       20.3031       18.4737       10.5880      -3.85809      -3.17299       10.0328       1.52904      -9.16046       3.76654       4.25394      -1.35550      -1.77317      -1.11770     -0.107097      0.904428     -0.165996    -0.0285971    -0.0850550     0.0104444     0.0223065     0.0226015    0.00183101   -0.00275840    0.00201442   0.000174761   8.58801e-05   2.19995e-05  -1.09044e-06  -7.23301e-07  -1.65274e-06       18.9696       24.6169       27.3515       28.5828       27.7024       27.1057       24.3942       22.1015       18.7121       15.8553       13.0203       10.1415       7.96052       5.90128       4.35803       3.06832       2.13399       1.43631      0.945485      0.601200      0.369423      0.222497      0.127645     0.0726611     0.0391996     0.0198660     0.0103856    0.00469236    0.00229965   0.000920643   0.000412896   0.000148408   5.68841e-05   1.88539e-05   5.69541e-06   1.69072e-06
  22   8 2104.7996    0.7251  0.4763  9.7410 -0.0132  0.0205   0.0256   0.0464    0.0566   0.0000   435.8667      -2.99747       13.0729       5.37775      -2.99581     -0.293008      -3.49063      0.493364      -2.89071      -1.44070      -1.12321      -1.42719      -1.14542      0.678468     -0.759550     -0.444439     0.0878276     0.0453821     -0.117734    -0.0750899     0.0236692    0.00344103   -0.00230530    0.00594629    0.00298229    0.00112392  -0.000130159  -0.000755092  -0.000226161   8.71773e-06  -2.47788e-05   3.98654e-05   5.73150e-06  -1.02804e-06  -7.95401e-07  -6.50778e-08       1.49350       2.04390       2.08399       2.14541       2.11323       1.79639       1.79086       1.64666       1.53595       1.28431       1.04458      0.900699      0.661315      0.476205      0.349580      0.230735      0.164422      0.106699     0.0678716     0.0433808     0.0271815     0.0164487    0.00961089    0.00505442    0.00294082    0.00141082   0.000801509   0.000394777   0.000193821   8.64243e-05   3.74076e-05   1.50950e-05   6.01092e-06   2.20071e-06   7.67312e-07   2.40771e-07
  22   9 2260.0054    1.0601  0.7254 10.2185 -0.0164  0.0245   0.0297   0.0605    0.0722   0.0000   439.7776      0.588895       17.0334       2.88046      -5.45951     0.0126140       3.00883      -1.76892       2.17279      -3.24910      0.970210      0.369525     -0.387493     -0.416592      0.445337      0.524367     0.0555676      0.108613     -0.189243     0.0914037     0.0304576   -0.00270915   -0.00678453   -0.00478651    0.00584006    0.00384967  -0.000454184   -0.00129880   7.77194e-05   0.000353378   4.24817e-05   3.25440e-06   8.95275e-06   2.74444e-06  -3.41845e-08   3.51430e-08       1.74597       2.33673       2.41406       2.60448       2.63883       2.43779       2.19865       2.00093       1.72404       1.50809       1.17848      0.870024      0.744775      0.549175      0.407348      0.281104      0.196239      0.132084     0.0916303     0.0563438     0.0361906     0.0192176     0.0121593    0.00693798    0.00404473    0.00210848    0.00109599   0.000547463   0.000249827   0.000111781   4.63575e-05   1.93863e-05   7.99883e-06   2.98971e-06   1.04498e-06   3.52365e-07
  22  11 2559.2125    1.8400  0.8946 11.2525 -0.0180  0.0275   0.0447   0.0633    0.0813   0.0000   439.2509       3.43147       9.15437       2.76077      0.876451      0.394888      -5.95197       1.06636      -1.68442      -1.56987      -1.86543     -0.383176       1.03605     -0.321370      -1.25407    -0.0743447     -0.131302     -0.201284     0.0223936    -0.0967155    -0.0409503     0.0240167    0.00874965   -0.00420966    0.00377562    0.00329746   0.000818492   -0.00122321   0.000203043   0.000222588  -7.75717e-06  -2.18093e-05  -8.99769e-07  -5.15959e-07   7.85616e-07   7.82802e-07       1.92323       2.47833       2.64155       2.87459       2.91615       2.57499       2.45024       2.32894       1.91114       1.60173       1.28503       1.07623      0.812419      0.581361      0.481654      0.332028      0.227052      0.157209     0.0958439     0.0699291     0.0392153     0.0229502     0.0151746    0.00762668    0.00494006    0.00233786    0.00121317   0.000620460   0.000306018   0.000137718   6.45695e-05   2.40292e-05   9.78605e-06   3.50949e-06   1.20781e-06   3.81536e-07
  22  12 2707.1185    2.3857  0.8571 11.9188 -0.0114  0.0284   0.0602   0.0651    0.0803   0.0000   438.1088       3.09608       14.5241       3.52009      -1.43446       3.39872       2.71120      0.612187      -2.61102       2.12311      0.141440      0.571091       1.12248     -0.105745      0.578222     -0.681714     -0.307922      0.124472    -0.0726241     0.0257720     0.0392143     0.0197960    -0.0243195    0.00315832    0.00691081  -0.000438511  -0.000866198   0.000170634   0.000167326   7.28453e-05  -4.49326e-05   4.48605e-05  -3.14311e-06   1.82331e-07  -1.24870e-07  -1.96944e-07       2.02577       2.64464       2.74294       2.96063       3.05634       2.49628       2.61272       2.18105       2.05108       1.64736       1.36605       1.08751      0.814377      0.681819      0.432575      0.342459      0.217818      0.145390      0.104103     0.0631182     0.0401801     0.0214209     0.0133742    0.00785285    0.00458290    0.00237361    0.00117208   0.000606417   0.000281357   0.000130161   5.43570e-05   2.26076e-05   9.07092e-06   3.18257e-06   1.29032e-06   3.86101e-07
  22  13 2854.8202    3.0666  0.8346 12.3761 -0.0080  0.0301   0.0746   0.0598    0.0901   0.0000   435.5125      0.523679       14.0162       5.04603      -2.47481      -3.69335     -0.432113       3.48488      0.330460     -0.946609      -2.54355      -2.26133     0.0150007     -0.188813     -0.350854     0.0370984     0.0341388      0.105913    -0.0798533     -0.100492    -0.0307769     0.0282330   -0.00304124    0.00109077   -0.00784286  -0.000968390   0.000451989  -0.000408336  -9.77747e-05   0.000148635  -1.31347e-05  -1.04514e-05  -8.67857e-06  -9.38426e-06   4.40621e-07   1.13350e-06       1.83542       2.79413       2.62366       3.07374       2.80773       2.73547       2.52055       2.37087       2.07362       1.58628       1.44439       1.04458      0.948448      0.594454      0.513587      0.316054      0.250138      0.162540      0.103787     0.0712717     0.0408694     0.0279671     0.0138924    0.00975622    0.00447581    0.00291946    0.00134136   0.000802906   0.000299942   0.000194991   5.53258e-05   3.42621e-05   1.05583e-05   4.58498e-06   1.32044e-06   4.88655e-07
  22  14 3001.4457    3.6659  0.8325 12.6683 -0.0023  0.0256   0.0875   0.0606    0.0810   0.0000   440.0278       6.81561       14.1728       6.29146      -3.09937       1.00796       1.87387      -2.67805     -0.751607      -2.15516      0.240657      -1.91545      -1.06335     -0.202721      0.294568     -0.488493      0.284249     0.0148570     0.0797625     -0.113687    -0.0726285    0.00885962    0.00778410   -0.00176469   -0.00416711   -0.00269358   0.000568223  -0.000364338   9.57835e-05  -0.000299857   2.87370e-05   1.13653e-05   1.07643e-05  -3.76601e-06  -2.81868e-07   4.55022e-07       1.94599       2.26807       2.52484       2.77414       2.78302       2.45909       2.33357       2.17343       1.79581       1.58037       1.16992       1.03606      0.823386      0.568416      0.403449      0.319088      0.216176      0.141775     0.0959016     0.0641541     0.0379110     0.0243013     0.0136413    0.00752660    0.00397814    0.00221669    0.00112535   0.000601647   0.000273215   0.000144987   5.40022e-05   2.42961e-05   8.00633e-06   3.50085e-06   1.22592e-06   4.51581e-07
  22  15 3147.0132    3.8663  1.0268 12.6655 -0.0106  0.0280   0.0876   0.0703    0.0941   0.0000   436.8921       6.37941       11.6577       2.32239    -0.0344599       5.15791      -1.94261      -3.09776     -0.856607     -0.612492       2.56091     -0.901023       1.09500     -0.792815     -0.771240     0.0784737     -0.355580     -0.317030     0.0420319     0.0809107     0.0543853    -0.0580915    -0.0173670     0.0145068    0.00176857   1.67741e-05    0.00123106   0.000445950  -0.000641508  -5.22048e-05  -0.000120029   1.21885e-05   1.06669e-05  -4.78218e-07  -6.73480e-07  -4.07341e-07       1.98442       2.68423       2.85774       3.16156       3.07846       2.85050       2.60766       2.18706       2.05026       1.66334       1.34570       1.03965      0.824960      0.621803      0.453525      0.331346      0.216995      0.150963      0.100646     0.0625442     0.0396896     0.0236715     0.0146832    0.00782472    0.00475685    0.00236304    0.00130272   0.000611128   0.000284666   0.000137712   5.47563e-05   2.50378e-05   9.05692e-06   3.56564e-06   1.31531e-06   4.42926e-07
  22  16 3292.3035    3.3785  1.2491 12.7724 -0.0112  0.0347   0.0751   0.0819    0.0802   0.0000   442.6856       6.98283       13.0495       3.11624       2.73467       1.80250      -4.84127      -5.01447       3.77207      -3.99737      -1.84512      -5.19574       2.53212      0.374659     -0.339861     0.0805339      0.276267      0.119818    -0.0921594     0.0206053     0.0602137     0.0112117    -0.0447468    -0.0298055    0.00847172    0.00370994  -0.000176270  -0.000188184   0.000323010  -1.04914e-05  -0.000102379  -1.27949e-05   9.77392e-06   2.43903e-06  -2.46879e-06  -1.82217e-08       2.47166       3.27752       3.44561       3.58231       3.77750       3.46375       3.16450       2.79278       2.40112       2.09764       1.69786       1.34046       1.06498      0.737548      0.587073      0.405172      0.292884      0.185866      0.128641     0.0797140     0.0523273     0.0307835     0.0199522     0.0100810    0.00619716    0.00298661    0.00159198   0.000798577   0.000354283   0.000180271   7.08550e-05   3.31402e-05   1.09621e-05   4.83350e-06   1.56980e-06   5.27696e-07
  22  17 3437.2313    2.8806  1.9560 12.1404 -0.0027  0.0426   0.0491   0.1043    0.0599   0.0000   439.6558       8.15571       3.10250       1.22527       5.11311       3.62141      -3.40801      -1.07947      -1.84242     -0.101086     -0.934275       1.26845     -0.493374     -0.298546     -0.750061     -0.528855      0.138682     0.0440836    -0.0585435     0.0311243     0.0280497   -0.00205631    -0.0225935   -0.00377325   0.000325924   8.93277e-05    0.00203235  -0.000400488  -0.000294599   0.000308372   9.28920e-05  -8.71430e-05  -2.76626e-05  -9.83344e-08   4.58890e-06   7.01902e-07       3.02065       4.04323       4.37982       4.42847       4.53197       4.36049       3.81287       3.52102       2.99647       2.49839       2.19293       1.62780       1.34011      0.985650      0.712638      0.491371      0.352396      0.237173      0.163941      0.103854     0.0646964     0.0391561     0.0227864     0.0130125    0.00704161    0.00391862    0.00194076   0.000992765   0.000443015   0.000215793   8.99813e-05   4.02485e-05   1.50390e-05   6.23158e-06   1.96670e-06   6.89689e-07
  22  18 3582.1492    2.3654  3.1186 11.5893 -0.0056  0.0544   0.0333   0.1376    0.0492   0.0000   442.7622       6.65175       4.77836     -0.284937     -0.212417       1.50830      -4.47631       2.37149      -3.67081      -3.47044       3.11542      -2.18780       1.90780     -0.129223      -1.04449     -0.425554     -0.337505     -0.354766    -0.0659556    -0.0665461      0.158097     0.0595468    -0.0317023    -0.0304274    0.00334828   -0.00374223    0.00175560  -0.000879548  -0.000434264  -0.000260942   0.000294672  -7.02802e-05  -6.38486e-06   1.23556e-05   8.00173e-07   6.04681e-07       3.77346       4.99839       5.38287       5.62627       5.53872       5.28388       4.85700       4.42027       3.86324       3.29470       2.74472       2.16910       1.75837       1.28031      0.909824      0.687429      0.447198      0.320109      0.207616      0.142851     0.0825533     0.0509601     0.0301045     0.0170069    0.00954679    0.00507376    0.00264726    0.00126749   0.000636498   0.000281161   0.000130689   5.03427e-05   2.05620e-05   7.77794e-06   2.88418e-06   9.34450e-07
  22  19 3727.0948    1.9601  4.6434 11.0231 -0.0086  0.0685   0.0246   0.1837    0.0487   0.0000   444.6258      -9.19074       9.56940       13.9272      -7.49257      0.415706       14.4629       1.68300      0.437635       1.75820      0.178340      -2.63015     -0.777452      -3.77159       1.84917       1.01212    -0.0169617     -0.109495    0.00252312    -0.0216626     0.0396003    -0.0176910    -0.0398054     0.0263621   -0.00125647    0.00294371   -0.00610202  -0.000538071    0.00101709  -0.000663008   6.15156e-05  -3.79369e-05   8.45611e-06   5.25060e-06  -4.50695e-06   9.26092e-07       4.66713       6.18399       6.95334       7.14926       6.91352       6.89810       6.17616       5.67205       4.78654       4.08316       3.29985       2.67240       2.06957       1.59181       1.14979      0.855719      0.577142      0.402687      0.265085      0.171628      0.104862     0.0649924     0.0380402     0.0214394     0.0120230    0.00633931    0.00337505    0.00159979   0.000805236   0.000348921   0.000167004   6.46557e-05   2.75064e-05   1.00510e-05   3.70246e-06   1.21555e-06
  22  20 3871.5830    1.6868  6.3065 10.5544 -0.0031  0.0826   0.0191   0.2244    0.0457   0.0000   424.2675       23.3670       5.94690       14.2270     0.0632994      -2.60285      -10.1278      -8.18082       2.60440      0.161759       5.97047      -1.93586       1.72621      -1.06614      0.968879      0.590323      -1.23754     -0.331357      0.469578      0.131981     0.0701599     0.0106280     0.0259088   -0.00152864    0.00524623   -0.00528795   -0.00141782   -0.00126944    0.00102549  -0.000769428   0.000162328   5.05415e-05   1.40356e-05  -7.37178e-06  -1.27431e-06   1.55982e-06       5.70194       7.53796       8.31937       8.59345       8.61919       8.20655       7.77592       6.60608       5.88569       4.90783       4.13218       3.22320       2.48594       1.92029       1.42508      0.991865      0.731678      0.476960      0.319639      0.205604      0.129490     0.0781949     0.0467463     0.0264579     0.0146899    0.00777491    0.00394551    0.00198996   0.000914915   0.000440890   0.000181989   8.30318e-05   3.17983e-05   1.28395e-05   4.26535e-06   1.43733e-06
  22  21 4016.3877    1.3673  8.2737 10.3082 -0.0050  0.1046   0.0153   0.2934    0.0392   0.0000   443.2052       17.9271       15.8204       19.6575      0.830436      -16.9177      -23.3741       3.24628       12.8994      -16.7176      -3.97469       6.33230      -1.12461      0.165926       2.56068     -0.598292     -0.580118     -0.477909   -0.00441410     0.0657198     -0.209695     -0.109459   -0.00709157    -0.0299215     0.0173491   -0.00151617  -0.000284156   -0.00394490   0.000848042   0.000857319   0.000569193  -1.25250e-05  -4.39250e-05   2.03307e-05  -1.72579e-06  -1.93381e-06       7.30642       9.55834       10.4773       10.8247       10.7514       10.3810       9.60783       8.58085       7.37678       6.42841       5.19645       4.07424       3.20203       2.46194       1.82535       1.33579      0.926554      0.629323      0.411221      0.265843      0.165946      0.103119     0.0600053     0.0348200     0.0191754     0.0102317    0.00524757    0.00261339    0.00125854   0.000562201   0.000255478   0.000105681   4.32199e-05   1.63183e-05   5.67211e-06   1.90759e-06
  22  22 4160.8194    1.1261 10.7991 10.0691 -0.0052  0.1413   0.0126   0.3796    0.0361   0.0000   452.6856       17.2361       18.4655      -1.60966       22.6597      -14.1998       7.61570       12.6518       6.89333       1.86664      -12.6236      -2.02838       7.76047      0.865269      -4.46994     -0.135581       3.11244     -0.721946      0.265398      0.363677    -0.0376190     0.0218115     0.0138530    -0.0383474    0.00965665     0.0143905   0.000503851   -0.00507706   -0.00453507  -0.000826932  -6.25699e-05   8.01242e-05  -0.000115237  -1.75539e-05  -1.06212e-05   2.87086e-07       9.37858       12.7445       14.0905       14.2250       14.5445       13.6018       12.9280       11.2560       10.0389       8.36059       6.89879       5.56894       4.35069       3.29182       2.43525       1.76928       1.22058      0.849883      0.565315      0.358505      0.226408      0.141516     0.0815771     0.0469973     0.0264066     0.0139263    0.00738307    0.00361704    0.00177542   0.000786674   0.000361400   0.000149301   6.03950e-05   2.21616e-05   7.83768e-06   2.66255e-06
  22  23 4305.8815    0.9234 11.7474  9.9845 -0.0072  0.1700   0.0111   0.4498    0.0331   0.0000   429.1318       24.3805       10.3887      -7.78663       5.11612      -15.9462       18.6006       1.31641      0.325041      -6.68128      -6.13257       4.62075       5.99658       3.45382      -3.60558       5.86199     -0.118319     -0.923610       2.20064      -1.08831     -0.554014      0.232688      0.123032    -0.0947729    -0.0631378    0.00103626     0.0175409    0.00355836   0.000843544   -0.00334417   0.000740051   0.000355570  -0.000222158   1.14747e-05   1.28261e-05  -2.87486e-06       11.5632       15.0659       16.6495       17.6808       16.9587       16.9379       15.0269       13.8410       12.0706       10.0356       8.32081       6.70282       5.13436       3.96964       2.96214       2.18552       1.49310       1.02950      0.685698      0.440797      0.278858      0.170392      0.101611     0.0594577     0.0326107     0.0177056    0.00930290    0.00455458    0.00220891    0.00104085   0.000453425   0.000188650   7.65420e-05   2.78945e-05   9.58173e-06   3.28064e-06
  23   6 1804.2040    0.3765  0.3688  9.0428 -0.0116  0.0296   0.0158   0.0466    0.0441   0.0000   440.4935     0.0678425       17.1937      0.500871      0.169333      0.779152      -3.22144      -1.04223       1.85399      -1.62392    -0.0551302     -0.261629     -0.450499     -0.240773    -0.0982737      0.206900      0.110481     -0.146445    -0.0864016    -0.0438590    -0.0102119   -0.00351765   -0.00126823   -0.00266465   0.000124381    0.00226090   0.000806302   6.11450e-05   3.76053e-06  -0.000204596  -4.86980e-05  -2.90414e-05  -5.90052e-06  -1.25385e-06   1.79007e-06   4.17329e-07       2.29883       2.73571       3.67742       3.39729       2.87081       3.37672       2.95673       2.64248       2.67645       1.91553       1.23534       1.15172      0.843158      0.615296      0.571396      0.382549      0.262787      0.193066      0.120022     0.0732644     0.0475765     0.0264098     0.0144676    0.00814019    0.00451160    0.00238721    0.00125785   0.000639785   0.000322861   0.000153851   6.93569e-05   3.03572e-05   1.39298e-05   5.29507e-06   2.22175e-06   8.23555e-07
  23   7 1969.6191    0.5657  0.4526  9.3087 -0.0067  0.0209   0.0193   0.0422    0.0523   0.0000   438.7816      -4.06446       13.2512      -1.64244      -7.19351      -5.04166      -1.27953      -3.32225      -2.27999       1.03129       1.07942      0.787656     -0.512007      0.101375      -1.02479     -0.400983      0.116031      0.166316    -0.0886576     0.0470104     0.0125352     0.0104077    0.00236252   -0.00428409   0.000370110   -0.00302185   0.000164104   0.000291919   1.82300e-05  -6.31535e-06  -4.97844e-05   5.20741e-05   2.46896e-08   6.05445e-06   3.88111e-07  -6.01936e-07       1.27959       1.90061       1.93051       2.15290       2.16976       1.93015       1.92501       1.49696       1.49144       1.13933       1.01646      0.756745      0.602230      0.469586      0.355175      0.233119      0.188609      0.112187     0.0848912     0.0517215     0.0345009     0.0200188     0.0130028    0.00694477    0.00459854    0.00209581    0.00133344   0.000629887   0.000326392   0.000151302   7.33523e-05   3.09267e-05   1.22325e-05   5.43896e-06   1.98790e-06   8.08653e-07
  23   8 2131.1127    0.7380  0.6677  9.7658  0.0004  0.0254   0.0208   0.0573    0.0585   0.0000   439.8829      0.825795       16.1568       1.46767      -2.43485     -0.529611      -3.00317       1.58938      0.656105   -0.00848678     0.0237828     -0.145357     -0.695167     -0.144766      0.543024     -0.111371      0.102619     0.0576774      0.251659    -0.0524637    -0.0949436    0.00645753     0.0375119    0.00311167   -0.00952658   -0.00453441   -0.00359645   0.000378548   9.49751e-05   4.87140e-05  -8.20549e-05  -5.40574e-06   2.73121e-05   6.17913e-07   1.97357e-06  -9.97343e-07       1.62442       2.24750       2.40053       2.60812       2.45014       2.37727       2.26272       1.91369       1.73026       1.55515       1.18758      0.987949      0.810856      0.553961      0.444555      0.321221      0.216930      0.142141      0.103988     0.0659285     0.0415299     0.0243925     0.0152462    0.00895454    0.00489804    0.00303334    0.00147074   0.000785040   0.000375302   0.000192671   8.29843e-05   4.15034e-05   1.52365e-05   7.09091e-06   2.47102e-06   9.69181e-07
  23  11 2588.6578    1.9542  0.8752 11.2915  0.0024  0.0300   0.0453   0.0603    0.0764   0.0000   437.4249      0.347415       19.6496      0.230756      -4.15631      -1.01098      -2.09598      0.269792      -1.37291      -1.15493     -0.465187     -0.119116      0.348139     -0.703510     -0.332699      0.503147      0.267859    -0.0469680     -0.102227    -0.0110765     0.0379254     0.0209128   -0.00522548    0.00364458   -0.00854681   -0.00415871  -0.000374068    0.00116336   4.63515e-05   3.74867e-05  -6.45285e-05   4.47818e-06   3.69314e-06   1.72309e-05  -1.00522e-06  -5.54087e-07       2.48580       3.16982       3.04251       2.67782       2.54567       2.78408       3.16254       3.09155       2.62189       1.93522       1.33083      0.940662      0.889426      0.776434      0.686129      0.539288      0.396489      0.265533      0.164034     0.0995693     0.0568289     0.0340936     0.0178385     0.0106684    0.00569619    0.00300935    0.00165702   0.000868415   0.000431329   0.000218790   0.000100758   4.17774e-05   1.87315e-05   7.45598e-06   2.82876e-06   1.02657e-06
  23  12 2737.6367    2.6142  0.8226 11.8505 -0.0015  0.0247   0.0623   0.0582    0.0763   0.0000   437.1845       3.37655       11.9496       2.01021       1.16335       3.71943      -3.32026      0.869106     -0.216138      -2.41141      0.429763      0.631609     -0.875554      0.767567      0.123030      0.293062      0.288578     0.0461760     0.0112724    -0.0690970    -0.0239484     0.0487973     0.0129355   -0.00924859    -0.0105567  -0.000806307   0.000905438   -0.00137527   0.000456893   0.000307685  -0.000164878   2.66852e-05   2.21948e-05   4.18947e-06  -2.39265e-06  -6.29783e-07       1.59708       2.36600       2.39999       2.53324       2.61897       2.40349       2.29203       1.99335       1.75581       1.40372       1.18544      0.894938      0.711947      0.574324      0.415553      0.324291      0.220811      0.150911      0.106918     0.0651710     0.0438651     0.0257187     0.0159548    0.00898573    0.00559263    0.00281748    0.00167195   0.000776816   0.000435973   0.000184834   9.96987e-05   3.72095e-05   1.82300e-05   6.52429e-06   2.50372e-06   8.86608e-07
  23  13 2886.1261    3.2301  0.8133 12.4707 -0.0062  0.0332   0.0827   0.0598    0.0880   0.0000   439.6726      0.932310       12.9350       1.41962      -3.15571     -0.607637       1.22956     -0.996552     -0.647033      -1.76389       1.92671      -3.35467     -0.514023    -0.0306537     0.0394499     0.0374335   -0.00986030     -0.131518     0.0237911     0.0279265     0.0576215    -0.0381787    0.00947525    0.00904405     0.0121603    0.00173998   -0.00181027   2.44657e-05   0.000597237   0.000268066   4.17921e-05  -8.39217e-06  -2.24959e-05   3.73023e-06  -1.27391e-07  -8.13088e-08       2.41056       3.01327       2.93850       3.43623       4.17209       3.25560       4.08829       2.85937       2.08737       2.73656       1.86207       1.57357       1.06883      0.682673      0.628670      0.447531      0.357679      0.210190      0.129826     0.0835289     0.0594529     0.0478589     0.0265972     0.0164027     0.0108540    0.00465384    0.00227588    0.00115835   0.000485093   0.000248145   0.000101315   4.94306e-05   1.91745e-05   1.03685e-05   5.07934e-06   1.51510e-06
  23  14 3033.5286    3.7247  0.8207 12.6342 -0.0081  0.0248   0.0891   0.0574    0.0941   0.0000   441.9165       4.21434       10.6286       7.37431      -1.04760       2.35748     -0.248792      -2.88647     -0.200940       1.85545      0.281921     -0.437144     -0.806344     -0.762488     -0.451803     -0.269291     -0.140867      0.203993    -0.0890371    -0.0956113   -0.00924839    -0.0282662     0.0160048   -0.00268219   -0.00264652   -0.00470849  -0.000816976    0.00302942   5.94064e-05   0.000115274   4.98992e-05  -8.28127e-05  -3.83183e-06  -1.39255e-06  -1.25162e-06   1.07600e-06       1.73413       2.20034       2.54602       2.47356       2.62877       2.35146       2.18143       2.12378       1.68394       1.53580       1.24134      0.924450      0.751244      0.578497      0.456453      0.324075      0.211053      0.162471      0.101395     0.0682331     0.0404815     0.0248194     0.0158075    0.00857112    0.00494295    0.00297014    0.00147777   0.000877314   0.000369320   0.000176531   8.61190e-05   3.58157e-05   1.72299e-05   6.72391e-06   2.51057e-06   1.00179e-06
  23  15 3179.7413    3.8383  0.9794 12.6626 -0.0035  0.0279   0.0878   0.0671    0.0901   0.0000   442.2940       4.79571       12.4838       5.28785       4.01089      -2.48859      -1.95191     -0.258741       2.40186      -1.95533     -0.629461       1.22029      0.904154     0.0972067      0.839856     -0.403134      0.986558    -0.0558304     -0.114016     0.0701855     0.0688419    -0.0264473    -0.0205017     0.0136241    0.00188931    0.00797989   -0.00224559  -0.000236594  -1.59559e-05   0.000240013   1.25890e-05  -9.31287e-05  -1.52226e-05   1.72412e-05  -4.17638e-08  -6.94694e-07       2.01126       2.42679       2.44676       2.67831       2.77070       2.68361       2.63457       2.20572       1.94056       1.61870       1.35609       1.07767      0.907592      0.682267      0.490888      0.374999      0.257292      0.177480      0.128998     0.0883051     0.0536406     0.0328652     0.0195758     0.0115943    0.00610611    0.00354682    0.00192894   0.000909043   0.000469055   0.000207870   0.000105577   4.60378e-05   1.88946e-05   7.09905e-06   3.04528e-06   1.14199e-06
  23  16 3325.5999    3.3409  1.4709 12.4447 -0.0041  0.0357   0.0628   0.0851    0.0689   0.0000   435.2488       8.94160       16.8630       13.9266      -2.91118       2.06441     -0.242487      -1.43896       2.59548      0.556704      0.309992      0.881247       1.16521     -0.228771     -0.347007     0.0381058      0.684236     -0.485473     -0.191540     0.0948273     0.0375118    -0.0479138    -0.0175180    0.00389953    -0.0125882  -0.000280230   0.000872872  -9.14837e-06  -0.000347404  -0.000291128  -6.63885e-05   0.000106191  -2.89190e-05  -1.13518e-05   5.37393e-06  -2.26684e-07       2.48255       3.46420       3.90046       3.95878       4.03769       3.77448       3.37790       3.09212       2.61336       2.15422       1.83469       1.46462       1.13231      0.848417      0.630979      0.447286      0.336864      0.218138      0.153320      0.104802     0.0605801     0.0431158     0.0239821     0.0149084    0.00844774    0.00460791    0.00250604    0.00129891   0.000662051   0.000311601   0.000161208   6.51730e-05   3.04975e-05   1.15783e-05   4.14369e-06   1.54458e-06
  23  17 3471.2836    2.7042  2.3487 11.9666 -0.0100  0.0459   0.0414   0.1145    0.0495   0.0000   438.7490       10.2478       8.33819       8.06797       8.93924       5.35365     -0.319827       3.25908      -2.15247       2.09835       1.15353       2.81932     -0.342033      -1.80334     -0.165274     -0.973880     0.0612476     -0.324362     -0.114732     -0.113249     -0.109564     0.0589879     0.0281992    -0.0119161    -0.0218918    0.00513504    0.00720711   0.000176797   -0.00221724  -0.000128028   5.12792e-05  -0.000160191   2.14957e-06   3.85075e-05   3.65591e-06  -1.24335e-06       3.01033       4.23163       4.45166       4.71096       4.65200       4.51672       4.14544       3.75720       3.21452       2.70004       2.29179       1.81476       1.47627       1.06553      0.843518      0.581468      0.438228      0.286096      0.201211      0.131668     0.0838936     0.0524950     0.0310685     0.0184119     0.0107324    0.00568485    0.00312028    0.00161251   0.000807471   0.000379590   0.000198571   7.36561e-05   3.75713e-05   1.36667e-05   5.26717e-06   1.92109e-06
  23  18 3616.7165    2.2052  3.7760 11.3043 -0.0043  0.0570   0.0278   0.1483    0.0459   0.0000   440.4400       12.6579       18.3830       11.1874      -1.69792       6.58231       5.57588      -1.29426      0.160859       2.56586    -0.0452321      -4.56147       1.82510     0.0646034      -1.02781     -0.200785     -0.368453     -0.128117     0.0994023    -0.0942607  -0.000643868      0.113890   0.000489067    0.00997219    -0.0212250   -0.00951946   9.92427e-05    0.00343502  -0.000498259   3.63622e-05   1.29855e-05   8.87129e-06  -1.44892e-05   1.52070e-05  -1.39315e-07  -1.49000e-06       3.86042       4.87037       5.42985       5.54378       5.80179       5.50550       4.98181       4.56309       3.89924       3.41655       2.92755       2.29641       1.78602       1.36976       1.05107      0.756043      0.551678      0.369487      0.253321      0.165359      0.107352     0.0669404     0.0415576     0.0244045     0.0139272    0.00758287    0.00409551    0.00206535    0.00101918   0.000497547   0.000224592   0.000104882   4.24750e-05   1.82851e-05   6.67972e-06   2.49554e-06
  23  19 3762.0117    1.8826  5.2792 10.8347 -0.0051  0.0722   0.0218   0.1859    0.0458   0.0000   428.3129       15.3699       5.58088       16.0867      0.246176      -4.72152      -3.13460       1.91510      -1.53054       2.58963       2.81422     -0.306030      -2.14273      -2.70865       2.83875      0.203487     -0.204718    -0.0980757      0.242996     -0.401493     -0.409199    -0.0443564     0.0991334    -0.0582491    -0.0348240   -0.00675608   -0.00294619   0.000641433    0.00124563   0.000463988  -0.000156204  -0.000177860  -6.20889e-05   6.06187e-05   7.34559e-06  -1.79477e-06       4.78966       6.27356       6.86020       7.43262       6.98765       6.88240       6.43097       5.73133       5.11942       4.36471       3.63774       2.89373       2.32431       1.73551       1.36596      0.960890      0.695390      0.467537      0.325978      0.212336      0.136831     0.0825942     0.0505575     0.0304895     0.0167153    0.00984665    0.00505801    0.00269864    0.00129489   0.000651471   0.000289779   0.000138818   5.54394e-05   2.32933e-05   8.78612e-06   3.29860e-06
  23  20 3907.4506    1.5360  7.2700 10.4708 -0.0054  0.0932   0.0167   0.2462    0.0401   0.0000   444.8455       9.13776       5.82944       17.5382       24.9764      -10.6098      -12.0555      0.408210       11.4905       11.0623      -6.27373      0.556474      -2.41562       2.03311    -0.0528350       1.77807      -1.76166      -1.00618      0.253491      0.301745      0.134763     0.0662671     -0.136281   -0.00710558     0.0331188   -0.00414485    0.00309502    0.00459595   -0.00299059   -0.00142120   8.35270e-05   6.39802e-05  -6.05066e-05   1.19318e-05  -1.02313e-05   4.92263e-07       5.98975       8.04874       8.90606       9.41345       9.25698       8.89029       8.34475       7.24631       6.67527       5.55051       4.64527       3.77870       2.99282       2.24610       1.70249       1.24784      0.854641      0.627181      0.408036      0.273660      0.175392      0.111500     0.0664541     0.0398916     0.0226146     0.0125856    0.00677626    0.00348258    0.00178152   0.000844332   0.000390581   0.000177750   7.44855e-05   3.11216e-05   1.13212e-05   4.20194e-06
  23  21 4052.6243    1.2522  8.6858 10.2889 -0.0075  0.1118   0.0144   0.3116    0.0370   0.0000   446.1023       2.13093       4.72688       23.1925     -0.425801      -4.31454      -20.2882     -0.376504       4.49316       7.16299      -14.9818       3.55370       1.17711      -3.93389       1.60945       2.90194     -0.232393     -0.670757      0.219180     -0.277010     0.0658574     0.0578698    -0.0510542    -0.0875192    -0.0440139   0.000576048     0.0129139   -0.00452229   -0.00262158   0.000192506    0.00128845  -0.000234998  -0.000163415   4.21959e-05  -2.39596e-06  -1.79402e-05       7.42697       9.69171       10.9330       11.2220       11.1826       10.7125       9.87659       9.05342       8.00473       6.70683       5.74284       4.51809       3.58419       2.76765       2.08010       1.52225       1.08234      0.746316      0.506348      0.332555      0.211265      0.132612     0.0809339     0.0480566     0.0271264     0.0154110    0.00812304    0.00429986    0.00213249    0.00102773   0.000489328   0.000214088   9.41005e-05   3.72882e-05   1.40962e-05   5.20274e-06
  23  22 4197.8249    1.0679 10.9027 10.0774 -0.0037  0.1410   0.0122   0.3914    0.0345   0.0000   436.3330       17.5688       11.6312       1.54504      -10.5946       5.05538       15.3583      -3.83755      -4.29258       1.19268      -16.2508       9.03376      -6.97168      -9.80539     -0.533086       3.31999       1.19678     -0.563067     -0.770992      0.367046      0.772441      0.104011     -0.100896    -0.0845049    -0.0132082    0.00268340  -0.000547618   -0.00570497   5.05945e-05   0.000226293   0.000904371   0.000142556  -0.000196119   1.47656e-05   1.87251e-05  -1.17702e-05       9.25678       12.2671       13.6519       14.3386       14.2301       13.7585       12.6091       11.4183       10.0687       8.38914       7.08830       5.57015       4.56942       3.42728       2.57569       1.90517       1.36915      0.956824      0.633690      0.421704      0.274644      0.169734      0.105251     0.0612284     0.0355755     0.0196163     0.0106152    0.00548424    0.00284294    0.00135322   0.000638293   0.000278138   0.000121266   4.80192e-05   1.81861e-05   6.72793e-06
  23  23 4342.9988    0.8638 13.4056 10.0113 -0.0069  0.1953   0.0101   0.5202    0.0302   0.0000   464.2853       5.35886      -11.4166      -7.28258       29.0410       38.0681      -4.58826      -27.4338       19.4457       10.4489      -11.3565       2.44719      -1.18374      -3.57180       5.65171      0.665690      -1.62725      0.797463      0.637940      -1.28846      0.363104     0.0974496     -0.381582      0.158301     0.0746546    -0.0539468    -0.0171486     0.0198066    0.00745143   0.000159722   -0.00113503   0.000524486   0.000386464  -0.000135028  -6.04206e-05   3.22534e-06       12.8799       16.6658       18.8520       19.5792       19.4298       18.9424       17.3479       15.5926       13.8888       11.7858       9.73787       7.91919       6.31322       4.83247       3.66783       2.65939       1.89103       1.33125      0.906493      0.609401      0.392642      0.243106      0.147066     0.0893802     0.0514752     0.0288724     0.0157688    0.00816675    0.00415973    0.00200072   0.000962868   0.000413290   0.000180940   7.23152e-05   2.65712e-05   9.70444e-06
  24   6 1826.2880    0.4215  0.3357  9.0297 -0.0088  0.0215   0.0157   0.0378    0.0452   0.0000   439.7454      -1.75344       17.7522     -0.429581      -1.39333       1.48225      -1.34504     -0.595107     -0.318517      0.423736      0.155908      0.869407     -0.249917     0.0664240      0.108438     -0.443548    -0.0723829    0.00701989     0.0229970    -0.0385862     0.0728010     0.0180560   -0.00297616    0.00595476   -0.00443936   0.000873993  -0.000245114  -0.000988607   0.000167444  -3.33144e-05  -2.34690e-05   7.92239e-05   1.69775e-05  -3.18995e-06   4.52778e-06   1.88926e-06       1.58750       1.89389       2.22711       2.56408       2.44509       2.23694       1.99034       1.76722       1.64038       1.39767      0.942834      0.830347      0.743730      0.533157      0.364504      0.278367      0.199431      0.146320      0.104787     0.0655927     0.0379788     0.0276650     0.0183238    0.00978083    0.00521738    0.00310647    0.00177712   0.000967940   0.000531843   0.000305143   0.000136927   5.68402e-05   2.63228e-05   1.07758e-05   4.49609e-06   1.54798e-06
  24   9 2314.2853    1.1886  0.7852 10.3824  0.0018  0.0297   0.0289   0.0565    0.0689   0.0000   441.0941       2.69497       13.4566       2.43459      -1.22696     -0.939812       2.91579     -0.175398      -1.28305     -0.404333       3.69701      0.120688      -1.39665      0.261210    -0.0418503      0.277917      0.143778   0.000488349    -0.0406573     0.0889766     -0.123487    -0.0649125     0.0856664     0.0270862    -0.0131925   -0.00475325    0.00426333    0.00131238    0.00116967   7.07327e-05  -0.000261925  -1.05111e-05   2.23710e-05  -8.39499e-06  -1.07157e-05   3.43755e-07       1.63694       2.52749       2.28824       2.95543       2.37388       2.77295       2.15573       2.45793       1.64592       1.85934       1.20468       1.29148      0.828747      0.764392      0.492020      0.421780      0.249743      0.214428      0.116286     0.0959215     0.0511835     0.0398052     0.0220536     0.0142844    0.00753676    0.00469936    0.00216930    0.00138884   0.000620828   0.000364529   0.000159636   8.13326e-05   3.47768e-05   1.47326e-05   6.42692e-06   2.51322e-06
  24  10 2467.0265    1.5602  1.0268 10.7591 -0.0051  0.0292   0.0346   0.0684    0.0941   0.0000   437.6592     0.0791735       15.5841       3.95168      -2.65342      -1.13134       2.55334       1.18667       3.32014     -0.153216    -0.0582749       1.12423       1.59974     0.0729315     -0.664972      0.455489     0.0902514     -0.132983     -0.178468    -0.0394178    -0.0487536   -0.00113199     0.0253849    -0.0208036     0.0124525    0.00302860    0.00340985   0.000805618   -0.00107346  -0.000194614   0.000307036   0.000133183  -2.07319e-07  -7.99366e-06  -9.93793e-06  -1.24125e-06       1.83897       2.66593       2.72837       3.07153       3.08365       2.88582       2.64843       2.46041       1.96789       1.79452       1.42209       1.15613      0.926202      0.711769      0.552755      0.375405      0.284303      0.202846      0.136959     0.0928003     0.0592448     0.0404560     0.0234180     0.0147922    0.00821670    0.00499533    0.00259936    0.00144566   0.000751556   0.000387352   0.000184447   8.55115e-05   3.64411e-05   1.60268e-05   6.69542e-06   2.71521e-06
  24  11 2617.7097    2.0129  0.8927 11.5746 -0.0008  0.0289   0.0461   0.0650    0.0767   0.0000   440.2239       2.81385       15.0059       5.17445      0.492795       3.51633      -2.14626      0.228126      0.172262       2.11794     -0.357546      -1.01550      0.179944       1.20868    -0.0284939     -0.340276     -0.171583      0.155111     0.0104135    -0.0255045     0.0265639  -0.000885642    -0.0250552     0.0140071   -0.00172445   -0.00458713   -0.00167486    0.00133402   0.000217990  -6.62976e-05  -5.16088e-05   0.000103995   1.64150e-05  -2.70003e-06  -3.21714e-06  -4.70562e-06       2.03320       2.24682       2.43336       3.06929       3.10914       2.41582       2.34824       2.49113       2.09482       1.60303       1.34627       1.25031      0.948834      0.690095      0.514183      0.423633      0.297545      0.188496      0.131055     0.0954824     0.0656617     0.0384867     0.0215019     0.0143880    0.00863484    0.00512543    0.00273394    0.00139850   0.000739266   0.000388792   0.000214519   9.73519e-05   4.18744e-05   1.68282e-05   7.09326e-06   2.46180e-06
  24  12 2767.7001    2.7104  0.8991 11.8316 -0.0045  0.0265   0.0613   0.0630    0.0833   0.0000   432.7246       6.08018       14.2161       3.70364     -0.827933       4.04829       2.18432      -1.15882      -2.55721     -0.601640      0.989772     -0.429417      -1.49747      0.482636     -0.149419     -0.223828     -0.473115     -0.317973      0.183834      0.109399     0.0327332    -0.0349274     0.0139241   -0.00633590   -0.00131274    0.00506722   0.000972845   -0.00102793   0.000327324   0.000457126  -0.000136516  -0.000149507   4.66642e-05   9.30325e-06   3.12483e-06   4.69522e-07       1.91644       2.47959       2.57936       2.63213       2.69166       2.81376       2.72806       2.25906       1.83711       1.49757       1.26941       1.14701       1.00684      0.729784      0.487823      0.340345      0.232335      0.178672      0.139565     0.0963938     0.0648408     0.0415551     0.0249223     0.0141622    0.00728777    0.00397103    0.00213704    0.00113815   0.000581016   0.000297172   0.000138770   6.73738e-05   3.06015e-05   1.29977e-05   5.16819e-06   2.17612e-06
  24  13 2916.9732    3.3359  0.7317 12.5671 -0.0110  0.0255   0.0863   0.0552    0.0766   0.0000   438.5994       2.57564       14.7071       2.47189      -4.74456     -0.112584      0.990160       2.70736       1.35342      -1.13941      -2.80434      -1.56136     -0.897038     -0.178057     -0.696275      0.335406     0.0926158    -0.0433109      0.121695   -0.00625588   -0.00787747    0.00793697     0.0117661    0.00308342  -0.000697707   0.000537401   0.000373746   -0.00281974   0.000480492   0.000207898  -0.000225176   4.27535e-05   2.32668e-05   2.37602e-06  -7.70985e-06   4.19263e-07       1.93686       2.44913       2.31457       2.61678       3.00021       2.94347       2.59140       1.93862       1.68844       1.60457       1.50466       1.17459      0.814999      0.532516      0.443032      0.390851      0.300528      0.207081      0.117915     0.0698711     0.0476097     0.0364062     0.0254889     0.0164007    0.00962914    0.00522368    0.00264939    0.00126899   0.000633415   0.000307123   0.000144383   6.64586e-05   2.69773e-05   1.27087e-05   4.74466e-06   1.99360e-06
  24  14 3065.0716    3.8518  0.9276 12.6496 -0.0080  0.0318   0.0880   0.0595    0.1033   0.0000   436.8047       5.56425       13.7436       8.19198      0.470359       2.41984    -0.0130519      -2.81874     -0.811077     -0.751037     -0.423989      -2.44597      0.117629     -0.360787     0.0907731     -0.455623      0.185253    -0.0260351     0.0325187    -0.0428843    -0.0400540     0.0265190    0.00840873     0.0178829  -0.000981246   -0.00115592   0.000352442   0.000641231   4.08563e-05  -0.000177850  -5.08408e-05   9.26035e-05   3.96821e-06   9.60038e-06   3.66700e-06  -2.80384e-06       2.58519       3.27595       3.08720       3.14847       3.50545       3.73794       3.67034       2.85980       2.24117       1.77484       1.56513       1.48179       1.24238      0.968825      0.611406      0.405844      0.239023      0.219856      0.177775      0.137739     0.0950826     0.0558199     0.0347893     0.0179950     0.0100925    0.00533320    0.00280002    0.00160160   0.000712341   0.000374952   0.000163284   8.58357e-05   3.38309e-05   1.53042e-05   5.84670e-06   2.45946e-06
  24  15 3211.9845    3.7469  1.0300 13.0118 -0.0137  0.0286   0.0866   0.0732    0.0851   0.0000   441.3102       6.57867       13.9704       8.11058      -5.89879       2.03182     -0.548982      -2.60203       6.94084      -1.63473    -0.0387868      -2.07373      0.680059       1.94290     -0.152291      -1.00787    -0.0605951     -0.130366    -0.0781198     -0.130098    -0.0284965    -0.0240418    -0.0762857  -0.000371332   -0.00689159    0.00465215    0.00293465  -0.000412833  -0.000761944  -0.000521516   0.000160032  -5.73021e-06  -8.23061e-05  -1.69074e-05   4.45799e-06   1.90591e-06       1.99587       2.61909       2.79487       3.02584       3.01037       2.61382       2.60422       2.39794       2.09226       1.81607       1.53658       1.19214      0.933689      0.728031      0.594661      0.416132      0.274985      0.200496      0.139581     0.0952207     0.0579130     0.0365092     0.0227127     0.0132237    0.00770068    0.00458531    0.00263407    0.00143156   0.000735901   0.000350756   0.000169094   8.35243e-05   3.45497e-05   1.70088e-05   6.58533e-06   2.64673e-06
  24  16 3358.5717    3.2435  1.6007 12.4786 -0.0037  0.0372   0.0609   0.0889    0.0653   0.0000   440.0645       7.23010       15.3148       12.6091     0.0189610       2.64451       5.00286       4.07681      -1.71385       2.66918      0.325491       1.09315      -1.86234     -0.821692     -0.130136     -0.203317     0.0890829    -0.0140554    -0.0102234    -0.0470244    -0.0465383     -0.143870     0.0154101   -0.00829182    -0.0126552   -0.00924728   0.000477961   -0.00130280    0.00114308   0.000127689  -2.90594e-05  -8.40698e-05   6.23520e-05   3.71720e-06  -2.08556e-06   5.43457e-06       2.28350       3.24582       3.24049       3.61390       3.45954       3.36357       3.17120       3.03408       2.57869       2.21895       1.86387       1.47948       1.22654      0.932854      0.738322      0.528296      0.388593      0.274866      0.189119      0.126018     0.0780592     0.0543657     0.0301199     0.0200402     0.0105214    0.00653906    0.00341583    0.00191398    0.00100029   0.000500477   0.000240859   0.000113482   4.84561e-05   2.14871e-05   8.78897e-06   3.38491e-06
  24  17 3504.8240    2.5952  2.5113 11.8259 -0.0041  0.0450   0.0373   0.1144    0.0488   0.0000   448.6931      0.670799       17.0842       10.6111       1.07223      -5.77739       6.95009      -4.35945     -0.873369       2.08133      -1.45672      0.221760      -2.13660    -0.0215996     -0.319502      0.546433      0.550029      0.422886      0.206546     -0.188790     0.0522815      0.107499     0.0310948    -0.0211044    -0.0114542   -0.00352821    0.00261785   -0.00396851  -0.000705108   0.000671973   0.000116813  -0.000198727  -5.99301e-05   5.76981e-05   1.57481e-05  -1.78261e-06       3.02451       3.82826       4.32530       4.11228       4.58179       4.20293       4.07716       3.81986       3.07672       2.72141       2.22319       1.89178       1.55936       1.15026      0.888581      0.643665      0.466481      0.329273      0.230243      0.161027      0.103188     0.0666337     0.0400465     0.0231899     0.0143180    0.00771173    0.00437693    0.00225783    0.00119024   0.000591162   0.000297801   0.000140254   6.19177e-05   2.73735e-05   1.07887e-05   4.16083e-06
  24  18 3650.9723    2.1003  3.8087 11.3661 -0.0054  0.0573   0.0264   0.1538    0.0409   0.0000   437.6719       15.6001       16.2672       3.00532      -7.52523     -0.863138      -6.33308       2.36364      -2.19290      -2.65232       3.38496     -0.830014      -3.19946      0.610447       1.20000     -0.517437    -0.0181444     0.0902163      0.945655    0.00196067    -0.0140679    -0.0902457     0.0982229     0.0110114    0.00610779     0.0161522   -0.00396414   -0.00540853   0.000572766   5.28382e-05  -0.000656728  -1.03738e-05   0.000257438  -4.14628e-05  -4.06914e-05  -1.08243e-07       3.80008       4.72178       5.57026       5.77851       5.78693       5.48120       5.09663       4.67240       4.00205       3.47121       2.90096       2.31762       1.90426       1.46087       1.08042      0.817901      0.580403      0.402647      0.285269      0.190672      0.125220     0.0789683     0.0495238     0.0293643     0.0178752    0.00986362    0.00565807    0.00303291    0.00158596   0.000786902   0.000393519   0.000186350   8.17050e-05   3.68354e-05   1.44112e-05   5.79172e-06
  24  19 3796.7368    1.7804  5.3395 10.8513 -0.0050  0.0712   0.0202   0.1906    0.0412   0.0000   443.3946       17.5600       7.29859      -1.84761       4.64918       2.45267       6.85779      -8.29284      -3.69719      -3.37652       1.85076      0.475115      -2.90793      -4.92991      0.908846      0.633434     -0.604482     -0.698338   -0.00250847    -0.0744879    -0.0667554    0.00674403    -0.0756440    -0.0138738    -0.0339420    -0.0225132   -0.00467968   -0.00471382   -0.00156031    0.00298266   0.000428348  -0.000353695  -0.000257375   1.47040e-05   1.97608e-05   3.51650e-06       4.51157       6.12899       6.73019       6.95909       6.93220       6.65161       6.28849       5.63510       5.04832       4.30130       3.67547       3.03602       2.39766       1.86829       1.39644       1.02299      0.743942      0.520178      0.362286      0.238734      0.159366      0.100329     0.0643875     0.0377510     0.0226387     0.0126023    0.00698632    0.00383585    0.00196349    0.00100093   0.000487715   0.000231068   0.000102642   4.52430e-05   1.77823e-05   7.12633e-06
  24  20 3942.7564    1.4635  7.2051 10.4268 -0.0021  0.0912   0.0159   0.2428    0.0398   0.0000   436.9635       1.29966       29.0020      -10.6313      -2.29950       14.8522      -6.84121      -8.75180       1.85927       4.99735      -11.2909      -2.13136       4.85784       1.50053      -1.83759    -0.0850569      0.801727      0.883621      0.865278     -0.274225    -0.0210370     -0.118769     0.0109246    -0.0177025     0.0221399    -0.0107570   0.000407061    0.00860854  -0.000806537   -0.00272359    0.00204592   0.000609798  -0.000317007  -0.000124615   1.52060e-05   1.20058e-05       5.70307       7.54745       8.51096       8.85899       8.63738       8.67746       7.80124       7.35055       6.39646       5.48594       4.56568       3.70442       2.95158       2.31628       1.77896       1.30356      0.994268      0.668898      0.473815      0.315023      0.202631      0.130827     0.0818760     0.0495223     0.0293183     0.0165408    0.00912068    0.00510828    0.00256231    0.00131072   0.000645495   0.000301351   0.000138473   5.77678e-05   2.37897e-05   9.27390e-06
  24  21 4088.5307    1.1909  8.9930 10.2664 -0.0045  0.1160   0.0140   0.3200    0.0366   0.0000   434.6361       9.07182       14.8210     0.0871637      -14.8151      -3.47806       4.52854      -1.16996      -19.8908      -3.69903       7.50912      -1.34501      -4.89776      -1.56793     -0.100369       1.25178     -0.490611      0.184841      -1.19598     -0.270825     -0.111522   -0.00883098    -0.0612542      0.106013     0.0276118    -0.0304408     0.0150032   -0.00175728   -0.00100076    0.00176040    0.00114731  -0.000220180  -0.000105135   0.000109300  -5.54988e-05   3.97163e-06       7.35988       9.79871       10.7421       11.4578       11.2950       10.7809       10.1366       9.25582       8.13183       7.13638       5.99959       4.78915       3.92583       2.97504       2.29765       1.67835       1.23578      0.858991      0.594944      0.391417      0.262838      0.166542      0.103521     0.0628863     0.0372651     0.0217147     0.0117487    0.00643462    0.00334882    0.00168539   0.000835706   0.000383289   0.000174381   7.47674e-05   3.04469e-05   1.18750e-05
  24  22 4234.0589    0.9983 11.6295 10.1453 -0.0080  0.1561   0.0118   0.4366    0.0322   0.0000   455.0449       7.19573     -0.211340      -20.0665      -1.96979       2.80350       28.2973      -3.28612      -14.2564       26.4564      -2.19097      -10.1564      -4.46913      -8.09689       3.17185       1.08293     -0.393859     0.0162623      -1.20703      0.649324    -0.0273064      0.206983     0.0778402     0.0362150     -0.147688    -0.0345658     0.0108752     0.0235753    0.00351682   -0.00744872   -0.00126745   0.000902490   0.000100352   9.62227e-05  -2.89246e-05  -2.14823e-06       9.70421       12.9894       14.2384       15.0997       15.0129       14.6173       13.5954       12.4521       10.8704       9.52428       7.89773       6.38299       5.18921       4.00973       3.09203       2.30504       1.65494       1.16814      0.823811      0.545825      0.362638      0.228649      0.143147     0.0874549     0.0514297     0.0293362     0.0166048    0.00897916    0.00469305    0.00235244    0.00114924   0.000544212   0.000243170   0.000105946   4.13816e-05   1.65270e-05
  24  23 4379.5667    0.7866 14.0310  9.9998  0.0018  0.2120   0.0095   0.5544    0.0287   0.0000   422.0031       9.86426       19.3759      -28.6673      -14.3293       21.2703      -13.1875     -0.813422      -19.7035       21.5202       5.36524      -7.23801      -20.5890      -6.63391       8.37224      -1.26692      -2.14150      0.519663       1.36396     0.0113672      0.469282     -0.854557     -0.356797      0.357435      0.182029    -0.0150477    -0.0390863     0.0147883     0.0103253   0.000142727   -0.00293449   5.28207e-05   0.000500643  -4.80077e-05   8.69669e-05   2.41507e-05       13.2952       17.4469       19.5415       20.3894       20.1386       19.6985       18.6716       16.8378       14.7495       12.9865       10.6670       8.75776       7.13787       5.45866       4.22925       3.14473       2.30082       1.60133       1.13941      0.753880      0.500493      0.319730      0.201510      0.122492     0.0729117     0.0416581     0.0235003     0.0129217    0.00665497    0.00348718    0.00165459   0.000812125   0.000356066   0.000159012   5.94910e-05   2.43213e-05
  25   7 2016.9101    0.6231  0.5822  9.3824 -0.0021  0.0210   0.0176   0.0488    0.0555   0.0000   440.4561     -0.564649       17.7019       1.47181      -3.17239     -0.616604       2.71711      -2.20925      -1.87819       1.56046       1.32918     -0.137500      0.280860     -0.214059      0.367829     -0.253102     -0.103375     0.0828387      0.179078    -0.0182051    -0.0138062    -0.0553686    -0.0240888    0.00273598   -0.00553517    -0.0103528    0.00219796    0.00237762   0.000387033  -0.000208218  -0.000142982  -1.12492e-05   2.62086e-05   8.49053e-06  -4.82497e-07   3.36878e-06       1.29350       1.72530       1.80170       1.96385       2.06424       1.83641       1.75786       1.65936       1.43469       1.26515       1.00706      0.828785      0.680387      0.529026      0.406293      0.311595      0.228725      0.157270      0.117509     0.0754011     0.0500403     0.0321618     0.0200646     0.0125170    0.00783029    0.00412182    0.00244215    0.00141725   0.000767302   0.000400268   0.000190088   9.93365e-05   4.78336e-05   2.11649e-05   8.86466e-06   3.78808e-06
  25   9 2340.4868    1.3003  0.8105 10.4315 -0.0021  0.0252   0.0298   0.0564    0.0713   0.0000   440.8686       4.07724       18.4249      0.325111       1.57792       1.49468     -0.447766      -2.67172      -2.50595      0.784000     -0.552183      -2.28859      0.242501      0.167313    -0.0395617     -0.537277     0.0645747      0.116784     -0.183257    0.00547541     0.0624535   -0.00642021    -0.0473655  -0.000275112     0.0281472   -0.00751097   -0.00396145    0.00238996   0.000724658   4.55094e-06  -0.000558133   0.000170200   0.000149179  -5.47575e-07  -1.63336e-05  -6.50105e-07       1.51455       2.12286       1.98649       2.19823       2.21052       2.31414       2.09421       2.01587       1.66344       1.46444       1.18597      0.988536      0.842791      0.637101      0.520867      0.357925      0.260118      0.192682      0.138671     0.0981991     0.0662579     0.0418514     0.0271398     0.0154010    0.00962954    0.00517417    0.00306515    0.00168628   0.000898829   0.000483707   0.000232180   0.000114212   5.16642e-05   2.29390e-05   1.01298e-05   4.01709e-06
  25  10 2494.4028    1.7291  0.9748 10.8757 -0.0006  0.0259   0.0361   0.0612    0.0836   0.0000   437.0625       1.31398       13.5904       4.46550       1.61762       1.37238      -2.13206      0.710672   -0.00707642       2.63991      -1.81205      -1.94524    -0.0568541      0.987223      0.247270     -0.488347     0.0780974      0.294084     -0.328160    -0.0897865     0.0180795    -0.0150475   -0.00655399   -0.00541793    0.00145791    0.00244154    0.00734723    0.00235590  -1.75004e-05  -0.000344843   0.000374155   0.000104255   7.36311e-05   4.78140e-05   8.60377e-06   3.82328e-07       1.62186       2.22829       2.44787       2.66722       2.55848       2.54285       2.37518       2.14033       1.81178       1.59746       1.28415       1.06207      0.846537      0.685167      0.506775      0.378568      0.274907      0.198019      0.136118     0.0976953     0.0641230     0.0428118     0.0250083     0.0160892    0.00948277    0.00574127    0.00315399    0.00186888   0.000911877   0.000523334   0.000239333   0.000128985   5.98674e-05   2.67716e-05   1.16068e-05   4.71319e-06
  25  11 2646.2551    2.2329  0.9422 11.6107 -0.0089  0.0267   0.0485   0.0600    0.0830   0.0000   437.9943      0.305289       15.3178       5.48253      -5.96707      -2.54126     -0.852308      -2.79969     -0.664624     -0.938700     -0.421653      -3.25065       2.25088      0.789306     0.0549878     -0.620945    -0.0244217      0.185534     -0.141248      0.172513     0.0711306    -0.0255177    -0.0141814     0.0461412     0.0186310   -0.00187735   -0.00218132   -0.00176654   -0.00122250  -7.37119e-05  -0.000221912   0.000113505  -0.000160671  -4.20619e-05   7.62617e-06   9.01781e-06       1.59001       2.24422       2.40821       2.64885       2.64714       2.49331       2.29130       2.15650       1.84054       1.59591       1.32702       1.11401      0.860502      0.697804      0.503993      0.407541      0.281315      0.204517      0.142767     0.0994730     0.0632686     0.0430844     0.0260286     0.0165500    0.00981770    0.00579633    0.00343728    0.00183189   0.000994794   0.000548500   0.000242498   0.000139256   5.84335e-05   2.71706e-05   1.26120e-05   4.88395e-06
  25  12 2797.4003    2.9175  0.8203 12.0133  0.0011  0.0275   0.0666   0.0519    0.0751   0.0000   440.3555       1.46509       16.6383      -3.06924      -2.60981      -1.90169     -0.202511       3.94415       1.04212       1.79527      -1.79244      -1.18107      0.613129      0.203918     -0.981857      0.287402      0.593175    -0.0912749     -0.272145     0.0638087     0.0734712   -0.00469279    -0.0154628     0.0187472     0.0101175   -0.00128134    0.00146724    0.00235512  -0.000422416   0.000322378   7.39906e-05  -7.51313e-05   1.71391e-05   8.17793e-06   5.32818e-06  -4.08989e-06       2.18092       3.03695       3.21727       3.06338       2.62471       2.21838       1.95966       2.12724       2.22571       2.17799       2.03628       1.74836       1.39716       1.05015      0.750596      0.506722      0.356747      0.225990      0.145768     0.0914853     0.0613621     0.0368872     0.0252730     0.0149300    0.00897066    0.00545815    0.00289226    0.00160844   0.000839995   0.000439702   0.000224726   0.000113604   5.06043e-05   2.44282e-05   9.69072e-06   4.25656e-06
  25  13 2947.4522    3.4847  0.8175 12.5764 -0.0086  0.0222   0.0795   0.0559    0.0737   0.0000   437.0223       5.40615       16.9735       7.32694       1.22686       3.38597       2.36497       1.42721      -1.21139       1.59498      0.815637      -1.06071      0.964173      0.182611      0.118581    -0.0764568     0.0317010      0.103464     0.0353702     0.0742170    0.00865581   0.000498100  -0.000483081     0.0215318    0.00427075    0.00123537   -0.00103076  -0.000303910  -0.000149472   0.000409737   0.000403039  -5.13596e-05  -4.35314e-06  -4.54434e-05  -8.84736e-06  -4.14028e-06       1.42473       1.81184       2.12150       2.22899       2.15867       2.10383       2.01386       1.81482       1.58520       1.36731       1.14380      0.885175      0.764961      0.600893      0.448214      0.338394      0.243430      0.174141      0.127693     0.0816522     0.0551462     0.0345447     0.0232648     0.0133929    0.00836107    0.00473949    0.00244234    0.00150859   0.000857754   0.000421861   0.000208250   0.000109949   5.11622e-05   2.20199e-05   1.01595e-05   4.46623e-06
  25  16 3391.0826    3.0880  1.8508 12.3717 -0.0072  0.0380   0.0526   0.0986    0.0605   0.0000   438.4936       3.02224       11.1354       3.32491       5.89974       6.53893      -7.01813      -2.22163      -2.08850       1.82284      -5.65411      0.542764      0.185997      -1.44769      0.410464     0.0576747     -0.324351     -0.325496     0.0408722     0.0871794      0.114635    -0.0984800     0.0534929     0.0268108     0.0139509   -0.00971247  -0.000746847    0.00144687   3.66733e-05  -0.000655784   3.64228e-05   8.10074e-05  -8.36290e-05  -9.03442e-06   9.34389e-06  -4.34866e-07       2.37812       3.21598       3.39877       3.59687       3.65013       3.55564       3.33317       3.05913       2.68251       2.29004       1.89927       1.53874       1.24870       1.00652      0.768914      0.552103      0.430591      0.303612      0.219172      0.143835     0.0958847     0.0605075     0.0412457     0.0245798     0.0145139    0.00841341    0.00476029    0.00257560    0.00148028   0.000763987   0.000392312   0.000188387   8.80909e-05   3.88303e-05   1.72259e-05   6.99713e-06
  25  17 3538.0842    2.5229  2.5109 11.9250 -0.0052  0.0460   0.0366   0.1121    0.0471   0.0000   436.0617       3.02902       10.2909       7.13864      0.774980      -7.70365       2.05259       1.80749      -1.66179     -0.556446      -1.95468       2.76784      -1.54132      0.651372       1.32111      0.309793     -0.785451      0.114728     0.0723811    -0.0614102     -0.239951     0.0913608     0.0515880    -0.0131865   -0.00961179     0.0162353    0.00511336   -0.00192949   2.00963e-06    0.00101994  -0.000149019  -0.000153106   0.000102848   4.87388e-05   2.78836e-05   3.30503e-06       2.90630       3.56251       4.18887       4.30232       4.20132       4.24446       4.05193       3.51576       3.14655       2.79691       2.29856       1.82780       1.59371       1.19151      0.908078      0.701387      0.513139      0.369590      0.259298      0.176510      0.115989     0.0769589     0.0492527     0.0300246     0.0180377     0.0106022    0.00610814    0.00319538    0.00179395   0.000923485   0.000473761   0.000232330   0.000109162   4.89036e-05   2.14368e-05   8.97499e-06
  25  18 3684.8713    2.0327  4.4601 11.1521 -0.0046  0.0609   0.0232   0.1590    0.0392   0.0000   433.8426       13.7013       16.6803      -5.83441       1.48115       9.28009     0.0129405      -8.25899     -0.739614      -1.32993     -0.912912      -1.03405     -0.754666       2.21921       1.24582      -1.88440      -1.12733     -0.632156      0.188418      0.404657      0.223994     -0.176680    0.00135329     0.0271586    0.00838735    0.00225850   -0.00300036     0.0123177  -0.000844598   4.71345e-05   0.000905841   0.000607969   0.000157154  -0.000144536  -6.24859e-05  -8.01213e-06       3.74328       4.89339       5.37784       5.74471       5.81764       5.47056       5.25477       4.70674       4.24520       3.65954       3.08359       2.58774       2.08008       1.63131       1.23115      0.935712      0.680090      0.488133      0.340889      0.233091      0.156951      0.102199     0.0646702     0.0409175     0.0239641     0.0144087    0.00810454    0.00443232    0.00250012    0.00124718   0.000642209   0.000322679   0.000148934   6.75177e-05   2.93926e-05   1.21946e-05
  25  19 3831.2141    1.7295  6.2468 10.7210 -0.0041  0.0775   0.0185   0.2092    0.0394   0.0000   442.2166       11.6248       12.3786       19.0330      -1.69276       7.60757      -3.37341     -0.903987       13.4958      -4.06768      -2.28534      -6.43461       5.41684     -0.706444      -4.40072      0.734866      0.805525      0.191091     0.0627477      0.547537     -0.257056      0.113428      0.148863    -0.0358262     0.0248695   -0.00336142     0.0144897   -0.00892610   0.000819827   -0.00106096   -0.00108359   6.00712e-05  -0.000271073   0.000173638   5.70521e-05  -3.86865e-06       4.70400       6.04245       7.11759       7.03814       7.43096       7.03268       6.42384       6.19174       5.29744       4.70220       3.97196       3.29986       2.67003       2.05750       1.59447       1.20058      0.885685      0.622611      0.443403      0.298262      0.195674      0.132024     0.0829315     0.0510446     0.0316508     0.0179196     0.0105444    0.00572053    0.00313920    0.00161676   0.000830095   0.000403668   0.000192579   8.79194e-05   3.77379e-05   1.58936e-05
  25  20 3977.5279    1.4034  8.1624 10.4361 -0.0021  0.0978   0.0152   0.2740    0.0372   0.0000   451.7584      -5.63438       11.9576       2.21303      -2.52146      -5.99440       10.4624       16.4747      -1.04954      -10.9921       7.20125      -7.41776       2.83969      -3.37629      0.809345      -3.09070       1.92918     -0.383388      -1.15741      0.727496     0.0184599    -0.0114759     0.0457181     0.0107689    -0.0391791     0.0694675     0.0232631    0.00322785   -0.00407224   -0.00264767    0.00153379   0.000694297  -0.000148450   4.11778e-05  -3.46241e-05  -3.83027e-05       5.94898       7.83520       8.92995       9.29047       9.29287       9.03942       8.46725       7.70559       6.88653       5.84012       5.01066       4.10272       3.35663       2.56669       2.04240       1.48297       1.10978      0.800401      0.551693      0.382280      0.256112      0.166385      0.106916     0.0663241     0.0391088     0.0239136     0.0133612    0.00743292    0.00402237    0.00212947    0.00107142   0.000533279   0.000251602   0.000112603   4.89546e-05   2.01371e-05
  25  21 4123.8607    1.1882 10.2481 10.1875 -0.0028  0.1237   0.0127   0.3400    0.0342   0.0000   445.2930      -2.60261       18.1057       13.3267       26.8495      -3.06434      -3.05040       13.3896       10.3333      -12.3204      -13.8049       5.58716       2.34537     -0.953232      0.851622      -1.27063       3.83033     -0.998047     -0.154084     -0.330224    -0.0616852      0.721491    -0.0403376     -0.171910   -0.00521166     0.0292157    -0.0141544   -0.00357955   -0.00728756   -0.00230412    0.00169639  -0.000535993  -0.000718153   2.28524e-06   0.000109836   2.61325e-05       7.38220       10.0610       10.9447       11.6176       11.6463       11.0945       10.4761       9.71454       8.57441       7.50497       6.25479       5.28507       4.24331       3.30377       2.59136       1.89804       1.42432       1.00447      0.709606      0.486560      0.327004      0.213192      0.136349     0.0840519     0.0509740     0.0302683     0.0171233    0.00977893    0.00522051    0.00275193    0.00142243   0.000686022   0.000330180   0.000149083   6.17642e-05   2.60285e-05
  25  22 4269.9650    0.9480 11.3499 10.1042 -0.0042  0.1565   0.0113   0.4217    0.0319   0.0000   442.7810      -7.04410      -5.70437      -11.9160      -1.59031      -19.8823      -7.33229       12.1184      -12.5989      -9.83763       6.13699       10.0590       5.55082      0.424966      -1.99644      -2.63150      0.936358       1.23715       1.45447     -0.411386      0.342280      0.389030     0.0219225     -0.164597    -0.0636300    0.00865045    -0.0197660    -0.0283607     0.0147766    0.00349295   -0.00114931   0.000451381   0.000260650   0.000137657  -0.000121112  -2.46400e-05       9.07101       12.4507       13.5595       14.4168       14.3943       13.9589       13.2059       12.1482       10.6047       9.28395       7.95923       6.57927       5.33687       4.09855       3.28986       2.38346       1.78742       1.28182      0.904424      0.622498      0.413190      0.273592      0.177945      0.107473     0.0671826     0.0388861     0.0224960     0.0126768    0.00673489    0.00362445    0.00181063   0.000895578   0.000423373   0.000190713   8.14190e-05   3.41893e-05
  25  23 4415.3694    0.7460 13.7771 10.0047  0.0027  0.2136   0.0092   0.5581    0.0268   0.0000   426.9026       20.9084      -3.31160       9.89576       7.75187      -14.9631      -8.82640     0.0645794      -13.0402      -12.4693      -12.3488       9.04636       14.2766      -2.83028      -6.12597     -0.248827       3.26343      -1.09160     -0.553167      0.766903    0.00162338     -0.194430      0.279159     0.0505100    -0.0400301     -0.126016     0.0302889     0.0471543     0.0121173   -0.00802405    0.00525703   0.000602653  -0.000760928  -0.000106216   4.56319e-05   3.43555e-05       12.6760       16.6131       18.9814       19.7397       19.8655       19.3653       18.2233       16.6038       14.7468       12.8496       10.7953       9.08929       7.31171       5.76273       4.47569       3.31008       2.44681       1.79747       1.25453      0.864694      0.581997      0.381836      0.247709      0.152630     0.0938794     0.0550858     0.0323095     0.0177253    0.00966771    0.00521397    0.00266999    0.00131727   0.000618302   0.000285078   0.000115809   4.95561e-05
  26   8 2206.0671    0.9358  0.8031  9.9130 -0.0028  0.0253   0.0218   0.0564    0.0673   0.0000   439.0784    -0.0119027       18.9859       1.78270     -0.129655     -0.202638      -5.38955       2.46650       3.27613     -0.528029       1.21021      -2.12671      -1.79793      0.126403     -0.251114      0.345561      0.142118      0.135716    -0.0733581     -0.189397   -0.00464424   -0.00176113     0.0299360     0.0248395   -0.00780369   -0.00592380   -0.00539748    0.00430314   -0.00178622   0.000771117   3.88075e-05   7.64580e-05  -5.99259e-05   4.22296e-05  -2.16265e-06   4.57147e-06       1.52500       1.94477       1.99520       2.25437       2.26865       2.16256       2.09126       1.95336       1.72546       1.51468       1.30040      0.995687      0.812050      0.654475      0.551473      0.420139      0.294009      0.221977      0.160075      0.112123     0.0756002     0.0481961     0.0317509     0.0187537     0.0117130    0.00713874    0.00421003    0.00246697    0.00138915   0.000723668   0.000406385   0.000181439   0.000100051   4.06154e-05   2.01414e-05   8.93022e-06
  26   9 2366.0635    1.3086  0.8746 10.4551 -0.0044  0.0240   0.0292   0.0600    0.0697   0.0000   439.2080      -1.66301       18.0895       3.90521      -3.65893       1.60505     -0.262269       1.19311       1.69271      -1.19851       2.41519       2.63082     -0.520995      -1.87023     -0.506169      0.424936    -0.0214964     -0.192362      0.115487   -0.00357350    -0.0934772      0.108418     0.0351510   -0.00488125   -0.00201407   0.000484843    0.00265626  -0.000873748    0.00176924  -0.000911269  -0.000302166   0.000263391   4.19983e-06  -9.90207e-05   2.72910e-05   9.54182e-06       1.55807       2.01662       2.10757       2.24809       2.36008       2.28890       2.22075       2.01148       1.75138       1.43009       1.17154       1.01567      0.852408      0.702953      0.509700      0.374575      0.276979      0.202169      0.149742      0.103669     0.0744440     0.0511303     0.0317802     0.0196203     0.0118637    0.00700755    0.00391776    0.00222581    0.00126680   0.000638579   0.000346012   0.000186951   8.71862e-05   4.55906e-05   1.90562e-05   7.78265e-06
  26  10 2521.2448    1.7247  0.8800 11.1701 -0.0069  0.0241   0.0386   0.0585    0.0711   0.0000   440.0275       2.58979       12.2120       4.81173      -3.02816      0.770373      -1.80413       1.52182      0.540963       1.18250      0.717967      0.180660     0.0209726     -0.742517      0.532808     -0.408219    -0.0223670      0.127979    -0.0762072    -0.0326037    -0.0548146      0.115528    -0.0107924    -0.0141981     0.0186871    0.00513438   2.31496e-05   0.000436972   0.000748600  -0.000580502   0.000161501   0.000340974   1.72485e-05  -2.08116e-05  -2.17958e-05  -1.85609e-06       1.61748       2.15689       2.30101       2.36973       2.36332       2.10760       1.99428       1.88342       1.76931       1.60901       1.40830       1.17482      0.952282      0.764628      0.562854      0.425473      0.305717      0.210213      0.149185     0.0989358     0.0690373     0.0431144     0.0278922     0.0176338     0.0107011    0.00643684    0.00371465    0.00217681    0.00118843   0.000658854   0.000337181   0.000171365   8.45782e-05   3.87773e-05   1.85211e-05   8.24278e-06
  26  13 2977.4928    3.5644  0.8124 12.5900  0.0020  0.0237   0.0800   0.0543    0.0721   0.0000   439.0077       2.19718       13.4173       5.96477      -1.87530       1.09984      -1.94177      0.205290      -1.50154     -0.490695       1.88567     -0.675607      -1.51315     -0.259206    -0.0833305     -0.337009      0.170642     -0.395045     -0.317832    -0.0339115    0.00179535     0.0412835    0.00426007    0.00119766   -0.00341360  -0.000370477  -0.000939061    0.00104165  -0.000250856   0.000476610  -0.000626473  -0.000259673   7.33945e-05   5.25081e-05   8.45489e-08  -3.68874e-06       1.40623       2.06942       2.03325       2.28973       2.13895       2.23578       1.90126       1.88129       1.58154       1.48808       1.26789       1.07419      0.869721      0.712784      0.513529      0.402487      0.266789      0.196211      0.140006     0.0977211     0.0690124     0.0443955     0.0294809     0.0172267     0.0108314    0.00650719    0.00380426    0.00214437    0.00124824   0.000609286   0.000346627   0.000163241   8.16820e-05   3.78704e-05   1.64152e-05   7.19967e-06
  26  14 3126.9543    3.7461  1.0140 12.8007 -0.0066  0.0263   0.0797   0.0647    0.0845   0.0000   438.6450       5.51814       12.2077       5.94864     -0.839216       3.32666       2.54340      -2.04921      -1.08368      0.447536     -0.407019     -0.369952      0.420111     -0.529237      0.809782      0.670037     -0.119608     -0.385091    -0.0118525   -0.00568814    -0.0336493    -0.0128835    -0.0299000    -0.0454578   -0.00392418    0.00973607    0.00495948   -0.00253682    0.00247270    0.00157740  -0.000423985  -0.000663822   1.42722e-05   0.000106001   2.29599e-05   5.04673e-07       1.61893       2.05648       2.33011       2.42394       2.53342       2.35943       2.25073       2.03914       1.88345       1.57149       1.33278       1.10090      0.884504      0.726874      0.513992      0.434710      0.321791      0.229218      0.164044      0.110589     0.0752770     0.0473869     0.0320012     0.0199162     0.0125632    0.00729793    0.00448522    0.00244389    0.00144303   0.000752420   0.000392975   0.000212197   9.43750e-05   5.02974e-05   2.25083e-05   9.55132e-06
  26  15 3275.3762    3.5751  1.2769 12.9079 -0.0000  0.0324   0.0723   0.0802    0.0788   0.0000   438.7550       7.60605       18.4669       7.28902     -0.997973      -4.00381       2.19544       2.61929      -4.29415     -0.607174    -0.0654508      -1.72370      -1.37031      0.626308      0.310456     -0.577907      0.410797     -0.352301     0.0523396      0.135514    -0.0377082    -0.0147732   -0.00489764    0.00215846    -0.0250511    0.00262163    0.00251779    0.00214374   -0.00145930  -0.000396115   3.16840e-05   8.49700e-05   0.000100134  -1.77153e-05   2.07208e-05   9.48254e-06       1.92711       2.45964       2.86303       2.83516       3.09133       2.86534       2.74387       2.42876       2.07900       2.06256       1.67477       1.33125       1.15479      0.836032      0.655527      0.540450      0.373258      0.283719      0.192788      0.135064     0.0917149     0.0578752     0.0391387     0.0251139     0.0153571    0.00960219    0.00547554    0.00324083    0.00175373   0.000969458   0.000471852   0.000254732   0.000112703   5.83955e-05   2.48218e-05   1.08927e-05
  26  16 3423.3495    2.9867  2.1756 11.8665 -0.0013  0.0386   0.0440   0.1005    0.0704   0.0000   440.8786       4.42565       8.99375       7.60302      -2.26344       2.11778       1.35182       3.84109      -2.40921      -1.92657       1.59899      -1.89975      -1.05346      0.211033     0.0391586      0.971406      0.196120     -0.247187    -0.0904498      0.322378      0.110749      0.130850    -0.0125621    0.00160911    0.00110146    -0.0165421   0.000439704    0.00220902    0.00247918   0.000524849   0.000686986  -5.57159e-05  -5.54523e-06  -2.22604e-05   3.07103e-05   1.38586e-05       2.22468       3.06849       3.27486       3.45784       3.55822       3.45142       3.16951       3.02417       2.59730       2.26408       1.95957       1.63744       1.31191       1.03960      0.802610      0.617341      0.454548      0.331346      0.237612      0.162605      0.109450     0.0720201     0.0478055     0.0306163     0.0180971     0.0114456    0.00646739    0.00370538    0.00205602    0.00110295   0.000594228   0.000284673   0.000155682   6.53618e-05   3.12831e-05   1.44625e-05
  26  17 3571.0415    2.2959  2.9830 11.7310 -0.0052  0.0494   0.0311   0.1277    0.0449   0.0000   439.6925       4.94480       17.5890       9.62426       3.77530      -1.98144      0.467741      -4.73733       3.93777      -1.37649       1.43974       2.46001      -2.01406      -1.06742     0.0442849     0.0275514      0.114903      0.312026    -0.0653588     -0.145819    -0.0184528    -0.0413311    -0.0418890     0.0306486     0.0137569   -0.00477279    0.00389383    0.00347345   -0.00434907   -0.00141423  -6.50205e-05   0.000202530  -0.000539620  -0.000213351  -8.47041e-05   2.38153e-05       2.94801       4.05228       4.45871       4.43229       4.57261       4.30006       4.20877       3.96783       3.51759       3.07734       2.58667       2.11260       1.71521       1.38744       1.09491      0.822924      0.635062      0.442903      0.325523      0.221646      0.148270     0.0968298     0.0626161     0.0394652     0.0240205     0.0143004    0.00839688    0.00482347    0.00262216    0.00152200   0.000737153   0.000404271   0.000189946   9.16512e-05   4.07028e-05   1.81145e-05
  26  18 3718.4317    1.9451  4.9455 11.0263 -0.0004  0.0648   0.0212   0.1733    0.0393   0.0000   443.2346       6.27721       15.8757       4.68011       8.27209      -9.02855      -6.46030       6.90943       1.23942      0.823137      -5.50611      -1.06109      -4.73260      -3.27048       1.78202      0.610252     -0.874648      0.622399      0.253837     0.0833287     0.0791010      0.301675    -0.0330917    -0.0402630    -0.0522136     0.0199044    0.00771307   -0.00164622    0.00111166    0.00203941  -0.000801421  -0.000617280  -0.000151398   0.000104763   9.37781e-05  -4.80572e-05       3.66028       5.14878       5.56329       5.78363       5.89325       5.75431       5.56049       4.96482       4.43894       3.85731       3.28901       2.74953       2.27075       1.78753       1.38189       1.05730      0.768104      0.569417      0.399067      0.284732      0.191660      0.128548     0.0838243     0.0524410     0.0319083     0.0195003     0.0111771    0.00642739    0.00348132    0.00190653   0.000993007   0.000509396   0.000251792   0.000121088   5.13113e-05   2.37740e-05
  26  19 3865.2623    1.5650  5.8302 10.8618 -0.0057  0.0785   0.0177   0.2049    0.0354   0.0000   439.0398       30.6912       20.3933      -10.9198      -4.38758       6.77940       5.12015     -0.818358       1.77649      -2.38309      -9.57776      -1.64317      -4.07632     0.0503221      0.658092     -0.550993      -1.88294      -1.05027     -0.517344     -0.298628      0.183344     -0.215251     0.0750216     0.0500306    -0.0187655   -0.00340790    -0.0165113     0.0103435  -0.000464078   -0.00283076   0.000469970   0.000849548   0.000326805  -3.55470e-05  -6.80303e-05   5.31826e-06       4.45794       5.94637       6.88704       6.98314       7.10936       7.03190       6.34155       6.04341       5.42786       4.64025       4.07181       3.32058       2.68273       2.18372       1.66578       1.28204      0.960531      0.696032      0.485528      0.346205      0.234293      0.150519      0.102697     0.0634021     0.0382739     0.0240812     0.0142856    0.00772191    0.00456294    0.00245622    0.00124216   0.000659400   0.000328409   0.000148492   6.79302e-05   3.03865e-05
  26  20 4012.0445    1.3375  8.4040 10.4239 -0.0049  0.1007   0.0144   0.2761    0.0355   0.0000   437.0122       13.8170       25.3904       17.9876      0.438028       3.23917       10.8898       2.48168       7.72787      -9.43564      -16.0483      -5.73741      -2.98698       2.73483      0.505239      0.747495      -2.44795      -1.86452     0.0875497      0.457241      0.237272     -0.476783     0.0712568      0.117701     0.0166061    -0.0589523    -0.0202123   -0.00591852   -0.00112924   -0.00851093  -0.000886309  -0.000265849   0.000286884  -0.000122709  -4.30989e-06  -4.10724e-05       5.84136       8.03139       8.51790       9.35999       9.15222       9.01281       8.51500       7.66629       7.00072       6.07689       5.36221       4.33929       3.52812       2.82418       2.19405       1.67953       1.23002      0.909760      0.642379      0.444124      0.300108      0.199946      0.130893     0.0824451     0.0518079     0.0305884     0.0185956     0.0102489    0.00593814    0.00311400    0.00166465   0.000844952   0.000402207   0.000197831   8.34772e-05   3.81561e-05
  26  21 4158.8744    1.0816 10.1957 10.2665 -0.0018  0.1292   0.0123   0.3551    0.0323   0.0000   431.8797       12.6540       25.3682       11.1580      -9.85193       5.44415     -0.265718      -2.02857       22.5091      -1.29626       13.4542      -2.79110      -1.98028      -3.17907       1.66717       3.25751      -2.59354      -2.61097      0.519121      0.367534     -0.302167     -0.518750      0.106698     0.0324333  -0.000187836    -0.0661261    -0.0412873    0.00302013    0.00508181   -0.00125356    0.00450591   -0.00113739  -0.000819100   8.10119e-05   0.000147412   3.96852e-05       7.53108       10.1289       11.3020       11.7977       11.7125       11.5783       10.8684       10.0830       8.93196       7.90378       6.69211       5.61061       4.65106       3.68092       2.85109       2.15820       1.59666       1.16388      0.830999      0.584753      0.399877      0.265737      0.171742      0.111037     0.0666344     0.0412772     0.0237410     0.0140548    0.00761793    0.00414698    0.00229854    0.00112869   0.000563117   0.000273670   0.000115769   5.26836e-05
  26  22 4305.1909    0.9138 12.4742 10.0770 -0.0009  0.1658   0.0100   0.4436    0.0291   0.0000   426.5618       21.3946       21.1747      -20.6320       11.6459       15.0345       26.3701      -21.6901       13.7407     -0.742324       3.80661      -5.51537       5.02832      -2.35681      -1.23121       4.24082      -3.49163      -2.07379      -1.20756       1.15793     0.0344335     -0.151589      0.227593     -0.131074      0.153020    -0.0846149   -0.00211499   0.000142270     0.0168841   -0.00460075   -0.00303291   3.00272e-05    0.00175931   0.000846004  -0.000221477  -0.000192903       9.67074       12.7715       14.4710       14.8955       15.2185       14.7197       14.0918       12.8744       11.4539       10.1271       8.56683       7.09474       5.78643       4.66998       3.58464       2.78066       2.08788       1.50886       1.08302      0.758230      0.510531      0.341741      0.224176      0.142427     0.0877373     0.0536728     0.0318957     0.0179914     0.0103747    0.00553332    0.00296824    0.00154976   0.000742900   0.000365092   0.000152863   6.87252e-05
  26  23 4451.9992    0.7226 13.7833  9.9810 -0.0069  0.2127   0.0086   0.5486    0.0258   0.0000   432.1653      -3.19226       56.0222      -46.0423       4.76274       38.7218      -18.8841      -19.2593       31.7968      0.270986      0.784554      -2.00266      -7.33737     -0.145154       16.7421     -0.194271      -2.96052      -1.74121      -2.55630      -1.95378      0.302915      0.218886    -0.0643577     -0.245584    -0.0510315     0.0900140   -0.00817992    -0.0808730    -0.0145588    0.00128244   -0.00488324    0.00274059   0.000630411  -0.000324034  -0.000207750  -8.23051e-05       12.1341       16.2417       18.0881       19.0613       19.2163       18.8736       17.8706       16.3137       14.4831       12.8878       11.0719       8.88860       7.51785       5.90127       4.58410       3.56385       2.66938       1.93601       1.40206      0.960686      0.664889      0.441243      0.288050      0.186122      0.115953     0.0705982     0.0421325     0.0242145     0.0136636    0.00743685    0.00395892    0.00202642    0.00100066   0.000480873   0.000197810   8.92378e-05
  27   7 2062.0446    0.7074  0.6519  9.5300 -0.0076  0.0208   0.0176   0.0482    0.0581   0.0000   441.8295      0.387423       18.1339       1.36173      -1.65880     -0.571644      -2.36120     -0.968602     -0.832223     -0.479516     -0.189297     -0.634146     -0.662982       1.83814     -0.333237      0.106728     0.0527563    -0.0790450     0.0997927    -0.0707511     0.0247871     0.0576230    -0.0140463     0.0111437    0.00736073    0.00349467   -0.00680302    0.00157578    0.00242662   -0.00165782  -0.000356508  -0.000458872  -6.92827e-05  -0.000112209   2.02274e-05   2.03881e-05       1.29490       1.68270       1.92644       1.98489       1.90799       1.87657       1.83556       1.73799       1.48794       1.35634       1.14544      0.866758      0.707548      0.603378      0.459386      0.362188      0.278479      0.211655      0.143636     0.0992414     0.0704452     0.0448504     0.0284980     0.0178043     0.0112903    0.00693515    0.00404649    0.00236037    0.00145468   0.000749239   0.000416183   0.000218001   0.000108921   5.67796e-05   2.56006e-05   1.22893e-05
  27   8 2229.7255    1.0107  0.7554 10.0821 -0.0007  0.0247   0.0232   0.0518    0.0660   0.0000   439.9735      -2.84811       14.4576       4.20209      0.554577      -2.80023      -2.26646      -1.04850     -0.453039   -0.00676131     -0.265796    -0.0486299      0.451781     -0.122456    0.00785885     -0.206943     -0.284580    -0.0535579     -0.110180    -0.0776253    -0.0946815     0.0532038     0.0127898   -0.00434723    0.00850336   -0.00155546   -0.00196782    0.00560703    0.00117759   -0.00180872  -0.000242860   0.000520057   7.10489e-05  -8.66078e-05  -8.75959e-05   4.65522e-06       1.36829       1.98052       1.92019       2.25639       2.09610       2.24059       1.95895       1.90033       1.61640       1.44912       1.21699       1.00028      0.794859      0.654955      0.510109      0.397412      0.301357      0.215853      0.161344      0.110678     0.0772718     0.0479775     0.0337544     0.0215210     0.0135427    0.00822282    0.00493369    0.00284265    0.00159918   0.000946266   0.000485065   0.000267263   0.000126739   6.04989e-05   2.98437e-05   1.41333e-05
  27  10 2547.5494    1.8984  0.9045 11.1785 -0.0060  0.0249   0.0396   0.0563    0.0751   0.0000   442.0535       2.26104       12.3608      -1.15391       1.11642      -2.00317      0.873365      -1.08001     -0.901403      -2.46339     -0.686018      0.173258      -1.26400      0.357042     -0.182376     -0.589720     -0.136111   -0.00530694      0.154352    -0.0474968    -0.0258263    -0.0633962   -0.00997060    -0.0137839     0.0325308   0.000770304   -0.00116036    0.00453332   0.000525077   0.000359539  -0.000685199  -0.000199234   5.93758e-05  -6.93160e-06   2.68368e-05   6.32950e-06       1.47827       1.84297       2.03712       2.23002       2.34905       2.10912       2.00473       1.91067       1.85301       1.51872       1.19871       1.04484      0.902819      0.695996      0.511039      0.410568      0.313760      0.251702      0.165520      0.110078     0.0843278     0.0530886     0.0359521     0.0224837     0.0131182    0.00892831    0.00516712    0.00314670    0.00168719   0.000900055   0.000498984   0.000271800   0.000143260   6.79749e-05   3.83955e-05   1.66950e-05
  27  11 2702.1212    2.4481  0.9141 11.8099 -0.0068  0.0248   0.0518   0.0566    0.0737   0.0000   438.7403       2.69604       12.2404       4.13738      -2.60157       1.96297      -3.29162      -4.06305      0.945642      -1.09048      -1.82457      -1.10340       1.75562     -0.843107      -1.07640     -0.514583      0.159820    0.00964616     -0.232668      0.132556     0.0417284     0.0324627     0.0381368    0.00754725    -0.0123903   -0.00814553   -0.00448215    0.00494683    0.00322322  -0.000356369  -0.000615699   0.000166744  -4.10331e-05  -3.27929e-06  -6.61123e-05  -1.69908e-05       1.40867       1.92718       2.08005       2.05991       2.22175       2.16129       1.99963       2.01470       1.52079       1.53566       1.19959       1.09450      0.876479      0.665619      0.545202      0.418788      0.304070      0.243406      0.157435      0.119591     0.0775032     0.0525489     0.0352181     0.0222949     0.0145587    0.00876296    0.00520248    0.00304508    0.00170087   0.000929667   0.000502720   0.000253782   0.000130517   6.52724e-05   2.98709e-05   1.46197e-05
  27  12 2855.4274    3.2260  0.7642 12.3289 -0.0097  0.0229   0.0748   0.0485    0.0761   0.0000   440.3321       1.51326       16.5994       2.41539      -3.28545       2.69612      -1.63135     -0.787455       2.30039       2.51828    -0.0174090      -2.65416      0.999011     -0.444244      -1.03020     -0.233879      0.973816      0.339031     -0.111783     -0.247208    -0.0736357     0.0108584     -0.102631     0.0255767   -0.00290375   -0.00241316   -0.00456944   0.000390447    0.00263862   -0.00113978  -0.000610196   0.000187161  -6.65286e-05   8.15258e-05  -7.59704e-05   1.82782e-05       1.36511       1.84069       1.81461       2.05564       2.09934       1.93037       1.84738       1.84351       1.66119       1.41009       1.13618       1.03814      0.805887      0.678465      0.482185      0.418371      0.324419      0.222992      0.158125      0.108237     0.0794975     0.0525434     0.0335875     0.0211542     0.0126345    0.00815110    0.00485468    0.00281496    0.00172374   0.000832260   0.000495415   0.000230372   0.000125332   6.19439e-05   3.42032e-05   1.52333e-05
  27  13 3007.0545    3.7676  0.8254 12.5300 -0.0027  0.0219   0.0794   0.0515    0.0732   0.0000   442.6772       3.11827       17.8912       3.35121      -3.19438      -1.76510       1.25109     -0.270457     -0.461272      0.457040       1.17096     -0.382824      0.932123       1.19483     -0.300047     -0.141835      0.154487     0.0569129     -0.122212     0.0294885    -0.0643595    -0.0543003    0.00448797     0.0102280   -0.00290632    -0.0118099   -0.00248107   -0.00196150   0.000723231    0.00107246  -0.000426994   2.28940e-05  -2.10021e-05  -2.74347e-05  -2.21070e-05   8.98096e-06       1.37971       1.85951       2.02043       2.33550       2.30920       2.18260       2.08320       1.87697       1.62025       1.38867       1.14757      0.950494      0.777889      0.593313      0.467070      0.370620      0.272404      0.194717      0.143197      0.103078     0.0735954     0.0458508     0.0308695     0.0193599     0.0136334    0.00785821    0.00439404    0.00251136    0.00159482   0.000938693   0.000455263   0.000226831   0.000117224   5.86221e-05   3.14608e-05   1.39879e-05
  27  14 3157.2843    3.8751  1.0096 12.8540 -0.0004  0.0260   0.0799   0.0622    0.0765   0.0000   438.4497       9.51154       10.3995       2.50450      -1.75416      -2.92674      -1.56758       2.86181      -2.42586      -3.70720    -0.0796322      -2.07679     -0.295450     -0.308250     -0.959492    0.00418844      0.407539     0.0455776    -0.0545058     0.0841706     -0.132219     0.0371562     0.0403411    -0.0657777    -0.0160738   -0.00198454   -0.00131852   -0.00350878  -0.000993918   0.000234207  -0.000497395   4.70707e-05   0.000156494   0.000126218  -4.19333e-05  -2.02018e-05       1.48854       2.01407       2.17757       2.30743       2.42229       2.20150       2.22597       1.89953       1.88218       1.55528       1.28786       1.12700      0.922863      0.754575      0.548321      0.442981      0.328084      0.254282      0.176443      0.122624     0.0838517     0.0580042     0.0383084     0.0235197     0.0154452    0.00890807    0.00587071    0.00334894    0.00179890    0.00103804   0.000536719   0.000294293   0.000153803   7.51415e-05   3.77488e-05   1.67074e-05
  27  15 3306.5615    3.4282  1.3202 12.7148 -0.0032  0.0307   0.0662   0.0818    0.0754   0.0000   437.7463       8.08650       12.0633       1.82424      -1.64046       2.11364      0.721635       1.49635      -1.48319      -5.40300       5.27823      -2.83968      -1.04346     -0.293329     -0.123765      0.201712      0.356821     -0.277088      0.112637     -0.121836     -0.116359     0.0422268   -0.00728845    -0.0214821    -0.0280200    -0.0109043   -0.00270484  -0.000630554   7.91987e-05   -0.00289629  -0.000400910  -0.000456452  -1.63132e-05   2.34744e-05  -5.47940e-05   2.34852e-05       1.72997       2.34271       2.49449       2.71233       2.83336       2.62731       2.65742       2.33258       2.11993       1.80875       1.59551       1.34105       1.05980      0.890279      0.665556      0.533718      0.377084      0.295660      0.204587      0.152104      0.104201     0.0660582     0.0473886     0.0301808     0.0191133     0.0115463    0.00706271    0.00393487    0.00238014    0.00129795   0.000708682   0.000380016   0.000185947   9.70939e-05   4.12631e-05   2.00686e-05
  27  16 3455.1382    2.8051  2.0632 12.2562 -0.0062  0.0392   0.0462   0.1035    0.0606   0.0000   442.0604       13.6898       8.65327       5.96842      -1.05815       5.16060       1.25854       3.26880      -2.54428      -1.77965      -1.76551     -0.701594      -1.27652      -2.64525      -1.25214      0.615052    -0.0774832     -0.443883      0.361368     -0.266444    -0.0402797     -0.133321    -0.0268166    -0.0625453    -0.0358824     0.0160409    0.00483717   -0.00232000   -0.00181908   -0.00164310   0.000775438   0.000133485  -0.000106604   3.24228e-05   5.24923e-05   1.76927e-05       2.27818       3.09277       3.44133       3.68685       3.59472       3.64249       3.39635       3.04845       2.77039       2.42828       2.06527       1.70291       1.40543       1.10191      0.870859      0.679441      0.516078      0.368625      0.273191      0.188587      0.132825     0.0866364     0.0583558     0.0377246     0.0232718     0.0143141    0.00879069    0.00538890    0.00284780    0.00170732   0.000864975   0.000497388   0.000232084   0.000122834   5.29784e-05   2.60563e-05
  27  17 3603.5490    2.3062  3.5035 11.4121 -0.0030  0.0507   0.0276   0.1360    0.0454   0.0000   437.5016       1.28067       5.57730       2.64406       9.61931      -4.52729      -4.91107       4.69307      -4.56607      -6.15239       5.17655      0.221097      0.268521      0.363113      0.356559      -2.06653     -0.885286     -0.180024      0.489200     0.0449099     -0.114933     -0.159483     0.0210395     0.0154601    0.00570330   -0.00454104   -0.00584878   -0.00504691   -0.00329114   0.000745115  -0.000742068  -0.000404735  -0.000438236  -6.61974e-05   6.52189e-05  -2.86653e-05       2.82919       3.81069       4.39150       4.42725       4.67638       4.50315       4.26672       3.92346       3.49113       3.03397       2.58571       2.14630       1.75212       1.43844       1.11461      0.848641      0.656802      0.459281      0.346039      0.248091      0.162762      0.116102     0.0744186     0.0480994     0.0302882     0.0185318     0.0110633    0.00635912    0.00365450    0.00209287    0.00112170   0.000574932   0.000299945   0.000154067   6.61854e-05   3.15952e-05
  27  18 3751.6371    1.8885  5.1658 10.9923 -0.0043  0.0647   0.0202   0.1768    0.0373   0.0000   445.7495       4.15394       19.5680      0.905695       8.92250      -5.91843      -8.50992       6.75640      0.798188      -4.11915      -12.4416      -7.58870       3.77390      -6.62061      -3.12878      0.344335      0.810815     -0.618907      0.301980      0.183216      0.250106  -0.000753029      0.221412     0.0773607    -0.0436989    -0.0582124   -0.00669268  -0.000139739    0.00445992   -0.00223032    0.00198942   0.000267894   1.12390e-05  -0.000168091  -0.000123530  -7.39372e-06       3.67621       4.88131       5.36865       5.69957       5.59634       5.67080       5.31620       4.86951       4.42613       3.93411       3.35337       2.87642       2.32328       1.84437       1.45919       1.14068      0.834900      0.631265      0.452467      0.313779      0.216509      0.147486     0.0943892     0.0625011     0.0399125     0.0243088     0.0145126    0.00847713    0.00486819    0.00272511    0.00145667   0.000762652   0.000386430   0.000191650   8.91523e-05   4.10896e-05
  27  19 3899.2257    1.5195  7.1460 10.6464 -0.0031  0.0851   0.0161   0.2333    0.0348   0.0000   433.2189     -0.118131       12.1545      -1.39892       1.82655       12.5010      -8.26379      0.542898       3.72247      -1.12685       1.40429      -7.76468      -4.56495      -1.18325      0.401987      -1.70852      0.328308     -0.370720     -0.822983    -0.0222596      0.681332      0.198048    -0.0735965     -0.166998     0.0309922     0.0489633     0.0153887   -0.00726997    0.00252683   -0.00146977   -0.00603681    0.00132739    0.00165469  -0.000184361   0.000112745  -5.79170e-05       4.86767       6.60494       7.35250       7.53090       7.68587       7.36675       7.08542       6.50439       5.99210       5.20881       4.52623       3.76284       3.12388       2.48862       1.97086       1.50452       1.12811      0.833466      0.598374      0.422173      0.288121      0.197757      0.125545     0.0834712     0.0529759     0.0318310     0.0189931     0.0113819    0.00632587    0.00363355    0.00197498    0.00102147   0.000527920   0.000259976   0.000119256   5.53882e-05
  27  20 4046.6254    1.2590  9.0940 10.4197 -0.0041  0.1092   0.0138   0.3055    0.0332   0.0000   447.9064       7.54556      -1.77657     -0.261867       26.2577       2.99118      -8.85015     -0.409491      -4.72300       7.90199       2.88990      -5.20939     -0.779149     -0.858088      -1.36361       1.02043    -0.0910287      0.268139      0.488607      0.982130     -0.131854     -0.169010      0.182436     0.0292908     -0.105338     0.0251898     0.0480551    0.00321258    -0.0134260     0.0118329    0.00607841  -0.000431910   -0.00155074  -0.000108953   0.000322670  -5.77416e-05       6.21136       8.41388       9.48538       9.92335       10.2975       9.65154       9.36136       8.43377       7.62143       6.74461       5.68269       4.80895       3.90061       3.18405       2.43431       1.90997       1.41672       1.04736      0.757199      0.540574      0.369800      0.245429      0.166714      0.107424     0.0674084     0.0419776     0.0251577     0.0147420    0.00851038    0.00475304    0.00258897    0.00139094   0.000700577   0.000344098   0.000157456   7.36502e-05
  27  21 4193.7699    1.0342 11.6347 10.2522  0.0007  0.1506   0.0116   0.4033    0.0300   0.0000   457.3068       18.2192      -18.5942       23.9676       13.4701      -3.83311       18.6770       3.76942      -23.8831      -8.64149      -1.07820     -0.181930      -2.86154      -4.96208       1.52370      0.935510      -3.13703     -0.601243       1.75860      -1.29128     -0.387413     -0.230477      0.318862     0.0410791     0.0650500     0.0194843     0.0357784    0.00320025    -0.0205574     0.0112370    0.00342245   0.000220351   -0.00174733   4.91597e-05   0.000211452  -7.39088e-06       8.33346       11.2214       12.4490       13.3609       13.4187       13.1698       12.2718       11.4660       10.3525       8.98112       7.94751       6.50294       5.42610       4.36678       3.36098       2.64926       1.97769       1.47105       1.06930      0.753371      0.515787      0.349764      0.231450      0.152135     0.0981116     0.0601316     0.0359876     0.0210610     0.0123307    0.00681030    0.00382877    0.00196023    0.00101685   0.000500957   0.000227588   0.000105963
  27  23 4487.2495    0.7011 16.3005  9.8813 -0.0055  0.2491   0.0072   0.6046    0.0235   0.0000   419.8380      -15.5741       10.4112       9.97902      -6.43416      -3.11239       30.6832       17.2465      -3.18963      -8.41625      -9.69717      -12.7540       9.71202       16.1399      -2.50660     -0.519719     0.0310379      -2.94291     -0.938431       1.79769      0.917027      0.648122       1.26194     -0.601335     -0.295863      0.189440     0.0433881    -0.0583844    0.00134193    -0.0125202   -0.00536682  -0.000774647   -0.00158483   0.000910070  -1.92503e-05  -3.71629e-07       13.6162       18.2247       20.3181       21.5375       21.6197       21.1064       20.1939       18.6273       17.0000       14.6980       13.0372       10.8859       9.00003       7.18156       5.77645       4.37353       3.36452       2.44476       1.80187       1.25888      0.882710      0.597867      0.397935      0.259135      0.164857      0.103081     0.0614503     0.0368546     0.0211740     0.0119632    0.00656569    0.00347241    0.00178465   0.000896397   0.000393446   0.000184541
  28   6 1910.1262    0.4662  0.4604  9.1811 -0.0071  0.0196   0.0150   0.0402    0.0465   0.0000   440.2020     -0.929239       18.1337      0.342844       2.01653       1.20868      -2.61733     -0.424708     0.0288230     -0.792434      0.220371      0.801831      0.193144     -0.205040    -0.0409210      0.542434     -0.239635    -0.0165978     -0.191769     -0.173321    -0.0796520     0.0684960    -0.0325040    -0.0107900     0.0107769   -0.00162402   0.000587805   -0.00259270    0.00145007   7.08448e-07   0.000146015  -0.000198014  -0.000139633  -0.000170744  -6.96842e-05   6.21879e-06       1.11918       1.41285       1.53537       1.75593       1.66444       1.49592       1.57685       1.54285       1.24526       1.21305       1.10886      0.882432      0.753098      0.583188      0.558434      0.355143      0.281141      0.229328      0.179275      0.100167     0.0753611     0.0570630     0.0404494     0.0206158     0.0152604     0.0105671    0.00701544    0.00310594    0.00216175    0.00131103   0.000736636   0.000315026   0.000166116   9.58332e-05   5.88342e-05   3.00972e-05
  28   7 2083.8903    0.7052  0.6967  9.5871 -0.0107  0.0226   0.0171   0.0516    0.0601   0.0000   440.5768     0.0720113       17.3513      -1.29435     -0.354665     -0.548663       1.68841      0.599813     -0.612518       2.38263     -0.223025      0.508708       1.19062    -0.0512995      -1.24514     -0.187447      0.322222     -0.144084     0.0696716      0.137381    -0.0304911      0.125243    -0.0177979    -0.0378833     0.0104450    0.00563443    -0.0119179   -0.00239271    0.00477010  -0.000917455  -0.000489506   0.000229631   2.43560e-05  -3.23539e-05  -2.24856e-05  -1.14510e-05       1.26447       1.69062       1.83312       1.98121       2.05659       1.97674       1.88540       1.74146       1.51894       1.39979       1.08437      0.962477      0.807803      0.623596      0.521090      0.373022      0.288569      0.217687      0.163140      0.114979     0.0756720     0.0548267     0.0363746     0.0239856     0.0152508    0.00958853    0.00607338    0.00326171    0.00207638    0.00105526   0.000630297   0.000337471   0.000170836   9.41177e-05   4.45129e-05   2.05784e-05
  28   9 2415.3076    1.4459  0.8907 10.9259 -0.0021  0.0262   0.0310   0.0570    0.0644   0.0000   440.7969       1.47065       15.8804      -1.71390      -4.46652       3.17377      -1.31772      0.709287       2.68212      -1.64255      0.311868       1.34913     -0.452895       1.28430     -0.870907    -0.0903300    -0.0457916    -0.0502789     0.0641275     0.0203266     0.0491681     0.0588943    -0.0575218    0.00534117   -0.00605182    -0.0146032   -0.00511319   -0.00192220   -0.00404277   -0.00230554  -0.000203628   3.19416e-05  -5.51965e-05  -2.51395e-05   8.13475e-05  -1.60425e-05       1.41075       1.98584       1.98635       2.29503       2.18269       2.18604       2.08843       2.00793       1.71106       1.63910       1.27414       1.13382      0.889704      0.775187      0.554178      0.465485      0.355011      0.272546      0.200641      0.135345     0.0946589     0.0631218     0.0418858     0.0282549     0.0175027     0.0114893    0.00693177    0.00401493    0.00231843    0.00135015   0.000713912   0.000390920   0.000212721   0.000103217   5.40043e-05   2.55115e-05
  28  10 2573.4021    1.9959  0.9425 11.3475 -0.0060  0.0238   0.0421   0.0590    0.0750   0.0000   440.4359       2.27135       15.4729       4.27847      -4.85450       1.18668      0.120645      -3.31518      -2.54188      0.376791      0.855429     -0.973486     -0.610884     0.0496054      0.511342     -0.401764      0.434758     -0.118027      0.167559     0.0973865    -0.0525547      0.120514    -0.0396057    -0.0235481   -0.00813493   0.000850784    0.00557652    0.00143835    0.00192972  -0.000218898   -0.00194631  -0.000389372   0.000202518   3.14728e-05   9.58437e-05   8.11914e-06       1.32699       1.81009       1.86452       2.02424       1.97983       2.01734       1.87138       1.79329       1.67800       1.47750       1.22800      0.978281      0.877142      0.677112      0.552820      0.421398      0.338952      0.251801      0.186428      0.130701     0.0900605     0.0602757     0.0395875     0.0268581     0.0161451     0.0106022    0.00629029    0.00375281    0.00221547    0.00123147   0.000717622   0.000371548   0.000208153   9.87961e-05   5.17953e-05   2.49024e-05
  28  11 2729.3409    2.5377  0.9340 11.7722 -0.0029  0.0234   0.0513   0.0570    0.0747   0.0000   440.9139       4.83710       13.6784     -0.243443      -2.01792       1.55018      0.879283       1.29266     -0.465674      -1.99522       1.04014      0.415518       1.40083     -0.990356     0.0709030     -0.270320     -0.214561     -0.443625     -0.140164     0.0135434     -0.196847    -0.0316208    -0.0409144    -0.0154469   -0.00174270     0.0170993   -0.00134706   -0.00116308   -0.00227605  -0.000245196    0.00172975   6.07822e-06  -0.000259262  -0.000116380   1.78129e-05   2.36017e-05       1.37698       1.82160       1.97161       2.01069       1.97950       1.87995       1.93710       1.85846       1.71135       1.43445       1.27750       1.02767      0.861021      0.679919      0.552414      0.456276      0.338324      0.257613      0.188379      0.132822     0.0923416     0.0616068     0.0401537     0.0258560     0.0165036    0.00975723    0.00600266    0.00369209    0.00206962    0.00122356   0.000615103   0.000369076   0.000184736   9.60339e-05   4.68596e-05   2.27922e-05
  28  12 2883.7730    3.1633  1.0331 12.2584 -0.0046  0.0266   0.0615   0.0624    0.0833   0.0000   440.1005       3.92978       10.2433       5.93346      0.573571      0.772492     -0.280299      -1.80682      0.529101      -1.35297     -0.882777      -1.43395     -0.396279      0.196525    -0.0345662      0.305442    -0.0452795     -0.280472    -0.0932233     -0.274363     -0.111852    -0.0945516    -0.0110035    -0.0119720    -0.0220772     0.0251966   -0.00191087    0.00363364   -0.00241656   0.000426715   0.000937573   0.000681682  -1.18070e-05   4.53258e-05   1.79306e-05   2.21836e-05       1.39538       1.97271       2.03192       2.12971       2.33032       2.19918       2.07747       1.87344       1.71476       1.55088       1.39686       1.13832      0.938546      0.724967      0.595877      0.463910      0.369377      0.260116      0.188800      0.139679     0.0939061     0.0661999     0.0437369     0.0277398     0.0185871     0.0117193    0.00718855    0.00441081    0.00263318    0.00150292   0.000843478   0.000445073   0.000224684   0.000113641   5.42327e-05   2.58428e-05
  28  13 3036.2894    3.7324  0.8997 12.6219 -0.0110  0.0230   0.0775   0.0560    0.0801   0.0000   437.4967       3.80499       14.6778      0.162142       1.71600     0.0292110      -1.69612      0.290351       2.73200      -2.65732     -0.297409     -0.466522      0.571742     -0.657749     0.0177255      -1.01326     -0.270908      0.616795     0.0379442      0.167624      0.162710     0.0514960    -0.0206492   -0.00801073    -0.0414699   -0.00868826    0.00210474  -0.000361561   -0.00453652   0.000668596    0.00104985   0.000775357   0.000367232   0.000179194  -6.93915e-05  -1.12834e-05       1.39805       1.79600       1.92812       2.11512       2.21082       2.20814       1.94986       1.85240       1.69501       1.47872       1.21151      0.957729      0.798656      0.679926      0.540573      0.415109      0.299142      0.228925      0.179077      0.123133     0.0858268     0.0583283     0.0378314     0.0261800     0.0165184     0.0103774    0.00607981    0.00355678    0.00213043    0.00119968   0.000684862   0.000405310   0.000204070   0.000104631   4.97289e-05   2.33876e-05
  28  14 3187.2079    3.8229  1.0489 13.0539 -0.0047  0.0267   0.0767   0.0649    0.0680   0.0000   440.3170       6.30760       12.0487       7.92415      0.546709      -1.17506     -0.758143       1.52373     -0.773396      0.874444     -0.113376      -1.44169     -0.284095     -0.828613     -0.130019      0.380650    -0.0906362     -0.354265     -0.102181      0.176242    -0.0665667    -0.0299245     0.0329978    -0.0463808    -0.0144271   -0.00119765    0.00896441  -0.000664071   -0.00410698    0.00272762  -0.000187999  -0.000403067   0.000194277   7.82906e-05  -4.34639e-05   1.05987e-05       1.51198       2.02088       2.23759       2.35453       2.39323       2.31931       2.34101       2.05071       1.85287       1.60706       1.39385       1.10839      0.968421      0.742259      0.610183      0.474530      0.363115      0.254363      0.194051      0.140251     0.0979785     0.0680979     0.0454063     0.0295224     0.0186112     0.0113014    0.00690503    0.00419923    0.00240112    0.00142360   0.000752567   0.000414447   0.000223571   0.000107336   5.29837e-05   2.62463e-05
  28  15 3337.2954    3.2932  1.6877 12.4456  0.0007  0.0336   0.0546   0.0861    0.0630   0.0000   438.0846       9.58344       10.1723       1.89444       1.20611       2.98814      -5.76257     -0.404166       1.86338     -0.728863       2.18408      -2.68284       1.77718     0.0806225      0.482142      -1.01164      0.447852    -0.0104813     -0.139727     -0.140191     0.0248361    -0.0605982    -0.0672997    -0.0411374    -0.0215269   -0.00706627    0.00534780   -0.00243303    -0.0100838   -0.00270799    0.00113543  -0.000327526   0.000150385   0.000128929  -3.68327e-05  -6.24991e-05       1.83284       2.52649       2.74677       2.82826       2.96352       2.90180       2.76990       2.59765       2.29196       2.01673       1.74969       1.46031       1.25737       1.01496      0.794272      0.594092      0.475127      0.340160      0.261347      0.184075      0.125875     0.0863893     0.0603186     0.0386048     0.0255144     0.0160069    0.00958620    0.00579176    0.00328323    0.00188956    0.00104623   0.000570051   0.000296025   0.000154193   7.34498e-05   3.47144e-05
  28  16 3486.8090    2.7546  2.2881 12.0907 -0.0080  0.0411   0.0411   0.1045    0.0579   0.0000   439.4295       6.96553       10.8698       1.71943      -1.95364       1.10424      -3.23551      -2.36325       2.24112      -3.88942      -1.65920      -1.11006     -0.179436      0.563945       1.24279     -0.266777      0.417043     -0.421247      0.492045     -0.248815     0.0948613     -0.136203    0.00860008     0.0226656    -0.0113662    -0.0428416    0.00147555   -0.00835011   -0.00652522    0.00387957    0.00216442  -0.000387588  -0.000257391   0.000295296   6.36592e-05  -8.04108e-05       2.24278       2.98470       3.44978       3.54675       3.74475       3.67015       3.28918       3.20799       2.82569       2.43390       2.19010       1.71261       1.45020       1.23313      0.917598      0.741466      0.542943      0.416218      0.301238      0.224468      0.147708      0.106412     0.0693958     0.0465704     0.0300293     0.0187667     0.0114079    0.00695471    0.00396012    0.00229535    0.00132306   0.000718980   0.000370390   0.000199468   9.17839e-05   4.35035e-05
  28  17 3635.7833    2.2012  3.9172 11.3524 -0.0064  0.0540   0.0256   0.1448    0.0431   0.0000   443.6209       8.86423       2.88951       8.02198       2.09359      -6.88698      -9.01112       2.09514      -10.0454      -6.29371       8.30758       2.59191     -0.572022       1.51443      -1.24443     -0.416513      0.459914    -0.0573608      -1.04173     -0.120482     -0.240476      0.108994     0.0682407    -0.0484665    -0.0814546     0.0286941    -0.0203413    0.00114261    0.00267416  -0.000226022  -0.000857569   0.000106095  -0.000372974   0.000314599   0.000177549   3.23202e-05       2.89907       3.93425       4.37951       4.61936       4.60829       4.57052       4.37372       3.97195       3.68385       3.15387       2.85245       2.35770       1.98315       1.59724       1.27668      0.958954      0.746307      0.545221      0.402591      0.287526      0.200456      0.138009     0.0926727     0.0612360     0.0393751     0.0248214     0.0151121    0.00897552    0.00526580    0.00298976    0.00166012   0.000912980   0.000471487   0.000243787   0.000117229   5.60915e-05
[truncated: 1,476,918 more chars]
