# Supplementary material for: Global-Mode Analysis of Full-Disk Data from the Michelson Doppler Imager and the Helioseismic and Magnetic Imager
Source: Sol Phys. 2018 Jan 31;293(2):29. doi: 10.1007/s11207-017-1201-5 (PMC6566312; doi:10.1007/s11207-017-1201-5)
Supplement: Supplementary file 3 — (TAR 230.0 MB) [file 11207_2017_1201_MOESM3_ESM.tar › MDI/mdifdvwap.1834.18]

   0  17 2496.1415    2.1162  1.5761 11.9562  0.2833  0.2015   0.5053   1.4484    0.6802   0.0000     0.0000       0.00000       0.00000       0.00000       0.00000       0.00000       0.00000       0.00000       0.00000       0.00000       0.00000       0.00000       0.00000       0.00000       0.00000       0.00000       0.00000       0.00000       0.00000       0.00000       0.00000       0.00000       0.00000       0.00000       0.00000       0.00000       0.00000       0.00000       0.00000       0.00000       0.00000       0.00000       0.00000       0.00000       0.00000       0.00000
   0  20 2899.0645    3.4295  0.9869 12.2200  0.0000  0.1395   0.4884   0.4289    1.6210   0.0000     0.0000       0.00000       0.00000       0.00000       0.00000       0.00000       0.00000       0.00000       0.00000       0.00000       0.00000       0.00000       0.00000       0.00000       0.00000       0.00000       0.00000       0.00000       0.00000       0.00000       0.00000       0.00000       0.00000       0.00000       0.00000       0.00000       0.00000       0.00000       0.00000       0.00000       0.00000       0.00000       0.00000       0.00000       0.00000       0.00000
   0  23 3303.4338    4.1547  2.0332  9.9327  0.0089  0.1911   0.4404   0.7395    8.6642   0.0000     0.0000       0.00000       0.00000       0.00000       0.00000       0.00000       0.00000       0.00000       0.00000       0.00000       0.00000       0.00000       0.00000       0.00000       0.00000       0.00000       0.00000       0.00000       0.00000       0.00000       0.00000       0.00000       0.00000       0.00000       0.00000       0.00000       0.00000       0.00000       0.00000       0.00000       0.00000       0.00000       0.00000       0.00000       0.00000       0.00000
   0  24 3439.1672    3.8209  1.9000 12.5589  0.0486  0.2133   0.4777   0.6794    0.9194   0.0000     0.0000       0.00000       0.00000       0.00000       0.00000       0.00000       0.00000       0.00000       0.00000       0.00000       0.00000       0.00000       0.00000       0.00000       0.00000       0.00000       0.00000       0.00000       0.00000       0.00000       0.00000       0.00000       0.00000       0.00000       0.00000       0.00000       0.00000       0.00000       0.00000       0.00000       0.00000       0.00000       0.00000       0.00000       0.00000       0.00000
   0  25 3575.1279    2.9792  3.3365 12.4790  0.0000  0.3461   0.2779   1.1911    0.5634   0.0000     0.0000       0.00000       0.00000       0.00000       0.00000       0.00000       0.00000       0.00000       0.00000       0.00000       0.00000       0.00000       0.00000       0.00000       0.00000       0.00000       0.00000       0.00000       0.00000       0.00000       0.00000       0.00000       0.00000       0.00000       0.00000       0.00000       0.00000       0.00000       0.00000       0.00000       0.00000       0.00000       0.00000       0.00000       0.00000       0.00000
   1  13 2020.9211    0.6103  0.5482 11.9629  0.0000  0.0983   0.0796   0.2200    0.1512   0.0000   408.2211       12.2468       0.00000       0.00000       0.00000       0.00000       0.00000       0.00000       0.00000       0.00000       0.00000       0.00000       0.00000       0.00000       0.00000       0.00000       0.00000       0.00000       127.272       60.3234       0.00000       0.00000       0.00000       0.00000       0.00000       0.00000       0.00000       0.00000       0.00000       0.00000       0.00000       0.00000       0.00000       0.00000       0.00000       0.00000
   1  14 2156.7527    0.9750  0.9590 12.5017  0.0000  0.1513   0.1010   0.2946    0.1765   0.0000   403.5032       8.87757       0.00000       0.00000       0.00000       0.00000       0.00000       0.00000       0.00000       0.00000       0.00000       0.00000       0.00000       0.00000       0.00000       0.00000       0.00000       0.00000       202.228       85.7755       0.00000       0.00000       0.00000       0.00000       0.00000       0.00000       0.00000       0.00000       0.00000       0.00000       0.00000       0.00000       0.00000       0.00000       0.00000       0.00000
   1  15 2291.8434    1.0518  1.2938 11.8298  0.0000  0.1507   0.0856   0.3699    0.2581   0.0000   322.0218      -88.9271       0.00000       0.00000       0.00000       0.00000       0.00000       0.00000       0.00000       0.00000       0.00000       0.00000       0.00000       0.00000       0.00000       0.00000       0.00000       0.00000       200.833       83.3202       0.00000       0.00000       0.00000       0.00000       0.00000       0.00000       0.00000       0.00000       0.00000       0.00000       0.00000       0.00000       0.00000       0.00000       0.00000       0.00000
   1  16 2425.4290    1.4790  0.8546 12.6382  0.0000  0.1226   0.1215   0.2451    0.2147   0.0000   625.3791      -18.9267       0.00000       0.00000       0.00000       0.00000       0.00000       0.00000       0.00000       0.00000       0.00000       0.00000       0.00000       0.00000       0.00000       0.00000       0.00000       0.00000       187.566       66.2093       0.00000       0.00000       0.00000       0.00000       0.00000       0.00000       0.00000       0.00000       0.00000       0.00000       0.00000       0.00000       0.00000       0.00000       0.00000       0.00000
   1  17 2559.1113    2.2623  0.9921 11.2857  0.0000  0.0801   0.1404   0.2046    0.6809   0.0000   472.8721      -47.1417       0.00000       0.00000       0.00000       0.00000       0.00000       0.00000       0.00000       0.00000       0.00000       0.00000       0.00000       0.00000       0.00000       0.00000       0.00000       0.00000       109.967       48.7702       0.00000       0.00000       0.00000       0.00000       0.00000       0.00000       0.00000       0.00000       0.00000       0.00000       0.00000       0.00000       0.00000       0.00000       0.00000       0.00000
   1  18 2693.1969    2.9404  1.0802  4.8807  0.0000  0.0801   0.1909   0.2184  872.9085   0.0000   359.4753       59.5128       0.00000       0.00000       0.00000       0.00000       0.00000       0.00000       0.00000       0.00000       0.00000       0.00000       0.00000       0.00000       0.00000       0.00000       0.00000       0.00000       90.1946       53.6183       0.00000       0.00000       0.00000       0.00000       0.00000       0.00000       0.00000       0.00000       0.00000       0.00000       0.00000       0.00000       0.00000       0.00000       0.00000       0.00000
   1  19 2828.1974    3.0600  1.2345  0.0529  0.0000  0.0871   0.1731   0.3015 1000.0000   0.0000   469.9441       81.3027       0.00000       0.00000       0.00000       0.00000       0.00000       0.00000       0.00000       0.00000       0.00000       0.00000       0.00000       0.00000       0.00000       0.00000       0.00000       0.00000       104.907       64.7875       0.00000       0.00000       0.00000       0.00000       0.00000       0.00000       0.00000       0.00000       0.00000       0.00000       0.00000       0.00000       0.00000       0.00000       0.00000       0.00000
   1  20 2963.3230    4.1866  0.7454 12.7297  0.0000  0.0718   0.2944   0.1870    0.6461   0.0000   504.7815      -52.6070       0.00000       0.00000       0.00000       0.00000       0.00000       0.00000       0.00000       0.00000       0.00000       0.00000       0.00000       0.00000       0.00000       0.00000       0.00000       0.00000       90.6740       53.1817       0.00000       0.00000       0.00000       0.00000       0.00000       0.00000       0.00000       0.00000       0.00000       0.00000       0.00000       0.00000       0.00000       0.00000       0.00000       0.00000
   1  21 3098.1166    4.1569  1.1184 -3.0845  0.0000  0.0889   0.2295   0.2318 1000.0000   0.0000   421.3245       103.804       0.00000       0.00000       0.00000       0.00000       0.00000       0.00000       0.00000       0.00000       0.00000       0.00000       0.00000       0.00000       0.00000       0.00000       0.00000       0.00000       107.178       64.6430       0.00000       0.00000       0.00000       0.00000       0.00000       0.00000       0.00000       0.00000       0.00000       0.00000       0.00000       0.00000       0.00000       0.00000       0.00000       0.00000
   1  23 3368.5006    3.6993  3.3137 11.0350  0.0000  0.1788   0.1206   0.4523    0.7778   0.0000   640.0806       96.3025       0.00000       0.00000       0.00000       0.00000       0.00000       0.00000       0.00000       0.00000       0.00000       0.00000       0.00000       0.00000       0.00000       0.00000       0.00000       0.00000       226.892       120.237       0.00000       0.00000       0.00000       0.00000       0.00000       0.00000       0.00000       0.00000       0.00000       0.00000       0.00000       0.00000       0.00000       0.00000       0.00000       0.00000
   1  24 3504.0370    3.2806  3.7206 11.2031  0.0000  0.1810   0.1031   0.4856    0.5609   0.0000   912.6412      -154.507       0.00000       0.00000       0.00000       0.00000       0.00000       0.00000       0.00000       0.00000       0.00000       0.00000       0.00000       0.00000       0.00000       0.00000       0.00000       0.00000       225.528       126.805       0.00000       0.00000       0.00000       0.00000       0.00000       0.00000       0.00000       0.00000       0.00000       0.00000       0.00000       0.00000       0.00000       0.00000       0.00000       0.00000
   1  25 3640.6847    2.8543  4.7549 11.9308  0.0072  0.2181   0.0814   0.6620    0.2199   0.0000   248.3199       81.0996       0.00000       0.00000       0.00000       0.00000       0.00000       0.00000       0.00000       0.00000       0.00000       0.00000       0.00000       0.00000       0.00000       0.00000       0.00000       0.00000       279.652       146.413       0.00000       0.00000       0.00000       0.00000       0.00000       0.00000       0.00000       0.00000       0.00000       0.00000       0.00000       0.00000       0.00000       0.00000       0.00000       0.00000
   2  11 1810.2671    0.4116  0.1402 11.8045  0.0000  0.0319   0.0697   0.0865    0.0829   0.0000   400.6242       6.72081      -3.28021      -2.20779       0.00000       0.00000       0.00000       0.00000       0.00000       0.00000       0.00000       0.00000       0.00000       0.00000       0.00000       0.00000       0.00000       0.00000       19.5760       17.3913       12.8640       7.63696       0.00000       0.00000       0.00000       0.00000       0.00000       0.00000       0.00000       0.00000       0.00000       0.00000       0.00000       0.00000       0.00000       0.00000
   2  13 2081.9559    0.7967  0.9670 11.5038  0.0000  0.0823   0.0481   0.2020    0.1732   0.0000   375.0697      -33.3714       34.4270      -9.73052       0.00000       0.00000       0.00000       0.00000       0.00000       0.00000       0.00000       0.00000       0.00000       0.00000       0.00000       0.00000       0.00000       0.00000       57.3059       55.7325       23.3375       11.6992       0.00000       0.00000       0.00000       0.00000       0.00000       0.00000       0.00000       0.00000       0.00000       0.00000       0.00000       0.00000       0.00000       0.00000
   2  14 2217.5891    1.0786  0.9350 11.1104  0.0000  0.0701   0.0558   0.1444    0.2238   0.0000   437.0611     -0.786951       21.2291       3.72623       0.00000       0.00000       0.00000       0.00000       0.00000       0.00000       0.00000       0.00000       0.00000       0.00000       0.00000       0.00000       0.00000       0.00000       55.7461       44.4867       22.8613       7.26795       0.00000       0.00000       0.00000       0.00000       0.00000       0.00000       0.00000       0.00000       0.00000       0.00000       0.00000       0.00000       0.00000       0.00000
   2  15 2352.2438    1.4177  1.2009 11.2372  0.0000  0.0692   0.0664   0.1957    0.2807   0.0000   456.2597      -54.0744      -7.74875      -14.1833       0.00000       0.00000       0.00000       0.00000       0.00000       0.00000       0.00000       0.00000       0.00000       0.00000       0.00000       0.00000       0.00000       0.00000       46.8929       42.4208       21.4124       9.87662       0.00000       0.00000       0.00000       0.00000       0.00000       0.00000       0.00000       0.00000       0.00000       0.00000       0.00000       0.00000       0.00000       0.00000
   2  16 2485.8278    2.0107  1.1518 10.8728  0.0000  0.0665   0.0893   0.1619    0.5341   0.0000   452.0450       1.92781      -25.6456      0.281515       0.00000       0.00000       0.00000       0.00000       0.00000       0.00000       0.00000       0.00000       0.00000       0.00000       0.00000       0.00000       0.00000       0.00000       52.3113       41.9926       22.3358       7.79247       0.00000       0.00000       0.00000       0.00000       0.00000       0.00000       0.00000       0.00000       0.00000       0.00000       0.00000       0.00000       0.00000       0.00000
   2  17 2619.5157    2.5847  1.0701 10.3232  0.0015  0.0624   0.1151   0.1391    1.2068   0.0000   396.0049       82.0550       34.5931      -2.86755       0.00000       0.00000       0.00000       0.00000       0.00000       0.00000       0.00000       0.00000       0.00000       0.00000       0.00000       0.00000       0.00000       0.00000       49.5820       39.9464       20.5584       7.28247       0.00000       0.00000       0.00000       0.00000       0.00000       0.00000       0.00000       0.00000       0.00000       0.00000       0.00000       0.00000       0.00000       0.00000
   2  18 2754.4668    2.9415  1.2393  5.1152  0.0000  0.0624   0.1260   0.1639  382.8019   0.0000   406.4129      -16.0923       14.0684      -6.23725       0.00000       0.00000       0.00000       0.00000       0.00000       0.00000       0.00000       0.00000       0.00000       0.00000       0.00000       0.00000       0.00000       0.00000       48.4004       38.0522       21.2769       7.46337       0.00000       0.00000       0.00000       0.00000       0.00000       0.00000       0.00000       0.00000       0.00000       0.00000       0.00000       0.00000       0.00000       0.00000
   2  20 3024.6898    4.2989  1.2316 11.4025 -0.0001  0.0694   0.1834   0.1670    1.4200   0.0000   402.1100       28.2499       29.2453      -10.5758       0.00000       0.00000       0.00000       0.00000       0.00000       0.00000       0.00000       0.00000       0.00000       0.00000       0.00000       0.00000       0.00000       0.00000       56.9889       43.4577       24.1041       7.44475       0.00000       0.00000       0.00000       0.00000       0.00000       0.00000       0.00000       0.00000       0.00000       0.00000       0.00000       0.00000       0.00000       0.00000
   2  21 3159.9972    4.6614  1.0402  0.7279  0.0000  0.0580   0.2105   0.1418 1000.0000   0.0000   461.7681       54.8756       3.63116      -4.97586       0.00000       0.00000       0.00000       0.00000       0.00000       0.00000       0.00000       0.00000       0.00000       0.00000       0.00000       0.00000       0.00000       0.00000       47.2046       35.8918       20.2268       6.43917       0.00000       0.00000       0.00000       0.00000       0.00000       0.00000       0.00000       0.00000       0.00000       0.00000       0.00000       0.00000       0.00000       0.00000
   2  22 3295.0436    4.2236  1.8302  0.6412  0.0000  0.0754   0.1493   0.2127 1000.0000   0.0000   418.1129      -29.9605       35.8714       3.21591       0.00000       0.00000       0.00000       0.00000       0.00000       0.00000       0.00000       0.00000       0.00000       0.00000       0.00000       0.00000       0.00000       0.00000       53.1326       47.4295       23.5744       10.4402       0.00000       0.00000       0.00000       0.00000       0.00000       0.00000       0.00000       0.00000       0.00000       0.00000       0.00000       0.00000       0.00000       0.00000
   2  23 3430.7815    3.5527  2.5584 11.7616  0.0006  0.0995   0.1070   0.2452    0.4494   0.0000   368.5481      -38.5679      -73.0728       2.42184       0.00000       0.00000       0.00000       0.00000       0.00000       0.00000       0.00000       0.00000       0.00000       0.00000       0.00000       0.00000       0.00000       0.00000       72.4111       60.7660       34.7994       12.2162       0.00000       0.00000       0.00000       0.00000       0.00000       0.00000       0.00000       0.00000       0.00000       0.00000       0.00000       0.00000       0.00000       0.00000
   3  10 1729.1031    0.3353  0.2989  9.7793  0.0000  0.0976   0.0322   0.1155    0.1040   0.0000   421.1941      -5.81653       15.9276      -15.3833       1.29683      0.498174       0.00000       0.00000       0.00000       0.00000       0.00000       0.00000       0.00000       0.00000       0.00000       0.00000       0.00000       0.00000       68.4313       63.6338       35.0438       14.6430       4.03006       1.01250       0.00000       0.00000       0.00000       0.00000       0.00000       0.00000       0.00000       0.00000       0.00000       0.00000       0.00000       0.00000
   3  11 1865.2445    0.4574  0.2842 10.1978  0.0000  0.0299   0.0324   0.0873    0.1144   0.0000   430.2764       16.0539      -4.94257      -15.1581       1.18788     -0.238269       0.00000       0.00000       0.00000       0.00000       0.00000       0.00000       0.00000       0.00000       0.00000       0.00000       0.00000       0.00000       15.2867       14.8280       10.6533       7.14821       2.61674      0.920123       0.00000       0.00000       0.00000       0.00000       0.00000       0.00000       0.00000       0.00000       0.00000       0.00000       0.00000       0.00000
   3  13 2137.7067    0.9054  0.7802 10.1124  0.0000  0.0541   0.0496   0.1427    0.3027   0.0000   389.2399       51.6503       12.5596       17.6543      -1.22904      0.299800       0.00000       0.00000       0.00000       0.00000       0.00000       0.00000       0.00000       0.00000       0.00000       0.00000       0.00000       0.00000       26.2599       27.7954       16.9110       11.0478       3.82166       1.74932       0.00000       0.00000       0.00000       0.00000       0.00000       0.00000       0.00000       0.00000       0.00000       0.00000       0.00000       0.00000
   3  14 2273.3323    1.0868  1.0094 10.2951  0.0000  0.0607   0.0518   0.1411    0.3533   0.0000   432.2075      -36.4849       4.08632       8.97331      -6.14972     0.0288661       0.00000       0.00000       0.00000       0.00000       0.00000       0.00000       0.00000       0.00000       0.00000       0.00000       0.00000       0.00000       34.4862       31.2998       22.9772       12.2630       5.74913       1.51953       0.00000       0.00000       0.00000       0.00000       0.00000       0.00000       0.00000       0.00000       0.00000       0.00000       0.00000       0.00000
   3  15 2407.6047    1.7346  1.0158 10.3015  0.0000  0.0568   0.0847   0.1663    0.8429   0.0000   477.9877      -30.7408       18.8238      -3.02420      -5.62680      0.746967       0.00000       0.00000       0.00000       0.00000       0.00000       0.00000       0.00000       0.00000       0.00000       0.00000       0.00000       0.00000       30.9667       28.3884       20.6084       9.75335       5.51602       1.41641       0.00000       0.00000       0.00000       0.00000       0.00000       0.00000       0.00000       0.00000       0.00000       0.00000       0.00000       0.00000
   3  16 2541.6391    1.9695  0.8651 11.4625  0.0000  0.0544   0.1143   0.1554    0.5169   0.0000   447.4846      -19.3071      -17.7109       1.28394       6.18360       2.32196       0.00000       0.00000       0.00000       0.00000       0.00000       0.00000       0.00000       0.00000       0.00000       0.00000       0.00000       0.00000       31.3608       29.3836       19.7630       10.2491       4.87058       1.48526       0.00000       0.00000       0.00000       0.00000       0.00000       0.00000       0.00000       0.00000       0.00000       0.00000       0.00000       0.00000
   3  17 2676.1612    2.6140  0.8944 11.8522  0.0000  0.0687   0.1309   0.1467    0.5377   0.0000   412.2914      -27.2185       27.9589      0.308643       5.57596       1.38946       0.00000       0.00000       0.00000       0.00000       0.00000       0.00000       0.00000       0.00000       0.00000       0.00000       0.00000       0.00000       36.9931       23.2341       27.5745       19.5632       7.51554       1.53307       0.00000       0.00000       0.00000       0.00000       0.00000       0.00000       0.00000       0.00000       0.00000       0.00000       0.00000       0.00000
   3  18 2811.3388    3.2702  0.8263 12.3366  0.0000  0.0473   0.1720   0.1410    0.4690   0.0000   414.4081       9.88868       34.1807       8.48493      -5.35813      -3.27466       0.00000       0.00000       0.00000       0.00000       0.00000       0.00000       0.00000       0.00000       0.00000       0.00000       0.00000       0.00000       22.1231       22.0463       15.9086       10.3119       4.30150       1.44155       0.00000       0.00000       0.00000       0.00000       0.00000       0.00000       0.00000       0.00000       0.00000       0.00000       0.00000       0.00000
   3  19 2947.0442    3.7077  0.9397 12.3818  0.0000  0.0740   0.1823   0.1234    0.6152   0.0000   397.6425      -23.4861       16.7527      -9.25364       3.85651      0.223830       0.00000       0.00000       0.00000       0.00000       0.00000       0.00000       0.00000       0.00000       0.00000       0.00000       0.00000       0.00000       38.7345       24.8633       28.1677       20.3932       7.52696       1.41836       0.00000       0.00000       0.00000       0.00000       0.00000       0.00000       0.00000       0.00000       0.00000       0.00000       0.00000       0.00000
   3  20 3082.2418    4.3986  0.9093 12.7490  0.0000  0.0473   0.2029   0.1313    0.4477   0.0000   405.5525       28.4151       41.6428      -1.03498     -0.162610      -3.04520       0.00000       0.00000       0.00000       0.00000       0.00000       0.00000       0.00000       0.00000       0.00000       0.00000       0.00000       0.00000       26.1889       23.2808       17.9018       10.2939       4.45239       1.12580       0.00000       0.00000       0.00000       0.00000       0.00000       0.00000       0.00000       0.00000       0.00000       0.00000       0.00000       0.00000
   3  21 3217.7494    4.2043  1.1226 12.8313  0.0000  0.0548   0.1904   0.1619    0.5061   0.0000   434.8120       18.6634       14.5112       25.9760       5.09148     -0.908384       0.00000       0.00000       0.00000       0.00000       0.00000       0.00000       0.00000       0.00000       0.00000       0.00000       0.00000       0.00000       33.4013       30.8721       20.3272       10.8320       4.36011       1.31551       0.00000       0.00000       0.00000       0.00000       0.00000       0.00000       0.00000       0.00000       0.00000       0.00000       0.00000       0.00000
   3  22 3353.4794    3.6119  1.7243 12.9327  0.0000  0.0740   0.1529   0.2398    0.2817   0.0000   448.3467      -24.9436      -41.7990       1.57982      0.193902     -0.145433       0.00000       0.00000       0.00000       0.00000       0.00000       0.00000       0.00000       0.00000       0.00000       0.00000       0.00000       0.00000       41.6086       39.7876       27.1316       14.3709       6.25142       1.89438       0.00000       0.00000       0.00000       0.00000       0.00000       0.00000       0.00000       0.00000       0.00000       0.00000       0.00000       0.00000
   3  23 3489.4101    3.2105  2.3211 12.2078  0.0000  0.0911   0.1083   0.2261    0.2700   0.0000   464.0860       50.8502       42.1922       13.8360       17.4932      -1.56655       0.00000       0.00000       0.00000       0.00000       0.00000       0.00000       0.00000       0.00000       0.00000       0.00000       0.00000       0.00000       51.2700       48.3818       34.1124       17.4568       8.35315       2.31167       0.00000       0.00000       0.00000       0.00000       0.00000       0.00000       0.00000       0.00000       0.00000       0.00000       0.00000       0.00000
   3  25 3762.8402    2.1353  4.5315 11.8086  0.0002  0.1513   0.0675   0.4054    0.1600   0.0000   596.4215      -67.9503      -18.5807       6.75843     -0.106984      -6.92862       0.00000       0.00000       0.00000       0.00000       0.00000       0.00000       0.00000       0.00000       0.00000       0.00000       0.00000       0.00000       86.0820       84.0570       54.4452       29.9976       12.5444       4.16028       0.00000       0.00000       0.00000       0.00000       0.00000       0.00000       0.00000       0.00000       0.00000       0.00000       0.00000       0.00000
   4  12 2051.6635    0.6318  0.5378 10.2417 -0.0016  0.0401   0.0370   0.0968    0.1252   0.0000   427.6269      -11.3473       26.9910      -13.5864       4.98630       3.21626     -0.460952      0.103872       0.00000       0.00000       0.00000       0.00000       0.00000       0.00000       0.00000       0.00000       0.00000       0.00000       13.6227       16.0060       13.6763       8.75633       5.02943       2.91105       1.16415      0.297650       0.00000       0.00000       0.00000       0.00000       0.00000       0.00000       0.00000       0.00000       0.00000       0.00000
   4  13 2188.3394    0.9501  0.5784 10.0517 -0.0058  0.0448   0.0438   0.0803    0.2324   0.0000   398.8163       4.81834      -7.71567       13.3338      -1.98379       2.20914     -0.631633      0.328856       0.00000       0.00000       0.00000       0.00000       0.00000       0.00000       0.00000       0.00000       0.00000       0.00000       13.8625       16.8676       15.2912       9.10832       6.99488       2.85129       1.47642      0.364631       0.00000       0.00000       0.00000       0.00000       0.00000       0.00000       0.00000       0.00000       0.00000       0.00000
   4  14 2324.0696    1.4044  0.9609 -0.5448  0.0000  0.0575   0.0531   0.1386 1000.0000   0.0000   440.0289      -5.47799       16.6688      -8.54791       6.47114      -1.12064       0.00000       0.00000       0.00000       0.00000       0.00000       0.00000       0.00000       0.00000       0.00000       0.00000       0.00000       0.00000       17.5654       23.4637       16.5930       14.3179       6.82559       4.60010       1.38337      0.505535       0.00000       0.00000       0.00000       0.00000       0.00000       0.00000       0.00000       0.00000       0.00000       0.00000
   4  15 2458.4807    1.6280  0.9079 10.7062 -0.0096  0.0581   0.0577   0.1322    0.5366   0.0000   437.8224      -31.4635      -5.62049      -18.5313       4.63170    -0.0722430      -1.83227     0.0630450       0.00000       0.00000       0.00000       0.00000       0.00000       0.00000       0.00000       0.00000       0.00000       0.00000       18.4110       21.0705       20.4104       11.7495       9.16784       3.93542       1.95268      0.426980       0.00000       0.00000       0.00000       0.00000       0.00000       0.00000       0.00000       0.00000       0.00000       0.00000
   4  16 2592.9319    2.2869  1.1102  9.1728 -0.0015  0.0640   0.0784   0.1464   10.9838   0.0000   426.2135      -8.62106      -9.93133       13.7708       1.73876     -0.996183      -2.01934     -0.715422       0.00000       0.00000       0.00000       0.00000       0.00000       0.00000       0.00000       0.00000       0.00000       0.00000       21.4897       25.5349       19.7273       14.0023       8.53874       4.07277       1.67357      0.502531       0.00000       0.00000       0.00000       0.00000       0.00000       0.00000       0.00000       0.00000       0.00000       0.00000
   4  17 2728.3888    3.1642  0.7656 10.3600  0.0008  0.0437   0.1233   0.0983    1.6304   0.0000   438.0213       4.93128       20.3778      -8.85355      -1.34305      -4.96529     -0.793727     -0.156383       0.00000       0.00000       0.00000       0.00000       0.00000       0.00000       0.00000       0.00000       0.00000       0.00000       15.5538       15.0797       14.7596       10.0015       6.43598       3.15887       1.22745      0.270610       0.00000       0.00000       0.00000       0.00000       0.00000       0.00000       0.00000       0.00000       0.00000       0.00000
   4  18 2864.1766    3.8034  0.7428 12.0134 -0.0011  0.0426   0.1668   0.0914    0.6051   0.0000   465.0276      -1.35852       3.11003       3.17072       4.44203     -0.343507      0.818694      0.178129       0.00000       0.00000       0.00000       0.00000       0.00000       0.00000       0.00000       0.00000       0.00000       0.00000       19.5387       19.8338       15.4171       10.0965       5.54621       2.54800      0.937531      0.251792       0.00000       0.00000       0.00000       0.00000       0.00000       0.00000       0.00000       0.00000       0.00000       0.00000
   4  20 3135.9802    4.4277  1.0871 12.2412  0.0032  0.0520   0.1853   0.1427    0.8701   0.0000   423.7033      -4.10970       7.14890      -5.18424       3.73798    -0.0680893      -1.27970     -0.476866       0.00000       0.00000       0.00000       0.00000       0.00000       0.00000       0.00000       0.00000       0.00000       0.00000       19.0850       21.2004       17.8958       11.7389       7.63244       3.17644       1.53392      0.380682       0.00000       0.00000       0.00000       0.00000       0.00000       0.00000       0.00000       0.00000       0.00000       0.00000
   4  21 3271.7295    4.2736  1.1539 12.1645 -0.0023  0.0523   0.1731   0.1436    0.9252   0.0000   423.2610       5.11534       11.0610      -16.2059       13.3268      -5.71508    -0.0314631     -0.518782       0.00000       0.00000       0.00000       0.00000       0.00000       0.00000       0.00000       0.00000       0.00000       0.00000       20.8575       22.2757       16.6261       13.0518       7.28430       3.58327       1.20061      0.378249       0.00000       0.00000       0.00000       0.00000       0.00000       0.00000       0.00000       0.00000       0.00000       0.00000
   4  22 3407.9489    3.7681  1.7804 12.3223  0.0059  0.0728   0.1313   0.1842    0.4244   0.0000   434.7714       2.62181       47.8480      -12.2285      -9.61282       1.13292       2.04764     -0.455599       0.00000       0.00000       0.00000       0.00000       0.00000       0.00000       0.00000       0.00000       0.00000       0.00000       26.6326       31.0505       23.4864       16.3117       9.80858       4.40918       1.87046      0.552278       0.00000       0.00000       0.00000       0.00000       0.00000       0.00000       0.00000       0.00000       0.00000       0.00000
   4  23 3544.6962    3.0925  2.4875 12.1021 -0.0028  0.0877   0.0937   0.2355    0.2562   0.0000   452.1242       47.8425       17.2021      -14.9459      -8.69299       7.76704      -3.32713     -0.367354       0.00000       0.00000       0.00000       0.00000       0.00000       0.00000       0.00000       0.00000       0.00000       0.00000       34.9616       37.8752       30.2117       19.5459       11.4415       5.47859       2.27315      0.580923       0.00000       0.00000       0.00000       0.00000       0.00000       0.00000       0.00000       0.00000       0.00000       0.00000
   4  24 3681.3365    2.6213  3.7861 11.4930  0.0034  0.1217   0.0664   0.2813    0.2141   0.0000   410.4207       48.3624      -15.1899      -34.8572      -35.4077      -12.1038      0.188570      -2.39863       0.00000       0.00000       0.00000       0.00000       0.00000       0.00000       0.00000       0.00000       0.00000       0.00000       43.9282       45.5258       38.3432       27.4932       15.8613       8.16819       3.06098      0.832567       0.00000       0.00000       0.00000       0.00000       0.00000       0.00000       0.00000       0.00000       0.00000       0.00000
   4  25 3818.7313    2.1437  5.4488 11.1440  0.0070  0.1495   0.0459   0.3788    0.1652   0.0000   434.1490      -12.6754       3.25992       10.5413      -20.2917       16.3953       2.92126      -1.33480       0.00000       0.00000       0.00000       0.00000       0.00000       0.00000       0.00000       0.00000       0.00000       0.00000       57.0849       64.2413       48.8395       32.9984       18.8306       8.95290       3.60095       1.05132       0.00000       0.00000       0.00000       0.00000       0.00000       0.00000       0.00000       0.00000       0.00000       0.00000
   5   9 1685.8197    0.2898  0.2259 10.1625 -0.0034  0.0374   0.0266   0.0586    0.0596   0.0000   434.9259      -14.8788       8.11929       8.80672      -6.82522       2.50869      -1.74168      0.548023     -0.202087    -0.0569060       0.00000       0.00000       0.00000       0.00000       0.00000       0.00000       0.00000       0.00000       12.2643       11.4905       6.73437       10.0788       7.43057       4.51170       1.78579      0.769512      0.162106     0.0678015       0.00000       0.00000       0.00000       0.00000       0.00000       0.00000       0.00000       0.00000
   5  10 1823.3782    0.3991  0.2800 10.4834 -0.0023  0.0260   0.0280   0.0589    0.0656   0.0000   437.8692       2.57989       14.3943      -4.17611      -4.31635       2.92715     -0.336988     -0.268700     -0.222213     0.0551211       0.00000       0.00000       0.00000       0.00000       0.00000       0.00000       0.00000       0.00000       7.46412       8.04953       7.81462       5.98847       4.11516       2.37005       1.40344      0.536591      0.199085     0.0420994       0.00000       0.00000       0.00000       0.00000       0.00000       0.00000       0.00000       0.00000
   5  11 1960.5739    0.5577  0.4329 10.2917  0.0047  0.0401   0.0304   0.0722    0.0948   0.0000   441.5058      -1.22652       18.2225      -3.26719      -2.98347     -0.839462      -1.49923      0.115294     0.0737797     0.0129270       0.00000       0.00000       0.00000       0.00000       0.00000       0.00000       0.00000       0.00000       12.5863       13.8672       10.8234       9.14128       6.95071       3.62253       1.97727      0.580374      0.258471     0.0654890       0.00000       0.00000       0.00000       0.00000       0.00000       0.00000       0.00000       0.00000
   5  12 2098.4565    0.7340  0.4525 10.8824 -0.0017  0.0354   0.0398   0.0697    0.0880   0.0000   427.0408     -0.877265       17.0933       15.1161      -2.77140      -5.34834      -2.08922     -0.119531     0.0299371    -0.0210002       0.00000       0.00000       0.00000       0.00000       0.00000       0.00000       0.00000       0.00000       11.3071       13.7890       10.5184       8.86485       5.46363       3.33458       1.61127      0.686270      0.209402     0.0645741       0.00000       0.00000       0.00000       0.00000       0.00000       0.00000       0.00000       0.00000
   5  13 2235.4251    0.9684  0.6419 11.2003 -0.0066  0.0438   0.0467   0.0828    0.1053   0.0000   430.3764      -15.7394       21.5040      -4.08640      0.531091     -0.275515      -2.23070     -0.729969     0.0906250    -0.0186152       0.00000       0.00000       0.00000       0.00000       0.00000       0.00000       0.00000       0.00000       13.9101       14.2247       14.1700       10.7909       5.57783       3.63815       2.39301      0.972104      0.273594     0.0597105       0.00000       0.00000       0.00000       0.00000       0.00000       0.00000       0.00000       0.00000
   5  14 2371.0918    1.3825  0.8046 11.2083  0.0031  0.0459   0.0584   0.0889    0.1685   0.0000   425.6175      -3.88644       20.5820       8.92959      -1.19063       6.49343       1.36947     -0.220597      0.172285    -0.0602628       0.00000       0.00000       0.00000       0.00000       0.00000       0.00000       0.00000       0.00000       14.9060       14.3615       13.3716       11.4942       7.79393       4.59165       2.59141      0.907332      0.282475     0.0619767       0.00000       0.00000       0.00000       0.00000       0.00000       0.00000       0.00000       0.00000
   5  15 2506.0570    1.9138  0.7917 11.6823 -0.0027  0.0377   0.0791   0.0993    0.2104   0.0000   456.1551       5.30998       4.85498       13.5495       4.85832      -1.04427      -2.59997      0.643278     0.0465456     -0.105904       0.00000       0.00000       0.00000       0.00000       0.00000       0.00000       0.00000       0.00000       13.1921       13.3152       11.2954       9.26512       6.82989       3.76786       1.76808      0.665844      0.228707     0.0493623       0.00000       0.00000       0.00000       0.00000       0.00000       0.00000       0.00000       0.00000
   5  16 2641.1833    2.4087  0.9233 11.6538 -0.0019  0.0459   0.0905   0.1112    0.3689   0.0000   415.3473       15.0300       11.1713      -1.55321      -5.65306      -3.40826      -1.43164     -0.294189      0.420003     0.0120717       0.00000       0.00000       0.00000       0.00000       0.00000       0.00000       0.00000       0.00000       15.2912       16.4117       12.7707       11.4623       8.44574       4.83780       2.18458      0.809306      0.289133     0.0713479       0.00000       0.00000       0.00000       0.00000       0.00000       0.00000       0.00000       0.00000
   5  17 2777.2044    3.2581  0.9570 10.3046 -0.0039  0.0423   0.1142   0.1220    3.4563   0.0000   425.5739     -0.615770      -6.73150       1.99694       19.2071     0.0428502     -0.266483     -0.736613      0.377295      0.103557       0.00000       0.00000       0.00000       0.00000       0.00000       0.00000       0.00000       0.00000       13.4028       14.9589       12.8271       10.4090       7.10061       4.18004       2.08253      0.833811      0.290084     0.0716069       0.00000       0.00000       0.00000       0.00000       0.00000       0.00000       0.00000       0.00000
   5  18 2913.6472    4.1227  0.6984 11.7143  0.0050  0.0549   0.1547   0.1067    0.9701   0.0000   425.4594       7.99426     -0.758365      -18.9765      -8.11612       2.02591       1.77109      0.112505      0.226013    -0.0363371       0.00000       0.00000       0.00000       0.00000       0.00000       0.00000       0.00000       0.00000       17.9664       20.2961       15.3758       13.3797       9.72198       6.01535       2.79311       1.04907      0.289994     0.0815594       0.00000       0.00000       0.00000       0.00000       0.00000       0.00000       0.00000       0.00000
   5  20 3186.2561    4.4049  1.1958  5.9845  0.0000  0.0610   0.1369   0.1479  499.5706   0.0000   450.3160      -14.2511       7.92117       4.71811      -4.79921      -5.37826       0.00000       0.00000       0.00000       0.00000       0.00000       0.00000       0.00000       0.00000       0.00000       0.00000       0.00000       0.00000       21.2512       25.3476       21.3008       15.3879       10.3210       5.73537       2.93450       1.25664      0.452191      0.102911       0.00000       0.00000       0.00000       0.00000       0.00000       0.00000       0.00000       0.00000
   5  23 3596.4581    2.9625  3.2389 11.0113 -0.0012  0.0985   0.0583   0.2431    0.4399   0.0000   442.4448       32.6654      -9.50452       32.2730       7.11559      -4.62826      -2.82389      0.127335     -0.744040   -0.00484481       0.00000       0.00000       0.00000       0.00000       0.00000       0.00000       0.00000       0.00000       28.8970       35.7905       29.2532       24.0839       15.3200       9.37652       4.91303       2.08992      0.697993      0.187092       0.00000       0.00000       0.00000       0.00000       0.00000       0.00000       0.00000       0.00000
   6  11 2004.0136    0.6213  0.3777  9.7825 -0.0048  0.0352   0.0324   0.0644    0.0870   0.0000   437.2948      -3.32007       17.4729      -6.67708       14.6759      -2.98235      -2.60700     -0.366938      0.379314     -0.169167    -0.0564199     0.0123071       0.00000       0.00000       0.00000       0.00000       0.00000       0.00000       8.27615       10.8937       7.33386       7.72969       6.14331       4.42108       2.14674       1.35142      0.390521      0.232704     0.0637744     0.0183646       0.00000       0.00000       0.00000       0.00000       0.00000       0.00000
   6  12 2142.4818    0.8062  0.5763 10.0823 -0.0103  0.0319   0.0364   0.0778    0.1077   0.0000   453.1807      -6.08494      -16.3458      -2.14870       8.42556     -0.160659      -1.59330       1.29238      0.562749      0.180514     -0.141465    0.00657753       0.00000       0.00000       0.00000       0.00000       0.00000       0.00000       8.71870       10.7932       9.46021       7.65241       5.33486       3.22185       2.06906      0.934790      0.509015      0.158003     0.0600066     0.0127823       0.00000       0.00000       0.00000       0.00000       0.00000       0.00000
   6  13 2279.7787    1.0571  0.6685 10.8749  0.0119  0.0390   0.0450   0.0788    0.1050   0.0000   438.9254      -5.60413       9.24409      -1.42321      -8.87240      -5.95761     -0.551454      0.581146       1.23563      0.324476      0.148677    -0.0220033       0.00000       0.00000       0.00000       0.00000       0.00000       0.00000       11.3931       12.7692       11.9475       9.28940       6.39463       4.49478       2.44845       1.16759      0.595823      0.230757     0.0624863     0.0130245       0.00000       0.00000       0.00000       0.00000       0.00000       0.00000
   6  14 2415.5032    1.5692  0.7688 11.2555 -0.0021  0.0371   0.0618   0.0890    0.1254   0.0000   428.0716      -12.4492       4.99470      -10.9906       3.67528       1.37967      -4.12143    -0.0342344    -0.0483582      0.324218     0.0172830     0.0333913       0.00000       0.00000       0.00000       0.00000       0.00000       0.00000       9.17693       10.5258       10.7924       7.97366       5.84659       4.26335       2.36867       1.16930      0.616963      0.269898     0.0732679     0.0145653       0.00000       0.00000       0.00000       0.00000       0.00000       0.00000
   6  15 2551.0984    1.9800  0.7148 12.0452 -0.0047  0.0374   0.0782   0.0890    0.1135   0.0000   428.3646     -0.497364       15.3864       9.31120      -2.87169       3.01215      0.842148      -1.15107     -0.185132    -0.0100734    -0.0434484   -0.00282081       0.00000       0.00000       0.00000       0.00000       0.00000       0.00000       7.77310       10.4500       9.00963       8.28558       5.60440       4.29772       2.34723       1.33104      0.596934      0.252489     0.0716806     0.0180578       0.00000       0.00000       0.00000       0.00000       0.00000       0.00000
   6  16 2687.1218    2.5566  0.8300 12.4132 -0.0020  0.0376   0.1017   0.1077    0.1301   0.0000   449.6691      -17.5032       18.1458       4.97030      -7.61728       6.07193       1.03996     -0.376050      -1.14186      0.271995     0.0511402     0.0192586       0.00000       0.00000       0.00000       0.00000       0.00000       0.00000       9.64654       11.6585       10.4035       8.59580       6.06356       3.87909       2.38114       1.11337      0.591765      0.205237     0.0671739     0.0152455       0.00000       0.00000       0.00000       0.00000       0.00000       0.00000
   6  17 2823.7297    3.1473  0.7976 12.5000  0.0045  0.0351   0.1188   0.0926    0.1530   0.0000   427.9987      -13.2916      -3.36550       8.49961      -2.03063      -5.91841      -1.35111      -2.05772    -0.0214351     -0.251174     0.0737852     0.0239437       0.00000       0.00000       0.00000       0.00000       0.00000       0.00000       8.21799       10.3431       8.75186       7.66148       5.72685       3.70453       2.26642       1.09230      0.549131      0.191160     0.0639119     0.0153330       0.00000       0.00000       0.00000       0.00000       0.00000       0.00000
   6  18 2960.7661    3.7447  0.8028 12.9177 -0.0013  0.0339   0.1376   0.0909    0.1596   0.0000   429.0337       10.7528       5.65087      -19.2695       3.80506       4.38711      -2.76287     -0.637282      0.923486     -0.114220  -0.000345795     0.0338528       0.00000       0.00000       0.00000       0.00000       0.00000       0.00000       8.22576       9.38524       8.91472       7.42828       5.53781       3.72383       2.22106       1.17499      0.533860      0.204104     0.0616608     0.0137937       0.00000       0.00000       0.00000       0.00000       0.00000       0.00000
   6  19 3097.2908    4.3544  0.7678 13.5022 -0.0072  0.0379   0.1771   0.0912    0.1630   0.0000   433.2747       15.8709      -23.8071      -18.2306       6.63532      0.899922      -1.71168    0.00636116       1.32448     -0.438750    0.00737618     0.0218944       0.00000       0.00000       0.00000       0.00000       0.00000       0.00000       9.09515       11.7400       10.1763       8.84005       6.46212       3.88525       2.69021       1.10006      0.687487      0.208705     0.0727243     0.0178264       0.00000       0.00000       0.00000       0.00000       0.00000       0.00000
   6  20 3233.9745    4.0387  1.0053 13.2579 -0.0058  0.0438   0.1526   0.1103    0.2474   0.0000   440.3496      -19.3010       20.9824      -17.4679      -5.41256      -5.44509      -3.19953       2.53559       1.76522     -0.339179     0.0412629   -0.00926334       0.00000       0.00000       0.00000       0.00000       0.00000       0.00000       10.9750       12.2296       11.9355       9.82096       7.16963       4.72875       3.04197       1.54658      0.786109      0.268470     0.0823696     0.0165310       0.00000       0.00000       0.00000       0.00000       0.00000       0.00000
   6  21 3370.9960    3.5906  1.5503 13.0384  0.0005  0.0635   0.1222   0.1620    0.2492   0.0000   421.2692       34.6312       3.89159      -35.7791      -2.57060      -4.41991      -1.23755      -2.58386    -0.0144768     -0.506219     -0.132319     0.0293711       0.00000       0.00000       0.00000       0.00000       0.00000       0.00000       15.6971       18.6799       16.9213       14.2670       10.8884       6.89995       4.49277       2.34893       1.09043      0.379121      0.125163     0.0257576       0.00000       0.00000       0.00000       0.00000       0.00000       0.00000
   6  22 3508.2365    3.1552  2.2124 12.1784 -0.0099  0.0732   0.0820   0.2099    0.2622   0.0000   402.6121      -5.94326       13.2753       13.1126       1.87594      0.928066       6.94944     -0.462948     -0.180232      0.175529      0.400756    -0.0546313       0.00000       0.00000       0.00000       0.00000       0.00000       0.00000       17.2692       21.6930       20.6311       16.8161       13.1749       8.99002       5.27784       2.99025       1.31419      0.559748      0.169791     0.0326182       0.00000       0.00000       0.00000       0.00000       0.00000       0.00000
   6  23 3646.1544    2.4218  3.0411 12.0450 -0.0006  0.0955   0.0616   0.2564    0.1581   0.0000   426.9358      -26.0107       40.2741       25.0146       10.2660      -16.9812      -9.07168       3.68697       2.30156     -0.462283     -0.162992     0.0648710       0.00000       0.00000       0.00000       0.00000       0.00000       0.00000       21.8826       28.7772       25.9307       22.8416       16.8139       11.9736       7.38513       3.64305       1.87977      0.692833      0.210792     0.0458661       0.00000       0.00000       0.00000       0.00000       0.00000       0.00000
   6  24 3783.8440    2.1057  4.9424 11.1228 -0.0029  0.1176   0.0412   0.3240    0.1486   0.0000   456.7447       55.2560      -57.4750      -21.8171       6.58930       13.2657      -19.7270      -3.88072      0.384569     -0.646688     0.0840458    -0.0164968       0.00000       0.00000       0.00000       0.00000       0.00000       0.00000       30.8627       36.3615       34.5118       29.1337       21.4886       14.4632       9.00601       5.02007       2.26406      0.875409      0.252351     0.0487056       0.00000       0.00000       0.00000       0.00000       0.00000       0.00000
   6  25 3921.9898    1.8332  6.3969 10.6251 -0.0020  0.1382   0.0313   0.3916    0.1325   0.0000   493.0340       51.0178       3.68989      -13.0313       29.0403      -17.3770      -5.72763       7.20294      -1.37673      -2.58959     0.0306276     0.0901365       0.00000       0.00000       0.00000       0.00000       0.00000       0.00000       34.6236       42.6356       39.4969       34.0280       24.9963       17.2947       10.2543       5.91622       2.61602       1.06392      0.303831     0.0616525       0.00000       0.00000       0.00000       0.00000       0.00000       0.00000
   7  11 2045.8453    0.6941  0.5183  9.9655  0.0015  0.0307   0.0302   0.0704    0.0906   0.0000   434.5773      -7.49972       10.2932       5.84350       2.99027       4.44149      -2.00766     0.0150576       1.25863    -0.0141152     -0.109519     0.0166867    0.00438111  -0.000303171       0.00000       0.00000       0.00000       0.00000       7.39663       8.51055       7.63006       6.62239       5.48211       3.87855       2.78622       1.33294      0.721832      0.360048      0.152949     0.0419925     0.0139303    0.00270325       0.00000       0.00000       0.00000       0.00000
   7  14 2458.1524    1.7131  0.8239 11.0140 -0.0033  0.0346   0.0572   0.0901    0.1468   0.0000   438.2072       7.01453      -8.77482      -10.2381       12.1307      -7.10353      -2.96302      0.297991      0.309717     -0.368695      0.156326    -0.0840980    -0.0267686    0.00213064       0.00000       0.00000       0.00000       0.00000       7.24206       8.15053       8.28382       7.14217       5.73335       3.81471       2.78785       1.61839      0.804163      0.470276      0.166864     0.0593001     0.0179331    0.00314651       0.00000       0.00000       0.00000       0.00000
   7  15 2594.2874    1.9278  0.8397 12.0486 -0.0029  0.0386   0.0652   0.0909    0.1133   0.0000   439.0709       6.57064      0.492560      -11.5779       4.65970       9.75137       1.65166     -0.213119     -0.444656      0.495475      0.153449    0.00520808    -0.0307087   -0.00347433       0.00000       0.00000       0.00000       0.00000       8.70577       10.3830       9.98872       8.25720       6.70904       4.25872       3.04433       1.70257      0.892149      0.465327      0.176622     0.0602949     0.0193838    0.00349575       0.00000       0.00000       0.00000       0.00000
   7  16 2731.1240    2.8380  0.7557 12.5988 -0.0058  0.0317   0.0969   0.0771    0.1176   0.0000   432.9982     -0.512174      -6.40499      -2.51866      -3.80436      -4.64634      -1.35157      0.287187     -0.648018      0.500912     0.0990374    -0.0243918    -0.0155439    0.00324391       0.00000       0.00000       0.00000       0.00000       6.46681       7.90950       7.66542       6.41985       5.34595       3.54594       2.46765       1.42337      0.768316      0.377295      0.155137     0.0540298     0.0170309    0.00313026       0.00000       0.00000       0.00000       0.00000
   7  17 2868.3417    3.0911  0.7858 13.1396 -0.0016  0.0409   0.1121   0.0822    0.1056   0.0000   434.7734       9.51833       5.71820       1.47795       6.24310       2.15452      -3.26489       1.35222       1.67036     -0.663003     -0.344579      0.141844     0.0411064   -0.00594450       0.00000       0.00000       0.00000       0.00000       8.96762       9.07619       9.98444       8.13372       6.87121       4.78772       3.41581       1.92203       1.01201      0.541978      0.210871     0.0705969     0.0202992    0.00320347       0.00000       0.00000       0.00000       0.00000
   7  18 3005.6974    3.9547  0.7343 13.3742 -0.0050  0.0305   0.1450   0.0809    0.1122   0.0000   424.0585       10.9996       7.93611       18.4002       4.63912      -11.1791       1.37959      0.635107       1.38743     -0.441810     -0.236257    -0.0680714    0.00834418    0.00411892       0.00000       0.00000       0.00000       0.00000       7.13609       8.08541       7.74642       6.98643       5.04385       3.64735       2.29922       1.47708      0.763655      0.378443      0.144938     0.0522419     0.0125925    0.00273235       0.00000       0.00000       0.00000       0.00000
   7  19 3142.7868    3.8546  0.9979 13.3159 -0.0063  0.0405   0.1274   0.0976    0.1367   0.0000   427.9260      -15.1203       9.84147     -0.700244      -4.50176       6.45790     -0.976803     -0.531920      -2.57682      0.186061      0.152120     0.0475719     0.0195188   -0.00320979       0.00000       0.00000       0.00000       0.00000       9.23425       9.97446       10.1544       8.64419       7.12630       4.90992       3.23954       2.08244       1.07731      0.530710      0.199285     0.0726549     0.0197790    0.00338072       0.00000       0.00000       0.00000       0.00000
   7  20 3279.8904    3.8911  1.1946 13.1006 -0.0118  0.0438   0.1250   0.1130    0.1682   0.0000   425.4818      -2.93277       33.5605      -30.1196       8.68221      -7.18908      -4.89003      -2.60577     -0.743805      0.223646     0.0473506     0.0301988   -0.00675745    0.00480457       0.00000       0.00000       0.00000       0.00000       9.40334       11.8847       10.5499       9.68719       7.46283       5.52850       3.59206       2.12125       1.09370      0.537310      0.216454     0.0788396     0.0225524    0.00478998       0.00000       0.00000       0.00000       0.00000
   7  21 3417.4341    3.4045  1.5894 12.8003 -0.0134  0.0506   0.0989   0.1384    0.1524   0.0000   448.3940       20.4308       8.40083       13.2289       4.75617      -7.28175      -4.26533      -3.31933     -0.127362     -0.370639     -0.293109     -0.148861    0.00221199    0.00174594       0.00000       0.00000       0.00000       0.00000       10.5342       12.9896       11.7023       10.9329       8.68432       5.87304       4.07822       2.42916       1.26963      0.640237      0.246349     0.0856844     0.0260967    0.00534755       0.00000       0.00000       0.00000       0.00000
   7  22 3555.3140    2.7344  2.5432 12.4811 -0.0049  0.0751   0.0696   0.1940    0.1192   0.0000   427.6289      -11.1405       26.2074      -4.45624       3.40710      -15.2326      -2.34751     -0.176700      -2.08459      -1.86616      0.367851      0.217218   -0.00125236    0.00174246       0.00000       0.00000       0.00000       0.00000       15.7715       20.1313       19.6122       16.5909       13.1699       9.08722       6.09538       3.67062       1.99018      0.982533      0.407879      0.145156     0.0426796    0.00788854       0.00000       0.00000       0.00000       0.00000
   7  23 3693.6186    2.4415  3.7076 11.5011 -0.0084  0.0897   0.0471   0.2483    0.1353   0.0000   448.1909       3.76705      -13.2516       7.09074       19.6923      -8.28729      -7.62993       10.8691       1.23355      -1.82601      0.956494    -0.0907246    -0.0930348   -0.00590648       0.00000       0.00000       0.00000       0.00000       19.9814       23.7113       22.3049       20.5903       15.7047       11.2031       7.28033       4.55978       2.44010       1.15731      0.472167      0.167302     0.0457531    0.00901754       0.00000       0.00000       0.00000       0.00000
   7  24 3832.0088    1.9199  4.8180 11.4047 -0.0041  0.1133   0.0349   0.3070    0.0895   0.0000   456.7630       16.1282      -2.95383      -11.4958       24.3934      -23.8483     -0.796170       8.37319    -0.0103912     -0.229108      0.846485    -0.0877541    -0.0724100    0.00921435       0.00000       0.00000       0.00000       0.00000       24.4503       29.1910       29.3779       24.7062       20.1563       14.4446       9.79124       5.80721       3.30214       1.53078      0.668142      0.228960     0.0646397     0.0111001       0.00000       0.00000       0.00000       0.00000
   7  25 3970.7077    1.5901  6.5485 10.7305 -0.0011  0.1392   0.0249   0.3839    0.0890   0.0000   381.0218      -27.0738      -1.19817       44.2837      -3.75858       1.54265       16.2533      0.781816      -1.95641      -1.81155     -0.654493      0.308289    -0.0306543   -0.00660920       0.00000       0.00000       0.00000       0.00000       27.9435       35.6321       35.2944       29.7807       26.0557       17.5853       12.1835       7.43464       4.03994       1.97295      0.812091      0.294478     0.0868526     0.0146510       0.00000       0.00000       0.00000       0.00000
   7  26 4109.6117    1.3589  8.5573 10.5610  0.0001  0.1685   0.0204   0.5121    0.0686   0.0000   400.2705      -90.0583       41.0843       17.1469       48.7600       7.91045      -24.5320      -14.3258       3.13759       3.97887      -1.91103      0.105764     -0.138157   -0.00328606       0.00000       0.00000       0.00000       0.00000       34.3778       42.2755       44.4551       36.1418       30.7321       21.7866       14.8232       9.00791       4.92426       2.43036       1.03906      0.370372      0.104842     0.0170783       0.00000       0.00000       0.00000       0.00000
   7  27 4248.2009    1.1365 10.3528 10.4132 -0.0027  0.2032   0.0175   0.5841    0.0591   0.0000   477.7062      -50.9293       79.0517       55.8003       32.1339      -38.7511       2.08941       35.6293       7.45897      0.196270      0.362791     -0.183867   -0.00854161     0.0219914       0.00000       0.00000       0.00000       0.00000       44.0393       52.4269       52.6976       45.1131       38.2682       26.6213       18.6905       11.2533       6.45359       2.94648       1.27243      0.423189      0.122474     0.0201508       0.00000       0.00000       0.00000       0.00000
   8   9 1806.2495    0.3237  0.2591  9.9922 -0.0186  0.0336   0.0197   0.0489    0.0600   0.0000   425.4651      -9.40628       15.5450      -6.04133      -1.83291      -3.14474       2.48288     -0.776875      0.354893     0.0263209      0.140579   -0.00839576    -0.0167428   -0.00553272    0.00309404  -0.000204667       0.00000       0.00000       4.87520       8.00017       7.65995       5.89958       6.85017       2.89676       4.00698       1.67347       1.25102      0.868483      0.196471      0.212061     0.0564484     0.0159536    0.00694209   0.000887550       0.00000       0.00000
   8  11 2086.1192    0.6856  0.4745 10.4078 -0.0095  0.0295   0.0332   0.0600    0.0741   0.0000   432.2969      -1.34341       20.3476       1.68228      -1.42352     -0.421818      -1.16104      -1.58084      -1.71318     -0.241476     -0.502294    -0.0344805    -0.0351529    -0.0101644    0.00654093   -0.00127409       0.00000       0.00000       5.28658       6.22560       6.39560       4.82468       4.93810       3.65038       2.53301       1.70451       1.00579      0.501805      0.267229      0.102695     0.0427906     0.0162748    0.00411222   0.000698331       0.00000       0.00000
   8  12 2225.2200    1.0329  0.5749 10.7286 -0.0001  0.0264   0.0388   0.0628    0.0873   0.0000   437.1687       1.73082       2.99278       7.84152      -4.12235       2.71302     -0.602298     0.0658852       1.89741      0.601351     -0.392943     0.0118173     0.0646557    0.00284002   7.94569e-05  -0.000551912       0.00000       0.00000       5.14168       6.19852       5.87250       5.49372       4.40828       3.30491       2.26333       1.50702      0.884314      0.494636      0.228670      0.104087     0.0367549     0.0125488    0.00308617   0.000615195       0.00000       0.00000
   8  13 2362.8189    1.3508  0.7593 11.1426 -0.0026  0.0600   0.0464   0.0871    0.1171   0.0000   432.6635      -7.55402      -6.17215      -3.09631     -0.657209      -2.43894      -4.43927     -0.679008       1.08673     -0.547343      0.139406    -0.0833499     0.0213248    0.00598986   -0.00313656  -0.000642150       0.00000       0.00000       7.43441       15.5744       11.1579       13.1419       8.77242       6.71119       5.80515       2.21083       2.57318      0.562144      0.758341      0.108414      0.134145     0.0211790    0.00967086    0.00218512       0.00000       0.00000
   8  14 2499.4718    1.7939  0.7896 11.7528 -0.0187  0.0354   0.0626   0.0769    0.1152   0.0000   446.7994       7.09406       2.59094      -1.69471       3.89035       2.82044       6.76451     -0.787243     -0.911150      0.480901      0.275181     -0.163473     0.0444614     0.0277911   -0.00160255  -0.000586512       0.00000       0.00000       6.29919       8.40054       7.62663       7.11925       5.74067       4.10776       3.22603       1.79804       1.17305      0.590694      0.313305      0.132197     0.0540479     0.0156151    0.00470297   0.000913330       0.00000       0.00000
   8  15 2636.2136    2.3966  0.7554 12.2696  0.0005  0.0341   0.0808   0.0773    0.1111   0.0000   432.2038      -11.5111       9.31133      -3.45351       7.42128      -1.97727      -1.61761    -0.0227117   -0.00743119      0.505919      0.108276    -0.0391905   -0.00488028     0.0241422    0.00633077  -0.000786089       0.00000       0.00000       6.08211       8.03225       6.16179       7.32856       5.35482       4.22090       2.67037       1.84778       1.17405      0.615851      0.288382      0.114839     0.0447447     0.0147292    0.00370138   0.000989979       0.00000       0.00000
   8  16 2773.8607    2.8023  0.7585 12.6714 -0.0161  0.0296   0.0908   0.0749    0.1176   0.0000   423.4722       3.06684       12.0785      -2.31943       4.77289      -5.05040       1.88799      0.311464       1.52849     -0.783697    -0.0588304    -0.0566820      0.102970    0.00918067    0.00193906    0.00198378       0.00000       0.00000       5.61462       6.80409       6.57157       5.84359       4.77868       3.82835       2.49515       1.74404      0.905292      0.522202      0.248638      0.110340     0.0401837     0.0150341    0.00353841   0.000703401       0.00000       0.00000
   8  17 2911.5246    3.6632  0.7036 13.3520 -0.0054  0.0312   0.1277   0.0781    0.1022   0.0000   436.9780      -2.09255       18.2795       1.27698      -4.50548      -7.93744       2.80235       1.51286      0.456004     -0.483497      0.180228    -0.0142408     0.0224519   -0.00784545   -0.00469837    0.00110241       0.00000       0.00000       6.17701       7.19057       6.10935       5.56623       5.27474       4.19992       3.04036       1.86496       1.08659      0.525010      0.265034     0.0993976     0.0420108     0.0130818    0.00374885   0.000672434       0.00000       0.00000
   8  18 3049.1933    4.0240  0.7608 13.6194  0.0032  0.0334   0.1335   0.0784    0.1014   0.0000   434.9796      -5.92971       19.4519       4.84874      -6.71191      -2.82658      -1.21059      -1.95597     -0.170105      0.463954      0.223022      0.369924    -0.0240960     0.0109468    0.00474560    0.00153493       0.00000       0.00000       6.11030       7.46263       6.61712       6.67704       5.36534       4.07888       2.91425       1.94125       1.07683      0.612137      0.295180      0.130500     0.0453419     0.0154899    0.00400271   0.000828099       0.00000       0.00000
   8  19 3186.7789    4.1012  1.0010 13.4665  0.0009  0.0394   0.1221   0.1030    0.1281   0.0000   435.0601      -10.1441       2.81955       2.95392       4.15092      -12.6964      -4.05178    -0.0897628    -0.0501489      0.134557      0.129992     -0.214396     0.0363832     0.0394850   0.000451177   0.000446973       0.00000       0.00000       7.61161       9.88057       9.82917       7.99513       7.04238       4.48269       3.49712       1.99385       1.29432      0.695978      0.323799      0.151203     0.0590762     0.0188100    0.00591985   0.000938945       0.00000       0.00000
   8  20 3324.5771    3.5507  1.3332 13.4165 -0.0146  0.0485   0.0990   0.1181    0.1081   0.0000   437.5214      -9.14455       8.29227      0.103654       12.9988      -6.75402      -3.07613      0.886979      -2.19645      0.343775     -0.131156     0.0233869    -0.0431097     0.0249120    0.00115002    0.00310369       0.00000       0.00000       8.70583       11.6412       10.8236       9.99741       7.84862       5.69626       3.98243       2.52086       1.56999      0.824484      0.420432      0.177463     0.0709561     0.0223700    0.00618892    0.00126848       0.00000       0.00000
   8  21 3462.4017    3.0397  1.9468 13.0251 -0.0053  0.0624   0.0742   0.1537    0.0855   0.0000   460.7243       22.8510      -7.44166      -7.98094       8.88042       4.11737       4.67656      -7.35976     -0.988028     -0.515668      0.384751      0.328506      0.125753   -0.00338801   -0.00435086    0.00225562       0.00000       0.00000       11.2185       15.5292       13.9808       13.3646       10.3286       7.91088       5.38249       3.54870       1.99936       1.11834      0.546493      0.244612     0.0918796     0.0320999    0.00840103    0.00172624       0.00000       0.00000
   8  23 3739.3508    2.1595  3.5797 11.8357 -0.0019  0.0884   0.0407   0.2329    0.0911   0.0000   450.1209       23.4502      -42.9178       3.25953       6.08741      -25.9076       12.4154       1.45948       1.20439     -0.598756     0.0386030    -0.0115704     -0.208653    0.00105800    0.00828213   0.000644585       0.00000       0.00000       15.7472       19.9884       20.0477       17.6144       15.1924       10.6129       8.22298       5.07817       2.95992       1.71033      0.803010      0.391104      0.139515     0.0466280     0.0131969    0.00217254       0.00000       0.00000
   8  24 3878.2643    1.8232  5.3259 11.1984  0.0007  0.1101   0.0274   0.2940    0.0768   0.0000   448.5347      -42.1471      -18.0778       21.0426      -8.47471      -34.3090       4.99534     -0.645329      -1.83031       3.43317     -0.210032     -0.663628    -0.0204938     0.0114074    0.00318385  -0.000752159       0.00000       0.00000       20.2601       25.5266       25.4638       23.0105       19.0152       13.9673       10.3594       6.49207       3.83334       2.07172       1.08425      0.460667      0.181401     0.0589795     0.0164908    0.00281427       0.00000       0.00000
   8  28 4436.1128    0.9655 13.3198 10.4001 -0.0070  0.2598   0.0140   0.6733    0.0450   0.0000   456.6186       21.6076      -67.2696       34.5137       59.8663       14.9263      -41.6688      -7.44087      -9.44611       13.5872      -1.76246      0.238330      0.308199    -0.0953499    -0.0691103    -0.0112606       0.00000       0.00000       51.3526       61.4848       64.6049       55.8188       48.0131       35.7195       25.5116       16.4716       10.0576       5.62437       2.72850       1.23889      0.471241      0.153046     0.0401813    0.00625628       0.00000       0.00000
   9   9 1843.5420    0.4020  0.3309  9.6142 -0.0068  0.0283   0.0241   0.0610    0.0598   0.0000   432.1201       8.47794       21.7849      -10.4690      -10.2871       11.5695       5.94595      -1.34157      -2.89607      0.719949       1.03550     -0.101945     0.0279724     0.0338816    0.00145632   -0.00222861   0.000308344   3.88622e-05       4.93902       6.06938       5.73717       6.33622       4.37585       3.08994       2.41821       1.81526       1.00052      0.563623      0.366688      0.210460     0.0915631     0.0306190    0.00947213    0.00274077   0.000665978   0.000163486
   9  10 1984.1649    0.5830  0.4872  9.7338 -0.0212  0.0283   0.0253   0.0604    0.1013   0.0000   432.5341      -3.10417       11.2951      -8.23526       5.57275      -5.29405     -0.603231       4.82390      -1.90231     -0.509077     -0.259305     -0.147676     0.0962476     0.0281201    -0.0150101    0.00733889   5.59360e-06  -0.000298046       4.15779       5.94510       4.84042       5.03645       4.40279       3.57245       2.51083       1.84238       1.10433      0.683485      0.336869      0.179179     0.0706620     0.0319835     0.0105967    0.00378832   0.000959754   0.000202583
   9  11 2125.1181    0.7674  0.5806 10.0005 -0.0057  0.0377   0.0291   0.0641    0.1108   0.0000   432.1311     -0.612487       14.6168      -2.30532      -1.93958       5.84398       1.70654      -1.24177    -0.0924329      0.229572      0.375491      0.144290    -0.0293604    0.00598255    0.00359521    0.00376682   -0.00165135   2.02306e-05       6.14509       5.55060       7.40557       7.13163       4.93431       4.32566       3.84350       2.10490       1.41734       1.03355      0.511735      0.223359      0.140496     0.0589005     0.0174742    0.00448693   0.000982338   0.000156760
   9  12 2264.5362    1.0108  0.7531 10.7776 -0.0129  0.0349   0.0353   0.0794    0.0925   0.0000   447.0505      -1.73536       9.66540       13.5574       1.70755      -9.93210       1.89917     -0.741313     -0.817082      0.397614     -0.209508     0.0654608      0.133548    -0.0252525    -0.0198669   -0.00318088  -1.87356e-05   0.000225445       4.97842       6.82204       6.70929       5.74503       5.38858       4.24356       3.14510       2.31277       1.37510      0.871749      0.463445      0.233718      0.111514     0.0443447     0.0160591    0.00541427    0.00128113   0.000219471
   9  14 2539.4922    1.8813  0.8081 11.6464 -0.0046  0.0335   0.0578   0.0754    0.1103   0.0000   452.4102       8.16721      0.156757      -14.9811       10.0042       4.16912      -4.34389       1.39680       1.37511     -0.411369     -0.885907      0.486151     0.0650374    -0.0713987    0.00979533    0.00792374   -0.00152240   0.000250926       5.33299       7.44423       6.86799       6.27635       5.23947       4.31230       3.05489       2.10288       1.29449      0.777991      0.404731      0.208158     0.0907457     0.0400331     0.0142068    0.00465927    0.00116661   0.000215462
   9  15 2676.9920    2.4186  0.9113 11.9464 -0.0019  0.0371   0.0701   0.0751    0.1174   0.0000   425.5441      -4.97340       14.7454       4.20191       7.41183      -10.0368      -3.95301      -2.60441      0.690389     -0.212060      0.910298     -0.253925    0.00209065     0.0193733   -0.00393278   0.000923322   -0.00170315  -0.000149709       5.52545       8.10256       6.92942       7.39438       5.42310       4.73223       3.33155       2.30933       1.57230      0.766907      0.551622      0.224820      0.127844     0.0397903     0.0188164    0.00481266    0.00123443   0.000267456
   9  16 2815.2230    2.9886  0.7488 12.6538  0.0002  0.0335   0.0991   0.0740    0.1037   0.0000   447.9910      -8.40105       5.35704     -0.176518       4.26160      0.100025      -1.77064      -1.56489     -0.217422     -0.865573      0.385683      0.199786    -0.0889260    -0.0439247     0.0110827   0.000831105  -0.000370663   0.000217671       4.79139       7.64742       5.88796       6.46919       4.85528       4.49532       3.00700       2.28317       1.23770      0.928333      0.354538      0.267329     0.0748817     0.0496485     0.0124330    0.00522086    0.00111889   0.000262148
   9  17 2953.6161    3.6448  0.8367 12.9713  0.0000  0.0314   0.1147   0.0777    0.1136   0.0000   434.2384      -18.1712       15.2004      -9.50050       11.5728      -3.53878     0.0802234     -0.495666     -0.695412     -0.537731      0.275730     -0.246843    -0.0809149     0.0253292   -0.00910291    0.00435362    0.00173147   0.000241823       5.49461       7.03342       6.77769       6.46364       5.23811       3.96487       2.99242       1.95919       1.29083      0.734597      0.400878      0.223840     0.0873713     0.0395132     0.0134105    0.00399852    0.00107124   0.000185921
   9  18 3091.5299    4.0936  0.7565 13.4591 -0.0062  0.0293   0.1443   0.0821    0.0984   0.0000   432.2489      -9.20405       10.6605      -3.04420      -6.41495      -1.82137      -7.50121       2.99425      -1.76882     -0.967217      0.172415     -0.209531     0.0695802    -0.0190140     0.0456889   -0.00330154  -0.000742151   0.000219885       5.08119       6.65389       6.20404       6.16123       4.82666       3.82282       2.58356       1.93222       1.16057      0.745746      0.404990      0.189155     0.0950365     0.0348113     0.0133624    0.00411898   0.000894042   0.000185037
   9  19 3229.5075    3.8111  1.0547 13.3922 -0.0177  0.0379   0.1100   0.0916    0.1104   0.0000   424.4285       24.4755       11.9892      -7.70812      -6.13399      -2.35692       5.43790     -0.170833      0.228109      -1.00361     -0.112559      0.233614      0.123750     0.0277485    -0.0206608   -0.00660520    0.00126495   0.000192680       6.14754       8.08050       7.94151       7.11567       6.40624       4.47038       3.79495       2.25157       1.61160      0.959391      0.487701      0.285665      0.107824     0.0540231     0.0174663    0.00505525    0.00147357   0.000220548
   9  20 3367.8545    3.4153  1.4944 13.1357 -0.0091  0.0469   0.0863   0.1219    0.0943   0.0000   441.3431       8.34867       4.06278      -1.05678       13.2779      -7.04348       2.48139       5.42048      -2.43705      -1.52814      0.175734      0.752387      0.138965    0.00202705    -0.0102670    0.00565960   -0.00145322  -5.17915e-05       8.15250       10.2814       9.81502       9.20322       7.61359       6.00971       4.63530       3.13697       1.96319       1.13414      0.634582      0.322630      0.150145     0.0601613     0.0211252    0.00608813    0.00155696   0.000271764
   9  21 3506.2942    2.9122  2.1626 12.6672  0.0010  0.0590   0.0624   0.1485    0.0728   0.0000   442.7119      0.443314     -0.628439       10.2589      -3.61454      -21.0542      -4.64564      0.402511       3.27335      -1.21776      0.486424   0.000480993    -0.0990386     0.0486078    0.00307128   -0.00257144    0.00344007   0.000197503       9.47136       11.7181       11.8931       11.4378       9.74399       7.51124       5.64854       3.99629       2.56184       1.51480      0.865737      0.445409      0.201268     0.0802164     0.0288274    0.00884851    0.00218353   0.000356447
   9  22 3645.1765    2.3397  3.0752 12.1262 -0.0054  0.0731   0.0445   0.1894    0.0625   0.0000   435.1137      -26.4729       11.6372       10.2207      -12.3621      -8.66880      -9.91540      -1.43535      -2.55152     -0.293752       1.67613    -0.0881998     -0.781019    -0.0334499     0.0667010     0.0116286   0.000938970  -0.000254333       11.8593       15.2598       15.2310       14.2370       12.0087       9.49486       7.33854       4.77947       3.29236       1.87405       1.09980      0.513909      0.260714      0.100361     0.0385808     0.0106763    0.00276245   0.000450445
   9  23 3784.4498    1.9630  4.4565 11.6350 -0.0089  0.0953   0.0333   0.2411    0.0598   0.0000   437.7795      -2.87627       12.3658     -0.226892       25.9933       9.19234      -29.7598      -8.12552       4.08692      0.894078     -0.764710      -1.67783     -0.385894      0.164863     0.0640584   -0.00249474   -0.00346059   -0.00116471       16.1455       19.4671       19.7459       17.6887       16.9302       12.2428       9.46007       6.42188       4.37217       2.75140       1.41577      0.796637      0.305377      0.143407     0.0460400     0.0146238    0.00370425   0.000523293
   9  24 3923.3712    1.6523  6.2660 11.1890 -0.0066  0.1172   0.0244   0.3253    0.0543   0.0000   411.0115      -42.5032       17.6478       25.4233      -9.56868       28.5660      -4.68896       1.88077       4.11287       8.66086       2.06710      -1.85726    -0.0498511      0.160248    -0.0963243    0.00749179     0.0110786   0.000181099       19.2649       23.9487       24.6867       22.0112       20.1798       15.3299       11.9237       8.15409       5.41408       3.23471       1.85854      0.906145      0.434224      0.168935     0.0618004     0.0183313    0.00460707   0.000671408
   9  25 4063.1377    1.3807  7.0736 10.9159 -0.0047  0.1374   0.0208   0.3754    0.0518   0.0000   479.2045       29.2682       82.2886     -0.849662      -37.1402      -42.6177       29.0232       11.9570     0.0565404      -18.1882      0.882061       2.81378      0.142037     -0.614021    -0.0643839    -0.0115492     0.0113312   0.000716843       23.1848       28.5668       28.8137       26.7106       24.0391       18.1976       14.1788       9.76050       6.42200       3.85491       2.17288       1.11805      0.503829      0.203945     0.0722394     0.0214723    0.00534954   0.000801103
   9  26 4202.7160    1.1646  9.3871 10.5372 -0.0047  0.1667   0.0164   0.4612    0.0474   0.0000   404.5033      -39.8263       53.7670      -3.72185      -21.9552      -7.84354       45.0628      -31.6861      -7.56762       12.6960       5.88118     -0.762014      -1.34249     -0.352296      0.147866    0.00659774   -0.00641927    0.00116872       27.6611       35.0740       35.7955       32.9599       28.9324       22.2088       17.4065       11.4820       7.93651       4.87224       2.69625       1.38237      0.631541      0.262231     0.0913763     0.0262540    0.00657452   0.000996393
   9  27 4343.1604    0.9398 10.6008 10.4711 -0.0073  0.2120   0.0153   0.5763    0.0445   0.0000   448.1904      -64.1695       81.5412       27.0076       43.3408      -14.0851      -31.4178       9.02417      0.340894      -9.26197      -1.04805       1.64479       1.56814     -0.318114    -0.0758446    -0.0707989    0.00112920    0.00125706       34.0791       43.7397       45.4263       40.4242       36.9297       27.9419       22.1395       15.1517       10.0592       6.29793       3.50941       1.81739      0.842673      0.345201      0.118873     0.0353024    0.00867564    0.00126033
  10   9 1879.9540    0.4568  0.3699  9.4789 -0.0113  0.0255   0.0216   0.0463    0.0620   0.0000   434.9936      -5.10052       12.9079      -1.65247      0.767028      -2.94389      0.804898      -2.47859       1.88311      0.955061      0.357295     -0.276558     -0.171858    0.00760819   -0.00885972    0.00700124    0.00237003  -0.000101857       4.34187       4.15535       4.72043       4.99408       3.86753       3.25315       2.69513       1.77691       1.11701      0.902511      0.503215      0.254913      0.125597     0.0625316     0.0287980     0.0103803    0.00287635   0.000800271
  10  10 2021.5011    0.6068  0.4426  9.9348 -0.0008  0.0277   0.0271   0.0562    0.0732   0.0000   441.0184      -3.07232       13.2529      -2.56487      -3.83199      -1.68503    -0.0565290       1.10807      -3.41738       1.81887      0.139903     -0.140187     0.0743270     0.0311230     0.0140841    0.00953402    0.00213357   0.000208320       5.23065       6.10484       5.62768       4.98600       4.86020       3.97574       2.88486       2.00182       1.42702      0.919626      0.467806      0.256935      0.124041     0.0468612     0.0206803    0.00866934    0.00266082   0.000801207
  10  11 2162.9411    0.8931  0.6139  9.9682 -0.0050  0.0263   0.0337   0.0634    0.1343   0.0000   433.9192      -10.0632       2.49225      0.958519       1.73784      -1.91160      -7.68317     -0.922308     -0.558952       1.69711     -0.290955     -0.349143    -0.0764480      0.104486     0.0156219   -0.00348369   -0.00276983   0.000883112       3.82807       4.67606       4.56677       4.39755       3.86627       3.15901       2.60709       1.71307       1.25198      0.760255      0.454580      0.261270      0.117948     0.0660451     0.0224483     0.0103005    0.00323126   0.000882125
  10  12 2302.7886    1.2530  0.7422 10.4116  0.0054  0.0295   0.0392   0.0655    0.1518   0.0000   434.0737      -1.36636       4.86483       12.7157      -2.02328      0.443191      -5.16962      -1.45287       2.99858      0.481791     -0.503782     0.0842083     -0.144884   -0.00167176    0.00798677   -0.00249525    0.00397006   -0.00105970       4.91585       5.71762       5.45166       4.60782       4.42757       3.90105       3.28351       2.40295       1.53950      0.903716      0.499439      0.267876      0.141000     0.0609668     0.0277357     0.0100983    0.00343644   0.000994700
  10  13 2440.7716    1.6279  0.8089 11.1262 -0.0074  0.0309   0.0473   0.0657    0.1139   0.0000   436.9975       4.11417       13.6949       1.65806      -3.49086      -2.35217      -4.37642     -0.536789     -0.650769     -0.664280      0.542290      0.178206     -0.182821      0.180852    -0.0191667  -0.000604051  -0.000133102  -0.000503043       5.09909       6.16203       5.51115       5.00783       4.97320       4.25553       3.40475       2.41367       1.61999      0.994256      0.561566      0.309619      0.144685     0.0709337     0.0272519     0.0112838    0.00363648    0.00108344
  10  14 2578.6684    2.0960  0.8836 11.7128  0.0116  0.0328   0.0610   0.0767    0.1006   0.0000   439.4928       1.36968      0.246745       7.75616       6.94100      0.839677      -9.27187      -1.38466      0.757973       2.65442     -0.999000      0.244620     0.0501702   -0.00833275     0.0348276   -0.00561454   -0.00258253    0.00211770       5.46450       6.60069       6.62902       6.62307       5.64037       3.83048       3.29462       2.37448       1.55976      0.889287      0.547901      0.319392      0.179885     0.0792490     0.0328979     0.0111316    0.00353163    0.00103687
  10  15 2717.0160    2.7521  0.7040 12.1469 -0.0052  0.0268   0.0868   0.0635    0.1034   0.0000   439.1429     -0.422760       13.8520      -9.76594       6.68146       2.71496      -1.78071      -2.69433     -0.504811      0.555075      0.114766     0.0989175    -0.0177399      0.120894   -0.00876489    0.00586574   -0.00720945  -0.000870267       4.54714       5.41118       5.13920       4.80037       4.33000       3.51393       2.92695       2.13476       1.36863      0.812133      0.465937      0.249035      0.129036     0.0617283     0.0250808    0.00885344    0.00301675   0.000904057
  10  16 2855.6980    3.3170  0.7630 12.4343 -0.0014  0.0274   0.0979   0.0644    0.1036   0.0000   447.3687      -4.53914       9.71718      -3.98592       2.04612      -4.51456     -0.229859      0.407424      -1.66722     -0.322381      0.207113     0.0707588     0.0613739    0.00255396     0.0403409    -0.0152521   -0.00137548    0.00193613       4.42568       5.78992       5.61093       4.96847       4.35068       3.70099       2.81879       2.09441       1.31750      0.811374      0.463485      0.242886      0.128630     0.0579708     0.0269319    0.00978573    0.00344674    0.00103376
  10  17 2994.5000    3.8744  0.8148 12.9086 -0.0047  0.0300   0.1107   0.0653    0.1014   0.0000   433.8456      -2.56235       16.2103      -6.26325       2.29040      -2.22891       2.89878      -2.93054      -3.68670      0.345009    0.00662115     -0.248198      0.264132    -0.0415482    0.00961021   0.000220921   -0.00320205  -0.000457761       4.24215       5.77506       5.38026       5.18462       4.61521       3.71560       2.81984       2.16319       1.38709      0.899584      0.533363      0.287186      0.159825     0.0683397     0.0318249     0.0109073    0.00394696    0.00117994
  10  18 3132.9052    4.2570  0.7159 13.2578 -0.0043  0.0297   0.1459   0.0691    0.1000   0.0000   431.6567       5.74507       17.0297      -9.24478       1.89237       4.46776       5.41226     -0.285591      -3.66299     -0.984494     -0.475319     -0.232688     -0.124828     0.0726034     0.0567844    0.00613865   -0.00350604   7.75483e-05       5.37125       5.71878       4.94614       5.67232       5.62607       4.21354       2.76147       1.77650       1.60249       1.10256      0.676608      0.349023      0.171951     0.0617012     0.0272255    0.00882820    0.00303513   0.000868594
  10  19 3271.3664    3.9421  1.1020 13.1661  0.0003  0.0351   0.1052   0.0899    0.1141   0.0000   440.2296       21.5954       20.3884      -5.71168     -0.414962      -7.38839      -4.85769      -3.63614       3.16217      -1.41282   -0.00120741      0.472636     -0.462096    -0.0350875     0.0916119    0.00388601   -0.00225970  -0.000178744       5.87545       7.20827       7.48001       6.73717       5.97002       4.71769       3.63834       2.44358       1.67473       1.12938      0.639745      0.349885      0.182642     0.0794819     0.0378597     0.0139093    0.00449784    0.00128723
  10  20 3410.0460    3.3364  1.8534 12.5999  0.0070  0.0480   0.0702   0.1208    0.0802   0.0000   442.5649     -0.517644       11.4323     -0.819484       4.71411      -11.9927      -9.27865      -2.87634       5.65147      0.323575     -0.520702     -0.594553     -0.297869      0.163451    -0.0264975   -0.00161152     0.0117572    0.00130482       7.17681       9.11599       8.92019       8.67840       7.82964       6.44153       4.75246       3.43844       2.44441       1.54119      0.910682      0.527238      0.238636      0.125500     0.0451890     0.0201396    0.00653840    0.00192257
  10  21 3549.1358    2.6907  2.4995 12.3685 -0.0059  0.0593   0.0519   0.1563    0.0623   0.0000   431.3202      0.215902       12.9337      -12.0786       5.84229      -14.9433      -2.24529      0.518462      -5.78671      -2.13697       2.39575      0.902030     -0.605318     0.0621851     0.0600805    -0.0312331     0.0104862    0.00340027       9.13469       11.9911       11.7347       10.8521       9.68303       7.80310       6.37174       4.46453       3.04529       1.89833       1.13080      0.620161      0.314388      0.153502     0.0642069     0.0254530    0.00802627    0.00236759
  10  22 3688.3110    2.2322  3.5829 11.8327 -0.0042  0.0734   0.0376   0.1971    0.0553   0.0000   437.0421       16.8423       24.7069      -22.9225      -4.58885       10.4693      -6.16463      -9.88294       2.54103       6.18151     -0.815739     -0.877661      0.559234     0.0288093     0.0540410     0.0229701   -0.00167412   -0.00272266       11.0816       14.3402       14.4623       13.8408       12.1409       9.52761       7.53721       5.15782       3.81394       2.24528       1.39599      0.782364      0.405980      0.188526     0.0779498     0.0311312     0.0101367    0.00285279
  10  23 3827.7043    1.8281  4.7349 11.4649 -0.0021  0.0910   0.0294   0.2430    0.0531   0.0000   428.8625       29.3685       18.7968      -24.9092       43.3347      -7.96525      -15.9920       2.59648       2.76499      -5.45083     -0.310836      0.647742      0.868611      0.322089     -0.160777    -0.0606162     0.0135751    0.00524227       13.4444       17.1163       17.3039       16.6066       14.5805       12.0920       9.46346       6.80295       4.73190       3.05622       1.88469       1.01623      0.552501      0.247562      0.112185     0.0407778     0.0135878    0.00382038
  10  24 3967.5952    1.5694  6.5520 11.0404 -0.0033  0.1126   0.0222   0.3145    0.0491   0.0000   415.5241      -2.62971      -2.81064       26.8189       19.7524      -16.1329      -1.98496      -8.59087    -0.0215869      -2.20197      -1.47694     -0.640268       1.11604      0.205779   0.000589743     0.0648886    -0.0119756    0.00711625       16.9646       20.7760       21.5881       20.6295       18.1942       15.0098       11.5239       8.67023       5.93498       3.85081       2.37319       1.32465      0.703848      0.327716      0.141201     0.0519682     0.0173523    0.00477992
  10  25 4107.6141    1.3157  7.7071 10.7398 -0.0023  0.1335   0.0184   0.3604    0.0458   0.0000   426.7751       49.7074      -16.3642      -20.7365       2.49675      -5.17974      -29.0200      -14.3100      -1.24456      0.765409      0.597251      -1.37956     -0.345460      0.423093    -0.0603031     0.0191564     0.0121489   -0.00729843       19.1276       24.0675       25.2805       23.6343       21.3544       17.4376       13.9998       10.2821       7.08495       4.46598       2.69636       1.53084      0.804493      0.376952      0.163496     0.0618044     0.0203640    0.00581158
  10  27 4387.9954    0.9153 11.4087 10.2727 -0.0063  0.2092   0.0143   0.5570    0.0428   0.0000   418.2196      -1.83645       76.6931       57.0811       6.44460      -17.5329       6.54396       8.16635       14.2944      -5.25485       3.30077       4.07231      -1.29021     -0.249604      0.435157    0.00911788     -0.106966   0.000808200       30.8951       38.7163       40.8261       38.7838       34.1808       27.6483       22.3745       15.9011       11.2044       7.29399       4.52307       2.52466       1.32425      0.643134      0.274224      0.103598     0.0329037    0.00904176
  10  28 4528.5286    0.7370 12.2075 10.1800 -0.0052  0.2483   0.0133   0.6590    0.0409   0.0000   443.7740       16.7534      -16.3824      -51.6310       8.76424       16.5604      -16.4741      -20.5156      -25.8900       12.9261       5.42179       1.89092       2.37002     -0.495942     -0.570922     0.0527364     0.0484434    0.00946498       37.1374       46.3385       48.7027       46.0622       41.1574       33.3659       27.1242       19.5218       13.9789       8.65173       5.46372       3.19357       1.67672      0.822353      0.337716      0.126885     0.0394317     0.0107131
  11   9 1915.4056    0.4842  0.3986  9.8050 -0.0022  0.0244   0.0210   0.0510    0.0575   0.0000   438.2382       1.65086       7.25744      -5.45292      0.358949       3.13924      -1.05083     -0.388129       1.77776     -0.482474     0.0850366      0.121084    -0.0222215  -0.000109326    -0.0319602  -0.000610553    -0.0147606    0.00156814       4.11623       4.23238       3.82533       4.46207       4.14993       3.17676       2.38938       2.11025       1.62223      0.935477      0.518130      0.340520      0.205736      0.107395     0.0482726     0.0173453    0.00629811    0.00219452
  11  10 2057.9426    0.6688  0.5603  9.9269 -0.0135  0.0268   0.0241   0.0595    0.0744   0.0000   428.2460      -10.0652      0.781161       2.91203       1.32368      -4.53283       2.33415       1.32013       3.03720      0.107807      0.882645      0.318496    0.00265286     -0.175061    -0.0108203     0.0274807   -0.00304324   -0.00241587       3.68262       4.75510       4.56127       4.15161       3.92930       3.37094       2.62438       2.04361       1.36576      0.914057      0.573105      0.332543      0.162541     0.0948208     0.0386498     0.0194235    0.00673085    0.00262842
  11  11 2199.7974    0.9495  0.6578 10.4004  0.0016  0.0303   0.0292   0.0557    0.0988   0.0000   432.4743       1.84022       10.3004      -2.89715      0.403772     -0.729013      -6.42476     -0.233148      -1.02214     -0.529840      0.230306     0.0858385    -0.0600053    -0.0633931     0.0554502   -0.00209044    0.00897869    0.00293855       3.50658       5.10909       4.80667       5.05952       4.25594       3.33029       3.03955       1.93698       1.58361      0.906058      0.669363      0.371969      0.206970      0.107252     0.0575148     0.0244262    0.00967342    0.00356368
  11  12 2340.0275    1.2693  0.8386 10.6989  0.0064  0.0294   0.0409   0.0757    0.1788   0.0000   422.8834      -2.99111       13.1604       18.0451       3.82140     -0.311253      -1.80641      0.121841       1.35414      0.136607    -0.0837054      0.370207    -0.0938311    -0.0289560      0.141295   -0.00818151    0.00253780   0.000204459       4.49012       5.30761       5.11955       4.95663       4.37189       3.81109       3.12047       2.31982       1.63722       1.05619      0.660423      0.383458      0.204249      0.105455     0.0516943     0.0216536    0.00860960    0.00315332
  11  13 2478.4775    1.6629  0.9842 11.2749 -0.0104  0.0334   0.0461   0.0824    0.1787   0.0000   444.6630      0.384082       11.9250      -2.31834      -3.27555      -1.35943      -4.97549      -2.88715       2.22615     -0.949628      -1.39385      0.156046    -0.0367978     -0.115313    -0.0646237    -0.0209101    0.00297859    0.00420804       4.68412       6.28990       6.66813       5.80528       5.58137       4.00942       3.58482       2.49769       1.65610       1.19981      0.710506      0.427055      0.233959      0.128128     0.0580736     0.0289883     0.0106520    0.00373814
  11  14 2616.9643    2.0964  0.7587 12.2509 -0.0094  0.0316   0.0633   0.0713    0.0941   0.0000   431.9251       3.94566       23.2791      -9.68615      -1.17058      -6.67527       1.81556       4.10407     -0.439436     -0.990039     -0.377669      0.150139      0.231347    0.00904879    -0.0451771    -0.0590990   -0.00131526    0.00358796       3.79098       5.15298       4.83751       5.31807       4.31162       3.69542       3.09003       2.09768       1.52109       1.03772      0.715185      0.403966      0.222594      0.107287     0.0576059     0.0253037     0.0102673    0.00354956
  11  15 2756.1657    2.7531  0.7592 12.5074 -0.0174  0.0282   0.0834   0.0658    0.0921   0.0000   439.4140      -7.92703       11.5245      0.403144      -7.97524      0.612315       4.03357       4.49498      -3.06725       1.49117       1.10477     -0.271030     0.0290427      0.239835     0.0427544    0.00682785    0.00264915   -0.00492916       3.42662       4.84537       4.56731       4.65729       4.05711       3.44910       2.80783       2.17939       1.57155      0.949824      0.635628      0.322682      0.221554      0.107708     0.0481056     0.0239926    0.00874277    0.00315305
  11  16 2895.4294    3.6100  0.6791 12.9568 -0.0116  0.0240   0.1113   0.0612    0.0936   0.0000   441.9756      -2.10275       6.25092      -3.17773       1.51365      -4.26505       1.17685      -4.35362      -2.96512     -0.311781      0.106432     -0.340973     0.0428699     0.0388761    -0.0156497     0.0126994     0.0138715    0.00308162       3.62582       4.46772       4.19654       3.94523       3.57808       3.19671       2.55187       2.09955       1.41801      0.897334      0.517670      0.304618      0.175080     0.0827849     0.0444556     0.0157450    0.00740653    0.00241159
  11  17 3034.5143    3.9207  1.0235 13.0231 -0.0012  0.0297   0.1017   0.0852    0.1082   0.0000   441.7771      0.717644       8.91693      -4.59387      -1.14445      0.685901     -0.611659     -0.469151      -2.29621      0.743030      0.251652     -0.217536     -0.131066     0.0598788     0.0118949     0.0290515    0.00449584    0.00561739       4.39754       5.39074       5.49870       5.55200       4.82484       3.81705       3.05148       2.15553       1.56469       1.03308      0.664948      0.384409      0.223672      0.107824     0.0549006     0.0218401    0.00975074    0.00327544
  11  18 3173.4714    4.1569  0.9493 13.1822 -0.0085  0.0315   0.1097   0.0718    0.1093   0.0000   443.5329      -2.63735       10.6476      0.812708       2.46307      -2.78056       2.71258     -0.568759     -0.508294     -0.502121      0.715429      0.551671     -0.397665    -0.0584069     0.0242814    -0.0138643    -0.0275284    0.00428422       4.52597       5.43826       5.09939       5.21573       4.95057       4.01022       3.20421       2.20479       1.62581       1.14804      0.758834      0.445900      0.245056      0.118191     0.0565264     0.0239103    0.00986471    0.00323798
  11  19 3312.4232    3.7796  1.2216 13.0845 -0.0023  0.0355   0.0905   0.0894    0.1017   0.0000   435.1396       4.13359       4.47118      -4.77431      -9.43768      -7.50570      -2.72627      -5.85278       2.42924       1.33063      0.194983      0.350379     0.0716576    -0.0987781     0.0239049    -0.0386870     0.0171884    0.00154603       5.04945       6.17840       5.79725       6.11358       5.50325       4.59968       3.46586       2.68450       1.85286       1.33822      0.824812      0.510195      0.281961      0.142388     0.0681115     0.0283946     0.0113401    0.00384856
  11  20 3451.6556    3.2058  1.9927 12.4298 -0.0005  0.0459   0.0613   0.1176    0.0771   0.0000   441.0564      -4.34758       5.15627      -8.15167       28.3893      -3.37677      -7.40949      0.179225       2.23188      0.245675       1.28402      0.512035     -0.273367    -0.0483027   -0.00492662     0.0486585    -0.0148506   -0.00380428       6.36963       7.98985       7.77314       7.86093       7.10679       6.03137       4.69455       3.44006       2.43791       1.66840       1.10645      0.649002      0.341596      0.172217     0.0866629     0.0360866     0.0143803    0.00518387
  11  21 3591.2008    2.5308  2.8282 12.2161 -0.0073  0.0570   0.0437   0.1623    0.0549   0.0000   446.9560       19.8892      0.801161      -6.04890      -2.65058       5.92561      -15.3520      -3.05560       4.21695       1.52485      0.192795     -0.660162      0.674837      0.424719     -0.113380    -0.0972437    -0.0239553     0.0223133       7.78741       10.0396       9.96060       9.57448       8.88196       7.36900       6.04055       4.50630       3.22600       2.15399       1.36042      0.800337      0.452834      0.242818      0.105829     0.0522241     0.0183254    0.00708740
  11  22 3730.9779    2.0787  3.9575 11.8524 -0.0018  0.0733   0.0327   0.2007    0.0477   0.0000   447.9090       4.12899       14.9576      -15.9479       19.2193      -1.12638      -4.37723       6.07494       9.74054       1.15854      -2.25224      0.810359     -0.785092     -0.521635      0.307762     0.0354558  -0.000993786    -0.0111709       10.3160       12.7921       13.3234       12.6864       11.1116       9.57569       7.94164       5.74181       4.27964       2.73775       1.71649       1.01925      0.574208      0.297524      0.142250     0.0633817     0.0256225    0.00948223
  11  23 3870.8037    1.7841  5.0114 11.4637 -0.0025  0.0881   0.0263   0.2407    0.0470   0.0000   439.9597      -3.57869      -25.8456       20.7190       7.77470      -3.55648       3.48121       6.26958      0.326193     -0.894404     -0.656722      0.819864     -0.699635      0.360059      0.222127   -0.00400687     0.0189819    -0.0179812       12.0417       15.3787       15.7871       15.6380       13.9300       11.6060       9.16058       6.93675       5.05028       3.23356       2.17195       1.20809      0.738275      0.368122      0.176010     0.0800988     0.0300710     0.0108997
  11  24 4010.5935    1.5423  7.2886 10.9779 -0.0042  0.1174   0.0196   0.3145    0.0456   0.0000   413.1415      -9.05662      -9.53907      -42.8475       2.50172       10.2577       1.34146      -25.6116      -3.10094      -1.62829       6.11187      -5.59772      0.676874       1.72755      0.535664     -0.160565    -0.0226275    -0.0113722       15.2685       20.4615       20.7364       19.9362       18.4188       15.1283       12.3972       9.20278       6.82592       4.47473       2.92572       1.75627      0.997611      0.520263      0.254822      0.110829     0.0413751     0.0155082
  11  25 4151.2882    1.2128  8.1167 10.8419 -0.0073  0.1429   0.0169   0.3775    0.0418   0.0000   438.8795       11.3498       17.2320       57.0403      -17.3104      -51.1561       12.4765      -15.4299      0.649106       12.6900      -1.46071      -2.93849     -0.173080       1.01459     -0.756805      0.214739    -0.0558355    -0.0296996       18.8356       25.0530       25.3877       25.0744       23.0052       18.4290       15.3694       11.0156       8.62471       5.34289       3.57494       2.08909       1.22103      0.636949      0.303767      0.133985     0.0496055     0.0187026
  11  28 4573.7188    0.7324 16.2235 10.3166 -0.0090  0.3101   0.0106   0.8113    0.0323   0.0000   460.5172      -56.8326      -12.3028       20.4071       11.1393      -3.04004       71.4462       2.21580       5.28088       3.76537     -0.153670       3.33974      -3.03453     -0.996280      -1.59261      0.380659     -0.168632  -0.000604468       43.2540       54.4838       57.1372       54.7524       49.7070       41.9847       34.1158       25.1054       18.5479       12.5382       8.24528       5.12357       2.78679       1.63412      0.717189      0.361995      0.120576     0.0467213
  12   8 1805.7928    0.3774  0.2531  9.5635 -0.0131  0.0218   0.0212   0.0385    0.0465   0.0000   436.2196      -2.42656       17.4632      0.788956      -3.52928     -0.332387      -2.63515       4.10669      0.492725     -0.274112     -0.763486     -0.125610      0.290756     0.0739949    -0.0656462     0.0370067    0.00439860   0.000108485       2.83156       3.07847       3.20451       3.52972       3.09749       2.23303       2.21895       1.69098       1.06221      0.598053      0.526118      0.359567      0.189350     0.0954592     0.0461242     0.0262667     0.0142830    0.00555435
  12   9 1949.9732    0.5442  0.4257  9.5363 -0.0059  0.0205   0.0204   0.0452    0.0585   0.0000   437.1456      -9.51734       6.29877      -5.02496       1.38322      -6.68070     -0.388439      0.183853     -0.283600     -0.132215     -0.336395   -0.00992335     -0.230828    -0.0292276      0.164515   -0.00136653   -0.00929010    0.00880835       2.70532       3.30420       3.47258       3.43920       3.03519       2.50596       1.92783       1.56558       1.16002      0.797883      0.463009      0.292057      0.185760      0.107258     0.0618979     0.0259462     0.0125726    0.00485763
  12  11 2235.8636    0.9565  0.6681 10.4935 -0.0037  0.0255   0.0287   0.0600    0.0734   0.0000   436.3484      -2.20862       14.4368       2.94710      0.211339     -0.816345     0.0210005       1.90800     -0.579622     -0.191923       1.12088     -0.644438    -0.0224394    0.00308415   0.000423017    -0.0441313     0.0198094   -0.00305372       3.76221       5.06013       5.22208       5.12393       4.36350       3.47554       2.71790       1.98639       1.37546      0.949835      0.619920      0.381633      0.226877      0.127570     0.0653630     0.0322018     0.0142102    0.00619082
  12  12 2376.3054    1.4217  0.8475 10.7396  0.0014  0.0290   0.0385   0.0690    0.1336   0.0000   435.5030       1.06733       15.5216       7.07059      -1.89223       1.38860      -5.50931      -2.29024       1.66314       1.15387     -0.278594     -0.181964    -0.0342107     0.0425888    -0.0466934     0.0661276    -0.0122595   -0.00994704       3.66701       4.76416       4.34077       4.74227       4.46846       3.54213       2.85540       2.19030       1.61920       1.13122      0.760248      0.491159      0.288657      0.161968     0.0807786     0.0389479     0.0186900    0.00646155
  12  13 2515.4441    1.8583  0.8677 11.2858 -0.0099  0.0290   0.0550   0.0730    0.1800   0.0000   436.3720      -5.35531       10.7488    -0.0681022     -0.812013       3.83705     -0.724909      -3.77973      0.590427     -0.928400     -0.208924       1.07089      0.197110    -0.0452762     0.0844825    -0.0208356    -0.0229091    -0.0232360       3.48138       4.70681       4.74471       4.47099       4.13263       3.56730       2.85026       2.19471       1.64735       1.08066      0.726360      0.489276      0.251571      0.148604     0.0755385     0.0377523     0.0164835    0.00689060
  12  14 2654.5847    2.4629  0.8550 11.8975 -0.0068  0.0293   0.0713   0.0718    0.1597   0.0000   436.5680      -2.22668       7.16921       3.72387       7.56391      -11.7844      -5.76850      0.304896     -0.919949     -0.487208     -0.261945      -1.10698     -0.410418      0.244260      0.153962     0.0618394     0.0318828    0.00322411       3.62434       4.49116       4.70736       4.32616       4.32275       3.64383       2.82426       2.23384       1.56458       1.09396      0.810951      0.488413      0.296194      0.145525     0.0836501     0.0371164     0.0188868    0.00674523
  12  15 2794.4856    2.9346  0.7340 12.4854 -0.0037  0.0245   0.0797   0.0571    0.1052   0.0000   442.6664       5.05542       15.6774      -6.36370      -3.49741       1.38984       2.25675      -1.68218      -1.40877      0.344933   -0.00451962      0.319529     -0.355461      0.182949     0.0584074     0.0333595    0.00892808   -0.00388112       3.17577       3.98720       3.93120       3.93115       3.72913       3.01315       2.48023       1.77013       1.40870      0.974476      0.615283      0.406797      0.235158      0.139472     0.0688949     0.0320215     0.0145009    0.00569374
  12  16 2934.3685    3.5449  0.7632 13.0632 -0.0042  0.0262   0.1026   0.0649    0.0837   0.0000   440.8286       1.37192       5.40857      -6.73273     -0.235849       2.21146       2.47077       1.83780      0.278472     -0.986566     -0.497210     -0.366206     -0.109010      0.321101      0.160229    -0.0135168    0.00447292   0.000508089       3.02620       4.35577       4.06071       4.04979       3.78688       2.97439       2.69382       1.87077       1.45128      0.985658      0.630399      0.425615      0.227772      0.140719     0.0653332     0.0360994     0.0139139    0.00628067
  12  17 3073.8449    4.2408  0.8221 13.2945  0.0020  0.0258   0.1140   0.0669    0.0858   0.0000   434.3381      -1.59643       19.4403      -6.42824      0.111468      0.338264      -3.67543      0.475725     0.0785145    -0.0109487    -0.0323937      0.359614      0.225647     -0.132160    0.00156021     0.0482339   -0.00411271    0.00550664       3.34634       3.92186       4.07408       4.09954       3.93257       3.02162       2.59281       1.93993       1.50421       1.01186      0.647251      0.423038      0.256652      0.144085     0.0781424     0.0371717     0.0166426    0.00649468
  12  18 3213.2168    3.9518  1.0357 13.2781 -0.0031  0.0316   0.1018   0.0807    0.0954   0.0000   444.5593       10.2198       3.72215      -2.80658      -2.44509      -3.49376       1.97661       1.78306      -3.30953     -0.925393       1.27222     -0.630292      0.113463      0.251832      0.158237     0.0807081    -0.0160510    0.00255235       3.89993       5.15363       5.09836       5.25518       4.52576       3.73388       3.24561       2.37827       1.73220       1.24571      0.767670      0.525975      0.281457      0.175039     0.0840604     0.0461362     0.0189136    0.00877658
  12  19 3352.6720    3.5622  1.4890 12.8176 -0.0062  0.0383   0.0762   0.0980    0.0807   0.0000   426.7512       3.65507       14.6379      -11.5402       8.01791      -4.06483      -2.34191      -3.27797      -2.44642     -0.158288       1.53899     -0.802489      0.607337      0.155455     -0.185601     0.0600588     0.0303187     0.0107205       4.90953       5.96323       6.13760       6.16359       5.61944       4.76412       3.88740       2.77844       2.08445       1.58414       1.02615      0.648174      0.382479      0.226123      0.109469     0.0520877     0.0240334     0.0108867
  12  20 3492.3311    2.9518  2.2904 12.1390 -0.0005  0.0468   0.0514   0.1223    0.0657   0.0000   436.1326       7.58593       4.22710       2.03337      -14.7020      -15.1787      0.631157      -4.19776       1.59828      -2.28861      0.713728      0.369938      -1.06403     -0.437430      0.152184     0.0581463    -0.0484547    -0.0347146       6.01393       7.58175       8.10522       7.83960       7.12124       5.89110       4.85494       3.55868       2.72801       1.83843       1.24849      0.797312      0.472627      0.266868      0.139335     0.0701316     0.0303483     0.0127732
  12  21 3632.4012    2.4807  3.1270 11.8020 -0.0020  0.0607   0.0393   0.1436    0.0545   0.0000   440.9276       7.13033       18.3126      0.898324       4.35677      -22.7493      -3.91716       6.69093    -0.0195743       2.07945     -0.889100       1.84696      0.942133     0.0486719      0.188454     -0.199532     0.0174344    -0.0429218       7.55683       10.1694       9.49525       10.0194       8.84622       7.98930       6.42389       4.92882       3.62489       2.55501       1.72999       1.07571      0.646286      0.347606      0.180027     0.0891055     0.0368318     0.0161445
  12  22 3772.5100    1.9935  4.6129 11.5059 -0.0050  0.0756   0.0282   0.2048    0.0446   0.0000   440.9605       9.47538       2.05748      -11.6778      -14.4434      -1.37298       17.7719      0.605674      -7.19972      -3.70373       2.92223       1.95857     0.0812808     -0.255552     -0.346132     0.0640518   -0.00165239    0.00959663       9.33318       11.8530       12.7269       12.3894       10.8653       9.93761       7.80109       6.15142       4.56981       3.15453       2.11811       1.35351      0.784520      0.454469      0.233663      0.116758     0.0505918     0.0215726
  12  25 4194.0729    1.1475  9.4007 10.5203 -0.0033  0.1435   0.0152   0.3925    0.0424   0.0000   455.0777      -20.7287      -17.8639       21.2021      -15.7799      -7.49061      -14.3664      -1.88994       2.79219       8.86622       4.96959      -4.04255      -2.45555       1.97626     0.0361855     -0.475901    -0.0570617     0.0916309       17.8921       23.0403       24.1625       23.0614       21.6471       18.4022       15.6067       11.9526       9.10145       6.28881       4.25014       2.70716       1.62138      0.946007      0.493057      0.246626      0.105113     0.0439538
  12  26 4335.2186    0.9548 11.2817 10.4111 -0.0078  0.1803   0.0138   0.5161    0.0381   0.0000   464.8001       27.8525       5.83010      -7.74739       62.0717       18.3521      -67.5937      -6.23607       7.77822       10.2014       3.76611      -4.76464      -2.86510       3.70151     -0.267645     -0.246830    -0.0236246     0.0147511       22.0757       28.3489       31.1990       28.5897       27.2204       23.2745       19.1911       14.9144       11.2915       7.89742       5.32502       3.39894       2.12326       1.19004      0.651276      0.328390      0.131619     0.0572296
  12  28 4617.3557    0.6749 16.0923 10.0974 -0.0042  0.3027   0.0099   0.7853    0.0320   0.0000   499.3588      -19.8751       26.0546      -25.8891      -27.0255       12.7932       16.2210      -44.3258      -4.55138      -2.51864      0.630817      0.948264       3.78931      -1.92409      -3.76310    -0.0998152      0.302079   -0.00923531       37.0709       48.3753       51.3475       49.9964       46.1954       39.2221       33.3680       25.3436       19.2846       13.2244       9.40952       5.93287       3.64061       2.08285       1.11259      0.557679      0.239147     0.0985868
  12  29 4758.6248    0.5297 18.7529  9.9106 -0.0026  0.4237   0.0072   0.9966    0.0274   0.0000   388.4751       32.4481       95.9518       69.2325       117.483       11.1588      -55.4984       35.5162      -9.49892      -31.7387       7.32930      -11.7099     -0.894591      0.674297       3.02389     -0.308392     -0.497933      0.149754       51.2403       67.9138       71.0547       70.6836       65.3706       54.9520       46.6240       34.8435       27.3655       18.6584       13.2542       8.47680       5.25673       3.06521       1.65131      0.816654      0.347987      0.139365
  13   6 1541.1499    0.1769  0.1269  9.2198 -0.0145  0.0159   0.0154   0.0324    0.0350   0.0000   438.3718      -2.61406       15.8790      0.432752     -0.700247       1.49030      -2.64963     -0.118121       1.21412      0.431017      0.537955      0.250454      0.108554    -0.0683825    0.00213925     0.0182614   -0.00192046   3.81915e-05       2.09778       2.29449       2.03308       2.29983       2.73816       2.17622       1.76063       1.16129      0.969850      0.653325      0.538147      0.361206      0.229109      0.127010     0.0679979     0.0369669     0.0159074    0.00726720
  13   7 1692.3480    0.2470  0.2615  9.3303 -0.0146  0.0268   0.0142   0.0385    0.0392   0.0000   437.1060      -2.44686       14.9750      -2.39073      -4.80720      -1.32665      -1.26220     0.0942751       2.29323      -1.94200     -0.423983     -0.505056      0.281478    0.00841192     0.0216836    -0.0486522   -0.00310331    -0.0111398       3.28106       4.48779       4.60626       4.76547       3.97012       3.28149       2.49525       2.08249       1.26616       1.06543      0.617506      0.444770      0.250026      0.154923     0.0791956     0.0489137     0.0213857    0.00976556
  13   8 1838.6253    0.4075  0.2508  9.5068 -0.0033  0.0166   0.0195   0.0363    0.0482   0.0000   431.6527      -2.45636       16.1033      -1.40938      -1.46371     -0.650287      -1.33249      -1.02580     -0.129036     -0.326477      0.701100     -0.280046     -0.145532     -0.274473    -0.0249319    -0.0142666     0.0356716    0.00874254       2.11361       2.88101       3.00118       3.19141       2.80406       2.28725       1.68351       1.34400      0.995432      0.687806      0.412753      0.357501      0.208763      0.117130     0.0523823     0.0398593     0.0213167    0.00814446
  13   9 1983.8141    0.5792  0.4517  9.6789 -0.0022  0.0199   0.0203   0.0469    0.0575   0.0000   435.2497      -6.21430       10.2661      0.283263      -6.32182       1.97948    -0.0845975      0.134692      -2.06658     0.0187770    -0.0918262     -0.438332     0.0693088     -0.113234     0.0813651     0.0334987     0.0205118    0.00128097       2.56783       3.05534       3.22772       3.13902       2.96901       2.56807       2.11876       1.57755       1.02830      0.833362      0.598855      0.406785      0.239933      0.144923     0.0750104     0.0366712     0.0175626    0.00907156
  13  10 2128.4849    0.8228  0.5595  9.9454 -0.0034  0.0269   0.0252   0.0453    0.0726   0.0000   442.3157       2.97171       9.66810      -5.68501      -1.42371       2.12198     -0.707832      0.891824     -0.931839      0.391063      0.158051      0.722833      0.173814    -0.0229704   -0.00423782    -0.0259352   -0.00595471   0.000498791       3.30987       4.56691       4.52315       4.89508       3.99503       3.53477       2.63432       2.07375       1.55722       1.06290      0.677133      0.498898      0.289144      0.155274     0.0934822     0.0485540     0.0242966     0.0105367
  13  11 2271.1131    1.1147  0.7361 10.3984 -0.0036  0.0239   0.0308   0.0605    0.0808   0.0000   448.2142      -6.61014       9.29638      -1.04870      -1.05091       1.34028      -4.74197       2.75709       2.02638       1.33184     0.0486694     -0.487715     -0.300840      0.249056     0.0776060     0.0278974    -0.0312135   -0.00341261       2.71153       3.63771       3.51238       3.61573       3.30296       2.88196       2.39473       1.90605       1.42736       1.03068      0.698492      0.447973      0.284282      0.160051     0.0924014     0.0473679     0.0225037     0.0115684
  13  12 2411.8640    1.4898  0.8503 10.8368 -0.0022  0.0268   0.0388   0.0654    0.0980   0.0000   436.5353       5.46108       13.2616      -1.79922       3.20046      -1.86813      -2.15722       1.72717       1.94029     -0.285213       1.19526       1.09793      0.698603     -0.128656     0.0205209     0.0399547    -0.0196636    0.00823047       3.64581       4.37003       4.40997       3.88838       3.56010       3.40184       3.02531       2.47795       1.96207       1.31497      0.912394      0.521121      0.328844      0.185590     0.0973830     0.0520505     0.0243755     0.0113077
  13  13 2551.7201    2.0324  0.8975 10.7535  0.0023  0.0273   0.0481   0.0635    0.1914   0.0000   443.2922      0.123923       18.0733      -3.97354     -0.829698      -6.45425      -1.84645     -0.957410     -0.316347     -0.697907     -0.713928      0.591334     -0.130915      0.311733      0.233696    -0.0231435    0.00202624   -0.00419254       3.08095       3.81910       4.12887       4.05585       3.62750       3.07466       2.66695       2.19493       1.58292       1.13148      0.823653      0.472207      0.319729      0.173235      0.106574     0.0558495     0.0258026     0.0125817
  13  14 2691.6746    2.6394  0.8558 11.8683 -0.0035  0.0259   0.0728   0.0669    0.1712   0.0000   437.7124       2.00198       9.63944       9.92370       6.26868      -4.44708       1.06923      -2.49516     -0.298291      -2.05284      0.531841     -0.644111     -0.329693    -0.0545552    -0.0338756    0.00859586     0.0236204     0.0139366       3.13369       3.86688       4.16402       4.24380       3.67375       3.15750       2.65732       2.03254       1.51844       1.19628      0.733684      0.486758      0.283008      0.201820      0.106429     0.0578144     0.0267048     0.0125130
  13  15 2832.1575    3.4040  0.7638 12.2422 -0.0034  0.0247   0.0899   0.0557    0.1695   0.0000   441.4782      0.154658       12.5351      -4.73071       3.90618       2.97640     -0.360652      -2.43749      -1.16452      0.385821      0.314521     -0.434260      0.262960      0.125729     0.0329062     0.0641181    -0.0128486   -0.00640473       3.08046       3.71702       3.73443       3.97876       3.79855       3.09232       2.42671       1.87010       1.45328       1.07843      0.735652      0.459185      0.301366      0.187094      0.106228     0.0537066     0.0259483     0.0116077
  13  16 2972.6160    3.8433  0.7995 13.1274 -0.0057  0.0253   0.0993   0.0596    0.0984   0.0000   441.7824       2.57367       7.28784      0.467824      0.422101      -4.44005       1.98869      -4.05060      0.620531       1.64422     -0.151842     -0.209090      0.270718    -0.0186662     -0.192224    -0.0533909    0.00759991    0.00154275       2.91401       3.80687       4.00716       3.66791       3.59396       2.98056       2.67737       2.14419       1.57462       1.10550      0.759383      0.499823      0.292958      0.175447     0.0913478     0.0513875     0.0245201     0.0121688
  13  17 3112.4529    4.0692  0.8670 13.1443 -0.0040  0.0265   0.1045   0.0657    0.0910   0.0000   440.4485       4.09453       2.81763      0.196723      -5.60124      -6.36012    -0.0288888       2.84022     -0.653839      -1.03539      0.183765       1.05410     0.0761783      0.106172     0.0920728    -0.0987964    0.00260809    0.00613144       3.22215       3.82213       3.93725       3.89532       3.79925       3.08881       2.79056       2.17298       1.50194       1.10624      0.814295      0.550272      0.334619      0.193544     0.0981505     0.0561464     0.0280290     0.0123663
  13  18 3252.2641    3.9018  1.1199 13.0932  0.0045  0.0310   0.0918   0.0810    0.0992   0.0000   432.1606       10.4027       12.0840      -11.4560       7.12671      -1.69047      -3.35412      0.902046      -1.21679     -0.655173       1.32423     -0.405657     -0.615057      0.230714      0.169575    0.00215831    -0.0526242     0.0248190       3.60070       4.69866       4.73166       4.73586       4.18634       3.87247       3.20773       2.62200       1.94878       1.39580      0.954075      0.623072      0.388870      0.215798      0.123201     0.0634054     0.0332250     0.0140738
  13  19 3392.3896    3.3459  1.7826 12.5740 -0.0009  0.0411   0.0644   0.1037    0.0746   0.0000   429.3837      -1.74319       11.8916       3.92848      0.969559      -3.21497      -2.73456     -0.974286       1.16487      -1.82929      -2.34590      0.283608     -0.958036      0.232012     0.0632184   -0.00356611    -0.0272065   -0.00290289       4.59982       6.15374       6.37366       6.26630       5.92374       4.93751       4.37308       3.27151       2.57275       1.79393       1.32514      0.775143      0.540476      0.289403      0.174697     0.0866931     0.0412356     0.0197727
  13  20 3532.5544    2.7670  2.2553 12.2306  0.0012  0.0467   0.0477   0.1236    0.0584   0.0000   441.4959       6.82930       6.54548      -5.09801      -11.3758      -5.10676      -8.72678      -7.06411     -0.462853      0.724117     -0.764607      -1.30173     -0.436533      0.754800     -0.348893     -0.192181    0.00116442     0.0121639       5.61530       7.42423       7.22761       7.17961       6.49712       5.84923       4.95369       4.11906       3.11274       2.18526       1.49930      0.963649      0.595367      0.344924      0.192794      0.100960     0.0491639     0.0227822
  13  21 3673.1624    2.2826  3.7303 11.5806  0.0003  0.0627   0.0325   0.1673    0.0485   0.0000   453.4389       9.39342      -21.5780      -6.35340       4.53366       2.40017      -11.6242      -4.36581       7.72579      -5.24000       1.06750       2.05301      0.321764      0.420620    -0.0533577     -0.234740     -0.158747      0.115820       7.12943       9.57208       9.85878       9.56013       9.07500       7.65345       6.77597       5.09938       4.08720       2.80473       2.03008       1.27641      0.827055      0.480850      0.261338      0.144193     0.0652035     0.0305770
  13  22 3813.8328    1.9245  5.1945 11.2260 -0.0013  0.0750   0.0244   0.2060    0.0434   0.0000   454.5546      -1.25336      -20.0813      -2.51505       12.3012      0.210567      -6.87458      -9.49491       2.63249      -1.94154      -2.99721      0.945949      0.225544     0.0516580     -0.178165     0.0317297     0.0220555    -0.0248960       8.79745       11.4049       11.9373       11.6763       10.7222       9.41857       8.03418       6.35422       4.92244       3.44646       2.45696       1.57960      0.992328      0.597713      0.332390      0.179029     0.0828661     0.0393692
  13  23 3954.4360    1.5774  6.7784 10.8791 -0.0015  0.0977   0.0196   0.2552    0.0446   0.0000   453.7404      -12.8815       28.4228       5.11643      -21.0468      -5.83933       5.74342      -10.4319      -9.30197       7.60613       8.62874      0.971097      0.195874       1.02078     -0.489952     0.0772792      0.367783     0.0565969       10.9930       14.7365       15.2557       15.2049       13.5967       12.4495       10.2552       8.09323       6.37529       4.46961       3.22650       2.10257       1.33923      0.799871      0.446103      0.240630      0.109127     0.0516423
  13  24 4095.3074    1.2812  7.9293 10.7319 -0.0023  0.1182   0.0165   0.3217    0.0403   0.0000   462.5687       14.6208      -6.36477       12.1379      -14.2567      -6.31174       11.1031      -15.5131      -11.6321      -2.83945       1.23252       5.56082      -4.24066      -1.33497      0.758799      0.593427     0.0754546     0.0629667       13.1632       17.2807       18.5504       18.3370       17.0914       14.5955       12.7315       9.60922       7.55232       5.39764       3.91425       2.52044       1.62605      0.979075      0.549777      0.292598      0.135286     0.0647219
  13  25 4236.5032    1.0938  9.8660 10.4834 -0.0037  0.1452   0.0141   0.3967    0.0384   0.0000   376.8000       23.6008       27.6324      -5.04233      0.561595      -3.02461     -0.482268      -10.4328     -0.187209       12.6498      -2.15444      -3.23424      -1.39388      0.824572      0.573966     -0.802517      0.137518      0.276840       16.2035       21.7782       22.4900       22.2934       20.5331       18.4357       15.4753       12.2472       9.59635       6.78760       4.89349       3.20565       2.03322       1.21874      0.711834      0.361005      0.169538     0.0808067
  14   7 1723.5272    0.2990  0.2487  9.5028 -0.0117  0.0195   0.0142   0.0365    0.0398   0.0000   437.3096      -1.15980       13.7615       3.89190      0.804987      -1.55677      0.192303       2.69628      0.393862     -0.972934    -0.0640579     -0.283178     -0.117955     0.0672372    0.00267633     0.0155990    -0.0220271     0.0206322       1.89998       2.48545       2.79758       2.54709       2.51716       2.04675       1.88878       1.47392       1.19747      0.864524      0.543158      0.404022      0.236626      0.146779     0.0873785     0.0461586     0.0264823     0.0139264
  14   8 1870.8271    0.4757  0.3732  9.5722 -0.0082  0.0243   0.0205   0.0464    0.0521   0.0000   437.2283      -3.31376       11.3896       5.68873      -1.39948      -2.60006      0.227392      -2.61695     -0.307419      0.313530     -0.311684      0.305536      0.398709     0.0767301    -0.0713892    -0.0694123    0.00670825    0.00979505       2.40638       2.98346       3.46599       3.27533       2.55620       2.72461       2.33081       1.88708       1.28883       1.58126      0.832874      0.577056      0.509457      0.168371      0.171617     0.0771209     0.0293347     0.0202147
  14   9 2017.0258    0.6509  0.4946  9.8468 -0.0060  0.0200   0.0210   0.0471    0.0606   0.0000   438.6311     -0.769746       14.0681     -0.570579      0.746122       6.27794      0.166777      -2.78474      0.365611      -1.03446     -0.645071      0.668703      0.430301     0.0769558      0.179478    -0.0151449     0.0384727    0.00214824       2.11454       2.85083       2.63679       3.05416       2.60931       2.42355       1.87580       1.57264       1.26619      0.913158      0.651896      0.393636      0.267441      0.162613      0.102180     0.0585966     0.0304957     0.0140158
  14  10 2162.5291    0.8195  0.6296 10.2046 -0.0087  0.0242   0.0235   0.0539    0.0687   0.0000   436.5899      0.255834       12.9318      -2.82687      0.163132      -2.74233       2.33619    -0.0743052      -2.93338      -1.22366      0.924301      0.208602     -0.188596      0.100777    -0.0914927     0.0783980     0.0221553    -0.0265671       2.52464       3.33789       3.21706       3.52017       3.23573       2.83921       2.25745       1.81141       1.55102       1.01772      0.763916      0.488664      0.347903      0.191623      0.128438     0.0657790     0.0366079     0.0179011
  14  11 2305.7405    1.2192  0.7152 10.6566 -0.0002  0.0254   0.0321   0.0543    0.0737   0.0000   439.9161       1.52607       10.1418      -5.69927      0.714246      -2.76716      -1.48714     -0.298573      -2.73814      0.233018     -0.415194      0.860612     -0.132758     -0.134259    -0.0895115     -0.105084    -0.0463436     0.0308441       3.01456       4.29618       4.32792       4.60455       3.99617       3.37149       2.71179       2.06833       1.51710       1.13372      0.753072      0.504909      0.329629      0.195652      0.119816     0.0641625     0.0367693     0.0174421
  14  12 2446.7541    1.6413  0.8432 11.2087 -0.0019  0.0262   0.0405   0.0619    0.0857   0.0000   437.3404      -1.26510       12.9575       4.93056     -0.812593       6.05467      -1.46374      0.800322      -2.02335       1.01540      0.596222      0.338001     -0.284102      0.513529    -0.0315722     -0.106453    0.00807259     0.0224038       2.82592       3.61248       3.70580       3.63034       3.54895       3.00239       2.59413       2.10511       1.63590       1.28224      0.877492      0.540050      0.374191      0.222464      0.138790     0.0749475     0.0402063     0.0200252
  14  13 2587.3498    2.0517  0.8726 11.7315  0.0026  0.0243   0.0505   0.0644    0.0880   0.0000   439.3729      -2.35086       11.9208      -2.33416      -4.72122      -2.05548      -6.35844     -0.255985       2.00940     -0.845115     -0.326313      0.383829      0.100121    -0.0919600    0.00940266     0.0496271     0.0331838    0.00175121       2.80687       3.50627       3.66686       3.54355       3.33449       2.85233       2.62640       2.08451       1.64368       1.19703      0.813713      0.574977      0.367074      0.209347      0.132178     0.0708908     0.0372534     0.0192049
  14  14 2728.2214    2.6737  0.8148 12.2291 -0.0022  0.0307   0.0687   0.0610    0.1166   0.0000   439.7554      -4.93212       7.69345     -0.921104       1.84439      -4.14455       1.58768       2.03773      0.445410      -1.91840       1.32844      0.537241     -0.154895     -0.225306     0.0528977     0.0794390     0.0396079    0.00275200       4.36011       5.56845       5.11063       3.97952       3.30099       3.64879       3.81530       3.55515       2.84001       2.04070       1.34121      0.809793      0.453594      0.256615      0.128752     0.0705164     0.0364755     0.0170533
  14  16 3010.1321    3.9917  0.8542 13.0159 -0.0088  0.0261   0.1088   0.0642    0.1474   0.0000   434.1308       7.65908       7.23653      -7.03291       1.37621      -3.78579      -3.47594      -1.78184       1.75829      -1.01947       1.02393     -0.477490    -0.0146476      0.484111     0.0368286    -0.0748166     0.0264364     0.0543666       2.99527       3.97928       3.85397       3.92573       3.65488       3.43228       2.77611       2.20516       1.54506       1.19181      0.867893      0.623340      0.402673      0.259498      0.137641     0.0744962     0.0393326     0.0186509
  14  17 3150.5355    4.0703  0.9767 13.3516 -0.0021  0.0287   0.0993   0.0698    0.1095   0.0000   435.6135      -1.33334       11.5852       2.35699      -4.08375      -4.06283      -1.78986      -2.67008     -0.301327       1.79231     -0.742393     -0.923641     -0.118001      0.351229      0.293562    -0.0330775     0.0584080   -0.00446295       3.20692       4.22755       4.11157       4.41556       4.00897       3.38960       2.95606       2.40468       1.79326       1.37715      0.920737      0.656722      0.412650      0.257873      0.140370     0.0827749     0.0449767     0.0223149
  14  18 3290.7761    3.6024  1.3775 13.1504 -0.0112  0.0361   0.0774   0.0883    0.0869   0.0000   433.1722       2.69796       14.6272      -6.73603       2.21136      -7.18967       1.96794      -6.65186      -3.18846      -1.78893      0.639480     -0.906903      -1.34108     -0.313063      0.101123    -0.0663689    -0.0505762  -0.000478720       3.88060       4.92563       5.02617       5.30237       4.99463       4.34067       3.41129       2.83460       2.19350       1.72592       1.16480      0.747478      0.501546      0.317030      0.202761      0.114477     0.0593949     0.0290706
  14  19 3431.4795    3.1654  1.7946 12.8001 -0.0026  0.0402   0.0611   0.1069    0.0694   0.0000   438.2684      -4.37102       6.05039      -7.75004      0.241896     -0.351325       1.20410      -6.69551      -1.42981     -0.622085      -1.29632      0.978184     -0.740398      0.526247      0.444632      0.271421    -0.0168835    -0.0355344       4.54950       5.82498       6.04891       5.96236       5.70374       4.91220       4.25941       3.34724       2.63431       2.02390       1.35084      0.937842      0.604389      0.375983      0.224434      0.122611     0.0667123     0.0323272
  14  20 3572.2212    2.6021  2.8134 12.0707 -0.0012  0.0529   0.0403   0.1319    0.0563   0.0000   434.6617      0.648487       1.41208      -3.30542       3.84467      -11.8616       4.38326     -0.883206      -1.19449    -0.0135356     -0.738369       3.00071     -0.644583     -0.654538   -0.00326028      0.237291     0.0182400     0.0178876       5.37515       7.38204       7.59737       7.70848       7.11985       6.16375       5.58300       4.28189       3.51053       2.53082       1.84362       1.21207      0.789234      0.491485      0.287438      0.165100     0.0795585     0.0410961
  14  21 3713.0565    2.1804  4.2222 11.5547 -0.0041  0.0653   0.0287   0.1726    0.0473   0.0000   443.5779      -2.11138       7.54922      -23.3241       5.46193      -11.8451       11.4015      -1.88151     -0.951842      -3.33229      -1.82058       2.07442       1.19643     -0.931372     -0.251129      0.419531     -0.187767    -0.0417495       6.82736       9.22305       9.60430       9.40247       8.87715       7.88886       6.83292       5.56356       4.31012       3.22930       2.30566       1.54600       1.01773      0.612113      0.381956      0.206871      0.101777     0.0517867
  14  22 3854.2176    1.7893  5.7477 11.1742 -0.0036  0.0797   0.0217   0.2146    0.0427   0.0000   440.9885       11.9852       24.7072      -14.2347       1.15606      -3.30283       8.14856      -7.08107     -0.732643       3.32075       1.58285      -3.95960      0.871938      0.195091      0.314634      0.789329    -0.0436708     -0.115984       8.52904       11.0313       11.6529       11.6764       10.9997       9.91191       8.18270       6.86411       5.25154       3.98973       2.82279       1.93737       1.26898      0.796730      0.469378      0.268658      0.135057     0.0684443
  14  23 3995.3036    1.4906  7.2582 10.8816 -0.0015  0.0969   0.0179   0.2721    0.0426   0.0000   422.6234      -14.5222      -5.52599       13.0757      -15.9799      -9.34598      -20.8146      -10.4867       10.9383       5.10821      -5.84623      0.654233      0.694238     -0.455643      0.472051      0.192549     0.0806900     -0.160371       10.2525       13.5295       14.3058       14.5509       13.2027       11.9850       10.1621       8.22127       6.45959       4.81492       3.46013       2.34893       1.55845      0.965115      0.582377      0.323948      0.164052     0.0831101
  14  24 4136.9107    1.1926  8.4586 10.7864 -0.0035  0.1207   0.0154   0.3402    0.0372   0.0000   433.5037      -8.83420       11.5337      -14.8398       32.0523      -6.66591      -12.3795      -16.7083      -3.96088      -2.74024       3.34472      -2.81030     -0.639362     -0.797337    -0.0806079      0.101740    -0.0590301     -0.116700       12.7774       16.8594       17.8230       17.4475       16.7010       14.8151       12.7901       10.3950       8.25712       5.94072       4.45499       2.97853       1.98391       1.23620      0.733295      0.418410      0.201057      0.104887
  14  25 4278.5083    1.0494 11.9810 10.4692  0.0005  0.1659   0.0134   0.4637    0.0376   0.0000   467.9616      -36.7890      -37.5425       18.1817       40.6668      -27.8070      -12.3144      -16.9797      -5.83007      -13.4505       4.77833       7.66150      -4.38234      0.174122      -1.03941      0.196329    -0.0491676    -0.0318870       17.3621       22.9313       25.0169       24.0243       22.9967       20.7601       17.2749       14.2077       11.2878       8.06827       6.13103       4.08583       2.72007       1.70804       1.03299      0.579351      0.278664      0.143855
  15   8 1902.3342    0.4754  0.3665  9.4936  0.0008  0.0189   0.0166   0.0373    0.0507   0.0000   438.8844      -1.21736       11.5140      -1.40597      -1.24351     -0.448517     -0.236282      -1.49352     -0.353501     -0.583887   -0.00893343     -0.394830      0.164629      0.245879     0.0918957    -0.0163913     0.0294828     0.0150310       2.49732       3.36148       3.66020       3.65978       3.26198       2.78452       2.13602       1.76861       1.30491      0.954458      0.645298      0.431484      0.283458      0.167667      0.107504     0.0636729     0.0347601     0.0195404
  15   9 2049.5773    0.6603  0.5675  9.6746 -0.0056  0.0217   0.0189   0.0471    0.0710   0.0000   437.1671       2.62952       19.3771    -0.0372591      -2.52891      0.476236      0.974142     -0.764149       1.50324      0.236116     -0.281495     -0.322593    -0.0615982     0.0292523      0.215452     0.0723441   -0.00346559    -0.0195675       2.32300       2.95771       2.92692       2.85980       2.63748       2.48692       2.25628       1.84866       1.48549       1.04374      0.782084      0.572661      0.373506      0.234954      0.139915     0.0804513     0.0403345     0.0222226
  15  11 2339.5411    1.3033  0.7947 10.6923  0.0047  0.0239   0.0317   0.0585    0.0788   0.0000   439.6480      -3.60818       7.75472      0.470411      -1.07747       4.33887      -3.87655      -4.94830      -2.45579       1.63450       2.11117     -0.694277     -0.440258    -0.0670627      0.107786     0.0194979     0.0495983    -0.0326343       2.40881       3.30321       3.30332       3.27096       3.33468       2.83218       2.53691       1.94523       1.49319       1.11213      0.842974      0.588552      0.426613      0.253089      0.159589     0.0906815     0.0477150     0.0254253
  15  12 2481.0487    1.7311  0.9153 11.0633  0.0046  0.0261   0.0394   0.0633    0.0878   0.0000   437.3349      -3.58761       11.6429       1.94119       2.92311      -1.61316      -2.57266       2.77567       1.87956     -0.202842     0.0394959     -0.613529     -0.672301     -0.219650     0.0215167     -0.119973    -0.0127938   -0.00494926       2.58181       3.23690       3.37870       3.41847       3.22452       2.88353       2.63598       1.96193       1.64702       1.30699      0.876222      0.639652      0.440445      0.268000      0.171995      0.101548     0.0559515     0.0290758
  15  13 2622.3894    2.2090  0.8684 11.8647 -0.0056  0.0253   0.0533   0.0623    0.0826   0.0000   438.2492       4.69568       9.61590       2.76407      -5.55759     -0.245803      -1.10969      -2.94840      -3.95801      -1.52229      -1.50821       1.24626      0.288425     -0.271952      0.131494      0.176415    -0.0626389     0.0211182       2.73002       3.39834       3.72854       3.60740       3.39291       2.94516       2.63271       2.10940       1.61717       1.27793      0.932306      0.596988      0.403126      0.258657      0.158369     0.0946636     0.0518831     0.0277467
  15  14 2764.1668    2.9260  0.8289 12.2472 -0.0002  0.0250   0.0691   0.0585    0.0907   0.0000   433.8670       1.81405       19.9347       2.19646     0.0608873       1.52676      -4.21509      -4.14061     -0.896464      0.350208      0.437582     -0.338247     0.0768487     -0.178031     0.0225007     -0.148264     0.0423385     0.0109642       2.65679       3.36659       3.28559       3.23874       3.21922       3.11235       2.72706       2.02773       1.57611       1.09426      0.878950      0.658125      0.476812      0.301929      0.173933     0.0916137     0.0518548     0.0279321
  15  15 2905.7672    3.5221  0.7820 12.6921 -0.0068  0.0229   0.0860   0.0543    0.1192   0.0000   433.3132       4.53295       19.3628     -0.632310      -2.08863      -2.37414      -5.93429      0.647282       3.34182       1.19807     -0.849336    -0.0298403     -0.253559     -0.237337     -0.112796      0.146240    0.00790724    -0.0142636       2.28774       2.97790       3.01030       3.24814       2.95546       2.58556       2.31967       1.82508       1.50160       1.12307      0.824824      0.557317      0.363619      0.236639      0.151876     0.0877980     0.0495860     0.0268195
  15  16 3047.1065    4.2652  0.7044 13.0738 -0.0031  0.0230   0.1224   0.0541    0.1323   0.0000   435.9600      -2.84541       11.7105      -3.98636      -5.64052      -2.40589       3.19956      -3.37093     -0.813513      0.526080      0.321490     -0.630571     -0.686375     0.0478981     0.0414851     -0.295373     0.0242330     0.0147935       2.85108       3.41674       3.42982       3.18809       2.77357       2.75975       2.60853       2.19584       1.75350       1.37556      0.957887      0.642049      0.407082      0.256551      0.149186     0.0866649     0.0473182     0.0238981
  15  17 3188.0809    4.0204  1.0529 13.1629 -0.0069  0.0302   0.0977   0.0730    0.1442   0.0000   436.3001       4.72678       7.75003      -10.0095     -0.701759      -4.63602      -1.81709     -0.437627      -2.05251      -1.54540     -0.441984      0.264111      0.445633      0.223694   -0.00282132     0.0937659     0.0607420    -0.0102480       3.13742       3.94972       4.21399       4.30402       4.07801       3.59728       2.99391       2.37330       1.91463       1.45900       1.02896      0.711908      0.499490      0.317882      0.192915      0.116936     0.0679336     0.0361218
  15  18 3328.8458    3.5409  1.3712 13.1728 -0.0046  0.0342   0.0772   0.0879    0.0932   0.0000   439.3069       1.31565       14.4187       2.63560     -0.401624     -0.914419       4.95764      -5.49677      0.593087       1.36535       1.25228      0.379661      0.182375     0.0117350      0.167053      0.419473     -0.141915    -0.0559165       3.56666       4.68974       4.82378       4.94609       4.66451       4.09333       3.59164       2.96392       2.29023       1.73018       1.28803      0.852331      0.638037      0.379155      0.238328      0.142514     0.0770735     0.0405158
  15  19 3470.0040    3.0024  2.4898 12.2252  0.0005  0.0438   0.0467   0.1206    0.0690   0.0000   444.9857     -0.408382       6.70963      -4.12345       5.94528       6.84757       2.08286      -1.87222       1.84363     -0.981770       2.96222     -0.364984     -0.478549      0.461134      0.239477   -0.00664994   -0.00877801    -0.0718518       4.54078       5.94987       6.23077       6.36085       5.83397       5.34873       4.45915       3.77433       2.97009       2.24768       1.64116       1.14730      0.770255      0.498901      0.301778      0.186439     0.0970707     0.0531917
  15  20 3611.2154    2.5146  3.5066 11.6846 -0.0034  0.0536   0.0340   0.1449    0.0574   0.0000   439.0090      -16.9010       4.47026       5.99046     -0.511670      -2.41150      -8.33465      -3.82751      -1.26321      -3.92608       2.46543       1.47806     0.0731416      0.409288     -0.408649      0.235195     0.0987096    -0.0979555       5.73318       7.12762       7.73620       7.99484       7.35923       6.56824       5.56043       4.51265       3.70675       2.73586       2.02214       1.38009      0.935438      0.599082      0.377207      0.225430      0.126325     0.0673863
  15  21 3752.6542    2.1088  4.5049 11.3469 -0.0019  0.0651   0.0265   0.1698    0.0500   0.0000   439.9025      -9.68033       8.75038       15.6901      -2.93196      -22.1374       13.3920       7.35796      -2.02606       2.98704       2.30829      -3.38427      -2.52413      0.235689      0.216241     -0.669028     -0.157549     0.0714513       6.56677       8.55429       9.27828       8.97289       8.87198       8.01473       6.58950       5.53664       4.39832       3.31033       2.49443       1.71057       1.14632      0.769160      0.464477      0.274709      0.153685     0.0802981
  15  22 3894.1258    1.6947  6.3435 10.8672 -0.0012  0.0829   0.0193   0.2235    0.0452   0.0000   450.9323      -15.2254       30.5006       17.3734       5.97098      -18.6230       8.66849       10.8465       1.36561      -9.73959     -0.190071       2.47000      0.407818      0.164678      -1.24265      0.109446      0.158354     0.0818736       8.21045       11.1651       11.5994       11.6926       10.9405       9.99243       8.59733       7.20766       5.74187       4.36705       3.25738       2.21253       1.52538      0.974901      0.594448      0.359309      0.184646      0.100001
  15  23 4035.5417    1.4349  8.0437 10.6616 -0.0014  0.1022   0.0163   0.2711    0.0420   0.0000   441.5999       14.2894       11.1134      -3.07161      -1.04421       1.62189       13.9032       2.60313      0.984077      -9.39498      -10.1233       1.82770       3.61050      0.359070      -2.28470      0.195522      0.815370    -0.0165696       10.1194       13.2165       14.0685       13.7145       13.4615       11.8355       10.5993       8.75343       6.98677       5.44530       3.97493       2.77061       1.91964       1.21717      0.768709      0.453024      0.241091      0.128566
  15  24 4177.4346    1.2073 10.2617 10.4569 -0.0029  0.1281   0.0139   0.3563    0.0400   0.0000   447.5596       29.4007       30.2217      -37.5611       13.8547      -6.53938      -20.8577       12.7405      -13.5428      -3.69903      -2.17187      -3.46612       3.83072       3.55860     -0.682788      -1.30709      0.375643      0.188824       12.6947       16.5534       17.9357       18.0124       16.9109       15.2136       13.2482       11.0778       8.86160       6.60198       5.09219       3.44730       2.39695       1.57114      0.976663      0.577526      0.307325      0.166427
  15  25 4319.2899    0.9728 11.9783 10.4171 -0.0005  0.1662   0.0127   0.4680    0.0353   0.0000   431.4338      -1.38929       66.4298       30.2631       40.3731      -13.9102      -13.3462      -7.29494       10.6707      -4.12505       4.55562       2.18809      -1.82102     -0.480160     -0.166017    -0.0339168     -0.459115      0.226422       16.2937       21.3275       23.7542       22.6788       21.9963       20.1669       17.1119       14.2938       11.4583       8.54121       6.57265       4.53732       3.16139       2.05238       1.27953      0.765448      0.390801      0.211026
  15  26 4461.1446    0.8366 14.3373 10.2132  0.0018  0.2080   0.0105   0.5678    0.0318   0.0000   450.8064       7.97633       6.55783      -36.2048       3.70522       16.6804      -4.37419      -7.60777      -14.3314      -17.8284       7.37639       1.89229       1.57762      -1.40451      0.141710      0.888930       1.16291     -0.359369       20.6704       26.5809       29.7115       28.9176       27.7049       25.0096       21.6867       17.8978       14.3756       11.0529       8.21587       5.67505       3.95935       2.58992       1.62211      0.979254      0.511032      0.279733
  16   8 1933.1230    0.5239  0.4657  9.5158 -0.0059  0.0201   0.0165   0.0414    0.0524   0.0000   437.2697       2.13731       11.6120      -1.82308     -0.759139      -1.29152       3.28927     -0.445863      0.127523     -0.604188     -0.107917     0.0347819      0.394183      0.295681     -0.199879   -0.00218166     0.0574985    0.00633782       2.17558       2.54646       2.48349       2.31782       2.51614       2.47681       2.14701       1.72688       1.26919      0.989273      0.755357      0.595271      0.400252      0.284327      0.170393      0.103023     0.0612284     0.0348044
  16   9 2081.6310    0.7221  0.5216  9.9138 -0.0003  0.0201   0.0203   0.0427    0.0604   0.0000   435.9857      -5.75544       16.1575       1.04626      -3.90551     -0.149580      0.394956      -2.02614     0.0166470      0.314278     -0.108078     -0.160813     -0.209479    -0.0423363     -0.104828    -0.0769963    -0.0451220    -0.0414387       1.98798       2.61345       2.53023       2.58006       2.59377       2.42225       2.17504       1.66399       1.23204      0.938041      0.724202      0.587768      0.418004      0.271921      0.176107      0.102678     0.0592930     0.0324523
  16  10 2228.3970    0.9948  0.7611 10.3401 -0.0020  0.0248   0.0245   0.0559    0.0774   0.0000   432.6037     -0.589963       13.5416       3.62643       2.32188      -3.16043      0.176026      0.212392      -1.25268     -0.383017      -1.04511      0.291430       1.18215    0.00379822     -0.268069     -0.227598     0.0225028    0.00401254       2.34314       3.17980       3.04668       3.26712       3.36794       2.87472       2.46262       1.94971       1.53777       1.25543      0.953661      0.656257      0.454901      0.297225      0.190657      0.123010     0.0726061     0.0427277
  16  11 2372.5981    1.4202  0.8465 10.7246 -0.0006  0.0245   0.0338   0.0614    0.0784   0.0000   438.4712      -1.60088       6.83102      -3.42962      -1.80291       1.30086     -0.453419       2.27541      -2.10020      -1.08270     0.0755143     -0.907949     -0.819147     0.0700632     -0.102367    -0.0737975     0.0832461     0.0576484       2.68052       3.45226       3.39247       3.02898       2.93741       2.56938       2.52539       2.36614       1.95738       1.61973       1.16098      0.806882      0.488154      0.312975      0.186158      0.117913     0.0679171     0.0370816
  16  12 2514.8348    1.8283  0.8059 11.4200 -0.0119  0.0218   0.0436   0.0569    0.0725   0.0000   432.0127      -7.94048       12.7398       1.62827      0.524266      -2.38101       3.83316       3.03275      -1.99381      -1.44676     -0.827196     -0.172862      0.123771      0.591379     -0.259329      0.167136    -0.0586302     0.0122230       2.30516       2.90337       2.95613       3.11440       2.91456       2.57047       2.31799       1.90586       1.53356       1.16234      0.842577      0.609714      0.440106      0.277246      0.182646      0.104957     0.0610909     0.0344876
  16  13 2656.9182    2.3622  0.8771 11.6880 -0.0021  0.0238   0.0511   0.0579    0.0828   0.0000   437.7387       2.80633       11.8190      -3.80062     -0.237168      0.532332     -0.446605      0.896455      -1.45466     -0.736611      0.687720     -0.858719    -0.0383084      0.411821     0.0343422    -0.0271886     0.0231980    -0.0132533       2.20733       3.06559       3.22407       3.21201       3.04353       2.75481       2.31724       1.96374       1.58797       1.17979      0.887795      0.625815      0.438276      0.291206      0.182817      0.107333     0.0625923     0.0351008
  16  14 2799.5170    3.1400  0.8005 12.3338  0.0003  0.0219   0.0716   0.0536    0.0768   0.0000   435.6882      -1.49241       12.6455      -3.23448      -3.97851      -4.84307     -0.152601       2.50622      -1.70796    -0.0582910     0.0840445      0.618853     -0.197983     -0.544757     -0.155120     0.0533415   -0.00914821    -0.0485160       2.04069       2.64261       2.72462       2.97238       2.78440       2.31352       2.20949       1.80405       1.47225       1.05828      0.795179      0.596712      0.423235      0.260792      0.173344      0.104205     0.0595808     0.0331084
  16  15 2941.7849    3.6670  0.7827 12.6865  0.0049  0.0216   0.0852   0.0542    0.0890   0.0000   437.2006       1.38779       7.04692     -0.429501      -2.55175      -2.58918      -5.31636      -2.99295       1.80528     -0.354616      0.580259      0.520487     -0.656961     -0.131048     0.0188676      0.118808     0.0368821    -0.0202671       2.03358       2.79555       2.83209       2.91274       2.72253       2.31975       2.22391       1.74874       1.51131       1.09116      0.833166      0.577047      0.408292      0.269890      0.156685      0.100749     0.0585681     0.0310277
  16  16 3083.4786    4.1408  0.9996 12.4783 -0.0005  0.0248   0.0894   0.0634    0.1794   0.0000   440.4051       2.87197       9.99150       2.38248      0.313023      -5.85613      -3.76791      -2.79327       1.00674     -0.844441      0.155652     -0.670789     -0.315189      0.132688   -0.00863629    -0.0747556    -0.0723234     0.0619519       2.34204       3.10380       3.24617       3.30687       3.15193       2.69894       2.52750       2.07736       1.56742       1.27011      0.929249      0.698054      0.444480      0.309510      0.196434      0.119211     0.0687274     0.0367615
  16  17 3224.9494    3.9548  1.1844 13.2962  0.0005  0.0311   0.0945   0.0831    0.1225   0.0000   437.9885      -10.9086       18.0125      -4.43643      -2.48049      -2.26906     -0.202521   -0.00228409      -1.41298       1.49723      0.936961     -0.985335      0.127348    -0.0600404     0.0749956      0.244654    -0.0246111   -0.00676605       2.87264       3.92213       3.94490       4.11345       3.81629       3.50706       3.13832       2.54007       2.04391       1.64801       1.21407      0.881571      0.569372      0.392894      0.242931      0.162170     0.0914180     0.0504352
  16  18 3366.3346    3.4864  1.7474 12.4993 -0.0027  0.0370   0.0669   0.0980    0.1218   0.0000   445.9550      0.562892       8.23128      -8.51512      -4.60634      -5.16538       6.68449      -6.75397      -6.95459       2.44197     -0.810810      -2.77630      0.119365    -0.0496840      0.140273      0.181785     -0.139504    0.00500410       3.68945       4.75322       4.93373       4.84084       4.54833       4.17106       3.98403       3.20258       2.69635       2.06791       1.58121       1.08393      0.762536      0.495927      0.312494      0.187862      0.106925     0.0616943
  16  19 3508.0359    2.8680  2.3801 12.2659  0.0002  0.0447   0.0475   0.1164    0.0741   0.0000   438.5993      -7.00099       4.87045      -8.42415       7.85591     -0.785220      -1.30826      -4.23629       1.15506       2.18330       1.05936      -1.45149       1.25826     0.0961897      0.179397      0.399483      0.228775      0.180981       4.21769       5.65724       6.15747       6.14484       5.78332       5.23865       4.62363       3.71881       3.18945       2.30710       1.80746       1.26829      0.879232      0.601537      0.376705      0.227618      0.128608     0.0735497
  16  20 3649.7938    2.4239  3.4671 11.6418 -0.0009  0.0518   0.0328   0.1498    0.0595   0.0000   453.7494      -1.06996       13.2629      -8.75217       10.5408      -4.19223       4.04355      -1.90575      -4.98337      -4.35098       3.75813      -1.68325      -1.41841      0.817946      0.538619      0.135292      0.252340    -0.0447858       4.95750       6.47822       6.86780       6.81794       6.69670       6.10468       5.35029       4.40562       3.56290       2.78394       2.08867       1.52376       1.05887      0.707384      0.449246      0.275848      0.162380     0.0864096
  16  21 3791.5450    2.0286  4.9463 11.0415  0.0003  0.0651   0.0234   0.1784    0.0519   0.0000   428.6225      -2.69731       2.98325       2.33880       13.9011      -27.2176      -10.1141     -0.377253       10.1413       2.45815      0.557557      -3.80532      -1.96183      0.499734     -0.158617    -0.0641947     -0.111094     -0.253895       6.14139       8.13961       8.45710       8.76498       8.12497       7.63930       6.57916       5.65918       4.55242       3.52880       2.72897       1.89676       1.33646      0.911562      0.566117      0.347693      0.199042      0.110850
  16  22 3933.4886    1.6492  7.1550 10.7340  0.0009  0.0858   0.0177   0.2402    0.0429   0.0000   433.2893      -7.89313       16.7054      -4.82544      -12.1726      -2.48685      -4.31754       10.5404       7.00522      -1.72324      -3.29205       2.44388       1.79674     -0.540920     -0.735465      0.536577     0.0100585    -0.0572351       8.23362       10.5145       11.4551       11.0367       11.4056       10.1842       8.78896       7.39620       5.99895       4.60228       3.60018       2.49248       1.79888       1.17065      0.765937      0.471607      0.272074      0.152810
  16  24 4217.6616    1.1011 10.2905 10.4548 -0.0033  0.1339   0.0131   0.3670    0.0360   0.0000   406.2827       50.4001       45.7515      -29.8254       14.5841      -3.95927      -17.7782      -28.4065       17.9541      -3.91322      -5.90425      -3.53695       1.81467       1.84108      0.377385       1.50147     -0.145923     -0.369337       12.1813       16.1419       17.2421       17.4857       16.6072       15.5956       13.6767       11.4137       9.21744       7.26499       5.49169       3.99673       2.82918       1.92226       1.20701      0.764474      0.412456      0.236010
  16  25 4360.0176    0.9053 12.8408 10.3011 -0.0031  0.1791   0.0113   0.4861    0.0331   0.0000   440.9696       2.08579       45.6922       27.0972      -23.1792      -9.95055      -25.0052       8.75190       17.2806       5.94445      -1.89468      -2.14907       3.03958       1.16878      0.542988     -0.678323     -0.970553     -0.232218       16.4835       21.5682       23.1247       23.4195       22.5269       20.9095       18.2541       15.3953       12.6298       9.69848       7.62105       5.35709       3.89081       2.56900       1.68125       1.04847      0.577926      0.330967
  17   8 1963.3015    0.5411  0.4425  9.6526  0.0014  0.0194   0.0168   0.0426    0.0490   0.0000   437.0609      -2.56588       12.6219       3.29300       1.54242     -0.620257      0.704002     -0.763500       2.29324      0.493013     -0.559882      0.199559    -0.0327080     -0.142810      0.131916      0.172029     0.0467728    -0.0145082       2.06513       2.31872       2.08483       2.36234       2.70168       2.41392       1.84222       1.37180       1.18034       1.04703      0.866920      0.556171      0.391425      0.239914      0.179044      0.118665     0.0770063     0.0475100
  17   9 2112.9756    0.8149  0.5402 10.1065 -0.0043  0.0186   0.0225   0.0435    0.0544   0.0000   438.7516      -2.52059       11.0491      0.860587      0.700235      0.569306       3.02388      -1.97759     -0.211686       1.26249     -0.354295      0.105554     0.0994001     -0.257898     0.0184539      0.133728     0.0117147    -0.0279489       1.77887       2.30797       2.08176       2.34537       2.32096       2.11297       1.82966       1.51025       1.30098       1.04975      0.784815      0.546142      0.389435      0.271800      0.182500      0.111605     0.0694147     0.0388942
  17  10 2260.2739    1.0288  0.7533 10.4323 -0.0052  0.0230   0.0247   0.0536    0.0780   0.0000   439.9669       3.59618       14.3338       1.58972      -5.35776       1.32428      0.317133      -1.13798      0.626466      -1.54335      -1.59409     -0.418549      0.449918      0.256115     -0.239980     0.0623992     0.0996760     0.0203199       2.01062       2.63927       2.63469       2.77625       2.70007       2.50688       2.16404       1.90266       1.48472       1.17479      0.889991      0.688915      0.486961      0.330040      0.206887      0.143681     0.0872942     0.0491943
  17  11 2405.0315    1.5113  0.8309 11.1864  0.0005  0.0246   0.0357   0.0597    0.0735   0.0000   436.8671      -2.39130       15.9289      0.846251      0.559016      0.991807      -2.89443      -4.22222      -2.12832       1.94332       1.78172     -0.508253      0.595346      0.265071      0.168173     -0.263647      0.129791     0.0191686       2.26589       2.92647       2.73581       3.11139       2.87168       2.73343       2.24641       2.09877       1.63783       1.33211       1.00440      0.708011      0.531451      0.338168      0.230197      0.143161     0.0888757     0.0480861
  17  12 2548.1375    1.9197  0.8825 11.4689  0.0003  0.0229   0.0417   0.0582    0.0776   0.0000   437.3800      -5.00104       14.3316     -0.769170      -1.07236     -0.348924      0.449912      -1.60587     -0.963763     -0.581869       1.80007    -0.0687711     -0.897370     0.0121474     -0.372843     0.0788420      0.170620   -0.00933539       2.11913       2.80208       2.81977       2.98499       2.72216       2.58958       2.31747       1.98323       1.53674       1.26311      0.916933      0.694862      0.491295      0.346015      0.220242      0.139804     0.0812464     0.0459261
  17  13 2691.0121    2.5587  0.8773 12.1288  0.0033  0.0234   0.0564   0.0578    0.0766   0.0000   434.9997      -2.93434       9.32574     -0.223008      -5.42885       1.55591       1.67691       2.73859      -2.56715      -1.09775      0.800955     -0.200176      -1.29863     -0.335211    -0.0251239     0.0682388      0.137117    -0.0302488       2.17599       2.89467       2.81365       2.91051       2.92187       2.70352       2.42398       1.92814       1.64974       1.29898       1.01803      0.738849      0.514064      0.349880      0.220268      0.148694     0.0939937     0.0532414
  17  14 2834.3800    3.1576  0.8277 12.4599  0.0073  0.0223   0.0705   0.0538    0.0787   0.0000   438.3308      -2.43315       16.6260      -1.21536      -5.16725      -2.79842      -6.69667      -1.98057      0.916283     -0.850594      0.532869     -0.672823     -0.287803      0.392417      0.150807    -0.0363083    -0.0425967     0.0465379       1.99471       2.53630       2.68074       2.65679       2.78455       2.34864       2.19805       1.82260       1.46796       1.20833      0.885337      0.662600      0.459859      0.306701      0.208937      0.129902     0.0807485     0.0487665
  17  15 2977.2578    3.6534  0.8291 12.8700  0.0039  0.0241   0.0809   0.0552    0.0809   0.0000   441.4972      0.694632       10.7261      -2.43301      -2.82835      -3.15311      -1.64638      -2.37522     0.0231346       1.34431       2.47296     -0.221998     -0.560236      0.358243      0.330332     -0.192150     0.0252738     0.0583578       2.35177       3.10961       3.13868       3.05391       2.68500       2.47097       2.37880       2.17243       1.87755       1.50612       1.15781      0.782335      0.543744      0.350950      0.214958      0.145091     0.0757845     0.0476401
  17  16 3119.4003    3.9585  0.9839 13.0831 -0.0076  0.0246   0.0839   0.0620    0.0977   0.0000   437.8433       3.63489       11.4085      -2.98802     -0.714687      -7.70297       5.11745      -2.42309     -0.518744     -0.592910      -1.94974     -0.490239      0.419755     -0.152818     -0.164884      0.128111     0.0709233     0.0125310       2.20400       2.99658       3.01539       3.17351       3.04141       2.69207       2.49023       2.07635       1.65074       1.34780      0.960986      0.758385      0.510646      0.347117      0.228560      0.141649     0.0897025     0.0502148
  17  17 3261.4000    3.9089  1.2515 12.8951 -0.0027  0.0307   0.0811   0.0738    0.1330   0.0000   438.8825       3.11583       10.4825      -7.89414       3.36520       1.77418      -4.31929       3.04208       1.65518      -4.14555    -0.0489758     -0.958149      -1.27077       1.03961     -0.124590      0.124762      0.100198     0.0490444       2.59133       3.60298       3.82243       3.82845       3.69145       3.37535       2.96506       2.50060       2.07488       1.55102       1.21655      0.889593      0.642983      0.425617      0.279034      0.182313      0.104963     0.0609935
  17  18 3403.4182    3.3655  1.9055 12.6334 -0.0040  0.0395   0.0632   0.1018    0.1038   0.0000   442.5621      0.251145       6.20786       3.26456       3.34402      -5.08729      -4.27430      -2.13794      -1.51240      0.335563       1.23387     -0.817736     -0.209393      0.608957      0.127450     -0.391518      0.224154      0.132978       3.40586       4.66044       4.77632       5.07781       4.67920       4.49939       3.69600       3.38737       2.62886       2.14142       1.62391       1.19288      0.845441      0.584964      0.376193      0.247431      0.141975     0.0852267
  17  19 3545.4384    2.7612  2.8014 12.0290  0.0024  0.0485   0.0425   0.1261    0.0784   0.0000   429.5773       7.97073       7.00517      -7.41838       6.47034       3.32044      -4.85319      -1.69087       3.25059      -1.03999     -0.249420      0.858518      0.753772      -1.31322     -0.432066      0.863633     -0.179694     -0.311068       4.26689       5.56527       6.18834       6.11725       6.05699       5.42416       4.77775       4.11898       3.28855       2.60928       2.01216       1.46989       1.04458      0.729519      0.462914      0.307181      0.180004      0.104708
  17  20 3687.8280    2.3189  4.1126 11.4242 -0.0005  0.0569   0.0286   0.1527    0.0615   0.0000   436.4870       2.42976       21.0121      -5.45188     0.0668312      -9.83279      0.423876      -3.11454      -2.85824       3.93396      0.396329      -1.44738     -0.634991     -0.276861     -0.630668      0.202219     -0.243441    0.00448347       5.13013       6.66043       7.31581       7.32240       7.10764       6.49387       5.66903       4.88133       4.00233       3.17338       2.42647       1.76018       1.28735      0.843473      0.570951      0.363011      0.215488      0.125805
  17  21 3830.0901    1.9053  5.5984 10.9782 -0.0011  0.0690   0.0208   0.1952    0.0498   0.0000   437.1261       21.3471       16.2736      -11.6524      -7.18877     -0.521327      -7.36129      -19.4235      -3.84728     -0.378899      -2.89396      -2.69911      0.608802     -0.218270     -0.464772     -0.410834    -0.0364276    -0.0515759       6.04503       8.18366       8.69599       9.01309       8.72454       7.83153       6.82412       5.99108       4.78368       3.84572       2.88355       2.15416       1.55469       1.03772      0.702744      0.444117      0.256490      0.153067
  17  22 3972.5119    1.5941  7.1488 10.7282 -0.0040  0.0853   0.0167   0.2333    0.0420   0.0000   436.4027      -20.5107       10.2846     -0.389229       9.10918      -12.9769       1.11552       4.82004       22.1645      -2.30659      -8.06312      0.667466       6.75863      0.669058      -2.10125     -0.549343     -0.109191      0.453218       7.54520       9.83888       10.4256       10.6651       10.5567       9.72337       8.60120       7.08780       6.06029       4.78547       3.66894       2.74278       1.93504       1.32008      0.872009      0.563593      0.344270      0.200441
  17  23 4114.6085    1.2633  9.1140 10.6088 -0.0013  0.1130   0.0139   0.3079    0.0361   0.0000   446.2896       44.6078       9.59764      -10.9186       21.7694       2.56379       10.8745      -8.26437      -2.61413      -6.71940       5.42652      0.350151      -1.81934     -0.780572     -0.925615     -0.419600       1.03814      0.180764       9.52990       13.1198       14.0425       14.2889       13.9337       12.7688       11.3161       9.53562       7.87063       6.27169       4.83399       3.58380       2.54878       1.74692       1.15792      0.746602      0.429169      0.254107
  18   8 1992.8303    0.5938  0.4893  9.6764 -0.0001  0.0198   0.0169   0.0426    0.0529   0.0000   438.0152       2.59223       12.0745      -1.84120      0.556788      -2.25820       2.85864      0.841763     -0.648188     -0.292771      0.826021      -1.06245     -0.334894      0.450041      0.230030     -0.133131     -0.137514   -0.00824020       1.68215       2.16075       1.97395       2.37295       2.16931       2.13601       1.81522       1.64533       1.28746      0.955127      0.762244      0.573387      0.454407      0.316071      0.210113      0.138952     0.0914800     0.0522724
  18   9 2143.7498    0.8080  0.6040 10.0669  0.0015  0.0191   0.0205   0.0451    0.0563   0.0000   439.8308      -2.24589       12.1390     0.0703043      -3.29111       2.34651    -0.0267435     -0.137406      0.803094      0.769196      0.295872      0.178428      0.400732      0.443566    -0.0911016     -0.300342     0.0545552    0.00953363       1.60697       2.11886       2.13336       2.33747       2.15597       1.89731       1.80107       1.59598       1.32843       1.06991      0.822692      0.610687      0.451398      0.296670      0.197352      0.134114     0.0790462     0.0486608
  18  10 2291.6077    1.1312  0.8156 10.6092  0.0001  0.0237   0.0254   0.0534    0.0725   0.0000   439.6014    -0.0731807       10.0987     -0.366562       3.93090       1.36620      -2.44856     -0.872434     -0.299315      -1.17509       1.13989     -0.519741     0.0554044     -0.215800      0.407920     -0.324550    0.00228597     0.0691027       2.03027       2.64551       2.90674       2.70385       3.10907       2.47709       2.28835       2.03999       1.53944       1.31704      0.944231      0.742154      0.539496      0.363893      0.252683      0.164867      0.104920     0.0632767
  18  11 2436.8228    1.5605  0.9384 11.0948 -0.0001  0.0252   0.0331   0.0610    0.0882   0.0000   435.3471     -0.230662       12.9657      -2.76838       3.54845       1.53839      0.999389     -0.287942       1.01336      -1.34848       1.25620       1.70826    -0.0345456     -0.136723     -0.161694      0.260769    -0.0647624   -0.00839912       2.36077       3.03581       3.57302       3.57662       3.41395       3.05621       2.52788       2.28239       1.78443       1.30917       1.08077      0.796863      0.524661      0.387138      0.261132      0.169318      0.100167     0.0616382
  18  12 2580.8490    2.0279  0.9467 11.5429 -0.0027  0.0234   0.0416   0.0580    0.0744   0.0000   434.6423     -0.560771       17.6298       2.43322      -3.93059      -1.09173       3.05923     -0.375283       1.45495      -3.38816     -0.932188      0.637638      0.181520    0.00555137    -0.0619920    -0.0110728     -0.240507    -0.0376367       2.16435       2.76953       3.01228       3.05878       2.95917       2.66371       2.36152       1.97404       1.69316       1.36326       1.00398      0.745970      0.553635      0.371329      0.250261      0.163265      0.101317     0.0643420
  18  13 2724.7132    2.6947  0.8262 12.3147  0.0057  0.0222   0.0607   0.0549    0.0696   0.0000   436.3845     -0.871718       16.2076     -0.887125      -1.61785     -0.427700      -7.00506      -4.46876     -0.429129      0.360849     0.0768260      -1.36690     -0.169243      0.543519      0.207900      0.389511    -0.0460440    -0.0167771       1.80151       2.56837       2.60234       2.69466       2.62147       2.42286       2.13196       1.88653       1.51783       1.18975      0.946905      0.716480      0.506860      0.353190      0.234584      0.151834     0.0946704     0.0606974
  18  14 2868.6297    3.3922  0.7792 12.7105  0.0064  0.0217   0.0751   0.0500    0.0709   0.0000   440.3821      -2.22259       18.4707      -5.66712      -3.02079      -3.26741     -0.813267      -1.79118     -0.993576      -1.16786       1.48021      -1.38133     -0.981311      0.584159    -0.0462517      0.271207     0.0938873    -0.0316159       1.81685       2.57432       2.51758       2.89932       2.53669       2.43608       2.09655       1.86736       1.50513       1.17133      0.943079      0.688239      0.500680      0.327811      0.235312      0.145622     0.0950518     0.0564577
  18  16 3154.9021    3.9572  1.0172 13.2520 -0.0031  0.0261   0.0827   0.0651    0.0760   0.0000   439.6071       4.15767       5.61371      -1.46064     -0.997943      -9.50793       4.28521      -4.43984      -1.15000     -0.557185     -0.736602     -0.603422    -0.0824030     0.0186289     -0.436793    0.00846449    0.00558381     0.0934413       2.05602       3.00464       2.82093       3.19547       2.91624       2.88743       2.52699       2.10281       1.72226       1.28680       1.07903      0.761186      0.597175      0.399440      0.278678      0.177497      0.113496     0.0698599
  18  17 3297.3734    3.5930  1.3594 13.0535 -0.0028  0.0308   0.0685   0.0785    0.0855   0.0000   435.2691      -2.44876       8.67112      0.968332       1.03071      -6.28884      0.491676      -3.32542      -1.73223      0.798463      -1.61980      0.440740      0.247441     -0.220588     -0.354063      0.128367      0.285335     -0.100114       2.46954       3.43414       3.40632       3.57538       3.63151       3.14174       3.02103       2.36630       2.14159       1.63006       1.31570      0.949289      0.700223      0.492348      0.332070      0.213768      0.136127     0.0834768
  18  18 3439.9782    3.2353  2.0454 12.2355 -0.0012  0.0366   0.0540   0.0987    0.1055   0.0000   435.4918       6.03842       14.1655      -1.75233       1.25658      -3.54787      -3.26703      -3.34572      0.870439      -5.50535      0.379660      0.632653     -0.373644      0.876223    -0.0553042      0.247614     0.0898158     -0.186602       3.04411       4.08793       4.33211       4.33660       4.41467       3.91151       3.59090       3.05950       2.56188       2.07282       1.60818       1.19434      0.864321      0.620230      0.408705      0.270243      0.162193      0.100342
  18  19 3582.6099    2.7358  3.1249 11.6324  0.0004  0.0474   0.0370   0.1254    0.0858   0.0000   439.5206       9.74622       12.1989      -7.32488      -8.93702       5.80359       4.84975      -8.94469     -0.333169       7.06588      0.103718       1.32471     -0.922293     -0.686165      0.396400     -0.345806     -0.149856      0.298374       3.89737       5.32726       5.50665       5.72472       5.63898       5.14365       4.72436       4.03830       3.28963       2.69758       2.04976       1.52961       1.16198      0.810675      0.555841      0.358041      0.215204      0.129789
  18  20 3725.3940    2.1979  4.6356 11.1957 -0.0007  0.0591   0.0247   0.1597    0.0580   0.0000   442.8417     -0.242513       2.31383      -4.70057       10.9549      -7.88493      -5.28998      -7.74559       5.36072      -6.38045      -3.29745      -2.92809       2.89906      0.849113      -1.44145      0.131571      0.605789    -0.0978960       5.03931       6.38239       7.10004       7.08260       6.95576       6.46379       5.71870       4.93461       4.26291       3.33532       2.62099       1.98885       1.41919       1.00058      0.696063      0.450443      0.271728      0.166858
  18  21 3868.1726    1.8135  5.8743 10.9063 -0.0007  0.0710   0.0192   0.1927    0.0472   0.0000   447.5253       10.2539       6.32235      -10.1588       13.8646      -15.6084      -11.7990       8.02005       6.27001       2.88633       3.50727      0.229649      -1.71115       1.27925       1.62920     -0.554560     -0.532858      0.370439       6.00720       7.72673       8.58095       8.71725       8.43321       7.91120       7.02026       6.06887       5.02081       3.98980       3.13657       2.34858       1.75859       1.20361      0.839500      0.547847      0.335040      0.202629
  18  22 4010.8723    1.5004  8.1357 10.5453 -0.0016  0.0912   0.0146   0.2452    0.0408   0.0000   440.2927       9.39816       21.4842      -13.8355       1.54492       4.06087      -9.68828      -6.44651      -2.00426      -2.58999      -5.40986     -0.996125     -0.927185      -1.49657       2.96981      0.519470     -0.775975    -0.0199328       7.56018       9.85397       10.7823       11.0852       10.7202       10.3089       8.72797       7.67668       6.37695       5.12253       4.04812       3.01648       2.21600       1.55566       1.06661      0.700365      0.429403      0.264629
  18  24 4296.8724    1.0484 12.5895 10.3537  0.0015  0.1486   0.0108   0.4163    0.0314   0.0000   456.7577       23.3306       29.6121      -30.4276      -9.30281       7.67499      -35.0578      -7.54645       7.06411       5.71604       2.41889      -2.78154      -1.32654      0.398986       2.62702      0.959508     -0.649084     -0.285617       12.0171       16.3148       17.4185       17.5980       17.4806       16.3618       14.5562       12.6711       10.5403       8.31077       6.72609       4.99836       3.76257       2.60370       1.82012       1.17276      0.711397      0.434685
  18  26 4582.5638    0.7034 17.8187 10.0854 -0.0001  0.2629   0.0069   0.6436    0.0238   0.0000   469.6976       42.0359       16.3643       14.2775       41.2245      -31.4478     -0.175878       35.6091       7.90448      -6.04420      0.625300      -14.2228      -8.67421       3.40890      -1.52934      -2.18636     -0.335843      0.375316       20.6951       29.1483       30.1935       32.5778       30.5613       28.9226       25.3867       22.5722       18.5979       15.2576       11.9432       8.99717       6.67514       4.63313       3.27660       2.08610       1.24092      0.764812
  19   6 1709.3573    0.2833  0.2115  9.3726 -0.0038  0.0148   0.0121   0.0257    0.0324   0.0000   437.1603     0.0744581       14.7288      -2.49148      -4.34509      0.584110      -1.01630     -0.715297     -0.656639      0.757046     -0.297835     -0.110379      0.170667      0.204235      0.226754    -0.0138950   0.000121804     0.0583209       1.20979       1.51985       1.88537       1.71034       1.63754       1.57338       1.26691       1.19676       1.01385      0.841494      0.653591      0.476652      0.370929      0.238285      0.165617     0.0985721     0.0714781     0.0441090
  19   7 1867.2870    0.4567  0.3929  9.5348 -0.0016  0.0167   0.0136   0.0347    0.0427   0.0000   439.9516      0.784751       13.2806     -0.762217      -1.21805      0.869800      0.105062      0.163817    -0.0536574      0.456269      0.418011      0.325480     -0.412735     -0.136191     -0.169295      0.100003     0.0473445     0.0673211       1.36978       1.83700       2.03101       2.08195       2.09029       1.83025       1.71823       1.35792       1.18509      0.952040      0.688685      0.530398      0.407196      0.288142      0.209246      0.141054     0.0798128     0.0543106
  19   8 2021.7532    0.6458  0.5279  9.7110 -0.0042  0.0195   0.0169   0.0400    0.0571   0.0000   440.0915      -4.10357       15.6151       1.15552      -3.13570       1.05310       1.94621      -1.15552      0.358166       1.07582     -0.275178     -0.191426     -0.283632     0.0948441     -0.483194    -0.0633492     0.0338330   -0.00946292       1.71284       2.34921       2.46812       2.71956       2.67211       2.38453       2.06716       1.59121       1.40111       1.09832      0.838646      0.573188      0.438651      0.332748      0.220426      0.143323     0.0944338     0.0605437
  19   9 2173.7434    0.9187  0.6337 10.1547 -0.0006  0.0187   0.0218   0.0444    0.0565   0.0000   437.2000       4.40314       9.59614      -2.65053      -6.42645      -2.05960     -0.517521     -0.456160      0.898004      0.758158     -0.384034     -0.345945      0.507759      0.102869     0.0874801     -0.241181  -0.000487990    -0.0703231       1.57454       2.07942       2.25160       2.31029       2.21895       2.03906       1.88958       1.46367       1.37084       1.04667      0.858745      0.610655      0.482550      0.308941      0.228780      0.150132     0.0925872     0.0604983
  19  10 2322.3294    1.2585  0.7848 10.5142  0.0002  0.0216   0.0276   0.0498    0.0698   0.0000   440.1393       1.20948       18.0132       1.77144       1.81501      -2.26840     -0.351298      -2.64703    0.00561555      0.815793      0.872794      0.720815     -0.167622    -0.0517783     0.0543290      0.335882      0.255102     0.0977756       1.71944       2.35005       2.32489       2.66019       2.52206       2.29460       2.17985       1.67448       1.52502       1.11684       1.00793      0.671486      0.541681      0.347072      0.255194      0.173651      0.113088     0.0723079
  19  11 2468.1425    1.6978  0.9401 11.2289  0.0020  0.0259   0.0355   0.0593    0.0839   0.0000   437.6673     -0.513828       10.1200      -4.03692     -0.657976      0.421123      -6.09638     -0.988870      -1.30200    -0.0216164       2.16732       1.09723    -0.0978422     -0.239858     -0.269122      0.180068    -0.0188576     -0.133336       1.88509       2.82245       2.61753       2.96155       2.84512       2.63321       2.34312       2.01720       1.73620       1.46016       1.15255      0.840866      0.623917      0.427310      0.307342      0.199176      0.125755     0.0800296
  19  12 2613.0751    2.1940  0.8726 11.9734 -0.0027  0.0216   0.0478   0.0564    0.0729   0.0000   438.2668      -2.37487       11.1596      -4.16808     -0.113277      0.751962      0.904371      -3.58527       1.62234      0.361215      0.303981      -1.60418     -0.129599    -0.0976673      0.278075      0.183116     0.0768027    -0.0204499       1.79337       2.32972       2.43428       2.55891       2.47180       2.33818       2.08352       1.83724       1.47175       1.20340      0.985621      0.745927      0.561148      0.361070      0.271471      0.177904      0.117941     0.0754530
  19  13 2757.9268    2.8506  0.8802 12.0834  0.0010  0.0220   0.0586   0.0536    0.0754   0.0000   437.1923       1.21119       11.5909     -0.660973       1.33193      -1.10288      -2.75847      -1.92394       3.92567      0.271695      -1.54682      0.658110     -0.334547     -0.156264     0.0456429    -0.0794894     0.0455290    0.00552452       1.71301       2.39688       2.57987       2.51036       2.71186       2.29346       2.20027       1.79379       1.47280       1.25034      0.923588      0.727335      0.529290      0.368789      0.249350      0.170169      0.108695     0.0725209
  19  14 2902.5017    3.4992  0.7653 12.6702 -0.0016  0.0204   0.0744   0.0478    0.0719   0.0000   441.3985    -0.0620283       10.8348      -1.86962      -1.73668      -3.42633      -1.29249      -1.80428      0.635802       1.21063       1.22501       1.19096      0.410912     -0.369350     -0.348120     0.0503272     0.0246149    -0.0922630       1.68371       2.30121       2.43135       2.59632       2.36630       2.20752       2.04474       1.76292       1.48057       1.19699      0.907258      0.739889      0.496289      0.371820      0.260328      0.168221      0.101791     0.0682924
  19  15 3046.5616    4.0386  0.8783 12.9020 -0.0004  0.0215   0.0820   0.0542    0.0769   0.0000   438.5305      -3.44556       8.69239     0.0331660       4.48535      -4.91011      -1.14182      -1.67187     -0.639321     -0.191454      0.680578      -1.35995      0.250500      0.879016      0.337870    -0.0157128    -0.0481306      0.110154       1.80563       2.35631       2.46164       2.40640       2.46841       2.32931       1.98415       1.85123       1.48812       1.26454       1.00127      0.785144      0.565287      0.387251      0.250827      0.175423      0.117922     0.0741297
  19  16 3189.8672    3.9861  1.2016 13.0386 -0.0036  0.0282   0.0750   0.0677    0.0816   0.0000   437.3644       8.91527       10.1889      -3.22934      -1.37272      -9.01932       4.14536      -3.12746     -0.649672       2.79784       1.98621       2.21177      -1.18289    -0.0531106     -0.129005      0.279120    -0.0742943    -0.0458793       2.28627       2.97227       3.08575       3.24897       3.29016       2.87913       2.75466       2.37564       1.88446       1.58487       1.22126      0.905898      0.730960      0.496026      0.359397      0.234274      0.151548     0.0979694
  19  17 3332.9324    3.4742  1.6646 12.7514  0.0001  0.0325   0.0574   0.0861    0.0652   0.0000   441.2412       1.37530       12.8839      -4.81918       3.09982      -2.16719      -5.42484      -1.39464     0.0531224      -2.89617       3.54148       2.15366      0.701351     -0.317428     -0.489350      0.123680     -0.173338    -0.0298446       2.53286       3.49284       3.55791       3.74508       3.64539       3.40496       3.11761       2.67943       2.22491       1.87760       1.48401       1.13235      0.840095      0.578959      0.416510      0.274104      0.175253      0.111917
  19  18 3476.2229    2.9649  2.2841 12.3212 -0.0005  0.0399   0.0445   0.1017    0.0692   0.0000   445.1963      -1.63145       10.3415      -4.82682      -1.00343       2.06977       6.40423      -3.44868      -1.64285      -1.01582       1.10576       1.33796      0.770371     -0.394395     -0.250710      0.585540      0.237873    -0.0937811       3.11746       4.20117       4.54793       4.47724       4.58004       4.13283       3.78660       3.34445       2.75896       2.26890       1.78624       1.39244       1.01612      0.736643      0.486291      0.339193      0.213670      0.136036
  19  19 3619.3953    2.5033  3.4232 11.6074 -0.0021  0.0506   0.0318   0.1288    0.0654   0.0000   439.1245      -1.71447       2.49062      -4.46727      -4.73110      -4.79349       7.07250      -1.27049     -0.273019      0.358693     -0.605612      -1.19847      -2.71409      -1.03921    0.00938790      0.186213     -0.177684    -0.0201609       3.81239       5.21602       5.57379       5.69994       5.56257       5.35414       4.77846       4.12083       3.50133       2.85354       2.28696       1.75112       1.31311      0.932269      0.641519      0.443665      0.273267      0.176247
  19  20 3762.4591    2.1030  5.1966 10.9170 -0.0002  0.0608   0.0215   0.1652    0.0571   0.0000   447.2729      -1.43795       12.9146      0.954752       8.46465      -11.1448     -0.312166       5.56884      -1.36509       4.42277      -1.86452      -2.61773     -0.811737      0.123037     -0.788216      0.550517      0.208508     0.0674631       4.92669       6.42260       6.88375       6.95542       7.13654       6.50749       5.89984       5.09902       4.33992       3.50403       2.83703       2.13019       1.60172       1.12266      0.811299      0.533586      0.339498      0.215713
  19  21 3905.8096    1.7576  6.8651 10.6642 -0.0004  0.0760   0.0168   0.2056    0.0445   0.0000   435.3004       3.10243       11.9805       12.9565      -3.83749      -9.66540      -3.83149      -12.1145     -0.147984      -1.44614      -6.75426      -2.73247      -2.24081      0.497838      0.164072      0.676394     -0.801654    0.00840059       5.95273       8.16954       8.67112       8.90801       8.65237       8.33959       7.32140       6.44918       5.37839       4.41621       3.48441       2.71571       1.99622       1.43802      0.965720      0.662293      0.422192      0.263482
  19  23 4192.0876    1.1550 10.6742 10.4939 -0.0003  0.1217   0.0119   0.3500    0.0317   0.0000   421.0218       15.2346       32.2663      -5.32486       9.28260       17.0347      -14.3071      -27.5089       15.6567       12.7375      0.200202      -9.39179       4.03977       4.92144       1.33927      -1.16106     -0.760562    0.00750694       9.41594       12.7510       13.7243       14.3216       13.8301       13.0894       11.5053       10.3620       8.67835       7.18302       5.59750       4.38121       3.26622       2.31277       1.60205       1.07336      0.685605      0.426326
  19  24 4336.0402    0.9133 12.6200 10.3686 -0.0022  0.1622   0.0101   0.4463    0.0291   0.0000   435.7624      -26.8662       28.1341      -7.49910       8.59486       21.4728       14.9529       7.83029      -9.94291      -23.4348      -3.28204      -1.87789     -0.429873       7.64795      -1.03544      -1.43992      0.273997     -0.373397       12.4534       16.9299       18.4826       19.0074       18.6720       17.2443       15.7137       13.6640       11.5233       9.32915       7.48996       5.70285       4.34431       3.09124       2.18122       1.46546      0.907355      0.563277
  19  25 4479.5521    0.7650 15.4834 10.2388 -0.0004  0.2161   0.0081   0.5583    0.0253   0.0000   450.3960       1.01083       18.0677       29.5833       19.3822      -34.3580      -25.8768      0.816273      -11.6649      -10.8002     -0.730288      -12.9848      -8.91036      -4.89899       2.45323      0.464137     -0.276076    -0.0466730       16.3615       21.8420       24.1387       24.7056       23.6559       23.2158       20.3728       17.9543       15.3864       12.5643       10.0333       7.76754       5.83833       4.18569       2.97087       2.00535       1.21272      0.770222
  19  26 4622.6101    0.6571 18.0655 10.0358  0.0013  0.2680   0.0065   0.6494    0.0220   0.0000   443.5510      -10.1408      -16.1830       1.79317       12.1064      -16.7222       39.2135      -7.90729      -8.97321      -7.65496     -0.377371       9.89674       2.64932      0.540129       2.36039       2.54969       1.42076       1.33837       20.3068       27.9596       29.9586       31.4111       30.1762       28.4645       25.6632       22.7029       19.1042       15.6637       12.6920       9.51187       7.30602       5.18954       3.69101       2.44878       1.50297      0.938000
  20   6 1734.1738    0.3347  0.3087  9.3178  0.0016  0.0161   0.0115   0.0333    0.0359   0.0000   437.8868     -0.868729       16.1394      0.325471      -2.36023      0.247039      0.131993     -0.748769     -0.811553      0.556722     -0.379402     -0.405970     -0.400891    -0.0988329    -0.0903626    -0.0485180     0.0427297     0.0585754       1.20109       1.62125       1.70674       1.73459       1.87307       1.52571       1.46980       1.29248       1.11198      0.996832      0.766351      0.593586      0.462008      0.341302      0.193342      0.134137      0.105334     0.0770343
  20   8 2050.0304    0.6862  0.5515  9.7936 -0.0041  0.0188   0.0172   0.0429    0.0522   0.0000   437.3156      -1.82629       18.1697       2.16144      -2.54497      -3.38528      -2.55174     -0.841847       1.25067     -0.256895     -0.521730     -0.711494      0.318798      0.276626     -0.230408     -0.243135      0.107166    -0.0417198       1.30164       1.80593       1.93421       2.08880       1.96017       1.87421       1.64653       1.65374       1.17839      0.979862      0.781836      0.724538      0.515492      0.341906      0.215444      0.167926      0.119769     0.0809037
  20   9 2203.0894    0.9268  0.7873 10.2189  0.0003  0.0223   0.0198   0.0496    0.0673   0.0000   437.6144      -3.48806       17.4404       1.45175      0.273852      0.555732     -0.717127       1.31842      -1.30081     -0.875500     -0.333114     -0.184173    -0.0753090     -0.177638     0.0183172    -0.0946417     0.0715482     0.0440157       1.62921       2.16364       2.35351       2.30739       2.38598       2.25548       1.99878       1.78889       1.51778       1.18634      0.958385      0.764627      0.562878      0.426789      0.298403      0.197691      0.139048     0.0890690
  20  10 2352.4305    1.3358  0.7781 10.8322  0.0010  0.0222   0.0284   0.0479    0.0653   0.0000   434.4324      -2.11932       16.7281     -0.607212    -0.0146436     -0.632780      0.773002      0.432099      0.117561      -1.13390    -0.0443929      0.401845      0.441318     -0.446805     -0.528715      0.411312      0.396246    -0.0151599       1.55569       2.18631       2.21717       2.37529       2.48567       2.06478       2.04931       1.66960       1.46340       1.20913      0.939363      0.712190      0.568316      0.411384      0.285913      0.210886      0.129684     0.0784720
  20  11 2499.0022    1.7752  0.8651 11.3530  0.0006  0.0208   0.0366   0.0561    0.0743   0.0000   436.7203       1.64019       12.2125      0.715300      0.780979     -0.377109      -5.06655      -1.56988       1.68728       2.53723       1.71924    -0.0143774      0.575921    -0.0284748      0.143553    -0.0154579      0.200338     0.0517469       1.65058       2.18778       2.31138       2.22799       2.33344       2.12079       2.07100       1.76694       1.55342       1.25484      0.920260      0.703126      0.581327      0.430634      0.320567      0.220226      0.142670     0.0876799
  20  12 2644.8113    2.3208  0.8774 11.9596 -0.0012  0.0229   0.0467   0.0532    0.0817   0.0000   439.7563       2.48753       16.3093      -2.09205     -0.493674     -0.150711       2.59783      0.101422      -1.83849      -1.07133      0.593254      0.157108      -1.16189     -0.391931   -0.00233286      0.107796    -0.0849582    -0.0685592       1.65152       2.37348       2.31331       2.42346       2.45569       2.29974       2.14972       1.86374       1.52037       1.27962      0.972090      0.792282      0.589131      0.455379      0.302401      0.204785      0.137880     0.0944740
  20  13 2790.6891    2.9893  0.9177 12.3231 -0.0001  0.0209   0.0591   0.0564    0.0750   0.0000   440.3063     -0.994786       9.01439       2.50486      -1.88819      -2.12179     -0.850137      -4.41564      -3.33363       2.25978       2.10644      0.790463      0.101471      0.171287     -0.566750      0.269099     0.0488975    -0.0470751       1.66198       2.19745       2.35947       2.40435       2.31936       2.14862       1.92567       1.75675       1.51109       1.27634       1.01769      0.768010      0.575537      0.420580      0.288561      0.189681      0.130225     0.0796827
  20  14 2935.9693    3.6777  0.7394 12.9996  0.0032  0.0206   0.0801   0.0474    0.0642   0.0000   440.6445       1.70151       9.46156      -2.44225     -0.392385      -4.20289      0.556882      -1.14929      -2.14773       1.11512       2.58197      0.223586      -1.78465      0.129259      0.504185     -0.169498     0.0810726    -0.0848561       1.44632       2.12432       2.09646       2.26661       2.29461       1.93795       1.92141       1.62593       1.45881       1.11968      0.904039      0.699129      0.491682      0.418194      0.273676      0.199930      0.119839     0.0802807
  20  15 3080.4480    4.0822  0.8627 13.0624 -0.0027  0.0207   0.0812   0.0523    0.0718   0.0000   436.0574       2.42150       11.5348      -3.01836     -0.385613      -1.31082       3.71844      -1.55848      0.142569      -1.99431      0.113431      -1.43560      0.507649     -0.204178     -0.328787      0.152618     0.0658908     0.0515930       1.53593       2.11805       2.17077       2.30357       2.23851       2.15768       1.89987       1.73604       1.38280       1.17426      0.924060      0.730972      0.529053      0.391242      0.283112      0.189789      0.124887     0.0827560
  20  16 3224.4177    4.0205  1.1269 13.1220  0.0001  0.0258   0.0745   0.0628    0.0773   0.0000   435.3785       3.46812       17.2957      -5.68241     -0.381151      -3.11898      -1.74671      -1.30393     -0.832998      0.755775      0.399411     -0.289984      0.380010    -0.0607150     -0.174061     -0.278594    0.00802054     -0.137955       1.94778       2.64825       2.74693       2.92844       2.84745       2.57356       2.44288       2.00580       1.85911       1.44308       1.22734      0.914527      0.693091      0.493662      0.346095      0.235586      0.155538      0.101854
  20  17 3368.0505    3.4113  1.7213 12.6792 -0.0003  0.0330   0.0523   0.0804    0.0594   0.0000   443.2117       4.06308       8.80439      -5.25845       2.72718      -9.06276      -8.98498     -0.133274       4.06299     -0.892381       2.23505     -0.648604      0.415020      0.967064     0.0535079      0.252374     -0.265995     0.0912234       2.44897       3.43187       3.62382       3.76327       3.84418       3.37336       3.18323       2.70334       2.34920       1.91069       1.49832       1.17777      0.901041      0.646840      0.448464      0.309772      0.202942      0.131376
  20  18 3511.8334    2.7147  2.5574 12.3854 -0.0028  0.0424   0.0383   0.1089    0.0512   0.0000   441.2477       2.71393       10.3199      -4.56823       4.72475      -2.77998       3.82403       7.03633      -2.26558       1.67345      -4.27184       2.21504      -1.19121      0.571938     -0.349181      0.174247    -0.0160891     -0.191660       3.15096       4.28252       4.61324       4.76970       4.74553       4.37552       4.03427       3.46819       3.02480       2.43177       1.97631       1.49375       1.16492      0.831475      0.610442      0.403125      0.268567      0.170089
  20  19 3655.5324    2.3269  3.9255 11.5747 -0.0024  0.0539   0.0276   0.1379    0.0541   0.0000   439.6852       7.14262       13.0274      -9.78358       7.72426      -5.79412      -8.36606      -2.11209      0.639376     0.0518772       1.30471       1.68628      -3.50098     -0.428717      0.784464      0.388707      0.442048    -0.0884755       4.02530       5.45610       5.99047       5.88994       6.22698       5.42829       5.15672       4.48897       3.79856       3.14970       2.49721       1.94230       1.48837       1.07361      0.769153      0.510429      0.342796      0.217583
  20  20 3799.3575    1.9730  5.3114 11.0710 -0.0028  0.0610   0.0204   0.1714    0.0485   0.0000   426.2622      -9.29046       28.0886       5.75016       5.58192      -14.5104      -15.3089      0.429395      -3.36429      -1.17887       2.83710      -2.11758      -4.13146      0.407268      0.478155    -0.0499307    -0.0507512     -0.336416       4.71142       6.13956       6.66191       6.85223       6.69784       6.36729       5.85673       5.11397       4.37524       3.54776       2.93321       2.24505       1.72095       1.25466      0.873226      0.602879      0.403583      0.260977
  20  21 3942.8985    1.6490  7.5689 10.6545 -0.0006  0.0809   0.0151   0.2173    0.0395   0.0000   433.9149       8.09738       16.3758       3.53704      -9.96332      0.179885      -13.3928       6.16051       7.51968       5.03981       9.87721       3.42828      -1.51518       1.84629      0.214015      0.625200    -0.0191288      0.455500       6.05382       8.24568       8.74943       9.14631       9.03072       8.53883       7.68801       6.81815       5.67539       4.78944       3.85289       3.02854       2.24423       1.64455       1.15266      0.809677      0.515501      0.335262
  20  22 4086.8721    1.3496  9.0887 10.5340 -0.0030  0.0985   0.0125   0.2731    0.0336   0.0000   430.4021       19.6784       4.00308      -6.99001       10.3331      -20.5400      -20.4280      -2.35707       8.30353       10.0737      -6.28800      -6.78024       4.34937      0.577697    -0.0252336      -1.39598      -1.01432      0.150510       7.20733       9.75127       10.6615       10.9864       10.6960       10.1589       9.28003       8.24412       6.98627       5.75788       4.73799       3.60353       2.79532       2.00021       1.44990      0.983326      0.626504      0.404696
  20  23 4230.3267    1.0919 11.8317 10.4570 -0.0007  0.1347   0.0108   0.3740    0.0300   0.0000   426.2167       11.6805       20.3998       2.83721       2.67849      -25.0112       8.82841       9.50275      -16.7983       7.59137      -1.44591      0.400979      0.513664      -8.30650      -2.34729       1.81184     -0.825833      0.231892       10.0547       13.3642       14.7784       15.3245       14.8287       14.1911       12.8430       11.2084       9.44650       8.04557       6.49863       4.97907       3.81770       2.76994       1.97308       1.34228      0.874123      0.568157
  20  24 4374.4995    0.9250 13.4278 10.3649  0.0007  0.1640   0.0093   0.4429    0.0264   0.0000   435.5415      -20.2780       25.4018      -26.8272       5.10409       34.4951       21.2837      -30.6628      -7.65216      -21.2349      -8.66748      0.964740      -3.28687      -5.15601      -1.45841      0.482765       1.22037     -0.126747       11.9155       16.5091       17.7661       18.4129       18.0422       17.0754       15.6069       13.7012       11.7758       9.67641       7.88886       6.10750       4.67669       3.40385       2.43361       1.66498       1.05672      0.686492
  20  26 4662.0752    0.5930 18.1980 10.0664 -0.0035  0.2867   0.0060   0.6988    0.0203   0.0000   486.9316       38.7074      -2.66126       8.21727       27.3063      -34.9622      -62.8160       63.4197       11.1990       15.0132       5.66530      -20.5221      -10.8214       15.8871      -1.82394      -2.45448       1.85690      0.686621       20.8589       28.3157       31.3015       32.3877       31.4339       30.0205       27.1447       23.9330       20.6204       17.0608       13.9556       10.8097       8.28033       6.00236       4.31800       2.95228       1.84809       1.21773
  21   5 1589.2376    0.2136  0.2332  9.2246 -0.0003  0.0163   0.0094   0.0303    0.0296   0.0000   439.1691    -0.0465497       19.4252       1.17993      -4.01143      -1.32977      0.535084      0.542340      -1.86245       1.42606       1.18511      0.509397      0.396546      0.285171     -0.193013      0.262988   -0.00506682    -0.0827360       1.13058       1.54884       1.62955       1.84794       1.72937       1.47824       1.52463       1.18523       1.17392      0.818123      0.717321      0.509808      0.385061      0.292228      0.231033      0.179670     0.0988329     0.0710656
  21   6 1758.2101    0.3526  0.2932  9.3930 -0.0079  0.0165   0.0125   0.0311    0.0361   0.0000   439.6488      -1.15103       18.7960      0.180345      -2.14060       1.23907      0.446384      0.419032     -0.116412      -1.03064      0.197689      0.117577     0.0499054     -0.320731      0.384191      0.179998     -0.106837    -0.0391102       1.15106       1.63186       1.64671       1.79727       1.71101       1.56061       1.57284       1.22780       1.06125      0.863337      0.667517      0.574145      0.389206      0.325820      0.205307      0.169280      0.109485     0.0648029
  21   7 1919.8094    0.5303  0.4304  9.6087 -0.0050  0.0169   0.0147   0.0360    0.0435   0.0000   438.5542     -0.384024       15.5499      -2.63527      -1.09651       2.22625       1.25342      0.219604     -0.392846     -0.544598   -0.00463199      0.183376      0.483710      0.537685     0.0378333      0.199078    -0.0562067     0.0195801       1.30052       1.84448       2.01113       2.15505       2.12376       1.83381       1.71058       1.48645       1.27536      0.905703      0.809358      0.596261      0.483683      0.301856      0.226390      0.158203      0.109041     0.0675211
  21   8 2077.6973    0.7219  0.6399  9.9244  0.0002  0.0191   0.0162   0.0433    0.0539   0.0000   436.7702      0.764396       15.0095       5.34069      -1.25300      -4.41840      -2.62693     -0.148817       1.26833     -0.236131     -0.129095     -0.110604     -0.884338      0.103855     -0.103761     -0.106099     0.0936582    -0.0190075       1.46160       1.81579       2.20226       2.22045       2.10560       2.04973       1.81796       1.58737       1.36440       1.10974      0.921405      0.666952      0.530827      0.390414      0.275936      0.189415      0.128347     0.0855527
  21   9 2231.8547    1.0196  0.7963 10.4428  0.0001  0.0214   0.0217   0.0520    0.0632   0.0000   438.8938      -1.67038       13.2169       6.43386      -4.20285    -0.0602733      -1.38430      -1.42213      -1.67672     -0.878851       3.08657  -0.000320749      -1.18559     -0.587819    -0.0783230     0.0408017    -0.0521823     -0.153970       1.55248       2.11755       2.14901       2.27036       2.29861       2.13721       1.98056       1.63479       1.50103       1.20512       1.01346      0.756598      0.592696      0.423978      0.313287      0.217287      0.150164     0.0952643
  21  10 2381.8832    1.4676  0.9024 10.7492 -0.0032  0.0208   0.0282   0.0527    0.0708   0.0000   439.4004      0.367555       13.6272       1.81352       1.75250      -1.47558       1.35359      -1.31867      0.524799     -0.281068      0.387105    -0.0603965      0.417177    -0.0253066     -0.338803      0.467752      0.166499     -0.110566       1.51176       2.00076       2.05489       2.23766       2.26923       2.14023       1.90413       1.60429       1.41792       1.20973      0.932952      0.751399      0.564844      0.426508      0.298512      0.212700      0.144873     0.0970057
  21  11 2529.3216    1.9097  0.8913 11.4206 -0.0042  0.0212   0.0368   0.0507    0.0692   0.0000   438.0368     -0.219233       10.2026     -0.916259       2.20213      -1.58502      0.969807      -2.79510     -0.874815     -0.778323     -0.868594     -0.296540    -0.0750554      0.291629     -0.205772     0.0669893     -0.245642     0.0247620       1.50469       2.06846       2.14374       2.27826       2.31736       2.10745       1.95447       1.74645       1.44535       1.20186      0.977509      0.791205      0.559795      0.448726      0.308426      0.222952      0.148643     0.0984564
  21  12 2676.1758    2.4288  0.8335 12.1534 -0.0068  0.0207   0.0507   0.0532    0.0739   0.0000   441.1486      -2.56340       12.8381      -4.76766      -1.20179      0.578182      0.296842      -4.50664       1.51551       3.48157      -2.92175      0.628290     -0.442093     -0.505559     -0.198126     0.0414015    -0.0807023     0.0943100       1.56518       2.10934       2.21869       2.29609       2.17767       2.02727       1.88669       1.67925       1.53928       1.29687       1.06298      0.855590      0.612283      0.446802      0.310442      0.218331      0.144262     0.0919488
  21  13 2822.9252    3.2031  0.7810 12.5485 -0.0004  0.0198   0.0660   0.0491    0.0765   0.0000   441.2860      -1.82898       13.3166     -0.311394     -0.660111      0.817889      -3.10338      0.513585      0.311735      -1.48621     -0.853834      0.503174      0.319500      0.401936      0.571563      0.101714     0.0514617    -0.0329768       1.73966       2.28574       2.35796       2.21030       2.03675       1.92826       1.95419       1.82234       1.62617       1.32883       1.11691      0.853837      0.663451      0.488902      0.329748      0.229754      0.156626     0.0997434
  21  14 2968.8899    3.8471  0.7835 13.0422 -0.0065  0.0188   0.0794   0.0477    0.0641   0.0000   437.3793       6.38949       15.2900       2.17727      -3.57413      -4.11653       1.17219      -1.99358      0.506760      0.575158      -2.04682      0.460982      0.503727      0.345523     -0.170694      0.179551     -0.205528      0.207617       1.40633       1.78990       2.00929       2.07647       2.08397       1.91665       1.74341       1.52754       1.30920       1.08785      0.912352      0.699612      0.505524      0.402115      0.276374      0.196788      0.130803     0.0856317
  21  15 3113.9676    4.1245  0.9436 13.0389 -0.0008  0.0214   0.0778   0.0536    0.0749   0.0000   439.1737     -0.377085       15.8744     -0.573552      0.395755      -5.33592      0.958123      -2.63495      0.292891      0.781141       1.82448     -0.672507      -1.02183     -0.164537     0.0608404     -0.259712     -0.124450     0.0552855       1.61047       2.18100       2.22796       2.30833       2.26735       2.14683       2.05073       1.80111       1.50445       1.24188       1.00921      0.790132      0.608936      0.456139      0.325179      0.225495      0.159983      0.100015
  21  16 3258.5589    3.7378  1.2926 12.8886 -0.0005  0.0279   0.0640   0.0671    0.0771   0.0000   439.5011       3.23248       10.2281      -2.15459       1.45928      -10.3819      0.621789      0.473671       2.10006       1.55656     -0.432115     -0.635693     0.0513688     -0.283463    -0.0739069     0.0473097     0.0833510     0.0809003       1.97228       2.78022       2.85851       3.04500       2.92537       2.75076       2.53195       2.25330       1.92926       1.65364       1.37590       1.05926      0.810531      0.575629      0.433832      0.273281      0.195260      0.125731
  21  17 3402.8544    3.2262  1.8399 12.7435 -0.0039  0.0331   0.0483   0.0889    0.0509   0.0000   438.7616       4.54525       11.7219      -6.03507      -2.13578      -2.62887       4.39627       2.99197     -0.901778       2.32931      0.273443      -1.23214      -1.75669     -0.744493      0.483153     -0.298668    0.00139371     -0.421260       2.36207       3.24886       3.48410       3.57162       3.59763       3.25979       3.16879       2.71233       2.31731       1.89870       1.60296       1.23079      0.930101      0.698845      0.512557      0.357432      0.235056      0.157871
  21  18 3547.1755    2.6209  2.8554 12.2396  0.0021  0.0422   0.0336   0.1143    0.0440   0.0000   446.8825      0.297321       11.1395     -0.610960       2.50683      -2.63084      -3.83087      -7.88731       1.60022     -0.429949      -1.40498       1.31131     -0.441216      0.168876      0.208007      0.364156      0.630021      0.192190       3.10216       4.10343       4.48191       4.67512       4.65088       4.35031       3.89385       3.52757       3.03087       2.53910       2.00699       1.62152       1.23135      0.906425      0.657417      0.466125      0.306206      0.200918
  21  19 3691.4972    2.2722  4.4216 11.3462 -0.0002  0.0542   0.0239   0.1416    0.0483   0.0000   434.7509      -2.15883       20.5436       1.56382       1.75271      -3.16340      -2.76773      0.293948       5.07456      -5.41854       2.44631       1.34423      -2.20573      -1.30261       1.38554    -0.0654336     -0.203533     -0.287156       3.94661       5.20740       5.78347       6.08211       5.99194       5.51335       5.01010       4.58092       3.75930       3.30088       2.54157       2.05095       1.55376       1.16944      0.846424      0.590931      0.380852      0.256600
  21  20 3835.6536    1.8861  5.9908 10.9038 -0.0000  0.0652   0.0180   0.1751    0.0439   0.0000   431.2891      -13.2750       25.2239      -13.1789      -5.96760      -12.2338      -5.29739       10.1266     -0.166384      -7.42927      -1.69458      -2.07023      -1.41477     -0.928717       1.50769      0.682178     0.0727115     -0.350258       4.69800       6.23518       6.88486       7.11529       7.06941       6.64763       6.08708       5.33575       4.66714       3.88419       3.15648       2.47251       1.89646       1.40777       1.02989      0.713575      0.467324      0.311666
  21  21 3979.7528    1.5522  8.0028 10.6652 -0.0007  0.0838   0.0138   0.2276    0.0348   0.0000   425.4357       1.38402       21.0155     0.0788322      -4.91135       9.03847       3.32696      -3.79294       2.26969       1.31228      0.645486      -5.90828      -1.56129      0.257750      -1.69911      -1.94590     -0.258835      0.151204       5.97423       8.08906       8.82945       8.95970       9.00316       8.43795       7.61979       7.08660       5.96194       4.96669       4.11620       3.20443       2.48392       1.82395       1.34175      0.930007      0.614103      0.402106
  21  23 4268.1127    1.0300 11.7730 10.4138  0.0003  0.1316   0.0100   0.3689    0.0284   0.0000   437.9104       5.31984       24.8427     0.0208476       10.7683      -31.0524      -15.2295      -2.23590       8.72738       20.6521      -6.07631      -4.54996       1.47085       3.64693       1.78498      0.743876      0.563882     -0.382962       9.43982       12.1384       13.6592       14.1936       13.8902       13.4640       12.2698       10.7258       9.23983       7.90677       6.37375       5.00775       3.94339       2.88686       2.12248       1.48460      0.989034      0.646006
  21  24 4412.5785    0.8468 14.2382 10.3250 -0.0031  0.1778   0.0082   0.4687    0.0251   0.0000   432.1910      -2.23198       3.50367      -24.7365       5.58879      -19.6806      -5.45810       23.8312      -18.1614       6.20051      -4.72716       5.74653      -2.69446      -4.47120       6.79575       2.60250     -0.705082      0.474800       12.4099       16.7587       18.4028       19.2151       18.4689       18.0898       16.2466       14.5585       12.7305       10.5777       8.71221       6.84813       5.35091       3.95870       2.87502       2.01352       1.30550      0.868033
  21  25 4556.8776    0.7082 17.2209 10.1451 -0.0006  0.2376   0.0066   0.5865    0.0219   0.0000   437.8124      -14.6478       23.4653       30.0362       8.74707      -25.1658      -27.0209       35.3678       19.5435      -12.0793       10.2805       4.39183      -1.49398       3.51695      0.395773       3.54674     -0.857838     -0.677848       15.9894       22.3014       23.5548       25.4841       24.5536       24.2422       21.4962       19.3740       16.5254       14.0046       11.4493       9.12600       7.01024       5.25830       3.83015       2.68017       1.73816       1.15631
  22   8 2104.7275    0.7431  0.6711 10.0324 -0.0056  0.0200   0.0166   0.0443    0.0511   0.0000   438.9206       3.48166       18.2033       4.29041      -4.46952     -0.407705       1.73317      0.192429     -0.506037      -1.45935      -2.39071      -1.00167     -0.234525     -0.127703      0.223643     0.0399172      0.117581     0.0964525       1.37302       1.82000       1.94674       1.92742       2.15220       1.80789       1.77957       1.55381       1.32113       1.13184      0.923107      0.734408      0.548770      0.419175      0.312376      0.217420      0.155275      0.104863
  22   9 2259.9793    1.0934  0.8271 10.2783 -0.0029  0.0208   0.0212   0.0480    0.0662   0.0000   442.7213       1.84410       12.6843     -0.752997      0.805987      -2.81270       1.68638       4.22297     -0.991128     -0.325950       2.58661      -1.27210     -0.499891     -0.355997      0.498192    -0.0168819   -0.00575058    -0.0303038       1.41582       1.99133       2.04833       2.15419       2.20090       2.08387       1.95422       1.71258       1.39812       1.18185       1.00083      0.786379      0.614283      0.452726      0.320175      0.239381      0.158699      0.116398
  22  10 2410.8023    1.4674  0.8840 11.0682 -0.0030  0.0212   0.0285   0.0538    0.0686   0.0000   439.4536     -0.604100       14.1164      -1.68533       3.33579      -1.91865       2.79601      -1.11740     -0.325917      -2.12109       2.49846     0.0560320     -0.645348      0.440471      0.205709     -0.235043     -0.179376     0.0317838       1.46980       1.99464       2.20607       2.26544       2.30509       2.08252       1.92990       1.77381       1.44221       1.22658      0.981471      0.766289      0.610961      0.446611      0.339896      0.230351      0.163206      0.108238
  22  11 2559.1591    2.0576  0.8764 11.6728 -0.0025  0.0204   0.0397   0.0500    0.0634   0.0000   440.1180      0.529856       10.9454      -1.43390     -0.481155      -1.03869      0.109182      0.864269      -1.48425      -2.83445       1.79724     0.0227848       1.41078      0.585132    -0.0185247     -0.142512     -0.105602      0.165013       1.47000       2.01353       2.09223       2.12053       2.20698       1.99843       1.82464       1.63254       1.43335       1.27999       1.03973      0.797965      0.631731      0.467365      0.336698      0.230784      0.163396      0.109032
  22  12 2707.0922    2.5494  0.8742 12.1915 -0.0008  0.0209   0.0496   0.0511    0.0682   0.0000   437.5445      -2.26406       11.9042       1.19219       2.42163      -6.65667      -1.27351      -2.01241      0.601156     -0.810909      -1.38206      0.557499      0.242688      0.405633     -0.161164      0.198502      0.133173     0.0149227       1.44046       1.99929       2.03456       2.17765       2.03288       2.04836       1.81602       1.67100       1.45730       1.24442       1.00612      0.784829      0.613881      0.471150      0.336905      0.241818      0.164006      0.110225
  22  13 2854.7028    3.2849  0.7516 12.6864 -0.0006  0.0188   0.0660   0.0441    0.0733   0.0000   440.4380       3.41187       11.3295       4.53022      -2.59818     -0.429869      0.136143      -1.42460     -0.647114   -0.00645735     -0.147302    -0.0425950     -0.465432      0.722739     -0.254952      0.137698    -0.0332548     0.0768678       1.32028       1.73563       1.88180       1.93475       1.96051       1.88571       1.74142       1.49352       1.29993       1.09413      0.863439      0.735929      0.578292      0.397186      0.304846      0.220839      0.144663      0.102781
  22  14 3001.4200    3.8882  0.7595 13.1663  0.0001  0.0197   0.0776   0.0438    0.0628   0.0000   435.4637     -0.945327       14.8752     -0.963184      -1.25077      -8.51537      -1.90665      -1.00500      -1.19059     -0.761375      0.428462      0.168958      0.399376     -0.126277     0.0230183    -0.0535777    -0.0442908   -0.00965229       1.35159       1.85458       1.82164       2.09403       1.89408       1.82123       1.74127       1.51160       1.34934       1.16336      0.954936      0.743921      0.572484      0.440417      0.314245      0.230326      0.148399      0.102752
  22  15 3147.0197    4.0355  0.9866 13.2096 -0.0009  0.0226   0.0756   0.0579    0.0692   0.0000   438.6165       1.69276       10.3005      0.164738      -1.92414      -4.66237       1.05399     -0.291120      0.827211      -2.45848       1.48816       1.38228      0.324730      0.320939      0.436053      0.423013    -0.0505599      0.220589       1.53111       2.19033       2.11517       2.32369       2.22897       2.16419       2.04870       1.80878       1.60856       1.31556       1.13737      0.827787      0.680199      0.495918      0.384179      0.277688      0.190215      0.127913
  22  16 3292.2103    3.8000  1.3872 12.9137  0.0009  0.0276   0.0619   0.0665    0.0683   0.0000   438.0889       2.17659       13.7893      -5.74218       2.68700      -1.63664      -4.78285      -2.82195       1.42358      0.385142      0.625214      -1.13858    0.00669209       1.25817      0.303653      0.281068    -0.0521389      0.238364       1.88328       2.58045       2.64332       2.90829       2.89826       2.68224       2.48656       2.17167       1.92758       1.62675       1.35087       1.04848      0.825133      0.623768      0.451633      0.317988      0.215352      0.147233
  22  17 3437.2273    3.1463  1.9844 12.4547 -0.0008  0.0339   0.0434   0.0840    0.0514   0.0000   440.9337       2.29689       12.9666      -2.79462      -1.00935      -3.93560       3.74352      -1.84562     -0.788769      0.397405       1.98873     0.0835216      -1.44197     -0.260981      -1.06529      0.272553      0.464001      0.514016       2.28731       3.14945       3.34725       3.42793       3.46719       3.13859       3.03200       2.67964       2.46729       2.02214       1.67262       1.31720       1.05841      0.781329      0.578889      0.407980      0.281611      0.188374
  22  18 3582.1558    2.5135  3.0745 12.1078 -0.0002  0.0443   0.0298   0.1113    0.0391   0.0000   441.0413       4.29356       1.02805      -7.39369       8.47333       4.80995      -8.60494      -8.01337       2.66709      0.623849      -2.29910     -0.869452       1.02488      0.988349      0.379983      0.175279     -0.126827     -0.230505       3.00363       4.14746       4.41940       4.72409       4.54998       4.44811       4.01683       3.60558       3.07954       2.70026       2.17281       1.76714       1.34522       1.02062      0.747252      0.529029      0.352080      0.240915
  22  19 3726.8178    2.0804  4.5929 11.4365 -0.0008  0.0548   0.0215   0.1470    0.0396   0.0000   440.5656      -1.65031       3.29572      -9.36828       11.9893      -4.95906     -0.381937     -0.803980      -2.84773      -5.18198       2.71139       1.14854      -1.31232     -0.733143      -1.04034      0.150114      0.507584      0.140319       3.75487       5.02326       5.60194       5.70844       5.71216       5.49651       5.03675       4.50671       3.88247       3.23767       2.70229       2.12249       1.69248       1.27301      0.916349      0.656960      0.444748      0.309081
  22  20 3871.7397    1.7502  6.2081 10.9310 -0.0004  0.0679   0.0162   0.1789    0.0377   0.0000   441.9238     -0.379218       3.66405      -2.17808      -3.61676       2.02468      -7.92366      -2.94902      -5.47412       6.06443       2.73826      -2.33092       2.39093      -1.39508      0.724715      0.290278      0.301948     -0.255465       4.57151       6.11541       6.84270       7.08537       6.89508       6.68692       6.05505       5.50218       4.83548       4.00659       3.33207       2.64917       2.02545       1.57536       1.14335      0.826925      0.549926      0.369891
  22  21 4016.3039    1.4879  8.7428 10.5743 -0.0009  0.0866   0.0126   0.2352    0.0325   0.0000   433.3884       12.2018       16.0312       4.82769      -19.6704      -5.53986      -11.7844      -3.45416      -5.52764      -1.44963      -8.49529      0.350600       5.49654      -2.47736      -1.16378      0.109208      0.642402      0.504132       5.99332       7.85032       8.67661       9.10564       8.97785       8.63500       7.85211       7.09319       6.14736       5.22165       4.26822       3.45261       2.67066       2.01853       1.49022       1.06249      0.711993      0.483330
  22  22 4161.0953    1.2021 10.3613 10.5246  0.0004  0.1089   0.0109   0.3034    0.0283   0.0000   428.8064     -0.895799       12.6906      -3.30938     -0.777610      -23.9328      -1.60912       5.91739       11.2108      -12.7538      -10.7178       11.8037      -2.45065      -2.87644      -2.56534       1.47685      0.910615     -0.165866       7.32855       9.88253       11.0017       11.2857       11.1693       10.8160       9.76406       8.97762       7.60204       6.60928       5.42707       4.30724       3.38582       2.56383       1.86209       1.34139      0.888332      0.601894
  22  23 4305.5544    0.9976 13.0145 10.4022 -0.0026  0.1502   0.0090   0.3953    0.0256   0.0000   436.2535       5.39218       8.05967      -26.3038       9.78862      -19.9881       3.43492      -1.00171      -14.4255     -0.403551      -2.32653      -2.59177       5.66111       1.81007       1.28239      -1.68908    -0.0443949     -0.862758       9.77633       13.4984       14.6375       15.3711       14.9255       14.5244       13.3433       12.0922       10.5686       8.94189       7.42181       6.04773       4.63314       3.53044       2.61602       1.87073       1.20734      0.833688
  23   6 1804.1934    0.3962  0.3935  9.4229 -0.0048  0.0156   0.0116   0.0350    0.0369   0.0000   440.4454      -2.48394       18.2078     -0.203183      -3.61190      -1.68012      -1.13368      -1.48418      -2.19624       1.11989      0.129375      0.362427     -0.692919      0.399992     -0.235131     0.0897103     -0.120558     0.0745393       1.17087       1.58294       1.66595       1.64666       1.54130       1.27711       1.30345       1.17256       1.21266       1.10124      0.964755      0.795057      0.605562      0.456646      0.319554      0.220306      0.140591     0.0911300
  23   7 1969.6357    0.5726  0.5052  9.7511 -0.0063  0.0161   0.0145   0.0374    0.0442   0.0000   438.3727     -0.391068       15.7543       1.30902    -0.0863373       1.75154       2.48039     0.0277943     -0.728390     -0.689719     -0.451546       1.53675    -0.0945579      0.575930      0.200793      0.171134    -0.0573778      0.120415       1.15913       1.47915       1.53397       1.60680       1.66862       1.60282       1.51953       1.25610       1.06515      0.973647      0.824166      0.697408      0.492053      0.385233      0.270125      0.207518      0.144811     0.0963051
  23   8 2131.0961    0.8318  0.6817  9.9963 -0.0009  0.0186   0.0174   0.0428    0.0510   0.0000   438.8011      -4.27134       15.2344       1.74705      -2.08654    -0.0963440      0.424996       2.20745     -0.469381      0.734775       1.40264     -0.244407     -0.530240      0.194958     -0.575970      0.288204      0.102914      0.161515       1.13697       1.69690       1.71467       1.86083       1.77854       1.71905       1.47349       1.46622       1.19542       1.12587      0.898372      0.732583      0.561862      0.431200      0.313021      0.217213      0.154518     0.0990398
  23   9 2287.4525    1.1966  0.7828 10.5961 -0.0012  0.0197   0.0233   0.0440    0.0615   0.0000   441.0797     0.0433361       8.99010      -3.50539     -0.309082     -0.896965      0.605507      -2.38692       2.73553      0.845459     -0.175110      -1.40636     0.0182643     -0.911049     -0.589256      0.473004      0.251632    0.00247772       1.34361       1.87053       1.85875       2.07059       1.99663       1.90900       1.85852       1.63346       1.38965       1.13190      0.953752      0.772494      0.611860      0.453692      0.340685      0.253520      0.172853      0.118234
  23  10 2439.1640    1.5781  0.9394 11.0399 -0.0010  0.0212   0.0288   0.0520    0.0747   0.0000   439.4778      -3.48073       13.0182       1.47193       2.28356     -0.533736       1.70480      -1.56101      0.146044     -0.970715    -0.0224124      0.515602     -0.732003      0.707984      0.301423     -0.267584      0.137067      0.179661       1.46570       1.91259       2.07743       2.12384       2.16026       2.06777       1.94075       1.67063       1.55172       1.28250       1.05592      0.877336      0.638954      0.520539      0.385800      0.278378      0.194334      0.134730
  23  11 2588.6049    2.0620  0.8929 11.8319 -0.0028  0.0209   0.0396   0.0514    0.0625   0.0000   438.3835       2.60756       15.0330      -5.04653      -1.68763       2.63341     -0.368721      -3.00634      -2.73664       1.74477      -1.69346      0.701788     -0.555078      0.100435      0.159680     -0.229640     0.0548374     -0.130388       1.42625       1.98983       1.96778       2.10824       2.04825       1.97629       1.87052       1.84024       1.59272       1.37417       1.06785      0.786254      0.608675      0.532771      0.406827      0.324665      0.239871      0.157178
  23  12 2737.5807    2.7492  0.9120 12.0720  0.0055  0.0199   0.0495   0.0491    0.0673   0.0000   438.6730     0.0457660       16.4974      -6.50951      -1.05153      -2.01460      -4.67406     -0.553826     -0.775773      0.453800       1.47183     -0.482142     -0.599994     -0.154745      0.152963      0.161870     0.0342047      0.115084       1.34180       1.82489       1.96330       2.11615       2.06312       1.96954       1.84592       1.66050       1.35518       1.17293      0.988313      0.763597      0.600911      0.444577      0.348806      0.253339      0.179693      0.122097
  23  13 2886.1010    3.5959  0.7554 12.7810 -0.0018  0.0181   0.0721   0.0446    0.0720   0.0000   439.4914       1.71106       13.3188      -1.45026      -1.78120      0.307229    -0.0906236      -2.73900      -2.65496     -0.503351      0.579833     0.0126593     -0.261336      0.710454      0.366892     -0.134012   0.000845318      0.248462       1.25913       1.63883       1.71226       1.78681       1.81874       1.72803       1.66246       1.40001       1.24201       1.08261      0.850541      0.717510      0.555464      0.409129      0.306931      0.228502      0.169447      0.113798
  23  14 3033.4107    3.9306  0.8865 13.0039 -0.0002  0.0202   0.0733   0.0485    0.0781   0.0000   438.6509       3.74771       11.5613     -0.957848     -0.613319      -3.51854      -1.10116       3.25186     -0.591634    -0.0579299     -0.259109       1.67662  -0.000181932     -0.690865      0.588115      0.247378      0.226600    -0.0950480       1.33462       1.76161       2.01900       1.97814       2.11417       1.98748       1.82173       1.59100       1.40706       1.14551      0.949183      0.779544      0.584386      0.467905      0.339182      0.243186      0.183981      0.118775
  23  15 3179.7218    4.0774  1.0389 13.1012 -0.0001  0.0240   0.0723   0.0564    0.0716   0.0000   437.8913       1.62769       13.4521     -0.124299      0.381705      -4.82226      -2.18230      -2.48308      0.758284       3.06319       1.85565      0.518226      0.927049      0.922336     -0.385082      0.275421      0.287421   -0.00411732       1.51972       2.21113       2.28362       2.33895       2.42575       2.16650       2.08966       1.87414       1.66344       1.38207       1.17325      0.874010      0.734274      0.558168      0.388760      0.300576      0.209845      0.142605
  23  16 3325.5219    3.5584  1.3652 13.1082 -0.0008  0.0277   0.0593   0.0702    0.0586   0.0000   439.9489       1.42410       15.9226       1.04751       2.42294      -3.18276      -5.21165      -3.91093     -0.823513      -3.70949      0.408377      0.288363     -0.528105       1.87024      0.291394      0.660319      0.193241    -0.0299935       1.73080       2.47980       2.52633       2.72431       2.73068       2.55364       2.36294       2.23310       1.85294       1.69674       1.37231       1.08863      0.858643      0.681365      0.495292      0.355754      0.246870      0.172456
  23  17 3471.2906    2.9147  2.4078 12.2849  0.0002  0.0351   0.0357   0.0928    0.0428   0.0000   440.6383      -6.23855       10.6881       3.87348      0.808404      -1.47900      -1.16166      -4.52632      -7.22705       1.88873     -0.547291       3.41441      -1.65750     -0.103639    -0.0774131      0.902817      0.233867      0.160011       2.37644       3.13903       3.44943       3.63315       3.59325       3.46742       3.18726       2.93221       2.42214       2.17522       1.73037       1.37263       1.13148      0.834331      0.638974      0.469650      0.315328      0.222125
  23  18 3616.8015    2.3442  3.5335 11.9235 -0.0014  0.0468   0.0259   0.1200    0.0361   0.0000   432.1125      -2.52953       18.3273      -6.84465       2.74280     -0.947078      -2.41224      -6.58391      -4.60006      0.494285       3.88869     -0.380566      -4.45677     -0.892480     -0.265714      0.933428     -0.329823     0.0987797       3.06262       4.08272       4.48516       4.62628       4.72523       4.37726       4.16143       3.81089       3.23910       2.79871       2.33561       1.89911       1.48206       1.13890      0.857323      0.609271      0.428372      0.293611
  23  19 3762.0666    2.0326  4.9609 11.3434 -0.0005  0.0556   0.0196   0.1516    0.0362   0.0000   431.2638       8.50584       4.09643      -14.8122       6.53577      -8.73296      -9.60914      -4.52068       4.35773     -0.764252      -4.08339       2.85643      0.115447       1.77374       2.19909     -0.335444    -0.0917318     -0.266014       3.54239       4.83346       5.29288       5.40293       5.50171       5.29375       4.81735       4.42320       3.86963       3.32373       2.77541       2.21736       1.77259       1.34111       1.02187      0.729565      0.500590      0.350404
  23  20 3907.2820    1.6975  7.2382 10.7690 -0.0008  0.0705   0.0144   0.1925    0.0351   0.0000   443.3307     -0.909992       4.12876      -1.57116       8.73788      -3.12380      0.722634      -5.03281      -3.75316       1.84200      -2.35751      -4.92721       2.57126       2.44024    -0.0806369      -1.70465     -0.558322    -0.0792308       4.66381       6.24837       6.89265       7.12568       7.18049       6.83029       6.38563       5.68174       5.03811       4.21913       3.50271       2.86345       2.26139       1.71616       1.26977      0.940434      0.650119      0.445986
  23  21 4052.5580    1.3640  8.9172 10.6355 -0.0008  0.0902   0.0120   0.2466    0.0304   0.0000   440.2418      0.195671       4.18881      -1.89383       4.55865      -12.9924       1.86459      -5.62571      -4.48936      -3.11737       5.18457      -3.23416      -1.25679    -0.0705523      0.292404      0.697204      -1.88695      0.610399       5.94986       7.98097       8.80249       9.09381       9.10835       8.71916       8.13852       7.36307       6.33968       5.49585       4.62031       3.69758       2.93299       2.24728       1.67007       1.20149      0.839256      0.572520
  23  22 4197.6844    1.1466 11.2493 10.5428 -0.0016  0.1178   0.0102   0.3272    0.0266   0.0000   433.7357       13.8461       14.8109      -7.30638       24.3486      -14.8221      -1.70044       13.4555      0.143504      -21.4995     -0.920083      -1.98204       7.21295      -2.60222      -4.07171       1.57750       2.99138     0.0426205       7.54895       10.2764       11.0586       11.7102       11.7203       11.2158       10.5542       9.25910       8.32100       7.10505       5.89360       4.80149       3.78315       2.89253       2.16813       1.59247       1.06922      0.744793
  23  23 4342.7891    0.9376 13.0249 10.4276  0.0003  0.1486   0.0088   0.4006    0.0244   0.0000   437.2758       18.1267       26.2398       12.6505      -2.64502      -4.83274       6.04945       5.66733      -10.3100      -15.5514       13.4266       10.7307      -4.28853      -3.70490     -0.541736     -0.975053      -3.42010      0.382759       9.54031       12.8912       13.7696       14.9858       14.6602       14.0941       13.3491       11.9637       10.3406       8.88703       7.43469       6.02588       4.76896       3.65077       2.75096       1.99268       1.37553      0.952348
  23  25 4632.7707    0.5929 16.9172 10.1372 -0.0035  0.2516   0.0060   0.6249    0.0198   0.0000   428.8328       50.0716       10.2199       20.2060       26.8154      -17.0392      -11.4640      -4.18232      -10.6047      -60.4071       36.1952       18.4551      -11.5750      -9.35601      -3.10342       5.25028      -3.08316      -1.34945       15.9138       21.8413       23.9903       25.1036       25.0116       24.2116       22.1515       20.2696       17.6575       15.1587       12.8164       10.3177       8.14016       6.29671       4.70032       3.39820       2.29782       1.57507
  24   5 1653.6945    0.2603  0.1973  9.3419 -0.0060  0.0116   0.0105   0.0235    0.0286   0.0000   441.6326      -3.35093       20.4988       4.03136      -4.01629     -0.635768       1.35410      0.847091      -1.12560     -0.652828       1.03528     -0.314697     -0.309129   -0.00361534     -0.150560     0.0321799     -0.182668    -0.0259192      0.696346       1.02665       1.01108       1.11517       1.09143       1.09813       1.01001      0.861207      0.792397      0.739761      0.613110      0.443558      0.380542      0.303298      0.233491      0.159276      0.103905     0.0868003
  24   7 1993.5811    0.6179  0.5039  9.7832 -0.0012  0.0161   0.0143   0.0342    0.0432   0.0000   440.4274      0.725534       15.0054      0.616391      -5.94941     -0.543734       1.20361      -1.69164      0.689311      0.712335      0.354242   0.000979056     -0.126707     0.0240058   -0.00810511     -0.193193     -0.106554     0.0748512       1.00742       1.36565       1.38885       1.55268       1.45660       1.46115       1.26254       1.25572       1.09087      0.962410      0.798739      0.654344      0.517145      0.424226      0.305137      0.224147      0.146787      0.112070
  24   8 2156.7673    0.8682  0.6595 10.2733 -0.0033  0.0170   0.0182   0.0411    0.0500   0.0000   439.6011      -2.32284       16.4211      0.162330      -2.01760     -0.153473       1.82955      0.205967      -1.73971       1.44702       1.01585      0.765493     0.0895981     -0.245871      0.328719    -0.0164432      0.104054    -0.0241256       1.14923       1.51313       1.62514       1.63786       1.71952       1.64972       1.57340       1.40020       1.18444       1.01207      0.876432      0.703424      0.553399      0.414926      0.321633      0.246320      0.170194      0.122803
  24   9 2314.2697    1.2682  0.8944 10.6656 -0.0036  0.0200   0.0232   0.0502    0.0606   0.0000   437.1192      -2.27008       13.8475      -4.48023      -2.05950      -2.31852      0.597348       1.97690     -0.439793      -1.44186      -1.55603    -0.0212783      0.687480      0.195202     -0.935522    -0.0167672     0.0259341      0.130789       1.26125       1.71245       1.88850       1.83226       1.97862       1.74885       1.70342       1.57212       1.38213       1.16493      0.999526      0.831794      0.649086      0.499821      0.381225      0.276048      0.189041      0.136598
  24  10 2467.0591    1.6606  1.0091 11.3919 -0.0011  0.0228   0.0299   0.0589    0.0679   0.0000   438.4889      -5.00979       12.5393      -4.87548       1.12104      0.551437     -0.489500      -4.68910     -0.527249      0.939376       1.10436      -1.92707     0.0129940       1.20304      0.574699     0.0208129      0.471252     0.0204143       1.39562       2.04253       2.05970       2.16606       2.18877       2.05360       2.06332       1.78411       1.57231       1.30443       1.12283      0.901252      0.735896      0.557084      0.403718      0.304767      0.228856      0.153645
  24  11 2617.6821    2.2418  0.9335 11.8729 -0.0015  0.0194   0.0405   0.0539    0.0672   0.0000   438.8113      0.837268       17.9916      -1.80729      -3.96727       4.60105       1.97152     -0.212607     -0.371091     -0.141677       1.17389    -0.0842310     -0.998825      0.959116     -0.225499     -0.210073   -0.00356864   -0.00875245       1.24247       1.66772       1.74084       1.89890       1.91937       1.84061       1.71710       1.51687       1.29443       1.16388      0.953664      0.792999      0.603847      0.462681      0.369648      0.265039      0.184490      0.132539
  24  12 2767.6775    2.8696  0.8045 12.4558  0.0021  0.0195   0.0554   0.0446    0.0581   0.0000   439.9610      -1.52905       14.9081      -2.41264      -5.31664      -1.51821      -1.98352      -3.02632      -1.45889       2.11931      0.175323       1.39466      -1.68262     -0.930476     -0.285645      0.411168      0.219325     0.0360119       1.22315       1.70312       1.75646       1.94974       2.06256       1.76933       1.74622       1.53010       1.40048       1.14312      0.926254      0.740438      0.596065      0.473652      0.356978      0.268307      0.178491      0.132989
  24  13 2916.9646    3.4901  0.8704 13.0469  0.0032  0.0195   0.0668   0.0506    0.0607   0.0000   440.2003    -0.0813782       10.3171      -2.80764      -1.07747      -1.38328     -0.870012     -0.345428       2.19741     -0.111109       1.48644     -0.278900     0.0289875     -0.538311     -0.576613     -0.126730    -0.0394534      0.242276       1.23668       1.75722       1.76865       2.02064       1.91225       1.90009       1.66798       1.58403       1.33963       1.19824      0.988187      0.770084      0.644378      0.490416      0.376449      0.258362      0.187172      0.131889
  24  14 3064.9859    4.0590  0.9563 13.2035  0.0004  0.0249   0.0747   0.0567    0.0739   0.0000   440.0965       2.61407       10.2232     -0.551336      -2.81937      -3.22161      -1.03184      0.656015       1.97398     -0.665747      -1.05351      0.883219     -0.519311     -0.431355    -0.0836373     -0.458581      0.165116     0.0982895       2.11205       2.90433       2.91860       2.76975       2.29230       1.99788       1.75765       1.91706       2.01889       2.13254       1.81716       1.53110       1.23376      0.916100      0.614422      0.401738      0.295943      0.184637
  24  15 3211.9638    3.9912  1.1118 13.2605 -0.0037  0.0248   0.0691   0.0566    0.0744   0.0000   436.1921       2.83726       14.7397      -5.58100     -0.445070      -5.60528      -3.16235      -4.45526       3.01409     -0.448349      0.332629    -0.0522314       1.12692       1.72415     -0.579625     -0.308279     -0.122020     0.0504800       1.53654       2.15808       2.21144       2.20524       2.43481       2.26953       2.18525       1.98212       1.61670       1.46905       1.17229      0.983678      0.798681      0.596120      0.459109      0.327409      0.235826      0.170379
  24  16 3358.4432    3.4725  1.6572 12.7774  0.0013  0.0296   0.0500   0.0720    0.0524   0.0000   439.7659       1.13541       10.2022      -6.23567       2.37805      -3.58704      -3.94197      -5.24947      -2.85089     0.0531275     0.0265535     0.0564345      -1.33677     -0.277837     -0.456875       1.27597     0.0173823     -0.466903       1.89241       2.58630       2.76644       2.91117       2.98452       2.87747       2.60217       2.41781       2.08214       1.81985       1.46815       1.19011      0.908686      0.737562      0.580877      0.413250      0.298061      0.212154
  24  17 3504.8544    2.7945  2.5188 12.3650 -0.0006  0.0371   0.0338   0.0945    0.0406   0.0000   441.9593       2.76367       9.99207      -6.19444       12.7704      -2.24777      -5.40350      -3.59115     -0.292461      -1.51357     -0.735275       2.61669     -0.522750       1.39968      -1.28418    -0.0776781     -0.107649    -0.0690436       2.33517       3.12931       3.41673       3.62216       3.48889       3.51766       3.17334       2.90628       2.60040       2.24943       1.87878       1.50704       1.21869      0.954984      0.704781      0.528873      0.377924      0.259484
  24  18 3650.9384    2.2863  3.8875 11.7993 -0.0002  0.0472   0.0230   0.1265    0.0327   0.0000   443.6735       7.06812       7.87504      -5.46681      0.595360       1.26102      0.486506      -1.38391      0.570606      -1.28887       2.14364     -0.759882     -0.537633       2.22081     -0.898809      0.824478      0.139248     -0.315286       2.95967       4.00921       4.27392       4.42746       4.58923       4.44396       4.17431       3.71396       3.34014       2.75490       2.38140       1.92009       1.49813       1.21726      0.887533      0.682383      0.475491      0.331161
  24  19 3796.8469    1.8558  5.4072 11.3334 -0.0011  0.0594   0.0178   0.1611    0.0328   0.0000   440.8969       2.69939       4.32189      -1.11170      -6.76175      -14.5090      -6.18449       1.77879       3.85820      -2.07329      -3.52554      -2.04562      -1.31210      0.971472       2.08939     -0.249139     -0.999213     -0.651064       3.85106       5.22767       5.90700       5.97830       5.97909       5.75537       5.40651       4.86222       4.29717       3.63377       3.04552       2.48938       1.98713       1.53677       1.14571      0.855315      0.596175      0.414616
  24  20 3942.5640    1.5791  7.6316 10.8645 -0.0008  0.0758   0.0135   0.2096    0.0307   0.0000   435.7056      -1.60131       10.4389      -7.81397      -2.51979      -9.50171       7.49937       5.86650      -7.82479      -7.50845       2.79519       1.43870     -0.521074     -0.410380       2.17896       2.01831       1.19749      0.269091       4.65057       6.40901       6.91691       7.27768       7.37015       7.07431       6.68462       5.92505       5.27678       4.54786       3.87488       3.09801       2.51161       1.92305       1.46162       1.07130      0.757737      0.524580
  24  21 4088.2184    1.3056  9.4374 10.6656 -0.0024  0.0955   0.0116   0.2641    0.0287   0.0000   437.9747      -1.73878       17.9878      -3.01880      -17.2007      -8.91504      -7.64898       8.75064      -9.27095       2.42203     -0.544280      -1.39481       2.13224       3.71218       4.84643      -3.47107     -0.984578      0.775288       5.78807       8.05995       8.56868       9.18321       9.20723       8.92994       8.16702       7.53666       6.72548       5.60192       4.83898       3.90555       3.11088       2.46042       1.81515       1.35269      0.957072      0.663676
  24  22 4233.7555    1.0724 11.4635 10.5295 -0.0019  0.1236   0.0096   0.3339    0.0259   0.0000   424.0490       3.14708       18.8978       14.6215       12.0031      -17.8955      -25.5607       5.39736       1.74680       2.26811      -4.02780      0.427197       3.33055      -9.71493      0.205848      0.668528      0.101703      -1.30873       7.49889       10.1818       11.5305       11.7982       12.0294       11.4835       10.8588       9.69331       8.65174       7.38373       6.20326       5.19672       4.03573       3.16936       2.43637       1.76662       1.21610      0.855568
  24  23 4379.2049    0.8637 14.3259 10.4170  0.0015  0.1679   0.0076   0.4501    0.0226   0.0000   436.4617       4.96564       10.9712      -14.2504      -9.96968      -13.0889      -1.31252     0.0690508       4.28061      -1.90181      -7.05091       6.00065      0.406132      -7.75137     -0.697442      -1.03006       5.59031      -1.50611       10.1833       14.1014       15.3424       16.4104       16.1424       15.8835       14.4691       13.3753       11.6911       10.2225       8.51324       6.96521       5.63070       4.37625       3.27670       2.42113       1.67877       1.16698
  24  25 4669.4139    0.5547 16.9986 10.1253  0.0016  0.2628   0.0059   0.6410    0.0194   0.0000   401.6083      -9.15310       51.4567      0.270716       23.2722      -47.4531      -42.6412      -18.3204       38.8066       7.39385      -28.8857       1.93155      -5.63456      -9.47980       4.41672      -1.60152     -0.173322      -1.21938       15.6915       21.8959       23.5957       25.0513       24.9798       24.4312       22.5575       20.9881       18.3517       15.8563       13.3225       10.8292       8.81466       6.86747       5.19939       3.86864       2.66480       1.86697
  25   5 1674.0732    0.2818  0.2574  9.2539  0.0010  0.0123   0.0096   0.0280    0.0296   0.0000   440.0564      -1.37897       18.9510       1.02593      -1.62002    -0.0445928       1.38609    -0.0833239     -0.165308      0.858509      0.393962     -0.324369     0.0284099    -0.0344049     0.0996073     -0.120843    -0.0287069     0.0641550      0.857029       1.02470       1.20371       1.19990       1.19288       1.24032       1.17150       1.02312      0.943012      0.774244      0.595554      0.471578      0.412144      0.310711      0.242688      0.193524      0.133995      0.106055
  25   6 1847.8620    0.4378  0.4917  9.3600  0.0006  0.0175   0.0106   0.0348    0.0400   0.0000   440.4105    -0.0578403       15.7102      0.423141      -2.98214       1.64087       1.20922     0.0499454      -1.55444     -0.337945  -0.000398462     0.0249199      0.498770     -0.208617     -0.214194      0.310669     0.0441489    -0.0556191       1.01537       1.43572       1.44800       1.55864       1.60625       1.52092       1.46563       1.26345       1.13784      0.984132      0.878334      0.692983      0.573578      0.428168      0.328446      0.242546      0.184051      0.127486
  25   7 2016.9033    0.6699  0.4922  9.7571 -0.0023  0.0152   0.0155   0.0332    0.0448   0.0000   438.8461      -1.38734       15.8692      -1.09013      -1.80407       3.03131    -0.0726182     0.0551327      0.571962      0.616690     -0.853453     -0.280862     -0.481978      0.900525     -0.160428      0.196574     -0.105181     0.0617472      0.987759       1.37122       1.49061       1.61594       1.60615       1.50581       1.38816       1.27599       1.05242      0.961494      0.777183      0.669060      0.508621      0.402934      0.282257      0.225013      0.157546      0.105987
  25   8 2181.7520    0.9548  0.7245 10.3430  0.0006  0.0179   0.0189   0.0448    0.0497   0.0000   440.8035     -0.989478       16.6823       3.03721     -0.388566     -0.506133      0.798397      -3.49006      -1.91808       1.32718  -0.000468515      0.798923      0.185287     -0.593976    -0.0502781      0.160495      0.123326     0.0773167       1.10212       1.54564       1.63524       1.83155       1.76270       1.71839       1.67351       1.39055       1.24709       1.05685      0.938685      0.702825      0.576679      0.441958      0.334337      0.260106      0.189454      0.137199
  25   9 2340.4723    1.2853  0.8539 10.9368 -0.0008  0.0190   0.0242   0.0499    0.0537   0.0000   439.5911     -0.890671       15.6062      -4.14335      -1.25838      -5.02725      -2.02734     -0.465769      0.432439      -1.11511      0.459550      -1.10891       1.24885     -0.529282      0.729040    -0.0907672     0.0970723      0.118493       1.20510       1.62868       1.76660       1.79146       1.91281       1.76962       1.72534       1.50167       1.30387       1.17266      0.962910      0.817842      0.640147      0.500487      0.376057      0.282109      0.199594      0.144363
  25  10 2494.3682    1.7675  0.9103 11.2630  0.0006  0.0202   0.0309   0.0470    0.0634   0.0000   441.2942       1.05346       13.3047       1.41922       1.12067       2.13260      -1.00143     -0.794381     -0.883596       3.11272     -0.717741      0.713645      0.201359     -0.757756     -0.138986      0.241663     0.0642656      0.164444       1.17314       1.65730       1.82510       1.90735       1.94347       1.83433       1.75444       1.58783       1.31595       1.20726       1.01934      0.787782      0.679099      0.497550      0.392208      0.284166      0.209261      0.142277
  25  11 2646.2525    2.3953  0.8871 12.0277 -0.0027  0.0202   0.0433   0.0489    0.0643   0.0000   438.5995     -0.842243       12.0741       1.26856      0.730567    -0.0617393       1.03023      -1.23034       1.83797       2.29980     -0.419629     -0.723215     -0.566888     0.0597579      0.559541      0.260785      0.162322      0.162776       1.19494       1.68263       1.75893       1.82313       1.93960       1.80184       1.70749       1.57192       1.37666       1.20919       1.00715      0.809863      0.658205      0.493329      0.394407      0.294399      0.221004      0.155296
  25  12 2797.3507    3.0938  0.8753 12.4460 -0.0023  0.0182   0.0556   0.0474    0.0624   0.0000   439.4851      0.257190       17.0089     -0.634872      -3.93638      -2.32769       1.68585     -0.425154      -1.34490     -0.822052      0.440786      0.279781      0.100505      0.365408      0.140228      0.389036     -0.135353     -0.156346       1.13782       1.49854       1.58051       1.74060       1.77481       1.63867       1.59655       1.42898       1.26451       1.09304      0.916758      0.744100      0.586409      0.473069      0.345591      0.286352      0.203667      0.142419
  25  13 2947.3983    3.6403  0.8086 12.9491  0.0004  0.0182   0.0669   0.0439    0.0581   0.0000   438.5345      0.629672       14.3799      -2.12258       4.61196      -2.58846     0.0861526     -0.668539       1.50651     -0.409904     -0.440852      0.113732      -1.28348     -0.463064     -0.191540      0.171230      0.366264      0.113694       1.14083       1.59231       1.72510       1.84850       1.82417       1.69903       1.66210       1.43701       1.33140       1.11024      0.932181      0.747529      0.584044      0.478428      0.353387      0.259105      0.202708      0.143287
  25  14 3096.1681    4.0911  0.9192 13.2548 -0.0022  0.0211   0.0750   0.0494    0.0704   0.0000   438.0242      -1.28341       15.8930      -2.62264     -0.161109      -2.55294       1.29735      0.401146      -3.84327     -0.147745      0.930634     -0.834266     -0.673772      0.889884     -0.106414      0.149753     -0.151426      0.500291       1.25344       1.80022       1.78755       1.96884       1.97180       1.85260       1.77514       1.68021       1.48542       1.22176       1.05997      0.826012      0.688951      0.528871      0.410683      0.309727      0.231894      0.164320
  25  15 3243.8557    3.9057  1.2024 13.2573 -0.0037  0.0241   0.0650   0.0632    0.0703   0.0000   439.1075     0.0401010       14.9070      -2.85254      -2.48198    -0.0599564       3.26755      0.318348      -1.73928     -0.189212      -1.09943     0.0209131      0.226110       1.43733     -0.136044     -0.213606     -0.144628      0.236519       1.46336       2.00395       2.16583       2.30308       2.26452       2.20412       2.00761       1.94278       1.64437       1.44171       1.20258       1.01568      0.808674      0.623737      0.485269      0.350195      0.264031      0.182218
  25  16 3391.1163    3.3869  1.6980 12.8988 -0.0012  0.0300   0.0482   0.0754    0.0513   0.0000   439.4018       2.73694       11.8688      -4.90764     -0.648113      -5.22959       3.18317     -0.235166      -2.36630      0.101020     -0.172239     -0.342628      -1.40044      0.259027      0.880726     0.0218574     -0.330104      0.284524       1.73054       2.44540       2.55485       2.71323       2.75494       2.65935       2.52201       2.36232       2.02322       1.77627       1.46463       1.20139      0.998561      0.754332      0.596774      0.457693      0.321141      0.230794
  25  17 3538.0916    2.7184  2.6607 12.2800 -0.0001  0.0373   0.0312   0.0980    0.0373   0.0000   446.9298      -1.18707       11.4173      -6.95772       6.97894      -1.99249      -4.77653      -2.44906      -1.11897      -2.35293       4.43269       2.48059      0.454678     -0.308378     -0.220836       1.10379     -0.133180     -0.688596       2.19136       3.01874       3.17153       3.44751       3.49651       3.36113       3.07106       2.90509       2.54974       2.26062       1.84177       1.56786       1.20902      0.984751      0.736492      0.569090      0.405164      0.288675
  25  18 3684.9109    2.1944  4.1765 11.6231  0.0004  0.0481   0.0211   0.1266    0.0325   0.0000   439.5661       4.84429       6.39632       2.62265     -0.755596      -3.06633      -7.36179       8.15191       3.93561      -7.70975      0.751840    -0.0956713      -1.08127     -0.956277      0.254675       1.51624    -0.0595687    -0.0311022       2.92809       3.93140       4.39654       4.45992       4.55432       4.44353       4.16713       3.78360       3.30849       2.97743       2.42391       2.03351       1.61604       1.30703      0.978897      0.744286      0.512684      0.367562
  25  19 3831.1525    1.8202  5.9917 11.1476  0.0000  0.0612   0.0159   0.1660    0.0311   0.0000   437.7789       9.31321       5.27301      -5.14850       5.11190       3.28482      -3.06077      -3.14643       2.90039       3.66322      -7.38442       1.45312       2.68040       1.46052     -0.344332      0.904886      -1.19869      0.124388       3.58841       4.94616       5.43388       5.73741       5.71307       5.59122       5.28076       4.73478       4.23685       3.65234       3.08315       2.57324       2.05180       1.62346       1.22133      0.933204      0.655303      0.471026
  25  20 3977.3715    1.4893  8.0096 10.8214 -0.0008  0.0784   0.0128   0.2157    0.0290   0.0000   434.3034      -2.77020       11.6718       8.72742      -1.33740      -10.4568      -4.02902     -0.900180       1.89278       3.50933       1.51189      -1.87790      -1.77882      -1.11209      -2.86466     -0.270373    -0.0751040      -1.07964       4.60268       6.35363       6.90369       7.23509       7.35310       7.08804       6.71696       6.09333       5.39839       4.66911       3.99233       3.27941       2.65134       2.11405       1.58401       1.19639      0.839685      0.607481
  25  21 4123.6581    1.2517  9.9950 10.6032 -0.0014  0.0979   0.0107   0.2687    0.0271   0.0000   452.9911       10.3722      -9.30131      -3.19745      -1.23167      -10.7975      -2.28582       6.10417       4.70675      -2.85824      -14.7232       1.14199       1.21599       3.81098      -2.11684      -1.07431     -0.156405     -0.669613       5.77254       7.91173       8.69511       9.16486       9.21843       9.06384       8.28166       7.73702       6.68708       5.94824       5.04158       4.08817       3.37262       2.60131       1.99940       1.51382       1.04681      0.752169
  25  22 4269.6643    1.0498 12.9240 10.4701 -0.0014  0.1345   0.0087   0.3593    0.0240   0.0000   434.5299      -12.9022       13.1401       8.93634       3.98112      -2.10329       7.18418      -12.5558      -14.9482       18.0282       10.1635      -2.65849       1.10349       2.64840       1.95532       3.31482      -1.26773       1.19137       7.96386       10.8253       11.9409       12.6106       12.4918       12.2775       11.4412       10.6289       9.29530       8.26859       6.82593       5.77988       4.57832       3.66065       2.77537       2.09459       1.49951       1.06567
  26   4 1508.7050    0.1620  0.1129  9.2651 -0.0023  0.0094   0.0097   0.0193    0.0235   0.0000   439.5919      0.213457       20.3214     -0.365393      -3.39796     -0.645208     -0.572067     -0.498644     -0.257867     -0.198473     -0.525751      0.159185     -0.336482     -0.299704     -0.237471     -0.202788      0.223700     -0.100610      0.580548      0.672778      0.909306       1.00195      0.768657      0.949780      0.974323      0.696026      0.659943      0.633232      0.481292      0.351878      0.349794      0.273162      0.178438      0.154730      0.135872     0.0772382
  26   5 1694.0538    0.3171  0.2640  9.3555 -0.0024  0.0148   0.0102   0.0248    0.0293   0.0000   440.0882     -0.665035       19.1626     -0.438590      -3.46441       1.03048       1.09909    -0.0566331     -0.489894      0.289903      0.888251      0.142084     -0.185898     -0.245310    -0.0450885      0.133485     0.0630360    -0.0850145      0.868053       1.30953       1.34878       1.59817       1.52921       1.53266       1.38226       1.21225       1.11177      0.843552      0.739990      0.543174      0.461757      0.318004      0.294086      0.186819      0.167346      0.113598
  26   6 1869.0277    0.4745  0.4195  9.4345 -0.0071  0.0149   0.0126   0.0307    0.0397   0.0000   440.3490     -0.808732       19.1800     -0.180687      -2.04653      0.713834      -1.19086      0.474655     -0.996111      0.227322      0.478296     -0.472517     -0.768419      0.402604      0.922288     -0.441973      0.249895    -0.0473110      0.882765       1.19496       1.44283       1.42393       1.34460       1.40840       1.21352       1.15422       1.06937      0.885619      0.778892      0.679996      0.516577      0.417538      0.327882      0.240416      0.180689      0.131563
  26   7 2039.7587    0.7043  0.5898  9.8261 -0.0026  0.0160   0.0151   0.0372    0.0466   0.0000   439.9005      -1.44528       20.2552      0.933347      -4.43580      -1.63138     -0.424291     -0.762002      -2.35692       1.12710      0.303500     -0.923232    0.00486291     -0.314039     -0.275425     0.0621899      0.178242    -0.0324374       1.01323       1.37662       1.49416       1.61833       1.66411       1.60855       1.47112       1.33810       1.11360       1.00451      0.836811      0.681574      0.572173      0.437758      0.318263      0.249808      0.176214      0.131518
  26   8 2206.0703    1.0116  0.7070 10.4116  0.0009  0.0176   0.0197   0.0409    0.0519   0.0000   441.5904      0.841660       15.6991      -2.61024      -3.78937      -5.15895     -0.418510      0.950282     -0.935689      0.638483      0.272405     -0.422956      -1.45586    -0.0588837    -0.0797681      0.223549      0.243757    -0.0951271       1.02471       1.49647       1.48523       1.65323       1.60896       1.56746       1.49624       1.39909       1.21099       1.04400      0.863049      0.725873      0.574980      0.471803      0.351370      0.276491      0.194118      0.145202
  26   9 2366.0485    1.4045  0.8837 10.9571 -0.0032  0.0197   0.0251   0.0470    0.0571   0.0000   438.4443     -0.272819       17.8998      0.825237      -3.75945      0.473989       3.81511      -3.23877      -1.12630     -0.819675      -1.69681     -0.205136     -0.673021     -0.201924      0.591192      0.344085      0.283923     -0.171416       1.14590       1.52344       1.68755       1.71547       1.87695       1.72744       1.68503       1.50138       1.32167       1.18547      0.973034      0.757761      0.657639      0.510848      0.402400      0.311352      0.219264      0.163666
  26  10 2521.2100    1.8778  0.9488 11.4736  0.0022  0.0193   0.0325   0.0502    0.0603   0.0000   439.2933   -0.00708180       12.3634      -2.48749       2.01911      -3.66157      0.985739      -1.87749      0.943266       3.29212     -0.167878      -1.05895     -0.203541    -0.0947953      0.997033      0.244915      0.103232    -0.0506565       1.17884       1.53198       1.67627       1.75045       1.79902       1.79277       1.64653       1.55842       1.29768       1.14387      0.982850      0.808492      0.650995      0.529678      0.397828      0.316010      0.217456      0.170521
  26  11 2674.3220    2.5681  0.9540 11.9584  0.0007  0.0191   0.0431   0.0509    0.0694   0.0000   439.5580      -1.52231       12.8221      -2.35483    -0.0556614      -1.88931      -1.50475     -0.800474      0.927177      0.704963      0.126562      0.853771     -0.981967      0.953886     0.0537866      0.292755      0.257697      0.338661       1.15565       1.58532       1.65482       1.79665       1.88455       1.78050       1.67547       1.50357       1.36171       1.14418      0.987849      0.794407      0.639306      0.497039      0.395762      0.298672      0.227034      0.164919
  26  12 2826.5428    3.2356  0.8672 12.5966  0.0002  0.0181   0.0563   0.0456    0.0625   0.0000   439.0314      0.723770       16.8886     -0.947058      -2.13772      -2.63807      0.923957      -2.89836     -0.574864      0.267892       1.68182     -0.513793     -0.639024     0.0695769      0.238292    -0.0495703     -0.144870     -0.151365       1.11213       1.44219       1.51228       1.64590       1.63151       1.57356       1.53770       1.45645       1.24529       1.06817      0.946251      0.730639      0.627302      0.487197      0.388681      0.298307      0.215603      0.162262
  26  13 2977.4567    3.9914  0.7929 12.8605 -0.0027  0.0172   0.0717   0.0407    0.0636   0.0000   439.2642       2.38585       15.5703       1.20578     -0.242576      -1.23103       2.34829      -1.31366      -1.07058      0.364625      0.378090      0.172930       1.08726       1.43184     -0.574933      0.177746      0.157204    -0.0606713       1.02258       1.35588       1.49270       1.58850       1.59090       1.49151       1.44569       1.32178       1.14488       1.03206      0.887426      0.709275      0.603314      0.467056      0.349493      0.272322      0.202437      0.146700
  26  14 3126.9133    4.1498  0.9720 13.1757 -0.0011  0.0200   0.0710   0.0504    0.0672   0.0000   437.8209      0.255404       13.2923      -4.95106      0.723783      -4.06325      -1.88685      -1.89046      -3.13188      0.801430       1.20723      0.464485     -0.213677     0.0792757      -1.03229     0.0333865     -0.106877     -0.316733       1.19200       1.63806       1.73851       1.78448       1.77950       1.74393       1.72852       1.58938       1.35491       1.19056       1.02064      0.837063      0.667122      0.551435      0.420495      0.321216      0.234253      0.175739
  26  15 3275.3891    3.9196  1.3573 12.8806  0.0021  0.0245   0.0592   0.0650    0.0774   0.0000   436.8657       5.64834       14.7128      -2.56070      -1.04094      -7.69275      -1.51307      -3.17456     -0.844740     0.0192073      0.735575      0.394268    -0.0858847     -0.674309      0.337489      0.522911      0.653933     0.0749027       1.41305       1.94838       2.07429       2.15026       2.24357       2.10155       2.06304       1.87892       1.71528       1.45264       1.24002       1.01043      0.861112      0.667534      0.529101      0.398363      0.283420      0.209345
  26  16 3423.3344    3.1146  2.0052 12.5926 -0.0001  0.0313   0.0407   0.0837    0.0519   0.0000   442.2109       1.98734       4.96614      -4.85441       2.84450      -9.84879      -3.23186       1.03054       1.97145     -0.703851       1.27224     -0.756163     -0.391002     0.0895689     -0.428001    -0.0631290      0.589136     0.0843172       1.76929       2.41609       2.59989       2.77217       2.85134       2.68872       2.57320       2.38697       2.08332       1.84102       1.55446       1.32694       1.05998      0.859180      0.650874      0.495931      0.351228      0.263157
  26  17 3570.9414    2.5270  3.1458 12.0870 -0.0002  0.0406   0.0268   0.1043    0.0363   0.0000   447.2737       1.82739      -1.15995      -6.95091       4.93045      -4.91280    -0.0565637      0.878418      -5.22977      -2.86269       4.43544      0.192261    -0.0670877      0.815065       1.31198      -1.06580     -0.956974     -0.145927       2.32741       3.20508       3.51808       3.59862       3.80779       3.60479       3.44432       3.07495       2.78682       2.46422       2.11518       1.71721       1.41835       1.11001      0.859924      0.655308      0.476716      0.339212
  26  18 3718.3718    2.0811  4.5930 11.5467 -0.0024  0.0508   0.0191   0.1326    0.0311   0.0000   438.9285       1.30539       8.48799     -0.334502       4.14759      -2.90655      -1.15271      -7.19322       1.62960      -3.46329     -0.182748       7.12048       2.75760     -0.577207     -0.969415     -0.108816      0.515070      0.837064       2.88824       3.89902       4.41098       4.48285       4.63108       4.45571       4.18393       3.93277       3.46418       3.04337       2.59852       2.13378       1.75792       1.36206       1.07005      0.830976      0.599965      0.429799
  26  19 3865.4383    1.7197  6.2441 11.1308 -0.0001  0.0622   0.0146   0.1701    0.0294   0.0000   436.2988       2.87806       3.89830      -3.77303       10.7544      -12.2764      -1.14153      -2.66338       3.72562       6.04795      0.705612      -2.42667      0.857490       1.45358      -1.68229     -0.610137     -0.349369      0.289813       3.55008       4.91226       5.37673       5.53706       5.72521       5.52024       5.26527       4.80002       4.28417       3.72755       3.17475       2.67947       2.16030       1.71461       1.31766       1.01861      0.725557      0.523984
  26  20 4012.2310    1.3792  8.0429 10.8844 -0.0017  0.0812   0.0123   0.2215    0.0276   0.0000   438.3730       19.6761       13.8771       1.29082     -0.392610      -3.99077      -9.26210      -3.40863       6.53184       4.63194      -3.40709      -8.41777       1.88671       4.13643      -4.17060       1.88414     -0.132163      0.873398       4.55816       6.33971       6.99036       7.38599       7.44813       7.19070       6.84887       6.22152       5.62460       4.89019       4.17519       3.42465       2.82707       2.25866       1.74679       1.31760      0.936951      0.677852
  26  21 4158.8246    1.1701 10.7350 10.6431 -0.0008  0.1080   0.0103   0.2959    0.0261   0.0000   440.0141      -11.9750       4.89216      0.307513       12.8620      -13.2064      -4.71090       9.91775       4.89066      -1.75270       6.20093      -2.57180       1.99496       3.53392       2.14783      -1.32963     -0.948707       1.25418       6.11786       8.22724       9.20371       9.55306       9.71727       9.55674       9.00884       8.24081       7.39638       6.46553       5.50120       4.61539       3.79698       3.01739       2.33909       1.76921       1.26110      0.924462
  26  22 4305.5071    0.9575 13.0187 10.4972  0.0009  0.1437   0.0083   0.3734    0.0231   0.0000   437.5978       13.6859       21.7797      -13.0230      -17.7532      -10.5059    -0.0479484       10.7083      -3.26473      -2.46091      -6.24477     -0.761005       8.94361       5.91257      0.524699      -1.11750     -0.510986      -1.90801       7.99991       11.0351       12.0920       13.0227       12.7255       12.7920       11.8790       10.9778       9.83929       8.70377       7.37189       6.07455       5.02681       4.08844       3.03811       2.39136       1.68313       1.21082
  26  23 4451.5288    0.7747 15.0013 10.3930 -0.0022  0.1871   0.0068   0.4739    0.0201   0.0000   440.0615      -11.0772       3.80128      -17.8978       30.6547      -41.1948       15.7683       9.23550       19.3141      -19.4005       22.8115      0.808873      -11.8342       1.86341       8.26220       1.94983      0.121170     -0.761910       10.1360       14.3690       15.6554       16.7434       16.8912       16.4852       15.6052       14.3399       12.7802       11.1921       9.53066       7.86509       6.51616       5.18843       4.02891       3.07318       2.12401       1.54878
  27   5 1713.5921    0.3297  0.3016  9.3625 -0.0051  0.0139   0.0101   0.0266    0.0309   0.0000   440.3217      0.423569       19.1377      0.728907      -2.92283     0.0546204      0.305527      0.176962      -1.42465     0.0644355      0.456155     -0.100372     -0.388755      0.778766     -0.772508     -0.354497      0.123653     0.0654576      0.690080       1.11941       1.04289       1.29297       1.13134       1.24287       1.01594       1.08673      0.886885      0.812528      0.672585      0.543116      0.487693      0.361629      0.296078      0.207528      0.159866      0.112315
  27   6 1889.7576    0.5165  0.4572  9.5073 -0.0026  0.0146   0.0121   0.0310    0.0401   0.0000   439.5246    -0.0145800       19.2943      0.204321      -4.05026     -0.579059      0.251162      0.902273     -0.807364      0.338949     -0.477797      0.354848     -0.849378     -0.338721    -0.0530334     0.0384290     -0.268370   -0.00226312      0.855595       1.18338       1.30662       1.29576       1.28987       1.19888       1.22595       1.11307       1.03372      0.909323      0.761021      0.672958      0.552308      0.443682      0.320703      0.261270      0.194244      0.138162
  27   7 2062.0318    0.7437  0.6342  9.8986 -0.0001  0.0165   0.0150   0.0398    0.0476   0.0000   438.6091      -1.61553       19.0616       1.60585      -1.21765     -0.104960      0.782446     -0.103007      -1.08454     -0.723561      0.559519     -0.131908     -0.583599    -0.0307313      0.648237     -0.192144     -0.175705     0.0927110      0.993854       1.32898       1.45019       1.53602       1.57917       1.52552       1.46550       1.24832       1.07341       1.03620      0.879701      0.767567      0.581131      0.478005      0.374865      0.275995      0.205407      0.147462
  27   8 2229.6877    1.0507  0.8050 10.4693  0.0011  0.0184   0.0189   0.0458    0.0523   0.0000   440.3519       1.60579       18.3547      -2.05136      -5.16094      0.216113       1.54298    -0.0768685      -2.52639     -0.422389       1.62701       1.07894     -0.133743     -0.451156     0.0906922      0.670453      0.117159      0.132618       1.04250       1.44772       1.56655       1.61128       1.68406       1.49033       1.56037       1.37263       1.21484       1.14403      0.940164      0.815350      0.676066      0.521462      0.400657      0.303766      0.236641      0.166552
  27   9 2390.9778    1.4931  0.8706 11.0682 -0.0021  0.0184   0.0259   0.0460    0.0564   0.0000   438.0593      -1.53813       12.9580       1.34161      -2.26500      -3.15933     -0.465989       1.70267       2.17960      -1.78347     -0.683096     -0.486027     -0.285650      0.355906      0.925881     0.0213288      0.104869     0.0180001       1.05850       1.41558       1.52431       1.62307       1.64977       1.59077       1.52494       1.37694       1.22769       1.09040      0.964526      0.804697      0.665880      0.509104      0.426151      0.315125      0.225393      0.164480
  27  10 2547.5373    2.0142  0.9427 11.7730 -0.0013  0.0196   0.0343   0.0490    0.0561   0.0000   439.7680    -0.0191330       15.3018      -1.46265     -0.300503     -0.906505      -1.25598     -0.750155      -1.68534      0.431555       2.14409      -1.72714     0.0426044       1.82633      0.316915     -0.712625     -0.284426      0.415518       1.10961       1.52701       1.68873       1.75364       1.83371       1.76805       1.66747       1.52729       1.35509       1.14463       1.02400      0.847611      0.672588      0.552789      0.419626      0.328690      0.237727      0.178395
  27  11 2702.0775    2.5580  1.0204 12.2272 -0.0028  0.0202   0.0420   0.0512    0.0610   0.0000   437.6383      0.383024       14.8481       1.36714      -4.27489      -4.85647       3.74285      -2.02674     -0.859520    -0.0938431     -0.219698     -0.346916     -0.123429     -0.257768     -0.490454     -0.186058      0.321151    -0.0412806       1.14738       1.51880       1.64990       1.74261       1.82038       1.71740       1.68415       1.51374       1.32554       1.23520       1.03131      0.859688      0.676634      0.567153      0.431330      0.336938      0.259202      0.188474
  27  12 2855.3800    3.2267  0.8853 12.7645 -0.0034  0.0189   0.0553   0.0451    0.0634   0.0000   439.4700      -3.16067       17.3483      -1.59063      0.835342      -5.21263       1.78304      -2.86050      -1.44507       1.31372     -0.849919     -0.101362     -0.159212     -0.596081      0.197541     0.0705342    -0.0133032      0.128045       1.07629       1.50657       1.57327       1.70341       1.73767       1.65068       1.64214       1.46255       1.32559       1.10089      0.973073      0.807047      0.664216      0.513425      0.414296      0.328051      0.228708      0.174144
  27  13 3007.0276    4.0151  0.8107 13.1767 -0.0005  0.0169   0.0715   0.0437    0.0553   0.0000   439.0961       1.10727       14.0265      0.492453      -3.34738      -2.52807      0.663441      -1.05022      -1.37160     -0.379425      0.255880      -1.01952     -0.747066      0.323409      0.120916     -0.289166     -0.122619     0.0507804      0.965753       1.33856       1.36561       1.49521       1.46491       1.43660       1.39610       1.30569       1.17054      0.997477      0.855021      0.713855      0.593408      0.485348      0.369402      0.286736      0.206591      0.151448
  27  14 3157.2181    4.0611  1.0015 13.2441  0.0003  0.0207   0.0672   0.0505    0.0618   0.0000   439.2108       4.02384       15.1413     -0.784872      -2.71114      -6.49917      -1.25389      -2.86664       2.22268      -1.34194      -1.25800      0.144914      0.444774      0.804292     -0.151300     -0.127467     0.0558171    0.00574486       1.11382       1.60559       1.63019       1.79841       1.80418       1.80862       1.62118       1.59224       1.33400       1.22222       1.03090      0.873979      0.707704      0.581977      0.421363      0.338047      0.247805      0.187096
  27  15 3306.5073    3.7035  1.5748 12.9850  0.0007  0.0268   0.0528   0.0685    0.0614   0.0000   438.1418       4.70559       13.6475      -4.90236      -1.79146      -2.24240      0.180316      -2.14247       1.97227     -0.368885     -0.213634      0.755060     -0.248709     -0.127176      0.586049     0.0914042      0.346676   -0.00861860       1.53466       2.11100       2.20622       2.35762       2.42332       2.29260       2.27100       2.09110       1.85340       1.61000       1.35059       1.14079      0.956549      0.764588      0.589801      0.467100      0.331470      0.247971
  27  16 3455.2672    2.9274  2.2101 12.5745  0.0008  0.0329   0.0377   0.0891    0.0490   0.0000   436.9564      -1.02498       6.93097      -2.84666       5.33296       2.65961      -6.94295       3.24270      -1.08621       1.21183     0.0472963     -0.445538      -2.40610      0.980504      0.529429     -0.680396      0.111847     -0.143741       1.85636       2.51634       2.74688       2.92018       2.99388       2.92318       2.76166       2.57300       2.19423       1.97256       1.71505       1.39454       1.15382      0.943562      0.714658      0.566549      0.400889      0.301359
  27  17 3603.5507    2.4213  3.3190 12.0872 -0.0008  0.0411   0.0251   0.1107    0.0347   0.0000   440.8492      -2.13516       12.9628      -6.88300       1.93789      -1.85359      -9.82189      -2.67863     0.0720076     -0.429891     -0.932393       3.83666    -0.0158357      -2.35686      0.892522     0.0448854    -0.0446683     -0.999327       2.26931       3.01320       3.39033       3.48974       3.64847       3.50191       3.26258       3.08436       2.78948       2.45035       2.10528       1.71649       1.47191       1.16201      0.903507      0.706844      0.512693      0.372106
  27  18 3751.5640    1.9755  5.1701 11.4491 -0.0004  0.0532   0.0173   0.1425    0.0299   0.0000   440.3753       2.11834       11.8000      -8.13257      -3.53549       9.47230     -0.902199      -1.54762      -1.98095      -3.20369      0.582570      0.894300     -0.945617     -0.836087      0.616839       1.21062     0.0497100      0.462677       3.02520       4.00934       4.55746       4.66755       4.80981       4.67495       4.41008       4.10671       3.67183       3.22066       2.76230       2.29512       1.90631       1.50174       1.18355      0.920841      0.683473      0.491826
  27  19 3899.1442    1.6609  6.9921 11.0565 -0.0009  0.0661   0.0138   0.1815    0.0289   0.0000   435.1371       4.30467       13.0097      -6.09684      -7.10646      -9.72782      -9.66577      -4.63318       6.58652     -0.272930     -0.380198      -1.97791      -1.99269       3.74928      0.126249     -0.808827      0.143591    -0.0321142       3.70617       5.01334       5.52547       5.82010       5.80352       5.77614       5.44362       5.08672       4.51337       4.01449       3.42670       2.90875       2.35067       1.88729       1.50019       1.15607      0.833993      0.627483
  27  20 4046.5071    1.3348  8.9745 10.8689 -0.0034  0.0868   0.0117   0.2424    0.0265   0.0000   448.2199      -22.5377       23.0985       6.69704     -0.305358      -18.8665       9.39414       10.9964     -0.581510       1.93182       3.94768       4.69612       5.46582      -6.68790      -3.15427      -3.52460      0.942643      0.857336       4.75520       6.48998       7.26259       7.54554       7.83182       7.53104       7.18102       6.65307       5.89549       5.22637       4.46213       3.73847       3.07405       2.48442       1.94309       1.48820       1.07915      0.804893
  27  21 4193.6206    1.1134 11.0016 10.6867 -0.0010  0.1119   0.0099   0.3103    0.0248   0.0000   434.6815      0.791774       16.0710      -1.32469      -15.2785       3.95024      -2.80530       13.4133       5.68443      -14.1067       1.76974       3.63851      -2.98258      -1.05025      -3.62684       3.02634      0.458358       1.60817       5.99332       8.37353       9.14879       9.70800       9.86273       9.70729       9.14494       8.44941       7.61094       6.66012       5.73156       4.85122       4.00643       3.16567       2.51354       1.92512       1.38379       1.00036
  27  22 4340.4079    0.8860 13.5264 10.5307 -0.0023  0.1522   0.0076   0.4039    0.0215   0.0000   413.9278       14.3734       17.6177      -7.90211       14.2548      -30.4913      -10.2825      -8.25122       23.3712       3.56302      -3.96636       5.53539      -7.97126      -2.29352      -7.05200    -0.0515973       1.00826     -0.190857       8.32493       11.4127       12.5389       13.4419       13.4766       13.3583       12.3529       11.7118       10.3294       9.19925       7.85681       6.64961       5.49386       4.40198       3.44160       2.66649       1.89968       1.41927
  27  23 4487.3184    0.7326 15.3182 10.3968  0.0012  0.1919   0.0067   0.4815    0.0194   0.0000   429.8078      -32.9287       43.9707      -8.01134      0.511044      -21.6496      -2.61600       9.63629     -0.388596      -7.79987      -23.2004       13.6216       10.6834       4.33058       2.25986       2.09503      0.489982      -1.29678       10.2650       14.1794       15.8091       16.5355       16.8189       16.5074       15.4766       14.7126       12.9782       11.7189       9.74318       8.35906       6.86761       5.56922       4.27475       3.38314       2.43465       1.77541
  28   6 1910.1403    0.5214  0.4541  9.5879 -0.0018  0.0138   0.0123   0.0311    0.0380   0.0000   441.0129      0.834519       19.9384      0.550247      -1.54056     -0.650542       1.51279      0.243943      -1.79158      0.725890     -0.268291     -0.274037      0.143993    -0.0285653      0.316232     -0.262750      0.133930      0.185476      0.818828       1.05650       1.12392       1.23936       1.13129       1.16771       1.13978       1.09250      0.936604      0.877644      0.711137      0.573436      0.501435      0.424474      0.329397      0.255860      0.186717      0.142611
  28   7 2083.8836    0.7933  0.6478  9.9496 -0.0030  0.0153   0.0153   0.0375    0.0457   0.0000   439.8944      0.531031       20.0720      -2.43114      -3.12216     -0.215640       1.06832      -1.06912      0.399790      0.133223       1.35972       1.04401     -0.231353      0.196726     -0.170067     -0.250982    -0.0932531      0.165709      0.848976       1.18343       1.28581       1.42912       1.40403       1.37505       1.31893       1.19645       1.05551      0.945621      0.784986      0.674087      0.552438      0.436378      0.329373      0.277785      0.200853      0.143891
  28   8 2252.8168    1.1118  0.8284 10.6284 -0.0018  0.0186   0.0199   0.0443    0.0519   0.0000   438.6365       1.56515       18.8444      0.803727      -5.02340     -0.737664     -0.736419       1.56494       1.42858       1.27297     -0.632195     -0.602485      0.218740     0.0515049      0.813671     0.0295165      0.290025     0.0554452       1.05742       1.47972       1.50182       1.61875       1.57564       1.57138       1.53474       1.38976       1.30809       1.09941       1.01733      0.839819      0.726761      0.563346      0.436872      0.338826      0.254815      0.192422
  28   9 2415.2591    1.5764  0.9841 11.0857  0.0009  0.0203   0.0258   0.0492    0.0607   0.0000   441.4194       2.89474       15.4368       1.01880      -4.22998     -0.809199      -1.90761     -0.386420     -0.176452      -2.65575      0.735149       1.01532      -1.90387      0.525660     -0.314782     0.0619234     0.0899079    -0.0750054       1.07589       1.52724       1.61265       1.67515       1.79848       1.65751       1.60202       1.49951       1.30413       1.23426       1.01609      0.875222      0.728850      0.605150      0.451009      0.356013      0.263416      0.193589
  28  10 2573.3556    2.0669  0.9068 11.8790 -0.0014  0.0196   0.0351   0.0453    0.0550   0.0000   439.1928       1.26168       11.4881     -0.469130     -0.321228      0.646913     -0.280282      -1.39190      -1.65759      -1.66824      0.284069      0.585916      -1.25533     -0.531178      0.680093      0.590217      0.337125     -0.313778       1.11438       1.50990       1.61522       1.76285       1.84804       1.66654       1.67851       1.49738       1.33159       1.15579       1.03260      0.890287      0.725029      0.567504      0.436176      0.351321      0.269683      0.191412
  28  11 2729.3636    2.7680  0.8547 12.2171 -0.0017  0.0176   0.0471   0.0424    0.0580   0.0000   438.7404     -0.511945       15.7633     -0.740129     -0.303840      0.999305     0.0797520      0.733050     -0.736030      0.948433       1.07893      0.136722       1.22629     -0.289146      0.369877     0.0410403     -0.141985     -0.251365       1.01929       1.34785       1.47935       1.48166       1.60488       1.46056       1.40256       1.34595       1.20601       1.08057      0.932140      0.805232      0.668689      0.532346      0.425574      0.328622      0.250257      0.174625
  28  12 2883.7330    3.5723  0.8565 12.7409 -0.0002  0.0174   0.0603   0.0439    0.0653   0.0000   438.4807       1.12909       15.4854      0.235944      -4.58888      -3.54463     0.0328313      -2.91362      -1.64940      0.887797      0.968747     -0.348066       1.25537    -0.0899662      -1.22583      0.460379     -0.262614     -0.101721      0.990714       1.32050       1.39075       1.49007       1.53264       1.46686       1.41135       1.34564       1.19074       1.00931      0.904241      0.752623      0.637342      0.513206      0.415814      0.299439      0.230239      0.177786
  28  13 3036.2263    4.0075  0.7849 13.3601 -0.0004  0.0175   0.0714   0.0424    0.0519   0.0000   437.5624       1.63608       17.3113     -0.419471     -0.629901     -0.412896     -0.983441     -0.124928    -0.0444930      -1.07564      -1.97039      0.987321       1.13450      0.523405     -0.481830     0.0204647      0.446887     -0.169322      0.940854       1.33588       1.33255       1.48716       1.49394       1.42624       1.46780       1.23278       1.19702       1.01591      0.901596      0.755172      0.615588      0.487510      0.377097      0.306802      0.235729      0.175740
  28  14 3187.2559    3.9357  1.1382 13.3118 -0.0020  0.0224   0.0637   0.0583    0.0604   0.0000   436.6887       1.45108       16.3124     -0.648967      -1.74805      -6.23828     -0.542155      -1.39752      -1.85659      -1.96744      -1.14734       1.23067    -0.0452266   -0.00234852    -0.0647164      0.140979     -0.324011     -0.310682       1.17632       1.68009       1.77765       1.90971       2.01175       1.80053       1.79944       1.65092       1.47421       1.31132       1.13086      0.978503      0.817927      0.652497      0.507095      0.387847      0.283029      0.220512
  28  15 3337.2575    3.5689  1.5338 12.9127 -0.0009  0.0255   0.0490   0.0673    0.0548   0.0000   436.4946      0.988570       16.2303      -3.64821      -3.46961      -4.31418    -0.0371287     -0.567451       2.90564     -0.158766     0.0707684       1.01050     -0.540969       1.51987      0.334368   -0.00324155     0.0553502      0.210281       1.37482       1.88311       1.97284       2.12786       2.20182       2.07371       2.10083       1.83253       1.68321       1.51076       1.32472       1.12513      0.924845      0.739249      0.576457      0.451656      0.354212      0.261598
  28  16 3486.7345    2.9438  2.4158 12.4019 -0.0014  0.0336   0.0349   0.0890    0.0473   0.0000   439.8265      -1.50201       14.1226      -5.48221       2.77725      -2.86686       3.58688      0.323612      0.415289       3.59993       3.28455      -1.57749      0.628768       2.21553      0.303082     -0.691381      0.305524      0.499662       1.78001       2.46490       2.57922       2.82942       2.87699       2.82115       2.63676       2.50551       2.24645       2.01065       1.71096       1.43870       1.18759      0.984403      0.784703      0.595847      0.440501      0.331608
  28  17 3635.7914    2.3524  3.7602 11.8157 -0.0015  0.0438   0.0230   0.1123    0.0355   0.0000   439.2903      -3.32645       24.1881      -3.36833       1.88250      -7.40700      0.152286      -2.21128      0.440756     0.0786590       2.27881       1.27668      -1.73936      -1.49569       1.12326      0.204999      -1.24092      -1.11241       2.34506       3.15493       3.59413       3.69563       3.84025       3.69118       3.51821       3.28798       2.93640       2.64707       2.28434       1.86912       1.58284       1.29825       1.00342      0.814655      0.566665      0.430680
  28  18 3784.3714    1.8980  5.4276 11.3764 -0.0002  0.0545   0.0163   0.1493    0.0287   0.0000   437.3757      0.115221       9.79322      -5.31444      -10.9560      -14.6935       3.66766       7.87638      -5.28654      -2.61727       4.00532       4.96604      0.163889     0.0210014      0.113052     -0.679034      -1.24075      0.701587       2.92807       3.97159       4.44986       4.61540       4.76661       4.66679       4.40345       4.12040       3.68521       3.27849       2.80285       2.35381       1.99351       1.62012       1.25803       1.00234      0.704822      0.537035
  28  19 3932.5719    1.5439  7.2267 11.0739 -0.0012  0.0696   0.0130   0.1931    0.0260   0.0000   434.3318     -0.214707       15.6718      -13.9005       2.59464      -1.17882      -5.48013      -10.1674      -3.31338       4.24571     -0.336872       5.61341      -1.74700      -2.26998       2.40787      0.757902     -0.915596     -0.118548       3.70072       5.13354       5.48453       5.98744       6.01692       5.94481       5.54589       5.28474       4.72102       4.21969       3.55066       3.10494       2.45400       2.07113       1.58024       1.28404      0.924450      0.693158
  28  20 4080.3617    1.2739  9.7325 10.8227 -0.0005  0.0937   0.0111   0.2572    0.0255   0.0000   430.4103       2.91410       12.6998      0.500000       5.38402      -4.83763      0.246643       7.08582      -2.33953      -8.20913       6.92130       4.70308      -6.84638       3.18202      -2.14538     -0.822286     -0.342794      0.939959       4.97508       6.79806       7.47650       7.86641       7.94860       7.80589       7.45465       7.06913       6.35066       5.66535       4.84606       4.11441       3.39265       2.80627       2.18963       1.71980       1.27391      0.948630
  28  21 4227.9091    1.0601 11.9006 10.6444 -0.0018  0.1222   0.0090   0.3281    0.0234   0.0000   433.5237       6.61260       24.2370       3.66815       7.72133      -20.7241      -12.9769      -15.1238      -10.0387      -1.65423      -7.57068       4.29403      -3.85777     -0.724993       1.96403      0.411518     -0.250838      0.921539       6.44404       8.82178       9.79646       10.2930       10.4384       10.2596       9.62301       9.23692       8.31048       7.30520       6.36381       5.42079       4.47946       3.69111       2.86007       2.26890       1.64946       1.22323
  29   4 1564.1325    0.1940  0.1730  9.2966 -0.0083  0.0132   0.0090   0.0218    0.0237   0.0000   439.6250      -1.48412       19.6213     -0.781577      -2.46049       1.81397     -0.563173      0.557280     -0.919065      -1.18922      0.140319      0.199120    -0.0472722     -0.398253     -0.477804     0.0207441  -0.000607641     0.0790488      0.677598      0.777065      0.947926      0.980833      0.963697       1.14269      0.923491      0.855902      0.896879      0.761905      0.586039      0.480812      0.472361      0.407488      0.287220      0.221860      0.161207      0.127200
  29   5 1751.5646    0.3608  0.3260  9.3937 -0.0024  0.0133   0.0100   0.0277    0.0308   0.0000   439.8127      -2.49728       21.6481       1.06188      -2.81203      -2.57814       2.65877      0.771400      -1.09634     -0.344335     -0.453258      0.452394     0.0287207     -0.261127      0.192608     0.0556019    -0.0660746     0.0358188      0.780973       1.02370       1.05735       1.26552       1.14252       1.17357       1.02687      0.998625      0.885208      0.881695      0.737855      0.629856      0.496134      0.412225      0.305081      0.241729      0.188864      0.141303
  29   6 1930.1820    0.5490  0.4945  9.6713 -0.0045  0.0150   0.0125   0.0332    0.0375   0.0000   440.7984       1.00903       20.7389       1.42948      -1.93891      -1.35462       1.44129       2.58316     -0.313161      -1.25490     -0.140812       1.02162      0.947288     -0.679007     -0.317892     -0.533886     -0.372674     -0.169663      0.785336       1.06807       1.24909       1.13526       1.33296       1.17340       1.11497       1.09123      0.882010      0.882033      0.781018      0.640094      0.587235      0.475323      0.367262      0.288444      0.216676      0.154705
  29   7 2105.3019    0.8295  0.6938 10.0264 -0.0014  0.0159   0.0159   0.0414    0.0486   0.0000   441.9452   0.000531205       22.4632       4.14235      -5.91144      0.128792      0.582393      -1.58906     -0.144919       2.15569    -0.0432150     -0.271370     -0.203397     -0.338001     -0.102642     0.0594732      0.126512     -0.232037      0.926984       1.19900       1.35795       1.50639       1.51647       1.50816       1.37261       1.31515       1.15442      0.981484      0.814904      0.698936      0.586688      0.463467      0.364367      0.282315      0.216657      0.159281
  29   8 2275.3298    1.1548  0.8480 10.6409 -0.0009  0.0176   0.0199   0.0442    0.0528   0.0000   440.5756     -0.424005       17.9640       1.25427      -2.33117      -2.66615      -1.48512     -0.437369      -1.34310      0.125568      0.417972     -0.896910    -0.0341877    0.00264924      0.465257     -0.166672     0.0962582      0.352681      0.947716       1.21989       1.40009       1.44847       1.51586       1.45803       1.39403       1.30031       1.20399       1.05411      0.910077      0.778188      0.681660      0.540761      0.433097      0.336208      0.248048      0.187238
  29   9 2439.0207    1.6542  0.9975 11.2329 -0.0030  0.0198   0.0266   0.0480    0.0577   0.0000   440.4079     -0.626661       16.4768      -1.00130       1.37353      -2.04920      -2.21396      -1.46931      -1.89864      0.700910    -0.0274577      0.150457      0.333394      0.294016     -0.191535     -0.317872     -0.146357     -0.661066       1.04143       1.37625       1.51493       1.56119       1.62649       1.57908       1.61206       1.40833       1.30038       1.16813      0.979320      0.847373      0.722819      0.593379      0.458740      0.372068      0.277896      0.201784
  29  10 2598.6782    2.2500  0.9472 11.8819 -0.0005  0.0187   0.0365   0.0471    0.0581   0.0000   438.9724     0.0577695       17.1566      -2.34594      -3.74095      -1.00902      0.293003      -2.05739      -2.35220      -1.00553       2.39777       1.73402   -0.00166100      0.145398      0.512134     -0.241153     -0.417284     -0.146097       1.01257       1.36582       1.42998       1.53798       1.63210       1.54325       1.49979       1.41609       1.25894       1.13539      0.981305      0.811050      0.680999      0.550454      0.439030      0.347417      0.266801      0.208770
  29  11 2756.1357    2.9143  0.8275 12.4913  0.0006  0.0168   0.0494   0.0427    0.0526   0.0000   439.2581     -0.290984       14.2749      -2.47016      0.478819      -2.70245     -0.396569      0.174171      -2.02766     -0.643300       1.26943       1.03275     -0.813496    -0.0708987     -0.268323     0.0932903      0.410643      0.209201      0.928568       1.21679       1.32638       1.37326       1.42636       1.33253       1.28879       1.20222       1.13574       1.00843      0.895014      0.764501      0.646359      0.514685      0.413928      0.330564      0.243709      0.181760
  29  12 2911.6134    3.5536  0.9278 12.9806 -0.0012  0.0177   0.0580   0.0482    0.0578   0.0000   439.7676      -1.05234       13.6842     -0.222548      -3.97239      -3.14298      0.190995      -1.40039     -0.105750     -0.932384      -1.62443     -0.115518     -0.468512      0.545318     -0.464869      0.462889    -0.0623222    -0.0467943      0.936655       1.28057       1.33274       1.48000       1.48069       1.45971       1.37719       1.33341       1.14359       1.06729      0.899491      0.787879      0.630121      0.516645      0.420720      0.341082      0.243669      0.182224
  29  13 3064.9804    4.1238  0.9596 13.1141 -0.0017  0.0192   0.0657   0.0486    0.0680   0.0000   438.4210       2.29110       15.1393      0.792996      -4.06529      0.605771      -2.68133      -3.51096     -0.166003      -1.18580     -0.564757      0.997972     -0.175460      0.332388     -0.315061     -0.226757     -0.485937     0.0782204       1.00195       1.41900       1.47959       1.61637       1.63536       1.58344       1.53207       1.45076       1.32511       1.12929      0.961525      0.812773      0.666997      0.532909      0.421777      0.350527      0.273930      0.199763
  29  14 3216.7011    4.0626  1.1384 13.2432 -0.0011  0.0214   0.0622   0.0537    0.0639   0.0000   438.7671       1.84136       16.3333      -2.06664     -0.933394      -3.07257      -2.70715      -2.13641      -1.34411      -2.53934       1.38630     -0.704447     -0.601463      0.845933      0.127555      0.490505     -0.146159      0.195232       1.08027       1.49231       1.60250       1.77488       1.72518       1.73699       1.65657       1.54746       1.40185       1.23374       1.11591      0.893556      0.822097      0.637510      0.522503      0.399730      0.294433      0.219174
  29  15 3367.6617    3.4262  1.6621 12.8734 -0.0040  0.0284   0.0456   0.0681    0.0482   0.0000   438.5564       3.04989       12.0912      -7.65806   -0.00863184      -2.41325       2.57694      -5.67445      -3.74696      -1.58787      -3.13806      0.219639     -0.904273      -1.03358      0.292404      0.587059      0.103561      0.110110       1.43057       1.99430       2.23345       2.19667       2.51134       2.24667       2.15759       2.13176       1.75611       1.67213       1.42386       1.20957       1.00972      0.850159      0.645859      0.511604      0.381241      0.281212
  29  16 3517.9082    2.7618  2.7283 12.3017 -0.0003  0.0356   0.0300   0.0946    0.0410   0.0000   440.9381       2.76692       14.4821      -7.44230      0.600616      -1.83143       1.66987      -2.93651      -5.29262       3.85284       1.25831      -1.93055      0.681794       1.52459      -1.08593      0.612994      0.630226     -0.255327       1.84517       2.49207       2.75560       2.87540       2.90495       2.98311       2.70037       2.63017       2.32612       2.11338       1.80373       1.55431       1.29707       1.05201      0.853324      0.668117      0.490220      0.387722
  29  17 3667.6122    2.2765  3.9571 11.6757 -0.0026  0.0435   0.0215   0.1131    0.0365   0.0000   440.4221       7.16362       17.4757      -11.1155      -2.36565     -0.198125      -3.11695      -9.26697      -2.11890      -1.51491       1.65737       5.03739     -0.759998     -0.726317      -1.11188       1.67942     -0.565218      0.364935       2.28171       3.06968       3.43613       3.59057       3.70192       3.60993       3.38507       3.24858       2.91133       2.60900       2.29442       1.92850       1.61452       1.29572       1.05357      0.833709      0.617240      0.469067
  29  18 3816.8830    1.8128  5.5292 11.3806 -0.0007  0.0560   0.0156   0.1522    0.0281   0.0000   435.5742      -5.39047       15.0190     -0.137587       8.06424      -13.4835       1.89696      0.801303       1.01151       5.95158       4.42309      -3.86935       1.35098     -0.130013       1.98382       1.47974     -0.161857      0.218053       2.88663       3.77525       4.42315       4.51398       4.65217       4.56419       4.35881       4.12247       3.72863       3.29069       2.85948       2.46333       2.02355       1.67645       1.34187       1.04421      0.785118      0.587164
  29  19 3965.8386    1.4527  7.6463 11.0579  0.0000  0.0732   0.0122   0.2038    0.0246   0.0000   438.8792      -5.62012       17.4226       8.78448       5.17431      -1.46069      0.320341       2.99403      -2.13084       5.25506       3.75166      -9.29101      -2.91132       2.40033      -3.96244      -2.98003      0.955476     -0.874001       3.79232       5.14214       5.69996       6.03445       6.24167       6.00375       5.85799       5.43772       4.95464       4.33106       3.81904       3.21212       2.69440       2.23992       1.75768       1.38829       1.02961      0.780631
  29  20 4114.1536    1.2405 10.2524 10.7945 -0.0006  0.0990   0.0104   0.2668    0.0246   0.0000   440.2407    -0.0480353       39.6610      -4.98663      -5.82233      -5.40394      -13.4058      -9.03161       7.56948      0.703316      -3.65650     -0.906141       1.18860     -0.234019     -0.160007       1.07678     -0.356362      0.848117       4.95753       7.02145       7.49458       8.22646       8.22184       8.17332       7.71246       7.33101       6.60404       5.91585       5.11479       4.37549       3.63477       2.98160       2.37421       1.87662       1.38140       1.04409
  29  21 4262.0814    1.0420 12.6916 10.5724 -0.0007  0.1258   0.0080   0.3344    0.0225   0.0000   441.9090       3.12017       11.9631     -0.448943      -14.4417      -6.28767       3.57633       2.73329      -2.37485       7.12690       10.6426      -3.94738       7.72642      0.243736      -3.47423       2.08239       1.70220      0.551477       6.38103       8.75191       9.63534       10.3684       10.4906       10.4354       9.85820       9.23807       8.40557       7.45617       6.56126       5.63511       4.62859       3.80706       3.04747       2.41823       1.76247       1.33935
  29  22 4410.4187    0.8127 14.4073 10.4911 -0.0002  0.1670   0.0068   0.4216    0.0194   0.0000   449.6896       12.4766       27.9035      -12.4158       23.2915      -3.67495      -14.5271       8.15115       11.3806       1.32829      -2.44934       4.16620       2.42299       3.70032      -4.30932      0.906520     -0.332570      0.337416       8.24205       11.5924       12.5724       13.7382       13.5508       13.7305       12.8131       12.2559       10.9914       9.90431       8.63190       7.38278       6.18555       5.10603       3.97687       3.23101       2.33293       1.75412
  30   4 1581.8997    0.2212  0.1771  9.3210 -0.0128  0.0095   0.0093   0.0214    0.0239   0.0000   440.5807      -1.53817       19.6573       1.00158      -2.81123      0.199701      0.725268      0.287196     -0.927620    -0.0618291     -0.421149     -0.322070    -0.0649278      0.191291     -0.215546      0.247079      0.274748    -0.0288824      0.526463      0.721214      0.776287      0.717345      0.879868      0.717976      0.737926      0.710190      0.645274      0.591136      0.495758      0.422179      0.344682      0.287058      0.230553      0.201405      0.169336      0.114846
  30   5 1770.0344    0.3748  0.3742  9.3930 -0.0050  0.0133   0.0096   0.0290    0.0325   0.0000   440.3453      -1.66161       21.6766      0.402398      -3.60732      0.735532       1.34389      0.966534      -1.31440      0.865909     -0.185150     0.0451348     -0.581484    0.00491923      0.235123     -0.233078      0.175972      0.156755      0.666323      0.909058      0.964908       1.09440       1.03372       1.09889       1.05138      0.990764      0.861828      0.796347      0.637219      0.627471      0.540814      0.439719      0.336385      0.283285      0.213813      0.147704
  30   6 1949.9591    0.5870  0.5340  9.6755 -0.0002  0.0140   0.0123   0.0336    0.0402   0.0000   440.4435      -1.14028       18.7347      -1.14509      -2.64393      0.983777       1.29297     0.0505873      -1.61126       1.14663     -0.364974     -0.376517     0.0388369     0.0190185     0.0369045     -0.519524      0.336721      0.229840      0.739995       1.01177       1.15033       1.19274       1.26228       1.21414       1.16910       1.07686      0.959843      0.843971      0.722551      0.618245      0.522446      0.428936      0.340593      0.271966      0.208400      0.149432
  30   7 2126.3349    0.8639  0.7810 10.0537 -0.0002  0.0171   0.0148   0.0406    0.0484   0.0000   440.7267      -1.06086       18.6332      0.408876      0.506076     -0.587933     -0.643041     0.0566432       1.40514      -1.32129     0.0871671      0.161997    -0.0959358      -1.07385      0.215727      0.286321    -0.0806594     0.0261597      0.866954       1.18580       1.33028       1.34719       1.46854       1.40981       1.33672       1.22741       1.13204      0.993630      0.891688      0.767974      0.633887      0.534207      0.413012      0.332048      0.256057      0.182443
  30   8 2297.3701    1.2037  0.8649 10.7872 -0.0016  0.0190   0.0201   0.0438    0.0517   0.0000   441.5918      -3.52360       17.0658       1.46178      -3.81503      -2.49392      0.490766      -1.30348     -0.335399     -0.850980     0.0375179      0.625925    -0.0737587      0.526288     -0.442962     0.0928912     -0.489535     -0.151518      0.964045       1.40817       1.54383       1.65585       1.71288       1.61139       1.62366       1.48655       1.32459       1.18028      0.973573      0.848960      0.674264      0.548729      0.452093      0.342745      0.279375      0.200114
  30   9 2462.2712    1.7442  1.0099 11.2959 -0.0010  0.0196   0.0274   0.0476    0.0604   0.0000   438.7281     0.0657120       19.0038     -0.590832     0.0997514       1.23991       1.08839      -2.86744      -1.43434     -0.790881      0.287835       1.00161      -1.68219     -0.282824      0.198516     -0.309809      0.193276     -0.229706      0.986679       1.37012       1.46386       1.56315       1.67062       1.60278       1.55394       1.45084       1.29380       1.15000       1.00842      0.840842      0.753572      0.593745      0.467434      0.378548      0.274772      0.224887
  30  10 2623.4439    2.2721  1.0694 11.9294  0.0006  0.0200   0.0353   0.0509    0.0589   0.0000   441.2611       2.88387       15.9428     -0.149702     -0.399722      0.506123      -2.74855     -0.997371       2.52171      0.794107       1.16696       1.57134      -1.76787      0.212129      0.451203      0.812915     -0.634059     0.0474887       1.05366       1.47125       1.55145       1.67986       1.74028       1.73330       1.61936       1.51747       1.34648       1.22920       1.08867      0.928325      0.741984      0.616432      0.476532      0.398119      0.298027      0.229932
  30  11 2782.4622    3.0808  0.9654 12.4331 -0.0007  0.0189   0.0480   0.0459    0.0588   0.0000   438.6900       1.55535       13.8300      -2.71984     -0.645508     -0.787052      0.651111      -2.28721      -1.58780      -2.36090      0.528778      0.388612     -0.352822     -0.497702      -1.08158     -0.286859      0.245422     -0.101551      0.927620       1.33913       1.43251       1.46100       1.60567       1.46334       1.46743       1.36249       1.18790       1.11889      0.962689      0.828994      0.692398      0.584083      0.463912      0.355091      0.274250      0.205927
  30  12 2939.0921    3.7020  0.8890 13.0225  0.0008  0.0179   0.0604   0.0433    0.0553   0.0000   437.9309     -0.105522       13.1808      -3.23602       1.21055      -2.76359     -0.634516      0.588865     0.0664085     -0.457968       1.50891      -1.52273      0.349491      0.472602     -0.647976     -0.101457    -0.0727216     -0.248838      0.890513       1.26196       1.32953       1.39456       1.51150       1.37498       1.43301       1.29905       1.15960       1.04028      0.896794      0.788888      0.646523      0.541444      0.421796      0.332481      0.258033      0.199589
  30  13 3093.3593    4.1997  0.9812 13.3398  0.0000  0.0192   0.0657   0.0476    0.0619   0.0000   438.4706     -0.429731       17.5576      -2.88091      -3.25981      0.296449     -0.140110      -3.02901      0.254428     -0.165382     -0.496721      -1.41729     -0.808975     0.0301443     -0.249513      0.377092     -0.190815     -0.228919      0.980080       1.38486       1.45349       1.61308       1.67225       1.59836       1.53227       1.41494       1.31097       1.15623       1.02578      0.839427      0.737534      0.567362      0.459805      0.366981      0.289683      0.219538
  30  14 3245.9882    3.8265  1.2979 13.3036 -0.0042  0.0230   0.0556   0.0630    0.0519   0.0000   441.7272      -1.43600       14.7670      0.143398      -2.26519      -3.40008       3.70051      0.411373      -1.13814     -0.296754      -1.13146     -0.183195    -0.0999991     -0.459031      -1.54349      0.314293     -0.694656     0.0550830       1.13355       1.57770       1.66500       1.77504       1.89235       1.78765       1.80698       1.65958       1.48947       1.34744       1.16500      0.985051      0.821128      0.665482      0.550910      0.424100      0.337872      0.254834
  30  15 3397.6533    3.3834  1.9167 12.5942 -0.0005  0.0267   0.0394   0.0714    0.0454   0.0000   438.7472       1.26385       14.8061      -1.72237       1.20888       2.60708      -4.02695      -5.60666      0.217960       1.74865     -0.373158      0.810496      0.130121      0.370918      0.825476      0.391321     -0.793718   -0.00235297       1.40085       1.90083       2.08845       2.20408       2.27460       2.22230       2.19616       2.05716       1.80216       1.57884       1.41187       1.19621       1.00163      0.841794      0.654115      0.536664      0.390379      0.301400
  30  16 3548.7360    2.6209  2.9307 12.2714 -0.0003  0.0363   0.0266   0.0979    0.0345   0.0000   445.0896      0.594477       8.90973      -2.97118       6.64233     -0.504021      -2.32667      -4.48071      -3.21040       2.29925     -0.931625     0.0943919       1.71253     -0.990795      0.927879     0.0273158      0.543238     -0.409173       1.74236       2.42664       2.72970       2.80132       2.95440       2.86695       2.73310       2.62650       2.32485       2.15610       1.82669       1.60930       1.33484       1.09720      0.894024      0.683284      0.542833      0.399482
  30  17 3699.0329    2.1716  4.3876 11.6362 -0.0008  0.0466   0.0195   0.1223    0.0325   0.0000   436.4017      -3.21754       8.22424      -11.7964      -1.22362       1.78430      -1.66797      -8.18506     -0.983617     -0.278161      -3.30422     0.0545934      -1.73539      0.936087     -0.558864      0.570668       1.38156     -0.544057       2.32195       3.21253       3.49058       3.64385       3.87921       3.72217       3.64530       3.38074       3.04085       2.75524       2.41560       2.07021       1.75605       1.43047       1.13776      0.926148      0.685780      0.528834
  30  18 3848.8981    1.8112  6.5328 11.1009 -0.0004  0.0598   0.0139   0.1578    0.0282   0.0000   435.2799      -3.15721       20.0405      -1.40614      -14.5548      -9.84496      0.527189      -8.03884       3.55333     -0.276667     -0.828469       3.91269      -2.18998     -0.230633      0.825789     0.0802965      0.289171      0.684000       3.00362       4.16647       4.63742       4.94376       5.03661       5.04951       4.69730       4.50183       4.07580       3.55010       3.13624       2.66737       2.24722       1.83541       1.45937       1.17113      0.875696      0.678991
  30  19 3998.4920    1.4365  8.4721 10.9321  0.0002  0.0779   0.0113   0.2116    0.0246   0.0000   442.9856      -14.3126       16.5715       5.25672      -1.80151      -9.81900    0.00652656      -6.04143      -3.71547       4.28078      -2.36546      -3.31265       2.25784       1.63734     -0.694280     -0.350744      0.481074      0.191370       3.83581       5.23015       5.85794       6.24095       6.47845       6.25600       6.06500       5.62130       5.15648       4.59822       4.07307       3.43781       2.90440       2.37733       1.91231       1.54660       1.13541      0.866799
  30  20 4147.5408    1.1634 10.0803 10.8252 -0.0001  0.0994   0.0101   0.2716    0.0236   0.0000   447.6266       12.2567       15.5836      -14.8439       7.43979      -8.07202       9.85556       7.44967       5.44644      -4.32292      -7.23778       9.61073     -0.539611       1.68293      0.278796      0.659659      0.103682     -0.738469       4.92076       6.66138       7.58164       7.96534       8.25318       8.04395       7.80158       7.20192       6.60502       5.90475       5.18345       4.43884       3.69613       3.10237       2.47340       1.96021       1.46809       1.10480
  30  22 4444.3321    0.7731 14.4639 10.4678 -0.0026  0.1674   0.0065   0.4276    0.0192   0.0000   430.0021       9.47112       8.55868      -2.39899      -4.39476       3.17513       4.40816       6.42543      -6.60794       3.07193       12.0228      -18.6094      0.257666      -1.56111       8.05397       1.14099      -1.78790       5.41186       8.17843       11.1405       12.4878       13.3221       13.3407       13.3332       13.0236       11.9195       11.1435       9.96119       8.60606       7.56431       6.24430       5.24961       4.21642       3.32147       2.51859       1.90759
  31   5 1788.2273    0.4094  0.4103  9.3860 -0.0036  0.0140   0.0099   0.0286    0.0328   0.0000   440.9498      -1.21675       21.1575      0.674344      -2.69800      0.800676      0.390320      -1.44209      0.672790      0.274863     -0.488843     -0.139334     -0.105883      0.160285     -0.704172     -0.616492     0.0898394      0.127641      0.649693      0.949570      0.913078       1.10400       1.06513       1.08472       1.01773      0.953037      0.874764      0.802770      0.720357      0.612161      0.509101      0.434055      0.322921      0.290212      0.209037      0.159606
  31   6 1969.4295    0.6142  0.5580  9.6651 -0.0015  0.0147   0.0122   0.0326    0.0406   0.0000   439.8594      0.162039       18.3292       1.07512      -4.19821      -1.62147      0.635872      -1.08167     -0.794347      0.844099     -0.164084       1.31494      0.493755     -0.320285     -0.513339     -0.210716     0.0242891    -0.0187129      0.795430       1.09279       1.23035       1.31120       1.33418       1.24812       1.16630       1.09005       1.02996      0.940009      0.810072      0.748759      0.583109      0.500791      0.396400      0.321287      0.243437      0.176423
  31   7 2146.9919    0.9011  0.6840 10.1624  0.0000  0.0155   0.0162   0.0379    0.0458   0.0000   441.1305     -0.412458       20.0908      -1.95447      -2.43125      -1.44589     -0.857787      -2.74203      0.489745      0.421881     0.0727443     -0.200228    0.00157392     -0.892040      0.743568    -0.0661416      0.280251     0.0193811      0.759376       1.03267       1.09218       1.23377       1.24254       1.19953       1.17558       1.05062       1.04000      0.891307      0.815785      0.649173      0.579293      0.460585      0.381228      0.305574      0.240958      0.181196
  31   8 2318.9302    1.3411  0.9497 10.6232 -0.0026  0.0185   0.0208   0.0445    0.0580   0.0000   441.3968      -2.85107       18.1943      0.521405      -1.07881       1.88201      0.223789     0.0868629       1.36974     -0.547191     -0.185657      0.925675    -0.0528013      0.954429     -0.120337      0.324337     -0.475961     -0.226180      0.918745       1.27458       1.34676       1.44459       1.45268       1.47100       1.39613       1.29361       1.18039       1.09338      0.972153      0.814749      0.723775      0.598248      0.487565      0.383914      0.295433      0.227178
  31   9 2484.9820    1.8175  0.9559 11.6705 -0.0018  0.0200   0.0295   0.0471    0.0514   0.0000   440.7884     -0.354402       19.5459      -1.15371      0.658750     -0.436565     -0.862744      -1.24585       2.85732      -1.15303     0.0525781     -0.164431     -0.291289      0.545334      0.111997      0.259320    -0.0695189     0.0433040      0.919890       1.40484       1.38023       1.59046       1.56033       1.53396       1.45525       1.41163       1.27655       1.16495       1.00972      0.916549      0.739691      0.631859      0.475361      0.397635      0.299706      0.232167
  31  10 2647.7880    2.4765  0.9874 11.9934  0.0016  0.0183   0.0382   0.0466    0.0573   0.0000   439.7942     -0.882841       17.6803      -2.35181      -2.04246       1.04875       1.30540     -0.543903      -1.00160     -0.851147      0.498727    0.00187475      -1.97441      0.613780    -0.0837513      -1.02571      0.445284     0.0658362      0.924098       1.22136       1.30112       1.46290       1.47355       1.43026       1.39424       1.32764       1.19136       1.06080      0.942051      0.819073      0.708998      0.592105      0.483073      0.378128      0.290078      0.214698
  31  11 2808.3412    3.1851  0.8375 12.7131 -0.0018  0.0168   0.0525   0.0409    0.0511   0.0000   440.0330     -0.970378       16.1037      -2.36663      -2.61540     -0.669058     0.0663421     -0.401783     -0.515431       1.35707      -1.52576      0.861438     -0.384285      0.612864     -0.382108    -0.0203583      0.178424     0.0480347      0.837645       1.16415       1.17427       1.32659       1.39503       1.32457       1.31912       1.21145       1.10742      0.995413      0.879376      0.746212      0.629017      0.507249      0.416520      0.340662      0.255120      0.200730
  31  12 2966.1167    3.8613  0.9154 12.8792 -0.0006  0.0170   0.0610   0.0448    0.0578   0.0000   440.8956      0.555058       12.2521      0.891998     -0.549632      -3.36668      0.697688     -0.474936      0.996997       2.19545       1.14015      -1.17254      0.673130      0.650317     0.0559931     0.0714210    0.00643768     -0.444715      0.818298       1.13688       1.20424       1.37876       1.35747       1.31301       1.29655       1.21688       1.09566      0.977945      0.885229      0.748778      0.619243      0.530369      0.396019      0.342468      0.253559      0.200429
  31  13 3121.3647    4.2168  1.0065 13.1552 -0.0004  0.0196   0.0641   0.0454    0.0690   0.0000   440.4547      0.275670       16.4053      -2.34073      -4.14645      -2.88627      0.937027      -1.90386      0.686539       1.00920      0.427166      -1.20589    -0.0694793      0.577422     0.0589638     -0.228351      0.285836   0.000704883      0.931012       1.37043       1.39812       1.52476       1.61915       1.54112       1.53571       1.40310       1.27055       1.17277       1.00347      0.875572      0.706649      0.597356      0.480477      0.378205      0.298831      0.228316
  31  14 3274.8231    3.7921  1.3961 13.0934 -0.0007  0.0241   0.0515   0.0603    0.0551   0.0000   440.1802     0.0682581       15.3983      -3.50770     -0.363078      -3.47050      -2.73317      -1.75754      -2.42481      -1.09690      0.200755      0.545541      0.729990     -0.318137      0.648686     -0.280904     -0.259409    -0.0768312       1.14524       1.65224       1.73127       1.84409       1.93735       1.90237       1.87764       1.75735       1.54502       1.39321       1.22928       1.05291      0.908348      0.719667      0.586531      0.469725      0.355363      0.279158
  31  15 3427.4432    3.2128  2.0679 12.5396  0.0006  0.0282   0.0361   0.0744    0.0421   0.0000   441.4873      0.921019       11.7510      -3.06839       2.34429      -3.32667      -5.93684     -0.960610      -1.22189     0.0798813      -1.07424     -0.312179     -0.562336      -1.73620     -0.569997      0.203615      0.814895      0.167818       1.42852       1.91578       2.09985       2.22318       2.33473       2.34339       2.19341       2.04450       1.89145       1.65799       1.51630       1.28841       1.05304      0.886281      0.724123      0.588175      0.438632      0.333838
  31  16 3579.2432    2.6080  3.2588 12.0272  0.0003  0.0367   0.0241   0.0969    0.0341   0.0000   436.7506       3.10592       8.68248      -2.84044       1.39291      0.998865      -4.56231      -2.69594       4.12351      -2.28273       1.11502       2.93940      -3.33053       2.08712     -0.435726     -0.603319     0.0501539      0.460444       1.80511       2.45731       2.77579       2.92868       3.07228       2.99626       2.88852       2.66247       2.49193       2.18470       1.91338       1.65547       1.40111       1.12795      0.921310      0.757223      0.557160      0.438085
  31  17 3730.3256    2.0923  4.7383 11.5707 -0.0007  0.0473   0.0180   0.1321    0.0297   0.0000   439.3303      -1.55750       17.5155      -3.82604      -2.50588      -3.01790      -4.17651      0.873508      0.758113      -3.67216       1.37616     -0.467765      -1.95663      0.278384      -2.08586     -0.457384      0.998615     -0.518161       2.28328       3.09226       3.45546       3.63565       3.77033       3.76078       3.62107       3.34864       3.09069       2.74851       2.43825       2.10455       1.75576       1.47797       1.18059      0.958622      0.719194      0.556546
  31  18 3880.6557    1.7019  7.1978 11.0035 -0.0002  0.0625   0.0127   0.1751    0.0263   0.0000   435.7741       10.6198       22.7218      -8.60257      -11.5786      -7.18473      -3.43608       4.94051      -8.49208      -9.14966      0.197478      0.344214       2.61264      0.768927       1.30186       1.25370     -0.401812     0.0327774       3.06602       4.17172       4.59078       4.84746       5.02122       4.96626       4.77431       4.52280       4.15883       3.71290       3.25120       2.79290       2.36553       1.98446       1.61084       1.29205      0.967993      0.760889
  31  19 4030.7731    1.3948  8.8637 10.8683  0.0002  0.0796   0.0108   0.2175    0.0239   0.0000   443.2548     -0.532900       33.1052      -6.27688      -5.91938      -6.84646       2.14067      0.904665      -7.49378      -2.71691      -4.52256       1.02438      -1.27700       2.04006      0.821617      0.140956       1.07343       1.85880       3.89060       5.28794       5.94145       6.28809       6.46802       6.41713       6.17406       5.80068       5.29417       4.79124       4.14961       3.61952       2.99044       2.49951       2.07057       1.60882       1.25536      0.959467
  31  20 4180.2847    1.1024 11.2320 10.7438 -0.0030  0.1130   0.0091   0.3012    0.0224   0.0000   445.5189       13.7699       11.2325       3.26294       7.55323      -18.1339      -12.5736       9.71176       14.9518      -18.1326      -3.60586       1.06810       2.30199      -4.40856       2.77151       2.48677       2.04377      -3.29974       5.24485       7.44472       8.18556       8.77639       8.97015       8.95001       8.60221       8.13622       7.42447       6.69543       5.80802       5.10656       4.21530       3.56709       2.85295       2.30363       1.71866       1.33316
  31  21 4329.7577    0.9123 13.6169 10.5149 -0.0014  0.1417   0.0067   0.3690    0.0198   0.0000   439.8859      -2.24413       23.8702      -15.8560       2.46038      -9.82561      -1.08120      -17.7042       4.06586       19.7277       8.25679       3.65978      -2.18707       6.77029       8.06342      -6.14285      -3.04909      -1.08503       6.58839       9.41514       10.1620       11.2770       11.1163       11.2643       10.7057       10.1067       9.28217       8.46459       7.26719       6.38965       5.38732       4.55352       3.63379       2.88419       2.19553       1.67577
  31  22 4478.5149    0.7635 16.2735 10.3569  0.0010  0.1844   0.0059   0.4551    0.0177   0.0000   442.7978      -2.07747      -11.6882       3.14256     -0.232610       1.96764      -9.35998       2.36368       4.91104       2.04670      -16.1853       10.0609       2.08835      -2.51318      -1.24487      -2.85169      -2.81352      -2.45899       8.58877       11.9257       13.1142       14.2420       14.2861       14.6923       13.5420       13.2640       11.8676       10.9120       9.37690       8.34957       6.92962       5.84471       4.71662       3.81360       2.82877       2.18339
  32   4 1616.4203    0.2397  0.2211  9.2848 -0.0033  0.0117   0.0090   0.0218    0.0246   0.0000   440.1579      0.531779       18.9181     -0.654867      -3.52898     -0.117668     -0.444640      0.539556      -1.23188     -0.248654     -0.817220    -0.0623204     -0.520466    0.00836954      0.116583    -0.0220667     -0.243236      0.200493      0.687070       1.05242       1.20885       1.27897       1.21994       1.12708       1.05559       1.00108       1.02614      0.863834      0.786311      0.646588      0.589385      0.458054      0.339509      0.289536      0.253720      0.156128
  32   5 1806.1708    0.3969  0.4194  9.4828 -0.0034  0.0136   0.0095   0.0305    0.0325   0.0000   439.8156     -0.989407       19.6177     -0.725480      -3.16734      0.470091     -0.421890     0.0284745     -0.891119     -0.400136      0.609070     -0.303631     -0.566693     -0.654251      0.220200     -0.415428    -0.0207719      0.239258      0.790360       1.10252       1.30035       1.39655       1.42989       1.38056       1.31944       1.17033       1.04196      0.931318      0.828823      0.694278      0.568783      0.476657      0.389315      0.305903      0.244850      0.176232
  32   6 1988.6500    0.6420  0.5283  9.8720 -0.0009  0.0143   0.0130   0.0326    0.0388   0.0000   440.6203     -0.574586       19.2328     -0.413569      -1.30376     -0.251577      -1.26875      0.599406       1.67614      0.632331       1.05991     -0.437180      0.409036     -0.149923      0.203559      0.533491     -0.146150     -0.140966      0.705528      0.981271      0.950596       1.05514       1.09055       1.18908       1.09880       1.01928      0.859811      0.778945      0.739512      0.638461      0.569783      0.471866      0.371199      0.308998      0.219865      0.173100
  32   7 2167.3430    0.9508  0.7827 10.1870  0.0004  0.0165   0.0158   0.0394    0.0490   0.0000   439.7021     -0.785799       19.8949      -2.46793      -3.16412       1.86131      0.479564      -1.56143      -1.25311      -1.22657     -0.409079     -0.749907     -0.268163      0.328371   -0.00478568     -0.560061     -0.281846      0.245820      0.810389       1.07215       1.21241       1.29975       1.24997       1.25743       1.23065       1.17547       1.04459      0.987770      0.862285      0.773309      0.621740      0.532225      0.424228      0.339223      0.265833      0.208384
  32   8 2340.0433    1.3353  1.0089 10.8719  0.0003  0.0189   0.0205   0.0476    0.0545   0.0000   440.6897     -0.883416       21.0711     -0.120353      -1.93613       1.60748      -2.17255      0.324982       1.02239       1.77460       2.27369     -0.178790      0.104142     -0.547528     -0.176352      0.616429     -0.192370     -0.281715      0.918231       1.26210       1.35140       1.48900       1.51684       1.45981       1.40808       1.34687       1.24835       1.10698       1.03247      0.859940      0.773629      0.613576      0.508493      0.408197      0.320281      0.251353
  32   9 2507.2725    1.9197  0.9577 11.6527  0.0003  0.0179   0.0298   0.0473    0.0517   0.0000   440.7645      -1.64946       18.1454       1.55275      -1.00523      -1.53784      0.467751      0.687386      0.798639      -1.12611     -0.970737     -0.188117     -0.293315      0.524824     -0.614746      0.382564      0.327820    -0.0327731      0.829293       1.18731       1.23316       1.36354       1.36895       1.35487       1.35394       1.25366       1.15690       1.02370      0.940993      0.799796      0.676033      0.579424      0.446123      0.378864      0.290295      0.225477
  32  10 2671.6408    2.6029  0.9317 12.1848  0.0009  0.0178   0.0398   0.0431    0.0557   0.0000   440.5577      0.909442       18.8801       1.81499      -3.20605      -1.73733     -0.119561     -0.926161     -0.367161      -1.01190       1.11626      0.635805      -1.11473     -0.142438    -0.0149347      0.227313     -0.275906      0.196038      0.898380       1.20265       1.35365       1.45658       1.53068       1.43860       1.45689       1.33155       1.18148       1.09824      0.934708      0.822435      0.687322      0.581308      0.449187      0.367739      0.297527      0.218915
  32  11 2833.6877    3.2644  0.9357 12.7107  0.0003  0.0182   0.0510   0.0445    0.0544   0.0000   438.4335       1.37210       19.6685     -0.678462      -1.33910      -1.63908      -3.60650      -3.06748       1.50622       1.09685      0.358756      -1.08962      0.553319      0.509547    0.00842160    -0.0423740     -0.199344      0.446209      0.819450       1.18538       1.25311       1.36953       1.41034       1.32682       1.33549       1.29190       1.13999       1.05177      0.903051      0.822625      0.654513      0.576881      0.440637      0.365792      0.279622      0.223600
  32  12 2992.7208    3.9862  0.9145 13.1681 -0.0036  0.0168   0.0632   0.0444    0.0539   0.0000   439.5304      0.548217       15.0081     -0.155441      -1.76376      -1.03871     -0.675024     -0.165776     -0.481081      0.930312      0.587184      0.281985      0.457098      0.934766     -0.884166       1.37693    -0.0797943     0.0176376      0.812327       1.11322       1.18647       1.28559       1.35140       1.29866       1.26517       1.19520       1.08414      0.998768      0.856672      0.776257      0.639675      0.531572      0.439689      0.347112      0.271147      0.216549
  32  13 3148.8513    4.1699  1.0216 13.3656  0.0012  0.0183   0.0631   0.0470    0.0554   0.0000   439.2629       2.17241       16.3384    -0.0486177     0.0899042     -0.913276      -3.43348      -3.67714     -0.710074     -0.320783     -0.279052     -0.398838     -0.436865      0.708956    -0.0187529      0.345103      0.213034    -0.0189852      0.910904       1.22647       1.36001       1.44306       1.48972       1.48696       1.43594       1.33885       1.20969       1.12384      0.950310      0.842074      0.716844      0.590370      0.480989      0.394313      0.303903      0.224025
  32  14 3303.3065    3.6879  1.5323 13.0050 -0.0027  0.0249   0.0470   0.0620    0.0545   0.0000   439.2208       2.73987       13.9480      -1.50249      -1.70298      -3.31193       1.38359      -5.32877       1.77390      0.558822     -0.430434       1.66850      0.977291    -0.0392300     -0.616702      0.394747     0.0555210      0.289658       1.12584       1.56430       1.73582       1.81920       1.90070       1.86753       1.78972       1.73445       1.54652       1.45496       1.24550       1.08557      0.927781      0.772984      0.627920      0.509933      0.386637      0.307235
  32  15 3456.6607    3.0592  2.2241 12.5068  0.0004  0.0298   0.0326   0.0776    0.0384   0.0000   441.6019       2.18272       10.6327      -5.09442       5.50246      -4.29877       1.35611       1.10089      0.853833      -2.21527      0.859110     -0.604323      -1.98175     -0.115596      0.974885     0.0716221      0.640652     -0.199243       1.37598       1.95804       2.09094       2.23049       2.37245       2.21164       2.21024       2.10338       1.89889       1.76395       1.52945       1.32630       1.12137      0.953161      0.756754      0.623657      0.477067      0.379702
  32  16 3609.3103    2.4403  3.6334 11.8431 -0.0006  0.0380   0.0208   0.1012    0.0312   0.0000   441.8717     -0.422596       10.8053      -6.29803       6.74188      -4.93631      -4.83523      0.603130      -1.86371     -0.941377      0.820103      -1.51965      -1.33707       1.05137      0.210432      0.547165     -0.555500       1.27195       1.81104       2.46758       2.75639       2.86604       2.98033       2.87354       2.84755       2.62109       2.51283       2.23735       1.99628       1.74834       1.47407       1.26588       1.00203      0.824806      0.624471      0.502690
  32  17 3761.0686    1.9841  5.1366 11.4484  0.0000  0.0497   0.0159   0.1328    0.0285   0.0000   430.5389       8.30075       16.4371      -4.97083     -0.432983      -8.02317       3.78401       6.72810    -0.0778089       4.17281      -2.79476      0.222252     -0.743501      -1.68340      -2.03955       1.15734     -0.985442     -0.773601       2.34607       3.15365       3.56593       3.69829       3.85571       3.79672       3.63345       3.51006       3.25155       2.86762       2.57905       2.24479       1.90874       1.61802       1.28150       1.06808      0.816366      0.632125
  32  18 3912.2919    1.6250  7.2287 11.0800 -0.0005  0.0644   0.0122   0.1759    0.0247   0.0000   438.8158       10.1137       11.8495      -3.28410      -11.5353      0.228827       1.30999      -3.57609      -9.73281       6.93658      0.666637      -3.77808      -5.73037      -1.00763    -0.0231651       1.69956     -0.497116     -0.468797       3.02317       4.13117       4.58189       4.89616       5.01595       5.00138       4.78977       4.54667       4.17399       3.77450       3.37265       2.90378       2.50270       2.06164       1.69857       1.36163       1.06200      0.818310
  32  19 4062.9072    1.3167  9.4865 10.8788 -0.0007  0.0859   0.0100   0.2358    0.0227   0.0000   436.9779      -2.94916       7.93579      -1.83778      -5.13164      -6.03573       1.44842      -1.50585       8.00432       3.92522      -2.72321      -1.13680      -2.90480      -1.61966     -0.384297      -1.61044       1.50086     -0.115823       3.95543       5.45603       6.02754       6.41585       6.61358       6.60452       6.34553       6.03951       5.48855       5.04707       4.43583       3.82420       3.30179       2.74168       2.23119       1.83116       1.39014       1.08396
  32  20 4213.2766    1.0873 11.7102 10.7324  0.0006  0.1130   0.0083   0.3070    0.0213   0.0000   433.2660      -3.33753       9.66551       10.3993      -1.39826       1.87315      -7.81782      -3.57455      -2.08050       13.5911      -1.46422       5.11612       3.31665      0.462362       6.11663       4.04097      -3.31208      0.556040       5.23249       7.22441       8.01354       8.57418       8.90009       8.83416       8.50487       8.01236       7.35982       6.64589       5.95727       5.06005       4.32395       3.63375       2.97637       2.38194       1.84198       1.41781
  32  21 4362.7033    0.8860 14.4397 10.5276  0.0008  0.1524   0.0064   0.3816    0.0188   0.0000   445.7440      -3.20431       5.18733       2.06452      -6.08722       4.82124      -1.47613      -1.86633       1.67224      -2.59568       4.79805      -11.6750       8.38062       5.86714      -2.68513    -0.0458004       5.72478       5.31830       6.92134       9.66225       10.6181       11.4377       11.4542       11.6373       11.0596       10.7336       9.72227       8.83442       8.01907       6.89463       5.87919       4.96200       3.98649       3.27120       2.49452       1.95621
  33   4 1633.2118    0.2639  0.2234  9.2738 -0.0042  0.0103   0.0086   0.0210    0.0250   0.0000   441.3625     -0.913792       22.0560     -0.402672      -4.25712      0.639563     -0.182095     -0.662513   -0.00153550    -0.0491864      0.822086     -0.337842      0.480180      0.247541     0.0933798      0.155890     -0.204469     -0.215521      0.565391      0.698659      0.811117      0.865416      0.883112      0.838759      0.822906      0.751191      0.671919      0.665888      0.599426      0.497581      0.467019      0.383408      0.319203      0.270992      0.216266      0.167788
  33   5 1823.8169    0.4483  0.4257  9.4764 -0.0028  0.0131   0.0102   0.0288    0.0335   0.0000   440.9861      0.547354       20.7643     -0.422089      -1.91608     -0.522713      -1.92561    -0.0348117       1.04899    -0.0723225    -0.0858126     -0.515229     -0.263527     -0.100771      0.355597    -0.0466597     -0.288917  -0.000361393      0.618167      0.823007      0.972076       1.02615       1.05750       1.12278       1.02498      0.942459      0.889036      0.782242      0.662221      0.603908      0.470915      0.401417      0.351291      0.270201      0.212660      0.155949
  33   6 2007.6058    0.6853  0.6057  9.8157 -0.0006  0.0147   0.0127   0.0329    0.0408   0.0000   440.3658     -0.728133       18.9307      -4.29375      -1.87184    -0.0212325     -0.793555      -1.33631      0.972943     -0.213882      0.833676     -0.460853      0.178528      0.472460      0.115399      0.265286      0.265816     -0.157806      0.693161      0.951001       1.00105       1.14233       1.13920       1.11796       1.01679       1.01823      0.867282      0.861659      0.733299      0.707602      0.605691      0.505876      0.417285      0.343793      0.277671      0.205806
  33   7 2187.3060    1.0017  0.8467 10.1743 -0.0008  0.0170   0.0160   0.0409    0.0520   0.0000   441.6288      -2.10418       21.2343     -0.182806      -1.73681     -0.728184       4.11286      0.453441      -1.15479     -0.842673      0.671338      0.534853      0.483173      0.309075     -0.431004     -0.208153    -0.0505918      0.134518      0.770519       1.08058       1.14777       1.22378       1.29702       1.30997       1.27458       1.19962       1.05943      0.986012      0.842723      0.757588      0.633341      0.545674      0.426942      0.363712      0.270877      0.213000
  33   8 2360.7910    1.4369  0.9701 11.0135  0.0010  0.0188   0.0221   0.0459    0.0521   0.0000   441.4367       1.02425       21.0836      -1.93773      -2.25010      -3.34207       1.70160      -1.00177     -0.901167     0.0474475       1.53553      0.380466    -0.0298401     -0.806882     -0.304998       1.53898      0.327424     0.0349458      0.842379       1.25212       1.30719       1.42646       1.51128       1.46614       1.42800       1.35738       1.21843       1.10906      0.966051      0.842000      0.704269      0.603326      0.482664      0.400379      0.306385      0.231074
  33   9 2529.1552    2.0090  1.0307 11.6273 -0.0018  0.0200   0.0296   0.0459    0.0556   0.0000   440.9418       1.00118       17.8741     -0.459657      -2.80994      0.392999      -1.09024      -1.24703       1.90463     -0.971791      0.469323    -0.0843411     -0.326841      0.667532      0.298780     -0.197397     -0.284211      0.446922      0.882621       1.27086       1.32003       1.56066       1.47970       1.50541       1.50638       1.36769       1.28089       1.12310       1.02557      0.849917      0.739331      0.615589      0.524777      0.420316      0.321786      0.243048
  33  10 2694.9961    2.6279  0.9689 12.4069 -0.0000  0.0182   0.0400   0.0452    0.0499   0.0000   439.0294     -0.882322       18.5765       1.48743     -0.481953      -1.50349      -1.96771     -0.200958      0.189962     -0.212909      0.266085      0.477911      0.756426     0.0570936     -0.851799     -0.320847     0.0557670     -0.393744      0.874160       1.18407       1.25205       1.39723       1.46162       1.40968       1.37442       1.28604       1.19083       1.08944      0.952774      0.834549      0.704300      0.591718      0.482850      0.388051      0.315104      0.247669
  33  11 2858.5811    3.4137  0.9810 12.6062 -0.0002  0.0176   0.0505   0.0439    0.0599   0.0000   440.7308     0.0139484       16.5636      0.135591      -2.64399      -1.27788      0.107540      0.766473      -1.45506      0.291752     -0.336911      0.284698     0.0166244     -0.447608     0.0570475     0.0621857    -0.0883589      0.388271      0.836251       1.11301       1.18254       1.31200       1.33023       1.29639       1.31987       1.23644       1.14678       1.03579      0.890514      0.782422      0.671057      0.570758      0.451150      0.375798      0.295421      0.237864
  33  12 3018.7994    4.0475  0.9031 13.2633 -0.0010  0.0174   0.0629   0.0420    0.0510   0.0000   441.8283     -0.613030       12.9698     -0.349808     -0.703379      -2.25372       2.39608      -1.13094      0.312963    -0.0903636      0.305711    -0.0400358     -0.573487   -0.00126627     -0.124714      0.573747      0.519801      0.283904      0.797349       1.12935       1.14758       1.31605       1.28465       1.31956       1.21039       1.23527       1.07840       1.01251      0.864421      0.790755      0.683370      0.577070      0.470111      0.379558      0.303370      0.230636
  33  13 3176.0379    4.1853  1.0619 13.2949  0.0004  0.0188   0.0625   0.0489    0.0580   0.0000   440.6268      0.253320       15.8054      -1.89626       2.66431      -4.16814     -0.516487      -3.62792      -2.15457      0.535821       1.10035    -0.0311127      0.601043       1.25107     -0.335000      0.236250      0.561098    -0.0423393      0.891754       1.24941       1.31272       1.47958       1.48447       1.44678       1.40557       1.34665       1.24090       1.15305       1.00764      0.844959      0.772706      0.613005      0.522382      0.408055      0.330883      0.259045
  33  14 3331.3431    3.5617  1.7518 12.9549 -0.0005  0.0258   0.0430   0.0682    0.0451   0.0000   439.8702       2.78849       13.6228      0.431251       1.36797     -0.825762     0.0146326       3.02632      0.349112      0.393978       1.26296       2.17901      0.132197      0.902382      -1.09606      0.365304      0.420799      0.679309       1.18546       1.73374       1.85363       1.99801       2.06937       2.03329       1.96740       1.86466       1.71755       1.56638       1.37112       1.19037       1.01178      0.854606      0.686284      0.557805      0.435659      0.346678
  33  15 3485.7105    2.9151  2.4897 12.4486 -0.0013  0.0316   0.0299   0.0813    0.0372   0.0000   439.3098     -0.507966       13.3457      -3.61046       3.41237      -2.91509      -1.17494      0.634885       2.01389      -1.39654      -1.31639      -1.90474       2.11307       1.08010     -0.519646      0.510192      0.508910     -0.119202       1.44514       1.96419       2.18502       2.31207       2.45323       2.38551       2.30327       2.21456       1.98139       1.84719       1.65720       1.39613       1.25184       1.02711      0.859177      0.702681      0.525166      0.413190
  33  16 3639.2701    2.3092  3.9756 11.8420 -0.0016  0.0404   0.0193   0.1101    0.0279   0.0000   437.9607      -3.85942       10.8829      -3.60263      -3.86193      -3.74342      -4.12503     -0.154500     -0.119381      -1.12259     -0.601551       1.89782       3.52487       1.97123      0.413799     -0.326786      -1.14620      0.182737       1.86212       2.56089       2.82809       3.04387       3.16206       3.16791       2.99021       2.81084       2.64365       2.37922       2.13667       1.81940       1.56284       1.31886       1.07895      0.889931      0.685442      0.539563
  33  17 3791.7347    1.9436  5.8721 11.2406 -0.0001  0.0513   0.0141   0.1417    0.0269   0.0000   440.6284      -2.34511       14.7700      -9.66941       1.24003      -5.11682      -1.23075       2.08751       5.17880      -3.99856      -1.64137      -2.37820       4.82203      -2.42315       1.20705      0.200926     -0.823945     -0.563159       2.36451       3.19416       3.57601       3.67741       3.88818       3.90072       3.71258       3.58715       3.29504       2.95928       2.67449       2.33799       1.98762       1.69374       1.38417       1.12024      0.879890      0.692162
  33  18 3943.6672    1.5549  7.6679 11.0412 -0.0003  0.0666   0.0115   0.1889    0.0234   0.0000   429.6436    -0.0576169       7.89740      -4.77626       1.34247      -5.78571       3.70401      -7.81929      -5.94829     -0.823142      -3.91392       3.29304      -2.68076     0.0564890       3.25376       1.22532     -0.402550    -0.0854859       3.03190       4.09096       4.57854       4.88321       5.05589       5.05740       4.83560       4.65853       4.21961       3.90700       3.42874       3.07737       2.55021       2.17904       1.78920       1.46633       1.12143      0.888312
  33  20 4245.4564    1.0448 12.7013 10.6656  0.0007  0.1240   0.0074   0.3227    0.0202   0.0000   438.8729      -8.04821       11.9037      -2.35570      -4.04814       13.3862       19.7136      -13.0165       1.62133     -0.153495      -2.81760     -0.608062      -2.13398      -1.16649      -7.98911      -5.30381     -0.308548       3.02996       5.44969       7.61753       8.40573       9.14836       9.22279       9.33501       8.98667       8.61068       7.95904       7.20538       6.37868       5.67414       4.71605       4.06510       3.30915       2.72521       2.06333       1.63392
  33  21 4395.8436    0.8313 14.7197 10.4639 -0.0014  0.1606   0.0060   0.3951    0.0185   0.0000   437.9500      -21.1508       11.4720       10.5480       19.4488      -6.63924      -8.00278      -14.9559      -1.26131       3.66708       4.85346      -2.47221      0.232266      -5.64695      -3.05537      -4.50495      0.293828       1.62145       6.98554       9.69919       10.9390       11.4880       11.9611       11.9107       11.5052       11.0216       10.0210       9.28875       8.21416       7.25157       6.18513       5.30989       4.30144       3.54923       2.65360       2.09428
  34   5 1841.2364    0.4609  0.4591  9.4607 -0.0037  0.0144   0.0099   0.0282    0.0345   0.0000   440.1199     -0.639241       18.9756     -0.787046      -2.44441    -0.0511853      0.222125      0.704936      -1.00418     -0.433710      0.647396      0.442505      0.741798      0.456682    -0.0721163     -0.186408    -0.0301498      0.281017      0.600809      0.873729      0.958642      0.967512       1.11277       1.03161      0.993967       1.00597      0.852199      0.866677      0.686077      0.658253      0.527543      0.439386      0.402651      0.295961      0.241810      0.186730
  34   6 2026.3222    0.7197  0.6698  9.7734  0.0000  0.0156   0.0127   0.0353    0.0434   0.0000   441.6931      -2.22714       19.5591       1.03853      -1.70872      -1.47029      0.119593       1.39769       1.24651      -1.05264     -0.180267       1.07345      -1.10759     -0.477499     -0.196997      0.333220    -0.0525372      0.147009      0.650843      0.942722      0.997691       1.05873       1.11172       1.06157       1.09573       1.00489      0.959018      0.856990      0.768936      0.651348      0.574234      0.483839      0.398190      0.329168      0.256467      0.206483
  34   7 2207.0363    1.0142  0.7636 10.5228 -0.0010  0.0158   0.0169   0.0400    0.0428   0.0000   442.3995      0.977593       19.1921     -0.117456      -2.22790      -2.57679     -0.208158     -0.412900     -0.445212    -0.0542031      0.233076     -0.652854      0.413531     -0.344813    0.00891635     -0.458820     -0.155028     -0.106419      0.682141      0.969114       1.03183       1.15271       1.18913       1.15592       1.11554       1.06832      0.966423      0.932100      0.806034      0.706863      0.582683      0.510781      0.419614      0.327611      0.269337      0.207780
  34   8 2381.2096    1.5257  0.9892 11.0163  0.0001  0.0181   0.0226   0.0438    0.0538   0.0000   439.9143    -0.0568481       20.0869      -2.78151      -3.67989     -0.558914       1.29787      -1.08749      -1.65108      0.606815       1.46073      0.898323       1.76579     -0.679815     -0.612270     -0.182683     0.0509801     0.0857122      0.808193       1.11001       1.20142       1.32250       1.32923       1.30879       1.29162       1.26933       1.14633       1.05099      0.933188      0.811130      0.679415      0.590091      0.475806      0.409266      0.306508      0.253851
  34   9 2550.6678    2.1112  0.9658 11.6886  0.0002  0.0174   0.0309   0.0439    0.0532   0.0000   440.9862      0.865142       19.4889      -1.54707      -2.96807      -1.51664       1.76249      0.293574      -1.07916      -1.28331      0.933223     0.0601511     -0.453291      0.540936     0.0845776      0.207629     0.0699249      0.152265      0.775205       1.06723       1.16034       1.22499       1.32828       1.25332       1.27643       1.19164       1.09025      0.995800      0.882083      0.779248      0.671414      0.554059      0.471362      0.367325      0.302132      0.241736
  34  10 2717.9756    2.8259  1.0055 12.2696  0.0012  0.0183   0.0409   0.0444    0.0556   0.0000   439.8889     -0.298566       17.1757     -0.505340      -2.74365      -2.92275     -0.659311     -0.784569      0.431802     -0.795891      0.875823     -0.813799    -0.0638513      0.600367      0.259941     -0.245839      0.214191      0.311379      0.809579       1.17916       1.22794       1.30632       1.37153       1.37161       1.33795       1.31305       1.17438       1.05765      0.935355      0.822286      0.726789      0.600019      0.499620      0.403622      0.313554      0.262406
  34  11 2882.9032    3.5004  0.9751 12.7192 -0.0033  0.0174   0.0510   0.0425    0.0564   0.0000   439.5490       2.44072       17.4837      -2.56620      -1.18784      -5.16454      0.948144      -4.02544     -0.777093      -1.31114       1.90240       1.29644     -0.729722     0.0104855     -0.419686      0.563963     -0.274852    -0.0158936      0.778377       1.06019       1.14375       1.23650       1.25219       1.27964       1.22826       1.20271       1.08675      0.988493      0.898562      0.795514      0.690633      0.574602      0.455074      0.383811      0.311516      0.245679
  34  12 3044.4391    4.2158  0.8913 13.2607 -0.0011  0.0166   0.0654   0.0408    0.0509   0.0000   440.6019    -0.0251279       18.1833      -2.92308      -2.78319      -4.19687      -4.70087      -1.56852      -1.30210     -0.708354      -1.21040       1.12704     -0.164171       1.04448    -0.0266152     -0.413666      0.173459     -0.264829      0.778707       1.09861       1.19720       1.31541       1.36624       1.29781       1.31532       1.22344       1.09411      0.997490      0.871676      0.796834      0.660983      0.593714      0.470355      0.393822      0.301135      0.235458
  34  13 3202.8169    4.0426  1.1876 13.3468  0.0001  0.0205   0.0571   0.0531    0.0546   0.0000   440.1003      0.907483       12.8646      0.740460       1.16615      -4.32083      -2.93953      -2.29142     -0.681555     -0.547118     -0.148052    -0.0512229    0.00113661     -0.389402      0.272590      0.581238     0.0903932      0.308098      0.900737       1.27360       1.39973       1.50251       1.54641       1.52639       1.47906       1.39225       1.31722       1.20427       1.07217      0.916556      0.792214      0.667336      0.538611      0.451877      0.362195      0.276773
  34  14 3359.2689    3.5533  1.7560 12.8195  0.0022  0.0245   0.0416   0.0650    0.0481   0.0000   440.5252       1.07221       10.0212      0.547132     -0.962810      -3.20861       3.64886     -0.326943      0.105784     -0.485538       2.82368      0.141690     -0.774429      0.396467     -0.821235     -0.423810      0.280184    -0.0225276       1.09802       1.55729       1.68523       1.78589       1.86140       1.82691       1.80936       1.71045       1.56955       1.44089       1.26289       1.13699      0.976849      0.836823      0.681160      0.555941      0.436768      0.343304
  34  15 3514.3960    2.7497  2.8512 12.3316  0.0010  0.0335   0.0263   0.0890    0.0341   0.0000   438.2653      -1.36806       13.0953      -3.29031       3.78713       1.35691      -3.46677      -4.68281      -1.37249       5.57170       2.74853       1.09090      -1.77192       1.75629     -0.486841      0.298797     -0.490206     -0.479439       1.50078       2.09253       2.32479       2.39961       2.48316       2.46945       2.33983       2.31918       2.07638       1.96463       1.76110       1.55107       1.34450       1.14808      0.934927      0.758489      0.616600      0.489474
  34  16 3668.6474    2.2670  4.2982 11.7055 -0.0014  0.0415   0.0178   0.1098    0.0271   0.0000   442.2129       5.04835       8.45521      0.707840       2.30608      -1.07748      -4.77693      -3.78580      -3.76675       1.03047      -1.60776       3.88409      -2.66349      0.355469       1.07871     0.0384576     -0.711531     -0.765690       1.84732       2.46997       2.83728       2.94710       3.07075       3.02216       2.93181       2.86643       2.66148       2.40849       2.17859       1.83123       1.61833       1.39078       1.11716      0.933428      0.739677      0.584488
  34  17 3821.8812    1.8642  6.2413 11.2656  0.0001  0.0549   0.0133   0.1457    0.0248   0.0000   438.6158       8.18705       6.83628      -4.30855       3.58589      -3.49666       2.07773      -5.10257      -5.18724       3.10070      0.772155      -1.94595       3.26604       2.80562      -1.62317     0.0556704       1.28493     -0.151168       2.41881       3.33546       3.70734       3.91946       4.05919       4.04650       3.91069       3.70780       3.45296       3.21644       2.81431       2.54242       2.14882       1.87214       1.49344       1.25904      0.979256      0.767564
  34  18 3974.3745    1.4845  8.1831 10.9902  0.0001  0.0715   0.0106   0.1934    0.0223   0.0000   441.5075       10.5137       16.8689      -12.4141     -0.895543      -7.47760       2.78255       5.25705       3.04954       2.76156      0.634026      -2.23088      -2.89794       3.91497      -1.29335     0.0370709      -1.63148     -0.331035       3.15403       4.29836       4.88898       5.10888       5.33888       5.24653       5.13355       4.86418       4.52022       4.14249       3.67377       3.29508       2.84670       2.42861       1.99298       1.64083       1.28293       1.00075
  34  19 4126.2735    1.2217 10.3383 10.7853 -0.0018  0.0938   0.0087   0.2519    0.0213   0.0000   430.8941      -3.28190       12.0362       2.71041      -7.18712      -15.7381       3.98094      -3.21550       5.56139       3.11188      0.324589     -0.779050      -3.34463      -3.54477      -2.10629       5.26255      -3.13856      -1.43182       4.09406       5.57648       6.16969       6.71088       6.89691       6.89739       6.64687       6.39834       5.90779       5.40710       4.81826       4.27953       3.65782       3.13991       2.55570       2.13657       1.63609       1.31785
  34  20 4277.7208    1.0170 13.1608 10.6238  0.0003  0.1282   0.0068   0.3301    0.0194   0.0000   431.8730       6.30689       10.0255      -1.34631      -16.5793      -7.52757       10.4444      -10.8501      -2.25106     -0.557958     -0.165784       2.64338       4.31370       2.27437       1.15535      -2.46142       1.51897      0.706122       5.45482       7.65084       8.40512       9.10864       9.37069       9.44823       9.07009       8.78359       8.10469       7.30579       6.58527       5.80323       4.98184       4.21573       3.50534       2.87521       2.19567       1.74378
  34  21 4428.3642    0.8343 16.0882 10.4288  0.0018  0.1689   0.0057   0.4148    0.0171   0.0000   445.4128       13.3725       2.52341      -27.0937       24.8255       33.3482    -0.0901904      -5.80130      -14.4365       1.63923      -5.23679       2.39314       6.95780      -6.47429       6.42489      0.874583       2.09400      -3.19429       7.10705       10.0668       10.8351       12.0727       12.2647       12.3719       12.0329       11.3934       10.5593       9.70417       8.65775       7.62381       6.47677       5.62616       4.57861       3.75458       2.88350       2.30285
  35   4 1665.9279    0.2947  0.2619  9.2799 -0.0008  0.0100   0.0084   0.0231    0.0255   0.0000   439.5695     -0.580164       21.0630      -1.01276      -3.51722      0.589666      0.113256      0.950188     -0.551749      0.382127      0.603441     -0.472199    -0.0931745      0.396055     -0.216857     -0.101804    -0.0414953     -0.204310      0.479286      0.634376      0.724675      0.791273      0.815231      0.786869      0.781103      0.748591      0.706395      0.660275      0.576953      0.476426      0.431311      0.337240      0.259089      0.235607      0.206936      0.152043
  35   5 1858.4494    0.4820  0.4469  9.5101 -0.0011  0.0128   0.0104   0.0298    0.0331   0.0000   440.6265      -1.40594       20.8840     -0.473830      -4.46828      0.228832       1.18839      0.154450      -1.45594      0.749557      0.198476      0.521434    -0.0584973      0.221409     -0.154773     -0.125161      0.105995    -0.0578526      0.537195      0.829602      0.813750      0.896607      0.925935      0.931177      0.949413      0.829493      0.819189      0.655149      0.662459      0.578311      0.565648      0.464552      0.378341      0.304850      0.250224      0.189706
  35   6 2044.8137    0.7233  0.6888  9.7374 -0.0003  0.0152   0.0123   0.0346    0.0451   0.0000   439.9891      0.728412       21.5657      -2.03913      -3.58391       1.88707      0.807903      -1.05040      0.605990      0.315196      0.630480     -0.286491      0.855614     0.0585773     -0.457726      0.830415      0.440919     0.0294589      0.683685      0.938720       1.01162       1.10886       1.20387       1.15507       1.16189       1.06748      0.973200      0.872997      0.818914      0.682224      0.619531      0.500856      0.417850      0.339822      0.282651      0.216001
  35   7 2226.4078    1.0958  0.9095 10.2918 -0.0007  0.0167   0.0164   0.0426    0.0519   0.0000   441.9834      -1.20002       19.9169       1.73397      -5.03559      -1.74078     -0.665315     -0.100370     0.0752645       1.19064      -1.13682      -1.75688     -0.536226      0.267437      0.161359     0.0186946     -0.115071     -0.585987      0.736477       1.01952       1.08506       1.17010       1.18961       1.24593       1.18814       1.15233       1.06203      0.934154      0.852635      0.769039      0.648941      0.574281      0.476804      0.380926      0.295229      0.243451
  35   8 2401.3357    1.5736  1.0539 11.0323  0.0003  0.0183   0.0222   0.0464    0.0549   0.0000   441.9212      0.184751       19.0807      0.826082      -2.50442    0.00754888     0.0431772      0.237862     -0.108485      0.110076      0.747077      -1.62773     -0.635330       1.00897    -0.0955536      0.207865     -0.109955     -0.513834      0.806045       1.09236       1.22237       1.35305       1.36583       1.32703       1.34936       1.26079       1.15609       1.07216      0.969626      0.818638      0.717154      0.618177      0.493206      0.409564      0.332766      0.272063
  35   9 2571.8547    2.1691  1.0592 11.8001 -0.0011  0.0190   0.0309   0.0457    0.0539   0.0000   440.3268     0.0220762       15.5627      0.558304      -3.86877     0.0360006      0.961901     -0.102487      -1.48566      0.344333      0.820465     -0.465637     -0.303175      0.657454     -0.287915     0.0360987    -0.0662555     0.0918448      0.804122       1.13484       1.20132       1.29886       1.40781       1.32416       1.36453       1.24147       1.20159       1.03200      0.965041      0.861823      0.751597      0.622605      0.502125      0.432592      0.335554      0.271502
  35  10 2740.5089    2.8817  0.9617 12.3770  0.0001  0.0175   0.0422   0.0428    0.0522   0.0000   439.9752      0.992685       18.9346      -2.15571      -1.23318      -3.11076    0.00821916      -3.80594     -0.815285      -1.90098      0.463163     -0.498876     -0.591175       1.24857    -0.0975881      0.102417      0.274330     -0.204836      0.756761       1.08187       1.12557       1.27446       1.31539       1.32792       1.28533       1.22926       1.14720       1.02140      0.943236      0.746476      0.675169      0.566311      0.483102      0.379617      0.308705      0.248850
  35  11 2906.8172    3.6915  0.8791 12.9367 -0.0003  0.0159   0.0550   0.0394    0.0509   0.0000   439.6953      0.588564       19.0652      -1.97296    -0.0492730      -3.20011      0.430649      -1.64857     -0.690225      -2.52361     -0.446032     -0.125821    0.00525431      0.620102     -0.455977      0.319552      0.542242    -0.0437250      0.742381      0.986789       1.06177       1.16759       1.16851       1.14009       1.09329       1.04750       1.00896      0.959011      0.847314      0.749826      0.650993      0.552811      0.464694      0.397044      0.317311      0.249741
  35  12 3069.5777    4.3243  0.9486 13.2666  0.0005  0.0169   0.0638   0.0422    0.0550   0.0000   440.1886      0.834697       16.4429      -4.38412      -1.64621      -2.77449      -1.12692      -1.35119       1.71286     -0.784500     -0.446747      0.893155     -0.884255     -0.944330     -0.427888      0.107534     -0.403068      0.507956      0.761473       1.02900       1.09812       1.19343       1.25014       1.24711       1.20538       1.19786       1.08905       1.00748      0.855765      0.790368      0.644162      0.558067      0.461690      0.379474      0.313333      0.258840
  35  13 3229.1383    4.0263  1.2949 13.1784  0.0035  0.0210   0.0535   0.0562    0.0504   0.0000   441.2354       4.54631       12.3075      -2.31975     -0.643761      -4.23183      -2.75238      -1.62397      -1.00881     -0.109682      0.853001       1.48621      -2.08823      0.207392      0.639401      0.377343      0.153911     -0.139033      0.900672       1.25605       1.38077       1.46881       1.53266       1.43757       1.49531       1.40134       1.27225       1.20163       1.06883      0.972485      0.826690      0.702771      0.586318      0.476077      0.387986      0.296771
  35  14 3386.6432    3.3984  1.8689 12.8117  0.0004  0.0260   0.0386   0.0666    0.0401   0.0000   441.0471      -1.22458       12.2748     -0.375153      -1.32387     -0.331105      -3.33023      0.384336       3.00993       2.51289     -0.268182      0.437307      0.371282     -0.845866      -1.85796      0.316051      0.442747     -0.305912       1.10169       1.56404       1.69672       1.82574       1.89880       1.92965       1.88049       1.74435       1.65215       1.47219       1.35825       1.18210       1.01386      0.855231      0.722972      0.583012      0.461436      0.373633
  35  15 3542.6983    2.6349  3.0947 12.1887  0.0018  0.0347   0.0240   0.0918    0.0322   0.0000   442.1851      0.506199       13.3950      -1.23353       6.30372      -1.48338      -9.38283     -0.348679       5.19297      -3.17104     -0.367775      -1.83916       1.33788       1.02798      -1.37052     -0.657967      0.456932     -0.458209       1.44180       2.04248       2.19707       2.38976       2.47401       2.46569       2.42509       2.31792       2.18139       1.95901       1.77342       1.55381       1.33045       1.14605      0.946168      0.792029      0.607398      0.500843
  35  16 3697.7956    2.1715  4.5261 11.6017 -0.0008  0.0423   0.0167   0.1152    0.0266   0.0000   438.1025      -5.35386       16.8357       3.61586      -5.04915      -7.75776     -0.481037      -1.02173      -3.38349      -1.53371      -3.55680       2.95263     -0.444333      0.253845       2.02837      0.234872       1.47201       1.04419       1.82405       2.50311       2.82561       2.94264       3.11258       3.13960       3.00167       2.92299       2.65820       2.45108       2.17397       1.92325       1.66119       1.43045       1.18132      0.963407      0.764764      0.611074
  35  17 3851.7621    1.7299  6.4033 11.2345  0.0001  0.0569   0.0124   0.1510    0.0234   0.0000   436.6223      -4.24135       16.5880      -9.08300      -2.43631      -6.84612      -2.13143      0.511198       1.75317      0.274082      -3.90946       5.26111   -0.00346187      -2.15392       2.42679     -0.257047      0.545350     -0.342501       2.39187       3.35585       3.72598       3.94219       4.10219       4.15474       3.99953       3.83325       3.57255       3.25525       2.93327       2.61535       2.20287       1.93902       1.57535       1.31547       1.03267      0.819322
  35  18 4005.0431    1.4379  8.8008 10.9424 -0.0008  0.0767   0.0100   0.2047    0.0217   0.0000   435.2457     -0.971901       20.5190      -9.28536      -5.43650      -8.06864      0.241454      -1.64396      -1.85230     -0.358468      -7.26005      -3.09863      -2.48110      -2.45311       3.07065      -2.83774      -1.68118       1.10379       3.22660       4.43494       4.96832       5.28315       5.50922       5.51960       5.36838       5.13945       4.75332       4.37627       3.97065       3.46984       2.99474       2.55269       2.13203       1.77275       1.38177       1.10332
  35  19 4157.4652    1.1926 11.3333 10.7190 -0.0007  0.1000   0.0078   0.2716    0.0202   0.0000   434.4482     -0.171554       16.9932       6.74254      -13.8232      -5.20034       11.7686       4.02259      -6.31673      -5.27988       3.10201       11.9090      -4.91249       2.32743      -2.06887     -0.704016      -3.03700     -0.409377       4.25853       5.78141       6.50818       7.00199       7.18707       7.23035       7.03026       6.76433       6.28345       5.71471       5.22478       4.47126       4.00209       3.38020       2.80619       2.33810       1.79631       1.45971
  35  20 4309.3210    0.9594 13.8003 10.5739 -0.0001  0.1358   0.0063   0.3490    0.0183   0.0000   445.8019      -5.40939       12.1224      -15.2154       5.05884       20.8549      -2.99243      -3.66615      -1.98600      -1.04964       10.2513      -6.25721       7.12656      -2.41582      -2.93655       9.52876      -3.41328       1.77370       5.62978       7.69016       8.74251       9.25130       9.58827       9.73227       9.31490       9.07374       8.36217       7.78521       6.90360       6.17341       5.21708       4.61248       3.74732       3.16601       2.40677       1.93208
  36   3 1471.8280    0.1610  0.1438  9.2553 -0.0129  0.0143   0.0077   0.0223    0.0204   0.0000   440.8180     -0.819704       19.9619      0.392003      -3.02625     0.0822997      0.195395     -0.166179     -0.581537    -0.0694495      0.144088    -0.0275656     -0.499752      0.199375      0.161530     -0.157972    -0.0182739     0.0695584      0.497007      0.650116      0.985394      0.558885       1.01640      0.894269      0.674557       1.07572      0.621839      0.799716      0.620131      0.373634      0.536408      0.389554      0.270100      0.313689      0.155813      0.165650
  36   4 1681.8991    0.3058  0.2892  9.3648 -0.0014  0.0104   0.0082   0.0244    0.0252   0.0000   441.1171     -0.134219       22.0579     -0.960554      -2.18184     -0.839029      0.548893    -0.0266607   -0.00382793     -0.560044      0.631168      0.264538      0.262980     0.0399248      0.142525     -0.116612      0.303163   -0.00770405      0.481694      0.677276      0.784874      0.884950      0.892937      0.900571      0.890104      0.790224      0.702245      0.692468      0.547336      0.485983      0.418699      0.388952      0.299976      0.267090      0.205748      0.160632
  36   5 1875.4053    0.5005  0.5281  9.5182 -0.0039  0.0133   0.0100   0.0332    0.0339   0.0000   440.5896     -0.837717       20.2047    -0.0209669      -3.35914     -0.561651      0.752110       1.08942     -0.296088     -0.341615      0.598416      -1.18373     -0.136217     -0.240830     -0.699210      0.363296     0.0330613     -0.360373      0.566905      0.786971      0.819835      0.877987      0.906396      0.929057      0.939988      0.882109      0.861235      0.735865      0.664662      0.564556      0.487157      0.426299      0.372366      0.301309      0.234081      0.194029
  36   6 2063.1189    0.7576  0.6619  9.9505 -0.0017  0.0142   0.0129   0.0344    0.0410   0.0000   440.9005      -1.04566       20.5143      -1.34381      -2.77868    -0.0587815     0.0756196      0.582078      0.262016     -0.831186     -0.823779     0.0873716      0.261304     -0.401002    -0.0510218     -0.213748    -0.0822710    -0.0670270      0.591708      0.826565      0.890267      0.959699       1.02082      0.970192      0.997902      0.910352      0.884355      0.804460      0.712714      0.648230      0.548264      0.468316      0.385958      0.327618      0.267783      0.222891
  36   7 2245.4945    1.1409  0.8932 10.4250 -0.0010  0.0170   0.0169   0.0404    0.0511   0.0000   439.9061     -0.955614       20.9364     0.0887834      -3.56721      -1.52777      0.362248   -0.00973292       1.29324      -1.71649       1.09678      0.459080    -0.0474563     -0.553571      0.564323      0.779974     0.0928443     -0.122686      0.676715      0.972690       1.06074       1.17352       1.18721       1.17542       1.18404       1.11204       1.01886      0.946330      0.858105      0.732248      0.664264      0.562879      0.473951      0.383181      0.307774      0.241706
  36   8 2421.1199    1.6168  1.0203 11.2292 -0.0006  0.0181   0.0230   0.0454    0.0507   0.0000   440.2342     -0.726622       18.2442      -1.99860     -0.647503       1.29861     0.0540098     0.0975243     -0.114636      -1.05886       1.07988       1.64999      0.476276     -0.258013     -0.329362      0.813314     -0.271246    -0.0104868      0.753240       1.09108       1.12432       1.28613       1.24530       1.26566       1.22968       1.21428       1.11053       1.03904      0.954202      0.793007      0.716810      0.615229      0.510844      0.431717      0.349254      0.275694
  36   9 2592.7269    2.3279  1.0397 11.8723 -0.0005  0.0176   0.0326   0.0456    0.0538   0.0000   440.5028       1.48708       22.7859      -1.89708      -3.85834      -1.16911      0.466326       2.39760     -0.480751     -0.442620      0.680630       1.80683     -0.199651     -0.540993     -0.278500     -0.351634      0.358557     0.0230905      0.767716       1.06044       1.12565       1.25902       1.29507       1.24683       1.19483       1.15143       1.12133       1.00234      0.919290      0.816643      0.727009      0.616373      0.501558      0.429055      0.341727      0.272146
  36  10 2762.6839    3.0394  0.9719 12.4643 -0.0014  0.0170   0.0431   0.0412    0.0538   0.0000   441.5071      -1.81658       19.4604      0.876094      -3.88629      -1.93584      0.573408      -1.89395     -0.496234      0.654060      0.233599     0.0396240      0.164309   -0.00725795    -0.0685085      0.245846     -0.334909     0.0115112      0.754624      0.973157       1.08548       1.17534       1.24281       1.21852       1.21570       1.14697       1.05335       1.00112      0.877720      0.793629      0.681035      0.558284      0.474483      0.395152      0.328037      0.259961
  36  11 2930.2692    3.9011  0.9724 12.8158 -0.0005  0.0170   0.0549   0.0410    0.0575   0.0000   442.1724      0.218372       18.2493       1.37430      -3.90906      -3.88806       2.33382     -0.334951       2.02323       1.32950      0.730656      -1.60746      -1.30388      0.305584       1.14834      0.420963      0.203003    -0.0751891      0.717128       1.03944       1.08230       1.22382       1.17664       1.23710       1.20658       1.18562       1.09216      0.984439      0.871230      0.743296      0.668526      0.562447      0.477577      0.389770      0.311454      0.252378
  36  12 3094.2946    4.2047  0.9708 13.4841 -0.0018  0.0176   0.0621   0.0444    0.0497   0.0000   440.6078      -1.90086       16.8771      -1.37525      -3.34878      -3.25555     -0.334677     -0.726398      -1.49454      -1.05675      0.274296      0.500049      -1.29370     -0.462723      0.291891     -0.213476      0.490987     -0.410341      0.742966       1.03893       1.10081       1.22362       1.27803       1.29705       1.22060       1.20262       1.09483       1.00148      0.885940      0.786677      0.689120      0.575843      0.502902      0.405390      0.317372      0.256744
  36  13 3255.0803    3.9651  1.3725 13.2624 -0.0011  0.0219   0.0508   0.0553    0.0465   0.0000   440.8600      0.824597       14.8697      -3.52218      -1.19917     -0.457694     -0.350132      -1.42662      0.649806     -0.756594    -0.0650724       2.11369     -0.270790      0.360048      0.486012      0.920159     -0.148261      0.602769      0.895164       1.25699       1.37501       1.47159       1.56761       1.54013       1.51013       1.41521       1.35212       1.23781       1.12856      0.989554      0.831303      0.722267      0.585749      0.510514      0.402527      0.312430
  36  14 3413.6763    3.3900  2.0727 12.5946  0.0016  0.0261   0.0348   0.0672    0.0382   0.0000   440.0702     0.0662113       11.6457      -5.10199      0.333939      -1.47734      -3.25924     -0.466814       4.44618     -0.802955      0.975817      0.513594      -2.08672       1.19219     0.0498026     -0.451607     -0.184992     -0.212298       1.11041       1.53231       1.65742       1.75838       1.86295       1.84189       1.76676       1.78634       1.60672       1.49900       1.35022       1.17678       1.04488      0.873937      0.740669      0.627482      0.489797      0.402721
  36  15 3570.7482    2.6017  3.4234 12.0563 -0.0007  0.0350   0.0222   0.0933    0.0312   0.0000   440.8713      0.436425       13.6493      -6.12867      0.199292      -4.35328      -8.14378     -0.524019       1.34289     -0.671270      -4.79834      -2.15690     -0.621923     -0.202740      0.624925       2.31132       1.18138     -0.212248       1.47656       2.04017       2.26895       2.42104       2.56434       2.50988       2.50739       2.33986       2.23491       2.00490       1.81447       1.58085       1.39681       1.19203      0.986614      0.825780      0.661881      0.526320
  36  16 3726.5806    2.0982  5.0017 11.5443  0.0002  0.0452   0.0154   0.1191    0.0252   0.0000   436.8703      0.448897       15.7825      -4.91657      0.706405      -6.22295      0.679084      -11.6502    -0.0422916       1.78585      0.647976       3.23324      0.155416      0.945341      -1.30664      0.191898      0.601959     -0.253933       1.88040       2.57334       2.87657       3.03054       3.22932       3.15788       3.18152       2.98321       2.78209       2.57733       2.34016       2.03091       1.77866       1.53160       1.27783       1.07170      0.839877      0.686048
  36  17 3881.3564    1.6963  6.9382 11.2025 -0.0006  0.0585   0.0119   0.1606    0.0227   0.0000   439.2551       3.58729       24.2571      -6.60756      -3.32319      -5.65565      -5.30384       7.54453       2.15209       4.53828     -0.759281      -2.98213       4.06850      0.127814      -3.60212     -0.339929       2.33863      0.372754       2.43434       3.40114       3.76684       4.08812       4.26540       4.25935       4.15378       3.97928       3.69279       3.37435       3.02938       2.67311       2.31020       1.99551       1.66288       1.37841       1.09088      0.862638
  36  18 4035.2938    1.3799  9.1341 11.0154 -0.0006  0.0795   0.0099   0.2168    0.0209   0.0000   440.5452     -0.715082       9.51664      -11.7725       2.20416      -12.6051      -13.0450      -7.17916       8.66107      -5.94420      -2.31487      -1.82966      -3.15705      -1.75885      -1.39192       2.01819       3.32265      -2.06941       3.31792       4.52274       5.04251       5.45519       5.68823       5.63230       5.56770       5.30085       4.91401       4.55479       4.05450       3.65101       3.15396       2.75160       2.30527       1.92951       1.49732       1.20584
  36  19 4188.5463    1.1435 11.8210 10.7249 -0.0011  0.1085   0.0073   0.2815    0.0197   0.0000   445.1658       7.66737       10.0989       5.48751       8.81023     -0.386954      -4.93106      -6.88284       17.6160       1.45235       2.22480      -8.63972      -8.80134       6.72691       1.85265     -0.804587      0.647845       3.39755       4.41373       6.22309       6.84325       7.33179       7.65451       7.61477       7.52078       7.18975       6.72830       6.25156       5.50632       5.02840       4.23996       3.71139       3.09177       2.58529       2.01275       1.63025
  36  20 4340.9989    0.8834 13.6353 10.6026 -0.0014  0.1409   0.0062   0.3574    0.0180   0.0000   443.1383      -2.72438       6.42980       10.5416       2.50744      -14.6524      -4.29172      -1.11423       7.26369       2.66376       4.30737       10.7874       1.25184      -2.48839      -4.63324       7.01072      -4.16601       4.58965       5.72710       7.97500       8.82891       9.58226       9.93313       9.99395       9.66849       9.34955       8.65892       8.01987       7.14909       6.49018       5.56956       4.84037       3.99644       3.35108       2.60156       2.10493
  37   4 1697.5918    0.3238  0.2845  9.3224 -0.0073  0.0098   0.0085   0.0221    0.0257   0.0000   441.3784     -0.242332       20.7086      0.132939      -2.60797      -1.00626      0.449487     -0.887645     -0.115760      0.437025     0.0968419      0.467493     -0.521979      0.633692      0.414537      0.225033      0.197518    -0.0809852      0.416373      0.572037      0.634524      0.693527      0.722835      0.723219      0.719808      0.640761      0.622368      0.547852      0.545543      0.436053      0.406336      0.355665      0.287129      0.258273      0.212839      0.160507
  37   5 1892.2175    0.5379  0.4877  9.6104 -0.0011  0.0123   0.0106   0.0295    0.0341   0.0000   440.6805      -1.87443       19.6621     -0.474189      -3.92471     -0.120317     -0.288016      -1.01719      0.599899     -0.298657      0.406969     -0.400074     -0.463514      0.766819      0.194092      0.124599     -0.140381     0.0401181      0.528905      0.718328      0.814858      0.906496      0.909710      0.963558      0.897737      0.872934      0.783531      0.727796      0.622792      0.567456      0.495891      0.441625      0.341930      0.302186      0.236895      0.182692
  37   6 2081.1212    0.8217  0.6991  9.8530  0.0002  0.0145   0.0132   0.0339    0.0453   0.0000   440.6736      0.310895       20.6891      -2.18879      -3.33524       1.84359      -1.10208     0.0242446    0.00761338     -0.802499      -1.59202      0.199640      0.549674     -0.116059      0.588087      0.194952     0.0681280     0.0127126      0.593898      0.854823      0.922153      0.956771       1.02897      0.967569      0.987940      0.929838      0.890314      0.813388      0.752553      0.653963      0.581675      0.496578      0.417119      0.343029      0.274554      0.227578
  37   7 2264.3344    1.2067  0.8795 10.6901  0.0001  0.0168   0.0181   0.0404    0.0476   0.0000   439.6576     -0.656272       20.8307      0.848939      -4.82462      0.185938     -0.205244    -0.0169185       2.04944      0.403540       1.47497      0.474458     -0.206513      0.265620      0.491605      0.465595      0.571766     0.0825108      0.684463      0.954978       1.02194       1.11235       1.22049       1.15998       1.15554       1.09474       1.01793      0.968355      0.829205      0.746475      0.652707      0.572966      0.472198      0.384245      0.319499      0.254962
  37   8 2440.6844    1.6898  1.1338 11.3223 -0.0037  0.0199   0.0234   0.0482    0.0546   0.0000   439.5948      -1.76165       17.4002     -0.312056      -3.82865     0.0844670       2.06241     -0.537045     -0.977409       2.16425      0.647934      0.500740       1.00996      0.374402      0.554476       1.49071      0.148726     -0.672509      0.783809       1.12143       1.20808       1.28778       1.37687       1.33247       1.31846       1.32695       1.14033       1.13686      0.981494      0.878482      0.776787      0.652041      0.564682      0.454799      0.361514      0.304457
  37   9 2613.3200    2.3382  1.0315 11.9849 -0.0001  0.0180   0.0329   0.0458    0.0522   0.0000   440.4062     -0.782690       18.5847       1.85633      -1.53818      -3.24652      0.681932     -0.502666      0.201747      -1.32278      0.158872      0.511536     -0.828617     -0.521568     0.0596993       1.34495      0.712390      0.432100      0.740245       1.03998       1.13424       1.19470       1.30728       1.23732       1.24339       1.21480       1.06802       1.02205      0.921773      0.843343      0.724608      0.619205      0.498589      0.428253      0.342328      0.285476
  37  10 2784.5247    3.1421  0.9400 12.6471 -0.0003  0.0163   0.0451   0.0413    0.0491   0.0000   442.5766      0.253550       18.5581      -1.39698      -1.02228     -0.531569      0.136109     -0.658628      0.243629      0.137348     -0.285401     0.0311579      0.127235      0.982618     0.0671669     0.0549110     -0.171809      0.105471      0.705262      0.956297       1.05249       1.16598       1.17163       1.18187       1.19394       1.14205       1.02514      0.961514      0.868966      0.740033      0.672800      0.564905      0.493290      0.398664      0.319786      0.258772
  37  11 2953.2919    4.0163  0.8936 13.1028  0.0014  0.0159   0.0587   0.0390    0.0492   0.0000   440.4675      0.117484       16.2836      0.491578      0.301595     -0.427598       1.97942      -2.30480      -1.55096      0.912613       1.34391     -0.798723     -0.194839      0.208652      0.279372       1.49001      0.174555     -0.556155      0.646885      0.927095      0.962803       1.05370       1.10539       1.08174       1.12495       1.03580      0.989180      0.869090      0.825580      0.696826      0.626709      0.545337      0.444688      0.397358      0.312334      0.245585
  37  12 3118.4859    4.3605  1.0862 13.2658 -0.0000  0.0180   0.0595   0.0454    0.0565   0.0000   439.1289       1.96013       16.4366      0.243437      -1.80155      -1.97752     -0.572994      0.457891      -1.64399     -0.614218       1.03638      -1.16407     -0.245218       1.04460     -0.390642      0.356725     -0.246414      0.107206      0.752422       1.04624       1.12449       1.24004       1.30682       1.30943       1.26171       1.24201       1.09028       1.04013      0.908424      0.847958      0.703864      0.632957      0.523914      0.446326      0.345662      0.280904
  37  13 3280.6091    3.9703  1.4654 13.0634  0.0010  0.0221   0.0475   0.0537    0.0466   0.0000   441.6782       1.14252       15.6196      -1.74155      0.774951      -2.85769     -0.617472     -0.318681       1.37608      -1.15024      0.532668     -0.756244      0.215658      0.454431      -1.30099      0.518996      0.512248      0.411891      0.916119       1.26888       1.36453       1.45750       1.58287       1.54834       1.52032       1.49635       1.35227       1.26982       1.11711      0.995318      0.867760      0.740842      0.642003      0.524461      0.424770      0.336844
  37  14 3440.3615    3.2528  2.1629 12.6115  0.0013  0.0267   0.0328   0.0705    0.0352   0.0000   440.1081     -0.105969       11.4108      -2.08742       3.30418      -4.73977      -3.69284      -3.07608       1.99006       2.90629     -0.153211       2.31943       1.22044    0.00955023     -0.219672     0.0318315     -0.135415      0.647542       1.06670       1.47077       1.64447       1.74939       1.85004       1.78826       1.79559       1.76521       1.58848       1.49646       1.34721       1.18124       1.06037      0.902575      0.750512      0.645090      0.513894      0.412438
  37  15 3598.3799    2.4789  3.6089 11.9967 -0.0001  0.0363   0.0203   0.0943    0.0290   0.0000   441.2867       3.08586       11.6939      -1.41234     -0.771000      -2.53201      -2.25626      -2.01403       1.46614      -3.76367      -2.66129      0.827311    -0.0163837       1.13085     -0.200502      0.605939     -0.139557      0.401490       1.47838       2.08206       2.26450       2.46434       2.56266       2.57036       2.50659       2.34889       2.25764       2.05331       1.87297       1.67885       1.47184       1.27105       1.05085      0.883569      0.704277      0.576380
  37  16 3755.0223    1.9900  5.3491 11.4970 -0.0002  0.0470   0.0143   0.1266    0.0238   0.0000   439.8826       2.55225       16.5775      -5.01541       1.18756      -1.29473      -4.05114      -2.93428       1.44600       1.24099     -0.764607      -1.19714       2.28379       3.02792      0.846287    -0.0626938      0.475278     -0.189678       1.92324       2.62308       2.94055       3.14767       3.28778       3.27299       3.19534       3.09101       2.87672       2.66411       2.44295       2.13801       1.88903       1.62640       1.35502       1.14195      0.912333      0.743774
  37  17 3910.6682    1.6072  7.4230 11.1788 -0.0014  0.0620   0.0111   0.1699    0.0215   0.0000   440.8712       2.94319       18.1145      -8.13184       1.43378     -0.336703       10.4206       1.27280       1.58869      -2.91995      0.888572     -0.926926       2.76963      -1.28042       4.89918      -1.68303     -0.127435     -0.136975       2.57376       3.47325       3.99709       4.18342       4.36589       4.33663       4.26883       4.09419       3.85654       3.51717       3.25484       2.86780       2.53581       2.16106       1.80571       1.51488       1.24159      0.985910
  37  18 4065.2961    1.3268  9.5797 10.9630  0.0008  0.0843   0.0093   0.2269    0.0210   0.0000   431.8389     -0.893901       19.0984      -11.2441      -5.09574      0.751493       15.9159      -6.71934       6.34908       4.13798       6.55256      -2.35068      -2.72907       2.02779      -1.61724       3.73054       2.18767     -0.467954       3.38653       4.76263       5.17166       5.63729       5.92558       5.84348       5.71714       5.58160       5.20522       4.81967       4.33593       3.84069       3.37391       2.90245       2.43789       2.04736       1.61596       1.32312
  37  20 4372.2621    0.8701 14.7401 10.5620  0.0012  0.1501   0.0059   0.3717    0.0171   0.0000   425.3254      -2.43944       20.0577       12.8619      -24.5461      -4.02308      -10.7591      -10.7682      -3.14060      -2.20751      -18.7660       1.73790      -3.04734       3.50243      -1.49805       4.53420      0.802004       2.29298       5.87836       8.15764       9.09009       9.86089       10.1085       10.2879       10.0029       9.80661       9.08849       8.40923       7.56549       6.74864       5.90898       5.12012       4.29438       3.65143       2.80384       2.29292
  38   3 1501.5456    0.1699  0.1740  9.2789 -0.0059  0.0096   0.0065   0.0214    0.0202   0.0000   441.0692     -0.706266       20.6685    -0.0501554      -3.18609       1.38874     0.0122123     -0.653162      0.131120      0.421610      0.168110      0.293813     -0.274688      0.111846     0.0921358     -0.280828     0.0286191     0.0594093      0.382496      0.521604      0.532107      0.637857      0.624470      0.646754      0.597404      0.604542      0.602343      0.480337      0.491294      0.380505      0.412148      0.340888      0.270974      0.245813      0.212966      0.168228
  38   4 1713.0289    0.3396  0.2998  9.3607 -0.0050  0.0109   0.0085   0.0227    0.0264   0.0000   440.8404      0.692067       20.5851     0.0468707      -3.32980    -0.0561482      0.400488      -1.01454      -1.46397      0.207995      0.166559     -0.305073      0.277395      0.113082      0.538496     -0.250995     -0.169774     -0.150976      0.585011      0.766619      0.789421      0.864360      0.939435       1.04464       1.01103      0.983472      0.823035      0.770026      0.716962      0.611362      0.488204      0.376515      0.323054      0.296277      0.247335      0.192656
  38   5 1908.7842    0.5580  0.5178  9.5559 -0.0014  0.0120   0.0105   0.0293    0.0357   0.0000   440.7338      -1.32254       20.4708     0.0452761      -3.66719      -1.12112      -1.10119     -0.377924      0.153050       1.07769     -0.422962    -0.0289226     -0.329187     -0.607130      0.132373      0.173909      0.184661    -0.0940930      0.519130      0.683238      0.755866      0.822836      0.846158      0.874373      0.851230      0.834176      0.770414      0.694883      0.622548      0.549796      0.484352      0.410943      0.359960      0.285652      0.239595      0.195029
  38   6 2098.9462    0.8382  0.6891 10.1599 -0.0014  0.0145   0.0139   0.0338    0.0405   0.0000   441.3962    -0.0283091       21.0940      -1.15570      -1.74447     -0.533509       1.15406      -1.38953      0.492844      0.806624       1.32311      0.999574     -0.150882       1.16814     -0.918126     -0.683965    -0.0264392     -0.124728      0.614582      0.828784      0.906336       1.00621       1.01428      0.953200      0.964119      0.919046      0.888833      0.806929      0.754337      0.678780      0.597211      0.505160      0.433757      0.374347      0.310945      0.256669
  38   7 2282.9303    1.2166  0.9823 10.6779 -0.0024  0.0169   0.0173   0.0439    0.0481   0.0000   439.3593     -0.693237       20.6376      -1.33740      -2.58204       3.07979       1.11740      -1.32643      -2.04970      -1.14312     -0.583095      0.836482      0.446787      0.467245      0.584442     -0.179506     -0.294887      0.135508      0.681454      0.891559      0.990810       1.09189       1.15424       1.11380       1.06566       1.09423       1.01115      0.938558      0.823484      0.740022      0.673266      0.572577      0.494516      0.410722      0.322663      0.272878
  38   8 2459.9785    1.8155  1.1182 11.1220 -0.0035  0.0187   0.0237   0.0450    0.0595   0.0000   440.7358      -1.16475       18.9897     -0.559465      -3.22882     -0.232649       2.51580     -0.826819       1.06621     0.0400470       1.42742     -0.688808      0.620458      0.737331      0.869772      0.471100     -0.127354      0.116044      0.709671       1.05433       1.11470       1.20374       1.27400       1.27385       1.23509       1.19678       1.10937       1.04694      0.937337      0.842951      0.733809      0.651418      0.531364      0.458525      0.350149      0.298105
  38   9 2633.6959    2.4153  0.9976 12.1257 -0.0019  0.0167   0.0342   0.0440    0.0513   0.0000   439.7675       1.22802       22.3320     0.0628630      -3.29169      -1.46772       1.00724       1.05501      0.359441      -2.28121     -0.837029      -1.19839     -0.499652      0.383380     -0.910790      0.927907     -0.147971    -0.0624656      0.708147      0.948345       1.02978       1.12502       1.17956       1.18218       1.14296       1.13327       1.05603      0.962549      0.899704      0.756058      0.679290      0.591992      0.492762      0.422241      0.352364      0.277969
  38  10 2806.0607    3.3490  0.9625 12.6512  0.0003  0.0162   0.0466   0.0409    0.0514   0.0000   440.6972      0.274334       21.5906      0.216493      -3.18672      -2.47170       1.23550      -2.15332     -0.216351     -0.663647      0.958624      0.202702     -0.415585      0.831961      0.500976     -0.640636      0.111143      0.550993      0.657322      0.902301      0.955092       1.07717       1.08554       1.08479       1.03617       1.06783      0.983044      0.931433      0.809683      0.730728      0.636823      0.551893      0.475673      0.396931      0.315215      0.259930
  38  11 2975.9044    4.0031  0.9967 13.1443 -0.0039  0.0168   0.0558   0.0424    0.0518   0.0000   441.4904      0.423041       18.0622     0.0946469     -0.561032      -3.00298     -0.159355      -1.38210      -2.05402      -1.52103     -0.357618     -0.107491      -1.14529      -1.00458     -0.793321      0.358065     -0.929065    -0.0794357      0.685808      0.969192       1.02615       1.11315       1.15459       1.15030       1.11545       1.12460       1.05969       1.00144      0.845968      0.761767      0.655031      0.595481      0.490557      0.424420      0.344857      0.280626
  38  12 3142.3338    4.3503  1.0951 13.2227 -0.0020  0.0184   0.0574   0.0441    0.0573   0.0000   440.4588       1.63967       15.3136      -3.21309      -2.07551      -5.95895      0.945466      -1.44625     -0.404380      -1.79533     -0.298834       1.48519     0.0631061      0.343631     -0.470945      0.120003     -0.154240      0.105769      0.719975       1.04676       1.10187       1.18191       1.24365       1.26043       1.26367       1.17875       1.11780       1.01894      0.925542      0.831738      0.741628      0.623007      0.528525      0.446737      0.353432      0.293712
  38  13 3305.6664    3.8281  1.5285 13.1249 -0.0005  0.0219   0.0449   0.0571    0.0430   0.0000   439.6294      0.668364       17.6816       1.39218      0.451394      -2.39551     -0.458319      -2.15972     -0.645179     -0.664749    -0.0429375     -0.513296     -0.121186       1.28759     0.0512778      0.472698      0.327632      0.502026      0.899264       1.23790       1.33470       1.48477       1.55190       1.55191       1.48894       1.43406       1.34338       1.26230       1.11465       1.01321      0.870115      0.792424      0.661948      0.555715      0.457904      0.360353
  38  14 3466.6828    3.0597  2.4175 12.5237  0.0002  0.0278   0.0292   0.0740    0.0332   0.0000   442.9445       1.99870       12.0050      0.108234       6.63980      -4.78340      -2.51148      -3.14008       1.01259      -1.18524       3.85795      0.548491     -0.344257       1.03038     -0.313391       1.43129      0.136533     -0.216454       1.14481       1.51020       1.74785       1.78642       1.92199       1.92281       1.89157       1.86947       1.66957       1.58003       1.43516       1.26838       1.10712      0.954410      0.827202      0.679023      0.556418      0.450826
  38  15 3625.7356    2.3846  4.2147 11.8206 -0.0013  0.0384   0.0179   0.1019    0.0262   0.0000   438.8426       2.34174       15.6505      -1.91406      -2.28279      0.314262      -10.7772      -6.90960      -1.02679       2.79469      0.678948      0.796114      -1.20336     -0.313560      0.168744       1.51700       1.32204      0.340981       1.52388       2.08165       2.32055       2.51899       2.62461       2.61576       2.57294       2.49567       2.32749       2.15693       1.95944       1.73639       1.52743       1.32092       1.12512      0.948862      0.753450      0.621051
  38  16 3783.2786    1.9746  6.1128 11.3224 -0.0006  0.0498   0.0130   0.1332    0.0233   0.0000   441.4299      0.489858       13.3829      -7.81442       3.39632      -7.83740      -3.73346     -0.578304      -8.43018       1.11419      -1.00847       3.43799      0.462679      0.948382      -4.67180       1.81545     -0.961429      -1.77701       1.99257       2.68942       3.03924       3.20175       3.41768       3.46568       3.31840       3.25711       3.02349       2.81777       2.54844       2.26700       1.98057       1.72159       1.44443       1.23419      0.971729      0.805699
  38  17 3939.6921    1.5711  7.8579 11.1184 -0.0012  0.0652   0.0105   0.1749    0.0213   0.0000   440.6775      -1.28619       17.6261       4.11618       5.74167      -5.56972      -5.35152       1.37995      -3.85460       4.66072      -7.00060      -7.60046    -0.0910465      -1.88772      -2.07233       1.83392      0.686909     0.0348861       2.56190       3.51875       3.97332       4.22839       4.37675       4.47854       4.34401       4.21971       3.95125       3.64689       3.27732       2.98136       2.62012       2.27631       1.93001       1.61423       1.29023       1.05709
  38  18 4094.9125    1.2784 10.2762 10.9507  0.0022  0.0919   0.0086   0.2388    0.0201   0.0000   441.6521      -8.24708       11.2957      -8.50033      0.393670       5.20474       4.53623       8.75923      0.935673      -6.10014       10.1625       2.81260      -3.97056       2.45453       6.27840      -1.43891      -1.12261       2.92498       3.56671       4.99804       5.62832       6.00902       6.34356       6.35720       6.21897       5.99323       5.59001       5.16318       4.72854       4.20642       3.69137       3.22988       2.67490       2.25680       1.80883       1.46623
  39   3 1516.0424    0.1902  0.1388  9.2392 -0.0173  0.0079   0.0083   0.0158    0.0204   0.0000   441.1207      0.501052       20.3678     -0.800531      -1.90745      0.414176      0.487595     -0.522731      0.743385      0.200312     -0.444498     -0.118858      0.303947     0.0283955     -0.393349     0.0724924     -0.255004    -0.0846000      0.352497      0.463390      0.503646      0.561360      0.572505      0.594152      0.536249      0.503656      0.468577      0.489805      0.463184      0.416320      0.355864      0.311369      0.261790      0.206239      0.188774      0.142372
  39   4 1728.2398    0.3519  0.3662  9.3373 -0.0029  0.0119   0.0080   0.0248    0.0275   0.0000   441.6245     -0.457969       21.1006     -0.927485      -2.41092      0.689801      0.156861     -0.521156      0.468308      0.652816      0.240840      0.726682     -0.317816      0.457517      0.577186     -0.278318    -0.0678438     0.0741182      0.449525      0.655465      0.676924      0.756145      0.733075      0.775445      0.744433      0.753746      0.734530      0.644136      0.618349      0.522081      0.491870      0.384004      0.349401      0.293965      0.238946      0.188114
  39   5 1925.1913    0.5873  0.5324  9.6530 -0.0036  0.0134   0.0110   0.0289    0.0360   0.0000   440.7978     -0.404290       20.8862     -0.603753      -2.01749     -0.988076       1.66672      0.524484     -0.437240     -0.510139     -0.703680     -0.169080     -0.207225       1.18029     -0.563721      0.340249      0.336362      0.155371      0.605238      0.867729      0.963124       1.01606      0.981422      0.925215      0.888484      0.830033      0.781708      0.785375      0.766008      0.708722      0.688510      0.598561      0.502743      0.415732      0.336841      0.260244
  39   6 2116.5631    0.8596  0.7770 10.0868 -0.0007  0.0156   0.0132   0.0366    0.0431   0.0000   443.2072     -0.875857       20.3389     -0.633720      -1.67421     -0.453298      0.344679     -0.284422      -1.31293     -0.243173      0.235315      0.101974      0.510213      -1.12135     0.0215370      0.147282      0.135548     -0.164074      0.591538      0.860357      0.908499      0.993571       1.03907       1.01748       1.04253      0.963868      0.871942      0.847261      0.763374      0.695206      0.638645      0.551736      0.451808      0.396707      0.317970      0.270233
  39   7 2301.2245    1.2670  1.0185 10.7248 -0.0023  0.0180   0.0175   0.0446    0.0487   0.0000   440.8078     -0.923808       18.8344      -1.64186      -4.11045      0.634050       1.89457      -1.14854     -0.315260      -1.34391     -0.708296     0.0261174    -0.0864435     -0.269051      0.150739     -0.114145      0.112568     -0.511936      0.638559      0.963933      0.968188       1.15917       1.14337       1.16490       1.13781       1.09796       1.03400      0.959962      0.877610      0.768268      0.693200      0.599910      0.505073      0.417519      0.349348      0.272770
  39   8 2479.0853    1.8411  1.0510 11.5494 -0.0029  0.0173   0.0255   0.0460    0.0502   0.0000   441.4183      0.259429       21.9877      -1.52648      -3.19884      -1.59375       3.33785      0.145624      -1.20026      -1.71908     -0.670156      0.258329      0.351782       1.16146      -1.28884     -0.381812      0.301593      0.374977      0.692930      0.956109       1.05668       1.13458       1.19160       1.21826       1.16413       1.17050       1.05888      0.993660      0.895208      0.787227      0.713037      0.596894      0.517534      0.424628      0.366897      0.295777
  39   9 2653.8516    2.5870  0.9880 12.2083  0.0006  0.0171   0.0353   0.0406    0.0513   0.0000   442.9768     -0.913925       19.6388      -3.66409      -2.07177      -2.11849    -0.0807544     -0.814472      0.237431     -0.155261     -0.244210      0.131069      0.579361     0.0202870    0.00770598      0.138644      0.516931     0.0417789      0.664986      0.946280       1.02125       1.12816       1.18104       1.15026       1.18119       1.08726       1.04374      0.926035      0.897797      0.786897      0.703521      0.610796      0.515878      0.442332      0.357048      0.293458
  39  10 2827.2765    3.3718  0.9846 12.7139 -0.0010  0.0162   0.0465   0.0422    0.0502   0.0000   440.1272      0.815927       17.3025     -0.620078      -2.82708      -1.91503      0.521716     -0.968169      0.562269       1.10237       1.10228       1.11748      0.510391     -0.550726       1.34491       1.21402      0.491233     -0.626211      0.648454      0.905316      0.981984       1.06543       1.11933       1.07972       1.10786       1.06412      0.996973      0.918980      0.865998      0.731356      0.667957      0.569591      0.475986      0.411924      0.329456      0.272629
  39  11 2998.1268    4.0925  0.9422 13.2413 -0.0014  0.0164   0.0574   0.0399    0.0489   0.0000   440.4758      0.949278       19.3366      -2.32388      -2.71965      -2.18842      0.957761      -1.49364      -1.94108      -1.26281      0.345983       1.03662      0.378381     -0.123370     -0.599499      0.117877      0.171933      0.452882      0.626133      0.913941      0.959494       1.09904       1.06857       1.09323       1.05913       1.09167      0.955972      0.947117      0.852461      0.760436      0.652333      0.553386      0.459841      0.402272      0.337509      0.270311
  39  12 3165.7151    4.2557  1.1225 13.4295 -0.0019  0.0186   0.0569   0.0464    0.0507   0.0000   440.3934      0.988595       17.9036     -0.685961      -1.77791      -1.97522       1.07746      -2.15333      -1.06876     -0.715685       1.87978     -0.155883     -0.829134      0.686563     -0.538323     -0.271993      0.111524      0.576833      0.723933      0.984064       1.11023       1.13498       1.26606       1.18917       1.19042       1.19497       1.06937       1.02451      0.932032      0.835668      0.760920      0.645523      0.545343      0.468090      0.371529      0.326645
  39  13 3330.3819    3.6659  1.7752 12.8380  0.0001  0.0235   0.0390   0.0594    0.0405   0.0000   441.0618       1.82792       14.5529       1.17211     -0.529173      -6.68356      -2.56866      -1.48099      0.541575       2.83759     -0.178121      -1.81503      -1.87629     -0.868582     -0.851975      0.361444      0.542461    -0.0789889      0.922063       1.27985       1.41004       1.54487       1.62145       1.64235       1.56904       1.52826       1.43324       1.31374       1.21089       1.09905      0.956205      0.831046      0.692256      0.594587      0.466007      0.391301
  39  14 3492.6018    2.9241  2.6712 12.4310  0.0037  0.0296   0.0264   0.0786    0.0309   0.0000   440.0521       1.69259       13.2869     -0.840437       6.32049      -4.66934      -9.45321       2.02528       6.57875      -1.32232     -0.460588       1.90074     -0.731084      0.755275     -0.836748      0.764168     -0.151524      0.295759       1.12759       1.53886       1.71679       1.87491       1.97491       1.95166       1.89364       1.88766       1.75360       1.61198       1.47873       1.31989       1.17900       1.00190      0.870796      0.734894      0.597007      0.477250
  39  15 3652.6800    2.3161  4.4130 11.7149 -0.0003  0.0391   0.0165   0.1033    0.0250   0.0000   438.8499       1.59812       12.8468      -1.40077     -0.897318       4.99335       5.16945      0.470153     -0.780662      -3.67810     -0.655543      -1.99379      0.562204      0.511119     -0.935108      0.770772      0.531186    -0.0837941       1.49899       2.06871       2.29791       2.52475       2.58412       2.64003       2.54580       2.45055       2.34673       2.15185       1.97843       1.77846       1.57345       1.36839       1.14318      0.978052      0.786130      0.640307
  39  16 3811.1089    1.8437  6.0939 11.3548 -0.0005  0.0516   0.0125   0.1364    0.0226   0.0000   437.9570      -1.98252       15.7233       1.88422      -7.65987      -3.30741      -5.88125       1.40582     0.0739202      -4.53947      0.451870       3.16003      -1.20813      -2.01647      -1.88024      0.202575      -1.12181      -1.08022       1.95450       2.79209       3.04919       3.33076       3.41575       3.45339       3.39451       3.28644       3.10244       2.80732       2.63658       2.35074       2.12006       1.80200       1.56662       1.29244       1.06067      0.867391
  39  17 3968.2880    1.5180  8.5879 11.0789  0.0002  0.0709   0.0098   0.1902    0.0204   0.0000   438.6746       4.02540       21.5727      -10.3582      -2.76798      -13.3786      -7.80071      0.901207       3.26914      -1.27205      0.306747       9.36381      -1.20006       2.44341      -2.00197      0.261860     -0.379722       1.89058       2.71931       3.74843       4.22157       4.47328       4.70126       4.77723       4.61002       4.52974       4.27192       3.92875       3.58474       3.21843       2.88578       2.46718       2.12386       1.77617       1.45766       1.20036
  39  18 4124.5098    1.2325 10.9087 10.8954  0.0012  0.0959   0.0077   0.2517    0.0190   0.0000   430.9320       1.50902       16.1238      -1.70737       2.23178      -5.95259      -9.22304     -0.379807       8.74849      -7.86747     -0.989886       7.93748       9.24902      -2.19578      -2.22815       2.92421     -0.147266      0.147725       3.59192       5.02737       5.63021       6.07983       6.24913       6.41708       6.25161       6.02029       5.69278       5.23750       4.82130       4.35291       3.84101       3.38853       2.87792       2.39872       1.95093       1.59492
  39  19 4279.6984    0.9607 12.9992 10.7354 -0.0020  0.1289   0.0061   0.3239    0.0170   0.0000   440.6836      -4.76119       18.0405      -1.71070      -15.8154     -0.982307      -8.38772      -5.46370       3.68206       4.41503       3.06762      -1.76905       3.94031       5.14170      -1.40633      0.826334     -0.761738      -2.90455       4.74301       6.67860       7.52109       8.07574       8.38887       8.53796       8.37196       8.05497       7.64314       7.02198       6.50002       5.80837       5.13980       4.49562       3.77463       3.24977       2.53500       2.10368
[truncated: 791,879 more chars]
