# Supplementary material for: Global-Mode Analysis of Full-Disk Data from the Michelson Doppler Imager and the Helioseismic and Magnetic Imager
Source: Sol Phys. 2018 Jan 31;293(2):29. doi: 10.1007/s11207-017-1201-5 (PMC6566312; doi:10.1007/s11207-017-1201-5)
Supplement: Supplementary file 3 — (TAR 230.0 MB) [file 11207_2017_1201_MOESM3_ESM.tar › MDI/mdifdasym.3331]

   1  13 2020.9031    0.6205  1.1595 10.3496 -0.0009      0.156735  0.1659   0.0434   0.2256    0.2974   0.0000       2.50817   324.9237      -35.3288       0.00000       0.00000       0.00000       0.00000       192.344       88.3138       0.00000       0.00000       0.00000       0.00000
   1  14 2156.8173    0.9189  0.8078  9.8715  0.0000       2.25087  0.0878   0.0589   0.1642    0.4596   0.0000       1.76675   440.1802       16.8270       0.00000       0.00000       0.00000       0.00000       82.9984       58.0682       0.00000       0.00000       0.00000       0.00000
   1  15 2292.0074    1.3034  0.9016 10.3147  0.0021       3.28775  0.0923   0.0805   0.1798    0.5931   0.0000       1.53058   357.6105      -33.2933       0.00000       0.00000       0.00000       0.00000       100.699       47.7039       0.00000       0.00000       0.00000       0.00000
   1  16 2425.6187    1.4675  0.5437 11.7793  0.0031     -0.223383  0.0748   0.1159   0.1280    0.2619   0.0000       1.94185   450.5663       33.5552       0.00000       0.00000       0.00000       0.00000       57.1744       50.4750       0.00000       0.00000       0.00000       0.00000
   1  18 2693.6591    2.5887  1.0096  3.3532  0.0000       2.35664  0.0860   0.1451   0.1830 1000.0000   0.0000       1.87006   516.5905       92.2379       0.00000       0.00000       0.00000       0.00000       86.7435       40.7471       0.00000       0.00000       0.00000       0.00000
   1  19 2828.3226    2.9826  0.9429  2.4429  0.0000     -0.257051  0.0875   0.1637   0.1603 1000.0000   0.0000       1.51080   408.4324       121.611       0.00000       0.00000       0.00000       0.00000       87.9873       44.2112       0.00000       0.00000       0.00000       0.00000
   1  20 2963.6325    4.0618  0.7064 -0.0186  0.0000       1.69318  0.0806   0.2467   0.1310 1000.0000   0.0000       1.34571   456.2767       48.2457       0.00000       0.00000       0.00000       0.00000       83.9718       42.8682       0.00000       0.00000       0.00000       0.00000
   1  21 3098.5872    3.9071  0.9824 12.2351  0.0000      0.444398  0.0793   0.2266   0.2200    1.2255   0.0000       1.83910   410.7788       109.437       0.00000       0.00000       0.00000       0.00000       71.9379       47.6350       0.00000       0.00000       0.00000       0.00000
   1  24 3504.4660    3.3598  3.1744 -1.3452  0.0000      0.376182  0.1934   0.1092   0.3725 1000.0000   0.0000      0.521623   475.1156       169.161       0.00000       0.00000       0.00000       0.00000       164.767       87.2457       0.00000       0.00000       0.00000       0.00000
   1  25 3641.0043    2.8026  5.7369 -2.2891  0.0000      0.746620  0.2867   0.0624   0.5308 1000.0000   0.0000      0.288911   421.3333       177.773       0.00000       0.00000       0.00000       0.00000       237.284       128.919       0.00000       0.00000       0.00000       0.00000
   2  13 2082.1533    0.7398  0.8315  9.7509 -0.0096       3.87864  0.0829   0.0365   0.1178    0.4192   0.0000       1.56807   386.3106       29.2799       22.0395       1.76582       0.00000       0.00000       49.7806       39.0656       20.9662       8.04009       0.00000       0.00000
   2  14 2217.7035    1.0864  0.8430 10.3740  0.0000       2.46696  0.0807   0.0518   0.1094    0.3997   0.0000       1.50246   377.0394       17.7099       11.2104       10.2113       0.00000       0.00000       50.2148       39.3510       21.3484       7.13013       0.00000       0.00000
   2  20 3024.8738    4.0584  1.0689 10.4798  0.0000     -0.692337  0.0718   0.1750   0.1471    6.0389   0.0000       1.29982   486.0346       71.2896       38.2752       9.75439       0.00000       0.00000       39.3175       31.3601       17.9158       6.19225       0.00000       0.00000
   2  22 3295.4811    3.9018  1.8674 -2.2231  0.0000      0.964062  0.1104   0.1299   0.1979 1000.0000   0.0000      0.638506   414.9318       80.4755      -7.93445      -3.49712       0.00000       0.00000       63.2879       50.7622       25.3124       8.59788       0.00000       0.00000
   2  24 3567.2224    2.9661  3.6554 11.0359 -0.0042      0.218767  0.1687   0.0716   0.2846    0.6820   0.0000      0.325352   418.9142       163.948      -22.3098       2.71826       0.00000       0.00000       76.9925       66.6242       38.4453       15.1349       0.00000       0.00000
   3  11 1865.2982    0.4627  0.5498  9.6062  0.0000       8.75946  0.0691   0.0334   0.1341    0.2153   0.0000       2.48160   447.1936      -25.3595       7.58592       13.4247       5.11095      -1.52853       34.3916       41.0659       20.0993       9.35863       4.97648       1.52255
   3  13 2137.8661    0.7898  0.6985  9.4770  0.0000       5.29573  0.0498   0.0380   0.1002    0.4660   0.0000       1.68230   398.4259      -4.73244       19.5020      -6.25870       12.6282       1.39043       20.4401       19.1441       14.3218       8.69261       3.65388       1.09192
   3  14 2273.5058    1.1506  0.7345 10.1311  0.0000       1.45101  0.0526   0.0525   0.1043    0.4881   0.0000       1.25182   411.9271       21.7221      -7.44549       4.25340     -0.726375     -0.154873       23.0509       21.1125       16.1992       8.47637       4.21537       1.13647
   3  16 2541.7921    2.0580  1.1946 -1.3955  0.0000       3.02019  0.0791   0.0822   0.1325 1000.0000   0.0000       1.25709   452.3478       17.5889       6.73151       1.48920      0.333132      -2.02049       29.2751       27.9563       20.2501       10.6333       5.13576       1.40001
   3  18 2811.5347    3.0734  0.9100 12.2730  0.0000      0.966251  0.0699   0.1351   0.1153    0.5486   0.0000      0.959005   400.8381       18.3975       4.04657       13.9146      -4.25191     -0.264567       35.0968       31.4581       20.9686       11.0660       4.29983       1.07971
   3  19 2947.1481    3.9834  0.8549 11.6536  0.0000      -1.03995  0.0498   0.1639   0.1109    1.2744   0.0000      0.812110   445.5220       24.3803       19.0095      -4.93967      -8.08205      0.552030       21.2245       20.3068       14.0411       7.76905       3.34542       1.02062
   3  20 3082.4908    4.2084  1.1555 -0.4641  0.0000     -0.148974  0.0681   0.1597   0.1395 1000.0000   0.0000      0.912513   399.1309       54.9887       12.7461       14.1455      -1.88466      -2.94843       24.5843       22.1633       16.6153       10.0028       4.09198       1.14239
   3  21 3218.2283    3.8605  1.2613 12.3393  0.0000       1.84021  0.0752   0.1440   0.1492    0.7740   0.0000      0.944824   398.9434       54.9031       10.5278      -6.60117     -0.950950      0.811041       28.4053       27.0468       18.5690       10.4416       4.49757       1.37590
   3  22 3353.9026    3.8493  1.9027  7.9993  0.0010       1.38758  0.0922   0.1145   0.1791   26.6219   0.0000      0.662758   412.9654       59.8502       43.2192       15.5327      -4.88581       1.09850       27.9548       30.7848       20.3464       13.5873       5.56185       2.09790
   3  23 3489.9159    3.0111  3.0331 11.4564  0.0000      0.302862  0.1250   0.0740   0.2252    0.3821   0.0000      0.347186   411.5316    -0.0743035      -28.3900       10.7579      -5.20744      0.382989       47.5423       42.7060       31.6480       18.8036       7.79890       2.21649
   3  24 3626.4853    2.5158  3.7407 11.6066  0.0000      0.422666  0.1468   0.0594   0.2572    0.2203   0.0000      0.285160   483.0381       176.797       39.0727       19.1401      -7.26024      -4.01968       52.4731       50.3630       36.2176       20.1375       9.17729       2.77283
   3  25 3763.5214    2.2530  5.6752 11.2066  0.0034      0.120618  0.1828   0.0476   0.3697    0.1922   0.0000      0.187895   605.5254       63.4607       46.1895      -36.5968      -17.0086      -7.14149       67.5923       64.4364       45.8787       24.9713       11.2862       3.37334
   4  11 1914.8325    0.4511  0.4539  9.9239  0.0000       10.5288  0.0423   0.0240   0.0773    0.1144   0.0000       3.13467   438.9366       5.21239      -19.2827       5.36849       5.41772      0.281187       12.8427       11.8843       11.0142       8.68092       5.64724       2.54366
   4  12 2051.7059    0.6364  0.5612  9.9777  0.0000       2.79986  0.0447   0.0297   0.0812    0.1594   0.0000       1.91273   438.8431      -22.6280      -3.66692      -2.60144       4.01905     -0.169209       14.9603       13.5564       11.3752       9.31025       5.27559       2.50590
   4  13 2188.5143    0.8646  0.7046 10.2198  0.0000       6.88981  0.0507   0.0361   0.0851    0.2186   0.0000       1.69367   401.2269     -0.842350       19.8437       1.74848       1.41337      -1.13142       17.6369       18.7992       14.7433       8.99746       4.88722       2.22212
   4  14 2324.3165    1.1959  0.8856  9.8552 -0.0033       4.57029  0.0519   0.0440   0.1063    0.5844   0.0000       1.39934   444.9701       11.1100       8.44901       4.12721      0.820616     -0.807132       14.6604       17.1358       13.8392       9.46166       5.33427       2.72220
   4  17 2728.5177    2.6686  1.1014 11.0358 -0.0019      0.127068  0.0625   0.0876   0.1193    1.1624   0.0000      0.928401   393.2413       47.7067       7.97938       4.95715     -0.694508       6.94638       18.2404       18.8409       14.6878       10.6697       6.07440       2.90195
   4  18 2864.4055    3.6298  0.8745  1.4328  0.0000       2.04777  0.0934   0.1305   0.1005 1000.0000   0.0000      0.968250   419.6414       35.6397       20.6343     -0.966830      -11.2374      -1.47195       42.8876       43.8054       29.9525       15.6051       6.61570       2.48506
   4  19 3000.4374    3.8440  1.0895 11.7209  0.0000       2.07256  0.0637   0.1411   0.1163    1.2906   0.0000       1.23325   451.6481       51.6980       15.0657       10.4349      -5.53952       1.85117       19.6526       18.6171       15.4460       11.0315       6.29855       2.84322
   4  20 3136.1509    4.3016  1.2851  0.5918  0.0000      0.211542  0.0696   0.1385   0.1286 1000.0000   0.0000       1.10577   460.9495       68.3594      -10.8487       20.6754      0.137401      0.733418       22.7246       23.3177       18.5775       11.4327       5.66080       3.02159
   4  21 3272.0786    3.7471  1.2500 13.1772  0.0000     -0.327999  0.0698   0.1375   0.1384    0.3510   0.0000       1.11385   449.1356       60.3636      -2.83352      0.648186       7.29256       5.92860       18.9428       19.1332       15.7008       11.5779       6.48062       3.37781
   4  22 3408.4224    3.4605  2.1997 11.4584  0.0000      0.367023  0.0925   0.0877   0.1630    0.5943   0.0000      0.428378   479.9109       69.0204       19.3521       10.6734       8.49139       1.22291       24.5671       25.5662       21.2667       14.2773       8.46402       4.04950
   4  23 3544.7314    2.7836  3.1154 11.6007  0.0000     -0.165759  0.1103   0.0609   0.2122    0.2431   0.0000      0.294063   418.7450       80.7384       43.4143      -10.8905      -6.98444      -3.02422       30.0171       31.6976       25.1383       18.0683       10.7484       4.85695
   4  24 3682.2494    2.4881  4.5694 10.6272  0.0000      0.486394  0.1363   0.0438   0.2508    0.2998   0.0000      0.169081   442.2431       111.273       42.0020       36.6603      -6.77681      -3.73398       36.9489       40.5904       31.1531       21.3524       12.3363       5.64247
   4  25 3819.2917    2.1223  6.9847 10.0161  0.0000     0.0468640  0.1767   0.0312   0.3239    0.2771   0.0000      0.112243   388.7559       77.6869       27.6683      0.472586      -5.42668      -2.91815       48.4892       50.1222       41.0154       27.2320       15.7306       7.54613
   5  11 1960.6667    0.4920  0.5345  9.8561  0.0000       10.1457  0.0339   0.0227   0.0830    0.1089   0.0000       2.40242   436.1893       1.94473       7.55753      -2.57313      -8.63807      -2.66093       8.99720       9.87863       8.36264       6.60619       4.95581       2.55432
   5  12 2098.5417    0.6405  0.5032 10.3566  0.0000       10.1968  0.0401   0.0285   0.0630    0.1127   0.0000       2.28546   438.7188       27.7990       14.0265      -6.94216      -2.49510     -0.535287       12.0425       13.4510       11.9771       7.80492       4.89877       2.80349
   5  13 2235.4563    1.0045  0.6709 10.2672  0.0025       4.33061  0.0403   0.0390   0.0742    0.2319   0.0000       1.28638   413.9337       15.6335       4.83583      -14.0157      -4.27170      -3.85840       10.2319       11.0746       9.71733       7.53854       5.02366       2.90683
   5  14 2371.1633    1.3269  0.7838 10.8448  0.0000       2.95149  0.0432   0.0465   0.0839    0.2503   0.0000       1.20126   452.5484       27.6695       6.24671       8.23208       4.37675       4.46877       10.9596       12.0692       9.83928       8.24141       5.26646       3.12401
   5  15 2506.2005    1.7404  0.8421 11.5072  0.0000       3.36903  0.0485   0.0622   0.0911    0.2409   0.0000       1.31058   418.2696       13.5517       17.9191      -5.27758       6.10345       4.99695       11.9126       12.2328       10.7334       8.98915       5.52741       3.38677
   5  16 2641.3715    2.2428  1.0088 11.3721  0.0000       1.86170  0.0499   0.0752   0.0935    0.4799   0.0000       1.00703   445.9524       43.6393       12.3300       3.11859      -3.38549      -5.97746       11.4891       12.5281       11.3009       8.53557       5.62892       3.34671
   5  18 2914.0033    3.9470  0.8227 10.0627  0.0000       1.65222  0.0405   0.1402   0.0897    4.8500   0.0000      0.757540   428.7890       44.9605       22.3726       11.3125       9.57534      -6.75119       10.8755       12.2218       10.4133       7.82313       4.66672       2.83288
   5  19 3050.1050    4.0904  1.0106 12.3253  0.0018     -0.623234  0.0612   0.1564   0.1036    1.0364   0.0000      0.907718   441.2085       55.2036       14.5517       9.03205       9.00793      -4.36712       13.6859       13.5609       11.6448       10.7422       6.63959       4.44601
   5  20 3186.5067    4.0955  1.2668 13.0609  0.0000     -0.446684  0.0650   0.1458   0.1284    0.5714   0.0000      0.844100   440.1824       32.5328       22.4179       16.2157       4.62966      -2.03822       13.9177       15.0042       13.3563       10.3499       7.31578       4.36731
   5  21 3322.9641    3.6932  1.7111 12.2170 -0.0014      0.673826  0.0752   0.1055   0.1528    0.6437   0.0000      0.507461   426.0737       56.2812       13.8178       17.6960       6.68554       3.22947       15.6331       17.2118       15.2179       12.4744       7.95472       4.92568
   5  23 3597.1252    2.7739  3.7027 11.1280  0.0010      0.706368  0.1145   0.0545   0.2083    0.3486   0.0000      0.223676   451.6945       62.5810       33.2966       18.3352      -1.83274      -8.83611       24.1219       26.8468       24.4930       18.3748       11.6222       6.88712
   6  10 1866.1539    0.4052  0.4113  9.6491  0.0000       9.19868  0.0477   0.0189   0.0637    0.0848   0.0000       3.22610   429.7431      -1.01114       13.5812       5.86536      -3.84121       3.14359       14.6492       16.9829       14.7037       9.48696       5.76630       3.71681
   6  11 2004.0728    0.5363  0.5358  9.5215  0.0000       5.26374  0.0418   0.0206   0.0589    0.1416   0.0000       1.71094   448.1646      -8.38487       1.15770       6.27420      -4.61022     -0.759649       9.60183       11.3910       10.2765       7.35963       6.36982       3.19983
   6  12 2142.6109    0.8100  0.6401  9.7631  0.0013       5.37368  0.0337   0.0287   0.0745    0.1686   0.0000       1.40568   431.1534      -4.52660       29.1740     0.0304575      -7.23404       2.30109       7.30958       7.84330       7.62702       6.02540       4.50910       2.96604
   6  13 2279.9127    1.0141  0.7277 10.3831  0.0000       4.50850  0.0464   0.0345   0.0746    0.1714   0.0000       1.22354   450.3750       25.7906       16.8671       3.05993     0.0928285       1.21246       12.3243       15.1660       12.2712       9.35374       5.99890       3.63375
   6  14 2415.7579    1.4490  1.0726 10.6416  0.0000       5.14101  0.0516   0.0452   0.0926    0.2889   0.0000       1.01524   436.7407       30.5753       13.3117     -0.782034      -3.38848      -6.14425       9.86834       10.6210       10.3761       8.31749       6.05988       4.05315
   6  15 2551.1801    1.9348  1.0364 11.2607  0.0000       3.56710  0.0467   0.0571   0.0970    0.2578   0.0000       1.13538   432.0568       15.8433       1.43353       7.50665       6.06438      -2.59871       9.42123       10.6776       9.37473       7.63147       6.08370       3.83944
   6  16 2687.2531    2.5576  0.9015 11.5638  0.0044       1.15981  0.0414   0.0787   0.0797    0.2987   0.0000       1.01979   440.4989       12.4230       5.76590       8.29143       7.68712       4.85781       7.80430       8.34121       8.34359       6.70166       5.03427       3.44243
   6  17 2823.9193    3.0120  0.8652 12.3976  0.0000       1.42138  0.0409   0.0954   0.0849    0.2125   0.0000       1.02738   430.5071       25.3121       26.8579       1.24339       1.77777       3.03688       8.50455       9.86758       8.37314       6.92146       5.18530       3.49422
   6  18 2960.9064    3.5605  0.8857 12.8855  0.0000       1.88784  0.0440   0.1121   0.0830    0.2226   0.0000      0.993189   443.2423       31.5280       1.03306       1.96147       3.99742      -2.93502       9.50536       9.94239       9.86393       7.53576       5.66541       3.83259
   6  19 3097.6768    3.8631  1.1361 12.8894  0.0000       2.62940  0.0530   0.1201   0.1034    0.3110   0.0000       1.20843   415.7482       57.2710       21.0909       15.0921      0.916291      -5.19180       9.53004       10.2606       10.4278       7.91686       6.13923       3.85283
   6  20 3234.2447    3.9308  1.2796 12.8988  0.0000      0.266718  0.0601   0.1116   0.1059    0.3000   0.0000      0.898800   416.9562       32.2136      -11.6973      -5.45259      -1.28160      -4.10204       11.5651       13.5055       12.3030       9.37630       6.94794       4.50517
   6  21 3371.5353    3.4521  1.9879 12.3451  0.0000       1.75607  0.0751   0.0789   0.1400    0.2302   0.0000      0.501052   435.5088       76.8250      -8.76358      -17.7501       5.23398      -6.52052       14.0393       15.7610       14.0493       12.1208       8.68986       5.56660
   6  22 3508.7702    2.9526  2.9111 11.3541  0.0000      0.641173  0.0892   0.0549   0.1710    0.2711   0.0000      0.316384   440.2673       37.1667       24.9500       12.5985       7.64518      -7.15395       15.4909       17.6904       16.8156       13.8946       10.2356       6.46586
   6  23 3646.4740    2.5560  4.3396 10.9829  0.0000      0.199283  0.1148   0.0403   0.2195    0.1801   0.0000      0.169556   415.4869       51.2337       10.8012       26.7923       2.83346      -3.74254       19.6161       24.5522       21.3455       17.6619       12.9765       8.65128
   6  24 3784.6586    2.1577  5.4215 10.6914  0.0000      0.282773  0.1331   0.0315   0.2497    0.1458   0.0000      0.121967   440.8184       80.4940      -6.65961      -13.2592      -22.6147       9.57452       22.9175       26.8087       24.2294       20.7042       15.1810       10.1082
   6  25 3922.8508    1.7808  7.9112 10.3608 -0.0004      0.285204  0.1677   0.0222   0.3309    0.0964   0.0000     0.0892911   446.1596       132.618       2.58682      -6.57755       5.00240       3.98899       28.4723       32.7034       31.6832       25.3896       18.7103       12.1171
   7   9 1767.7320    0.3219  0.2410  9.5662 -0.0030       18.1624  0.0191   0.0182   0.0410    0.0658   0.0000       4.68814   431.0835    -0.0583353       10.1014      -2.65174      -1.46696     -0.505030       3.89242       4.22365       4.12739       3.54005       3.30705       2.30489
   7  10 1906.8950    0.4551  0.3872  9.7633  0.0000       7.51257  0.0256   0.0198   0.0499    0.0818   0.0000       2.53575   436.6315       10.6397       10.4914       1.35606       2.39990     -0.342426       5.46336       6.12420       5.50884       4.45244       3.92367       3.03928
   7  11 2045.8973    0.6135  0.5356  9.6457  0.0000       9.88598  0.0290   0.0221   0.0559    0.1065   0.0000       1.71749   439.4897       6.86803       4.44354       3.46680       3.04063      -2.15686       5.21782       5.86385       5.60258       5.09914       4.03819       2.76586
   7  12 2184.7089    0.8821  0.5999  9.8436  0.0000       6.64265  0.0284   0.0297   0.0615    0.1540   0.0000       1.28676   438.4073       13.5808       23.3705     -0.955496      -3.05412       1.20485       5.09149       5.98727       5.50778       4.67497       4.13034       3.01073
   7  13 2322.2113    1.2102  0.7790 10.1581  0.0000       2.93987  0.0339   0.0358   0.0692    0.2157   0.0000       1.01280   446.9140       1.35619       19.2794       1.64714       6.79614      -3.91988       6.04975       6.98821       6.83019       5.56556       4.73495       3.00990
   7  14 2458.3531    1.6203  0.9179 10.9656  0.0000       3.04196  0.0402   0.0461   0.0847    0.2076   0.0000       1.03511   451.0816       15.8377       4.37535       11.9824     -0.196481      -2.68832       6.75599       7.89103       7.40549       6.10542       5.25228       3.70992
   7  15 2594.4974    2.1177  0.8390 11.5441  0.0000       3.28411  0.0385   0.0616   0.0730    0.1910   0.0000       1.00444   428.7056       5.51922       10.3229       17.3365       8.66608      -7.05499       6.59013       7.39590       6.57464       5.91407       4.96355       3.97019
   7  16 2731.3594    2.6832  0.9107 11.8493  0.0000       2.70055  0.0399   0.0755   0.0789    0.2292   0.0000       1.08040   440.5122       19.2860       10.2097       6.52962       4.76981       2.59722       7.20046       7.93348       8.51428       7.06734       5.10227       3.32493
   7  17 2868.5081    3.3931  0.8584 12.7220  0.0000      0.548126  0.0372   0.1002   0.0763    0.1775   0.0000      0.989094   442.5087       40.7719       3.39549       14.6302      -2.07555      -2.52514       6.44967       7.47263       6.52276       6.30527       5.01790       3.41419
   7  18 3005.8712    3.8634  0.9136 12.6344  0.0000       1.07790  0.0397   0.1081   0.0767    0.2301   0.0000       1.11967   447.5450       24.9125       5.68854       2.56099       3.13873      -8.25853       6.85526       7.73727       7.49839       6.49232       4.84912       3.51418
   7  19 3143.0786    3.9831  1.1080 12.6992  0.0000     -0.532754  0.0476   0.1079   0.0915    0.2912   0.0000       1.18402   449.0086       48.4038      -2.21325       11.3403       10.2523      -6.83622       8.04991       8.68259       8.27258       6.99047       5.64316       4.58832
   7  20 3280.1929    3.6518  1.4591 12.9363  0.0008     -0.894606  0.0607   0.0938   0.1059    0.1881   0.0000      0.598721   448.4154       57.6712      -2.43218       6.71451      -11.8526      -3.00277       9.60593       11.2817       10.3788       9.24599       6.88336       5.17389
   7  21 3417.9171    3.2239  2.0256 12.2254  0.0002      0.745432  0.0680   0.0686   0.1282    0.1709   0.0000      0.379064   449.0173       47.3282       20.3896      -4.20638      -6.31812      -6.75749       10.4849       12.2086       11.3636       9.91913       7.88873       5.35636
   7  22 3556.0910    2.8456  3.3611 11.1693  0.0000       1.10570  0.0886   0.0452   0.1619    0.1829   0.0000      0.219649   425.6234       54.9688       32.2107       25.8107       28.7933       1.26673       13.5603       16.1549       14.9727       12.9985       10.1892       7.18845
   7  23 3694.2018    2.4075  4.4585 10.6517  0.0000      0.571432  0.1059   0.0329   0.1920    0.1654   0.0000      0.157121   424.4975       50.6959      -4.89904      -5.33144      -17.0875      -20.2785       15.8523       19.1875       17.5878       15.4520       12.0324       8.76241
   7  24 3832.9205    2.0322  6.7230 10.3543  0.0009      0.391022  0.1375   0.0241   0.2634    0.1084   0.0000     0.0998761   446.6462       53.4715       42.0242       31.4888       1.82157       10.6118       20.5803       24.7910       23.3795       20.7280       15.2592       10.9420
   7  26 4110.6697    1.4911 10.0779 10.1515  0.0000      0.193752  0.1871   0.0162   0.3798    0.0654   0.0000     0.0685032   432.1413       55.9264       42.8314      -12.0243       28.2002       11.4263       27.0985       32.8024       31.4080       26.9387       20.6246       14.6420
   7  27 4249.1907    1.2400 12.4516 10.0850  0.0000     -0.100120  0.2539   0.0142   0.4637    0.0583   0.0000     0.0753905   437.6490       86.4888       6.25037       26.5910       21.4872       21.0078       33.3106       38.8932       38.4557       32.2367       25.9816       18.3105
   8   9 1806.2795    0.3242  0.3072  9.6253  0.0000       14.5217  0.0229   0.0148   0.0450    0.0651   0.0000       4.06772   435.4691      -4.32577       10.4231       5.52951       3.73951      -3.90635       4.55218       6.44225       5.86439       5.65597       4.24024       2.72146
   8  10 1946.1672    0.5257  0.3742  9.7684  0.0000       12.4320  0.0228   0.0208   0.0432    0.0803   0.0000       2.38040   436.9541       2.23173       7.90816       4.04135      -1.66618     -0.956544       4.21486       4.70961       5.02002       4.35226       3.26571       2.52549
   8  11 2086.1984    0.7120  0.6083  9.6298  0.0000       5.95969  0.0318   0.0222   0.0612    0.1240   0.0000       1.27375   436.2079      0.761429       8.27146       6.57988      -4.23243      -6.49058       6.35546       7.60096       7.62198       6.07632       4.47296       3.31255
   8  12 2225.3146    0.9299  0.6982 10.2972  0.0000       5.80209  0.0323   0.0280   0.0620    0.1268   0.0000       1.23684   432.8423       11.3501       19.3061       5.38099      -2.22247       1.16867       4.78881       6.12344       5.68830       4.88643       4.28549       3.18697
   8  13 2362.9746    1.1846  0.9656 10.6059 -0.0004       2.30328  0.0402   0.0322   0.0845    0.1557   0.0000       1.13853   436.9299       6.25860       19.1683       4.24697      -4.09117       7.32678       6.02057       6.71831       6.85304       6.07717       4.81891       3.68847
   8  14 2499.5741    1.7350  0.9707 10.9749  0.0000       1.65252  0.0388   0.0451   0.0782    0.1958   0.0000      0.890049   425.1249       3.46875       8.91843       2.75740       2.53888      -3.33152       5.27260       6.66062       6.36645       5.82904       4.54451       3.39220
   8  15 2636.3425    2.1760  0.8394 11.7837  0.0000       2.92724  0.0355   0.0598   0.0693    0.1641   0.0000      0.883414   426.8568       27.3177       14.7621      -2.60987       3.34457       9.68788       5.55737       6.65763       6.27712       5.90399       4.46204       3.53604
   8  16 2773.9775    2.9891  0.7418 12.3643  0.0000       1.97936  0.0313   0.0888   0.0670    0.1582   0.0000      0.781669   424.7698       18.5847       5.85867       5.49495       2.34074      -7.68869       5.53711       6.86689       6.46421       5.43077       4.25779       3.20722
   8  17 2911.7296    3.6344  0.8812 12.5803  0.0000     -0.506419  0.0362   0.0954   0.0696    0.1885   0.0000      0.856323   439.7035       13.0649      0.914845       3.82729       1.07002       11.0468       5.39122       6.35035       6.37702       5.36481       4.46716       3.49857
   8  18 3049.4559    3.9146  1.1374 12.5603  0.0000       4.20143  0.0450   0.0971   0.0850    0.2496   0.0000       1.39037   443.3626       37.1771       12.5257      -3.07312      -3.29656      -4.02914       6.67745       8.38015       7.48757       6.43855       5.24433       4.18637
   8  19 3186.9851    4.0192  1.2499 12.8638  0.0000     0.0903247  0.0458   0.0972   0.0959    0.1996   0.0000      0.848566   440.4312       43.0265      -2.10064       13.9306     -0.389879     0.0509800       6.31186       7.73973       7.40350       6.60954       5.41039       3.96275
   8  20 3324.7808    3.7860  1.7961 12.3162  0.0000       1.19359  0.0595   0.0739   0.1024    0.1650   0.0000      0.417925   452.5645       21.8961       18.0111       7.33070      -1.95694     -0.442927       8.21841       10.0857       9.29359       8.61607       7.06447       5.12722
   8  21 3462.8140    3.1593  2.3094 12.0477  0.0000      0.678926  0.0687   0.0580   0.1241    0.1338   0.0000      0.364025   428.8774       62.4118       28.8793       20.0433       7.68901      -8.09475       9.45374       11.0371       10.9165       10.0878       7.81163       5.73308
   8  22 3601.4748    2.6259  3.3413 11.5052  0.0000      0.684665  0.0893   0.0413   0.1471    0.1162   0.0000      0.222960   419.5959       47.4888       30.1414       24.7518       14.9242       1.20421       11.5387       13.7119       12.9614       12.3596       9.86727       7.28242
   8  23 3740.1791    2.2402  5.0030 10.6023  0.0000      0.497130  0.1015   0.0273   0.1923    0.1135   0.0000      0.125838   444.2493       31.7286       38.0809       12.0051      -16.7495       7.16034       13.5732       16.5566       15.5429       14.1733       11.7239       8.66536
   8  24 3878.9568    1.8821  6.6457 10.5186  0.0000      0.245418  0.1285   0.0214   0.2452    0.0818   0.0000     0.0961266   419.1209       36.8270       5.12654       31.9510       7.90593       3.30915       16.8184       20.3018       19.9565       17.8103       14.5358       10.8179
   8  25 4018.0079    1.6525  8.6351 10.1358  0.0000     0.0351018  0.1552   0.0168   0.2918    0.0712   0.0000     0.0731627   436.6865       43.9213       1.30595       47.4657       13.5487     -0.836370       19.3206       23.5517       23.4304       20.4470       17.1126       12.4860
   8  29 4575.1881    0.8602 20.4449 10.0885  0.0000     -0.237950  0.5071   0.0091   0.7803    0.0362   0.0000     0.0840465   415.7520       191.656       140.817       76.6383       39.6675       8.81797       44.2280       53.8734       53.6000       48.2196       39.3369       29.5453
   9   9 1843.6810    0.3998  0.3374  9.6488  0.0000       14.8262  0.0213   0.0165   0.0408    0.0627   0.0000       3.01089   434.2840       7.51466       4.64206       4.03105      -1.20051       1.81621       3.42480       3.66037       3.71796       3.51682       3.05413       2.25940
   9  10 1984.3122    0.5617  0.4215  9.7727  0.0000       10.2274  0.0241   0.0196   0.0430    0.0855   0.0000       1.97186   439.4626      -2.21779       7.85017     -0.212525       6.57870       4.22183       3.43594       4.15061       4.53646       3.67177       3.44682       2.53711
   9  11 2125.1918    0.7714  0.6717  9.6286  0.0000       5.09445  0.0304   0.0218   0.0551    0.1489   0.0000       1.11978   438.8038      -2.11218       1.27177      -4.18325       5.16319      -3.12303       4.32655       5.30992       5.41624       4.87444       4.12517       3.15816
   9  12 2264.7128    1.0623  0.8333 10.2555  0.0000       4.68564  0.0346   0.0277   0.0660    0.1447   0.0000      0.984444   439.3009       8.60202       18.1724       7.90889      -2.32451       3.54952       4.69991       5.37364       5.41635       5.11334       4.08584       3.57775
   9  13 2402.5272    1.4106  0.8517 10.9892  0.0000       4.97336  0.0342   0.0375   0.0714    0.1299   0.0000       1.04860   438.1117       12.2329       11.2014      -3.58688     -0.522333      -1.95784       4.54459       5.55924       5.28635       4.88649       4.06817       3.53833
   9  14 2539.7570    1.9694  0.9133 11.2584  0.0000       3.52047  0.0323   0.0500   0.0762    0.1666   0.0000      0.873649   440.6916       12.0280       12.6443       2.97123      0.907578      0.270203       4.47513       5.09951       5.02017       5.00368       3.82413       3.29564
   9  15 2677.2223    2.3368  0.9310 12.0262  0.0000       2.77357  0.0378   0.0610   0.0738    0.1347   0.0000       1.03965   439.7314       17.8439       4.32579       5.60918       1.88253      0.112789       5.22540       6.37403       5.84424       5.54446       4.52432       3.65440
   9  16 2815.3963    3.0409  0.9163 11.8761  0.0000       1.15393  0.0331   0.0748   0.0665    0.2020   0.0000      0.925994   435.1922       25.9042       14.6184       11.3612      -5.10632      0.700045       4.36625       5.13328       5.22707       4.71915       4.10262       3.06476
   9  17 2953.8016    3.7182  0.8843 12.5522  0.0000      0.227500  0.0354   0.0923   0.0652    0.1638   0.0000      0.810326   438.4069       33.9786       16.0812       6.68343       2.51561      -3.19420       4.82066       6.30258       6.03785       5.27156       4.28380       3.35863
   9  18 3091.8280    3.8757  1.1283 13.1066 -0.0060       1.90303  0.0443   0.0931   0.0786    0.1567   0.0000      0.750125   433.7235       28.9590       17.2158      -8.75881      0.612567       1.38908       5.69930       6.95204       6.91289       6.51820       5.21563       4.16560
   9  19 3229.7881    3.8244  1.3930 12.7725  0.0000       1.40710  0.0484   0.0847   0.0918    0.1633   0.0000      0.691813   431.0072       35.0324       11.2575     -0.152451      -7.28005      -11.7755       5.94882       7.00721       7.28223       6.62850       5.44013       4.36194
   9  20 3368.0785    3.4555  1.8597 12.4162  0.0000      0.993749  0.0593   0.0649   0.1068    0.1288   0.0000      0.455782   427.9351       29.7631       13.0992       15.6424      0.563476      -1.67449       6.97807       8.92696       8.26504       7.72844       6.62756       5.19281
   9  21 3506.8261    2.9403  2.7973 11.9446  0.0000       1.27048  0.0745   0.0473   0.1361    0.0930   0.0000      0.287438   429.8542       50.1673       16.9735       19.3681      -9.06920      -5.22354       8.89758       10.6371       10.1543       9.47134       8.13361       6.37766
   9  22 3645.7714    2.4679  3.8944 11.4446  0.0000      0.692931  0.0910   0.0342   0.1610    0.0783   0.0000      0.190592   418.0041       30.0753       7.76182       16.1667      -6.11820      -5.80335       10.2972       13.0628       12.5611       11.5898       9.71369       7.71134
   9  23 3784.7416    2.0685  4.9900 11.1276  0.0000      0.391611  0.1067   0.0264   0.1917    0.0713   0.0000      0.141041   439.7014       62.2660       35.0133       7.76831      -33.9886     -0.953125       12.3901       14.8791       15.3979       13.6599       11.6925       8.98138
   9  24 3924.4103    1.7847  7.3304 10.5023  0.0000      0.348304  0.1330   0.0189   0.2453    0.0642   0.0000     0.0847178   440.2061       17.2908      -1.90439       19.8011      -20.8517      -37.2167       15.4758       19.2060       19.0093       17.4553       14.6094       11.2021
   9  27 4343.0486    1.1452 14.9451 10.0211  0.0003     -0.210872  0.2814   0.0110   0.4935    0.0438   0.0000     0.0685600   406.8558       5.46793       67.4888      -44.5507      -17.4290       1.42777       25.8269       31.8701       32.6670       29.7189       25.2305       19.6026
  10   7 1592.9463    0.1955  0.1964  9.5599  0.0000       22.8591  0.0235   0.0118   0.0323    0.0435   0.0000       10.0652   437.2925      -3.77710       15.6317      0.396294      0.414566       2.25761       3.91766       4.93641       4.14208       3.72961       3.06191       2.67345
  10   8 1737.8491    0.2962  0.2963  9.4930  0.0000       12.0752  0.0199   0.0129   0.0407    0.0529   0.0000       3.73788   436.3604      0.222267       9.59912       1.07852      -3.82925      0.913191       2.70196       2.93424       3.15519       2.99329       2.71238       2.18271
  10   9 1880.0572    0.4432  0.3257  9.5761  0.0000       11.1302  0.0179   0.0169   0.0379    0.0671   0.0000       2.36972   434.8739       8.23836       11.1039      -3.37134      -1.31811      0.775099       2.63375       3.00226       2.78968       2.86887       2.30533       2.27848
  10  10 2021.5494    0.5907  0.4178  9.8683  0.0000       10.0308  0.0202   0.0203   0.0440    0.0769   0.0000       1.83239   433.1752       1.65970     -0.630450      -4.58932       1.94582      -1.14191       2.96604       3.25570       3.49879       3.34895       2.89554       2.25835
  10  11 2163.0159    0.8422  0.6489 10.0223 -0.0007       6.54696  0.0270   0.0236   0.0559    0.1189   0.0000       1.15158   430.5768       10.6838       12.8944      0.781690       6.70579     -0.642390       3.74783       4.60377       4.46804       4.37865       3.62830       2.93945
  10  12 2302.9489    1.1744  0.8290 10.2336  0.0000       4.02983  0.0345   0.0288   0.0620    0.1651   0.0000      0.921483   434.1643       11.1038       13.8844      -1.47111       4.65334      -3.33886       3.72772       4.92920       4.94748       4.62700       3.95928       3.16711
  10  13 2440.9918    1.4950  1.0584 10.8684  0.0000       5.03891  0.0399   0.0352   0.0765    0.1528   0.0000      0.969195   435.9405       14.1670       9.52920       1.92875      -4.29806      -3.36643       4.54664       5.75082       5.46039       4.99539       4.69890       3.63980
  10  14 2578.8278    2.0933  0.9233 11.3907  0.0000       1.74246  0.0354   0.0489   0.0633    0.1523   0.0000      0.935014   432.3919       11.5769       12.3846       2.79833      -1.70195    -0.0562218       4.23107       5.58702       5.29632       5.14869       4.28531       3.35413
  10  15 2717.1191    2.6142  0.9498 11.7881  0.0006      0.533756  0.0335   0.0614   0.0670    0.1618   0.0000      0.776449   439.5002       13.9561       18.1395       4.44948      0.700682      -4.03275       4.11225       4.76360       4.93431       4.54636       3.94824       3.16741
  10  16 2855.8942    3.2858  1.0003 12.0637  0.0000       2.28561  0.0353   0.0740   0.0669    0.1870   0.0000      0.814719   428.7343       22.6877       9.79625       9.10688      -8.82753    0.00788387       4.18018       5.01332       4.95015       4.75207       3.97712       3.38264
  10  17 2994.6837    3.7466  0.9396 12.9695  0.0000    -0.0339562  0.0335   0.0908   0.0722    0.1336   0.0000       1.00316   432.6300       22.6312       10.8054       5.60118      -2.16290      0.745778       4.10809       5.02747       4.66149       4.67873       3.86946       3.34522
  10  18 3133.1682    3.9991  1.0913 13.0512  0.0000      0.164798  0.0400   0.0915   0.0735    0.1525   0.0000      0.946539   442.5515       15.0834       14.6699       12.1794       8.15288      -5.59090       4.53507       5.66042       5.55040       5.42476       4.55378       3.65616
  10  19 3271.4988    3.7175  1.2695 13.1667  0.0000      -1.51593  0.0482   0.0845   0.0846    0.1382   0.0000       1.24408   454.5123       43.8784       11.0903       11.3948       4.64940      -4.57493       5.02070       6.27645       6.02246       6.12150       4.87746       4.39056
  10  20 3410.6280    3.2644  1.7994 12.7100  0.0000       1.82813  0.0572   0.0625   0.1008    0.0997   0.0000      0.626127   442.9214       40.7341       5.34618       22.8161      -2.90881      -6.63236       6.16165       8.18250       7.90926       7.45790       6.25506       5.05487
  10  21 3549.6294    2.7442  3.0662 11.8489 -0.0011      0.901652  0.0723   0.0396   0.1379    0.0751   0.0000      0.263067   444.7904       51.0709      -5.21128      -4.15291       7.34781      0.646001       7.55817       9.37084       9.31350       8.85686       7.70145       6.13194
  10  22 3688.8332    2.2858  4.0944 11.3742  0.0000      0.306519  0.0902   0.0298   0.1585    0.0685   0.0000      0.168044   430.1666       37.4584       20.7539       13.0651      -15.4165       5.56811       9.37883       11.4978       11.7073       10.7834       9.70050       7.74795
  10  23 3828.6662    2.0270  5.8498 10.8165  0.0000      0.418642  0.1094   0.0223   0.1971    0.0644   0.0000      0.100252   432.8205       67.9404       25.5387       22.8303      -5.66235       2.57079       11.1252       13.7105       13.7981       13.1107       11.3303       9.11218
  10  24 3968.3626    1.6687  7.5910 10.5908  0.0000      0.333264  0.1355   0.0173   0.2414    0.0528   0.0000     0.0847431   463.5160       51.6154       22.3068       8.70914       25.3817      -11.7855       13.4973       16.7881       17.0776       16.1695       13.8272       11.2815
  10  25 4108.5784    1.4528 10.3928 10.2561  0.0000     0.0817825  0.1703   0.0136   0.3182    0.0465   0.0000     0.0660398   418.2279      -7.99957       35.6383      -21.3323       10.3384      -20.4777       16.2483       20.5118       20.5007       19.3501       16.8858       13.6695
  10  27 4387.4993    1.0477 16.1681 10.0634  0.0000     -0.292675  0.3098   0.0098   0.5337    0.0390   0.0000     0.0707235   390.9733       10.6525       39.1668      -21.9580       1.80845      -20.0245       24.9686       31.0926       32.2510       30.3851       26.0637       20.9975
  11   7 1627.1202    0.2254  0.1085  9.6101  0.0000       27.5679  0.0116   0.0155   0.0217    0.0420   0.0000       10.7161   437.2717      -2.45081       11.1597       2.50235      -1.05006      0.573944       1.53723       1.82057       1.94703       1.67776       1.62292       1.32303
  11   8 1772.2458    0.3322  0.2805  9.5702  0.0000       14.7193  0.0176   0.0141   0.0372    0.0515   0.0000       3.48707   433.0696       4.79224       10.1410      -1.40721      -4.54959     -0.326599       2.55683       2.93742       2.85540       2.81714       2.36110       2.10113
  11   9 1915.4903    0.4977  0.3303  9.6393  0.0000       12.9224  0.0182   0.0182   0.0345    0.0632   0.0000       2.14168   436.6211      -3.05086       11.9649       1.23334      -1.71738       3.63287       2.27061       2.83169       3.02801       2.59911       2.42476       2.03568
  11  10 2058.0370    0.6674  0.5495  9.7356  0.0000       5.75943  0.0227   0.0186   0.0490    0.0868   0.0000       1.24395   435.9823       1.47407       17.0392       6.90649      -5.49921       1.00601       2.58650       3.25391       3.39694       3.12106       2.92192       2.31994
  11  11 2199.9156    0.9028  0.6773 10.1581  0.0000       6.39868  0.0278   0.0237   0.0524    0.1032   0.0000       1.12285   431.7949       8.12572       7.66331       3.53633      -2.50634     -0.477911       3.21406       3.92821       3.80200       3.92320       3.24294       2.80651
  11  12 2340.1236    1.2301  0.8567 10.6844 -0.0006       3.52318  0.0340   0.0304   0.0629    0.1277   0.0000       1.05834   438.1071       5.16463       15.8355      0.475273      0.988334      -1.86982       4.07346       5.16776       5.04716       4.54027       4.03281       3.28589
  11  13 2478.6117    1.6982  0.9281 10.8805  0.0000       1.33834  0.0338   0.0388   0.0649    0.1762   0.0000      0.854442   441.2399       12.5848       9.23566      -10.5290       3.38934       2.50369       3.93179       4.89991       4.83726       4.51614       3.88551       3.43252
  11  14 2617.0943    2.1641  0.9530 11.7585  0.0000       1.60254  0.0352   0.0506   0.0667    0.1321   0.0000      0.784926   439.3974       12.6217       10.4243      -6.87478      -1.61776       6.28335       4.07025       4.98594       4.74631       4.58177       4.20224       3.34067
  11  15 2756.3158    2.7250  0.9048 12.0763  0.0000       3.81142  0.0328   0.0624   0.0594    0.1336   0.0000      0.898953   441.6367       5.59433       6.21632       10.3313      0.394798      -6.94426       3.72984       4.52512       4.65632       4.19993       3.77758       3.24282
  11  16 2895.5919    3.3496  0.8905 12.3025  0.0000      0.321097  0.0319   0.0760   0.0591    0.1539   0.0000      0.849998   440.4312       10.4006       14.0616       11.6754      -1.93240      -4.74788       3.67084       4.38897       4.37121       4.27151       3.97617       3.14639
  11  17 3034.8130    3.7411  1.0079 12.8520  0.0000      0.571964  0.0349   0.0829   0.0686    0.1325   0.0000      0.726085   437.5317       21.1298       9.50548       15.1503       1.73495      -3.07033       3.69756       4.45449       4.77307       4.45447       3.99966       3.28848
  11  19 3312.7475    3.6597  1.4892 12.8363 -0.0048      0.765910  0.0486   0.0704   0.0831    0.1181   0.0000      0.620288   449.4051       28.4367       12.3424       9.20697      -6.73925      -4.23354       4.93112       6.06218       6.20805       5.79738       5.09362       4.39618
  11  20 3452.1164    3.1827  2.3141 11.9724  0.0000      0.735542  0.0591   0.0478   0.1057    0.0960   0.0000      0.285158   434.0993       42.7001       9.30874       21.5543       3.90289      -5.34268       5.87071       7.67210       7.63063       7.27087       6.49156       5.23794
  11  21 3591.8303    2.6437  3.3978 11.4537  0.0000      0.925205  0.0728   0.0340   0.1312    0.0739   0.0000      0.178073   439.9366       41.6587       9.76191       16.3787       4.84524      -10.9641       7.32955       8.95783       8.90321       8.62528       7.57605       6.44242
  11  22 3731.6811    2.2417  4.7644 11.0036  0.0002      0.691175  0.0880   0.0252   0.1683    0.0618   0.0000      0.126531   427.7529       27.3083       22.4550      -5.15194       23.6702      -9.96364       8.29580       10.0405       10.4105       10.1762       8.87149       7.53439
  11  24 4011.5667    1.5884  8.2891 10.4605  0.0000      0.275034  0.1334   0.0149   0.2553    0.0465   0.0000     0.0777069   447.9164       50.3491       8.39460      -16.0657       14.8446      -26.2930       12.2681       15.0998       15.5001       14.7819       13.2297       10.8687
  11  25 4151.9075    1.3723 11.1232 10.2703 -0.0007     0.0539606  0.1804   0.0127   0.3233    0.0425   0.0000     0.0630950   428.5220       48.7604       20.9837       19.7597       16.5458       1.66561       15.7103       19.4569       19.8453       19.0669       16.8512       13.9607
  11  26 4292.5167    1.1725 13.7086 10.1386  0.0000     0.0236553  0.2375   0.0109   0.4119    0.0392   0.0000     0.0649848   402.1595       5.33870       8.06735       9.69094       20.7968      -3.22460       18.6963       23.9158       24.1162       23.1450       20.7802       17.1674
  11  27 4432.7649    0.9893 16.5021 10.1014  0.0000     -0.151341  0.3278   0.0089   0.5093    0.0335   0.0000     0.0730162   410.0103       100.883       12.1209      -16.6547       23.0036       14.1604       22.9369       29.5252       29.9504       29.0085       25.3273       21.4041
  12   8 1805.8429    0.3659  0.3299  9.5200  0.0000       12.9146  0.0177   0.0136   0.0393    0.0558   0.0000       2.84419   435.3299      -1.80238       10.8115      -1.48619      -1.58107      -1.71147       2.00886       2.49461       2.31255       2.23457       2.28896       2.02753
  12   9 1950.0151    0.4956  0.5081  9.5456  0.0000       8.94466  0.0237   0.0144   0.0456    0.0713   0.0000       1.60138   435.2803       3.77386       14.4228      0.858137      -4.37310      -2.04661       2.51733       3.10066       3.26211       3.10289       2.82016       2.36546
  12  10 2093.7428    0.6852  0.6101  9.7535  0.0000       7.92235  0.0245   0.0180   0.0483    0.0852   0.0000       1.16991   434.2582      -4.86033       13.4866      -2.51105      -5.43242      -2.61563       2.45978       3.08383       3.25584       3.27275       2.67077       2.45382
  12  11 2235.9948    1.0242  0.7398 10.0799  0.0000       5.05600  0.0284   0.0237   0.0502    0.1129   0.0000      0.948082   446.4915      0.546529       16.8600      -2.52520       1.05696     -0.967629       3.00874       3.80790       3.86487       3.62305       3.24899       2.86593
  12  12 2376.4445    1.3008  0.7793 10.9206  0.0000       4.12295  0.0289   0.0313   0.0561    0.1094   0.0000      0.916858   439.1902       12.2702       10.1461     -0.899585      -1.81968      -2.23041       2.89375       3.62028       3.44580       3.64163       3.12042       2.85604
  12  13 2515.6349    1.6964  1.0083 11.1462  0.0000       2.38277  0.0359   0.0367   0.0655    0.1416   0.0000      0.829970   441.3029       7.22126       20.7944       2.91026      -5.06746      -2.33808       3.48150       4.53986       4.45853       4.44013       3.83295       3.30955
  12  14 2654.7992    2.2784  0.9710 11.7219  0.0000       2.10155  0.0344   0.0502   0.0630    0.1498   0.0000      0.797055   435.4128       11.1458       7.74170       5.55702       4.83580      -2.86995       3.42585       3.97417       4.12556       4.11500       3.76712       3.19419
  12  15 2794.8080    2.8240  0.9290 12.2516  0.0000       2.78212  0.0310   0.0644   0.0641    0.1361   0.0000      0.796286   437.5324       12.6543       12.9898       3.03432      -4.04321      -1.76666       3.42038       3.93172       4.12590       4.04218       3.50854       3.16930
  12  16 2934.6136    3.6426  0.8080 12.8335  0.0000       2.39253  0.0274   0.0851   0.0552    0.1126   0.0000      0.815506   441.9847       19.5461       13.7127       2.90559      -6.67426      -2.56393       2.98646       3.73828       3.84556       3.52638       3.15667       2.65191
  12  17 3074.1292    3.9689  1.0111 12.8113  0.0000       1.44689  0.0330   0.0846   0.0649    0.1477   0.0000      0.714447   438.1617       22.1079       7.13910       6.73805      -1.12644       2.85999       3.08933       4.11550       3.98643       4.03429       3.48239       3.06787
  12  18 3213.5784    3.8425  1.4129 12.8232  0.0000       2.31356  0.0454   0.0727   0.0788    0.1092   0.0000      0.624692   442.3882       35.3095       9.26476       2.96295       17.8486      -1.55459       4.01526       5.25635       5.25699       5.20732       4.81540       3.79363
  12  19 3353.0576    3.4251  1.8229 12.5657  0.0027       1.19808  0.0515   0.0575   0.0921    0.0877   0.0000      0.464262   436.6934       30.1637       7.94217       3.95001      -8.60438       2.98689       4.68688       5.79447       6.01650       5.79422       5.15482       4.37906
  12  20 3492.8434    2.9725  2.5384 11.9421  0.0000      0.784735  0.0617   0.0428   0.1063    0.0808   0.0000      0.266209   433.1659       24.6288      0.794185       4.10585      -1.44577       1.81626       5.60935       6.99070       7.07458       6.84791       6.33080       5.25101
  12  21 3633.1703    2.5295  3.6092 11.4895  0.0000      0.837613  0.0726   0.0306   0.1324    0.0609   0.0000      0.160664   425.5671       30.4964       17.3224       17.0004     -0.925486      -17.4718       6.54282       8.02794       8.22342       8.07863       7.22860       6.15773
  12  22 3773.3554    2.0980  5.3384 11.0168  0.0000      0.766115  0.0953   0.0219   0.1694    0.0501   0.0000      0.112036   435.3417       46.7577       10.3203       10.2546      -14.3343       6.09953       8.05271       10.4139       10.3931       10.3182       9.09534       7.85304
  12  23 3913.7516    1.7871  7.1992 10.5946  0.0000      0.302655  0.1174   0.0167   0.2080    0.0484   0.0000     0.0815076   468.2150       58.2500       16.0245      -8.54088       24.0263     -0.276373       9.78106       12.4486       12.7083       12.2409       10.9857       9.48056
  12  24 4054.3432    1.4808  9.2809 10.4419  0.0000      0.295245  0.1489   0.0138   0.2685    0.0419   0.0000     0.0705764   447.9491       86.3104      -6.59112      -3.63535      -11.3072      -10.0429       12.0061       15.2177       15.7640       15.1968       13.8713       11.7804
  13   7 1692.3949    0.2534  0.2478  9.4767  0.0000       16.6323  0.0179   0.0109   0.0328    0.0412   0.0000       4.98336   436.8510       3.50959       7.74410     -0.821446      -3.31426       4.09950       2.02980       2.81200       2.60471       2.94370       2.12428       2.01606
  13   8 1838.7194    0.3885  0.3504  9.4423  0.0000       14.7488  0.0171   0.0129   0.0355    0.0560   0.0000       2.39626   437.4808      -2.05132       13.7588    -0.0683162      -1.60800      0.530435       1.72901       2.28797       2.31246       2.16588       2.02664       1.88681
  13   9 1983.9121    0.5412  0.5170  9.5857  0.0000       8.08930  0.0224   0.0146   0.0423    0.0698   0.0000       1.47357   436.0461      0.650809       14.8690       5.66533       1.08280     -0.398116       2.27458       2.80956       2.88404       2.85079       2.42968       2.22282
  13  10 2128.5955    0.7844  0.5961  9.7234  0.0001       4.90184  0.0232   0.0198   0.0467    0.0957   0.0000      0.958834   440.1590       4.82925       17.8537       5.21753       1.51733      -3.06682       2.86411       3.86420       3.94315       3.67477       3.08743       2.53334
  13  11 2271.2753    1.0678  0.7497 10.4105  0.0000       5.51699  0.0281   0.0241   0.0497    0.0978   0.0000      0.931951   435.9149       2.39931       15.0914       6.80591       2.90813      -1.77360       2.54362       3.25414       3.22582       3.34164       2.89213       2.80730
  13  12 2412.0272    1.4407  0.9241 10.8080  0.0000       4.24432  0.0316   0.0305   0.0581    0.1145   0.0000      0.805531   440.4127       11.5655       6.16077       6.18893      -7.13067    -0.0173128       2.90857       3.54621       3.83027       3.78409       3.61421       2.95578
  13  13 2551.8356    1.8948  0.8758 11.5109  0.0000       1.95893  0.0302   0.0414   0.0581    0.1171   0.0000      0.819569   437.4567       6.25098       7.38113     -0.424466       1.19559      -4.43385       2.70698       3.53272       3.46449       3.33422       3.00929       2.78652
  13  14 2691.8958    2.4052  0.9559 11.6699  0.0000       2.39941  0.0350   0.0512   0.0598    0.1513   0.0000      0.796636   440.2581       17.2501       19.3848       3.52927       6.03107     -0.885117       3.40319       4.57736       4.91554       4.78218       4.07715       3.37585
  13  15 2832.4142    3.0534  0.9666 12.5302  0.0000       1.32104  0.0324   0.0660   0.0628    0.1271   0.0000      0.895862   435.4188       3.13935       15.6176       2.31805     -0.373317       3.54384       2.92124       3.67329       3.73316       3.75617       3.44797       2.88080
  13  16 2972.7959    3.5958  1.0162 12.6038  0.0000      0.667939  0.0339   0.0744   0.0617    0.1510   0.0000      0.758389   440.2061       13.4532       17.7758       3.83220       1.75644       3.57637       3.01409       3.96921       3.92679       3.81160       3.42176       2.87169
  13  17 3112.7833    3.8621  1.0080 13.1511  0.0000      0.820901  0.0321   0.0813   0.0668    0.1126   0.0000      0.728217   439.0376       20.4878       13.0116       6.29097       1.70933      -4.37369       3.05459       3.60544       3.74295       3.81580       3.41735       2.99924
  13  18 3252.6930    3.7621  1.4144 12.8172  0.0000      0.948926  0.0440   0.0679   0.0758    0.1094   0.0000      0.531225   441.0267       30.2310       9.08482       5.69841       5.87469      -5.48427       3.92021       4.68427       4.92884       4.71119       4.24296       3.91527
  13  19 3392.8611    3.2559  2.1415 12.2294  0.0000       1.65611  0.0526   0.0485   0.0947    0.0816   0.0000      0.320266   439.1180       28.0694       2.17050       18.8211       9.03083      -1.19076       4.51946       5.47221       5.78921       5.67128       5.10742       4.55801
  13  20 3533.0553    2.8232  2.8029 11.8600  0.0000      0.630621  0.0612   0.0374   0.1145    0.0663   0.0000      0.254940   441.1857       39.5308       9.04339      -3.45118       3.73398      -7.80770       5.14029       6.55711       6.80131       6.59113       5.94686       5.21871
  13  21 3673.6651    2.3838  4.1967 11.2260  0.0000      0.444543  0.0774   0.0259   0.1385    0.0562   0.0000      0.132946   428.5328       42.2765       31.2563       12.4920       9.68912      -4.91989       6.49727       8.20077       8.20897       8.20580       7.47455       6.45552
  13  22 3814.3934    1.9610  5.9433 10.9656 -0.0003      0.323933  0.0999   0.0191   0.1815    0.0439   0.0000     0.0958814   425.0226       24.8556       21.3641       18.5284       3.12979       12.9153       7.92499       10.0572       10.2604       10.1336       9.32940       8.20309
  13  23 3955.1369    1.6857  7.5518 10.6694  0.0000      0.347779  0.1204   0.0153   0.2198    0.0416   0.0000     0.0784847   435.6069       26.5997      -14.7974       9.83991      -10.7196      -1.49363       9.09372       11.8848       12.3025       12.1642       10.8243       9.52361
  13  25 4237.1239    1.2233 13.1602 10.1864  0.0000      0.128324  0.2079   0.0104   0.3626    0.0358   0.0000     0.0620452   465.0940       53.1543       2.33160       4.83054       15.4339      -3.29647       13.7858       17.9996       18.7385       18.3336       16.4430       14.5317
  13  26 4378.8820    1.0718 15.4608 10.1049  0.0012     0.0571706  0.2666   0.0087   0.4368    0.0322   0.0000     0.0665566   432.2012       48.6887      -27.6551       26.8275       6.81134      -14.5067       16.5904       21.2383       22.2417       21.9427       19.5656       17.3109
  13  27 4519.9488    0.8836 18.3368  9.9858 -0.0004    -0.0440639  0.3655   0.0070   0.5419    0.0286   0.0000     0.0744264   429.6484       25.7424       31.1990       27.2360       7.30770      -11.0427       20.2324       26.2564       27.8891       27.2753       24.2580       21.4017
  14   5 1411.7147    0.1267  0.0513  9.5490  0.0008       4.32248  0.0114   0.0134   0.0169    0.0303   0.0000       42.1259   435.9743     -0.530441       14.7400     -0.757564      -1.05483     -0.454241       1.25347       1.77389       1.64693       1.64872       2.04507       1.60687
  14   6 1571.5922    0.1876  0.1526  9.5347  0.0000       30.1721  0.0139   0.0101   0.0264    0.0364   0.0000       10.3581   437.0500     -0.918405       11.9636       1.42429      -1.39658     -0.274129       1.32861       1.60810       2.02264       1.90619       1.50091       1.43092
  14   7 1723.5517    0.3000  0.2246  9.5238  0.0000       13.0671  0.0149   0.0121   0.0249    0.0418   0.0000       3.90683   437.1295      -2.01399       13.0595       3.59559      -3.81936      -1.37747       1.55455       1.92386       1.79027       1.86858       2.04046       1.83693
  14   8 1870.9011    0.4697  0.3697  9.5669  0.0000       11.9248  0.0185   0.0144   0.0321    0.0562   0.0000       1.87691   437.9368      -2.31359       11.7017     -0.538643      -1.37146       1.19871       1.88112       2.38035       2.73362       2.60498       2.45402       2.01715
  14   9 2017.1063    0.6177  0.5392  9.6266  0.0000       7.10563  0.0206   0.0157   0.0419    0.0760   0.0000       1.18761   436.4474      0.727370       11.1540      0.201205      -1.02822      0.629708       1.79961       2.39394       2.38853       2.53619       2.22485       2.07574
  14  10 2162.6773    0.8552  0.6707  9.8601  0.0000       5.72367  0.0245   0.0192   0.0453    0.0938   0.0000      0.922239   437.4977      -1.37386       10.3652      -1.93192      0.927446      -2.95959       2.20111       2.67772       2.60714       2.78398       2.59498       2.32487
  14  11 2305.8907    1.1223  0.8146 10.5384  0.0000       6.49863  0.0287   0.0240   0.0516    0.0935   0.0000      0.919339   437.4881       5.17019       13.9234       5.52361       2.69210      -3.11375       2.33137       3.28321       3.04258       3.31895       2.94057       2.71106
  14  12 2446.7865    1.5620  0.8712 10.8407  0.0000       1.59367  0.0284   0.0320   0.0535    0.1150   0.0000      0.784425   438.4999       2.50099       11.8829       3.00830      -3.30500      0.191095       2.52901       3.19009       3.21111       3.15531       2.81560       2.61936
  14  13 2587.4874    2.0340  0.9020 11.3986  0.0000       2.02083  0.0290   0.0411   0.0547    0.1174   0.0000      0.696881   439.0666       4.21611       7.15500       2.33571      -3.38999      -6.53838       2.52162       3.14396       3.53989       3.46216       3.16840       2.75062
  14  14 2728.3917    2.6257  0.8951 11.9266  0.0000       2.34269  0.0284   0.0539   0.0548    0.1379   0.0000      0.728350   439.0652       10.5937       13.4222     -0.368544     -0.103897      -1.95275       2.49774       3.11975       3.24372       3.12117       2.98500       2.64547
  14  15 2869.4623    3.2560  1.0334 12.1280  0.0001       1.41744  0.0334   0.0633   0.0586    0.1703   0.0000      0.672618   433.7965       12.9326       14.2023       2.91580      -2.39700      -5.07978       2.88513       3.49535       3.80839       3.53901       3.34084       2.91665
  14  16 3010.4417    3.9467  1.0123 12.6308  0.0000       2.46773  0.0317   0.0771   0.0596    0.1592   0.0000      0.784545   439.5528       16.7637       8.09725       9.81924     -0.562166      -2.58009       2.67561       3.32118       3.49441       3.37522       3.15131       2.85346
  14  17 3150.8099    3.8685  1.1229 13.2784  0.0000      0.242850  0.0361   0.0782   0.0691    0.1171   0.0000      0.825895   435.5393       26.0060       8.60333       9.56034      -6.87853       3.12329       3.03736       3.87851       3.99656       3.84582       3.51122       3.11851
  14  19 3431.8703    3.1530  2.3896 12.0610 -0.0001      0.679454  0.0546   0.0421   0.0938    0.0753   0.0000      0.259705   438.6543       26.7999       23.6522       9.98254       4.64251      -1.43136       4.15651       5.29680       5.59576       5.52222       5.01995       4.61565
  14  20 3572.7553    2.6754  3.4031 11.6239  0.0000      0.815003  0.0654   0.0310   0.1209    0.0599   0.0000      0.165087   440.0326       28.9095       5.08062       17.5701       6.27700      -13.8452       5.06745       6.36075       6.67316       6.73269       6.31044       5.47730
  14  21 3713.8744    2.2817  4.5693 11.1514  0.0000      0.719532  0.0798   0.0230   0.1424    0.0523   0.0000      0.121385   444.3875       49.9868       20.2392       6.93746       10.3014      -6.99404       5.90376       7.52591       7.66215       7.91549       7.02254       6.52307
  14  23 3996.4562    1.6029  8.1545 10.5245  0.0000      0.516574  0.1220   0.0137   0.2228    0.0406   0.0000     0.0739505   444.7472       24.2091       6.53421       15.5237      -10.4743      -14.3476       8.77181       11.4813       11.7984       11.7468       10.9729       9.40038
  14  26 4419.8298    0.9818 15.9807 10.1302  0.0007    -0.0491433  0.2851   0.0077   0.4538    0.0290   0.0000     0.0701601   417.2191       37.9354     -0.189313       6.41962       21.4927       7.91857       15.7640       20.5156       21.5234       21.4725       19.8880       17.3968
  15   4 1268.6125    0.0744  0.0811  9.5943  0.0000       75.9721  0.0189   0.0086   0.0440    0.0334   0.0000       99.2299   436.6861     -0.558259       13.2680      0.755172     -0.449170      0.757739       1.35924       2.62228       2.21687       2.13593       2.16568       2.14582
  15   5 1440.0453    0.1247  0.1107  9.4995  0.0012       60.1891  0.0161   0.0090   0.0342    0.0359   0.0000       28.8586   438.7710      -2.41289       16.2926      -1.29133      -2.27084      0.212573       1.41648       1.20552       2.34828       1.96178       2.10348       1.79221
  15   6 1601.0569    0.1790  0.1905  9.4393  0.0000       22.7600  0.0157   0.0087   0.0299    0.0349   0.0000       9.36933   439.6503       1.41227       13.4293      -1.86443      -3.13799      -1.14133       1.60278       1.94322       2.33670       1.93194       1.97702       1.68590
  15   7 1753.8399    0.3192  0.2969  9.4041  0.0000       12.9074  0.0156   0.0111   0.0316    0.0454   0.0000       2.88722   435.3722     0.0708013       12.2134      -1.44091      -4.01145      -1.67591       1.53306       1.91325       2.04873       1.95716       1.87734       1.68308
  15   8 1902.4046    0.4697  0.4690  9.4217  0.0000       9.12662  0.0197   0.0128   0.0378    0.0621   0.0000       1.53684   438.3069      -1.51949       15.6170     -0.251337      0.922911       1.42303       1.76776       2.44584       2.42718       2.45091       2.12216       1.99738
  15   9 2049.7081    0.6235  0.5594  9.7763  0.0000       7.44766  0.0221   0.0155   0.0405    0.0707   0.0000       1.19803   435.0304      -2.70253       16.1365      0.855411      -3.16511       1.00984       1.90045       2.39904       2.36103       2.38904       2.27802       2.11619
  15  10 2195.9623    0.8872  0.7308 10.0447  0.0000       6.12737  0.0251   0.0191   0.0466    0.0873   0.0000      0.933642   440.2560       4.54524       15.2844       1.92453     -0.695946       4.58110       2.15094       2.77718       2.79869       2.84811       2.54704       2.36209
  15  11 2339.6734    1.2579  0.8761 10.4008  0.0000       4.16660  0.0278   0.0247   0.0525    0.1043   0.0000      0.773270   438.5079       5.00427       18.0876     -0.701688      -1.87961      -6.67550       2.29915       2.90803       3.00021       3.04514       2.77028       2.53021
  15  12 2481.2449    1.6866  1.0260 10.8705  0.0000       3.63884  0.0322   0.0315   0.0565    0.1264   0.0000      0.751530   440.6943       6.38170       12.3372       5.88304       3.70967     0.0409702       2.52724       3.14689       3.17368       3.33799       3.29252       2.74540
  15  13 2622.4995    2.0595  1.0541 11.3171  0.0000       1.06963  0.0317   0.0380   0.0601    0.1266   0.0000      0.676566   438.6085       7.05118       12.2718       1.42881      -6.04409      -7.26190       2.49651       3.24166       3.27521       3.25221       2.94695       2.77469
  15  14 2764.4072    2.6776  0.9478 12.2290 -0.0001       3.55884  0.0296   0.0536   0.0561    0.1071   0.0000      0.731641   439.0143       15.7083       8.50769      0.944895      -3.45202    -0.0979961       2.28937       2.94591       2.90556       3.05573       2.83784       2.49085
  15  15 2906.0011    3.3511  0.8736 12.7683  0.0000       1.39005  0.0266   0.0699   0.0553    0.1033   0.0000      0.910642   435.9441       9.38710       20.8512       6.36112      -4.44292      -2.88378       2.22196       2.89495       2.99214       3.26122       2.90065       2.59602
  15  16 3047.3150    3.8966  0.9900 12.7162  0.0000      0.279923  0.0303   0.0745   0.0576    0.1373   0.0000      0.771362   436.8426       17.1007       7.89057      0.807090     -0.738782      -5.86836       2.30953       2.90337       3.03801       2.97769       2.88829       2.59139
  15  17 3188.2674    3.9326  1.3078 12.7968  0.0000      0.359772  0.0379   0.0699   0.0696    0.1343   0.0000      0.549283   443.3968       16.8566       9.59726       5.46766       3.51115      -5.44620       2.88331       3.57355       3.91879       3.78009       3.59198       3.25061
  15  18 3329.2433    3.6241  1.8863 12.2138  0.0000      0.969316  0.0463   0.0526   0.0809    0.1126   0.0000      0.341621   442.3449       20.4202       11.6022       18.0747      -1.63721       1.11718       3.35020       4.26897       4.63701       4.57235       4.30681       3.79561
  15  19 3470.2581    3.0743  2.6221 12.0195  0.0000      0.155423  0.0575   0.0396   0.0989    0.0738   0.0000      0.246004   445.8547       22.9508       5.56766       4.09384       7.68469       1.42799       4.13211       5.08925       5.35381       5.37403       5.01458       4.55020
  15  20 3611.7983    2.6130  3.8241 11.3042  0.0000      0.558375  0.0679   0.0276   0.1226    0.0638   0.0000      0.126247   438.7443       26.0134       10.5400       10.1110      -4.86797      -8.44778       4.90461       6.12477       6.45063       6.52718       6.11370       5.59333
  15  21 3753.3671    2.1083  5.4807 10.8824  0.0000      0.662764  0.0872   0.0192   0.1553    0.0480   0.0000     0.0930947   437.3702       27.2604       5.19978       23.1046      0.576990      -10.7626       6.05448       7.85989       8.01823       8.26316       7.71221       6.88628
  15  22 3894.9703    1.7905  7.0391 10.6672  0.0000      0.459357  0.1077   0.0154   0.1888    0.0409   0.0000     0.0773810   439.1674       24.2044       11.4120       15.1916      -24.7564      -20.9620       7.08305       9.22821       9.74708       9.74362       9.15399       8.29177
  15  23 4036.7187    1.5416  9.7163 10.3635  0.0000      0.459728  0.1383   0.0123   0.2434    0.0375   0.0000     0.0606541   439.3345       33.5370       14.8800       2.36479       2.68192       1.75677       8.93974       11.5498       12.3055       12.1429       11.3987       10.0763
  15  24 4178.5094    1.3062 11.8970 10.2416  0.0000      0.293316  0.1759   0.0102   0.3087    0.0349   0.0000     0.0624838   430.5208       37.0880      -1.83182      -8.43296       16.4013       3.20423       10.5205       13.9945       14.2646       14.5794       13.5831       12.2626
  15  25 4320.2571    1.0994 14.3841 10.1491  0.0005      0.148840  0.2360   0.0085   0.3836    0.0311   0.0000     0.0673260   450.9810       38.0841       4.00867      -7.10631       4.42778      -1.28247       13.0771       17.1705       17.9716       18.1108       16.9945       15.1011
  15  27 4604.2889    0.8129 21.3609  9.9465  0.0018     0.0219253  0.4498   0.0059   0.6093    0.0233   0.0000     0.0780327   422.1226       19.9833       8.84229       6.46029      -4.51470      -3.55729       20.3250       26.6321       28.1187       28.2486       26.4610       23.5789
  16   5 1467.2840    0.1223  0.1105  9.4952  0.0000       50.3798  0.0296   0.0090   0.0523    0.0395   0.0000       45.3472   438.5803     -0.761976       13.8861      -1.51091     -0.349304     -0.792931       1.67119       5.92781       1.89643       1.31128       1.88304       4.67064
  16   6 1629.5340    0.2201  0.2152  9.4849  0.0000       9.80228  0.0149   0.0093   0.0288    0.0341   0.0000       5.87611   436.5972      0.566577       13.4287      0.109539      -1.34380       1.33872       1.45205       1.78714       1.92915       1.84293       1.94491       1.74658
  16   7 1783.3205    0.3518  0.2649  9.5566  0.0000       16.1812  0.0139   0.0121   0.0271    0.0429   0.0000       2.87587   440.3416      -2.93729       8.92505       1.83304      -1.74412      0.161813       1.25677       1.59129       1.78100       1.63767       1.53551       1.47509
  16   8 1933.2038    0.4994  0.4389  9.5770  0.0000       9.85776  0.0177   0.0132   0.0347    0.0576   0.0000       1.53780   437.8368       3.34341       15.3150     -0.164849      -2.21533     0.0683431       1.44307       1.92535       1.98472       2.07187       1.88521       1.73457
  16   9 2081.7067    0.6516  0.6448  9.7511  0.0000       5.71196  0.0219   0.0150   0.0457    0.0723   0.0000       1.08794   441.0332      0.949040       9.07408      -2.96877      -2.76087      -3.00281       1.79208       2.36460       2.39035       2.38029       2.34309       2.11719
  16  10 2228.5084    0.9719  0.7651  9.9755  0.0000       3.84629  0.0243   0.0196   0.0463    0.1046   0.0000      0.780094   438.5245       4.10722       11.4835    -0.0465639      0.104521      -1.49561       2.00041       2.46267       2.66777       2.60805       2.63752       2.34894
  16  11 2372.7027    1.3095  1.0518 10.4867  0.0000       2.76118  0.0307   0.0237   0.0592    0.1109   0.0000      0.733596   437.7969     -0.955558       16.1163       3.67846     -0.831583      -4.57547       2.28649       2.81347       2.93545       3.00727       2.91332       2.73066
  16  12 2515.0320    1.6822  1.1321 11.2450  0.0000       2.18152  0.0353   0.0303   0.0619    0.1046   0.0000      0.730531   437.7382       6.15214       14.8892       3.10682       1.64631      -1.07613       2.39991       3.10610       3.24533       3.47501       3.09157       2.88363
  16  13 2657.1304    2.3234  1.0083 11.5043 -0.0006       3.57011  0.0288   0.0420   0.0549    0.1192   0.0000      0.647156   439.4467       14.4683       14.9293       1.37411      -1.46499       5.16840       2.16761       2.77828       2.96549       3.08196       2.84238       2.64688
  16  14 2799.7350    2.9351  0.9375 12.2684  0.0000       2.08302  0.0282   0.0550   0.0530    0.1066   0.0000      0.696093   437.9877       11.0957       11.0675       1.32849     -0.340155     -0.966734       2.18681       2.82244       2.97187       2.92653       2.69724       2.52966
  16  15 2942.0402    3.5356  0.9499 12.5810  0.0000       3.40445  0.0278   0.0661   0.0526    0.1107   0.0000      0.721723   440.0805       17.8914       14.8080       3.03316       2.78871      0.563121       2.02080       2.52695       2.60603       2.69203       2.46221       2.27759
  16  16 3083.7126    3.9735  1.0938 12.6713 -0.0001      0.885567  0.0314   0.0703   0.0597    0.1491   0.0000      0.743872   438.0036       15.6335       15.7010       6.35985      -3.65688      -5.59020       2.20721       2.87993       3.10447       2.98716       2.85725       2.58115
  16  17 3225.2688    3.8154  1.3358 12.6660 -0.0000      0.408029  0.0371   0.0639   0.0681    0.1320   0.0000      0.557085   433.6202       18.2070     -0.521602       3.58650       1.61676      -1.98948       2.59556       3.24023       3.34602       3.38959       3.14901       2.95738
  16  18 3366.7478    3.4409  1.8893 12.4304  0.0000      0.946275  0.0457   0.0512   0.0820    0.1010   0.0000      0.332567   442.8027       23.8897       14.7748       2.79991      -5.07857      -2.65879       3.08998       4.13501       4.13015       4.41483       4.11730       3.75947
  16  19 3508.4600    2.9132  2.8628 11.7950 -0.0004      0.769841  0.0593   0.0353   0.1018    0.0770   0.0000      0.205861   436.4596       19.8099       2.66715      -1.33453    -0.0110537      -3.50003       4.05010       5.19441       5.11399       5.38691       5.14489       4.69955
  16  20 3650.4066    2.4482  3.9948 11.3251  0.0000      0.733754  0.0683   0.0249   0.1274    0.0573   0.0000      0.134502   439.6160       24.8496       8.70740       6.17304      -7.22377      0.863886       4.68432       5.87893       6.22278       6.37781       5.97719       5.40692
  16  21 3792.2371    2.0609  5.3753 10.9510  0.0000      0.514620  0.0845   0.0191   0.1516    0.0481   0.0000     0.0954415   439.1350       38.9494      -6.63270       2.26525       6.26976       7.26376       5.70035       7.18434       7.53349       7.52611       7.15740       6.47046
  16  22 3934.3850    1.7769  7.5797 10.5894  0.0001      0.455326  0.1062   0.0143   0.1955    0.0396   0.0000     0.0679940   441.6343       28.4754       12.6663       2.41724      -8.67110      0.964612       6.76880       8.92821       9.24979       9.35068       8.96063       7.92359
  16  23 4076.6335    1.4663 10.3315 10.3529 -0.0001      0.329051  0.1421   0.0112   0.2577    0.0355   0.0000     0.0592755   456.1642       36.1021       7.39751       7.11749      0.271508       11.9176       8.46137       11.0858       11.5210       11.8036       11.2534       10.1257
  16  24 4218.5910    1.2793 13.1731 10.2278  0.0000      0.279617  0.1901   0.0094   0.3260    0.0328   0.0000     0.0567208   445.5020       28.4157       1.95296      -41.3890       19.6629       5.90882       10.4836       13.8598       14.4308       14.6680       13.8384       12.5149
  16  25 4361.4502    1.0808 15.6796 10.1729  0.0016      0.251684  0.2489   0.0076   0.4025    0.0280   0.0000     0.0648931   411.9377       47.3135       11.5725       5.61319       12.9986       5.10687       12.6771       16.6374       17.7296       17.9683       17.0255       15.3471
  17   5 1493.4935    0.1577  0.0941  9.5083  0.0000       60.7667  0.0124   0.0101   0.0188    0.0352   0.0000       19.9507   439.4563      -1.37131       14.7851      0.527802     -0.557186      0.609055      0.998665       1.26486      0.952627       1.05723       1.15098       1.43288
  17   6 1657.0696    0.2531  0.1993  9.4995  0.0000       10.7408  0.0118   0.0102   0.0244    0.0347   0.0000       4.86474   436.8997     -0.221147       14.9280      0.500802    -0.0631227     -0.413357       1.00813       1.25765       1.68083       1.76079       1.75727       1.40766
  17   7 1812.0423    0.3776  0.3504  9.5023  0.0000       11.7640  0.0160   0.0110   0.0314    0.0468   0.0000       2.19443   438.0954     -0.324152       14.9788      -1.40363      -2.79199       1.37596       1.38743       1.92930       1.93066       1.97551       1.86571       1.66817
  17   8 1963.4188    0.5198  0.4537  9.5735  0.0000       10.6497  0.0174   0.0132   0.0338    0.0580   0.0000       1.42334   439.4984      0.174049       15.3860       2.59623      -1.81166       1.17440       1.42628       1.88146       1.98131       1.82909       1.76626       1.64533
  17   9 2113.0993    0.7585  0.5783  9.8977  0.0000       6.27020  0.0195   0.0171   0.0391    0.0740   0.0000      0.965484   439.3587       1.07472       13.6872       1.45175      -4.21922      -2.90335       1.51967       1.98757       2.21896       2.29555       2.19787       1.95712
  17  10 2260.4337    1.0747  0.8347 10.0312  0.0000       3.54391  0.0242   0.0201   0.0474    0.1040   0.0000      0.736670   438.8673       2.58836       12.1157      0.481858      -1.22549     -0.933837       1.79199       2.22271       2.43586       2.39129       2.30120       2.11136
  17  11 2405.1505    1.3678  0.9468 10.7697  0.0000       2.48541  0.0278   0.0255   0.0525    0.1014   0.0000      0.728119   439.4784       6.86085       12.4138      -1.32589      -2.40506      -1.04901       1.90638       2.43543       2.67686       2.66719       2.56501       2.37847
  17  12 2548.2581    1.8116  1.0430 11.3813  0.0000       2.14484  0.0317   0.0322   0.0577    0.0998   0.0000      0.728530   440.6483       4.75677       15.8702       5.30300       1.45542     -0.312102       2.26320       3.02418       3.17697       3.12790       2.97999       2.72267
  17  13 2691.2494    2.4185  0.9956 11.8819  0.0000       2.21536  0.0289   0.0431   0.0545    0.0999   0.0000      0.651365   444.0131       9.74859       14.0680       2.29020      -3.05968      -2.54411       2.06180       2.66824       2.84477       2.94960       2.80300       2.47574
  17  14 2834.5669    3.0848  0.9727 12.1684  0.0000       2.67389  0.0278   0.0549   0.0525    0.1180   0.0000      0.782454   441.0631       10.5195       13.2666       3.94316     -0.223391      -2.80681       2.06376       2.77348       2.82887       2.90105       2.75047       2.52842
  17  15 2977.4203    3.5862  0.9374 12.8006  0.0000     0.0659302  0.0267   0.0665   0.0527    0.0955   0.0000      0.757311   438.7500       16.4957       10.8019       8.66556      0.264729     -0.930564       1.88581       2.38154       2.49688       2.61365       2.48289       2.19705
  17  16 3119.7357    3.8614  1.0902 13.1531  0.0000       1.06779  0.0331   0.0694   0.0580    0.1012   0.0000      0.610967   437.9170       10.5096       14.9543       10.3267      -2.08760      -1.98809       2.18850       2.88704       2.98853       3.01518       2.70823       2.47943
  17  17 3261.7781    3.7430  1.5462 12.7322  0.0000       1.64293  0.0401   0.0590   0.0720    0.1053   0.0000      0.490664   441.3738       19.3259       11.5203       1.81386       6.70787      -3.46510       2.60169       3.46044       3.52003       3.63943       3.43288       3.20334
  17  18 3403.7773    3.2732  2.2563 12.0013  0.0000      0.445601  0.0481   0.0429   0.0869    0.1001   0.0000      0.276357   447.4551       20.5265       16.6042       4.83675      -2.39609       2.08509       3.09371       3.96626       4.17364       4.31177       4.06098       3.67591
  17  19 3545.9811    2.8472  3.1260 11.5440  0.0000      0.570165  0.0582   0.0326   0.1053    0.0811   0.0000      0.163526   442.7593       27.3614       19.9935       13.4896      -3.27560      -9.08270       3.67276       4.71931       4.96722       5.07836       4.80781       4.44789
  17  20 3688.5209    2.3626  4.6784 11.0116  0.0000      0.750810  0.0728   0.0216   0.1329    0.0561   0.0000      0.102382   430.9047       31.7063       14.8540      -3.62236       2.04378      -7.59618       4.49859       5.76770       6.11720       6.20933       6.08826       5.50748
  17  21 3830.7745    1.9914  6.4219 10.6743  0.0000      0.413641  0.0894   0.0160   0.1682    0.0450   0.0000     0.0751167   440.4274       24.5888       4.41410       7.19873      -4.62291      -18.0018       5.48677       7.23421       7.44156       7.56764       7.39036       6.76970
  17  22 3973.2189    1.6775  8.3040 10.4961  0.0000      0.377016  0.1123   0.0130   0.2056    0.0379   0.0000     0.0611531   436.1838       34.2700      -10.3713       4.71546      -1.80549       3.79504       6.66396       8.67786       9.27327       9.39101       9.11187       8.14613
  17  23 4116.1150    1.4010 11.4141 10.3159  0.0000      0.358171  0.1559   0.0102   0.2783    0.0335   0.0000     0.0575228   423.6266       44.4738      -1.94292       3.86014       10.5612       8.77022       8.61973       11.1211       12.0669       12.3066       11.6022       10.5661
  17  24 4259.0534    1.2113 14.1672 10.1986 -0.0007      0.263146  0.2053   0.0083   0.3441    0.0305   0.0000     0.0592361   447.7319       7.82990       3.69852      -1.04298      -25.7455       8.92320       10.2288       13.4191       14.2628       14.6364       13.8381       12.6071
  18   3 1152.4174    0.0585  0.0541  9.6474  0.0000       167.233  0.0249   0.0094   0.0231    0.0361   0.0000       198.118   438.3883     -0.220908       19.7487     -0.966327      -1.84852      -1.44229       1.80897       1.94154       2.93707       2.21778       2.19777       2.08503
  18   4 1341.5310    0.0931  0.0718  9.5311  0.0000       78.7586  0.0140   0.0078   0.0172    0.0314   0.0000       61.2964   436.1855      -2.19141       14.5743      -2.45054      -2.83550      -1.29182       1.12063       1.12928       1.52041       1.43348       1.30433       1.30571
  18   7 1840.0521    0.4233  0.3837  9.4852  0.0000       13.0331  0.0165   0.0114   0.0303    0.0480   0.0000       1.81591   438.2774     -0.534056       12.0477     -0.138734     -0.528129      -1.76608       1.25536       1.67134       1.61782       1.69484       1.67572       1.52769
  18   8 1992.9060    0.5689  0.5750  9.4333  0.0000       7.17165  0.0196   0.0125   0.0379    0.0730   0.0000       1.08625   438.1634      -1.42372       16.3864      -1.11314      -1.73207      -1.47912       1.38830       1.83617       1.94722       2.17198       1.79387       1.83771
  18   9 2143.8292    0.7872  0.6682  9.7890  0.0000       6.42273  0.0213   0.0159   0.0398    0.0779   0.0000      0.852770   437.0758     -0.862502       9.93248       1.31782      -4.28877    -0.0173259       1.50027       1.76417       2.07418       2.13757       1.93619       1.84756
  18  10 2291.7887    1.0987  0.7939 10.4197  0.0000       5.36811  0.0234   0.0215   0.0467    0.0875   0.0000      0.836730   436.8144      0.756926       15.2944       2.08667      -1.17636      -2.46579       1.62719       2.06078       2.15993       2.35610       2.16690       2.01387
  18  11 2437.0267    1.4888  0.9384 11.0681  0.0000       3.31107  0.0287   0.0269   0.0515    0.0901   0.0000      0.771205   440.8609       3.17590       13.6588       1.42702      -2.23899       1.35581       1.81195       2.34877       2.38023       2.44684       2.47110       2.22537
  18  12 2581.0419    1.9450  1.0239 11.4377  0.0000       3.58480  0.0284   0.0337   0.0543    0.0996   0.0000      0.718023   434.4586       5.14415       9.70439       5.58990       2.76505       2.14347       1.85800       2.38510       2.47915       2.52766       2.42458       2.20590
  18  13 2724.8770    2.5892  0.9001 11.8596  0.0000       1.14294  0.0244   0.0462   0.0498    0.1028   0.0000      0.680970   437.3596       7.18219       8.75861       3.31230      -1.41415      -2.92662       1.70167       2.09287       2.16665       2.27143       2.22633       2.09264
  18  14 2868.8831    3.1608  0.9645 12.3908  0.0000       1.81268  0.0278   0.0550   0.0500    0.0977   0.0000      0.747434   435.5939       12.5354       15.0753       6.18033       2.47605     -0.808094       1.77311       2.15293       2.46913       2.62176       2.36765       2.14551
  18  15 3012.3014    3.7822  1.0943 12.5398  0.0000      0.335581  0.0317   0.0615   0.0544    0.1201   0.0000      0.657658   439.5779       13.7268       10.0732       2.56470      0.308157       2.53680       2.00450       2.55132       2.54337       2.65576       2.58957       2.37276
  18  16 3155.1763    4.0182  1.1855 12.8153  0.0000       1.36521  0.0326   0.0660   0.0619    0.1230   0.0000      0.566521   435.5654       15.1804       6.31289       8.83620       1.27983      -2.59659       2.14058       2.81679       2.87290       2.90589       2.72000       2.52891
  18  17 3297.8154    3.6251  1.4967 12.7870  0.0000       1.59766  0.0379   0.0552   0.0684    0.0906   0.0000      0.485356   434.4371       16.0220       14.6357       7.11833    -0.0230222      -3.13704       2.25258       3.03266       3.12374       3.18512       3.07314       2.79952
  18  18 3440.4905    3.2123  2.3403 12.0838 -0.0000      0.769941  0.0481   0.0401   0.0885    0.0830   0.0000      0.261692   438.7575       32.2181       20.4543       1.07412       3.67679      -12.4200       2.96068       3.76265       4.01042       4.12308       3.94397       3.61249
  18  19 3583.2580    2.6510  3.5406 11.4486  0.0000      0.839378  0.0617   0.0280   0.1099    0.0690   0.0000      0.142887   439.6465       25.8034       1.08328       8.17262       7.45541      -6.87511       3.62301       4.68107       4.96958       5.18665       5.06308       4.60839
  18  20 3726.0641    2.2695  4.9914 11.0194  0.0000      0.632980  0.0760   0.0202   0.1351    0.0517   0.0000     0.0965176   432.5230       27.0848       3.23280       13.5391      -6.30718       6.99657       4.53289       5.70794       6.06340       6.32356       6.07737       5.59159
  18  21 3869.0253    1.9010  7.0450 10.5705  0.0000      0.512187  0.0940   0.0144   0.1737    0.0412   0.0000     0.0673603   434.1513       33.2054       21.0520      -3.13427      -5.45667     -0.993610       5.45090       7.02067       7.44906       7.67599       7.47405       6.76264
  18  22 4011.8172    1.5907  9.0384 10.3891  0.0000      0.389917  0.1182   0.0114   0.2140    0.0351   0.0000     0.0584938   440.4538       43.3009      0.310028       13.5407       3.55507      -8.88302       6.64662       8.77547       9.28700       9.49168       9.13689       8.46422
  18  23 4154.6390    1.3616 11.8760 10.3315  0.0001      0.318604  0.1595   0.0096   0.2789    0.0304   0.0000     0.0566354   441.1281       38.5305       10.8522      -5.58117      -8.62280       3.80880       8.25546       10.5963       11.4387       11.7702       11.3987       10.4271
  18  24 4297.9256    1.1497 14.6479 10.2102  0.0001      0.199595  0.2197   0.0075   0.3476    0.0275   0.0000     0.0612000   438.3941       42.9208       55.5440      -28.1167      -31.4160      -8.80185       9.81795       13.0898       13.8436       14.2108       13.5440       12.6509
  18  25 4440.7457    0.9446 16.2148 10.1911 -0.0005      0.113009  0.2742   0.0066   0.4196    0.0243   0.0000     0.0724376   434.2713       13.0949       33.8757       15.8553      -5.73223      -19.4069       11.6329       15.5143       16.8269       16.8600       16.3955       14.9504
  19   4 1364.3182    0.1018  0.0774  9.5312  0.0049      -2.40003  0.0161   0.0083   0.0246    0.0248   0.0000       50.4872   439.2331     -0.598221       16.8155      0.776264      -1.79270      -1.71969       1.49859       1.86828       1.48110       1.46351       1.23242       1.14139
  19   5 1543.0478    0.1957  0.1112  9.4885 -0.0009       27.6003  0.0086   0.0100   0.0178    0.0313   0.0000       10.3471   438.2899      -1.67305       17.7781      0.546768     -0.723482     -0.104878      0.640711      0.753784      0.750165      0.890724      0.809822      0.806626
  19   6 1709.3899    0.3021  0.2228  9.5839  0.0002       16.2575  0.0126   0.0105   0.0226    0.0346   0.0000       3.85909   438.3119     -0.532405       14.8164       1.05156      -3.75462     -0.637162       1.04606       1.40897       1.40820       1.42904       1.42239       1.26437
  19   7 1867.3464    0.4104  0.3630  9.6331  0.0000       10.2814  0.0146   0.0110   0.0301    0.0453   0.0000       2.05277   437.5107       1.57441       13.5077       2.16102      -1.88348   -0.00616004       1.10646       1.50427       1.62222       1.56026       1.55267       1.42491
  19   8 2021.8844    0.6153  0.5327  9.6518  0.0000       10.4272  0.0180   0.0138   0.0349    0.0615   0.0000       1.16278   436.5286       1.91520       12.5539      0.164377     -0.551223     -0.535156       1.24767       1.67063       1.82324       1.80779       1.73211       1.63470
  19   9 2173.9071    0.8862  0.6816 10.0106  0.0000       5.39637  0.0206   0.0174   0.0395    0.0782   0.0000      0.810148   438.2592      0.119770       14.7100     -0.183740      -3.29031       3.16689       1.35684       1.81688       1.95792       2.03461       1.99865       1.79461
  19  10 2322.5000    1.2065  0.8488 10.2678  0.0000       4.57533  0.0244   0.0213   0.0450    0.1033   0.0000      0.683264   439.6527       2.32753       6.37078       1.54568     -0.601244      -3.70575       1.68614       2.26839       2.45921       2.49278       2.35825       2.22158
  19  11 2468.3417    1.6170  0.9720 11.2062  0.0000       3.83390  0.0289   0.0284   0.0519    0.0956   0.0000      0.745139   436.6568       5.72484       11.5267      0.785889     -0.886069       1.04012       1.78603       2.27690       2.24244       2.37317       2.29047       2.21049
  19  12 2613.2200    2.1196  1.1017 11.3815  0.0000       1.75109  0.0293   0.0348   0.0553    0.1237   0.0000      0.656353   440.5381       7.01693       12.8741       6.08636      -5.64140      -3.13741       1.79193       2.20436       2.30589       2.46998       2.30143       2.17432
  19  13 2758.1664    2.7372  0.9961 11.8947  0.0000       1.96539  0.0280   0.0453   0.0502    0.1065   0.0000      0.647250   436.1580       9.21969       14.5441     -0.872339      -1.64907     -0.754238       1.91877       2.63035       2.75938       2.79137       2.63458       2.35543
  19  14 2902.7496    3.3366  0.9333 12.4653  0.0000       1.39879  0.0250   0.0569   0.0487    0.0989   0.0000      0.610285   436.8887       7.45583       14.7539       3.18265      -3.39171       1.10547       1.59263       2.09815       2.12448       2.17988       2.10680       2.06474
  19  15 3046.8786    3.9423  1.0006 12.7251  0.0000       2.29178  0.0277   0.0656   0.0493    0.1113   0.0000      0.620353   434.6558       14.4552       6.72950       6.58053       4.42569      -4.74360       1.77206       2.29729       2.34730       2.38825       2.30106       2.32715
  19  16 3190.1130    3.6659  1.4170 12.8912  0.0000       1.20267  0.0363   0.0546   0.0655    0.0794   0.0000      0.547679   438.7584       23.2906       15.5780       1.05694      -5.78666      -2.15872       2.07147       2.74048       2.85211       2.91868       2.89485       2.70121
  19  17 3333.3023    3.4769  1.7321 12.7347  0.0000      0.973768  0.0413   0.0482   0.0735    0.0731   0.0000      0.398271   441.7566       15.3057       17.5443       1.52372      -2.32753     -0.986021       2.39383       3.13345       3.17652       3.36887       3.25170       3.07345
  19  18 3476.6686    2.9635  2.5189 12.1177  0.0000       1.07028  0.0504   0.0344   0.0895    0.0647   0.0000      0.229141   439.0443       31.2010       5.55266       5.41653      -6.43728     -0.999538       2.88287       3.88330       3.95827       4.28718       3.98644       3.72983
  19  19 3620.0773    2.5647  4.1035 11.3133  0.0000      0.966224  0.0652   0.0238   0.1170    0.0569   0.0000      0.123819   439.2071       29.8947       8.34964       6.40429       2.39810      -3.79004       3.67453       4.73620       5.04790       5.28317       5.01720       4.72013
  19  20 3763.2074    2.1551  5.6813 10.9201  0.0000      0.494854  0.0807   0.0177   0.1441    0.0458   0.0000     0.0817743   442.1853       25.8923       18.3631       6.74634       3.87771       9.44837       4.54051       5.89335       6.25717       6.39080       6.21522       5.78219
  19  21 3906.7381    1.8362  7.8377 10.5193  0.0000      0.445169  0.1003   0.0131   0.1813    0.0372   0.0000     0.0592965   436.8035       28.5309       24.2929     -0.649982     -0.417575      -7.40616       5.45065       6.95751       7.54872       7.73907       7.55910       6.99369
  19  22 4049.9071    1.5560  9.9250 10.3212  0.0000      0.325575  0.1259   0.0104   0.2214    0.0331   0.0000     0.0546774   448.4701       27.6560      0.493906      -3.55259      -8.28583       8.09805       6.44524       8.50136       9.03569       9.25135       8.97050       8.37325
  19  24 4336.3745    1.0894 15.1265 10.1973  0.0013      0.105495  0.2288   0.0069   0.3600    0.0260   0.0000     0.0602784   442.9802       57.9977      0.814360      -10.6647      -15.1821      -10.8641       9.83864       12.6858       13.8859       14.2462       13.8091       12.7920
  20   5 1566.5580    0.1775  0.1555  9.5009  0.0002       44.9082  0.0116   0.0079   0.0208    0.0327   0.0000       10.8004   440.2851      -1.38196       17.1077       1.06358     -0.859857     -0.189489      0.775771       1.04766       1.09782       1.06124      0.993968       1.02240
  20   6 1734.2261    0.3132  0.2659  9.5516  0.0000       13.2390  0.0128   0.0099   0.0251    0.0377   0.0000       3.15766   439.7199      -1.06459       15.8056      -1.28362      -4.04970      -1.29193      0.959552       1.14270       1.16627       1.30816       1.31401       1.22936
  20   7 1893.9791    0.4619  0.4734  9.5247  0.0000       11.3864  0.0186   0.0109   0.0325    0.0506   0.0000       1.54277   436.6653     -0.854504       15.4913     -0.854822      -1.96575     -0.144790       1.29065       1.76974       1.89479       1.92595       1.87293       1.68633
  20   8 2050.1659    0.6726  0.5000  9.7826  0.0000       7.94165  0.0189   0.0144   0.0312    0.0626   0.0000       1.15666   438.3089       1.55792       15.4942      0.475882      0.998649      -2.47453       1.54266       2.10835       2.27985       2.39447       2.18034       2.03751
  20   9 2203.2604    0.9208  0.7094 10.0250  0.0000       5.58224  0.0202   0.0176   0.0417    0.0841   0.0000      0.790039   436.5675       4.59572       16.3291      -2.27874      -3.35041      0.517817       1.27200       1.69704       1.68749       1.73077       1.75615       1.76083
  20  10 2352.5846    1.2825  0.9626 10.4822  0.0000       4.94438  0.0255   0.0213   0.0495    0.0931   0.0000      0.703118   438.5680       7.74183       13.4393    -0.0309587     -0.135057     -0.489456       1.46782       1.94030       2.01625       2.09481       1.98848       1.94192
  20  11 2499.1044    1.6741  1.0310 11.2840  0.0000       2.78971  0.0275   0.0285   0.0552    0.0961   0.0000      0.716771   438.4209       5.63677       10.3487     -0.410571      -1.84124      -1.45438       1.64160       2.06811       2.22094       2.38938       2.21063       2.12269
  20  12 2645.0890    2.2107  0.9954 11.7706  0.0000       2.54116  0.0265   0.0368   0.0510    0.0969   0.0000      0.634531   443.1981       7.99264       12.7227      -1.44776       1.09865      -2.74643       1.60544       2.11431       2.22511       2.40433       2.36838       2.19578
  20  13 2790.9619    2.7805  0.9667 12.2251  0.0000       3.04269  0.0256   0.0468   0.0494    0.0933   0.0000      0.658797   438.8903       8.51218       12.5386       3.97388      -1.46936       3.27013       1.49836       1.94783       2.13953       2.21319       2.13267       1.99300
  20  14 2936.1698    3.5654  0.9499 12.5462  0.0000       1.62650  0.0248   0.0600   0.0476    0.1018   0.0000      0.618289   436.7845       8.80233       14.2523       4.49730      -3.05497      -1.54938       1.60352       2.06354       2.12902       2.17581       2.08478       1.96918
  20  15 3080.7607    3.9904  1.0242 12.9469  0.0009       1.47550  0.0277   0.0649   0.0493    0.0993   0.0000      0.670876   440.4268       14.6871       9.44459       5.36244      -4.56060      -1.18267       1.67081       2.20011       2.36121       2.39041       2.40185       2.23048
  20  16 3224.6761    3.8212  1.3586 12.8316  0.0004      0.448643  0.0338   0.0555   0.0614    0.0868   0.0000      0.513373   438.6918       13.4817       12.5002       1.57036      -1.77137      -1.68625       1.89075       2.36432       2.52909       2.75220       2.51919       2.40201
  20  17 3368.5326    3.4352  1.8945 12.4758  0.0000       1.03596  0.0416   0.0430   0.0712    0.0678   0.0000      0.308961   438.8367       16.3927       18.0978       5.53869      -2.33184      0.393108       2.30277       3.02361       3.10566       3.33615       3.26264       3.10110
  20  18 3512.3157    2.9188  2.8910 11.8679 -0.0016      0.711294  0.0519   0.0306   0.0935    0.0589   0.0000      0.185406   440.2627       22.6768       13.5358       6.48637       3.60734      -5.36411       2.74318       3.62740       3.70821       4.02138       3.79313       3.67358
  20  19 3656.4147    2.4154  4.1225 11.3788  0.0000      0.965981  0.0663   0.0225   0.1142    0.0497   0.0000      0.121610   440.3324       28.9851       22.8780      -2.51194      -3.07823      -2.73402       3.68471       4.74239       5.19333       5.23947       5.14447       4.83337
  20  20 3800.0180    2.0769  5.9924 10.8578  0.0000      0.472709  0.0808   0.0162   0.1480    0.0426   0.0000     0.0782117   445.5174       27.0066      -6.08078      -10.6926      -7.66406      -7.05595       4.25198       5.55188       5.89677       6.07865       5.97665       5.50525
  20  21 3943.6835    1.7679  8.6889 10.4350  0.0000      0.269199  0.1058   0.0116   0.1913    0.0342   0.0000     0.0528735   443.4654       29.4858       3.94160       20.3011      -11.7576      -15.8658       5.35898       6.99235       7.46747       7.75794       7.64957       7.18552
  20  22 4087.8764    1.4860 11.1945 10.2991 -0.0005      0.316326  0.1386   0.0094   0.2474    0.0307   0.0000     0.0523391   446.8308       20.0236      -1.34580      -2.67193      -12.4911      0.170241       6.54667       8.64157       9.31308       9.47510       9.36307       8.61593
  20  23 4230.6300    1.2454 13.0187 10.2285  0.0000     0.0185192  0.1781   0.0078   0.2938    0.0279   0.0000     0.0555426   429.1998       48.4130       11.2003       20.1789       9.58911      -13.7936       7.78710       10.3860       11.1176       11.5487       11.1176       10.5013
  20  24 4375.8458    1.0459 16.2547 10.2165  0.0000      0.266004  0.2475   0.0064   0.3895    0.0237   0.0000     0.0639359   446.2141       15.6720       6.14248       24.8624       14.4673       8.10747       9.57320       13.1008       13.9269       14.4306       13.9053       13.0133
  21   4 1408.0721    0.1217  0.0733  9.5432  0.0000       27.5926  0.0116   0.0085   0.0184    0.0247   0.0000       37.0244   439.7205     0.0317774       17.2450     -0.364160      -2.09351      0.570617      0.984608       1.01219      0.838401       1.43455       1.99508       1.55620
  21   5 1589.2757    0.2153  0.1661  9.5290  0.0000       15.6775  0.0102   0.0087   0.0201    0.0293   0.0000       7.33290   439.8282      0.527564       15.8454      0.797438      -1.66689      -1.34497      0.678242      0.794705      0.995465       1.09811      0.983469      0.849471
  21   6 1758.2905    0.3298  0.2916  9.5360  0.0000       18.6485  0.0136   0.0100   0.0255    0.0378   0.0000       2.93862   439.3703       1.83172       14.5928     -0.123842       1.62250     -0.392924      0.891828       1.18500       1.22454       1.30422       1.32183       1.24948
  21   7 1919.9084    0.5013  0.4448  9.5403  0.0000       10.1841  0.0161   0.0115   0.0296    0.0523   0.0000       1.37458   439.1109      -1.33246       14.8602       3.28123      -2.95055      -2.18438       1.11124       1.29185       1.32821       1.44289       1.45763       1.34230
  21   8 2077.8490    0.7056  0.6272  9.7571  0.0000       7.75531  0.0190   0.0136   0.0369    0.0657   0.0000      0.966903   437.5892       2.74286       15.2061    -0.0107346      -4.13627       1.23441       1.14617       1.55677       1.64457       1.72200       1.64097       1.51883
  21   9 2232.0519    0.9881  0.7796 10.1073  0.0000       5.77374  0.0210   0.0177   0.0437    0.0880   0.0000      0.785628   437.3293       2.90467       12.9198    -0.0102746      -2.91753      0.877252       1.22277       1.55291       1.71476       1.67838       1.82654       1.62925
  21  10 2382.0984    1.3648  0.9290 10.5939 -0.0007       3.94716  0.0244   0.0222   0.0475    0.0949   0.0000      0.688807   434.4056       2.82857       13.0463       5.88994      -2.17301     0.0179027       1.37591       1.86840       2.03324       2.13278       1.93196       1.85601
  21  11 2529.4418    1.7976  0.9574 11.4511  0.0000       2.72203  0.0258   0.0300   0.0479    0.0875   0.0000      0.657266   439.2157       4.66102       12.3637      0.994807       1.60998     -0.637813       1.43191       1.87269       2.01691       2.12867       2.15424       2.04019
  21  12 2676.3865    2.3497  1.0531 11.8859  0.0000       2.59283  0.0272   0.0378   0.0515    0.0965   0.0000      0.649054   437.5581       8.82714       14.2114       2.02675      -5.26673      -3.89577       1.50388       1.91601       2.11554       2.14965       2.07565       1.97884
  21  13 2823.1420    3.0955  0.9284 12.2371  0.0000       1.26185  0.0236   0.0508   0.0453    0.1077   0.0000      0.589068   436.8340       11.5276       9.86324     -0.450201      -1.17289       1.94416       1.38190       1.82994       1.97157       2.09404       1.96360       1.85369
  21  14 2969.1638    3.6448  1.0102 12.5818  0.0001       1.63172  0.0261   0.0577   0.0464    0.1080   0.0000      0.538644   437.0020       10.9687       12.7232       2.94910      0.412831       1.73167       1.48670       2.02017       2.08611       2.26687       2.13456       2.06665
  21  15 3114.2342    3.9153  1.1452 12.8546  0.0000       1.37333  0.0290   0.0599   0.0544    0.1028   0.0000      0.627592   438.2788       14.0066       12.3727       5.32954      -3.52703     -0.662065       1.57491       2.04431       2.20422       2.34089       2.35472       2.22032
  21  16 3258.8710    3.7487  1.4236 12.8110  0.0000      0.931819  0.0347   0.0521   0.0607    0.0812   0.0000      0.505718   442.3840       12.5551       15.0358       3.65652      -2.88515     -0.410242       1.90060       2.29952       2.31738       2.56870       2.52835       2.41305
  21  17 3403.2559    3.2729  2.0266 12.5272  0.0000      0.438426  0.0417   0.0390   0.0758    0.0573   0.0000      0.296825   438.7247       19.3279       13.7083       8.46166     -0.278763      0.914034       2.20890       2.80546       2.97530       3.12805       3.06807       2.92579
  21  18 3547.6879    2.7287  3.2400 11.8158  0.0000      0.897254  0.0545   0.0264   0.0976    0.0466   0.0000      0.155957   439.7064       21.9106       18.1099       3.06267       3.61628       4.04247       2.79001       3.62818       3.95920       4.13767       4.11414       4.02031
  21  19 3692.1828    2.3245  4.9427 11.0332  0.0000      0.619062  0.0685   0.0186   0.1237    0.0465   0.0000     0.0907074   437.5283       28.3178       13.5464      -1.64842      -9.49428      0.713016       3.50496       4.56196       4.99595       5.26646       5.12858       4.80642
  21  20 3836.5831    1.9862  6.4122 10.7836  0.0000      0.488802  0.0824   0.0146   0.1522    0.0388   0.0000     0.0704685   444.9501       30.6697       18.7744       8.74810      -3.75985       3.73154       4.16707       5.36981       5.86827       6.16579       6.00493       5.68784
  21  21 3980.6476    1.6854  8.9065 10.5089  0.0000      0.278299  0.1096   0.0109   0.1953    0.0314   0.0000     0.0558819   442.5957       19.3402       4.29150       9.13080       21.5561      -8.88665       5.20984       6.94145       7.38218       7.79240       7.54305       7.03123
  21  22 4125.0266    1.4300 11.8370 10.2804  0.0000      0.250236  0.1469   0.0085   0.2558    0.0291   0.0000     0.0518855   424.6693       33.1635       17.1112       17.9919      -16.2462      -18.6782       6.56272       8.56698       9.19806       9.59308       9.41554       8.97681
  21  23 4269.4133    1.1895 14.3656 10.2711  0.0007      0.149411  0.1982   0.0070   0.3251    0.0254   0.0000     0.0553815   439.8131       42.8834       17.7828       1.73318       31.6679      -16.6839       7.96893       10.5003       11.3294       11.7272       11.6321       11.0053
  21  24 4413.8699    0.9810 16.5079 10.2284  0.0000      0.277942  0.2531   0.0061   0.3872    0.0230   0.0000     0.0676244   444.1222       6.98303     -0.564868       17.8266      -6.00280       3.20980       9.42020       12.4466       13.5108       14.1240       13.7703       13.0051
  22   2 1022.4814    0.0478  0.0158  9.7763  0.0000       122.018  0.0124   0.0106   0.0160    0.0238   0.0000       806.912   436.7310      -1.99047       20.7297      0.324732      -2.79203     -0.664042       1.19997      0.982847       1.46802       1.41405       1.85749       2.21614
  22   5 1611.3490    0.2202  0.1936  9.5130  0.0000       19.3646  0.0118   0.0084   0.0230    0.0291   0.0000       6.31804   438.7961     0.0919661       17.8777     -0.477531      -1.94390       1.29700       1.15763       1.69839       2.00103       1.98664       1.83715       1.81196
  22   6 1781.5753    0.3693  0.3565  9.4804  0.0000       14.3573  0.0143   0.0097   0.0285    0.0396   0.0000       2.20472   440.3705     0.0934699       17.3033      0.671217      -3.50910      0.359804      0.940486       1.22287       1.30180       1.33461       1.34889       1.33149
  22   7 1945.1688    0.5404  0.4804  9.4985  0.0000       9.76892  0.0155   0.0116   0.0317    0.0542   0.0000       1.24598   440.2669       1.07839       14.4124      -1.16834      0.357181      0.359847      0.942191       1.28953       1.34386       1.41635       1.39390       1.42942
  22   8 2104.8806    0.7491  0.6659  9.8514  0.0000       7.72867  0.0202   0.0140   0.0375    0.0676   0.0000      0.896796   438.0563      0.581007       14.7210      0.165258      -2.12993     -0.822941       1.21538       1.66448       1.73883       1.83238       1.71450       1.66841
  22   9 2260.1944    1.0822  0.8134 10.2077  0.0000       6.16023  0.0215   0.0182   0.0424    0.0842   0.0000      0.710106   440.0969       1.67053       14.9586       2.08990      -1.37191      0.173088       1.16072       1.49966       1.68280       1.63141       1.70730       1.57534
  22  10 2410.9983    1.4663  0.9547 10.8342  0.0000       5.10622  0.0256   0.0238   0.0456    0.0934   0.0000      0.694014   439.2625       1.35084       9.71165       3.47345      0.487357    -0.0522443       1.31267       1.70212       1.81065       1.93614       1.84987       1.74173
  22  11 2559.3573    1.9409  1.0201 11.3039  0.0000       2.11859  0.0254   0.0302   0.0485    0.0929   0.0000      0.646774   440.7985       4.35467       18.2971     0.0903550     -0.549011      -1.53660       1.36933       1.79409       1.91347       2.04115       1.87531       1.82952
  22  12 2707.2639    2.5469  0.9105 12.0560  0.0011       1.57073  0.0232   0.0418   0.0445    0.0878   0.0000      0.618018   438.1937       8.97646       12.5264      0.201315      -2.29501      -2.15487       1.31362       1.69658       1.83680       1.94141       1.90206       1.77725
  22  13 2854.9709    3.1296  0.9680 12.3232 -0.0004       1.95515  0.0243   0.0502   0.0479    0.1015   0.0000      0.627078   437.3967       7.73683       14.7188       2.37742       2.53237     -0.801436       1.42267       1.74208       1.85380       1.92441       1.95112       1.78920
  22  14 3001.6348    3.6849  0.9654 13.0057  0.0000      0.861155  0.0247   0.0601   0.0480    0.0820   0.0000      0.681063   437.5900       8.84108       13.9830       2.78436      -1.19848      0.289131       1.36988       1.76994       1.88803       1.95002       1.91917       1.82928
  22  15 3147.3064    3.8909  1.1605 13.1030  0.0000      0.851887  0.0297   0.0593   0.0550    0.0922   0.0000      0.637668   440.8250       12.7561       14.2943       4.84238      0.490490      -2.37582       1.47715       2.00333       2.04685       2.23753       2.09891       1.99509
  22  16 3292.5689    3.5830  1.6350 12.6421  0.0000      0.374703  0.0370   0.0452   0.0634    0.0685   0.0000      0.402057   439.5035       23.1675       13.3390       3.40833      -5.08219      -2.62699       1.89579       2.52834       2.75232       2.82734       2.75776       2.55211
  22  17 3437.6467    3.1583  2.3266 12.1548  0.0000      0.530961  0.0444   0.0336   0.0764    0.0546   0.0000      0.217192   437.5666       22.2298       15.5763       3.75837      -6.06509       1.61378       2.15189       2.92896       2.99577       3.23151       3.10472       2.94404
  22  18 3582.7080    2.6047  3.7367 11.5926  0.0000      0.806507  0.0580   0.0230   0.1031    0.0425   0.0000      0.124305   439.0154       20.1368       19.1518       3.35582     -0.204905      0.471141       2.83268       3.75248       3.99097       4.09164       3.99472       3.93045
  22  19 3727.8713    2.2001  5.2564 11.0512  0.0000      0.663570  0.0719   0.0169   0.1285    0.0403   0.0000     0.0878860   438.8768       24.2615       17.0840      -4.00509       8.26986      -5.57214       3.51146       4.53645       4.89955       5.07812       5.05966       4.78235
  22  20 3872.6720    1.8443  7.1724 10.7750  0.0000      0.549784  0.0919   0.0130   0.1645    0.0334   0.0000     0.0669942   431.9906       21.2958       14.7926    -0.0881301       1.04594       1.69418       4.29613       5.69851       6.11934       6.39684       6.41639       5.97442
  22  21 4017.1340    1.5939  9.8316 10.4100  0.0000      0.315568  0.1173   0.0098   0.2107    0.0296   0.0000     0.0533182   437.8010       24.6926       8.59918       10.0293      0.130184       6.46137       5.32734       6.95458       7.62575       7.79505       7.77401       7.38745
  22  22 4161.9297    1.3780 12.7541 10.2776  0.0000      0.206106  0.1598   0.0077   0.2669    0.0266   0.0000     0.0520099   442.4103       35.8655       10.7629      -4.63665      -3.30883     -0.950656       6.51201       8.55342       9.29313       9.81417       9.51664       9.14190
  22  23 4307.0338    1.1431 14.7195 10.2783 -0.0000      0.189230  0.2068   0.0064   0.3267    0.0230   0.0000     0.0602275   438.4257       48.8856       40.4292    -0.0403077       21.6889      -13.6824       7.59640       10.2253       10.9080       11.4335       11.2456       10.5780
  23   4 1449.6959    0.1359  0.1017  9.5155  0.0000       36.0098  0.0092   0.0079   0.0223    0.0263   0.0000       23.2600   439.9622      -1.14693       19.6233     -0.723963     -0.908298     -0.667839      0.774297      0.921423      0.956405      0.994817       1.09171      0.927813
  23   5 1632.8105    0.2310  0.1775  9.5428  0.0000       20.8305  0.0101   0.0085   0.0198    0.0299   0.0000       6.16115   439.9668     -0.781995       18.6704     -0.702343      -2.26247       1.12672      0.615755      0.716012      0.915559      0.955582      0.858685      0.815125
  23   6 1804.2469    0.3971  0.3226  9.5505  0.0000       11.2229  0.0127   0.0103   0.0251    0.0394   0.0000       2.08884   440.1164       1.99401       15.2132      -1.55737      -1.20093     -0.627845      0.802167       1.14423       1.13366       1.21108       1.17223       1.10939
  23   7 1969.7133    0.5500  0.5299  9.6274  0.0000       9.90297  0.0167   0.0114   0.0327    0.0545   0.0000       1.21929   439.5299       1.80768       18.0356     -0.663124     -0.572557      -1.14097      0.965218       1.23357       1.34310       1.38410       1.43681       1.33215
  23   8 2131.1896    0.7911  0.7096  9.9227  0.0000       6.10407  0.0194   0.0140   0.0383    0.0671   0.0000      0.850218   439.2932       3.32327       13.1151       2.01657     -0.537340       1.47581       1.05333       1.42723       1.49157       1.54550       1.43840       1.47092
  23   9 2287.6073    1.1407  0.8235 10.5162  0.0000       4.93268  0.0216   0.0190   0.0427    0.0751   0.0000      0.780717   438.5864       4.34595       14.5799       2.03400      -2.68075      -2.15572       1.13065       1.48815       1.47875       1.63246       1.61382       1.61585
  23  10 2439.2997    1.5946  0.9878 11.0984  0.0000       2.30197  0.0254   0.0248   0.0467    0.0873   0.0000      0.675327   436.9956       3.81121       12.2564      0.906655      -4.75160      0.740056       1.31630       1.66977       1.86494       1.97690       2.06082       1.93290
  23  11 2588.7961    2.0215  1.0833 11.5161 -0.0001       1.69725  0.0269   0.0305   0.0493    0.0912   0.0000      0.602530   437.6176       7.33559       14.8815       1.80336      0.962820      -1.90594       1.31053       1.71016       1.85833       1.96108       1.97550       1.90127
  23  12 2737.8195    2.6998  1.0720 11.7923  0.0000       1.82494  0.0256   0.0403   0.0492    0.1065   0.0000      0.539227   440.6146       6.86033       12.7722      0.676909      0.728526      -2.35381       1.35341       1.78039       1.81502       1.94017       1.94369       1.89873
  23  13 2886.3796    3.2815  1.0333 12.4226  0.0000       3.21803  0.0263   0.0496   0.0455    0.0999   0.0000      0.606034   437.3487       8.55275       14.5501       4.30276      -1.55149      -2.27152       1.34055       1.75993       1.86041       1.99268       1.98737       1.95022
  23  14 3033.6922    3.9258  0.9886 12.7330 -0.0000       1.05752  0.0243   0.0600   0.0461    0.1029   0.0000      0.556793   438.6094       8.34475       12.4728      0.378018      -3.43825      -1.23847       1.38430       1.81019       1.88237       2.03571       1.90247       1.90742
  23  15 3180.0232    3.9197  1.2560 13.0084  0.0000       2.40883  0.0306   0.0559   0.0554    0.0860   0.0000      0.533386   439.7260       12.3062       15.9250       1.69673      0.294883      -4.11542       1.45981       1.88274       2.15645       2.16201       2.26654       2.18669
  23  16 3325.9522    3.4886  1.8775 12.5674  0.0000       1.32106  0.0381   0.0409   0.0673    0.0601   0.0000      0.337842   439.7976       15.7970       12.9122       6.56859      0.976311      -1.51655       1.75969       2.37178       2.46210       2.65558       2.63376       2.49842
  23  17 3471.7074    3.0475  2.6516 11.8758  0.0000      0.583610  0.0448   0.0291   0.0806    0.0499   0.0000      0.193029   440.5041       16.0375       19.3810      -2.72458       1.06363      -2.85995       2.09645       2.77562       2.95227       3.04422       3.10045       2.92992
  23  18 3617.3849    2.5346  3.7810 11.5769 -0.0002      0.847966  0.0560   0.0216   0.1023    0.0391   0.0000      0.118547   436.3307       24.8113       12.0235       2.32310      -2.48925      -4.17868       2.65822       3.56760       3.80691       4.11058       3.98466       3.79098
  23  19 3762.9614    2.0986  5.4849 11.1405 -0.0004      0.808638  0.0733   0.0158   0.1332    0.0348   0.0000     0.0855546   435.8353       24.5728       13.0653       8.86197      -4.99806      -10.5334       3.38012       4.42782       4.75187       4.95661       4.93720       4.78634
  23  20 3908.3967    1.7917  7.7463 10.7415  0.0002      0.582416  0.0935   0.0119   0.1700    0.0304   0.0000     0.0638021   435.9327       27.4595       5.43893      -8.88492      0.121137       5.87323       4.22251       5.44421       6.03610       6.29450       6.20562       5.87950
  23  21 4053.2905    1.5431 10.4638 10.4170  0.0000      0.203312  0.1249   0.0090   0.2174    0.0274   0.0000     0.0544287   440.3286       18.3398       7.71374       6.79602       10.1728      -10.0797       5.16276       6.97614       7.40868       7.82920       7.67291       7.30783
  23  23 4344.1189    1.0634 15.3601 10.2992  0.0000      0.333423  0.2205   0.0060   0.3426    0.0216   0.0000     0.0606606   410.6314       25.6631       28.7852      -11.4592      -14.2450      -2.30943       7.60952       10.0869       11.0870       11.2736       11.3956       10.8703
  24   4 1469.8013    0.1476  0.1052  9.4807  0.0000       57.9388  0.0084   0.0074   0.0164    0.0287   0.0000       18.2157   440.5632     -0.125520       20.4698      -2.07396     -0.957414     -0.397223      0.447783      0.598715      0.766216      0.735591      0.640574      0.659038
  24   5 1653.7353    0.2485  0.2229  9.4756  0.0000       24.7776  0.0109   0.0083   0.0238    0.0312   0.0000       4.77894   438.9915      0.448215       18.6371     -0.298874      -1.71647       1.33750      0.695815      0.894211       1.10163       1.20267       1.11411       1.03381
  24   6 1826.3570    0.4093  0.4220  9.4757  0.0000       11.4832  0.0144   0.0094   0.0304    0.0422   0.0000       1.80816   439.6740     -0.404977       16.6498       1.14393      -2.37960     -0.455478      0.887759       1.16581       1.27603       1.32027       1.22926       1.23391
  24   7 1993.6904    0.6061  0.5259  9.6022  0.0000       9.30672  0.0160   0.0120   0.0303    0.0564   0.0000       1.07990   439.6871      -1.70450       14.9673     -0.443213     -0.617726       1.97865      0.901616       1.18678       1.28297       1.32709       1.33488       1.27146
  24   8 2156.8928    0.8606  0.7182  9.9731  0.0000       5.87704  0.0183   0.0149   0.0384    0.0697   0.0000      0.784121   439.6967      0.237152       14.6165       2.76627    -0.0402447   -0.00764951      0.994298       1.27377       1.39322       1.46015       1.39906       1.39245
  24   9 2314.4667    1.2211  0.8816 10.5517  0.0000       4.82209  0.0223   0.0193   0.0422    0.0762   0.0000      0.717996   437.6120       2.55074       13.9263     -0.589214     -0.471174       1.26815       1.07091       1.40639       1.60623       1.61793       1.58026       1.57089
  24  10 2467.1948    1.6686  1.0025 10.9114  0.0000       2.36845  0.0240   0.0251   0.0457    0.1012   0.0000      0.620562   439.6902       4.03237       15.4382       1.94860      -1.03696      -2.11264       1.22388       1.56519       1.70244       1.82034       1.80891       1.75877
  24  11 2617.8206    2.2044  0.9469 11.8124  0.0000       1.43321  0.0225   0.0348   0.0472    0.0832   0.0000      0.681819   439.2893       3.96001       15.3443       3.00357      -2.72101       1.42783       1.18490       1.42011       1.52786       1.71187       1.67620       1.56225
  24  12 2767.8478    2.8292  0.9284 12.2756  0.0000      0.547215  0.0247   0.0439   0.0434    0.0819   0.0000      0.577004   439.0760       7.46272       13.9026       4.89697      -1.14742     -0.332751       1.53537       2.23853       2.34509       2.50382       2.31542       2.14562
  24  13 2917.2021    3.4095  1.0004 12.6815  0.0000       1.94101  0.0250   0.0519   0.0453    0.0892   0.0000      0.632178   439.8457       10.8755       8.98714       2.16694      -1.90241    -0.0676429       1.27405       1.72843       1.83465       1.89784       1.88404       1.77679
  24  14 3065.2375    3.8567  1.0884 12.9354  0.0000     0.0869949  0.0272   0.0565   0.0489    0.0893   0.0000      0.609740   439.8596       11.0822       13.0673       2.21361      -2.91628      -4.55256       1.30982       1.72317       1.73928       1.88459       1.91801       1.86184
  24  15 3212.3451    3.8654  1.3408 13.0261  0.0000       1.44305  0.0307   0.0534   0.0578    0.0799   0.0000      0.468451   440.0570       12.6469       11.0114       3.53906      -2.71473      -1.20237       1.44673       1.83982       2.00580       2.11335       2.10243       2.12364
  24  16 3358.8216    3.4099  2.0513 12.2629  0.0000      0.468558  0.0381   0.0363   0.0680    0.0575   0.0000      0.267382   441.2856       15.0424       11.6931       6.19658       1.66701      -11.2011       1.77305       2.30331       2.43827       2.60892       2.55689       2.52355
  24  17 3505.4225    2.9226  2.8217 11.9419  0.0000      0.704720  0.0464   0.0274   0.0820    0.0444   0.0000      0.164238   438.4110       20.8959       12.0538       9.23683      -2.46130      -6.26162       2.09591       2.80043       2.95341       3.17990       3.11885       3.06233
  24  18 3651.6418    2.4069  4.2612 11.4581  0.0000      0.743955  0.0595   0.0191   0.1075    0.0350   0.0000      0.103950   442.2786       23.2978       17.1832       8.59893     -0.166853       4.80541       2.71283       3.54359       3.81532       4.05128       3.98465       3.83442
  24  19 3797.6587    2.0274  6.0903 11.0351  0.0000      0.663761  0.0774   0.0143   0.1379    0.0315   0.0000     0.0760532   441.1770       25.1015       6.80861       4.70531      -1.85853       3.39723       3.38326       4.45032       4.83879       5.11758       5.09601       4.92514
  24  20 3943.5795    1.7330  8.7825 10.6230 -0.0001      0.379121  0.1014   0.0106   0.1840    0.0283   0.0000     0.0557511   437.4218       32.2156       16.0267       13.0562     -0.455359      -1.84526       4.29834       5.56397       6.14067       6.42506       6.45249       6.21564
  24  21 4089.3329    1.4528 11.0795 10.4379 -0.0002      0.287608  0.1349   0.0082   0.2304    0.0253   0.0000     0.0553852   440.1042       27.8863       19.8083       4.47610      0.719101      -4.04503       5.22708       6.85277       7.43312       7.80958       7.81276       7.39836
  24  22 4234.3889    1.2231 13.7439 10.2808  0.0002     0.0650716  0.1806   0.0064   0.2914    0.0233   0.0000     0.0597633   444.2091       39.3789       12.6546      -20.5081      -9.59859      -7.47964       6.40761       8.36652       9.22968       9.58925       9.55627       9.26940
  25   3 1289.3966    0.0662  0.0603  9.5685  0.0000       84.8112  0.0129   0.0066   0.0219    0.0249   0.0000       116.817   439.7390     -0.899026       17.5820      0.673510      -1.16826      -1.57278      0.779405       1.07588       1.18373      0.903544       1.00263      0.952480
  25   4 1489.4771    0.1468  0.1269  9.4657  0.0000       56.7404  0.0109   0.0068   0.0188    0.0284   0.0000       15.6906   439.9678      -1.09279       19.3376     -0.521738      -2.11046     -0.396226      0.599516      0.938250      0.860993      0.957596       1.07514       1.02053
  25   5 1674.1332    0.2794  0.2453  9.4479  0.0000       21.8154  0.0108   0.0085   0.0231    0.0319   0.0000       3.91341   440.7485       1.64875       18.7461      0.456122      -2.59071      0.407110      0.638348      0.753283      0.882659      0.929099      0.899576      0.884660
  25   6 1847.9557    0.4272  0.4604  9.4680  0.0000       12.0452  0.0153   0.0093   0.0303    0.0458   0.0000       1.55683   441.3593     0.0116049       17.8405      0.372595      -1.32833      0.537061      0.878130       1.07019       1.19584       1.25513       1.21391       1.13488
  25   7 2017.0229    0.6242  0.5936  9.7605  0.0000       8.18676  0.0168   0.0117   0.0341    0.0532   0.0000       1.09760   438.6294       2.18218       16.1276       1.37686      -3.92973     -0.241719      0.890347       1.21615       1.26398       1.37492       1.30240       1.31701
  25   8 2181.8726    0.8896  0.7836  9.9833  0.0000       6.09579  0.0204   0.0147   0.0399    0.0734   0.0000      0.780013   439.6042       1.95589       17.8850       1.57120      -3.22228      -3.23430       1.06484       1.42760       1.52630       1.65811       1.64630       1.62943
  25   9 2340.6886    1.3049  0.9802 10.4688  0.0000       4.28725  0.0234   0.0195   0.0443    0.0876   0.0000      0.653176   440.4559       5.53233       12.8019     -0.634494      -4.46106      -1.76464       1.10588       1.41377       1.58561       1.68046       1.66477       1.59942
  25  10 2494.5350    1.7731  0.9904 10.9447  0.0000       2.25138  0.0241   0.0258   0.0425    0.1000   0.0000      0.575061   437.9246       4.38535       16.1322     -0.436415      -4.07138      -2.45029       1.15159       1.51194       1.57870       1.72807       1.69538       1.66353
  25  11 2646.4540    2.2911  1.0887 11.6285  0.0000       2.16590  0.0259   0.0332   0.0477    0.0999   0.0000      0.589736   438.6546       6.83439       15.4223       4.35643      -2.26354       2.84787       1.25721       1.64553       1.76454       1.91984       1.90380       1.71637
  25  12 2797.5587    2.8967  1.0063 12.2871  0.0001       1.22144  0.0238   0.0432   0.0451    0.0852   0.0000      0.672688   438.7927       6.26160       15.7524       3.68842      -2.17437     -0.200797       1.18161       1.46541       1.57203       1.75007       1.65525       1.62476
  25  13 2947.6147    3.6068  0.9473 12.6188  0.0000      0.191082  0.0226   0.0540   0.0432    0.0905   0.0000      0.532578   439.1395       11.6267       15.8308       3.90955      -2.46883      -1.98710       1.26105       1.72766       1.82416       1.95993       1.90768       1.84057
  25  14 3096.4959    4.0019  1.0969 13.0154 -0.0000       1.88978  0.0266   0.0582   0.0492    0.0920   0.0000      0.582779   440.4569       15.1669       10.9816       5.84933      -2.24206       1.01421       1.26800       1.63806       1.71788       1.81987       1.79230       1.72452
  25  15 3244.1884    3.8811  1.4410 12.8863  0.0018      0.597275  0.0317   0.0498   0.0573    0.0722   0.0000      0.469986   437.7057       11.9504       12.3951       6.55243      -2.08920     -0.926704       1.40419       1.85663       1.96696       2.13347       2.10074       1.99528
  25  16 3391.4779    3.3044  2.1404 12.3772  0.0001      0.717398  0.0392   0.0352   0.0693    0.0542   0.0000      0.250365   438.7288       17.4039       11.3436       9.54501       2.40738       2.96009       1.72318       2.25294       2.41819       2.62055       2.56921       2.50428
  25  17 3538.6009    2.7782  3.1640 11.8421  0.0000      0.351511  0.0487   0.0241   0.0873    0.0395   0.0000      0.154917   441.2815       16.9872       14.2835       7.91136      -6.29451     -0.477720       2.04524       2.67036       2.91778       3.10896       3.01886       2.92779
  25  18 3685.4996    2.2915  4.7500 11.3603  0.0001      0.452726  0.0627   0.0170   0.1145    0.0320   0.0000     0.0897230   437.3260       21.4697       13.1885       5.67467      -2.63247       1.31199       2.68133       3.51941       3.84276       4.09524       4.04015       3.91331
  25  19 3832.1383    1.9477  6.7085 10.9610  0.0000      0.559477  0.0809   0.0129   0.1475    0.0292   0.0000     0.0669761   441.7343       26.1016       12.6871      -1.29086     -0.682582      -10.1277       3.34020       4.43500       4.83654       5.19385       5.04581       4.90102
  25  20 3978.3622    1.6560  8.8185 10.6471  0.0000      0.367561  0.1029   0.0101   0.1852    0.0273   0.0000     0.0569081   438.3155       21.3036       10.8730       13.2646      -5.18923      -4.11043       4.08968       5.50494       5.97982       6.26114       6.35125       6.25020
  25  21 4124.7309    1.4264 11.8713 10.4335  0.0004      0.254383  0.1424   0.0078   0.2444    0.0243   0.0000     0.0528506   423.3413       12.7125       8.04302       10.6187      -6.20722      -1.91588       5.17034       6.92589       7.43394       8.03347       7.97675       7.74050
  25  22 4270.9029    1.1750 14.2505 10.3302  0.0000      0.158650  0.1925   0.0062   0.3068    0.0220   0.0000     0.0592789   437.5724       37.6435       15.0925       10.1368      -14.7340      -6.76918       6.39623       8.58280       9.27859       9.79349       9.60626       9.39389
  26   3 1307.4731    0.0938  0.0664  9.5230  0.0000       22.0367  0.0097   0.0074   0.0197    0.0211   0.0000       61.5541   439.9401      0.604982       20.1288     -0.410233      -2.42120     -0.279732      0.620582      0.878513      0.938315      0.882656      0.928827      0.895654
  26   4 1508.7177    0.1733  0.1231  9.4775  0.0000       21.1946  0.0083   0.0073   0.0148    0.0253   0.0000       12.4676   440.9039     -0.420175       19.2361     -0.119617      -2.23118      0.547495      0.467402      0.628915      0.708947      0.785481      0.756608      0.724789
  26   5 1694.0924    0.3072  0.2337  9.4523  0.0000       19.4368  0.0100   0.0092   0.0207    0.0321   0.0000       3.34221   440.2419      0.624992       19.7139       1.21272      -2.61607      0.316467      0.611230      0.780948      0.844509      0.804969      0.834380      0.809341
  26   6 1869.0980    0.4650  0.4258  9.4705  0.0000       13.1600  0.0142   0.0099   0.0263    0.0449   0.0000       1.51228   439.8290       1.13591       18.4805    -0.0138151      -1.54601    -0.0833784      0.742594      0.967274       1.01751       1.15474       1.07527       1.12498
  26   7 2039.8438    0.6708  0.6746  9.6467  0.0000       7.61807  0.0186   0.0115   0.0346    0.0609   0.0000      0.909961   439.7092     -0.772178       18.4030     -0.328080      -2.72317      0.814109      0.920386       1.25610       1.31642       1.37682       1.45667       1.37922
  26   8 2206.1852    0.9648  0.8658 10.0647  0.0000       5.88503  0.0215   0.0148   0.0401    0.0756   0.0000      0.715440   440.1126       3.55991       12.5605      -1.81032      0.902226     -0.723686      0.968595       1.31898       1.39890       1.50539       1.45735       1.42374
  26   9 2366.2128    1.3624  0.9572 10.6657  0.0002       3.82283  0.0223   0.0201   0.0450    0.0824   0.0000      0.657339   439.9065       3.52585       15.9059     -0.233256      -3.05763      -3.81079       1.05084       1.36219       1.44803       1.53691       1.53334       1.54031
  26  10 2521.3541    1.8752  0.9945 11.3158  0.0000       2.87455  0.0237   0.0272   0.0426    0.0823   0.0000      0.638087   437.6013       6.06190       15.1244      -2.63993      -1.02824       1.32884       1.03456       1.32577       1.47809       1.50489       1.52595       1.50847
  26  11 2674.4916    2.3866  1.0159 12.0042  0.0000      0.923374  0.0245   0.0356   0.0460    0.0833   0.0000      0.644874   440.2763       5.74129       16.0104       3.26827     0.0489299      0.716809       1.12325       1.46973       1.59100       1.64704       1.62699       1.54590
  26  12 2826.7848    3.0803  0.9946 12.3221  0.0000       1.66295  0.0233   0.0443   0.0427    0.0871   0.0000      0.533036   438.5095       7.37078       12.6191       4.17426      -3.47400      -3.02588       1.07116       1.40636       1.50885       1.62570       1.61026       1.56577
  26  13 2977.7163    3.6685  0.9953 12.7914 -0.0000       1.84983  0.0233   0.0534   0.0436    0.0809   0.0000      0.581404   439.8854       11.5454       13.4560       6.07472      -2.11169     -0.583336       1.08305       1.35594       1.51195       1.59528       1.58603       1.52267
  26  14 3127.2065    4.0521  1.1665 13.0347  0.0000       1.49186  0.0280   0.0569   0.0494    0.0896   0.0000      0.679114   440.4204       11.6465       14.8009       4.00534       1.71257      -2.46160       1.22911       1.61439       1.68202       1.82099       1.77924       1.74970
  26  15 3275.6607    3.7290  1.6324 12.6701  0.0000      0.243926  0.0327   0.0441   0.0614    0.0670   0.0000      0.387380   437.6052       14.8422       11.8666       7.66467      -1.41023      -4.23458       1.35030       1.84154       1.91561       2.05442       2.04499       2.01551
  26  16 3423.6800    3.1998  2.2255 12.3354  0.0000      0.547797  0.0396   0.0331   0.0708    0.0516   0.0000      0.228119   444.3234       19.4580       9.48504       4.66609      -2.79059      -5.36897       1.66664       2.22775       2.34443       2.56515       2.45221       2.43996
  26  17 3571.4510    2.6916  3.4105 11.7123 -0.0000      0.447384  0.0500   0.0222   0.0893    0.0389   0.0000      0.134100   437.1606       19.4889       15.8023       6.00910       1.37547      -1.45832       2.05427       2.75934       2.92905       3.16810       3.09954       3.09256
  26  18 3718.9925    2.2285  5.2118 11.1889  0.0000      0.357587  0.0655   0.0153   0.1167    0.0313   0.0000     0.0791370   441.6310       23.9260       13.5380       2.81073      -2.95881      -8.70299       2.71901       3.64666       3.86143       4.10558       4.06855       4.00310
  26  19 3866.2220    1.9157  7.2160 10.8190  0.0004      0.468162  0.0823   0.0119   0.1514    0.0288   0.0000     0.0591324   434.2811       25.5695       3.75900       8.72428      -3.30672      -1.93005       3.25333       4.39656       4.65575       5.02309       4.93690       4.78364
  26  20 4013.0977    1.5801  9.8143 10.5740  0.0000      0.349539  0.1129   0.0090   0.2002    0.0254   0.0000     0.0546348   441.4670       21.1803       13.0622       20.3306      -1.85080      -21.1035       4.21487       5.65132       6.17692       6.49166       6.42856       6.23165
  26  21 4159.6226    1.3320 12.5110 10.4375 -0.0005      0.191316  0.1562   0.0070   0.2601    0.0227   0.0000     0.0554946   420.4729       23.0997       32.9332       4.65892      -4.06121      -9.49163       5.30919       7.05477       7.69956       8.20847       8.17132       7.96108
  26  22 4306.8703    1.1146 15.3150 10.2989 -0.0002      0.356487  0.2114   0.0056   0.3206    0.0208   0.0000     0.0614260   426.5091       26.0608       7.77953      -4.59235      -11.5039       6.93711       6.43898       8.68797       9.42351       10.0146       9.96415       9.58243
  27   4 1527.5688    0.1787  0.1289  9.5025  0.0000       42.9217  0.0118   0.0075   0.0164    0.0264   0.0000       12.1509   441.2592      0.179581       18.3753     -0.816460      -2.44688     -0.435653      0.829156       1.13686       1.28502       1.33719       1.16475       1.12704
  27   5 1713.6153    0.3217  0.2607  9.4619  0.0000       18.6003  0.0110   0.0087   0.0199    0.0324   0.0000       2.91608   440.5559     -0.777206       20.3075     -0.223156      -2.69415      0.222135      0.586789      0.766605      0.829642      0.847793      0.834948      0.775101
  27   6 1889.8653    0.4750  0.4423  9.5885  0.0000       13.0851  0.0141   0.0097   0.0273    0.0424   0.0000       1.55285   439.4342      0.641070       18.0964       2.71401      -2.51021    -0.0137434      0.718152      0.940150       1.04330       1.09021       1.09618       1.13176
  27   7 2062.1248    0.7003  0.7001  9.7666  0.0000       6.57959  0.0183   0.0117   0.0361    0.0590   0.0000      0.876439   440.0121       1.28268       19.7755      -1.39408     -0.966381     -0.601003      0.840353       1.18345       1.15591       1.31255       1.35779       1.24799
  27   8 2229.8736    1.0259  0.8519 10.2329  0.0000       4.92066  0.0204   0.0157   0.0400    0.0713   0.0000      0.723420   440.8339       2.32268       15.9988       2.57509      -1.67002      -1.67320      0.937352       1.26622       1.35464       1.48722       1.43976       1.44744
  27   9 2391.2130    1.4636  0.9827 10.5995  0.0000       4.51752  0.0224   0.0210   0.0426    0.0930   0.0000      0.632388   438.4998       4.26723       15.3215       3.09585      -3.54765     -0.637710      0.997434       1.26769       1.38613       1.50510       1.50270       1.43918
  27  10 2547.7262    1.9113  1.0654 11.4299  0.0000       2.17540  0.0244   0.0270   0.0472    0.0819   0.0000      0.621658   440.2051       4.51611       17.8409     -0.802177      -4.06432      -1.68337       1.03073       1.43029       1.50418       1.57461       1.59678       1.57525
  27  11 2702.2915    2.4737  1.0434 12.0452  0.0000       2.23253  0.0247   0.0353   0.0458    0.0777   0.0000      0.636315   438.4650       4.33234       14.9448       4.05062      0.984806      -1.60447       1.07259       1.44598       1.50432       1.62645       1.63052       1.62247
  27  12 2855.5856    3.2045  0.9653 12.5561  0.0000       1.41238  0.0225   0.0471   0.0424    0.0800   0.0000      0.613152   439.5930       7.44370       14.8755       1.87251     -0.385593      -1.14156       1.00408       1.32414       1.45412       1.52642       1.50466       1.44909
  27  13 3007.3186    3.6991  1.0675 12.8960 -0.0002       1.31736  0.0245   0.0517   0.0461    0.0772   0.0000      0.580935   437.1518       10.5760       14.6409       2.36270      -1.20139      -2.68146       1.01399       1.31333       1.42740       1.54704       1.55427       1.46080
  27  14 3157.6049    3.9349  1.2577 13.0397  0.0000       1.76192  0.0280   0.0524   0.0515    0.0741   0.0000      0.607381   438.3431       13.1202       15.4625       1.59379      -1.71551      0.541960       1.13080       1.45613       1.60134       1.74252       1.67464       1.66266
  27  15 3306.8023    3.6147  1.7197 12.7413  0.0000      0.161123  0.0341   0.0408   0.0601    0.0593   0.0000      0.372955   442.6418       10.4696       14.5113       1.73359      0.109671      -4.68882       1.39916       1.83534       2.00390       2.09350       2.08329       2.05307
  27  16 3455.5989    3.0428  2.5748 12.1223  0.0000      0.480471  0.0426   0.0286   0.0765    0.0472   0.0000      0.182975   437.1962       16.8639       13.7111       2.44481      -3.77452      -4.32852       1.71047       2.30355       2.49748       2.67018       2.67117       2.60363
  27  17 3604.0813    2.5316  3.7618 11.6298  0.0000      0.659452  0.0518   0.0201   0.0956    0.0363   0.0000      0.120318   435.8474       18.7380       15.3748       4.14583       1.14583      -3.52080       2.08533       2.74835       2.96844       3.24725       3.21594       3.12108
  27  18 3752.1538    2.1590  5.4765 11.1742  0.0000      0.257347  0.0673   0.0145   0.1215    0.0298   0.0000     0.0792128   441.9915       19.5814       15.2552       10.9812      0.425379      -4.99912       2.66597       3.51998       3.79527       4.08502       4.05094       4.01831
  27  19 3900.0062    1.8179  7.7464 10.8236  0.0002      0.424642  0.0879   0.0109   0.1580    0.0259   0.0000     0.0566428   438.9835       20.6882       7.69916      -1.52828      -4.31961    -0.0997605       3.34996       4.42160       4.90684       5.24553       5.20768       5.09035
  27  20 4047.3864    1.5208 10.2749 10.5980 -0.0001      0.323137  0.1205   0.0085   0.2069    0.0239   0.0000     0.0549285   440.9520       23.6534       13.4344       6.63055       7.57347      -6.26344       4.23067       5.69251       6.20147       6.59260       6.61383       6.39921
  27  21 4195.0025    1.2898 13.6253 10.4246  0.0006      0.362144  0.1698   0.0064   0.2733    0.0213   0.0000     0.0559419   435.2534       31.9536       10.5284      -2.26413      -1.69922       18.0487       5.36027       7.25813       7.89019       8.43463       8.43442       8.08780
  28   3 1342.6655    0.0923  0.0667  9.5639  0.0001       124.936  0.0098   0.0064   0.0151    0.0285   0.0000       58.8359   440.6515      0.393705       19.1202     -0.446498      -2.68894      0.169590      0.532621      0.601513      0.725794      0.742393      0.747488      0.716349
  28   4 1546.0395    0.1853  0.1383  9.4858 -0.0015       14.8585  0.0089   0.0073   0.0166    0.0259   0.0000       9.81902   440.8949     -0.319760       19.4942      0.807263      -3.37459     -0.907320      0.416962      0.564138      0.676027      0.739668      0.684228      0.654714
  28   5 1732.7840    0.3519  0.2887  9.4815  0.0000       14.0466  0.0105   0.0088   0.0213    0.0335   0.0000       2.43618   439.8833       1.43599       19.5458      0.564568      -3.86536     -0.851357      0.558383      0.743319      0.787418      0.848168      0.884829      0.852377
  28   6 1910.2224    0.5413  0.4475  9.4779  0.0000       10.2202  0.0130   0.0104   0.0263    0.0475   0.0000       1.17936   440.7154      0.702318       18.2401     -0.716817      -2.41545      0.148314      0.643210      0.857120      0.923283      0.963646      0.964431      0.920725
  28   7 2084.0218    0.7382  0.7372  9.8774  0.0000       6.57015  0.0182   0.0121   0.0370    0.0609   0.0000      0.825916   441.2661       2.07505       18.6022      0.742272     -0.970956      0.317064      0.855114       1.14473       1.21553       1.30815       1.30318       1.24855
  28   8 2252.9614    1.0698  0.9058 10.3681  0.0000       4.67971  0.0210   0.0159   0.0419    0.0731   0.0000      0.694168   440.6601       3.25226       13.6837      0.831021      0.547349       2.30881      0.889426       1.14674       1.24914       1.35141       1.31073       1.32217
  28   9 2415.5570    1.5415  1.0362 10.8798  0.0000       4.27406  0.0232   0.0214   0.0454    0.0836   0.0000      0.619840   440.4655       4.95575       17.4125       2.40786      -1.35817      0.650520      0.927123       1.24241       1.34259       1.43362       1.38375       1.40247
  28  10 2573.6293    1.9571  1.1501 11.6743  0.0000       3.99042  0.0274   0.0272   0.0484    0.0760   0.0000      0.650029   440.0393       4.14957       14.3474       3.30157      -1.60608       4.08233       1.07523       1.49607       1.54815       1.76071       1.70914       1.69013
  28  11 2729.5558    2.7397  1.0437 11.9679  0.0000       2.70536  0.0225   0.0373   0.0434    0.0892   0.0000      0.655855   438.2101       4.55978       13.2680       2.85015      -3.68184     -0.729426      0.955833       1.27139       1.37860       1.46434       1.43671       1.41588
  28  12 2883.9098    3.4407  0.9655 12.5669  0.0000      0.138101  0.0214   0.0488   0.0416    0.0843   0.0000      0.569544   438.0463       7.28342       14.2198       2.55324      -1.79620       1.08939      0.935627       1.22091       1.33632       1.43531       1.42824       1.41565
  28  13 3036.4951    3.9719  1.0679 12.8023  0.0001       1.55471  0.0240   0.0537   0.0436    0.0905   0.0000      0.503839   439.5427       10.3376       14.0213       3.90113      -2.37393      0.774624      0.999191       1.35039       1.40657       1.53349       1.51690       1.49256
  28  14 3187.4771    3.9482  1.3670 12.7657  0.0005      0.417792  0.0284   0.0482   0.0513    0.0792   0.0000      0.450528   438.1753       12.0402       13.4468       7.67855      -3.33846      -2.24123       1.12805       1.49741       1.56384       1.72237       1.71881       1.68943
  28  15 3337.7206    3.5512  1.9248 12.4872  0.0000       1.09329  0.0341   0.0369   0.0622    0.0573   0.0000      0.257157   438.3772       16.3109       13.1101       5.01966      -3.84508       1.59522       1.35082       1.82277       1.98544       2.12624       2.10747       2.12892
  28  16 3487.2534    2.9635  2.7267 12.2107 -0.0000      0.903976  0.0433   0.0270   0.0778    0.0422   0.0000      0.192746   439.6206       11.6413       12.6341       7.45796      -3.99808      -4.56032       1.66788       2.17295       2.37081       2.57608       2.54994       2.59965
  28  17 3636.1829    2.4852  3.9348 11.5725  0.0000      0.363675  0.0527   0.0189   0.0958    0.0358   0.0000      0.115897   440.3467       19.8422       12.3680       4.50610      -7.39105      -4.43454       2.03591       2.69322       2.96168       3.11553       3.23618       3.15077
  28  18 3785.0206    2.0637  6.1368 11.0949  0.0001      0.347398  0.0719   0.0129   0.1305    0.0274   0.0000     0.0694562   443.5282       19.9100       4.60048       4.34555       5.38128     -0.468855       2.68088       3.56339       3.94572       4.14676       4.15895       4.11705
  28  19 3933.3376    1.7386  8.3064 10.7936 -0.0001      0.352925  0.0937   0.0100   0.1657    0.0250   0.0000     0.0559161   431.7477       24.7077       9.95497       6.41477      -2.18804      -4.03634       3.42005       4.52069       4.99034       5.32473       5.36971       5.28743
  28  20 4081.3977    1.4597 11.0777 10.5737 -0.0010      0.384277  0.1311   0.0077   0.2180    0.0230   0.0000     0.0563623   444.0881       32.5889       19.7810       9.45346       9.08677      -18.2971       4.32144       5.81122       6.31484       6.69419       6.75963       6.67151
  28  21 4228.7411    1.2318 14.2073 10.4259  0.0000     0.0384120  0.1834   0.0059   0.2837    0.0206   0.0000     0.0595258   440.5352       17.1034       11.9590      -3.02798      -3.73073      -7.54620       5.46883       7.28147       8.01569       8.60321       8.51391       8.43583
  29   3 1359.7685    0.1053  0.1146  9.5157  0.0000       52.7295  0.0112   0.0058   0.0210    0.0238   0.0000       32.7489   441.1165     -0.276465       20.9332      0.503851      -2.65804      0.200434      0.534880      0.719565      0.995147       1.04013       1.10797      0.950305
  29   4 1564.1534    0.2028  0.1790  9.4539  0.0000       39.5257  0.0101   0.0070   0.0184    0.0276   0.0000       7.67064   440.7702      0.432642       19.2825      0.162643      -3.26860      0.221735      0.603333      0.837698      0.864943      0.950307       1.00224       1.04501
  29   5 1751.5998    0.3429  0.3353  9.5116  0.0000       17.4525  0.0131   0.0083   0.0231    0.0340   0.0000       2.38257   440.0975     -0.476124       17.1482       1.68080      -1.91804     -0.820581      0.591267      0.794273      0.882337       1.04918      0.943842      0.932668
  29   6 1930.2883    0.5419  0.5156  9.5728  0.0000       10.7557  0.0141   0.0102   0.0299    0.0474   0.0000       1.16855   439.7514       1.86470       19.8406       1.45334      -3.40223       1.00797      0.679965      0.914733      0.957500       1.03815       1.05170       1.04154
  29   7 2105.4291    0.7976  0.7380  9.8891  0.0000       5.06478  0.0176   0.0125   0.0358    0.0618   0.0000      0.775341   440.6024       3.47510       19.6576       1.21153      -1.15980      0.225051      0.773901      0.984886       1.07827       1.23969       1.23635       1.20099
  29   8 2275.5264    1.1818  0.8153 10.3873  0.0000       4.71912  0.0184   0.0175   0.0367    0.0733   0.0000      0.654860   441.7760       1.74228       16.1338      -1.03328      0.936953      0.126265      0.817041       1.06605       1.12580       1.23799       1.22983       1.26083
  29   9 2439.2684    1.6029  1.1509 10.8968  0.0000       3.35467  0.0256   0.0210   0.0472    0.0868   0.0000      0.612096   439.9508       4.56883       16.0880       1.13255      -3.93466     -0.362124      0.989514       1.26388       1.38720       1.50897       1.49096       1.49506
  29  10 2598.8771    2.1678  1.0723 11.5715  0.0000       2.73255  0.0234   0.0291   0.0449    0.0826   0.0000      0.583685   440.2607       5.16473       13.6065       3.72748      -2.35466      -1.48781      0.967046       1.28205       1.42105       1.48662       1.50094       1.48659
  29  11 2756.3534    2.8085  0.9884 12.2521  0.0000       2.64191  0.0219   0.0389   0.0413    0.0744   0.0000      0.649068   438.2134       6.60919       15.2881       1.77687      0.512336      -2.08315      0.900036       1.14635       1.23626       1.30819       1.36716       1.34884
  29  12 2911.8526    3.4306  1.0573 12.5732  0.0000      0.521779  0.0229   0.0469   0.0443    0.0858   0.0000      0.598662   437.6533       8.06162       12.7436       4.65604      -4.95751       1.51878      0.943278       1.23304       1.32211       1.46068       1.48810       1.43471
  29  13 3065.2335    3.9334  1.1611 12.9898  0.0003       1.17735  0.0262   0.0525   0.0470    0.0855   0.0000      0.534931   438.2566       11.4865       15.6639       2.42394      -1.63970       1.33185      0.997017       1.35011       1.43602       1.55301       1.47723       1.51815
  29  14 3217.1200    3.8295  1.4082 12.8334 -0.0001       1.10788  0.0286   0.0457   0.0513    0.0695   0.0000      0.402671   438.7115       12.6261       13.3472       7.79008      -3.11006     -0.254787       1.06582       1.42474       1.53423       1.66756       1.65888       1.64250
  29  15 3368.1187    3.3683  2.0848 12.4633  0.0000       1.27746  0.0361   0.0333   0.0634    0.0477   0.0000      0.249296   440.2558       14.3298       12.2383       6.89966      -6.00643      -7.79060       1.36246       1.79942       1.99283       2.14105       2.13469       2.16395
  29  16 3518.5043    2.8434  3.1190 11.9831  0.0000      0.927676  0.0467   0.0240   0.0815    0.0387   0.0000      0.161129   438.9051       18.7166       10.6732       2.27560     -0.924698      -2.24841       1.70594       2.29182       2.50634       2.67881       2.70406       2.62914
  29  17 3668.2128    2.3502  4.5157 11.3824  0.0000      0.588843  0.0566   0.0167   0.1050    0.0326   0.0000     0.0987275   443.6458       16.6880       9.19295       5.21427       1.97426       2.89160       2.11071       2.72784       2.98276       3.22921       3.19910       3.21937
  29  18 3817.5075    1.9672  6.5010 11.0422 -0.0003      0.413203  0.0759   0.0120   0.1353    0.0258   0.0000     0.0698731   441.6066       17.2988       15.0717       12.7304      -6.08104       3.79740       2.65767       3.62756       3.91195       4.17401       4.14325       4.07907
  29  19 3966.5050    1.6862  9.3346 10.6947  0.0001      0.355404  0.1029   0.0090   0.1816    0.0236   0.0000     0.0535642   438.0195       14.7016       12.5544       7.16441      -11.6924      -2.46108       3.54128       4.73678       5.19126       5.60516       5.59226       5.46972
  29  20 4115.2941    1.4127 12.3720 10.4883 -0.0001      0.385161  0.1454   0.0068   0.2394    0.0219   0.0000     0.0533938   443.1253       14.1684       32.3777       6.04080       5.27134       2.15580       4.44293       6.03916       6.58562       6.97793       6.97879       6.89763
  29  21 4263.6465    1.1597 14.7175 10.4053 -0.0003      0.330450  0.1994   0.0055   0.2969    0.0195   0.0000     0.0648845   439.2390       22.4590       7.90102      -12.6175     -0.120431      -5.32104       5.50825       7.56337       8.09608       8.82252       8.90967       8.62482
  30   3 1376.6191    0.1255  0.0795  9.5145  0.0000       55.9514  0.0078   0.0068   0.0134    0.0225   0.0000       28.2077   440.8540    -0.0408083       19.4819      0.254500      -3.11886      0.663259      0.395317      0.486423      0.537869      0.664970      0.659777      0.617190
  30   4 1581.9383    0.1949  0.1830  9.4680  0.0000       45.4504  0.0094   0.0066   0.0189    0.0273   0.0000       7.86866   441.2003     -0.545224       19.1229      0.255917      -3.10824     -0.129053      0.436272      0.560612      0.644312      0.706077      0.663347      0.677175
  30   5 1770.1219    0.3775  0.3430  9.5506  0.0000       14.3419  0.0120   0.0085   0.0225    0.0341   0.0000       2.15422   439.7679      0.165658       19.5037     -0.133658      -3.32897   -0.00209369      0.609034      0.772455      0.888359      0.968703      0.958054       1.01399
  30   6 1950.0501    0.5773  0.5608  9.5455 -0.0002       8.78097  0.0160   0.0100   0.0289    0.0502   0.0000       1.02823   441.5468      0.417455       19.9914     -0.125396     -0.437884      -1.38280      0.699911      0.966419       1.08289       1.14282       1.20755       1.15825
  30   7 2126.4949    0.8183  0.7469  9.9908  0.0000       6.65223  0.0184   0.0126   0.0348    0.0600   0.0000      0.821351   439.3815      0.440119       18.9608       1.03742      -1.67343     -0.247762      0.737556       1.01959       1.07084       1.16429       1.17640       1.17903
  30   8 2297.5030    1.2296  1.0282 10.2790  0.0000       3.86861  0.0236   0.0162   0.0414    0.0875   0.0000      0.633438   440.8598       2.94436       16.4046       1.88284      -2.39811     -0.618869      0.888261       1.17202       1.29646       1.38553       1.38643       1.36421
  30   9 2462.4711    1.6318  1.0998 11.3971  0.0000       3.65777  0.0255   0.0223   0.0460    0.0688   0.0000      0.671703   440.1970       5.40370       16.4313       5.37782     -0.662338       1.44563      0.973494       1.30587       1.45879       1.57004       1.58158       1.56631
  30  10 2623.7034    2.2576  1.1003 11.8503  0.0000       2.21743  0.0250   0.0302   0.0444    0.0789   0.0000      0.635221   441.0423       5.74023       17.0772       2.46063      -1.55122       1.53154      0.949398       1.25108       1.35907       1.47532       1.41895       1.42434
  30  11 2782.6978    2.9738  1.0364 12.1247  0.0000       1.27558  0.0225   0.0391   0.0414    0.0870   0.0000      0.543783   441.4558       7.10964       15.2479   -0.00253704      -4.64960      -1.01210      0.857285       1.10768       1.19459       1.34150       1.30523       1.27818
  30  12 2939.4294    3.4997  1.0196 12.8647 -0.0001       2.85053  0.0229   0.0477   0.0413    0.0726   0.0000      0.622882   439.5562       8.94899       14.3494       4.01955      0.515794      -2.86302      0.880378       1.13095       1.22337       1.33828       1.30908       1.30699
  30  13 3093.6545    4.0272  1.1824 13.1073  0.0012      0.565267  0.0262   0.0523   0.0474    0.0777   0.0000      0.584758   439.7884       9.23028       16.4501       4.55998      -2.75056      -3.30629      0.973833       1.31380       1.43064       1.48954       1.52567       1.51756
  30  14 3246.3373    3.8680  1.5486 12.9135  0.0000       1.09057  0.0302   0.0440   0.0557    0.0597   0.0000      0.393365   439.7231       10.1624       18.1735       1.71938      -2.13904       2.76213       1.14021       1.52791       1.64588       1.83389       1.81156       1.81582
  30  15 3398.0286    3.2575  2.1916 12.5150  0.0000      0.414686  0.0371   0.0312   0.0655    0.0436   0.0000      0.242267   440.6366       17.1256       13.6847       2.80950      -1.28247      -4.36827       1.34410       1.77560       1.92192       2.09172       2.07902       2.08750
  30  16 3549.3222    2.7091  3.3903 11.9070  0.0000      0.743335  0.0477   0.0215   0.0870    0.0354   0.0000      0.132183   434.3329       17.3187       13.8888       6.89364      -7.57441      -2.32650       1.68039       2.28969       2.49041       2.67104       2.67974       2.66817
  30  17 3700.0058    2.2850  5.0569 11.2297  0.0000      0.733215  0.0605   0.0151   0.1080    0.0310   0.0000     0.0836097   438.9997       17.0555       16.2828       2.42845      -2.30534      0.616293       2.13976       2.81841       3.09934       3.36637       3.37752       3.27960
  30  18 3849.7612    1.9465  7.4369 10.8173  0.0014      0.395931  0.0800   0.0108   0.1421    0.0258   0.0000     0.0583169   438.4483       21.8635       19.8023       7.41943       2.03055      -1.38663       2.81168       3.68521       4.05292       4.34310       4.36904       4.34240
  30  19 3999.2216    1.6189  9.8802 10.6429 -0.0000      0.341435  0.1091   0.0083   0.1881    0.0231   0.0000     0.0540655   441.6777       24.5942       3.40980       8.77219       3.71595     -0.903051       3.53054       4.71872       5.25492       5.52255       5.64192       5.60351
  30  20 4148.4454    1.3914 12.5965 10.4802  0.0006      0.212714  0.1475   0.0065   0.2379    0.0213   0.0000     0.0523659   437.7429       11.2457       14.9090       2.42885       4.36950      -3.98896       4.34633       5.77777       6.40803       6.82806       6.89246       6.72629
  30  21 4297.5671    1.1091 14.8987 10.4266 -0.0007      0.409469  0.2002   0.0054   0.3079    0.0187   0.0000     0.0613882   424.2037       21.1210       7.94538       3.68574      -5.99822      -17.7590       5.32539       7.24980       8.00637       8.50941       8.57960       8.37617
  31   3 1393.1518    0.1266  0.1099  9.5057  0.0000       24.3946  0.0110   0.0060   0.0162    0.0206   0.0000       23.6829   441.1377      0.173302       20.0434      0.487316      -1.95835     -0.898584      0.536023      0.689616      0.768390      0.906111      0.928105      0.963515
  31   4 1599.3503    0.2262  0.2091  9.4604  0.0002       23.5593  0.0099   0.0069   0.0191    0.0265   0.0000       5.47210   440.9350     -0.124382       19.1224       1.02334      -2.52349      -1.08142      0.502073      0.639427      0.730946      0.766707      0.821831      0.818467
  31   5 1788.3066    0.3860  0.4012  9.5047  0.0000       15.5325  0.0127   0.0083   0.0261    0.0361   0.0000       1.91216   440.4451     -0.542307       19.7305      0.671122      -2.87216     -0.375751      0.557999      0.752473      0.827937      0.904698      0.878085      0.837644
  31   6 1969.5196    0.6081  0.5579  9.6178  0.0000       7.69449  0.0144   0.0105   0.0295    0.0518   0.0000      0.970617   439.2017       1.40656       18.8910      0.299545      -1.10787       1.29946      0.664869      0.829729      0.941782      0.982727      0.991809      0.962229
  31   7 2147.1537    0.8905  0.7993  9.9260  0.0000       6.21933  0.0181   0.0130   0.0352    0.0681   0.0000      0.709491   440.6615      0.774283       20.2111      0.927922      -3.86994      -3.74985      0.736956      0.969707       1.09273       1.14147       1.18648       1.17753
  31   8 2319.1243    1.2904  0.9349 10.6987  0.0002       5.41455  0.0208   0.0179   0.0395    0.0707   0.0000      0.684308   440.8463       2.31314       15.8518      0.602762      0.960645     -0.753509      0.802311       1.06522       1.10903       1.22439       1.27062       1.20281
  31   9 2485.1903    1.7333  1.1526 11.3055  0.0000       2.32341  0.0254   0.0224   0.0468    0.0762   0.0000      0.639970   438.5213       3.32935       17.4294     -0.834298     -0.383359       1.85080      0.922632       1.17220       1.29024       1.38818       1.42949       1.40467
  31  10 2648.0221    2.3333  1.1173 11.8991  0.0000       2.34398  0.0242   0.0306   0.0450    0.0796   0.0000      0.570591   438.9835       5.84144       16.8634    -0.0723760      -3.58065      0.716009      0.946711       1.22286       1.34767       1.43065       1.45673       1.47562
  31  11 2808.6115    2.9803  1.1754 12.2277  0.0000       3.04056  0.0251   0.0373   0.0455    0.0848   0.0000      0.584090   439.6577       6.66410       15.4636       2.22048      -1.86582      -1.38617      0.912820       1.21003       1.27908       1.36455       1.41281       1.42851
  31  12 2966.3788    3.7469  1.0210 12.7670  0.0000      0.977709  0.0218   0.0491   0.0396    0.0793   0.0000      0.566122   440.1639       6.83783       17.0104       4.13424      -3.92514     0.0446987      0.844449       1.09844       1.20680       1.31252       1.29347       1.25961
  31  13 3121.6259    3.9836  1.3083 12.9018  0.0000       1.20029  0.0268   0.0479   0.0486    0.0772   0.0000      0.449382   439.8684       11.9214       18.9324       3.27372      -1.13197       1.22285      0.957523       1.29675       1.36357       1.49101       1.47045       1.42877
  31  14 3275.1948    3.7723  1.6114 12.7788  0.0004       1.46111  0.0298   0.0415   0.0549    0.0607   0.0000      0.346360   439.5082       12.5790       11.8681       3.95622     -0.556559     0.0448181       1.11408       1.47806       1.56932       1.69061       1.76237       1.73525
  31  15 3427.8426    3.2005  2.3783 12.3453 -0.0000      0.922174  0.0376   0.0288   0.0681    0.0427   0.0000      0.215909   439.7475       15.4421       12.9297     -0.717305     -0.972936       3.04987       1.34399       1.78560       1.96286       2.07533       2.09250       2.05863
  31  16 3579.8165    2.6501  3.7734 11.6856 -0.0002      0.925848  0.0487   0.0192   0.0890    0.0332   0.0000      0.118858   438.6830       19.4100       14.4768       1.53843      0.768469      -2.17694       1.66894       2.23969       2.46366       2.66337       2.68800       2.64989
  31  17 3731.0738    2.2300  5.4049 11.1876 -0.0000      0.546224  0.0622   0.0140   0.1118    0.0292   0.0000     0.0796358   439.8166       16.0460       10.8229       9.76391      -4.50298      -4.02884       2.11232       2.81378       3.07130       3.28124       3.31559       3.32236
  31  18 3881.4169    1.8559  7.6236 10.9146  0.0000      0.312464  0.0830   0.0103   0.1493    0.0238   0.0000     0.0598553   438.1244       24.4001       18.9994       10.7477      -1.94509      -13.4640       2.70013       3.64390       3.98948       4.24167       4.29917       4.28174
  31  19 4031.7289    1.5427 10.3991 10.6538 -0.0009      0.308430  0.1168   0.0077   0.1988    0.0221   0.0000     0.0550706   433.4702       17.9119       1.87631       5.87155     -0.692726      -2.11316       3.56069       4.79492       5.25343       5.67016       5.72900       5.63718
  31  20 4181.7083    1.3012 13.5098 10.5349 -0.0005      0.208556  0.1657   0.0059   0.2636    0.0198   0.0000     0.0561456   436.2120       19.9871       16.9308       13.8440      -9.58873     -0.398149       4.44039       5.99584       6.65527       7.07792       7.07471       7.00129
  31  21 4331.6850    1.0873 15.5229 10.3997  0.0003      0.430221  0.2051   0.0051   0.3111    0.0182   0.0000     0.0575831   432.9307       21.1121       15.7745       11.0413       6.30264      -21.6858       5.29396       7.14946       7.78831       8.41989       8.49878       8.30375
  32   3 1409.4272    0.1300  0.1174  9.5836  0.0000       35.9593  0.0099   0.0060   0.0172    0.0212   0.0000       21.7742   440.4727      0.155462       20.0604      0.673216      -2.72972     -0.165413      0.547539      0.783778      0.834720      0.828761      0.745486      0.681100
  32   4 1616.4610    0.2336  0.2470  9.4773  0.0000       21.5998  0.0105   0.0066   0.0219    0.0259   0.0000       4.75281   440.8678     -0.266090       20.3445     -0.341633      -3.09193     0.0981011      0.462873      0.550175      0.604158      0.746833      0.650762      0.667535
  32   5 1806.2049    0.4032  0.4111  9.4456 -0.0003       14.5509  0.0126   0.0083   0.0261    0.0373   0.0000       1.68946   440.7053       1.30680       19.8919      -1.34326      -2.29116    -0.0887796      0.610542      0.811993      0.898730      0.902337      0.915655      0.928806
  32   6 1988.7230    0.6287  0.5852  9.5788  0.0000       8.00595  0.0145   0.0103   0.0293    0.0526   0.0000      0.918739   441.0981      0.568014       20.2811      -1.11321      -2.77641      0.162708      0.593818      0.787718      0.877961      0.947396       1.01045      0.964082
  32   7 2167.4575    0.8904  0.8721 10.0599  0.0000       4.86579  0.0194   0.0126   0.0384    0.0652   0.0000      0.724930   439.7013      0.310770       17.7103      0.213433      -3.50000      -1.34012      0.706132      0.948824       1.02400       1.10970       1.09368       1.11021
  32   8 2340.2473    1.3810  0.9856 10.6476  0.0003       4.20338  0.0211   0.0182   0.0394    0.0774   0.0000      0.611241   440.7002       2.12060       18.3395      0.134014     -0.865886      0.128866      0.792518       1.00288       1.12251       1.23954       1.27297       1.27131
  32   9 2507.4894    1.8770  1.1442 11.3696  0.0000       3.12999  0.0249   0.0239   0.0453    0.0789   0.0000      0.624540   441.6311       3.50822       19.2507       1.67210      -4.79671      -4.14325      0.873424       1.19773       1.29912       1.39457       1.40995       1.38317
  32  10 2671.9243    2.4574  1.2317 11.8320 -0.0003       2.27236  0.0254   0.0298   0.0464    0.0746   0.0000      0.534073   441.4276       4.61115       17.2804       2.34698      -2.29441      -1.59008      0.877913       1.20138       1.30310       1.45051       1.42260       1.41772
  32  11 2833.9566    3.1514  1.0350 12.4732  0.0000       2.08017  0.0214   0.0410   0.0412    0.0762   0.0000      0.546212   439.3275       7.70598       14.1194       1.46833      -2.91863      -3.58372      0.823870       1.04914       1.13280       1.25283       1.26466       1.31420
  32  12 2992.9651    3.8998  0.9955 13.0068  0.0000       1.45704  0.0212   0.0516   0.0389    0.0739   0.0000      0.537097   439.6218       7.62972       14.9220       3.10123      -1.87863      -1.27121      0.789468       1.05149       1.15094       1.23742       1.24535       1.19360
  32  13 3149.2368    4.0246  1.3272 12.9409  0.0000       1.59529  0.0262   0.0475   0.0484    0.0692   0.0000      0.475492   438.3492       10.1449       14.7484       3.24460      -3.53390      -2.86726      0.877370       1.20368       1.28660       1.39591       1.38280       1.42531
  32  14 3303.6678    3.7640  1.6702 12.7815  0.0000      0.636026  0.0299   0.0399   0.0554    0.0558   0.0000      0.354114   438.3253       14.3989       14.3246       2.39235     -0.138189      -1.43829       1.02208       1.35936       1.47352       1.62643       1.64520       1.61970
  32  15 3457.1394    3.0383  2.6383 12.2922 -0.0012      0.671809  0.0395   0.0260   0.0731    0.0372   0.0000      0.184666   439.2499       14.1604       11.5496       6.55147      -1.23969      0.598174       1.30129       1.77004       1.89045       2.08311       2.12235       2.08994
  32  16 3609.9753    2.5616  3.9395 11.6809 -0.0000      0.651321  0.0498   0.0181   0.0904    0.0310   0.0000      0.108711   439.3478       19.4230       12.1844       8.14849      -3.34273       2.91119       1.68548       2.32071       2.47053       2.70918       2.74751       2.74572
  32  17 3761.9875    2.1295  5.7813 11.1181  0.0000      0.564868  0.0641   0.0127   0.1175    0.0273   0.0000     0.0722608   437.5965       14.6425       14.0265       7.07570       4.62929       2.50324       2.12857       2.80047       3.10006       3.31354       3.37797       3.32980
  32  18 3913.2754    1.7822  8.2835 10.8073  0.0000      0.392649  0.0890   0.0093   0.1566    0.0232   0.0000     0.0572654   436.6332       21.1343       15.2026       5.34553       1.99821      -1.56572       2.81241       3.78554       4.14851       4.46337       4.55018       4.44964
  32  19 4064.0460    1.5134 11.0910 10.6320 -0.0003      0.306233  0.1244   0.0072   0.2079    0.0213   0.0000     0.0546432   440.6406       25.6663       10.2616      -3.87110       4.53438       6.96489       3.58254       4.79107       5.24524       5.69649       5.72551       5.71242
  32  20 4214.1645    1.2359 13.6318 10.5129  0.0005      0.221896  0.1743   0.0056   0.2646    0.0192   0.0000     0.0599195   441.0011       23.0514       14.7659       3.05211       3.07238       8.29249       4.56041       6.15875       6.76065       7.27001       7.41880       7.26329
  33   4 1633.2482    0.2523  0.2440  9.4712 -0.0002       21.2806  0.0100   0.0068   0.0198    0.0263   0.0000       4.21409   441.5798     -0.147134       20.2058     -0.643821      -1.89303     -0.297383      0.425209      0.599933      0.665125      0.763795      0.704514      0.718702
  33   5 1823.8961    0.4210  0.4321  9.5441  0.0000       12.9510  0.0133   0.0082   0.0255    0.0367   0.0000       1.58091   440.8886    -0.0567936       19.9218     -0.968418      -1.32550      0.867380      0.600228      0.837594      0.896693      0.958940      0.935093      0.882989
  33   6 2007.7507    0.6438  0.6209  9.6203  0.0000       8.93002  0.0154   0.0102   0.0294    0.0529   0.0000      0.945021   441.4583     -0.954300       18.5312      0.661458     -0.213047      0.521893      0.628254      0.822165      0.877747      0.964304       1.01404       1.00487
  33   7 2187.4929    0.9733  0.9319  9.9900  0.0000       5.10844  0.0201   0.0131   0.0382    0.0757   0.0000      0.668048   439.9640       1.50121       21.3447      0.108934      -3.62108     -0.182726      0.742851      0.973701       1.05424       1.16780       1.21513       1.18103
  33   8 2360.9932    1.3919  1.0609 10.7504  0.0000       3.72138  0.0226   0.0178   0.0423    0.0722   0.0000      0.631243   440.8202       3.80269       16.1695     0.0857740      -1.79134     -0.348232      0.792985       1.06839       1.11193       1.25879       1.26319       1.26721
  33   9 2529.3830    1.9565  1.2424 11.2798  0.0000       3.64926  0.0255   0.0232   0.0449    0.0766   0.0000      0.529935   440.4176       5.69624       17.6216       2.53285     -0.931549       1.37788      0.870820       1.16995       1.29595       1.37587       1.38985       1.43777
  33  10 2695.2281    2.6597  1.0436 12.0496  0.0009       2.40999  0.0220   0.0336   0.0401    0.0758   0.0000      0.588967   442.3862       7.71971       16.0301      0.531160      -3.55020      0.665491      0.769730       1.01914       1.10706       1.20418       1.21025       1.27047
  33  11 2858.7921    3.3128  1.0534 12.5329  0.0000       1.93913  0.0216   0.0418   0.0405    0.0758   0.0000      0.653021   439.7683       7.24141       15.9060       3.09267      -2.67415     -0.310015      0.771412       1.04757       1.12103       1.21879       1.28143       1.24536
  33  12 3019.0194    3.8864  1.1227 12.8644  0.0000     0.0937342  0.0234   0.0484   0.0416    0.0802   0.0000      0.538065   441.1476       7.18582       15.7187       2.72281     -0.627846      -2.16486      0.800651       1.05531       1.15770       1.24248       1.24463       1.22844
  33  13 3176.3775    4.0483  1.2672 13.1487  0.0000       1.25833  0.0268   0.0486   0.0458    0.0704   0.0000      0.497997   438.1627       11.5447       15.2026       4.24987      -2.13217     -0.622685      0.932627       1.30178       1.38527       1.50694       1.44997       1.49862
  33  14 3331.7108    3.5901  1.9383 12.6537  0.0000    -0.0303499  0.0327   0.0345   0.0589    0.0472   0.0000      0.294279   440.7643       9.73462       13.2421       3.85631      -1.89144      -1.37405       1.07075       1.42117       1.54206       1.72368       1.67878       1.73445
  33  15 3486.2297    2.9737  2.8847 12.1435  0.0000      0.633763  0.0415   0.0240   0.0739    0.0365   0.0000      0.150134   440.8022       10.8673       15.0468       7.38872     -0.824116      -1.94669       1.34147       1.77828       1.91646       2.07952       2.14877       2.11694
  33  16 3639.6679    2.4913  4.3094 11.5331  0.0000      0.451454  0.0513   0.0163   0.0945    0.0288   0.0000     0.0957103   442.9747       17.7053       16.8474     -0.834753      -4.03443       3.93380       1.67189       2.27546       2.42220       2.68191       2.69446       2.71465
  33  17 3792.6046    2.0622  6.3634 11.1261  0.0000      0.569153  0.0690   0.0119   0.1259    0.0250   0.0000     0.0660614   443.8505       21.9456       18.6615       7.32815      -5.53923      -2.11651       2.23785       2.98931       3.22799       3.52205       3.56422       3.56825
  33  18 3944.5624    1.7428  8.9579 10.7284  0.0000      0.381270  0.0932   0.0086   0.1663    0.0227   0.0000     0.0549549   435.0836       15.0621       17.7969       12.6306      -6.05388      -10.2262       2.80485       3.76951       4.14078       4.48377       4.53497       4.56301
  33  19 4095.9296    1.4504 11.9131 10.6230 -0.0001      0.262021  0.1363   0.0065   0.2237    0.0201   0.0000     0.0544395   442.4682       22.2868       22.4567       11.9364      -2.46626      -2.99271       3.70814       5.02171       5.50350       5.98583       6.06054       6.02581
  33  20 4247.4498    1.1841 14.2793 10.5150 -0.0010      0.471332  0.1827   0.0054   0.2751    0.0182   0.0000     0.0602889   434.3496       31.2530       7.68853       8.56131      -9.42892     -0.364523       4.52920       6.05798       6.67922       7.18258       7.40651       7.41541
  34   2 1207.9925    0.0654  0.0667  9.5967  0.0000       38.2737  0.0123   0.0057   0.0184    0.0184   0.0000       130.903   440.9714     -0.352394       19.9160      0.911002      -1.29310    -0.0345956      0.434593      0.581779      0.683832      0.692766      0.792313      0.748366
  34   3 1441.1779    0.1342  0.1013  9.5197  0.0000       50.6984  0.0084   0.0060   0.0144    0.0216   0.0000       22.3565   440.9979     -0.181885       20.1270     -0.389879      -2.94616      0.330683      0.310884      0.375020      0.548018      0.565436      0.620606      0.638060
  34   4 1649.7579    0.2636  0.2645  9.4292  0.0000       18.9957  0.0108   0.0068   0.0203    0.0283   0.0000       3.63217   440.6505     -0.412568       19.5157      0.776965      -3.25989     -0.650538      0.438382      0.585561      0.614576      0.683018      0.676361      0.685370
  34   5 1841.3155    0.4560  0.4138  9.5549  0.0000       11.2191  0.0122   0.0087   0.0233    0.0378   0.0000       1.46650   441.0395       1.12485       20.3841     -0.377386      -2.25305     -0.897852      0.521459      0.707509      0.781727      0.854919      0.848701      0.838784
  34   6 2026.4791    0.6868  0.6491  9.7258  0.0000       9.05551  0.0154   0.0105   0.0304    0.0533   0.0000      0.904023   440.4541      0.101201       19.8177     -0.383091      -1.68472       1.52212      0.614686      0.833816      0.911633      0.950825      0.955404      0.996730
  34   7 2207.1867    1.0389  0.8620 10.1028  0.0000       6.00791  0.0186   0.0140   0.0348    0.0695   0.0000      0.696517   440.6165       2.65564       19.7860      0.876145      -2.63103     0.0300094      0.683218      0.869973      0.951677       1.05151       1.07665       1.08233
  34   8 2381.3853    1.4749  1.1059 10.8092  0.0000       2.31216  0.0227   0.0183   0.0425    0.0760   0.0000      0.614677   439.4990       3.42123       19.1503       1.13043      -1.38923      -1.87876      0.766042      0.992890       1.08960       1.25125       1.21471       1.25144
  34   9 2550.8638    2.0104  1.2433 11.5427  0.0000       2.40219  0.0252   0.0239   0.0463    0.0712   0.0000      0.521715   440.6344       3.18614       17.8712       2.01368      -2.86782     -0.686717      0.821338       1.11642       1.18205       1.26307       1.32327       1.30836
  34  10 2718.2190    2.6385  1.1909 11.9126 -0.0017       2.51300  0.0240   0.0311   0.0433    0.0828   0.0000      0.547872   444.0224       4.67164       16.4636       1.58294      -3.50370     -0.922860      0.804306       1.04197       1.16893       1.28896       1.29891       1.29903
  34  11 2883.1717    3.4898  1.0597 12.5693  0.0000       1.49951  0.0216   0.0432   0.0398    0.0789   0.0000      0.555420   440.1508       7.85688       17.5903       1.97808     -0.770737      -1.33880      0.756811      0.993079       1.08523       1.17276       1.21313       1.21003
  34  12 3044.7095    4.0625  1.0886 13.0537  0.0000       1.22818  0.0223   0.0504   0.0413    0.0728   0.0000      0.538095   439.8138       10.1182       17.2701       2.47753      -2.18316      0.812953      0.760451       1.00304       1.10722       1.19668       1.17286       1.20539
  34  13 3203.1863    4.0755  1.3329 12.8374  0.0000       1.49749  0.0255   0.0453   0.0453    0.0714   0.0000      0.418776   439.6261       10.5712       15.7724       3.17908      -3.66758     -0.943188      0.823123       1.13305       1.20386       1.33929       1.32703       1.33476
  34  14 3359.6221    3.4994  2.0990 12.5104  0.0000      0.990113  0.0329   0.0319   0.0597    0.0466   0.0000      0.250542   439.6934       10.7591       17.1620       1.41112      -3.41052      -2.17946       1.06227       1.40022       1.51896       1.65241       1.64212       1.67291
  34  15 3514.8631    2.9727  3.1077 11.9119  0.0000      0.536163  0.0414   0.0222   0.0738    0.0370   0.0000      0.139002   441.2539       13.2703       11.0791       5.68886      -3.02177      0.578338       1.30452       1.76039       1.92666       2.06634       2.08290       2.06402
  34  16 3669.3161    2.3851  4.7843 11.4260  0.0000      0.626333  0.0547   0.0149   0.0990    0.0275   0.0000     0.0840495   439.2231       16.6391       16.1977       9.16904      -2.09978      -5.32258       1.73191       2.31239       2.53289       2.78137       2.72220       2.74775
  34  17 3822.9140    1.9964  6.9282 11.0488  0.0000      0.554818  0.0722   0.0108   0.1319    0.0235   0.0000     0.0633082   439.8624       18.7878       13.8946       4.36217     -0.727822      -1.55135       2.20608       2.94551       3.25564       3.55214       3.59029       3.58723
  34  18 3975.3713    1.6722  9.4547 10.7492 -0.0007      0.326598  0.0999   0.0079   0.1765    0.0213   0.0000     0.0562999   438.1935       15.4985       13.1785     -0.426266      -4.14990       4.08475       2.84996       3.88478       4.22935       4.64924       4.70907       4.63152
  34  19 4127.5859    1.3790 11.6009 10.6056 -0.0002      0.351566  0.1346   0.0063   0.2197    0.0197   0.0000     0.0599220   433.0407       14.3957       7.84637       10.1583       13.4856      -3.14710       3.54623       4.76019       5.22061       5.57979       5.69111       5.69175
  35   4 1666.0089    0.2704  0.2511  9.4921  0.0000       29.8112  0.0104   0.0069   0.0187    0.0262   0.0000       3.90818   442.2035      0.443981       19.9071     -0.936587      -2.74007    -0.0495795      0.405225      0.520860      0.623996      0.654887      0.639475      0.665877
  35   5 1858.5229    0.4714  0.5034  9.5814  0.0000       12.0564  0.0144   0.0083   0.0260    0.0393   0.0000       1.31831   441.2860     -0.294120       19.5511       1.12683      -2.72289     -0.652799      0.527055      0.749524      0.811787      0.885100      0.869069      0.896938
  35   6 2044.9720    0.7496  0.6237  9.6650  0.0000       8.74369  0.0142   0.0113   0.0284    0.0573   0.0000      0.827525   441.0558       1.49636       18.8585      0.455308      -1.78833      -1.73042      0.547228      0.712242      0.773826      0.849082      0.826259      0.841405
  35   7 2226.5624    1.0562  0.9373 10.2150  0.0000       4.95962  0.0194   0.0137   0.0384    0.0694   0.0000      0.675070   440.3617       2.58099       20.8616       1.27809      -3.66790      -1.70300      0.686192      0.893983      0.982298       1.07569       1.13038       1.10668
  35   8 2401.4811    1.5315  1.0900 11.0375  0.0000       3.70528  0.0227   0.0190   0.0418    0.0719   0.0000      0.630117   440.8796       3.61821       19.1293      0.694401      -2.26289      0.565425      0.714700      0.965894       1.07653       1.17196       1.18399       1.19991
  35   9 2571.9967    2.1010  1.2156 11.6543  0.0000       1.59078  0.0258   0.0249   0.0438    0.0709   0.0000      0.584291   439.1272       4.16986       20.1128       3.16458      -1.92275      -1.47206      0.836392       1.10300       1.25479       1.34224       1.38648       1.35044
  35  10 2740.7638    2.7922  1.1468 12.0513  0.0000       2.35937  0.0231   0.0332   0.0418    0.0820   0.0000      0.528901   440.7228       6.44722       19.0742       1.09326     -0.572587      0.119006      0.739090      0.999716       1.05174       1.18827       1.17245       1.19990
  35  11 2907.0839    3.5770  1.1397 12.6565  0.0000       1.91779  0.0230   0.0430   0.0421    0.0795   0.0000      0.552922   439.3825       6.33257       18.4449       5.18456      -2.61364      -1.46177      0.732428      0.982518       1.04830       1.16402       1.19016       1.16913
  35  12 3069.9038    4.0990  1.2325 12.8987  0.0000       1.50971  0.0238   0.0473   0.0437    0.0733   0.0000      0.497009   439.7445       7.25916       19.0637       4.75150      -1.91410    -0.0315927      0.760809      0.994948       1.06047       1.15970       1.19395       1.20226
  35  13 3229.5231    3.9426  1.6173 12.7257  0.0000       1.16052  0.0273   0.0394   0.0509    0.0541   0.0000      0.331923   441.1070       9.27841       14.3879       1.40857      -2.51431      -1.31126      0.877343       1.20554       1.27087       1.40202       1.41991       1.42132
  35  14 3387.0568    3.3772  2.2526 12.5410 -0.0005      0.841530  0.0345   0.0298   0.0627    0.0407   0.0000      0.228098   439.4701       15.2381       18.1292       3.55599       5.27949      -2.87180       1.08028       1.41955       1.56952       1.67143       1.74179       1.72638
  35  15 3543.3141    2.8160  3.4982 11.8988  0.0000      0.774945  0.0444   0.0200   0.0799    0.0321   0.0000      0.125239   443.5188       14.6903       9.73280       3.13756       1.30380      0.554882       1.35111       1.81642       1.99218       2.14699       2.16322       2.16783
  35  16 3698.4039    2.3519  5.1003 11.2958  0.0000      0.452909  0.0558   0.0139   0.1000    0.0274   0.0000     0.0768214   442.3259       15.8930       12.2249       3.34343     -0.386888      -5.08439       1.71342       2.30121       2.52482       2.74234       2.80995       2.79821
  35  17 3852.7426    1.9300  7.5243 10.8946  0.0000      0.441939  0.0770   0.0098   0.1375    0.0238   0.0000     0.0572727   437.9659       15.2385       14.4107       5.01778      -7.22981     -0.728948       2.24595       2.99949       3.27976       3.59396       3.66094       3.65692
  35  18 4006.0600    1.6291 10.7564 10.6931  0.0004      0.297965  0.1158   0.0071   0.1928    0.0206   0.0000     0.0539016   439.6062       13.2838       13.8009       1.51939       5.05808      -3.05409       3.02850       4.14408       4.49369       4.95796       5.09028       5.04722
  35  19 4158.8084    1.3412 12.7968 10.5772  0.0001      0.369531  0.1506   0.0057   0.2391    0.0189   0.0000     0.0584943   436.8189       27.2052       13.6498       7.70685       5.23597       4.59493       3.66428       5.06945       5.49373       6.00409       6.06280       6.05068
  36   2 1235.6568    0.0834  0.0595  9.6241  0.0000       68.8092  0.0094   0.0057   0.0138    0.0193   0.0000       86.8897   441.0305     -0.587555       19.8485     -0.639230      -3.46925      -1.29309      0.359472      0.526737      0.650337      0.446731      0.675186      0.578904
  36   3 1471.8519    0.1642  0.1341  9.4966  0.0000       32.6134  0.0074   0.0060   0.0152    0.0214   0.0000       12.2151   441.6638     -0.117753       20.0836      0.479731      -2.37508      0.160476      0.337579      0.441662      0.527627      0.553895      0.606872      0.557027
  36   4 1681.9375    0.2967  0.2744  9.4662  0.0000       15.1174  0.0093   0.0071   0.0208    0.0282   0.0000       2.94162   441.3974     -0.211416       19.6934      0.785866      -1.56135       1.01753      0.384221      0.480073      0.518433      0.555916      0.603124      0.576823
  36   5 1875.4989    0.4943  0.4834  9.6109  0.0000       10.4347  0.0124   0.0086   0.0264    0.0389   0.0000       1.22899   441.4634      0.855801       21.2036    0.00550312      -1.73389      0.864900      0.486958      0.625707      0.714294      0.767771      0.778240      0.765627
  36   6 2063.2101    0.7563  0.7049  9.7219  0.0000       7.76626  0.0151   0.0106   0.0316    0.0560   0.0000      0.804839   440.9491       1.78721       20.9161      0.288383      -4.17165      -2.60020      0.546707      0.715977      0.822216      0.862795      0.892719      0.893690
  36   7 2245.7041    1.1011  0.9181 10.4823 -0.0003       6.47071  0.0195   0.0144   0.0372    0.0625   0.0000      0.722607   440.6901       2.12186       18.9170      0.651497      -3.27380      0.220933      0.659785      0.888363      0.968572       1.03494       1.04743       1.07066
  36   8 2421.3048    1.6310  1.1276 11.0508  0.0000       2.42775  0.0226   0.0195   0.0419    0.0752   0.0000      0.587179   441.7855       1.06998       20.8971       3.64994      -2.84719      -1.09399      0.719010      0.939077       1.02696       1.13797       1.15413       1.16262
  36   9 2592.9772    2.1493  1.2754 11.6144  0.0000       3.51847  0.0247   0.0242   0.0446    0.0649   0.0000      0.502223   440.7919       5.25361       19.6722       2.58066      -4.04901       2.64172      0.786091       1.03744       1.14922       1.23414       1.25282       1.24136
  36  10 2762.9555    2.8853  1.1430 12.4121  0.0000       1.79328  0.0228   0.0349   0.0425    0.0695   0.0000      0.600371   440.6336       5.27364       19.0287       1.12171      -1.94084      -1.04920      0.703611      0.938670       1.00653       1.12990       1.14846       1.15311
  36  11 2930.5290    3.6289  1.1178 12.8116 -0.0001       1.30603  0.0227   0.0432   0.0413    0.0707   0.0000      0.591752   442.1048       5.62793       17.7481       2.12119     -0.939945     -0.367155      0.698712      0.930446      0.999731       1.09675       1.09344       1.10505
  36  12 3094.5942    4.1135  1.2326 13.2186 -0.0010       1.02284  0.0244   0.0484   0.0436    0.0672   0.0000      0.599236   441.0903       10.6322       16.3555       4.54675      -2.18317      0.137031      0.750184      0.990345       1.06742       1.18484       1.17237       1.23181
  36  13 3255.4003    3.8617  1.6094 12.8870  0.0000   0.000142418  0.0273   0.0390   0.0521    0.0534   0.0000      0.338117   439.9244       12.4488       15.5410       1.44313     -0.944783    -0.0758363      0.855329       1.14502       1.23749       1.36361       1.39371       1.39264
  36  14 3414.1952    3.3230  2.4075 12.2978  0.0000      0.956551  0.0341   0.0274   0.0629    0.0399   0.0000      0.174053   438.9857       13.1484       13.8358       3.63389      0.640180      -1.07756       1.05317       1.40577       1.56836       1.69562       1.72109       1.74001
  36  15 3571.3069    2.7046  3.7276 11.7732  0.0000      0.522382  0.0456   0.0182   0.0818    0.0308   0.0000      0.116290   441.0433       15.9586       14.4767       2.26146      -1.09708       1.33276       1.38099       1.86999       2.05740       2.19820       2.26108       2.24865
  36  16 3727.4238    2.2563  5.7005 11.2293 -0.0000      0.574867  0.0599   0.0126   0.1084    0.0255   0.0000     0.0676137   438.4038       11.4567       20.6418       3.51052      -2.76645      -7.64384       1.79250       2.40549       2.58503       2.84872       2.89478       2.88249
  36  17 3882.4026    1.8409  8.3767 10.9130  0.0001      0.484007  0.0854   0.0089   0.1527    0.0221   0.0000     0.0584244   436.0820       17.6331       11.2372       7.40740      -2.25557      -4.22795       2.44185       3.21479       3.61745       3.84229       3.97425       3.96464
  36  18 4036.3515    1.5831 10.6472 10.7053 -0.0000      0.265838  0.1149   0.0069   0.1899    0.0205   0.0000     0.0546340   439.4393       17.7481       26.0539       2.47783      -8.99359      -11.8959       3.00445       4.00285       4.38877       4.76566       4.85941       4.87135
  36  19 4190.3520    1.2854 14.0445 10.5228 -0.0001      0.463273  0.1686   0.0052   0.2571    0.0183   0.0000     0.0601436   439.5773       26.6068       17.5957       5.24029      -5.92346       4.52268       3.85230       5.13437       5.75733       6.10238       6.39156       6.28430
  37   2 1249.1920    0.0750  0.0937  9.5751  0.0000       75.1700  0.0112   0.0053   0.0234    0.0197   0.0000       76.8242   441.7336      0.381821       20.4454     -0.516908      -2.37561     -0.753158      0.413530      0.550718      0.690414      0.709935      0.751233      0.753775
  37   3 1486.8314    0.1626  0.1555  9.5023  0.0000       38.0468  0.0096   0.0058   0.0182    0.0213   0.0000       11.6367   441.6283      0.205315       19.9020      0.446226      -3.35002      0.341874      0.470676      0.660599      0.757133      0.796314      0.773650      0.695059
  37   4 1697.6317    0.3009  0.3276  9.4702  0.0000       19.8480  0.0104   0.0067   0.0235    0.0279   0.0000       2.78336   441.3116    -0.0728281       20.5999      0.711622      -2.49573      0.207784      0.397971      0.526590      0.575429      0.638092      0.664077      0.638151
  37   5 1892.2856    0.5137  0.4906  9.5772  0.0000       10.3043  0.0124   0.0087   0.0254    0.0406   0.0000       1.13359   441.5997      0.177909       20.1458     -0.319591      -1.85093     -0.239368      0.463502      0.611986      0.644955      0.708434      0.760515      0.736028
  37   6 2081.3002    0.7409  0.8131  9.9580  0.0000       8.93494  0.0175   0.0103   0.0357    0.0518   0.0000      0.879876   440.6879       1.85312       19.6111      -1.33684      -1.03451     -0.399095      0.569358      0.756547      0.846050      0.919289      0.949563      0.994780
  37   7 2264.4971    1.1576  0.9995 10.3547  0.0000       4.79579  0.0197   0.0143   0.0393    0.0717   0.0000      0.635055   441.5341       1.97828       20.1991      0.874029      -2.00942     -0.993125      0.636817      0.831925      0.916252       1.02409       1.02538       1.01705
  37   8 2440.9068    1.6553  1.1610 11.2620  0.0002       3.63626  0.0236   0.0199   0.0442    0.0713   0.0000      0.632511   440.6231       2.11143       17.8618       1.32086      -4.43322      0.269803      0.706078      0.965821       1.03697       1.14657       1.15750       1.14929
  37   9 2613.5550    2.3121  1.1980 11.5777  0.0000       2.19893  0.0226   0.0262   0.0420    0.0763   0.0000      0.544936   440.8078       4.99010       18.3062     -0.500614     -0.955118      0.572984      0.682201      0.931637       1.02430       1.10608       1.12088       1.13465
  37  10 2784.7707    3.0333  1.1087 12.4501  0.0007       1.36054  0.0227   0.0363   0.0398    0.0719   0.0000      0.550714   440.8985       6.99815       18.8927       2.37655      -2.27336      0.254540      0.706599      0.960168       1.01281       1.12220       1.15121       1.15359
  37  11 2953.5890    3.7621  1.0922 12.9042  0.0000       2.48684  0.0220   0.0452   0.0405    0.0717   0.0000      0.690937   441.0939       7.42936       19.6274       2.86071      -2.03266      -1.07864      0.754296       1.00839       1.11217       1.18206       1.15705       1.13791
  37  12 3118.7464    4.1172  1.3116 13.0987  0.0000     -0.271740  0.0251   0.0455   0.0444    0.0636   0.0000      0.493970   440.6989       8.53468       17.1776       1.47506      -1.08751      0.419895      0.763878       1.02710       1.10667       1.22603       1.24728       1.23631
  37  13 3281.0369    3.8417  1.8002 12.7442  0.0000      0.888832  0.0294   0.0356   0.0520    0.0477   0.0000      0.263120   439.0471       11.3254       19.2219       6.44951      -2.65985     -0.398537      0.871672       1.17591       1.26625       1.40857       1.39411       1.42118
  37  14 3440.7692    3.1935  2.5285 12.3985  0.0000      0.247207  0.0360   0.0257   0.0651    0.0357   0.0000      0.186595   441.5816       13.6187       17.8795       3.36987      -1.44716       1.24809       1.08073       1.44384       1.54362       1.70783       1.77602       1.75756
  37  15 3599.1138    2.6471  3.9951 11.6525  0.0000      0.735485  0.0462   0.0170   0.0837    0.0298   0.0000     0.0978685   441.7277       17.1094       12.4722       3.97753     -0.589275      0.823383       1.34848       1.82572       2.01013       2.18906       2.22677       2.25765
  37  16 3755.8288    2.2133  5.9251 11.1718  0.0000      0.366900  0.0610   0.0120   0.1093    0.0252   0.0000     0.0662962   441.7376       15.0053       12.8858       6.01039      0.536680      0.374816       1.80746       2.44871       2.69226       2.88077       3.00938       2.99723
  37  17 3911.5930    1.8006  8.4736 10.9165 -0.0005      0.451717  0.0866   0.0085   0.1537    0.0213   0.0000     0.0582304   438.0761       12.9212       16.7077       8.38150      -6.82354      -9.97263       2.27659       3.10883       3.40655       3.69168       3.73865       3.83771
  37  18 4066.3166    1.5243 11.4048 10.7186  0.0002      0.261219  0.1250   0.0063   0.2029    0.0194   0.0000     0.0575671   437.7085       15.4136       14.8291       6.08307      -2.78398      -5.53421       3.03143       4.10700       4.57020       4.89969       5.04345       5.05914
  38   2 1262.5487    0.0887  0.1001  9.6056  0.0000       53.5607  0.0101   0.0052   0.0201    0.0186   0.0000       56.7857   441.5954     -0.190434       21.3160      0.101280      -3.19910      0.565811      0.370465      0.468003      0.564456      0.505438      0.635288      0.629431
  38   3 1501.5511    0.1624  0.1606  9.5258  0.0000       35.4019  0.0084   0.0056   0.0168    0.0216   0.0000       11.1516   441.5161     -0.329279       20.8347    -0.0310340      -2.90737   -0.00481118      0.309238      0.411673      0.453552      0.503358      0.539032      0.541371
  38   4 1713.0851    0.3256  0.3065  9.4592  0.0000       17.4566  0.0099   0.0071   0.0201    0.0290   0.0000       2.49651   440.9814     -0.640071       20.0470      0.473549      -2.99902      0.629676      0.381354      0.509607      0.554113      0.582261      0.597373      0.587361
  38   5 1908.8847    0.5327  0.5617  9.5503  0.0000       10.4824  0.0138   0.0085   0.0265    0.0425   0.0000       1.05289   441.9013      -1.50176       20.7960      0.610659      -1.46092     -0.168743      0.496094      0.681373      0.750655      0.767729      0.808796      0.798236
  38   6 2099.1095    0.8050  0.7757  9.8307  0.0000       7.76354  0.0163   0.0109   0.0320    0.0602   0.0000      0.739202   440.4157       1.41745       19.9199       1.37679     -0.668710      0.624849      0.558496      0.752348      0.856356      0.957157      0.953676      0.942152
  38   7 2283.0864    1.1892  1.0088 10.6503  0.0001       4.96783  0.0208   0.0148   0.0385    0.0632   0.0000      0.669998   441.6766       1.74708       20.0220     -0.143048      -1.58780     -0.392629      0.630467      0.869097      0.911333       1.04526       1.06994       1.08693
  38   8 2460.2172    1.7296  1.2074 11.2139 -0.0000       4.83539  0.0240   0.0199   0.0421    0.0701   0.0000      0.642089   442.2465       2.88536       18.2906       1.12125      -1.96290     -0.365390      0.685171      0.935011      0.991500       1.12462       1.12282       1.13371
  38   9 2633.8916    2.3538  1.1901 11.8824  0.0014      0.668840  0.0231   0.0270   0.0426    0.0721   0.0000      0.592895   440.7865       6.11683       19.0209       1.48433      -4.24346      0.851144      0.692233      0.920507      0.994553       1.10378       1.10643       1.12216
  38  10 2806.3318    3.1121  1.1160 12.6047 -0.0001       1.51361  0.0221   0.0367   0.0401    0.0668   0.0000      0.520007   441.4354       5.97461       18.7476       2.15245      -2.54640      0.196575      0.687142      0.883046      0.972465       1.07369       1.10028       1.11962
  38  11 2976.2139    3.8715  1.0884 12.9785  0.0000       1.72530  0.0214   0.0458   0.0394    0.0709   0.0000      0.592685   441.7216       10.1892       17.3811       3.36235      -1.86296      0.610989      0.673195      0.880158      0.970762       1.05445       1.08105       1.09810
  38  12 3142.6151    4.1104  1.2752 13.2110  0.0000      0.582810  0.0234   0.0459   0.0452    0.0610   0.0000      0.515153   442.0479       7.91991       14.9621       3.39512     -0.453039      -1.72083      0.716306      0.926276       1.01533       1.11156       1.08914       1.15859
  38  13 3306.0703    3.7476  1.9294 12.7718 -0.0003      0.569070  0.0311   0.0335   0.0529    0.0434   0.0000      0.262792   439.4672       10.5671       16.6766       5.48261      -2.22827      -1.09224      0.882856       1.19778       1.29664       1.42354       1.46633       1.47668
  38  14 3467.1845    3.1386  2.8375 12.1752 -0.0001      0.610569  0.0379   0.0231   0.0671    0.0344   0.0000      0.157331   438.3064       11.3070       13.5809       1.89591       2.61913      -2.91949       1.07287       1.44304       1.59587       1.70452       1.80474       1.77013
  38  15 3626.3576    2.5604  4.3177 11.6928  0.0001      0.447770  0.0487   0.0158   0.0872    0.0267   0.0000     0.0950896   439.5416       16.2096       15.8093       4.24101      0.419395      -3.61817       1.39159       1.84435       2.05161       2.23509       2.25551       2.28411
  38  16 3784.0876    2.1212  6.3162 11.1568  0.0000      0.386418  0.0637   0.0110   0.1165    0.0233   0.0000     0.0632726   442.1371       10.5536       7.36968       7.48529      -4.35736      -4.43779       1.75856       2.34163       2.57397       2.79350       2.88832       2.89176
  38  17 3940.6482    1.7744  9.2275 10.8061 -0.0004      0.492415  0.0930   0.0078   0.1601    0.0213   0.0000     0.0556436   434.3082       17.2504       20.6604       5.89541      -11.5286      -1.97155       2.40362       3.23388       3.55037       3.88749       4.05226       4.03867
  38  18 4095.6871    1.4350 11.8108 10.7248 -0.0003      0.192142  0.1352   0.0059   0.2154    0.0189   0.0000     0.0625861   434.5058       20.4021       11.4393       9.43199      -2.15938      -10.3003       3.10498       4.21007       4.60536       4.94630       5.11926       5.17866
  39   2 1275.7541    0.0825  0.1096  9.5410  0.0000       21.7278  0.0105   0.0050   0.0261    0.0174   0.0000       56.1177   441.5812     -0.716274       20.2862      0.220799      -1.47403     -0.216934      0.376445      0.474657      0.569885      0.569709      0.647809      0.691300
  39   3 1516.0604    0.1838  0.1362  9.4663  0.0000       35.0811  0.0079   0.0061   0.0136    0.0223   0.0000       9.77873   441.7602      0.243658       19.7758     -0.922569      -2.82027      0.450815      0.268282      0.406346      0.456623      0.482227      0.481055      0.476680
  39   4 1728.2954    0.3511  0.3290  9.5050  0.0000       18.9115  0.0103   0.0073   0.0200    0.0287   0.0000       2.28983   441.1681       1.12571       19.3950      0.242682      -2.65095       1.33342      0.389195      0.496302      0.548726      0.604087      0.652368      0.644765
  39   5 1925.2591    0.5550  0.5765  9.5308  0.0000       7.37060  0.0134   0.0084   0.0273    0.0436   0.0000       1.01047   440.2752      0.110263       19.8709     -0.606036      -2.81724     -0.345711      0.451242      0.573387      0.683166      0.708805      0.732776      0.703084
  39   6 2116.7006    0.8575  0.7577  9.9037  0.0000       6.88404  0.0155   0.0114   0.0313    0.0593   0.0000      0.722989   442.0062       1.34300       19.5042      0.798317      -1.44688      -1.28658      0.519847      0.688164      0.743447      0.818014      0.855236      0.838960
  39   7 2301.4571    1.2426  1.0275 10.7196  0.0000       5.04258  0.0210   0.0151   0.0382    0.0620   0.0000      0.664481   440.8902       1.72223       19.5248       1.54153      -1.41350      -1.24414      0.636000      0.801901      0.903297      0.983837      0.996521       1.03352
  39   8 2479.2399    1.7956  1.2157 11.3383  0.0004       2.44931  0.0238   0.0202   0.0431    0.0644   0.0000      0.583220   440.8119       4.04268       19.6856      0.981132      -2.51319      0.317209      0.661142      0.901639      0.954356       1.04628       1.07886       1.10003
  39   9 2654.0852    2.4850  1.1911 11.9590 -0.0003       2.67019  0.0228   0.0280   0.0415    0.0674   0.0000      0.558784   441.4761       6.45494       20.7891      0.942437      -2.61559      -1.41270      0.635143      0.866819      0.937464       1.01419       1.04386       1.08846
  39  10 2827.5221    3.2407  1.1953 12.4295  0.0000       1.05481  0.0223   0.0362   0.0414    0.0711   0.0000      0.508588   442.1349       5.79911       19.7842     -0.496471      -1.91774     -0.867565      0.646114      0.871534      0.955905       1.03809       1.02041       1.06848
  39  11 2998.4618    3.9201  1.1495 13.0582  0.0000       2.62627  0.0225   0.0454   0.0411    0.0660   0.0000      0.627603   440.3708       8.68983       18.7998      0.888162      -2.14071      -1.33032      0.632624      0.829649      0.873438       1.00418       1.02560       1.03500
  39  12 3166.0100    4.1424  1.4146 13.0208  0.0000      0.236292  0.0250   0.0428   0.0455    0.0563   0.0000      0.461460   440.2829       7.81125       15.4414       1.24244      -2.59050      -3.86371      0.710889      0.957323       1.02840       1.12201       1.15024       1.18686
  39  13 3330.7937    3.6763  1.8999 12.8349  0.0000      0.478195  0.0307   0.0335   0.0535    0.0422   0.0000      0.258513   441.4534       10.1887       15.5286       4.51841     -0.580804    -0.0801226      0.871626       1.16675       1.28597       1.41848       1.46168       1.48850
  39  14 3493.2251    3.0068  3.2464 12.0443 -0.0000      0.961952  0.0402   0.0207   0.0732    0.0302   0.0000      0.134240   440.8932       15.0221       16.7268       4.82520      -3.43944      -5.42288       1.12550       1.49569       1.65028       1.77783       1.83093       1.84330
  39  15 3653.4167    2.4809  4.7914 11.4909 -0.0002      0.469041  0.0513   0.0141   0.0935    0.0252   0.0000     0.0907632   441.5783       15.1174       17.8353       2.17454     -0.553373      -2.89412       1.42073       1.89041       2.06838       2.25747       2.31656       2.33462
  39  16 3811.9087    2.0639  7.0234 11.0322 -0.0002      0.285660  0.0699   0.0101   0.1231    0.0227   0.0000     0.0596370   441.3586       16.6342       16.1950       2.51961      -2.13687      -2.77095       1.84240       2.46900       2.74993       3.01847       3.08576       3.09878
  39  17 3969.2518    1.7197 10.0136 10.7092  0.0006      0.298381  0.1038   0.0070   0.1717    0.0208   0.0000     0.0538576   430.9908       24.2826       12.6619       6.16519    -0.0784984       3.39319       2.49727       3.40464       3.72753       4.09038       4.20961       4.22708
  39  18 4125.8188    1.3861 12.2498 10.6411 -0.0006      0.412857  0.1422   0.0056   0.2214    0.0185   0.0000     0.0594504   439.8729       24.8487       2.19360       6.00249       1.06196       6.75764       3.12294       4.20175       4.66833       5.07722       5.26276       5.25808
  40   2 1288.7353    0.0935  0.0879  9.5530  0.0000       54.3948  0.0092   0.0051   0.0163    0.0181   0.0000       52.6700   441.2846     -0.440125       20.2056      0.328200      -2.64602     -0.817764      0.330938      0.452112      0.518898      0.487373      0.490388      0.464451
  40   3 1530.3356    0.1962  0.1607  9.4392  0.0000       42.1701  0.0075   0.0060   0.0145    0.0232   0.0000       8.08009   441.7616      0.213052       20.2578    -0.0986997      -3.18857      0.866974      0.273131      0.371555      0.428301      0.464420      0.478266      0.493784
  40   4 1743.2862    0.3711  0.3649  9.4584  0.0000       14.0230  0.0106   0.0071   0.0210    0.0306   0.0000       1.92994   441.4321      0.182342       20.6428      0.553564      -2.37422    -0.0339451      0.372077      0.498989      0.528559      0.580605      0.577684      0.580036
  40   5 1941.5363    0.5760  0.5669  9.6595  0.0000       11.2425  0.0132   0.0087   0.0260    0.0412   0.0000       1.05538   441.9785       1.20509       18.8629      0.497638      -2.62915      0.794317      0.441025      0.572723      0.645567      0.697774      0.741458      0.733464
  40   6 2134.0760    0.8836  0.7976 10.0325  0.0000       6.76741  0.0166   0.0114   0.0315    0.0581   0.0000      0.745667   441.9123      0.557202       19.5005    -0.0250559      -1.75370      -1.83106      0.526360      0.687876      0.760353      0.849885      0.853823      0.830488
  40   7 2319.4644    1.2858  1.0999 10.7500  0.0000       3.69252  0.0217   0.0152   0.0410    0.0677   0.0000      0.630030   440.9159       2.78631       19.2539       1.82099      -1.23263       1.19199      0.641585      0.858470      0.943688       1.07140       1.11150       1.11286
  40   8 2498.1290    1.8919  1.1992 11.2117  0.0000       3.32553  0.0224   0.0209   0.0411    0.0750   0.0000      0.535726   440.9052       5.51003       19.6058       1.46261      -3.22344     -0.300411      0.658951      0.874212      0.963628       1.07895       1.13917       1.12863
  40   9 2674.0162    2.6023  1.1916 12.0275  0.0026       2.13981  0.0225   0.0289   0.0415    0.0714   0.0000      0.563188   440.3900       4.47536       20.3450       2.29364      -1.47419      -2.36043      0.616819      0.827178      0.895300       1.00232       1.00260       1.03270
  40  10 2848.5507    3.3239  1.1016 12.7667  0.0000       1.98341  0.0213   0.0383   0.0396    0.0613   0.0000      0.603409   441.1517       6.92948       20.3534       3.56124      -2.09935     -0.838695      0.603756      0.813891      0.891539      0.994350       1.01878       1.04460
  40  11 3020.3798    4.0863  1.2392 12.8208  0.0037       1.37850  0.0222   0.0440   0.0408    0.0735   0.0000      0.492138   441.0135       7.80391       17.8845       2.59602      -3.77920      -1.17452      0.614781      0.824299      0.905168      0.991677       1.00729       1.02861
  40  12 3189.0800    4.0969  1.5177 13.1292  0.0000       1.10878  0.0266   0.0410   0.0474    0.0511   0.0000      0.404817   442.1470       10.3426       18.3094       2.82522      -4.26057     -0.241296      0.740776      0.994630       1.08245       1.17149       1.19968       1.21387
  40  13 3355.0773    3.5818  2.1306 12.6658  0.0001      0.708372  0.0317   0.0298   0.0561    0.0380   0.0000      0.241255   442.5351       11.4903       15.9420       3.10631     -0.571291      -2.12130      0.858468       1.19799       1.27187       1.42875       1.41673       1.46028
  40  14 3518.6761    2.9354  3.3871 12.0515  0.0000      0.674844  0.0416   0.0196   0.0733    0.0290   0.0000      0.128923   439.2996       11.4681       14.7114       6.01987      -4.15164      0.330661       1.10475       1.50099       1.64472       1.83341       1.92035       1.91580
  40  15 3680.1232    2.4180  5.2233 11.4017  0.0000      0.597948  0.0538   0.0130   0.0975    0.0242   0.0000     0.0794365   439.8015       12.4217       15.2460      -2.30998      -2.26769      -1.98015       1.42619       1.92153       2.13665       2.29188       2.35657       2.38248
  40  16 3839.4679    1.9830  7.2147 11.1012  0.0004      0.276824  0.0732   0.0096   0.1281    0.0218   0.0000     0.0639040   442.6248       24.2392       13.2901       2.83364       8.75829       2.37474       1.89308       2.53992       2.78702       3.10275       3.17238       3.22245
  40  17 3997.7820    1.6571 10.4042 10.7505 -0.0003      0.337045  0.1088   0.0066   0.1794    0.0199   0.0000     0.0564000   438.0386       23.2164       24.5705       11.5618      -2.87237      -11.2310       2.49257       3.32137       3.73081       4.05235       4.12526       4.20934
  40  18 4154.8280    1.3773 13.4745 10.6321  0.0002      0.413441  0.1546   0.0051   0.2303    0.0171   0.0000     0.0583902   439.0982       22.1225       13.8344      0.517743      -1.60880     -0.947635       3.14768       4.30949       4.73492       5.15975       5.32249       5.39407
  41   3 1544.3943    0.2008  0.1634  9.4660  0.0000       52.2351  0.0071   0.0060   0.0150    0.0232   0.0000       8.09318   441.9607     -0.228752       20.7596      0.693587      -2.66710     -0.149834      0.257419      0.323269      0.335341      0.390358      0.368468      0.403824
  41   4 1758.0935    0.3843  0.3455  9.5835  0.0000       17.7773  0.0102   0.0075   0.0201    0.0291   0.0000       2.01371   440.9669     -0.426905       20.0113      0.538357      -2.69477     -0.140664      0.376753      0.496766      0.528426      0.567881      0.601327      0.636294
  41   5 1957.5550    0.6124  0.6245  9.6561  0.0000       8.53831  0.0138   0.0089   0.0279    0.0475   0.0000      0.924511   441.2414      0.747588       20.1345     -0.322730      -2.38176     -0.713721      0.451272      0.590885      0.642323      0.708283      0.725403      0.747068
  41   6 2151.2880    0.9099  0.8915 10.1301  0.0000       7.70711  0.0179   0.0114   0.0346    0.0578   0.0000      0.729578   442.6595      0.497329       20.2072     -0.364352      -2.62178      0.243716      0.531258      0.704864      0.790655      0.828438      0.851436      0.875666
  41   7 2337.3370    1.3780  1.0702 10.7225  0.0000       4.39102  0.0208   0.0158   0.0378    0.0716   0.0000      0.604174   439.8022       1.95419       20.7425       1.35720      -4.75397      -1.08159      0.597768      0.783468      0.858902      0.953626       1.00091       1.02971
  41   8 2516.7660    1.9749  1.3070 11.1426  0.0000       2.76632  0.0237   0.0204   0.0408    0.0743   0.0000      0.478511   440.9530       4.52403       19.7675      0.912708      -2.65620     -0.681186      0.649847      0.870320      0.950594       1.04227       1.05473       1.08591
  41   9 2693.7377    2.7004  1.1865 12.1961  0.0000       1.99949  0.0227   0.0300   0.0411    0.0687   0.0000      0.575527   440.4109       5.79230       20.3999    -0.0221989      -2.86359    -0.0569015      0.607275      0.810538      0.866597      0.971611      0.997615       1.01715
  41  10 2869.2234    3.4266  1.1475 12.7150  0.0000       1.96377  0.0215   0.0385   0.0407    0.0686   0.0000      0.579603   442.1887       5.27937       19.5407       2.39847      -1.92746     -0.834502      0.603961      0.829731      0.903030       1.03926       1.06556       1.07374
  41  11 3041.9334    4.1086  1.2347 13.0369  0.0000       1.01232  0.0226   0.0443   0.0403    0.0657   0.0000      0.511484   441.7917       6.70795       20.6572       2.27005      -1.32796      -2.81787      0.639520      0.855520      0.944220       1.04278       1.04099       1.06739
  41  12 3211.6881    3.9519  1.6543 12.8967  0.0000      0.631806  0.0271   0.0367   0.0485    0.0490   0.0000      0.346987   440.8857       11.9225       19.1894       5.13653      -3.02071      0.227640      0.732825      0.990434       1.03721       1.16192       1.22953       1.22446
  41  13 3378.9142    3.4999  2.2812 12.6086  0.0000      0.560171  0.0326   0.0280   0.0584    0.0367   0.0000      0.213402   441.9139       12.1397       16.6773       5.87242      -1.16297      -1.01076      0.858222       1.15985       1.28488       1.38956       1.42772       1.44507
  41  14 3543.8251    2.9147  3.5861 11.8802  0.0000      0.772251  0.0414   0.0183   0.0750    0.0290   0.0000      0.116497   440.7974       13.8346       16.2101       2.02524     -0.101170      -3.08323       1.09114       1.45774       1.57948       1.74378       1.78660       1.80928
  41  15 3706.2554    2.3441  5.6080 11.3797  0.0000      0.459421  0.0565   0.0121   0.1025    0.0228   0.0000     0.0738850   436.4719       13.6068       14.9869       3.90077       2.46025      -7.41353       1.44436       1.98634       2.14345       2.35844       2.45937       2.46757
  41  16 3866.9397    1.9329  7.8690 11.0390  0.0000      0.495663  0.0782   0.0088   0.1372    0.0212   0.0000     0.0606923   438.4257       15.9120       18.8010       4.51948      -2.67285      -1.30501       1.91607       2.58654       2.83404       3.12123       3.25489       3.30742
  41  17 4025.8354    1.6085 11.0968 10.7634 -0.0005      0.352741  0.1182   0.0061   0.1874    0.0191   0.0000     0.0626080   438.2423       12.7168       14.9009      -2.33341      -3.82572      -2.44936       2.62668       3.48978       3.88003       4.26368       4.38228       4.48807
  42   2 1314.2419    0.0934  0.0911  9.5215  0.0000       38.3396  0.0079   0.0048   0.0168    0.0174   0.0000       49.3462   441.8980      0.203405       21.1140      0.136190      -2.33248     -0.128257      0.313592      0.426830      0.486922      0.534248      0.551313      0.488122
  42   3 1558.2215    0.1988  0.1786  9.5410  0.0000       36.2055  0.0082   0.0058   0.0159    0.0215   0.0000       7.91841   442.1637      0.356070       20.2012    -0.0819755      -2.86956     -0.914754      0.312718      0.418162      0.446867      0.456579      0.487589      0.507253
  42   4 1772.6867    0.3963  0.4202  9.4688  0.0000       13.1059  0.0114   0.0071   0.0225    0.0319   0.0000       1.62178   441.7797    -0.0233954       19.8909    0.00240601      -2.80539     -0.341203      0.369443      0.489282      0.553409      0.599754      0.582863      0.611266
  42   5 1973.4642    0.6202  0.6188  9.7560  0.0000       10.9477  0.0139   0.0089   0.0272    0.0426   0.0000      0.997586   442.1157     -0.339241       20.0955     0.0156388      -2.41207      0.305124      0.452450      0.606524      0.661440      0.718511      0.727328      0.770903
  42   6 2168.2534    0.9227  0.8813 10.2106  0.0000       6.63019  0.0177   0.0114   0.0337    0.0563   0.0000      0.721384   441.2231       2.57440       19.5434      0.931136      -1.26666       1.21952      0.515285      0.673415      0.759160      0.819447      0.843707      0.864409
  42   7 2354.9906    1.4034  1.1557 10.8337 -0.0004       4.08539  0.0225   0.0156   0.0407    0.0665   0.0000      0.653423   441.8349       2.34705       20.7335       3.52143      -3.45767      0.101504      0.593977      0.804094      0.875191      0.967520      0.993072       1.00638
  42   8 2535.2672    1.9753  1.2092 11.6340  0.0000       2.37060  0.0231   0.0217   0.0415    0.0634   0.0000      0.555267   441.4592       3.88982       19.7723       1.85669      -2.64632     -0.564809      0.605152      0.823755      0.901876      0.966401       1.00481       1.04235
  42   9 2713.3339    2.7335  1.2441 12.1688  0.0000       2.75841  0.0225   0.0293   0.0416    0.0618   0.0000      0.515120   441.5086       4.84636       19.1520       1.06791      -1.90831      -1.82501      0.606278      0.816313      0.900514      0.992113       1.01626       1.04340
  42  10 2889.6840    3.5395  1.2086 12.6128  0.0000       1.96460  0.0214   0.0379   0.0413    0.0695   0.0000      0.537929   441.4088       6.08758       20.3471       3.27039      -2.46337      0.373442      0.581742      0.756414      0.849054      0.931416      0.957278      0.952870
  42  11 3063.2195    4.1475  1.2496 13.1454  0.0004      0.983533  0.0224   0.0442   0.0415    0.0607   0.0000      0.506063   441.3938       7.42453       18.7509       2.01696      -2.28622      -2.21750      0.596871      0.791459      0.856476      0.943525      0.929486      0.979950
  42  12 3234.0465    3.9682  1.5559 13.1909  0.0000      0.950710  0.0267   0.0387   0.0474    0.0460   0.0000      0.388034   443.3928       10.1002       18.0985       3.57612      -1.31593      -1.93359      0.714617      0.978308       1.05266       1.16860       1.16885       1.19342
  42  13 3402.4593    3.4578  2.5176 12.4163  0.0000      0.750604  0.0339   0.0255   0.0594    0.0344   0.0000      0.182325   442.3484       11.7174       18.5035       4.76013      -2.67785     0.0301720      0.889436       1.20431       1.35670       1.42471       1.47942       1.49661
  42  14 3568.6759    2.7692  3.8545 11.8614  0.0000      0.925848  0.0430   0.0170   0.0798    0.0269   0.0000      0.113174   440.7947       12.4227       16.9386       4.06219      -1.58403      -6.49928       1.12128       1.49891       1.67167       1.82987       1.88413       1.91710
  42  15 3732.2294    2.2637  6.0345 11.3073  0.0000      0.475058  0.0598   0.0112   0.1081    0.0221   0.0000     0.0736077   440.6211       15.7324       16.3438       1.96615      -9.21414      -4.13337       1.49639       1.99952       2.21864       2.43534       2.49630       2.53029
  42  16 3893.7755    1.8539  8.7452 10.9701 -0.0002      0.373038  0.0885   0.0079   0.1507    0.0206   0.0000     0.0624515   439.8708       15.8025       19.5467       3.74356      -6.43706      -1.77002       2.03307       2.77385       3.03856       3.29854       3.44129       3.44052
  42  17 4053.4556    1.5569 11.8108 10.7525  0.0003      0.221945  0.1296   0.0057   0.1978    0.0181   0.0000     0.0616024   435.6319       22.7396       16.9616       6.50141      -2.95124      -2.73876       2.66571       3.60121       4.01345       4.34658       4.46873       4.58333
  43   2 1326.7587    0.1042  0.0965  9.5396  0.0000       82.3869  0.0079   0.0050   0.0149    0.0192   0.0000       37.4166   441.9338     -0.574195       20.0287     -0.137842      -2.82576     -0.278608      0.258503      0.361108      0.384183      0.409052      0.455029      0.429285
  43   3 1571.8237    0.2152  0.2131  9.4817  0.0000       23.3758  0.0085   0.0056   0.0170    0.0215   0.0000       5.77613   441.4307     -0.309256       20.4170     -0.664395      -2.01976      0.650406      0.289539      0.374606      0.431846      0.479338      0.487345      0.497323
  43   4 1787.0903    0.4020  0.4391  9.5209 -0.0000       12.6792  0.0114   0.0070   0.0233    0.0316   0.0000       1.55306   441.6591    -0.0954965       20.7892       1.04812      -1.60428    -0.0318992      0.370346      0.486097      0.548299      0.613656      0.609209      0.641460
  43   5 1989.1561    0.6528  0.6245  9.7473  0.0006       8.81676  0.0134   0.0090   0.0266    0.0445   0.0000      0.917826   441.6346      0.708529       18.9427       2.29381      -4.05098     -0.813175      0.419088      0.551807      0.621242      0.658191      0.678926      0.726685
  43   6 2185.0336    0.9965  0.9371 10.0848  0.0000       6.16325  0.0174   0.0117   0.0350    0.0642   0.0000      0.648716   440.8861       2.27950       20.5796       1.16367      -4.48685      -1.53157      0.488765      0.642408      0.691581      0.774164      0.807030      0.797354
  43   7 2372.4302    1.4596  1.2164 10.8229  0.0000       4.63142  0.0226   0.0157   0.0414    0.0677   0.0000      0.576869   441.7515       1.48660       18.6041       1.49306      -2.83322      0.536640      0.579336      0.774141      0.859989      0.957622      0.993379      0.999106
  43   8 2553.5804    2.1219  1.1667 11.6992  0.0000       3.34032  0.0219   0.0233   0.0399    0.0670   0.0000      0.597200   442.2079       3.91870       19.5039       1.20584     -0.792277      -2.81856      0.573644      0.785279      0.865415      0.957085      0.985745      0.996394
  43   9 2732.6133    2.8195  1.2220 12.1888  0.0000       1.42015  0.0218   0.0298   0.0405    0.0667   0.0000      0.535432   441.1357       5.80570       18.2218       1.00005      -3.09507      -2.37152      0.563275      0.752734      0.835275      0.931684      0.960667       1.01217
  43  10 2909.9320    3.6483  1.2269 12.8056  0.0000       1.55085  0.0223   0.0387   0.0398    0.0645   0.0000      0.523527   441.2129       7.01707       20.4561       1.97703      -2.56228      0.241662      0.573673      0.767814      0.825096      0.935385      0.947920      0.961568
  43  11 3084.2986    4.1935  1.3242 13.1575  0.0005       1.10451  0.0232   0.0435   0.0432    0.0595   0.0000      0.512301   440.4192       7.43006       19.3201      0.354597     -0.839049      0.591803      0.598146      0.807569      0.884566      0.968652       1.00445       1.01234
  43  12 3256.0045    3.9770  1.6973 13.0307  0.0001      0.513361  0.0266   0.0364   0.0497    0.0446   0.0000      0.319443   442.1254       10.0059       18.5111       1.52368      -4.04618      -1.01068      0.677231      0.925597      0.960865       1.09431       1.12464       1.14554
  43  13 3425.6357    3.3074  2.5756 12.5064  0.0000       1.03450  0.0345   0.0245   0.0623    0.0324   0.0000      0.181634   441.9152       11.3354       15.3414       1.69737      -1.36742      -1.20530      0.882762       1.15456       1.25938       1.38872       1.45583       1.49628
  43  14 3593.1364    2.6992  4.1449 11.7626  0.0000      0.896503  0.0460   0.0159   0.0799    0.0264   0.0000      0.103256   442.0780       10.8790       16.7119       3.10083      -2.27123     -0.681452       1.16504       1.59056       1.72650       1.90046       1.93823       1.97667
  43  15 3757.9062    2.2139  6.4378 11.2357 -0.0005      0.564123  0.0637   0.0105   0.1119    0.0222   0.0000     0.0693333   441.6800       12.6539       16.9869       3.77091      -2.24423      -4.19567       1.52245       2.07298       2.29820       2.53161       2.60754       2.62995
  43  16 3920.4850    1.8324  9.3426 10.9175  0.0006      0.455917  0.0940   0.0073   0.1553    0.0200   0.0000     0.0628710   439.2993       17.9944       12.3883       4.21268      -3.06209      -2.65134       2.05777       2.77658       3.08155       3.34426       3.50448       3.53707
  43  17 4080.9059    1.4884 12.4470 10.7765 -0.0011      0.178244  0.1422   0.0053   0.2129    0.0172   0.0000     0.0622668   439.2230       9.30010       15.0212       2.61479      -8.84152      -6.59162       2.74547       3.74445       4.16234       4.55516       4.69292       4.80687
  44   2 1339.0815    0.1103  0.1101  9.5793  0.0000       20.1444  0.0075   0.0049   0.0161    0.0169   0.0000       32.7590   442.2067     0.0169878       20.3466    -0.0635798      -2.63219      0.569656      0.248850      0.322476      0.361810      0.373819      0.383102      0.397699
  44   3 1585.2320    0.2322  0.2027  9.4909  0.0000       21.7892  0.0083   0.0059   0.0149    0.0218   0.0000       5.16481   441.6805     0.0282499       20.4204     -0.556054      -3.22791       1.04017      0.284965      0.393495      0.438692      0.476578      0.488433      0.527116
  44   4 1801.2907    0.4215  0.4465  9.5816  0.0000       10.1672  0.0110   0.0072   0.0241    0.0321   0.0000       1.47803   441.8562     -0.747826       20.1012      0.587952      -1.81653      -1.41082      0.347671      0.450465      0.531078      0.573500      0.609208      0.595141
  44   5 2004.7232    0.6633  0.6654  9.8619  0.0000       9.45041  0.0139   0.0091   0.0284    0.0442   0.0000      0.894321   441.8854       1.07767       20.5389      0.219656      -1.89927      0.562676      0.396766      0.541494      0.590994      0.676544      0.678640      0.725134
  44   6 2201.6062    1.0202  0.9509 10.3200  0.0000       5.94041  0.0179   0.0119   0.0354    0.0573   0.0000      0.685303   441.9365      0.660093       20.0422      0.812397      0.185517     -0.262919      0.472986      0.652126      0.717118      0.802158      0.792879      0.819462
  44   7 2389.6532    1.5216  1.1804 11.0837  0.0000       4.53461  0.0226   0.0168   0.0409    0.0673   0.0000      0.640576   441.2755       1.74233       19.6655       2.14439     -0.934926      -1.29180      0.576798      0.761713      0.839329      0.940613      0.985343      0.986659
  44   8 2571.7145    2.1277  1.2452 11.7094  0.0000       2.84194  0.0227   0.0223   0.0408    0.0605   0.0000      0.542076   441.0991       3.45018       19.0014      0.244249      -2.94625      0.333020      0.561948      0.772310      0.843837      0.936509      0.962269      0.967027
  44   9 2751.8037    2.9396  1.1907 12.3561  0.0026       2.15143  0.0215   0.0315   0.0404    0.0665   0.0000      0.613407   441.4799       5.65121       19.9392       1.58727      -4.35973      -2.95080      0.545089      0.735178      0.795412      0.895658      0.933814      0.954260
  44  10 2929.8904    3.6948  1.1554 12.9027  0.0000      0.749808  0.0208   0.0398   0.0386    0.0650   0.0000      0.529924   441.9730       6.42484       18.8890       3.39187      -2.48374     -0.484819      0.540586      0.732332      0.796568      0.869690      0.897394      0.901754
  44  11 3105.1723    4.2438  1.3623 12.9383 -0.0002       1.67287  0.0235   0.0412   0.0396    0.0603   0.0000      0.413332   440.9112       8.20400       19.5513       3.28692      -2.38642      -1.16343      0.606071      0.817282      0.888030      0.995744       1.02444       1.03535
  44  12 3277.7761    3.9394  1.7820 12.9971  0.0000      0.402939  0.0273   0.0346   0.0492    0.0419   0.0000      0.304195   440.8150       9.46730       19.5866       4.97460     0.0174241      -1.51871      0.679333      0.928845       1.01350       1.13168       1.13824       1.17874
  44  13 3448.5457    3.2411  2.9986 12.3057  0.0000       1.10954  0.0367   0.0218   0.0651    0.0295   0.0000      0.144945   441.8577       10.0777       17.2778       3.55098      -2.95987      -2.73160      0.910532       1.22117       1.35889       1.48472       1.55643       1.56501
  44  14 3617.0264    2.6711  4.6957 11.6626 -0.0000      0.569486  0.0482   0.0145   0.0865    0.0249   0.0000     0.0889605   438.4963       12.8724       18.2541       1.69877       1.88990       2.27518       1.18891       1.57572       1.77231       1.93405       2.00124       2.05218
  44  15 3783.0808    2.1513  6.8507 11.2552  0.0000      0.524457  0.0670   0.0099   0.1196    0.0212   0.0000     0.0707973   438.7373       12.1488       14.4519       6.08157      -6.38065      -1.76804       1.56479       2.11471       2.34047       2.55017       2.61421       2.65727
  44  16 3946.2481    1.7769  9.6769 10.9288  0.0002      0.125466  0.0990   0.0067   0.1612    0.0193   0.0000     0.0636823   442.8360       5.90372       18.8032       8.14255      -3.74076      0.775915       2.06729       2.81793       3.11461       3.44983       3.48419       3.60956
  44  17 4108.2300    1.4395 13.1059 10.7878  0.0016      0.234577  0.1527   0.0051   0.2248    0.0167   0.0000     0.0614996   440.4505       22.1328       12.6413      -7.86393     -0.731978      -4.94638       2.87965       3.90191       4.34123       4.72916       4.85476       4.96089
  45   3 1598.4446    0.2366  0.2462  9.5111  0.0000       30.4421  0.0085   0.0057   0.0190    0.0217   0.0000       4.76125   441.9254   -0.00482173       21.0335     -0.339767      -1.49024      0.553787      0.271021      0.353745      0.380430      0.423585      0.438071      0.465242
  45   4 1815.3634    0.4451  0.4284  9.5923  0.0000       13.1965  0.0106   0.0075   0.0220    0.0314   0.0000       1.49545   441.9024      0.880573       21.1711      0.111565      -3.39837      0.612033      0.336212      0.429749      0.497116      0.538647      0.555388      0.581250
  45   5 2020.1136    0.6941  0.7162  9.7554 -0.0001       7.23175  0.0142   0.0090   0.0294    0.0496   0.0000      0.812872   441.5440      0.472847       21.1494     0.0861124      -2.10118      -1.48801      0.407802      0.544813      0.592107      0.664731      0.681754      0.690729
  45   6 2217.9914    1.0646  0.9660 10.5218  0.0000       6.30407  0.0186   0.0125   0.0348    0.0551   0.0000      0.693019   440.7518       1.63291       19.9392      0.740690      -4.35980       1.41093      0.486277      0.638233      0.722219      0.781101      0.813864      0.846190
  45   7 2406.7383    1.6217  1.2211 11.0121  0.0000       5.24744  0.0221   0.0169   0.0405    0.0657   0.0000      0.582038   440.6842       2.47696       19.5561       1.76106     -0.304359      0.705811      0.535770      0.710418      0.779301      0.875139      0.902001      0.912972
  45   8 2589.6815    2.2444  1.2759 11.7392  0.0006       3.52268  0.0225   0.0228   0.0403    0.0594   0.0000      0.510795   441.8889       3.48306       19.4846      0.274310      -2.19432      0.562999      0.549876      0.728339      0.812342      0.873795      0.898470      0.927113
  45   9 2770.7948    3.0026  1.2412 12.2849  0.0000       2.52709  0.0211   0.0306   0.0403    0.0622   0.0000      0.591970   441.7751       5.27976       21.4909       1.79609      -2.14561      -2.07866      0.525958      0.706700      0.782038      0.853957      0.879325      0.899434
  45  10 2949.6562    3.8887  1.2458 12.7342  0.0000      0.213060  0.0213   0.0390   0.0384    0.0673   0.0000      0.506055   441.1365       6.29158       20.9054       2.33439      -3.64680      0.465062      0.538360      0.716811      0.785941      0.867071      0.897651      0.933550
  45  11 3125.6876    4.1048  1.3552 13.3795  0.0000      0.489582  0.0235   0.0419   0.0434    0.0501   0.0000      0.467714   441.6772       7.29623       19.7688       3.87598      -2.91129      -2.55522      0.575777      0.782846      0.855244      0.957123      0.976639       1.00549
  45  12 3299.1780    3.8364  1.9399 12.7930  0.0000     0.0961077  0.0274   0.0316   0.0510    0.0408   0.0000      0.249733   441.9103       8.34718       21.5487      0.530712     -0.734734      -1.81070      0.685773      0.894869       1.00690       1.09185       1.11759       1.15565
  45  13 3470.9682    3.2074  3.1108 12.2101  0.0000      0.674583  0.0365   0.0207   0.0664    0.0292   0.0000      0.129994   441.3585       10.2348       19.0007       6.09003      -1.12131       1.35751      0.861817       1.19509       1.29749       1.44499       1.51553       1.52918
  45  14 3640.6951    2.5952  4.9050 11.6437  0.0000      0.534762  0.0501   0.0136   0.0916    0.0239   0.0000     0.0898393   444.3796       10.8086       17.3462       3.07677       1.47291      -1.34000       1.18226       1.60366       1.76048       1.92928       1.99469       2.00188
  45  15 3807.8701    2.1440  7.5553 11.1605  0.0009      0.453139  0.0734   0.0091   0.1266    0.0214   0.0000     0.0652376   439.7939       11.5563       13.8702       6.61819       1.66298      0.900775       1.64101       2.20375       2.46440       2.72187       2.81430       2.83143
  45  16 3972.4623    1.7051 10.1310 10.9455 -0.0006      0.291393  0.1084   0.0064   0.1709    0.0190   0.0000     0.0655228   443.2942       17.0150       18.3341       1.16762      -1.97709      -4.24347       2.19239       2.97590       3.30422       3.61664       3.72289       3.80443
  45  17 4135.3433    1.3822 12.8378 10.7866 -0.0009      0.345595  0.1516   0.0050   0.2259    0.0168   0.0000     0.0632648   439.9218       17.7629       18.6473       3.75004       2.72267      -1.32075       2.79707       3.75236       4.24948       4.59529       4.79580       4.92206
  46   3 1611.4626    0.2494  0.2405  9.4916  0.0000       22.4362  0.0084   0.0058   0.0173    0.0220   0.0000       4.32064   442.1949      0.415936       20.6154     -0.267567      -3.32326     -0.172658      0.255996      0.346471      0.393632      0.414045      0.450357      0.463870
  46   4 1829.2559    0.4646  0.4832  9.5013  0.0000       12.3084  0.0110   0.0072   0.0234    0.0336   0.0000       1.31582   441.5320      0.594690       20.9793    -0.0390705      -3.41132      0.674795      0.325203      0.445240      0.486062      0.555619      0.550899      0.564239
  46   5 2035.3743    0.7303  0.7444  9.8087  0.0000       8.92638  0.0148   0.0091   0.0288    0.0483   0.0000      0.805529   441.8758      0.342021       21.0259     -0.327769      -2.41374     -0.462368      0.408575      0.538534      0.611417      0.657338      0.694206      0.708390
  46   6 2234.1598    1.1045  1.0015 10.4674  0.0000       5.18808  0.0184   0.0123   0.0357    0.0558   0.0000      0.653044   441.2598       1.28993       21.5423       1.04686      -2.60339     -0.199615      0.456794      0.617725      0.684369      0.775307      0.800866      0.803578
  46   7 2423.5337    1.6360  1.2594 11.2079  0.0000       4.15470  0.0225   0.0171   0.0414    0.0579   0.0000      0.555700   441.0163       2.45844       20.8999       2.10061      -2.51514     -0.137204      0.555404      0.733722      0.808912      0.889264      0.925514      0.946205
  46   8 2607.4853    2.3456  1.3097 11.5700 -0.0001       2.63590  0.0222   0.0230   0.0395    0.0677   0.0000      0.465334   441.5606       5.46440       19.8201      0.311840      -1.99792     -0.473622      0.535653      0.726151      0.777803      0.865087      0.904202      0.946830
  46   9 2789.5961    3.1137  1.2267 12.4422  0.0000       2.20866  0.0212   0.0322   0.0396    0.0639   0.0000      0.567828   441.4925       4.73885       21.2837       1.96222      -3.34093     -0.136329      0.518140      0.699158      0.778472      0.843854      0.880651      0.864376
  46  10 2969.3177    3.8984  1.2110 12.9361  0.0000      0.439308  0.0214   0.0402   0.0391    0.0644   0.0000      0.533724   441.8285       7.03289       21.7127       2.74776      -3.65189     -0.711781      0.520108      0.713727      0.755560      0.880264      0.879633      0.908418
  46  11 3146.0882    4.2986  1.4179 13.0315  0.0000       1.13862  0.0228   0.0408   0.0419    0.0563   0.0000      0.373239   440.4308       8.05142       19.1929       2.85279      -1.08957      -1.41729      0.567254      0.756898      0.821569      0.918326      0.948130      0.973470
  46  12 3320.4808    3.7945  2.0831 12.7168  0.0000      0.649451  0.0291   0.0296   0.0520    0.0378   0.0000      0.241865   442.4808       10.1404       19.3079       3.16207      -1.54295      -1.01533      0.701226      0.926483       1.01212       1.12416       1.17675       1.18539
  46  13 3493.2535    3.1169  3.3097 12.1390  0.0000      0.837794  0.0379   0.0194   0.0682    0.0281   0.0000      0.126168   441.8337       12.8329       18.8699       3.51508      -5.50058      -1.62702      0.891473       1.19659       1.29800       1.47375       1.52271       1.52826
  46  14 3664.0888    2.5208  4.9327 11.6339  0.0000      0.856171  0.0504   0.0131   0.0907    0.0232   0.0000     0.0907461   439.0061       12.3987       18.5438       2.22768     -0.639137      -5.81770       1.17395       1.55415       1.73249       1.90564       1.96204       2.01910
  46  15 3832.2192    2.0173  7.8361 11.1907 -0.0007      0.518447  0.0783   0.0084   0.1357    0.0203   0.0000     0.0734733   441.9157       13.0647       17.4210       1.26420       1.55444      -1.67428       1.66478       2.23478       2.49369       2.71624       2.81757       2.90776
  46  16 3998.0678    1.6638 10.8577 10.9445 -0.0007      0.329312  0.1187   0.0060   0.1817    0.0181   0.0000     0.0657914   441.2761       17.8410       18.0717       5.08780     -0.451073      -9.55444       2.27459       3.10338       3.44083       3.76109       3.85226       3.96576
  47   2 1375.2037    0.1118  0.0956  9.4984  0.0000       97.6434  0.0061   0.0048   0.0143    0.0201   0.0000       30.8888   442.0085     -0.206253       20.9589      0.270136      -2.57725     -0.142400      0.214896      0.282144      0.317473      0.347752      0.376897      0.345563
  47   3 1624.2812    0.2660  0.2410  9.5125  0.0000       21.5219  0.0080   0.0060   0.0163    0.0225   0.0000       3.80940   442.0693     -0.206259       20.4387     -0.192223      -2.68813      0.484835      0.238224      0.321104      0.357079      0.404808      0.421935      0.430833
  47   4 1843.0051    0.4727  0.5373  9.5450  0.0000       11.7085  0.0121   0.0070   0.0255    0.0358   0.0000       1.22265   441.9271      0.792722       21.1529     -0.774069      -3.26894      0.212348      0.334720      0.467807      0.522252      0.565207      0.579145      0.596502
  47   5 2050.4562    0.7510  0.7903  9.8443  0.0000       7.65165  0.0156   0.0091   0.0294    0.0505   0.0000      0.782464   441.7657      0.640164       19.4008     -0.389518      -2.73205      0.202560      0.418239      0.556277      0.621483      0.684871      0.705271      0.722966
  47   6 2250.1434    1.1399  1.0575 10.4698  0.0000       5.45278  0.0192   0.0124   0.0364    0.0606   0.0000      0.644847   441.3487       2.38288       21.9556      0.690868      -2.05784      -1.10525      0.470666      0.628735      0.693981      0.777359      0.784164      0.833285
  47   7 2440.2097    1.7017  1.2199 11.2752  0.0000       3.26292  0.0216   0.0176   0.0393    0.0605   0.0000      0.554725   442.0309       2.82893       20.4059      0.574768      -1.09726     -0.145645      0.498763      0.681862      0.748612      0.828591      0.860982      0.903952
  47   8 2625.1388    2.4402  1.3204 11.7863  0.0009       2.75041  0.0221   0.0238   0.0405    0.0636   0.0000      0.535602   442.1091       3.12788       19.5341      0.777322      -3.87265     -0.180816      0.528987      0.712599      0.762632      0.839929      0.879773      0.895875
  47   9 2808.1988    3.2494  1.1981 12.4377 -0.0001      0.441888  0.0205   0.0330   0.0378    0.0671   0.0000      0.498194   440.7767       5.59590       21.4551       2.82283      -2.83875     -0.196252      0.504071      0.687434      0.754494      0.827666      0.860326      0.864540
  47  10 2988.7835    4.1276  1.2606 12.8675  0.0001       1.89833  0.0214   0.0406   0.0383    0.0666   0.0000      0.449462   441.0718       7.08720       19.9797       2.95569      -1.90397     -0.614665      0.541592      0.719713      0.784946      0.852095      0.862253      0.872922
  47  11 3166.1761    4.2110  1.4412 13.2112  0.0000      0.581933  0.0233   0.0396   0.0438    0.0500   0.0000      0.435517   440.9472       9.00311       18.6116     0.0934809      -1.54253     0.0693418      0.532883      0.739762      0.791481      0.862568      0.928604      0.938152
  47  12 3341.5335    3.6712  2.1572 12.7027  0.0000      0.740608  0.0300   0.0280   0.0525    0.0372   0.0000      0.230072   440.6084       11.2073       19.9612       3.77049      -2.46045     -0.352145      0.700418      0.952870       1.03670       1.17362       1.22871       1.24748
  47  13 3515.1836    3.0675  3.5780 12.0514  0.0000      0.532646  0.0389   0.0182   0.0700    0.0275   0.0000      0.112950   441.6830       12.1103       18.8396       6.42443     -0.265683      -2.85268      0.905750       1.20673       1.34865       1.46204       1.54510       1.57680
  47  14 3686.9736    2.4672  5.7112 11.5261 -0.0002      0.697058  0.0559   0.0118   0.0999    0.0224   0.0000     0.0768867   441.0245       16.2320       17.8371       3.59360      -2.96014      -2.53047       1.25192       1.68935       1.88277       2.06078       2.16647       2.22186
  47  15 3856.4818    1.9971  8.1580 11.1759 -0.0004      0.536743  0.0817   0.0080   0.1389    0.0202   0.0000     0.0719409   442.6341       12.2009       13.1330       4.38263      -1.06647       1.98111       1.65817       2.29717       2.52220       2.78371       2.90251       2.97292
  47  16 4023.2853    1.6177 11.3301 10.9903  0.0007      0.297532  0.1259   0.0057   0.1916    0.0173   0.0000     0.0668765   434.0569       6.99787       20.6643       7.35748       1.60526      -2.49212       2.30959       3.11123       3.46037       3.81968       3.87987       4.00414
  48   1 1091.6213    0.0653  0.0602  9.6778  0.0000       58.9957  0.0111   0.0054   0.0161    0.0150   0.0000       182.750   440.7668    -0.0168896       20.1647     -0.258539      -3.44571       1.30309      0.294101      0.534017      0.522307      0.723778      0.727785      0.888944
  48   2 1386.9385    0.1190  0.1419  9.4633  0.0000       51.8629  0.0082   0.0044   0.0171    0.0183   0.0000       21.6370   441.7643     -0.950692       20.4618     -0.549056      -3.15236     -0.361971      0.239338      0.305468      0.334143      0.377670      0.407141      0.395496
  48   3 1636.8975    0.2775  0.3036  9.4684  0.0000       21.7776  0.0091   0.0057   0.0196    0.0232   0.0000       3.17083   441.6727      0.247039       20.4915     -0.347217      -2.50854      0.491242      0.270571      0.359357      0.419653      0.442409      0.480291      0.513521
  48   4 1856.5899    0.4928  0.5415  9.5731 -0.0002       11.7368  0.0121   0.0071   0.0243    0.0357   0.0000       1.19264   441.8739      0.422957       19.6843      0.217423      -3.28477     -0.566633      0.326202      0.445244      0.483225      0.546225      0.557623      0.557945
  48   5 2065.4076    0.7908  0.8030  9.8682  0.0000       7.99805  0.0156   0.0093   0.0291    0.0519   0.0000      0.751124   442.2619      0.613989       20.3605      0.890324      -2.01078      0.337437      0.400810      0.556210      0.591172      0.656091      0.691360      0.717636
  48   6 2265.8771    1.2155  1.0574 10.5251  0.0000       4.24319  0.0190   0.0129   0.0354    0.0613   0.0000      0.640287   441.9816       2.10915       19.9436       1.17687      -3.11475      0.697043      0.462221      0.621682      0.690449      0.746607      0.776904      0.789538
  48   7 2456.6969    1.7727  1.3128 11.2650  0.0000       2.56207  0.0226   0.0173   0.0409    0.0581   0.0000      0.511522   441.5210       3.02155       21.2422       1.06734     -0.943211     -0.542512      0.533085      0.706900      0.787204      0.854525      0.872109      0.909797
  48   8 2642.6758    2.5218  1.3029 11.8921  0.0000       2.88088  0.0216   0.0242   0.0398    0.0577   0.0000      0.481090   441.3554       4.09530       19.6934       1.00029      -3.19277     -0.305644      0.478735      0.645394      0.712461      0.786295      0.822331      0.857094
  48   9 2826.7450    3.3287  1.2121 12.5176  0.0000       1.83705  0.0207   0.0331   0.0377    0.0626   0.0000      0.531192   442.2792       5.74808       20.0884       2.39632      -3.66706      0.643819      0.483134      0.644188      0.697333      0.785337      0.810399      0.844084
  48  10 3008.0274    3.9838  1.2443 13.0619 -0.0000       1.27631  0.0210   0.0397   0.0386    0.0578   0.0000      0.504225   442.0384       6.95332       20.7672       1.33611      -2.29040      -1.72584      0.503392      0.674568      0.737169      0.840040      0.848600      0.885777
  48  11 3186.1830    4.1639  1.5137 13.0457  0.0001      0.779318  0.0238   0.0375   0.0433    0.0490   0.0000      0.365436   442.0879       9.14667       19.6586       2.80109      -1.00021     -0.772054      0.542502      0.737391      0.778036      0.866641      0.906235      0.944252
  48  12 3362.3870    3.6780  2.3794 12.6051 -0.0000       1.28363  0.0302   0.0265   0.0556    0.0342   0.0000      0.202600   441.1982       9.54782       19.8777       3.36112      -1.02451      -1.64426      0.696590      0.944475       1.02146       1.14740       1.17811       1.21416
  48  13 3536.8845    2.9574  3.8794 11.9520  0.0000      0.425542  0.0407   0.0166   0.0748    0.0260   0.0000      0.112816   440.4386       12.3129       15.0305       4.33309      -3.15021     -0.193121      0.910774       1.25211       1.37850       1.50752       1.56760       1.59544
  48  14 3709.5958    2.4114  6.3259 11.3868  0.0001      0.610719  0.0599   0.0107   0.1070    0.0225   0.0000     0.0710761   440.5943       14.8505       24.7975       3.08962      -2.52271      0.961056       1.30442       1.74653       1.95066       2.15883       2.22759       2.27172
  48  15 3880.2047    1.9649  8.9041 11.1533  0.0007      0.473244  0.0902   0.0074   0.1487    0.0200   0.0000     0.0709174   445.7493       14.9400       16.3390       4.02112      0.811115       2.41297       1.75986       2.36697       2.64380       2.94696       3.02038       3.08622
  48  16 4048.2516    1.5556 11.7133 10.9717 -0.0000      0.349009  0.1346   0.0055   0.1975    0.0170   0.0000     0.0691384   441.2685       6.18660       11.5121       3.72820      -7.38245      -6.62117       2.37158       3.20569       3.59703       3.94318       4.05009       4.19523
  49   1 1101.2633    0.0608  0.0802  9.7072  0.0000       50.8675  0.0132   0.0054   0.0227    0.0150   0.0000       165.349   440.9767     -0.157631       19.9335       1.26384      -2.70045       1.24917      0.357015      0.558092      0.610830      0.726836      0.800599      0.690363
  49   2 1398.5275    0.1308  0.1317  9.5309  0.0000       41.2010  0.0072   0.0046   0.0156    0.0174   0.0000       20.4564   442.0126     0.0847429       20.0900     -0.139242      -3.18662      0.199268      0.222579      0.304716      0.341456      0.363321      0.388020      0.378842
  49   3 1649.3685    0.2836  0.3273  9.4926  0.0000       19.5964  0.0098   0.0056   0.0201    0.0236   0.0000       2.98463   442.2583      0.342136       20.9312      0.807592      -2.52548     -0.485599      0.298516      0.404305      0.449147      0.499007      0.515165      0.519953
  49   4 1870.0570    0.5168  0.5520  9.5987  0.0000       11.5869  0.0120   0.0074   0.0243    0.0369   0.0000       1.11886   441.6858      0.634108       20.6960     -0.755806      -2.51660     -0.326895      0.324884      0.443116      0.492068      0.541451      0.558029      0.593348
  49   5 2080.2284    0.8011  0.8322  9.8699  0.0000       8.01080  0.0155   0.0094   0.0299    0.0534   0.0000      0.718111   442.5108       1.44661       19.5418      0.258923      -3.01899     -0.803879      0.396214      0.537230      0.586408      0.651048      0.687339      0.699195
  49   6 2281.5436    1.2082  1.1321 10.7733  0.0000       5.28512  0.0208   0.0131   0.0383    0.0570   0.0000      0.668881   441.5131       1.74240       21.5384      0.198623      -2.27153     -0.779859      0.480998      0.635278      0.688029      0.751481      0.812398      0.833149
  49   7 2473.0580    1.8570  1.3126 11.2214  0.0000       3.24934  0.0222   0.0178   0.0394    0.0635   0.0000      0.489845   442.1171       3.35239       20.1518       2.09506      -2.28918     -0.985217      0.515262      0.691233      0.753805      0.832058      0.869881      0.903591
  49   8 2660.0682    2.6187  1.2944 11.8746  0.0000       2.53313  0.0214   0.0250   0.0381    0.0642   0.0000      0.452895   442.2095       3.28456       20.9952       1.09381      -2.70684     -0.973474      0.504993      0.668694      0.713775      0.785273      0.820630      0.849992
  49   9 2845.0829    3.4338  1.1836 12.6876  0.0000       2.00985  0.0204   0.0348   0.0366    0.0656   0.0000      0.518899   442.1399       5.64506       20.2426       1.69851      -4.09945     -0.467505      0.470623      0.615757      0.686250      0.770248      0.798829      0.806962
  49  10 3027.1056    4.1560  1.3167 12.9976  0.0000       1.46860  0.0214   0.0396   0.0399    0.0585   0.0000      0.490139   441.1333       6.96618       19.4115       2.92332      -3.40459     -0.874464      0.485730      0.650123      0.717554      0.790083      0.831343      0.849579
  49  11 3206.0213    4.1808  1.6259 13.0109  0.0000      0.681627  0.0241   0.0362   0.0438    0.0459   0.0000      0.338791   441.1827       7.76994       19.7834       2.66831      -4.34266      -1.10506      0.556708      0.746725      0.809264      0.904010      0.940607      0.982802
  49  12 3382.9671    3.5592  2.5243 12.5527  0.0000      0.707835  0.0320   0.0245   0.0552    0.0322   0.0000      0.184937   441.8729       8.29570       18.9403       3.51401      -1.49910      -4.31797      0.716944      0.951817       1.04339       1.14894       1.20999       1.23225
  49  13 3558.3781    2.8857  4.0605 11.9464  0.0000      0.484224  0.0430   0.0159   0.0762    0.0256   0.0000      0.109101   442.0006       10.2213       20.4495       2.83296      -1.19089      -1.15084      0.956662       1.28209       1.42175       1.55733       1.66103       1.66681
  49  14 3731.9649    2.3539  6.7023 11.3835  0.0002      0.402688  0.0638   0.0101   0.1136    0.0223   0.0000     0.0717992   438.2189       12.7900       20.4762       6.55783      -2.95759      -3.56823       1.34196       1.80530       1.99797       2.21819       2.30768       2.35784
  49  15 3903.6173    1.8592  9.1974 11.2274 -0.0003      0.473037  0.0981   0.0070   0.1587    0.0193   0.0000     0.0756342   441.2701       14.7946       12.4285       9.21157       4.72775      -3.69836       1.82996       2.47451       2.77650       2.99186       3.12917       3.18781
  50   1 1110.7524    0.0590  0.0575  9.6545  0.0000       2.90694  0.0113   0.0050   0.0176    0.0142   0.0000       208.220   442.0502      -1.80812       21.7563      0.357193      -4.70234       1.26019      0.325402      0.401474      0.438453      0.480441      0.457794      0.451392
  50   2 1409.9803    0.1368  0.1370  9.5196  0.0000       51.2910  0.0079   0.0047   0.0143    0.0178   0.0000       17.0964   442.5740     0.0282210       21.5347      0.556239      -3.10184    -0.0744015      0.231470      0.300135      0.310171      0.377005      0.390310      0.367775
  50   3 1661.6376    0.2948  0.3303  9.4561  0.0000       18.5079  0.0094   0.0056   0.0194    0.0243   0.0000       2.71719   441.7990    -0.0573151       20.7108      0.432192      -3.40812      0.464092      0.266434      0.333354      0.393326      0.459051      0.443209      0.474052
  50   4 1883.3775    0.5288  0.5381  9.6347  0.0000       10.8640  0.0117   0.0074   0.0232    0.0369   0.0000       1.12364   442.5588      0.218531       20.8270      0.364795      -2.83099      0.142409      0.323126      0.438629      0.488370      0.526342      0.555593      0.544863
  50   5 2094.8354    0.8314  0.8682  9.9787  0.0000       6.22033  0.0158   0.0094   0.0312    0.0519   0.0000      0.727913   442.5229       1.57699       19.9365     -0.580902      -2.66294      -1.30015      0.379306      0.510744      0.563009      0.619073      0.649402      0.683962
  50   6 2296.9293    1.2791  1.2088 10.4094  0.0000       3.70420  0.0209   0.0125   0.0372    0.0698   0.0000      0.544287   442.8252       2.78700       19.2675      0.300201      -1.85546     0.0367983      0.472303      0.640640      0.728155      0.790419      0.810011      0.838088
  50   7 2489.2661    1.8764  1.2700 11.3998  0.0001       3.85310  0.0216   0.0184   0.0389    0.0600   0.0000      0.531323   441.9131       2.74459       20.7664       1.95307      -2.56771     -0.899174      0.484360      0.643389      0.716782      0.808652      0.829901      0.866267
  50   8 2677.2835    2.6449  1.3457 11.9891  0.0000       1.86879  0.0214   0.0246   0.0402    0.0555   0.0000      0.483067   441.6198       3.50640       20.4651       1.89221      -2.69588     -0.938557      0.459608      0.631862      0.696278      0.780556      0.791610      0.824408
  50   9 2863.2290    3.4767  1.1824 12.8175  0.0001       1.07740  0.0205   0.0352   0.0370    0.0612   0.0000      0.523386   441.5864       5.55787       20.0587       1.77847      -2.46563     -0.731913      0.450046      0.614668      0.655363      0.749903      0.759715      0.793175
  50  10 3045.9922    4.1253  1.3046 13.1444  0.0000       1.82280  0.0213   0.0393   0.0394    0.0525   0.0000      0.480854   442.7495       6.92546       22.0233       2.30392      -2.29261     -0.388135      0.467605      0.626608      0.701829      0.766828      0.814832      0.824797
  50  11 3225.6348    4.1667  1.6988 12.9818 -0.0004      0.656037  0.0246   0.0345   0.0439    0.0434   0.0000      0.322420   442.4285       9.42929       19.7817       2.87259      -4.19525     -0.755466      0.543866      0.730933      0.817974      0.890650      0.916160      0.955511
  50  12 3403.4136    3.5354  2.6567 12.4990 -0.0002      0.632188  0.0318   0.0235   0.0580    0.0310   0.0000      0.168927   442.1340       7.39068       21.1162       2.65923      -2.39748     -0.416368      0.694085      0.940512       1.02723       1.13814       1.18837       1.23000
  50  13 3579.6585    2.8134  4.4019 11.8163  0.0000      0.669970  0.0442   0.0146   0.0801    0.0249   0.0000     0.0953369   442.8942       12.8756       20.7641       4.28590      -1.02127      0.461016      0.959283       1.29903       1.44835       1.59505       1.69004       1.70523
  50  14 3754.2816    2.2419  6.8561 11.4159 -0.0005      0.579330  0.0677   0.0095   0.1178    0.0216   0.0000     0.0780800   440.2935       14.1501       18.0860       5.80591      -3.09879      -2.77163       1.38100       1.83908       2.07949       2.27458       2.37751       2.43005
  50  15 3926.8276    1.8106  9.7618 11.2165  0.0000      0.556913  0.1069   0.0066   0.1676    0.0186   0.0000     0.0776669   441.1022       15.0460       10.2398     0.0212553     -0.451234      -3.85337       1.90248       2.55173       2.88397       3.14550       3.25020       3.39444
  51   2 1421.2840    0.1417  0.1415  9.4731  0.0001       31.5666  0.0087   0.0047   0.0151    0.0175   0.0000       15.7240   442.1280      0.112217       21.0136     -0.132087      -2.92282     -0.167782      0.319312      0.437731      0.568171      0.554886      0.540507      0.512873
  51   3 1673.7542    0.3038  0.3154  9.5301  0.0000       22.5411  0.0087   0.0059   0.0194    0.0231   0.0000       2.86710   442.4018      0.244487       20.2249      0.262036      -3.14851     -0.398059      0.246265      0.336742      0.368239      0.422307      0.448686      0.462389
  51   4 1896.5687    0.5677  0.5745  9.6163 -0.0003       11.7717  0.0119   0.0076   0.0233    0.0379   0.0000       1.03865   441.4870     -0.144057       20.7571      0.621147      -2.38049     -0.658197      0.316702      0.407031      0.466761      0.506026      0.529231      0.524525
  51   5 2109.3096    0.8690  0.8862 10.0317  0.0000       6.81791  0.0159   0.0098   0.0311    0.0534   0.0000      0.702162   442.0526     0.0916661       20.9632     -0.178224      -1.43536     -0.459324      0.376861      0.499905      0.548235      0.624199      0.638772      0.651345
  51   6 2312.2033    1.3020  1.1771 10.6805  0.0000       4.94770  0.0204   0.0132   0.0386    0.0623   0.0000      0.633035   441.9197       2.23873       20.3414       1.36515      -1.98876      0.317208      0.461820      0.614959      0.704018      0.764486      0.784427      0.833516
  51   7 2505.2880    1.9378  1.3123 11.3978  0.0000       3.41659  0.0218   0.0183   0.0390    0.0571   0.0000      0.509947   442.2467       2.95980       20.7541       2.18946      -2.41834     -0.179297      0.472184      0.637656      0.689990      0.786304      0.787260      0.851824
  51   8 2694.3563    2.7178  1.3703 11.9466  0.0000       1.98801  0.0213   0.0245   0.0392    0.0557   0.0000      0.434078   441.5397       3.61680       20.0644      0.992917      -3.92774      0.402598      0.460247      0.622409      0.671424      0.773832      0.792818      0.811537
  51   9 2881.2114    3.6687  1.1576 12.7533  0.0000       1.46637  0.0196   0.0362   0.0348    0.0647   0.0000      0.507522   442.0179       5.62707       20.0437       2.36492      -3.27712      -1.37008      0.437707      0.584593      0.643584      0.707216      0.714621      0.753150
  51  10 3064.7215    4.2673  1.3266 13.0704  0.0000       1.43401  0.0213   0.0396   0.0381    0.0551   0.0000      0.439208   441.7910       7.59485       19.5781       2.29067      -1.21821      0.429409      0.464302      0.627432      0.698922      0.788180      0.834514      0.831767
  51  11 3245.1240    4.0948  1.8399 12.9666  0.0000      0.972534  0.0259   0.0325   0.0470    0.0396   0.0000      0.305390   441.9673       9.07996       21.9332       2.06163      -3.78102     -0.162659      0.563724      0.748570      0.823351      0.913923      0.959039      0.983933
  51  12 3423.6437    3.4393  2.8560 12.3009 -0.0000      0.552339  0.0326   0.0215   0.0593    0.0310   0.0000      0.155058   441.2758       10.0675       19.6234       4.35172      -2.85235      -2.24486      0.710015      0.975082       1.05815       1.18379       1.24634       1.28056
  51  13 3600.7867    2.7963  4.7400 11.7680  0.0000      0.552869  0.0462   0.0139   0.0832    0.0239   0.0000     0.0877561   441.5430       10.9050       21.3339      0.872732      -6.53525      -3.38932      0.981439       1.33167       1.46985       1.60972       1.68397       1.74378
  51  14 3776.1980    2.2383  7.2342 11.4020  0.0009      0.569005  0.0706   0.0091   0.1213    0.0209   0.0000     0.0747705   440.3099       12.7286       16.8372       5.59464      -3.98273      -4.70386       1.36590       1.82899       2.05675       2.25385       2.33861       2.41717
  51  15 3949.7228    1.7972 10.6218 11.1675  0.0004      0.556688  0.1148   0.0062   0.1768    0.0176   0.0000     0.0732438   438.9731       13.7733       19.3279       7.01506      -3.52499       3.40827       1.94075       2.61999       2.93720       3.23172       3.37909       3.49747
  52   1 1129.5284    0.0629  0.0518  9.6667 -0.0010       95.2412  0.0095   0.0050   0.0128    0.0152   0.0000       191.325   441.2149     -0.504558       20.9270      0.534876      -2.81192     0.0101132      0.250877      0.324670      0.390680      0.406659      0.433001      0.458579
  52   2 1432.4750    0.1388  0.1359  9.5248 -0.0000       63.4701  0.0070   0.0047   0.0146    0.0177   0.0000       17.0175   442.2017     -0.245667       20.2152     -0.128304      -2.46275     -0.361617      0.193922      0.268755      0.313583      0.349194      0.369226      0.383777
  52   3 1685.6999    0.3104  0.3591  9.4710  0.0000       15.5707  0.0096   0.0056   0.0204    0.0251   0.0000       2.39875   442.4766     0.0373543       21.0558     0.0375387      -3.02518     -0.844770      0.262637      0.349120      0.402764      0.447519      0.458190      0.476095
  52   4 1909.6377    0.5703  0.6268  9.5697  0.0000       10.3167  0.0123   0.0073   0.0253    0.0395   0.0000      0.967764   442.2138      0.846845       21.0031      0.387550      -3.20915    -0.0779525      0.312427      0.417762      0.462672      0.500575      0.545128      0.523963
  52   5 2123.6611    0.8816  0.8746 10.0320  0.0000       6.64712  0.0159   0.0097   0.0301    0.0526   0.0000      0.711936   442.2054      0.387370       20.4633     -0.220185      -2.32903      -1.06779      0.366477      0.504289      0.550802      0.613904      0.631028      0.664588
  52   6 2327.2982    1.3909  1.2634 10.5875  0.0000       4.70823  0.0209   0.0132   0.0383    0.0636   0.0000      0.541533   441.7332       1.21765       20.2641     -0.397180      -1.99577      -1.18270      0.462685      0.607365      0.670932      0.729621      0.770414      0.787584
  52   7 2521.2038    2.0472  1.3428 11.4004  0.0000       2.99266  0.0214   0.0187   0.0388    0.0592   0.0000      0.465382   441.9960       2.33094       19.8718       2.46804      -2.03206     -0.293429      0.458744      0.608759      0.674392      0.778257      0.795046      0.810633
  52   8 2711.3363    2.8029  1.3438 12.1457  0.0002       2.18673  0.0215   0.0256   0.0386    0.0538   0.0000      0.492345   442.0337       4.37623       20.4880      0.834494      -2.61771      -1.01679      0.457382      0.621057      0.683360      0.754673      0.792651      0.845317
  52   9 2899.0655    3.6067  1.1776 12.9605  0.0000      0.801079  0.0204   0.0364   0.0368    0.0593   0.0000      0.566191   440.9022       5.26846       20.2827       2.10290      -2.91565     -0.129291      0.438603      0.580407      0.620947      0.712677      0.730913      0.783726
  52  10 3083.2464    4.2731  1.3557 13.1701  0.0000       1.16614  0.0214   0.0393   0.0393    0.0525   0.0000      0.405777   442.2596       6.77264       20.6416       3.19340      -2.50033    -0.0153523      0.451893      0.616738      0.674704      0.749604      0.772182      0.800121
  52  11 3264.5244    4.0354  1.9439 12.8736  0.0000       1.53965  0.0262   0.0305   0.0471    0.0379   0.0000      0.262852   442.2998       7.45896       20.0567       1.65124      -2.64669     -0.216351      0.560127      0.735178      0.835420      0.919069      0.966974      0.985016
  52  12 3443.7672    3.3179  2.9337 12.4221 -0.0001      0.806765  0.0338   0.0206   0.0611    0.0279   0.0000      0.170205   441.9878       10.1460       18.9182       3.76858      -3.22306      -2.19898      0.708483      0.968072       1.06539       1.18016       1.21483       1.25077
  52  13 3621.5643    2.6876  5.1193 11.7123  0.0000      0.376200  0.0499   0.0128   0.0885    0.0233   0.0000     0.0912809   441.0632       10.3129       18.6428       1.92808      -3.46746      -2.02101       1.02523       1.38104       1.50917       1.68384       1.75566       1.80265
  52  14 3797.7299    2.1614  7.9550 11.3889 -0.0005      0.323773  0.0806   0.0082   0.1326    0.0205   0.0000     0.0775719   440.2482       11.9944       17.1373       5.69392      0.797868     -0.298614       1.48794       1.99528       2.24635       2.43948       2.56951       2.65431
  52  15 3972.0713    1.7404 10.7059 11.1466  0.0008      0.299030  0.1189   0.0059   0.1782    0.0177   0.0000     0.0758760   445.4598       9.35630       20.8345       4.93103       6.41441      -2.21841       1.95486       2.63134       2.99892       3.27858       3.39786       3.48640
  53   1 1138.7590    0.0653  0.0544  9.6334  0.0000       2.62928  0.0088   0.0047   0.0131    0.0139   0.0000       176.336   440.9112     -0.216091       20.8699     -0.324926      -2.66619      0.102943      0.214104      0.282774      0.303644      0.347327      0.411530      0.380601
  53   2 1443.4886    0.1559  0.1468  9.4817  0.0000       3.83154  0.0075   0.0047   0.0132    0.0162   0.0000       12.1077   442.4559     -0.531548       20.6040      0.597314      -2.47936    -0.0374229      0.203129      0.247866      0.269376      0.329918      0.322408      0.324267
  53   3 1697.5298    0.3351  0.3639  9.5134  0.0000       19.0923  0.0100   0.0058   0.0189    0.0246   0.0000       2.19700   442.3871     -0.103352       20.9274     -0.222565      -2.59170     0.0717410      0.280579      0.368315      0.431949      0.452068      0.472387      0.464523
  53   4 1922.5881    0.5593  0.6461  9.7527  0.0000       10.2431  0.0131   0.0072   0.0259    0.0370   0.0000       1.03969   441.6612      0.471952       20.7889      0.575895      -2.14253     -0.377678      0.313999      0.425132      0.484823      0.528273      0.543779      0.557146
  53   5 2137.8557    0.9159  0.9234 10.0456  0.0000       7.44520  0.0162   0.0098   0.0308    0.0558   0.0000      0.676216   441.9201      0.573554       20.7874       1.05891      -3.18856      0.280540      0.373872      0.494417      0.546860      0.615527      0.623159      0.652594
  53   6 2342.2528    1.3922  1.2291 10.9107  0.0000       4.64545  0.0210   0.0137   0.0386    0.0575   0.0000      0.593098   441.4050       2.54847       20.7832       2.47193      -2.49687      -1.91824      0.433211      0.583925      0.635440      0.719654      0.738637      0.780619
  53   7 2536.9960    2.0835  1.3087 11.5191  0.0000       3.34451  0.0207   0.0192   0.0392    0.0581   0.0000      0.487128   441.3192       4.05209       20.3601      0.587412      -2.18270      -2.28448      0.438350      0.592171      0.647044      0.725733      0.766554      0.796347
  53   8 2728.2021    2.8855  1.3111 12.2650 -0.0000       2.71410  0.0209   0.0269   0.0384    0.0560   0.0000      0.502686   441.5456       4.31794       20.3240     0.0975051      -1.93070     -0.823524      0.458747      0.601776      0.664379      0.730749      0.776348      0.789978
  53   9 2916.7798    3.7959  1.1799 12.9884  0.0000       1.06388  0.0200   0.0371   0.0359    0.0595   0.0000      0.582125   441.7165       4.43108       20.4634       1.99420      -2.69548      -1.69500      0.420339      0.551470      0.600068      0.685106      0.696290      0.723632
  53  10 3101.6798    4.2880  1.4157 13.1524  0.0002      0.774983  0.0213   0.0380   0.0404    0.0483   0.0000      0.393044   442.0124       8.29529       20.6466       1.53988      -2.07879    -0.0380493      0.448576      0.617191      0.670712      0.746443      0.763305      0.791589
  53  11 3283.6327    4.0481  2.0632 12.7132  0.0001       1.01447  0.0263   0.0292   0.0477    0.0383   0.0000      0.222224   441.1300       10.4409       21.5746       3.06618      -2.31688     -0.271018      0.564799      0.759720      0.842788      0.934708      0.981527       1.00429
  53  12 3463.8079    3.3198  3.2142 12.2601  0.0000      0.967473  0.0349   0.0196   0.0631    0.0284   0.0000      0.139117   441.6858       10.0354       18.7211       1.03639      -1.07734     -0.323366      0.737107      0.979811       1.07344       1.21453       1.26036       1.30045
  53  13 3642.3563    2.6337  5.3134 11.6968 -0.0002      0.568380  0.0506   0.0120   0.0916    0.0225   0.0000     0.0938573   440.8390       10.0336       19.8709       7.86614      -1.35208      -1.06668       1.00532       1.36124       1.52564       1.68484       1.75139       1.81359
  53  14 3819.2015    2.1367  8.2809 11.4012  0.0009      0.205001  0.0843   0.0079   0.1372    0.0202   0.0000     0.0796361   440.1128       13.4844       19.1490       1.81371      -3.13263      0.551775       1.50475       2.01737       2.25968       2.50771       2.58759       2.65876
  53  15 3994.2636    1.6749 11.0029 11.1583 -0.0008      0.296474  0.1249   0.0056   0.1879    0.0171   0.0000     0.0769472   439.0715       16.7246       15.6649       7.06332       3.95081      -9.79315       2.04257       2.73823       3.10850       3.42604       3.55004       3.65242
  54   1 1147.9011    0.0686  0.0595  9.6387  0.0000       13.6273  0.0097   0.0046   0.0125    0.0138   0.0000       158.506   440.7799      0.139613       20.9877     -0.845853      -2.48679     -0.385498      0.223255      0.258685      0.306931      0.367551      0.424261      0.389760
  54   2 1454.3996    0.1592  0.1350  9.5322  0.0000       25.0462  0.0065   0.0049   0.0129    0.0161   0.0000       13.6010   441.9631     -0.280455       20.9827     -0.318226      -2.80863    -0.0296572      0.158522      0.222379      0.231879      0.261083      0.276565      0.272297
  54   3 1709.1650    0.3432  0.3698  9.4535  0.0000       17.0480  0.0096   0.0058   0.0194    0.0259   0.0000       2.11880   442.4787      0.145170       20.7373     0.0741668      -3.12865      0.236707      0.258268      0.352748      0.375861      0.418566      0.416867      0.451569
  54   4 1935.4287    0.5975  0.6651  9.7421  0.0000       10.9586  0.0132   0.0075   0.0255    0.0389   0.0000      0.972866   442.3823       1.10598       21.1699      0.337133      -2.13847       1.50027      0.315224      0.429757      0.487268      0.538170      0.575382      0.582400
  54   5 2151.9006    0.9352  0.9283 10.2263  0.0003       6.72271  0.0165   0.0101   0.0314    0.0524   0.0000      0.719545   442.2995      0.853165       20.1738      0.815654      -3.14516      0.599752      0.357479      0.495369      0.543716      0.614849      0.625929      0.651449
  54   6 2356.9700    1.4909  1.2414 10.8596  0.0001       4.22187  0.0204   0.0140   0.0372    0.0580   0.0000      0.533678   442.7472       1.64824       20.2650       1.32045      -3.10054      -1.25617      0.417343      0.580205      0.617508      0.692878      0.722974      0.752901
  54   7 2552.6503    2.1405  1.3816 11.6680  0.0000       3.95566  0.0217   0.0193   0.0398    0.0496   0.0000      0.514407   441.6832       4.22570       21.1107      0.646890      -3.24629      0.901925      0.439451      0.595375      0.651731      0.744112      0.769081      0.794192
  54   8 2744.8380    2.9282  1.3226 12.2979  0.0000      0.767117  0.0208   0.0267   0.0387    0.0533   0.0000      0.461736   442.1442       4.87166       19.6122       2.24614      -2.27803     -0.121342      0.445190      0.609553      0.652431      0.730098      0.739551      0.768945
  54   9 2934.3390    3.8656  1.2122 13.0432  0.0000       2.13381  0.0199   0.0373   0.0369    0.0574   0.0000      0.505502   442.3207       4.39852       20.2221       3.16286      -2.02665      -1.42915      0.412782      0.551104      0.609929      0.669213      0.712431      0.736786
  54  10 3119.9147    4.2784  1.4818 13.1172  0.0000      0.790765  0.0221   0.0370   0.0409    0.0479   0.0000      0.401696   441.4948       8.02377       20.0746       1.92310      -1.94230      0.292787      0.442816      0.623361      0.673601      0.759108      0.784655      0.810294
  54  11 3302.6734    3.9071  2.1913 12.7565  0.0000      0.808446  0.0275   0.0273   0.0497    0.0338   0.0000      0.215712   441.4517       8.68206       19.3454       1.24804      -2.47378    -0.0993525      0.546761      0.752255      0.822916      0.932586      0.958889      0.980890
  54  12 3483.5952    3.2403  3.4281 12.1801  0.0002      0.666951  0.0359   0.0182   0.0648    0.0272   0.0000      0.125703   441.3789       11.5910       20.9407       1.17513     -0.963235      -1.87230      0.727739      0.997179       1.10102       1.21769       1.28736       1.32485
  54  13 3662.8240    2.5713  5.5962 11.7051  0.0001      0.460831  0.0532   0.0116   0.0958    0.0219   0.0000     0.0880253   443.4807       8.97070       19.3936       4.34859      -2.62379      -2.06626       1.03476       1.39034       1.55012       1.70171       1.78867       1.83672
  54  14 3840.5341    2.0063  8.3816 11.4427 -0.0022      0.331318  0.0905   0.0074   0.1437    0.0194   0.0000     0.0834024   438.1128       15.7650       18.2801       5.56703      -6.83794      -6.56192       1.54010       2.09791       2.33143       2.58273       2.71365       2.79126
  55   1 1156.9738    0.0620  0.0453  9.6485  0.0000       177.736  0.0106   0.0049   0.0108    0.0166   0.0000       201.227   440.4863     -0.153755       20.9425     -0.401073      -2.09624      0.762949      0.234748      0.300070      0.551794      0.573219      0.608523      0.513621
  55   2 1465.1680    0.1676  0.1738  9.5219  0.0003       22.4461  0.0077   0.0046   0.0141    0.0167   0.0000       10.4691   442.3923     -0.134434       20.9986    -0.0824227      -2.83048      0.133041      0.202323      0.261953      0.315948      0.352947      0.365248      0.396458
  55   3 1720.6746    0.3628  0.3619  9.5047 -0.0001       18.6957  0.0090   0.0060   0.0184    0.0259   0.0000       2.01085   442.0166     0.0635299       20.6805     -0.721468      -3.21686      0.662220      0.226801      0.307498      0.333151      0.360985      0.397414      0.421574
  55   4 1948.1498    0.6125  0.6569  9.7874  0.0000       8.31218  0.0130   0.0075   0.0247    0.0391   0.0000      0.937127   442.2092      0.511585       20.7631     -0.180839      -2.34756     -0.863166      0.308214      0.409058      0.470642      0.510925      0.535275      0.544185
  55   5 2165.8317    0.9993  1.0158 10.1652  0.0000       7.06819  0.0171   0.0102   0.0330    0.0581   0.0000      0.642796   442.1811      0.673163       19.8555      0.513100      -2.82921      0.715447      0.363751      0.491268      0.545564      0.611260      0.618164      0.646726
  55   6 2371.5482    1.5357  1.3437 10.8178  0.0000       3.92632  0.0210   0.0137   0.0380    0.0559   0.0000      0.478249   441.8777       1.63299       19.6161       1.50650      -2.41935     -0.509116      0.418243      0.568714      0.622337      0.705912      0.723408      0.745716
  55   7 2568.1550    2.1838  1.3713 11.7416  0.0000       2.81953  0.0210   0.0195   0.0389    0.0494   0.0000      0.439043   441.9849       2.72155       19.9023    -0.0380414      -1.91342      -1.60245      0.426526      0.573749      0.634823      0.715660      0.735196      0.755461
  55   8 2761.4998    3.0623  1.3887 12.2606  0.0002       2.72359  0.0211   0.0266   0.0381    0.0524   0.0000      0.423752   442.0740       5.51003       21.0695       2.60013      -2.62552     -0.244208      0.427422      0.570135      0.627947      0.704861      0.736377      0.753710
  55   9 2951.7488    3.9715  1.3043 12.9844  0.0000       2.39723  0.0205   0.0364   0.0372    0.0540   0.0000      0.504235   441.3221       5.48971       20.5163       1.68132      -2.53241     -0.719946      0.420716      0.565758      0.632148      0.705687      0.739800      0.764717
  55  10 3138.0532    4.2838  1.4964 13.1753 -0.0003      0.659698  0.0223   0.0363   0.0401    0.0454   0.0000      0.428574   442.2812       7.15294       19.9987       3.02047      -2.78241    -0.0328703      0.452272      0.603214      0.657247      0.736694      0.758970      0.779661
  55  11 3321.4659    3.8575  2.1170 12.8490  0.0000      0.256137  0.0271   0.0275   0.0489    0.0342   0.0000      0.233770   441.5924       8.46761       20.1807       3.31798      -3.22782     -0.876691      0.525620      0.734481      0.797424      0.892765      0.924385      0.963795
  55  12 3503.2042    3.1422  3.5703 12.1363 -0.0002      0.557640  0.0369   0.0170   0.0662    0.0260   0.0000      0.118983   443.0217       10.5025       19.2111       4.07142      -2.39561     -0.867900      0.724439      0.979490       1.08312       1.20220       1.24390       1.27009
  55  13 3683.1047    2.5104  6.1139 11.5974  0.0000      0.179899  0.0584   0.0105   0.1000    0.0221   0.0000     0.0820242   442.2600       10.3510       21.6810       4.16556      -3.44153      -1.30180       1.08131       1.47795       1.62435       1.79319       1.92365       1.95954
  55  14 3861.5577    1.9923  8.9387 11.4281 -0.0000      0.402820  0.0959   0.0070   0.1494    0.0187   0.0000     0.0785334   439.6182       14.9851       22.1612       1.38404      -3.69164      -5.36375       1.57059       2.11152       2.39982       2.62975       2.76004       2.82611
  56   1 1165.8957    0.0720  0.0706  9.6146  0.0000       40.3288  0.0097   0.0046   0.0138    0.0139   0.0000       117.997   441.1226     -0.254196       20.8541      0.418885      -3.23344     -0.946283      0.230415      0.330969      0.384640      0.391179      0.481340      0.471349
  56   2 1475.8218    0.1665  0.1902  9.4728  0.0000       32.3671  0.0078   0.0044   0.0159    0.0174   0.0000       9.86603   442.2591     0.0435651       20.7913     0.0530118      -2.72230     -0.214095      0.194537      0.254584      0.278222      0.323161      0.356193      0.352762
  56   3 1732.0405    0.3778  0.3650  9.5118  0.0000       17.2499  0.0088   0.0061   0.0183    0.0263   0.0000       1.96652   442.1169      0.515636       20.7572     -0.285705      -2.61057     -0.477536      0.221823      0.295550      0.328111      0.358876      0.365389      0.390428
  56   4 1960.7700    0.6375  0.6879  9.7452  0.0000       10.4342  0.0129   0.0076   0.0260    0.0403   0.0000      0.920721   442.3916     -0.596719       20.4900      0.563486      -2.66325     -0.523934      0.316095      0.416188      0.462753      0.525558      0.532551      0.561096
  56   5 2179.5807    1.0332  0.9937 10.2190  0.0000       6.30183  0.0165   0.0104   0.0324    0.0559   0.0000      0.667106   442.1837       1.17526       19.8500      0.992976      -1.98127       1.00936      0.348506      0.460721      0.515053      0.581632      0.591890      0.642787
  56   6 2385.9944    1.5754  1.2510 11.1166  0.0000       3.04310  0.0202   0.0147   0.0373    0.0529   0.0000      0.560412   442.2826      0.275064       20.3093      0.148875      -3.42019      -1.24603      0.401842      0.547958      0.606326      0.693831      0.714278      0.747817
  56   7 2583.5040    2.2469  1.4236 11.5918  0.0000       1.81453  0.0212   0.0192   0.0390    0.0520   0.0000      0.421020   441.9169       3.65001       20.8701      0.839564      -2.82586      0.694904      0.424255      0.561467      0.623228      0.696592      0.717114      0.752057
  56   8 2777.9473    3.1630  1.3043 12.3630  0.0000       2.05120  0.0201   0.0283   0.0365    0.0568   0.0000      0.454007   442.5332       4.70327       20.7863       1.68951      -2.09185     -0.768464      0.403851      0.561102      0.604953      0.677700      0.696036      0.711493
  56   9 2968.9802    4.0450  1.2837 13.0326  0.0005       1.19975  0.0199   0.0366   0.0364    0.0513   0.0000      0.456693   441.3978       5.75077       19.8721       2.91753      -1.82649      -1.71042      0.405097      0.541001      0.590487      0.659268      0.686558      0.714442
  56  10 3156.1115    4.2438  1.5541 13.1008  0.0001       1.74746  0.0224   0.0351   0.0405    0.0439   0.0000      0.349126   442.3955       7.68829       22.0309       2.64677      -3.32335      -1.78289      0.446430      0.601578      0.665748      0.733519      0.760039      0.778167
  56  11 3340.3032    3.7909  2.3161 12.7088  0.0000      0.990859  0.0283   0.0255   0.0501    0.0324   0.0000      0.212669   440.9336       10.6700       20.0401       3.75677      -2.54028      -3.86615      0.546796      0.733648      0.807340      0.909237      0.941407      0.980486
  56  12 3522.7338    3.0341  3.9859 12.0715  0.0000      0.758894  0.0400   0.0155   0.0716    0.0238   0.0000      0.118952   442.8437       10.8394       17.7735       3.75320      -1.47059      -3.13668      0.747952       1.02711       1.12927       1.25877       1.29817       1.35400
  56  13 3703.4696    2.4474  6.0415 11.6089 -0.0004      0.323707  0.0589   0.0103   0.1008    0.0221   0.0000     0.0880565   441.0050       11.6761       21.3459       2.85019      -3.49194      -4.93320       1.08180       1.46318       1.64208       1.80369       1.86714       1.93444
  56  14 3882.7157    1.9763  9.5796 11.3647  0.0014      0.397823  0.1024   0.0067   0.1556    0.0183   0.0000     0.0783553   439.1683       12.9907       21.4356       10.6853      -3.60434      -11.5899       1.60382       2.20217       2.44583       2.73781       2.87469       2.94160
  57   2 1486.3371    0.1758  0.1722  9.5082  0.0000       39.9154  0.0066   0.0047   0.0149    0.0178   0.0000       9.57806   441.9291     -0.464277       21.1845    -0.0192323      -3.35554      0.110641      0.168697      0.224326      0.269339      0.290454      0.286058      0.326434
  57   3 1743.2799    0.3921  0.4307  9.5159 -0.0000       18.3353  0.0097   0.0060   0.0209    0.0267   0.0000       1.78859   442.4109      0.398812       20.1615      0.141116      -3.12797     -0.228234      0.241220      0.319791      0.369309      0.390346      0.410284      0.422894
  57   4 1973.2956    0.6561  0.7091  9.7938  0.0000       10.0429  0.0132   0.0077   0.0259    0.0404   0.0000      0.925335   442.7286       1.38758       20.4234     -0.235485      -2.22147     0.0305886      0.294555      0.383524      0.432370      0.494826      0.533858      0.563060
  57   5 2193.2252    1.0750  0.9929 10.3537 -0.0001       6.15930  0.0165   0.0108   0.0317    0.0551   0.0000      0.650903   442.8152       1.41648       21.1240      0.780113      -2.05224     -0.569229      0.340128      0.452543      0.507886      0.554410      0.593318      0.615093
  57   6 2400.3573    1.6229  1.3051 11.1090  0.0000       3.41327  0.0207   0.0148   0.0374    0.0536   0.0000      0.513303   442.1469       2.67963       20.8371      0.243421      -2.43390      0.103384      0.401773      0.547304      0.592125      0.673696      0.713817      0.725910
  57   7 2598.8236    2.3312  1.3732 11.8099  0.0000       2.75488  0.0208   0.0202   0.0380    0.0495   0.0000      0.453195   442.1696       3.65533       20.3329       1.49396      -2.77289     -0.957401      0.399889      0.535209      0.594097      0.667766      0.683796      0.714511
  57   8 2794.2401    3.2267  1.2810 12.4189 -0.0002       1.60932  0.0191   0.0289   0.0368    0.0557   0.0000      0.472539   441.9323       6.11186       21.0535       2.68448      -3.19527     -0.316971      0.393705      0.527380      0.591593      0.654059      0.668191      0.697958
  57   9 2986.1024    4.1616  1.2253 13.2109 -0.0020       1.38683  0.0196   0.0386   0.0355    0.0515   0.0000      0.502342   442.7516       6.08248       20.2437      0.961973      -1.71534      -1.55534      0.397577      0.531725      0.568897      0.642045      0.665861      0.686124
  57  10 3173.8816    4.2961  1.5648 13.1406  0.0000      0.896477  0.0220   0.0354   0.0414    0.0450   0.0000      0.385464   441.6335       7.30363       21.8549      0.841889      -3.11066      -1.67628      0.433120      0.581081      0.639019      0.707667      0.739537      0.761963
  57  11 3358.7921    3.6971  2.5527 12.6044  0.0001      0.158002  0.0295   0.0235   0.0527    0.0308   0.0000      0.179652   442.0371       8.33535       20.4042       4.11646      -2.05122      -2.03018      0.574538      0.771578      0.841914      0.932644      0.981470       1.00902
  57  12 3542.0934    3.0174  4.3219 11.9025  0.0000      0.515986  0.0409   0.0146   0.0739    0.0247   0.0000     0.0919620   441.5203       8.94907       17.9479       5.25881      -1.14280      -1.36661      0.787258       1.05914       1.18360       1.32987       1.39684       1.42349
  57  13 3723.5583    2.3697  6.5253 11.6245 -0.0008      0.464784  0.0646   0.0096   0.1087    0.0214   0.0000     0.0902517   440.4389       11.7027       22.8333       5.55510       1.24758     -0.343470       1.12552       1.52818       1.72891       1.89151       1.97086       2.03325
  57  14 3903.1702    1.8733  9.4424 11.3569 -0.0018      0.184534  0.1058   0.0064   0.1592    0.0186   0.0000     0.0867994   442.8055       8.65083       23.3482       4.20858      -5.36997      -3.96730       1.62624       2.20698       2.46483       2.73868       2.82902       2.92652
  58   1 1183.5496    0.0726  0.0754  9.6166  0.0000       46.6981  0.0081   0.0044   0.0176    0.0137   0.0000       112.376   441.2511     0.0727988       20.8913     -0.131823      -2.43585     -0.302265      0.205093      0.271100      0.307457      0.372002      0.424494      0.423280
  58   2 1496.7203    0.1779  0.2002  9.4984  0.0000       43.3380  0.0079   0.0045   0.0157    0.0178   0.0000       8.82408   442.2510     0.0100654       20.5389     -0.118717      -2.92285      0.194082      0.201990      0.240293      0.277517      0.315631      0.325936      0.322869
  58   3 1754.3758    0.3947  0.4191  9.5125  0.0000       17.1066  0.0095   0.0060   0.0201    0.0273   0.0000       1.77125   442.3465     -0.272615       20.6861      0.305934      -2.32143     -0.117039      0.223833      0.295210      0.327912      0.387719      0.376319      0.390085
  58   4 1985.6955    0.6887  0.7341  9.7548  0.0000       9.71173  0.0130   0.0078   0.0266    0.0435   0.0000      0.841022   442.3955     0.0859178       21.0216      0.681327      -3.19997     -0.303650      0.287373      0.390116      0.431389      0.494357      0.521512      0.527876
  58   5 2206.6886    1.0722  1.0642 10.4764  0.0000       5.79596  0.0185   0.0107   0.0333    0.0542   0.0000      0.690713   442.2708       1.69784       20.8579      0.571293      -3.07065    -0.0723112      0.370103      0.504480      0.554866      0.608740      0.651591      0.674524
  58   6 2414.5003    1.6642  1.3621 10.9690  0.0004       2.60457  0.0207   0.0143   0.0376    0.0555   0.0000      0.470304   441.9445       1.55050       20.7142     -0.113357      -3.29759     -0.675835      0.410090      0.548405      0.612724      0.689720      0.717918      0.746269
  58   7 2613.9955    2.4252  1.4126 11.7316  0.0000       2.17451  0.0208   0.0203   0.0375    0.0510   0.0000      0.407371   442.4590       3.83473       20.7239       1.47814      -1.68919     -0.393457      0.407666      0.538797      0.580230      0.659446      0.681315      0.712754
  58   8 2810.4422    3.2916  1.3296 12.6318  0.0000       2.21925  0.0203   0.0291   0.0366    0.0487   0.0000      0.455678   442.0860       5.21575       21.4508       2.05292      -3.62247      -1.19531      0.393099      0.532504      0.587789      0.646660      0.686332      0.719694
  58   9 3003.0799    4.1572  1.2857 13.0767 -0.0005       1.57299  0.0191   0.0368   0.0365    0.0523   0.0000      0.460740   442.3179       5.87029       20.0884       2.22689      -3.16654     -0.872002      0.377160      0.505213      0.552107      0.614610      0.649246      0.669195
  58  10 3191.5869    4.2852  1.6903 13.0878  0.0000      0.950319  0.0232   0.0331   0.0418    0.0406   0.0000      0.352001   441.9222       6.53777       20.7931       2.95551     -0.755268      -2.44545      0.433848      0.587476      0.641991      0.721207      0.748510      0.771967
  58  11 3377.2908    3.6791  2.6661 12.4223 -0.0000      0.249274  0.0299   0.0222   0.0530    0.0318   0.0000      0.170682   441.8563       8.44443       18.5149       4.15798      -1.06592      -2.28963      0.561035      0.777367      0.845038      0.943237      0.972897       1.01289
  58  12 3561.3185    2.9323  4.2670 11.9192  0.0000      0.439343  0.0408   0.0141   0.0750    0.0246   0.0000     0.0966549   442.5207       10.9420       19.1537       4.08517      -1.77719       1.26883      0.769776       1.03241       1.15480       1.27925       1.34538       1.39758
  58  13 3743.5762    2.3514  6.9565 11.5598  0.0008      0.595859  0.0675   0.0090   0.1139    0.0213   0.0000     0.0815136   441.8077       11.9111       19.9318       2.81398      -2.77971     -0.439964       1.14519       1.54678       1.72965       1.90186       2.01428       2.06652
  59   1 1192.2432    0.0776  0.0757  9.6290  0.0000       37.5596  0.0086   0.0044   0.0169    0.0137   0.0000       98.8016   441.3546      0.244267       20.9820     -0.234010      -3.35372     -0.550045      0.210644      0.276701      0.257714      0.298745      0.339969      0.317224
  59   2 1506.9795    0.1936  0.1928  9.5134  0.0000       34.3038  0.0078   0.0047   0.0136    0.0175   0.0000       7.70720   442.2814     -0.163685       21.3186     -0.397291      -3.34683      0.111731      0.180026      0.227617      0.274947      0.285674      0.289367      0.315257
  59   3 1765.3381    0.4049  0.4904  9.4684 -0.0000       15.0261  0.0107   0.0057   0.0215    0.0291   0.0000       1.54796   442.3021    -0.0998806       20.7308      0.412482      -2.93471     0.0432898      0.234046      0.313562      0.353277      0.400830      0.396120      0.422279
  59   4 1997.9925    0.7090  0.7479  9.8231  0.0000       10.2311  0.0132   0.0079   0.0260    0.0419   0.0000      0.834091   441.8138       1.00731       21.4593      0.364765      -3.06284      -1.06798      0.281235      0.379289      0.429010      0.482974      0.509089      0.534274
  59   5 2220.0427    1.1259  1.1057 10.4196  0.0000       5.95749  0.0181   0.0108   0.0339    0.0567   0.0000      0.644649   442.5262       1.27053       21.7693       1.03419      -3.58348      -1.07676      0.356454      0.476077      0.535654      0.595317      0.633321      0.638899
  59   6 2428.6013    1.7368  1.3611 11.0978  0.0003       4.49993  0.0206   0.0148   0.0372    0.0535   0.0000      0.478561   442.1717       1.86398       20.2378      0.843866      -2.76669     -0.121413      0.389483      0.519481      0.570360      0.648483      0.667811      0.706402
  59   7 2629.1097    2.4986  1.4254 11.9679  0.0000       2.53229  0.0209   0.0211   0.0382    0.0475   0.0000      0.427357   442.3025       2.49084       20.0318       2.68784      -2.17313     0.0252212      0.398665      0.545160      0.596348      0.664158      0.702386      0.729447
  59   8 2826.5302    3.3885  1.2545 12.7381  0.0000       1.82028  0.0194   0.0306   0.0357    0.0522   0.0000      0.520501   441.4558       4.21573       19.8119       1.55552      -2.91998      -1.31072      0.359296      0.487682      0.527853      0.614337      0.634907      0.664696
  59   9 3019.9049    4.1457  1.3607 13.2040 -0.0013      0.731262  0.0201   0.0360   0.0381    0.0470   0.0000      0.449403   442.3134       5.51471       19.1754       2.45041      -4.07840     -0.252684      0.383722      0.513279      0.582357      0.643718      0.676724      0.702686
  59  10 3209.1881    4.2002  1.7820 13.0210  0.0006       1.07047  0.0238   0.0314   0.0419    0.0386   0.0000      0.280747   442.4837       8.68434       20.2195       2.26056      -1.63123     -0.934272      0.452461      0.605352      0.663911      0.738355      0.766112      0.784483
  59  11 3395.6829    3.5715  2.7008 12.5145 -0.0000      0.740388  0.0302   0.0215   0.0547    0.0302   0.0000      0.171976   442.5149       9.11138       19.6738       4.35317      -3.36340     -0.244974      0.565368      0.781070      0.844626      0.949823       1.00030       1.02654
  59  12 3580.5652    2.8834  4.7029 11.8844  0.0000      0.679702  0.0445   0.0132   0.0794    0.0238   0.0000     0.0986874   439.6832       11.4896       22.2984       1.84406      -1.30760      0.448065      0.810938       1.09305       1.22487       1.35585       1.42068       1.48724
  59  13 3763.3444    2.2892  7.6387 11.5272  0.0006      0.349099  0.0763   0.0082   0.1221    0.0207   0.0000     0.0816382   442.1788       11.9616       18.9621       6.94199      -2.31301      -2.39219       1.21045       1.62707       1.83441       2.04132       2.13989       2.21813
  60   2 1517.1088    0.1936  0.2095  9.5118  0.0000       24.5081  0.0073   0.0046   0.0158    0.0176   0.0000       7.39142   442.4175     0.0266477       20.7193      0.118544      -2.87061     -0.614253      0.182858      0.246985      0.285746      0.302506      0.321606      0.335299
  60   3 1776.2155    0.4155  0.4746  9.5339  0.0000       17.4727  0.0102   0.0059   0.0207    0.0278   0.0000       1.63242   442.3859      0.567685       21.0961     -0.244225      -2.83441      0.314623      0.228830      0.308219      0.349776      0.366290      0.382545      0.416515
  60   4 2010.1711    0.7320  0.8044  9.7362  0.0000       8.00660  0.0135   0.0077   0.0273    0.0442   0.0000      0.761202   442.3679      0.635659       20.5512     -0.419410      -2.20933      0.687396      0.276573      0.371967      0.413311      0.459916      0.473628      0.508094
  60   5 2233.2753    1.1571  1.1400 10.4494  0.0000       5.88752  0.0183   0.0110   0.0350    0.0579   0.0000      0.631448   442.2828      0.842841       21.0102       1.08955      -3.35801      0.642543      0.354222      0.482761      0.536246      0.589981      0.630909      0.657738
  60   6 2442.4715    1.7809  1.4490 11.0057  0.0000       3.27905  0.0206   0.0145   0.0378    0.0515   0.0000      0.426877   442.3042       2.42485       20.1614       1.17102      -1.84136      0.470195      0.380548      0.512595      0.568322      0.640838      0.658332      0.684844
  60   7 2644.0128    2.5081  1.3936 12.0556  0.0000       1.45585  0.0210   0.0213   0.0382    0.0474   0.0000      0.476351   442.4282       3.85963       20.2275       1.90594      -2.74072      -1.51492      0.380164      0.522532      0.576243      0.641754      0.661094      0.676632
  60   8 2842.4325    3.4843  1.3566 12.5435  0.0001       1.27579  0.0198   0.0294   0.0358    0.0533   0.0000      0.446398   442.4656       3.80677       21.0103       2.02514      -1.26800      -1.58825      0.362882      0.496355      0.542254      0.620218      0.626737      0.649912
  60   9 3036.5703    4.2104  1.3666 13.2293  0.0024      0.635944  0.0204   0.0365   0.0372    0.0474   0.0000      0.433586   442.4270       6.74553       21.4270       1.21141     -0.481108     -0.890106      0.377319      0.501687      0.550571      0.624691      0.641098      0.659876
  60  10 3226.6125    4.2289  1.8051 13.1068  0.0000       1.13161  0.0234   0.0315   0.0438    0.0359   0.0000      0.268458   442.7213       7.76643       20.8537       2.26059      -1.87109     -0.938096      0.432105      0.581576      0.647880      0.712651      0.739659      0.779993
  60  11 3414.0835    3.4853  2.8949 12.5296  0.0000       1.23214  0.0313   0.0204   0.0575    0.0269   0.0000      0.163512   442.2171       8.01980       21.4394       4.53389      -2.09549     -0.635005      0.561668      0.765013      0.850279      0.948657      0.999578       1.03807
  60  12 3599.5433    2.7994  4.9557 11.8862  0.0001      0.782206  0.0459   0.0126   0.0835    0.0226   0.0000      0.103192   442.6362       9.48134       20.5024       4.59832      -2.33616      -2.35219      0.809491       1.08495       1.22376       1.33728       1.42408       1.46360
  60  13 3782.8730    2.2006  7.8411 11.5270  0.0000      0.312482  0.0793   0.0077   0.1302    0.0202   0.0000     0.0931468   443.3408       7.75543       20.7549       3.65768      -1.66456     -0.610230       1.23493       1.67014       1.88771       2.07873       2.17553       2.24748
  61   1 1209.3923    0.0865  0.0697  9.6191  0.0000       31.3310  0.0071   0.0043   0.0115    0.0135   0.0000       83.8370   440.9559    -0.0931119       20.7761      0.471867      -3.31640     0.0890434      0.172750      0.247590      0.308023      0.343697      0.358124      0.339274
  61   2 1527.1406    0.1990  0.2370  9.5052  0.0000       33.4279  0.0081   0.0044   0.0163    0.0182   0.0000       6.63788   442.4962     -0.127428       21.5332     -0.339995      -2.88104     -0.132936      0.190076      0.243417      0.278030      0.310908      0.322817      0.346324
  61   3 1786.9357    0.4339  0.5439  9.5357  0.0000       13.9713  0.0114   0.0058   0.0224    0.0306   0.0000       1.36164   442.3747      0.276178       20.8716    -0.0258468      -1.87001     -0.821272      0.248238      0.350490      0.384640      0.440584      0.457900      0.462017
  61   4 2022.2861    0.7545  0.8554  9.7625  0.0000       7.07867  0.0145   0.0078   0.0273    0.0489   0.0000      0.721650   442.2182      0.546573       21.1644      0.123753      -2.57507     -0.184615      0.294250      0.392858      0.423957      0.484047      0.516112      0.532742
  61   5 2246.3253    1.1957  1.1397 10.7026  0.0000       4.90717  0.0186   0.0114   0.0344    0.0532   0.0000      0.638133   442.3255       1.49874       21.3847     -0.756299      -2.87697      0.226870      0.340589      0.464068      0.512761      0.561165      0.601000      0.620893
  61   6 2456.3031    1.8125  1.4197 11.2580 -0.0000       2.70120  0.0210   0.0149   0.0377    0.0490   0.0000      0.447736   441.8180       2.85368       19.9137       1.32771      -3.86938     -0.924052      0.383851      0.522091      0.576272      0.645259      0.684548      0.706631
  61   7 2658.9232    2.6169  1.4700 11.9317  0.0000       3.30492  0.0205   0.0212   0.0383    0.0492   0.0000      0.392417   441.9069       3.33197       21.0371       1.44417      -3.00212    -0.0255715      0.374519      0.492706      0.556223      0.615195      0.662755      0.682309
  61   8 2858.2914    3.5140  1.3241 12.6712  0.0000       1.96522  0.0193   0.0299   0.0356    0.0513   0.0000      0.527964   441.5801       5.46963       20.3542       1.24049      -2.25043    -0.0776583      0.362211      0.470523      0.523869      0.580556      0.621017      0.647169
  61   9 3053.1172    4.1722  1.4011 13.1810  0.0000     0.0645848  0.0210   0.0351   0.0368    0.0477   0.0000      0.500443   442.0734       6.34632       20.2555       1.20045      -3.00848      -1.35906      0.386687      0.516200      0.582600      0.625521      0.661949      0.677115
  61  10 3243.8766    4.1681  1.8391 13.0997 -0.0000     0.0102627  0.0240   0.0303   0.0429    0.0357   0.0000      0.254663   440.9316       6.52236       19.6473       1.77772      -1.88445      -2.08188      0.437732      0.593916      0.658574      0.726991      0.760514      0.786995
  61  11 3432.1071    3.4976  3.1496 12.3954 -0.0000      0.618894  0.0319   0.0191   0.0588    0.0269   0.0000      0.126826   441.5790       9.49014       20.9448       4.17210      -2.42391      0.392116      0.590201      0.791514      0.895514      0.984147       1.03665       1.07776
  61  12 3618.2225    2.7720  5.3417 11.8510  0.0003      0.404909  0.0490   0.0118   0.0874    0.0223   0.0000     0.0899461   441.5577       9.90265       18.2672       1.38183      -3.40963      -1.09586      0.837932       1.13854       1.25904       1.40634       1.47265       1.52861
  61  13 3802.5988    2.1597  8.1883 11.5360 -0.0000      0.483662  0.0841   0.0074   0.1344    0.0199   0.0000     0.0890599   442.1187       8.67622       21.9483      0.856090      -4.14288      0.456451       1.25316       1.73137       1.91572       2.12608       2.24812       2.32749
  62   1 1217.8666    0.0811  0.0691  9.6016  0.0004       116.810  0.0093   0.0042   0.0128    0.0152   0.0000       91.9193   441.1726     -0.401168       20.6289      0.335070      -2.16518      0.195521      0.238355      0.382242      0.422533      0.373074      0.546099      0.528639
  62   2 1537.0500    0.2122  0.2224  9.5182  0.0000       39.4568  0.0074   0.0047   0.0150    0.0182   0.0000       6.27518   442.4031     -0.187383       21.2639      0.127639      -3.03368     -0.223233      0.172337      0.219509      0.251781      0.272466      0.292697      0.317761
  62   3 1797.5622    0.4440  0.5264  9.5400  0.0000       14.3691  0.0106   0.0059   0.0222    0.0301   0.0000       1.34587   442.1329      0.666282       21.2528      0.239989      -2.80325     0.0573103      0.229225      0.295554      0.327378      0.378148      0.382388      0.396187
  62   4 2034.2915    0.7665  0.8073  9.9305  0.0000       7.42753  0.0137   0.0081   0.0269    0.0439   0.0000      0.795570   442.1880      0.627070       21.5537    -0.0923370      -2.84361      0.302033      0.282336      0.374294      0.402389      0.449445      0.482222      0.504076
  62   5 2259.2490    1.2360  1.2352 10.3994  0.0001       3.57863  0.0191   0.0108   0.0343    0.0585   0.0000      0.535959   442.8061       1.76379       21.2521      0.113225      -2.56778     -0.783617      0.350498      0.479596      0.518099      0.586927      0.624047      0.665919
  62   6 2470.0112    1.8590  1.4005 11.4301 -0.0001       3.97730  0.0213   0.0157   0.0375    0.0483   0.0000      0.477584   442.2133       1.86833       20.3593       1.45752      -1.78821      -1.14494      0.375430      0.506140      0.548855      0.619265      0.636430      0.690236
  62   7 2673.6432    2.6912  1.4520 12.0337  0.0000       2.23858  0.0206   0.0218   0.0366    0.0467   0.0000      0.404670   442.5697       3.76793       20.1733       2.77139      -2.91939      -1.12430      0.374233      0.515130      0.556523      0.627029      0.664254      0.699041
  62   8 2874.0038    3.6227  1.3130 12.8698  0.0004       1.62623  0.0193   0.0311   0.0365    0.0468   0.0000      0.449365   442.2499       5.40231       20.1951       1.69375      -2.26495     -0.929062      0.347775      0.475568      0.509534      0.575688      0.614232      0.630315
  62   9 3069.6837    4.2338  1.3915 13.2932 -0.0001       2.14598  0.0204   0.0360   0.0376    0.0464   0.0000      0.431627   441.8782       6.49633       19.4839       2.26687      -3.81712      -1.03396      0.374190      0.505969      0.560685      0.621002      0.656514      0.679707
  62  10 3261.1918    4.2022  1.9943 12.8641  0.0001       1.01762  0.0244   0.0288   0.0434    0.0380   0.0000      0.248226   441.4192       8.34459       20.4933       3.36132      -3.32492     -0.773890      0.441191      0.580051      0.642333      0.736313      0.777174      0.815799
  62  11 3450.1055    3.3917  3.2368 12.3528  0.0000      0.969955  0.0328   0.0183   0.0596    0.0268   0.0000      0.141971   441.7014       9.70039       21.1626       3.69883      -1.36557      -2.22472      0.580244      0.783837      0.873470      0.982265       1.00144       1.04929
  62  12 3636.9457    2.6888  5.3524 11.8263 -0.0003      0.377815  0.0501   0.0113   0.0882    0.0222   0.0000     0.0988095   443.0009       8.60422       20.9757       4.13179      -1.70242      -1.19818      0.833737       1.13266       1.27975       1.40134       1.47496       1.53436
  62  13 3821.8211    2.1404  8.4682 11.4990  0.0002      0.345040  0.0867   0.0071   0.1346    0.0194   0.0000     0.0873914   443.1135       10.3363       20.0886       3.71992      0.872892      -3.20566       1.25710       1.71231       1.91993       2.14923       2.23809       2.33338
  63   1 1226.2386    0.0857  0.1036  9.5593  0.0000       46.6502  0.0080   0.0041   0.0165    0.0136   0.0000       62.8105   440.7563      0.402316       20.8563     -0.125312      -3.81727      0.616718      0.183285      0.223983      0.267847      0.283738      0.283329      0.351130
  63   2 1546.8275    0.2174  0.2310  9.4875  0.0000       31.5798  0.0076   0.0046   0.0148    0.0180   0.0000       5.68974   442.0102    -0.0973789       21.0238     -0.319252      -2.83866      0.376560      0.180464      0.224013      0.246097      0.284963      0.278346      0.321274
  63   3 1808.0998    0.4738  0.4971  9.5971  0.0000       13.2437  0.0101   0.0063   0.0201    0.0299   0.0000       1.32400   442.1690      0.547016       21.8018     -0.601119      -2.72673     -0.653966      0.218182      0.277064      0.319770      0.350010      0.358705      0.393202
  63   4 2046.1727    0.7946  0.8720  9.8449 -0.0002       7.65230  0.0144   0.0081   0.0278    0.0486   0.0000      0.733328   442.1805      0.670536       20.9345      0.462148      -3.58458    -0.0221654      0.279412      0.383174      0.424270      0.474579      0.491660      0.518242
  63   5 2272.0792    1.2633  1.2122 10.6333  0.0002       4.43726  0.0187   0.0114   0.0358    0.0548   0.0000      0.599646   442.4714       1.05169       20.2511      0.304580      -2.81186      0.835342      0.338331      0.454713      0.503119      0.551572      0.582100      0.624589
  63   6 2483.5708    1.9281  1.4662 11.2687  0.0003       3.82852  0.0208   0.0154   0.0371    0.0488   0.0000      0.443657   443.0392       2.45992       21.0370       1.57570      -2.25445     -0.162015      0.371149      0.503881      0.555245      0.630347      0.651582      0.681736
  63   7 2688.2483    2.7713  1.4152 12.0387  0.0001      0.993817  0.0201   0.0222   0.0361    0.0492   0.0000      0.423791   442.2174       4.12392       21.1348       1.20567      -1.81541       1.35147      0.360663      0.476910      0.518746      0.595391      0.613607      0.640803
  63   8 2889.5531    3.6667  1.3664 12.8017  0.0023       1.40243  0.0197   0.0306   0.0362    0.0496   0.0000      0.410553   441.9477       5.56877       19.5563       2.53468      -2.99739    -0.0780236      0.353012      0.480527      0.531710      0.590825      0.625622      0.651175
  63   9 3086.0114    4.3586  1.5875 12.9542 -0.0000       1.70284  0.0212   0.0329   0.0379    0.0435   0.0000      0.350944   442.2275       6.38108       20.9814       2.74023      -2.45231     -0.528041      0.370798      0.512819      0.565847      0.627234      0.655606      0.682774
  63  10 3278.2054    4.0516  2.0480 12.9290  0.0000      0.417923  0.0248   0.0274   0.0452    0.0341   0.0000      0.246786   442.2363       7.93031       20.2093       3.09474      -2.28332     -0.909117      0.435765      0.592487      0.647372      0.721269      0.757652      0.802255
  63  11 3468.0071    3.3240  3.4247 12.3131  0.0000      0.741242  0.0343   0.0171   0.0614    0.0247   0.0000      0.126015   442.6062       9.26284       20.5077     0.0971522      -2.33409      -2.08935      0.580274      0.784738      0.870406      0.962058       1.02309       1.05524
  63  12 3655.7041    2.6411  5.7068 11.8071  0.0002      0.551454  0.0539   0.0106   0.0930    0.0216   0.0000      0.100243   441.7225       10.5142       21.8235       4.54210      -4.40072      -3.77212      0.875537       1.18543       1.32870       1.47356       1.56477       1.60559
  63  13 3841.0415    2.0980  8.8346 11.4443  0.0019      0.122089  0.0924   0.0067   0.1398    0.0192   0.0000     0.0895005   440.7848       10.0998       22.4340       7.08865      -2.21890      -4.84824       1.29591       1.76077       1.96577       2.16672       2.29272       2.40074
  64   1 1234.5468    0.0903  0.0671  9.5841  0.0000       41.4706  0.0068   0.0042   0.0101    0.0131   0.0000       73.6249   440.8736     -0.221752       21.2235     0.0228210      -3.26666     -0.146349      0.180133      0.267274      0.279287      0.286802      0.288558      0.275020
  64   2 1556.5036    0.2182  0.2388  9.5002  0.0001       31.3711  0.0075   0.0045   0.0154    0.0178   0.0000       5.52438   442.3226      0.285522       20.8563    -0.0727752      -2.99705      0.672773      0.168404      0.230929      0.258166      0.295391      0.319948      0.345702
  64   3 1818.5344    0.4732  0.5338  9.5840  0.0000       13.6322  0.0106   0.0060   0.0212    0.0308   0.0000       1.30537   442.2476      0.547220       20.6930     -0.710532      -2.24149     0.0686086      0.224566      0.291271      0.336455      0.357664      0.379337      0.395959
  64   4 2058.0108    0.8047  0.9165  9.8723  0.0000       7.68727  0.0148   0.0079   0.0287    0.0488   0.0000      0.718543   442.3569      0.692384       20.9749      0.719847      -2.59963     -0.622477      0.281244      0.371120      0.411087      0.464725      0.477410      0.510819
  64   5 2284.7864    1.2891  1.2865 10.6334 -0.0003       4.73525  0.0197   0.0110   0.0356    0.0507   0.0000      0.557511   442.0617       1.69579       21.0959      0.523703      -2.28769      0.331809      0.334329      0.450621      0.502584      0.574311      0.581029      0.626978
  64   6 2497.0442    1.9738  1.4344 11.4184 -0.0001       3.10575  0.0204   0.0158   0.0377    0.0475   0.0000      0.445647   442.0009       2.40110       19.9193       1.76404      -2.41120     -0.803416      0.351669      0.471295      0.529971      0.585799      0.618136      0.641666
  64   7 2702.8995    2.7982  1.4468 12.1815  0.0006       2.63769  0.0203   0.0223   0.0369    0.0457   0.0000      0.407931   442.0998       4.45101       21.1433       1.15589      -1.99528     -0.259583      0.346079      0.476617      0.513155      0.588930      0.614646      0.645493
  64   8 2905.0712    3.7882  1.3366 12.8565 -0.0001       2.26071  0.0195   0.0318   0.0347    0.0503   0.0000      0.461959   442.7464       5.41823       20.6703       1.54773      -2.43484      -1.52528      0.341696      0.455836      0.505158      0.555904      0.593108      0.620337
  64   9 3102.1648    4.3726  1.5255 13.1492  0.0008      0.782593  0.0205   0.0339   0.0381    0.0413   0.0000      0.370716   442.0570       6.30571       19.6422       3.30005      -2.22263     -0.187410      0.356768      0.480290      0.531323      0.592170      0.619331      0.640197
  64  10 3295.2801    4.0255  2.2749 12.7637 -0.0002       1.04682  0.0263   0.0249   0.0465    0.0315   0.0000      0.209450   441.7298       8.15862       20.2637       2.36754      -2.35772     -0.620317      0.445586      0.601038      0.662830      0.736189      0.786179      0.806040
  64  11 3485.7477    3.2849  3.7521 12.1846  0.0000      0.721352  0.0358   0.0160   0.0642    0.0249   0.0000      0.116402   441.7747       10.0491       22.6781       1.39223      -3.00699   -0.00194017      0.614970      0.841011      0.926095       1.03498       1.07601       1.12252
  64  12 3674.1417    2.5957  6.1496 11.7544  0.0001      0.577479  0.0575   0.0099   0.0994    0.0217   0.0000     0.0949555   443.0997       10.0047       16.8550       3.76870      -3.07503     -0.902668      0.907288       1.23361       1.37325       1.53026       1.60386       1.66099
  64  13 3860.3067    1.9865  8.8968 11.4277 -0.0016      0.317357  0.0974   0.0063   0.1480    0.0191   0.0000     0.0973145   440.9658       8.00810       21.2253       6.03119     -0.595669     -0.538730       1.34346       1.83162       2.04645       2.27300       2.37799       2.47660
  65   1 1242.7701    0.0890  0.0984  9.5929  0.0000       32.9079  0.0084   0.0041   0.0142    0.0133   0.0000       57.6738   440.8744     -0.735652       21.2944      0.197161      -2.90664     -0.302459      0.163753      0.246996      0.297610      0.309108      0.299509      0.345010
  65   2 1566.0564    0.2268  0.2707  9.4950  0.0000       22.5045  0.0081   0.0044   0.0168    0.0187   0.0000       4.72647   442.4874     -0.280443       20.7418     -0.145370      -2.12487      0.195784      0.174593      0.236674      0.266263      0.288994      0.298516      0.319691
  65   3 1828.8791    0.4828  0.5683  9.5238  0.0000       14.8594  0.0110   0.0059   0.0216    0.0321   0.0000       1.21886   442.2054     -0.314984       20.9386      0.392942      -3.86080     -0.404781      0.222465      0.298749      0.335188      0.366147      0.373396      0.395460
  65   4 2069.7154    0.8231  0.9636 10.0527  0.0000       7.49299  0.0158   0.0080   0.0299    0.0453   0.0000      0.745804   442.8196      0.865406       20.7671     -0.109505      -3.73767     -0.114593      0.288560      0.388575      0.434478      0.491590      0.508906      0.520317
  65   5 2297.3284    1.3561  1.2794 10.6985  0.0000       4.85820  0.0195   0.0116   0.0345    0.0519   0.0000      0.537494   442.4679       1.33249       20.9176      0.967668      -2.70832     -0.225896      0.331872      0.449184      0.493235      0.555618      0.585876      0.616775
  65   6 2510.3751    2.0392  1.5089 11.3149  0.0000       3.26548  0.0208   0.0156   0.0368    0.0483   0.0000      0.398018   442.4378       2.08403       20.7867      0.473259      -1.85970     -0.561088      0.353217      0.478328      0.523034      0.596253      0.612776      0.642516
  65   7 2717.2979    2.8889  1.4066 12.2676  0.0000       1.73162  0.0199   0.0233   0.0356    0.0466   0.0000      0.421731   443.2845       3.68043       20.4563       1.74598      -1.90785     -0.512846      0.346407      0.458651      0.512689      0.579618      0.622420      0.635511
  65   8 2920.3986    3.7871  1.3381 13.0640  0.0000       1.45781  0.0194   0.0321   0.0358    0.0456   0.0000      0.456553   442.5962       4.45766       20.9382       1.39802      -1.60423      0.459052      0.339718      0.455797      0.496170      0.553409      0.576826      0.603431
  65   9 3118.3060    4.3474  1.5696 13.2128  0.0002       1.15613  0.0212   0.0335   0.0381    0.0412   0.0000      0.351012   442.0346       6.48282       20.8836       2.02118      -2.43589      -1.12465      0.362953      0.481767      0.543648      0.610659      0.637384      0.669853
  65  10 3312.1577    3.9913  2.3140 12.7180 -0.0002       1.06257  0.0256   0.0246   0.0475    0.0318   0.0000      0.210468   441.9064       7.31780       20.2416       2.35034      -3.47999      -1.34008      0.434344      0.591749      0.653837      0.734304      0.771714      0.799074
  65  11 3503.3443    3.2104  3.8556 12.2030  0.0000      0.470511  0.0363   0.0154   0.0667    0.0241   0.0000      0.121129   440.1699       7.84380       19.4819       3.96561      -1.52576      -1.19629      0.605682      0.827267      0.920155       1.02081       1.08692       1.12690
  65  12 3692.4875    2.5305  6.2364 11.7503 -0.0000      0.436895  0.0596   0.0095   0.0997    0.0213   0.0000     0.0879832   441.3275       10.3201       22.4656      0.468557      -2.93908      -1.26453      0.909961       1.22944       1.39278       1.54294       1.62446       1.69652
  66   1 1250.9433    0.0909  0.1070  9.5864  0.0000       6.04234  0.0074   0.0039   0.0155    0.0131   0.0000       55.9726   441.0897      0.128998       20.8769     0.0310514      -3.15869     0.0360173      0.152620      0.213761      0.264667      0.265326      0.279077      0.324838
  66   2 1575.5140    0.2457  0.2529  9.4913  0.0000       30.4858  0.0075   0.0047   0.0146    0.0185   0.0000       4.43190   442.3102      0.235366       20.7313    -0.0167536      -2.69241      0.201149      0.164800      0.221095      0.234345      0.249632      0.280142      0.295126
  66   3 1839.1136    0.5048  0.5696  9.6173 -0.0002       12.9393  0.0108   0.0062   0.0215    0.0323   0.0000       1.18247   442.4984      0.239299       20.9565      0.556373      -2.97195     -0.178330      0.223532      0.293560      0.330605      0.372000      0.387287      0.420911
  66   4 2081.3324    0.8533  0.9022 10.1560  0.0000       7.88365  0.0145   0.0085   0.0285    0.0442   0.0000      0.738891   442.4722       1.31977       20.8292      0.122850      -3.93958     -0.386639      0.264029      0.357376      0.403754      0.445581      0.466790      0.483383
  66   5 2309.7704    1.3597  1.2921 10.7767  0.0000       4.51336  0.0196   0.0115   0.0355    0.0503   0.0000      0.560332   442.2470       2.46044       20.6298      0.481588      -3.32241      0.591305      0.328942      0.448877      0.498412      0.561668      0.593550      0.619871
  66   6 2523.6864    2.1060  1.4752 11.5212  0.0000       2.93058  0.0205   0.0164   0.0375    0.0458   0.0000      0.432923   442.7756       2.95835       20.8264      0.415607      -3.02257     -0.421085      0.338772      0.461206      0.505727      0.575451      0.597992      0.617693
  66   7 2731.6452    2.9806  1.4866 12.1738  0.0000       1.86567  0.0196   0.0226   0.0370    0.0435   0.0000      0.386838   442.7303       4.13088       20.7663       1.45957      -2.03335     -0.778784      0.330098      0.449820      0.490791      0.558227      0.578310      0.603957
  66   8 2935.6412    3.9150  1.4323 12.8291  0.0000       1.46087  0.0198   0.0307   0.0354    0.0481   0.0000      0.421319   442.4027       4.52274       20.1722       3.23035      -1.86845     0.0175266      0.345046      0.465677      0.516649      0.577948      0.601121      0.622000
  66   9 3134.2124    4.3274  1.5730 13.2109  0.0000      0.532427  0.0209   0.0329   0.0382    0.0397   0.0000      0.351971   442.6844       5.96424       20.7273       2.47910      -3.99765     -0.596840      0.366016      0.486551      0.538529      0.591635      0.644779      0.665952
  66  10 3328.8783    3.9067  2.4427 12.7194  0.0000      0.686472  0.0267   0.0233   0.0481    0.0302   0.0000      0.182313   441.5240       8.86727       19.6036       3.42587      -2.98924      -2.23904      0.444563      0.599524      0.666674      0.751447      0.781071      0.817187
  66  11 3520.9016    3.1261  4.1257 12.0866 -0.0002      0.562946  0.0379   0.0143   0.0689    0.0239   0.0000      0.109297   442.0160       8.24124       21.6285       4.20571      -3.55741      -2.20791      0.629172      0.834515      0.944752       1.04471       1.10788       1.15472
  66  12 3710.7097    2.4764  6.8335 11.7256  0.0003      0.460864  0.0657   0.0087   0.1088    0.0208   0.0000     0.0908808   442.6600       11.6479       20.3640       3.35343      -2.36619      -5.48695      0.947145       1.28554       1.44720       1.60470       1.66912       1.71859
  67   1 1259.0362    0.0989  0.0916  9.6017  0.0000       51.1143  0.0128   0.0040   0.0125    0.0137   0.0000       59.8140   440.9627     -0.183438       20.5869      0.154259      -3.38261      0.251999      0.304976      0.553297      0.495498      0.653014      0.499010      0.517039
  67   2 1584.8304    0.2449  0.3036  9.4901  0.0000       27.5109  0.0084   0.0045   0.0174    0.0188   0.0000       3.94024   442.2973      0.302952       20.7420      0.422799      -2.64086  -0.000505042      0.177101      0.223105      0.263628      0.293228      0.323696      0.328500
  67   3 1849.2378    0.5183  0.6601  9.6083  0.0000       11.7067  0.0122   0.0060   0.0237    0.0343   0.0000       1.10248   442.4646     0.0630052       20.8976     -0.325938      -3.34810     -0.234287      0.234856      0.314355      0.354545      0.397561      0.427407      0.439496
  67   4 2092.8293    0.8673  0.9395 10.0517  0.0000       5.86962  0.0151   0.0083   0.0288    0.0491   0.0000      0.710566   442.7065      0.323679       21.2364     0.0607376      -3.14321     -0.165827      0.275584      0.378564      0.415477      0.452240      0.489679      0.499140
  67   5 2322.1043    1.4019  1.3288 10.8156  0.0000       4.83047  0.0192   0.0116   0.0362    0.0476   0.0000      0.522753   442.4956       1.97325       21.0645      0.404183      -3.29336      -1.58295      0.325345      0.451425      0.501834      0.564879      0.602279      0.623713
  67   6 2536.8331    2.1392  1.5695 11.4114 -0.0003       3.07201  0.0205   0.0158   0.0387    0.0448   0.0000      0.390540   442.2061       3.57184       20.6385      0.405507      -2.46587      0.245355      0.341629      0.464669      0.514122      0.585794      0.603045      0.647364
  67   7 2745.9164    3.0126  1.4593 12.3004  0.0000       1.59797  0.0199   0.0232   0.0362    0.0444   0.0000      0.410272   442.3393       4.40420       20.8482       1.84088      -2.46660     -0.635041      0.337039      0.456818      0.503376      0.569601      0.590426      0.613521
  67   8 2950.7340    4.0158  1.4430 12.8232  0.0001       1.31378  0.0195   0.0308   0.0351    0.0459   0.0000      0.379227   442.6316       4.67448       21.1581       2.40272      -3.27900      0.413887      0.333636      0.448628      0.495663      0.552575      0.581999      0.607127
  67   9 3150.1162    4.3828  1.6276 13.1352 -0.0000       1.02689  0.0209   0.0322   0.0382    0.0397   0.0000      0.329458   442.6699       6.52309       19.9337       2.24229      -1.86857     -0.378251      0.351380      0.476243      0.528813      0.592189      0.625066      0.648708
  67  10 3345.5033    3.8866  2.6120 12.5803  0.0000      0.602432  0.0275   0.0220   0.0494    0.0300   0.0000      0.179942   442.2258       8.45429       20.3297       2.07775      -3.26720      -1.13995      0.455227      0.623337      0.683600      0.762996      0.815703      0.841433
  67  11 3538.3255    3.0785  4.4868 12.0665 -0.0000      0.332861  0.0404   0.0134   0.0736    0.0229   0.0000      0.104898   442.2457       7.48202       21.7799       3.91740     -0.134554      -2.86932      0.651030      0.876744      0.993328       1.09364       1.16022       1.19612
  67  12 3728.8024    2.4192  7.0585 11.7391  0.0000      0.311511  0.0690   0.0084   0.1115    0.0203   0.0000     0.0921761   440.0283       11.4514       23.9329       2.69303      0.978778     -0.729191      0.971485       1.31248       1.45590       1.63330       1.70961       1.76744
  68   1 1267.0649    0.1029  0.0976  9.5821  0.0000       68.7908  0.0063   0.0040   0.0139    0.0140   0.0000       43.5109   440.9469    -0.0538282       21.1720     -0.178367      -2.82022      0.284551      0.152074      0.200300      0.232636      0.249274      0.262591      0.241678
  68   2 1594.0572    0.2627  0.2811  9.5133  0.0000       20.1992  0.0076   0.0047   0.0155    0.0188   0.0000       3.66225   442.0823     -0.214087       21.3598      0.248074      -3.06223    -0.0606908      0.157183      0.221158      0.249065      0.274085      0.287046      0.298510
  68   3 1859.3104    0.5355  0.5959  9.7230  0.0000       12.7216  0.0107   0.0063   0.0223    0.0319   0.0000       1.13614   441.7674      0.694863       21.1649      0.266097      -2.76687      0.376460      0.204988      0.273197      0.300245      0.347098      0.350733      0.373119
  68   4 2104.3020    0.8971  0.9418 10.2018  0.0000       8.76987  0.0150   0.0086   0.0289    0.0459   0.0000      0.744646   442.2373      0.534668       20.9134       1.14671      -2.14973     -0.751126      0.261404      0.352728      0.390446      0.447346      0.467289      0.476284
  68   5 2334.3116    1.4225  1.3853 10.9642  0.0000       4.56926  0.0200   0.0115   0.0369    0.0438   0.0000      0.511612   442.4975       2.38625       21.6213      0.568965      -1.18372    -0.0895746      0.327629      0.446374      0.497387      0.556089      0.578073      0.610671
  68   6 2549.9526    2.2137  1.5607 11.6190  0.0000       3.39097  0.0207   0.0165   0.0381    0.0426   0.0000      0.387368   442.2044       2.77148       20.7544       1.13618      -1.83860      0.878123      0.340943      0.456028      0.516511      0.577768      0.614765      0.635225
  68   7 2760.1206    3.0594  1.4728 12.2771  0.0000       2.58997  0.0198   0.0231   0.0359    0.0458   0.0000      0.405627   442.6284       3.92186       20.9731      0.833023      -3.02272     -0.660503      0.322057      0.435650      0.481968      0.540824      0.582253      0.601754
  68   8 2965.7683    4.0503  1.3597 13.0649  0.0000       1.35927  0.0188   0.0325   0.0346    0.0458   0.0000      0.440760   442.4617       5.05865       20.5563       1.02317      -3.03295      -1.20702      0.329020      0.438098      0.488210      0.526200      0.553151      0.572848
  68   9 3165.8454    4.3667  1.7341 13.1189 -0.0000      0.677710  0.0216   0.0308   0.0396    0.0382   0.0000      0.312868   442.5745       5.95032       20.7265       2.31936      -2.16531      -1.57071      0.353035      0.481375      0.528496      0.582841      0.620120      0.645278
  68  10 3362.0425    3.7936  2.7146 12.5868 -0.0000      0.486720  0.0283   0.0211   0.0507    0.0290   0.0000      0.164091   442.5270       7.86678       21.4257       2.69869     -0.985489      -1.81948      0.454951      0.618864      0.682013      0.761276      0.817327      0.836192
  68  11 3555.8044    3.0067  4.4834 12.0941  0.0000      0.638141  0.0413   0.0132   0.0743    0.0232   0.0000      0.108495   441.8958       9.03675       20.6443       1.00475      -2.04555      -1.90982      0.641021      0.879525      0.974544       1.08193       1.14274       1.18745
  68  12 3746.8324    2.3577  7.4513 11.7543  0.0003      0.255615  0.0748   0.0079   0.1180    0.0195   0.0000     0.0972054   442.6133       10.6445       21.0431       4.69746      -4.65855     -0.611267       1.01681       1.38142       1.56253       1.71367       1.83826       1.91097
  69   1 1275.0248    0.1019  0.1143  9.5702  0.0000       55.7424  0.0072   0.0039   0.0136    0.0139   0.0000       41.3043   440.8335     -0.170939       21.1096      0.476776      -2.85564     -0.104542      0.141004      0.175327      0.203755      0.228787      0.251934      0.271253
  69   2 1603.1809    0.2576  0.3127  9.5112 -0.0004       19.5205  0.0084   0.0045   0.0173    0.0197   0.0000       3.57748   442.2220    -0.0504698       21.2541     0.0329680      -3.18398      0.313102      0.162839      0.222241      0.254817      0.282770      0.304005      0.318836
  69   3 1869.2839    0.5579  0.6612  9.5932  0.0004       11.1200  0.0115   0.0062   0.0230    0.0352   0.0000      0.999059   442.1806      0.509337       20.8659      0.317211      -2.63808     -0.191450      0.218005      0.290960      0.331465      0.365549      0.384079      0.407036
  69   4 2115.6166    0.9097  1.0753 10.0359  0.0000       7.48627  0.0165   0.0083   0.0316    0.0543   0.0000      0.683206   442.4772      0.736607       20.8023     -0.645357      -3.03292      0.649816      0.275375      0.373231      0.411442      0.456166      0.487253      0.517154
  69   5 2346.3719    1.5023  1.3920 10.9197 -0.0002       3.71494  0.0195   0.0119   0.0367    0.0477   0.0000      0.501440   442.5292       1.90899       21.7970       1.55686      -2.26461      0.554306      0.315108      0.426904      0.472782      0.539538      0.570948      0.588243
  69   6 2562.8916    2.2538  1.4902 11.7499  0.0000       2.47480  0.0198   0.0171   0.0369    0.0426   0.0000      0.398664   442.8103       3.00192       20.1738      0.630764      -2.30131     -0.555477      0.324726      0.438173      0.481832      0.540339      0.575586      0.600608
  69   7 2774.1453    3.2228  1.3977 12.4537 -0.0002       2.06792  0.0189   0.0252   0.0353    0.0477   0.0000      0.447298   442.2212       4.75320       21.0054      0.717441      -2.99287     -0.252975      0.304773      0.407718      0.444644      0.506396      0.522777      0.562932
  69   8 2980.6797    4.0709  1.3867 13.0988  0.0000      0.926036  0.0190   0.0321   0.0355    0.0443   0.0000      0.458335   442.3805       4.58592       20.3443       1.78568      -3.18349      -1.08548      0.309627      0.423562      0.456843      0.519596      0.540044      0.561462
  69   9 3181.4928    4.3358  1.8403 13.0698  0.0000      0.587622  0.0225   0.0289   0.0405    0.0348   0.0000      0.288772   442.2600       7.18558       20.0528       1.79305      -1.92706      -1.41235      0.356007      0.483799      0.529198      0.588768      0.621964      0.643929
  69  10 3378.4866    3.7491  2.7566 12.6186 -0.0001      0.534782  0.0284   0.0204   0.0520    0.0275   0.0000      0.165084   442.5803       7.75350       20.8467       3.46692      -2.37695      -2.04105      0.445752      0.608795      0.674266      0.748708      0.787496      0.826263
  69  11 3573.0025    2.9107  4.6442 12.1172  0.0000      0.604477  0.0429   0.0125   0.0765    0.0222   0.0000      0.109256   441.5167       8.31101       21.3634       3.06912      -2.97924     -0.696667      0.652979      0.885379      0.991246       1.10716       1.15801       1.22089
  69  12 3764.8555    2.2467  7.3261 11.7724 -0.0010      0.408572  0.0764   0.0077   0.1190    0.0197   0.0000      0.104802   442.6357       9.87548       23.1461       5.06237      -2.35125      0.941423       1.02933       1.36980       1.55756       1.73177       1.83491       1.90396
  70   1 1282.9187    0.1058  0.1194  9.5660  0.0000       55.7802  0.0066   0.0038   0.0142    0.0138   0.0000       36.0467   440.8784     -0.227963       20.7641      0.390504      -3.00421     -0.411829      0.118395      0.169815      0.189794      0.210017      0.212581      0.221323
  70   2 1612.2016    0.2699  0.2998  9.5344  0.0000       29.2019  0.0077   0.0047   0.0161    0.0196   0.0000       3.56003   442.1845     -0.177682       20.8177      0.129786      -3.10836     -0.356171      0.157838      0.202381      0.241886      0.254585      0.284724      0.280517
  70   3 1879.1780    0.5709  0.7090  9.6045  0.0001       10.2282  0.0124   0.0062   0.0241    0.0380   0.0000      0.933841   442.3862      0.335746       21.2230      0.381760      -2.37444    -0.0945114      0.237751      0.321532      0.371638      0.408281      0.426635      0.433662
  70   4 2126.8549    0.9478  1.0086 10.2048  0.0000       6.67500  0.0155   0.0086   0.0301    0.0488   0.0000      0.712940   442.5568      0.754869       20.1268  -0.000441930      -3.26574      0.899187      0.257510      0.345727      0.384452      0.435072      0.450275      0.481513
  70   5 2358.4037    1.5306  1.4283 10.9658  0.0000       5.06151  0.0200   0.0119   0.0355    0.0445   0.0000      0.476089   441.9559       1.33262       21.0206      0.906895      -3.41449    -0.0433271      0.311712      0.424758      0.476505      0.537682      0.560758      0.578536
  70   6 2575.8150    2.3141  1.5092 11.8071  0.0000       2.74734  0.0201   0.0173   0.0366    0.0418   0.0000      0.402025   442.2492       3.02285       20.9800      0.504481      -2.55213     -0.246456      0.318329      0.432089      0.475615      0.538592      0.565350      0.580064
  70   7 2788.1620    3.2584  1.4853 12.3188  0.0000       2.41499  0.0194   0.0241   0.0354    0.0483   0.0000      0.380124   442.9586       4.45017       21.2525       1.13815      -2.40991      0.583633      0.316829      0.430011      0.476431      0.538384      0.575914      0.595701
  70   8 2995.4706    4.1934  1.4100 12.9895  0.0000       1.67228  0.0183   0.0319   0.0345    0.0457   0.0000      0.375808   442.5569       5.49904       20.6618       1.46438      -1.93864      -1.19232      0.301482      0.407388      0.454890      0.501213      0.525691      0.546748
  70   9 3197.1529    4.2541  1.8702 13.0438  0.0000       1.79481  0.0225   0.0282   0.0404    0.0349   0.0000      0.281496   442.2625       5.96804       20.6963       1.87859      -2.72716      -1.13036      0.351541      0.484419      0.532199      0.601989      0.631503      0.644743
  70  10 3394.9492    3.6328  3.0681 12.4866 -0.0000      0.770101  0.0304   0.0186   0.0538    0.0267   0.0000      0.155980   442.2714       7.01225       21.2837       2.96100      -1.67159     0.0710877      0.471688      0.637125      0.713656      0.788358      0.833632      0.854894
  70  11 3590.0944    2.9057  5.1981 11.9975  0.0000      0.552911  0.0472   0.0116   0.0825    0.0229   0.0000     0.0985253   441.5405       10.8203       19.8497       3.52245      -1.12684      -4.00900      0.700664      0.948366       1.07143       1.18943       1.25302       1.31003
  70  12 3782.8193    2.2926  8.3898 11.7248  0.0031      0.619972  0.0841   0.0073   0.1291    0.0189   0.0000     0.0933847   441.9855       11.6302       20.4387       6.11907       2.03990      0.350753       1.08222       1.46338       1.65393       1.84607       1.95843       2.07029
  71   1 1290.7437    0.1027  0.1020  9.5700  0.0000       81.8531  0.0058   0.0038   0.0135    0.0140   0.0000       42.7648   441.0976    -0.0638524       21.2868      0.242181      -3.20122     -0.563839      0.114280      0.157245      0.170965      0.169717      0.198664      0.229883
  71   2 1621.1237    0.2807  0.3075  9.5308  0.0000       26.6431  0.0079   0.0047   0.0156    0.0198   0.0000       3.42693   442.2239    -0.0181052       21.0262      0.273207      -3.21593     -0.184622      0.160310      0.213610      0.253010      0.265401      0.283325      0.312812
  71   3 1889.0085    0.5798  0.6499  9.7451  0.0001       11.2926  0.0114   0.0064   0.0222    0.0345   0.0000       1.01214   442.5299      0.333711       20.9874      0.689683      -2.45417      0.126268      0.214208      0.283507      0.313754      0.354631      0.377338      0.394166
  71   4 2138.0021    0.9707  1.0481 10.2854  0.0000       8.27963  0.0166   0.0088   0.0300    0.0487   0.0000      0.729361   442.5624      0.511622       21.5400      0.602489      -2.86794     -0.258519      0.257855      0.353635      0.391311      0.447614      0.469088      0.499710
  71   5 2370.2117    1.5710  1.3975 11.0598  0.0001       3.40301  0.0196   0.0124   0.0355    0.0455   0.0000      0.493858   442.8226       1.66435       20.5204      0.305414      -3.08950     -0.118421      0.306382      0.421035      0.469117      0.522177      0.546640      0.567820
  71   6 2588.5640    2.3815  1.5526 11.7531  0.0001       2.23511  0.0204   0.0173   0.0366    0.0428   0.0000      0.384568   442.5291       3.03702       21.3163      0.742289      -2.97012     -0.507377      0.316298      0.427113      0.465397      0.519168      0.546929      0.581152
  71   7 2802.0256    3.3264  1.4389 12.5954  0.0005       2.21246  0.0194   0.0253   0.0350    0.0432   0.0000      0.428003   442.2596       4.24423       20.9497       1.09802      -1.95822      -1.89294      0.299319      0.408718      0.448866      0.504649      0.537899      0.556342
  71   8 3010.1754    4.2720  1.4533 13.0778  0.0001       1.04313  0.0188   0.0324   0.0349    0.0434   0.0000      0.379172   442.7769       4.77182       20.8548       1.24939      -3.42290     -0.314456      0.302204      0.402771      0.447920      0.499523      0.518060      0.546661
  71   9 3212.5713    4.3156  1.9467 13.1032  0.0001       1.17955  0.0228   0.0281   0.0412    0.0332   0.0000      0.258972   441.9843       6.77673       20.1181       2.84217      -2.37170     -0.685398      0.360244      0.487061      0.531664      0.597473      0.634997      0.655268
  71  10 3411.1568    3.5906  3.1620 12.4648  0.0000      0.746490  0.0307   0.0181   0.0552    0.0263   0.0000      0.146654   442.8392       8.52469       18.8340       3.22145      -3.01863      -1.33444      0.475068      0.639039      0.715508      0.794359      0.846031      0.882824
  71  11 3607.0865    2.8050  5.2008 12.0329 -0.0005      0.527085  0.0481   0.0111   0.0841    0.0220   0.0000      0.117935   442.7638       8.97152       21.2147       3.40267      -6.74360      -1.13869      0.696674      0.941351       1.06023       1.18279       1.27411       1.33401
  71  12 3800.0440    2.1585  8.2573 11.6635 -0.0013    -0.0630559  0.0883   0.0067   0.1333    0.0189   0.0000      0.103834   442.2860       10.5098       19.9019       7.53668     -0.849048     -0.827193       1.09824       1.49921       1.69091       1.86912       1.98007       2.06036
  72   1 1298.4947    0.0994  0.1085  9.5232  0.0000       27.7607  0.0063   0.0037   0.0136    0.0129   0.0000       40.8771   440.9632     -0.145302       21.3980      0.343103      -2.80183     0.0793953      0.115468      0.135456      0.169147      0.198013      0.186366      0.218431
  72   2 1629.9399    0.2929  0.3462  9.4653  0.0000       25.9286  0.0081   0.0046   0.0173    0.0206   0.0000       2.90122   441.8464     -0.157034       20.9844      0.436322      -3.20306     -0.456659      0.165961      0.232929      0.257858      0.290280      0.312587      0.322600
  72   3 1898.7452    0.5967  0.6946  9.6223  0.0000       10.4800  0.0116   0.0063   0.0231    0.0369   0.0000      0.927542   442.3603      0.527952       20.7824      0.271989      -3.81913      0.364814      0.212437      0.293555      0.324789      0.369947      0.385769      0.419366
  72   4 2149.0490    1.0013  1.1167 10.1110  0.0000       7.01122  0.0166   0.0086   0.0316    0.0554   0.0000      0.665145   442.9306      0.123662       21.0422      0.188348      -3.66507   -0.00964038      0.256905      0.349772      0.390501      0.429983      0.457312      0.476158
  72   5 2381.9694    1.6178  1.4349 11.0700  0.0000       3.29421  0.0197   0.0124   0.0359    0.0452   0.0000      0.464380   441.9813       2.46241       21.0688       1.02548      -3.49023     -0.321329      0.304857      0.415360      0.460652      0.517173      0.543199      0.592769
  72   6 2601.3960    2.4371  1.5248 11.8160  0.0000       3.05722  0.0199   0.0178   0.0364    0.0429   0.0000      0.398284   442.4080       2.66932       20.6685       1.17917      -2.44829    -0.0769424      0.308776      0.421178      0.471841      0.523780      0.545520      0.577821
  72   8 3024.7069    4.1842  1.5212 13.0864  0.0000      0.389374  0.0198   0.0308   0.0358    0.0411   0.0000      0.383200   442.0614       5.27992       21.3560       1.22092      -3.70545      -2.25308      0.308703      0.417152      0.461262      0.510421      0.527933      0.558983
  72   9 3227.8801    4.2692  2.0648 13.0379 -0.0000      0.766013  0.0232   0.0268   0.0432    0.0308   0.0000      0.228613   442.6454       6.74535       20.8460       2.47546      -2.14036      -1.93615      0.354654      0.476447      0.525444      0.581632      0.627935      0.660821
  72  10 3427.2938    3.5783  3.1533 12.5299  0.0000      0.693427  0.0308   0.0180   0.0549    0.0250   0.0000      0.148182   442.4955       6.37938       20.5931       3.99183      -2.66265     -0.789891      0.471129      0.637422      0.716949      0.798019      0.841028      0.885042
  72  11 3623.9341    2.8146  5.8597 11.9342  0.0009      0.426789  0.0532   0.0103   0.0917    0.0221   0.0000     0.0947966   442.2011       9.99878       19.3557       2.53228      -4.99545      -2.65608      0.736756       1.00568       1.13486       1.25580       1.33199       1.38117
  73   1 1306.2069    0.1068  0.1212  9.5331 -0.0001       43.9761  0.0067   0.0037   0.0136    0.0134   0.0000       34.4143   440.7070     -0.140198       21.2508      0.443545      -3.20129     -0.340726      0.126090      0.162303      0.193795      0.210271      0.230908      0.230749
  73   2 1638.6573    0.2986  0.3438  9.4910  0.0000       25.9340  0.0083   0.0047   0.0166    0.0205   0.0000       2.89509   441.9417     0.0889544       20.7152      0.153161      -2.85901    -0.0317248      0.157544      0.213960      0.242140      0.267873      0.289252      0.303974
  73   3 1908.4293    0.6063  0.7079  9.6753  0.0000       10.2515  0.0117   0.0063   0.0237    0.0369   0.0000      0.955042   442.5733    -0.0883630       20.7862      0.366112      -2.75223     0.0223803      0.208603      0.276958      0.319869      0.349390      0.362350      0.383333
  73   4 2160.0017    0.9947  1.1772 10.3385 -0.0000       6.65106  0.0183   0.0087   0.0331    0.0502   0.0000      0.704384   442.9246      0.947203       21.4427      0.821113      -2.44493     -0.427992      0.276598      0.379748      0.416711      0.477593      0.496954      0.510372
  73   5 2393.6940    1.6181  1.5081 11.1116  0.0000       3.77086  0.0202   0.0121   0.0375    0.0416   0.0000      0.456209   442.6460       1.94553       21.0470      0.859334      -3.72074     -0.655846      0.304891      0.410084      0.456127      0.513222      0.546079      0.559893
  73   6 2613.9635    2.4949  1.5649 11.8481  0.0000       2.17986  0.0200   0.0179   0.0360    0.0423   0.0000      0.379001   442.7727       2.99223       22.1903      0.137187      -3.49109      -1.02116      0.315844      0.425552      0.476239      0.533159      0.567601      0.585572
  73   7 2829.5186    3.5017  1.4794 12.5481  0.0000       1.42957  0.0192   0.0255   0.0346    0.0445   0.0000      0.391196   442.8892       3.68553       21.6761       1.79038      -1.98907     -0.936754      0.294688      0.405023      0.444767      0.505808      0.520180      0.544263
  73   8 3039.2135    4.3566  1.5728 12.9353  0.0000       1.13708  0.0196   0.0304   0.0353    0.0416   0.0000      0.359410   443.1357       5.56067       20.4330       1.93910      -2.57155     -0.642376      0.301042      0.408468      0.446052      0.499915      0.520145      0.548705
  73   9 3243.0991    4.2221  2.0939 12.9993  0.0000      0.371371  0.0235   0.0260   0.0421    0.0310   0.0000      0.228942   442.3732       6.99947       20.0889       1.60948      -2.36382     -0.155506      0.360772      0.485597      0.541975      0.601318      0.641152      0.662716
  73  10 3443.4086    3.4556  3.3799 12.4828 -0.0000      0.841381  0.0320   0.0169   0.0586    0.0241   0.0000      0.134079   441.8171       9.24588       22.5124       3.69172      -3.30800      -1.17875      0.475575      0.650568      0.721021      0.799713      0.852920      0.886553
  73  11 3640.7644    2.6805  5.7420 12.0190 -0.0007      0.369351  0.0549   0.0100   0.0911    0.0207   0.0000      0.108845   443.3828       9.92611       23.3578       3.62550      -3.04808     0.0644256      0.740826       1.00751       1.13797       1.26603       1.34150       1.38603
  74   1 1313.8674    0.1118  0.1205  9.5455  0.0006       67.0426  0.0062   0.0037   0.0131    0.0138   0.0000       32.2226   441.0136     -0.344350       21.1017     0.0533278      -3.12538     -0.343745      0.110124      0.153081      0.170773      0.190983      0.200543      0.214422
  74   2 1647.2750    0.2971  0.3854  9.5063  0.0000       22.0331  0.0091   0.0045   0.0181    0.0210   0.0000       2.74590   442.1822      0.292827       21.1012     0.0451534      -3.12545      0.446693      0.166426      0.227070      0.242380      0.292163      0.304322      0.315848
  74   3 1918.0524    0.6157  0.7540  9.6377  0.0000       12.1289  0.0123   0.0062   0.0242    0.0387   0.0000      0.930705   442.6209      0.666743       21.1104      0.560020      -2.88050     -0.107661      0.210848      0.279083      0.311517      0.351790      0.361663      0.384521
  74   4 2170.8842    1.0342  1.1470 10.4404  0.0000       6.85346  0.0174   0.0090   0.0328    0.0485   0.0000      0.711977   442.5358      0.975718       21.0585      0.490583      -2.22465     -0.679159      0.267316      0.361323      0.401462      0.458411      0.480357      0.505079
  74   5 2405.2680    1.6812  1.5646 11.1394  0.0000       3.80790  0.0205   0.0121   0.0375    0.0400   0.0000      0.449023   442.5315       1.75738       20.6664      0.826832      -2.75713     -0.821642      0.299536      0.403466      0.451439      0.512593      0.529770      0.561484
  74   6 2626.5343    2.5476  1.5699 11.9140  0.0001       1.44031  0.0202   0.0180   0.0359    0.0410   0.0000      0.390304   442.3853       3.76115       20.2379       1.01797      -2.85641     -0.562792      0.302742      0.400288      0.451993      0.513817      0.536502      0.565272
  74   7 2843.1079    3.5156  1.5354 12.5586  0.0000       1.44249  0.0192   0.0249   0.0350    0.0410   0.0000      0.350907   443.0799       4.27863       20.1560       1.85329      -2.04265     -0.785990      0.287865      0.394182      0.431643      0.486519      0.518571      0.544490
  74   8 3053.6054    4.3347  1.5396 13.1975  0.0000       1.14044  0.0193   0.0312   0.0365    0.0381   0.0000      0.401664   442.7308       5.32661       20.4878       2.25631      -1.58738     -0.409045      0.289557      0.387541      0.446475      0.486335      0.507834      0.543998
  74   9 3258.2444    4.2741  2.1868 12.9073  0.0000      0.200361  0.0239   0.0253   0.0426    0.0317   0.0000      0.222566   442.6529       7.93440       20.0382       1.57211      -2.30551      -1.78449      0.358729      0.485704      0.533911      0.599680      0.630867      0.662536
  74  10 3459.3411    3.3891  3.5757 12.4957  0.0000      0.573612  0.0335   0.0161   0.0612    0.0229   0.0000      0.128316   441.9189       8.27406       21.2840       2.55597      -5.53175     -0.837564      0.486394      0.668657      0.732996      0.829977      0.876131      0.910480
  74  11 3657.4183    2.6189  5.9505 11.9938 -0.0000      0.319636  0.0572   0.0095   0.0951    0.0208   0.0000      0.106675   442.8528       7.24678       19.3756       3.06738      -1.64756      -4.03751      0.757084       1.02646       1.16126       1.28014       1.34769       1.40278
  75   1 1321.4349    0.1122  0.1126  9.5519 -0.0001       41.4012  0.0058   0.0037   0.0121    0.0135   0.0000       33.3859   441.0528     -0.367152       20.9180      0.518703      -3.07438    -0.0240654      0.112687      0.152653      0.176778      0.201092      0.216556      0.233606
  75   2 1655.7991    0.3182  0.3895  9.5142  0.0000       22.2326  0.0086   0.0046   0.0178    0.0215   0.0000       2.49871   441.8814      0.188005       20.8757     -0.281012      -3.14474     0.0759812      0.160496      0.214574      0.239542      0.278735      0.305816      0.324239
  75   3 1927.5866    0.6306  0.7743  9.7489  0.0000       11.6143  0.0128   0.0064   0.0245    0.0375   0.0000      0.927308   442.6755      0.535148       20.6999      0.149128      -3.26810      0.160821      0.215853      0.290491      0.316493      0.369598      0.390374      0.407854
  75   4 2181.6477    1.0774  1.1444 10.4268  0.0001       6.26175  0.0171   0.0093   0.0317    0.0514   0.0000      0.683086   442.9457       1.09366       21.4859      0.847363      -2.73842     -0.448165      0.257952      0.346898      0.389387      0.441239      0.448652      0.481955
  75   5 2416.7347    1.7235  1.5283 11.2788  0.0000       3.83137  0.0202   0.0126   0.0372    0.0396   0.0000      0.452450   442.2655       1.96292       21.6479      0.528998      -2.42452     -0.877987      0.297160      0.403625      0.455771      0.507190      0.539137      0.561831
  75   6 2639.0690    2.5931  1.5767 11.9969 -0.0000       2.47998  0.0200   0.0184   0.0360    0.0399   0.0000      0.387811   442.7957       3.56474       21.0107      0.761893      -2.71205     -0.598408      0.299878      0.412172      0.455753      0.510648      0.543942      0.568238
  75   7 2856.5717    3.5767  1.3897 12.7803  0.0000       1.09059  0.0186   0.0272   0.0335    0.0446   0.0000      0.445200   442.9742       4.40269       21.4050       1.94903      -3.03945      -1.24654      0.276793      0.369661      0.413578      0.453570      0.483940      0.507184
  75   8 3067.8946    4.3322  1.5975 13.2004  0.0000       1.10844  0.0199   0.0307   0.0365    0.0370   0.0000      0.354573   442.8336       5.19254       20.5449       2.13651      -2.90592      -1.56986      0.287559      0.393113      0.428292      0.482894      0.508071      0.536416
  75   9 3273.3313    4.1813  2.1733 12.8607  0.0000      0.515445  0.0234   0.0246   0.0431    0.0318   0.0000      0.223026   442.6846       7.36364       20.8477       2.09814      -2.33279     -0.871080      0.343465      0.465812      0.515717      0.588755      0.629519      0.647899
  75  10 3475.2188    3.3501  3.7956 12.3458  0.0000      0.678109  0.0349   0.0150   0.0624    0.0233   0.0000      0.122352   443.0793       8.26152       20.0325       3.82114      -2.29141      -1.49305      0.487631      0.673357      0.750021      0.838759      0.897984      0.940621
  75  11 3674.1732    2.6078  6.4692 11.9639  0.0000      0.532112  0.0620   0.0090   0.1017    0.0204   0.0000      0.105683   440.8637       9.54315       23.1867       5.03214     -0.187418      -2.99640      0.786707       1.06952       1.18702       1.35125       1.41967       1.48734
  76   1 1328.9685    0.1254  0.1341  9.5403  0.0000       80.0844  0.0060   0.0037   0.0133    0.0143   0.0000       24.5553   440.8784     -0.108150       21.4122      0.123844      -3.14188    -0.0916163      0.107913      0.144970      0.172318      0.184091      0.182210      0.206752
  76   2 1664.2453    0.3144  0.3678  9.5281 -0.0001       26.0621  0.0083   0.0047   0.0166    0.0208   0.0000       2.62855   441.7706      0.398311       20.8165      0.114177      -2.99216    -0.0123963      0.149949      0.203458      0.224122      0.253201      0.276872      0.297256
  76   3 1937.0262    0.6452  0.7709  9.8263  0.0000       9.49431  0.0123   0.0064   0.0247    0.0368   0.0000      0.918538   442.3315      0.501477       21.8491      0.284863      -3.46854     -0.398884      0.200007      0.277038      0.309901      0.350917      0.371777      0.393756
  76   4 2192.3417    1.0964  1.2189 10.4218  0.0000       6.36929  0.0180   0.0091   0.0330    0.0510   0.0000      0.652295   442.7240      0.552643       20.9545      0.303106      -2.85263      -1.06914      0.263000      0.355091      0.381527      0.433816      0.461159      0.493883
  76   5 2428.0699    1.7655  1.5870 11.2285  0.0000       3.56564  0.0205   0.0125   0.0365    0.0406   0.0000      0.412423   442.8566       1.57531       20.9874      0.865976      -2.74244     -0.207705      0.302680      0.406110      0.458538      0.517222      0.542620      0.568011
  76   6 2651.4750    2.6843  1.5486 11.9577 -0.0003       1.80058  0.0194   0.0189   0.0353    0.0431   0.0000      0.370232   442.0922       3.12822       21.1376      0.546001      -2.79060     -0.605145      0.285760      0.391404      0.430411      0.486628      0.505663      0.536614
  76   7 2870.0640    3.6712  1.5341 12.7336 -0.0000       2.04894  0.0189   0.0259   0.0350    0.0390   0.0000      0.397544   443.0265       3.96484       20.7833      0.363283      -2.29315     -0.567923      0.279750      0.382593      0.427655      0.477903      0.498948      0.525565
  76   8 3082.0675    4.3851  1.6329 13.1610  0.0000      0.341872  0.0200   0.0302   0.0361    0.0371   0.0000      0.333913   441.8657       6.31169       21.2896       1.41277      -2.41994     -0.508245      0.297146      0.402797      0.449268      0.497789      0.514942      0.546984
  76   9 3288.3873    4.0971  2.3644 12.8546 -0.0000       1.00548  0.0249   0.0231   0.0445    0.0297   0.0000      0.192276   442.9643       6.39637       22.0041       2.09932      -2.42211      -1.08543      0.371932      0.496561      0.557615      0.619913      0.660038      0.693487
  76  10 3490.9744    3.3104  4.1862 12.2617  0.0000      0.517617  0.0374   0.0140   0.0666    0.0238   0.0000      0.123404   441.9749       8.97247       20.7665       2.18643      -1.20887      -2.57365      0.522557      0.709129      0.795840      0.875397      0.932415      0.984804
  76  11 3690.5660    2.5434  6.6676 11.9775 -0.0005      0.299680  0.0660   0.0085   0.1037    0.0202   0.0000      0.106715   442.7970       8.13092       18.4378      0.838929      -2.86093      -1.32023      0.807898       1.10223       1.23870       1.37438       1.46687       1.52436
  77   1 1336.4292    0.1242  0.1157  9.5279  0.0001       62.0486  0.0063   0.0038   0.0114    0.0135   0.0000       27.9245   440.8203     -0.135053       21.1515      0.423242      -3.42907   -0.00750374      0.132015      0.183985      0.214891      0.221601      0.239335      0.236589
  77   2 1672.5704    0.3367  0.4189  9.4763 -0.0000       18.4100  0.0089   0.0046   0.0183    0.0223   0.0000       2.19050   442.0435    -0.0288274       20.9757    -0.0643883      -3.26810     -0.284003      0.160521      0.217198      0.251160      0.263845      0.276064      0.300803
  77   3 1946.4366    0.6741  0.7926  9.7108  0.0000       10.6718  0.0123   0.0065   0.0246    0.0399   0.0000      0.874315   442.2677      0.932940       21.0533     0.0828772      -3.37770      0.158927      0.201459      0.271115      0.305987      0.343771      0.365045      0.389250
  77   4 2202.9290    1.1122  1.1783 10.4932 -0.0000       6.96825  0.0178   0.0093   0.0316    0.0500   0.0000      0.690693   443.0156       1.13509       20.9424      0.781704      -3.57756      0.284722      0.253644      0.349029      0.393316      0.440223      0.475324      0.497006
  77   5 2439.3810    1.8124  1.6051 11.2107  0.0000       3.22706  0.0206   0.0127   0.0364    0.0411   0.0000      0.404599   442.5857       1.97265       21.1721    -0.0349189      -2.56135     -0.366276      0.299423      0.406298      0.450955      0.511007      0.547910      0.573049
  77   6 2663.8170    2.6813  1.5358 12.0660  0.0000       1.96051  0.0191   0.0189   0.0359    0.0398   0.0000      0.417692   442.5113       3.17046       21.2076      0.847782      -2.46320      -1.36784      0.281877      0.376077      0.420834      0.464514      0.491499      0.518459
  77   7 2883.3234    3.7529  1.4454 12.9071 -0.0001      0.745964  0.0186   0.0274   0.0336    0.0389   0.0000      0.445733   442.9673       4.94674       20.9274       2.03910      -2.89756     -0.413436      0.272682      0.361752      0.401293      0.455954      0.477013      0.507786
  77   8 3096.1261    4.3764  1.6062 13.1295 -0.0001      0.231850  0.0197   0.0304   0.0361    0.0397   0.0000      0.332268   442.9656       5.84800       21.6255       1.32845      -2.76132     -0.565574      0.293956      0.393009      0.434679      0.481264      0.504236      0.536566
  77   9 3303.2039    4.0370  2.4144 12.9739 -0.0000      0.566604  0.0256   0.0230   0.0464    0.0274   0.0000      0.190439   442.7892       6.65827       21.5566       1.22683      -1.54504      0.291842      0.364325      0.489805      0.554054      0.617690      0.658791      0.682835
  77  10 3506.7589    3.2302  4.2920 12.2048  0.0000      0.716459  0.0381   0.0133   0.0688    0.0234   0.0000      0.117588   442.1685       8.76439       21.3398       3.62840      -2.97639      -2.37338      0.524169      0.706104      0.791203      0.885063      0.951024      0.985589
  77  11 3707.1252    2.4947  6.9985 11.9454  0.0003      0.408209  0.0701   0.0082   0.1089    0.0196   0.0000      0.110319   442.5797       7.98236       21.2186       2.72814      -1.82212      -2.13841      0.827458       1.12223       1.27768       1.41293       1.49445       1.56329
  78   1 1343.8454    0.1181  0.1387  9.5218  0.0000       44.1340  0.0065   0.0035   0.0137    0.0134   0.0000       25.4380   440.7039    -0.0242607       21.0007      0.310153      -3.31290    0.00653927      0.108368      0.151913      0.164621      0.184913      0.193165      0.197980
  78   2 1680.8481    0.3496  0.4136  9.4779  0.0000       20.4108  0.0085   0.0047   0.0175    0.0226   0.0000       2.11603   441.6335     0.0523668       21.4177     -0.366670      -3.21636      0.238994      0.151809      0.209665      0.235374      0.262970      0.282717      0.291894
  78   3 1955.8121    0.6707  0.8546  9.8172  0.0000       10.5157  0.0135   0.0063   0.0260    0.0388   0.0000      0.882010   442.7031      0.636236       20.8322    -0.0692025      -2.71752      0.525039      0.213253      0.292062      0.317512      0.369804      0.396326      0.432715
  78   4 2213.3934    1.1535  1.2822 10.4492 -0.0002       5.62904  0.0178   0.0090   0.0331    0.0456   0.0000      0.604527   442.5849       1.38314       20.9642      0.622809      -2.75976     -0.170284      0.251095      0.339066      0.387682      0.436716      0.452703      0.481244
  78   5 2450.5899    1.8625  1.6784 11.1543  0.0000       2.40029  0.0205   0.0123   0.0375    0.0401   0.0000      0.368227   443.2489       1.98515       21.7829       1.29315      -2.85608      0.574649      0.292389      0.401169      0.450164      0.499486      0.534699      0.558744
  78   6 2676.1715    2.7521  1.5866 12.1170  0.0000       2.89499  0.0200   0.0191   0.0352    0.0393   0.0000      0.408493   442.3829       3.37650       20.5863       1.59061      -2.61988     -0.455421      0.286794      0.388047      0.430250      0.490931      0.519635      0.543222
  78   7 2896.5667    3.7616  1.4728 12.8210  0.0001      0.550539  0.0186   0.0270   0.0345    0.0422   0.0000      0.405466   442.4873       4.65173       21.0130      0.783027      -3.05388      -1.17459      0.275331      0.367955      0.411061      0.463891      0.484363      0.511471
  78   8 3110.2184    4.4285  1.7038 13.0463  0.0000       1.23651  0.0200   0.0291   0.0364    0.0373   0.0000      0.279731   442.7217       5.78139       20.5408       2.37159      -2.60085     -0.941830      0.277867      0.385834      0.420795      0.483133      0.508029      0.531050
  78   9 3318.0760    3.9500  2.5181 12.8199  0.0001       1.01491  0.0258   0.0215   0.0462    0.0278   0.0000      0.200008   442.6953       7.01351       21.6090       1.55386      -2.13048      -1.18705      0.366397      0.495557      0.552284      0.631799      0.660952      0.686828
  78  10 3522.2736    3.1893  4.5214 12.2408  0.0002      0.426129  0.0399   0.0128   0.0718    0.0226   0.0000      0.123770   442.6194       8.91351       22.4265       2.13460     -0.993471      -1.39540      0.536272      0.716787      0.812780      0.895213      0.967489       1.00766
  78  11 3723.3624    2.4262  7.1489 11.9912 -0.0007      0.261288  0.0729   0.0080   0.1135    0.0192   0.0000      0.109820   442.3153       9.43795       20.0159       2.84953      -1.93366       1.09378      0.849858       1.14950       1.29125       1.46416       1.55510       1.61742
  79   1 1351.1729    0.1289  0.1456  9.5008  0.0000       52.0232  0.0062   0.0036   0.0131    0.0135   0.0000       20.7874   440.8174     0.0278980       21.3341     0.0517918      -3.48113     -0.472980      0.114992      0.152848      0.170010      0.197189      0.195162      0.212444
  79   2 1689.0123    0.3432  0.4330  9.5478  0.0000       22.1314  0.0090   0.0046   0.0185    0.0223   0.0000       2.20531   441.7462     -0.226983       21.4221      0.274388      -3.41384     0.0507123      0.156781      0.210046      0.239938      0.274615      0.280349      0.284410
  79   3 1965.0694    0.6971  0.8618  9.8391  0.0000       9.75329  0.0132   0.0065   0.0258    0.0396   0.0000      0.832692   442.5899     0.0283272       21.3866     -0.108646      -2.52086     -0.122427      0.203409      0.277645      0.311436      0.359562      0.370882      0.391368
  79   4 2223.7948    1.1878  1.2983 10.5443  0.0000       4.67558  0.0181   0.0093   0.0331    0.0458   0.0000      0.572433   442.6489      0.543312       21.0094      0.449469      -3.16334      0.142788      0.249927      0.348061      0.383163      0.430616      0.450599      0.478596
  79   5 2461.7288    1.8955  1.6266 11.4288  0.0000       3.63676  0.0206   0.0130   0.0372    0.0372   0.0000      0.417918   442.4045       2.13508       20.3358       1.13887      -3.29988     -0.708503      0.282849      0.392606      0.435963      0.489668      0.518565      0.543501
  79   6 2688.3034    2.7797  1.6329 12.0984  0.0000       1.49329  0.0197   0.0188   0.0359    0.0389   0.0000      0.350903   442.5371       3.19690       21.4777       1.11974      -2.18668     -0.627560      0.282833      0.385843      0.432392      0.483420      0.512713      0.536854
  79   7 2909.7752    3.8386  1.4895 12.8915  0.0000       1.70452  0.0186   0.0270   0.0342    0.0392   0.0000      0.386995   443.1920       4.88672       21.1358       1.75691      -3.02914      0.575696      0.264754      0.361202      0.398961      0.457095      0.479603      0.502292
  79   8 3124.1150    4.4224  1.7909 13.1148  0.0000       1.04895  0.0206   0.0283   0.0375    0.0337   0.0000      0.300534   442.8196       5.87060       20.5490       2.05871      -2.59053     -0.236263      0.293713      0.393555      0.429086      0.487696      0.510177      0.535508
  79   9 3332.7701    3.9459  2.7486 12.6896 -0.0001      0.710896  0.0270   0.0203   0.0479    0.0275   0.0000      0.173353   442.5950       7.28306       20.9965       2.49761      -3.03275     -0.929759      0.371235      0.503383      0.549053      0.632984      0.659229      0.684453
  79  10 3537.8142    3.0787  4.6038 12.2460 -0.0018      0.523586  0.0420   0.0123   0.0742    0.0226   0.0000      0.122992   442.4986       8.38356       20.5100       3.69517      -3.06661     0.0562048      0.556668      0.750524      0.846457      0.932690      0.995484       1.03888
  79  11 3739.7569    2.4032  7.6188 11.9487  0.0027      0.414600  0.0783   0.0076   0.1181    0.0186   0.0000      0.108321   442.7044       9.06698       22.5215       3.73766      -3.06139     -0.640859      0.893328       1.20416       1.35586       1.53069       1.60966       1.69531
  80   1 1358.4856    0.1281  0.1554  9.5149  0.0000       45.8741  0.0064   0.0035   0.0143    0.0133   0.0000       19.7848   441.0201     -0.170943       21.1542      0.141051      -3.03141     -0.122004      0.116798      0.160945      0.181888      0.190709      0.196262      0.211377
  80   2 1697.1144    0.3612  0.4544  9.5106  0.0000       19.9167  0.0090   0.0047   0.0189    0.0232   0.0000       1.95431   441.9179      0.107857       21.0322     -0.456444      -3.26594     -0.420045      0.157858      0.214285      0.242917      0.268480      0.288669      0.306840
  80   3 1974.2790    0.7066  0.9313  9.8192  0.0000       7.45832  0.0139   0.0063   0.0275    0.0407   0.0000      0.812348   442.4962      0.516367       21.3948       1.25616      -3.43941      0.117135      0.207936      0.279440      0.315401      0.355480      0.375839      0.396189
  80   4 2234.1194    1.2111  1.3002 10.5643 -0.0003       4.46176  0.0182   0.0093   0.0324    0.0459   0.0000      0.579085   442.4121       1.02395       21.5075    -0.0935021      -2.19710      0.459035      0.252355      0.339431      0.375584      0.426614      0.460691      0.474969
  80   5 2472.7676    1.9444  1.6339 11.3460  0.0001       3.22587  0.0200   0.0130   0.0369    0.0392   0.0000      0.397406   441.9706       1.99087       20.6266       1.12891      -3.50632     -0.582564      0.278505      0.375088      0.414512      0.469225      0.502885      0.537404
  80   6 2700.4501    2.8190  1.6300 12.2665  0.0000       1.49689  0.0199   0.0188   0.0365    0.0349   0.0000      0.368844   442.7608       2.93003       20.8608       1.62495      -2.91984      0.367738      0.278129      0.372947      0.422011      0.465444      0.500276      0.521155
  80   7 2922.8856    3.8544  1.5288 12.9771  0.0000       2.11326  0.0189   0.0272   0.0350    0.0382   0.0000      0.380178   443.1576       4.50356       21.5909       2.13965      -2.15944     -0.591509      0.263168      0.363772      0.396415      0.458263      0.474623      0.514439
  80   8 3137.9199    4.4088  1.7053 13.2886  0.0000       1.09901  0.0203   0.0295   0.0369    0.0336   0.0000      0.354637   442.3523       5.58809       20.3277       2.17064      -2.67601      -1.26802      0.285910      0.379608      0.419455      0.473578      0.500927      0.526469
  80   9 3347.3422    3.9138  2.9149 12.7141 -0.0000      0.314682  0.0277   0.0194   0.0500    0.0252   0.0000      0.165577   442.6763       6.83534       20.2306       3.02921      -1.35471      -1.58904      0.375911      0.508638      0.568357      0.636931      0.675071      0.704572
  80  10 3553.2740    3.1243  4.9761 12.1233  0.0015      0.524711  0.0442   0.0117   0.0764    0.0234   0.0000      0.108600   443.5739       8.01156       19.3728       2.14914      -2.36244      -1.74391      0.568147      0.770621      0.862368      0.965325       1.01728       1.06291
  80  11 3755.7613    2.2835  7.6602 11.9230 -0.0021      0.328435  0.0822   0.0072   0.1244    0.0186   0.0000      0.117653   443.4379       8.26908       20.4997       4.94186       1.61655     -0.830793      0.917431       1.24676       1.39795       1.56697       1.66828       1.75845
  81   1 1365.7204    0.1290  0.1485  9.5258  0.0000       16.5269  0.0064   0.0036   0.0131    0.0130   0.0000       20.5809   440.8363     -0.125421       20.9152      0.170684      -3.38532     -0.228710      0.110940      0.152969      0.166425      0.180089      0.199006      0.219112
  81   2 1705.1087    0.3750  0.4676  9.5107 -0.0001       17.9018  0.0093   0.0047   0.0181    0.0233   0.0000       1.80779   441.7065      0.149675       21.3406    0.00592870      -3.31017     0.0738225      0.155245      0.213514      0.235555      0.267695      0.288276      0.302719
  81   3 1983.4235    0.7054  0.8945  9.8994  0.0000       8.53967  0.0135   0.0064   0.0268    0.0392   0.0000      0.871470   442.3451      0.546714       20.9978      0.612476      -3.07498     -0.289105      0.200113      0.269275      0.305666      0.345164      0.353221      0.376456
  81   4 2244.3390    1.2428  1.3852 10.5616 -0.0001       4.44581  0.0188   0.0093   0.0337    0.0456   0.0000      0.533372   442.3745       1.15838       21.4101      0.435166      -2.91637      0.294013      0.254901      0.351794      0.388099      0.442121      0.461462      0.484160
  81   5 2483.7394    2.0121  1.7028 11.3842 -0.0002       2.91837  0.0202   0.0130   0.0369    0.0368   0.0000      0.352029   442.6807       2.13697       20.9510       1.23453      -3.22764      0.574052      0.280879      0.376682      0.424743      0.475266      0.508041      0.530473
  81   6 2712.6024    2.9205  1.5665 12.2817  0.0000       3.02343  0.0192   0.0201   0.0354    0.0393   0.0000      0.396908   442.3349       3.82307       20.8859      0.495655      -2.46563      0.312472      0.268945      0.359396      0.404840      0.450478      0.478815      0.499533
  81   7 2935.7956    3.9814  1.5483 12.9267 -0.0001       1.21587  0.0185   0.0272   0.0345    0.0378   0.0000      0.372535   443.0437       3.77490       21.1470       1.67414      -2.37528     -0.999902      0.259099      0.353485      0.390872      0.439489      0.457618      0.487819
  81   8 3151.6557    4.4163  1.8252 13.1743 -0.0000       1.02044  0.0208   0.0281   0.0381    0.0334   0.0000      0.321443   443.1423       5.06452       20.5301       1.97313      -2.48491     -0.659403      0.279490      0.379198      0.425704      0.475504      0.496377      0.522254
  81   9 3361.9080    3.8647  3.0044 12.6120  0.0000      0.204499  0.0282   0.0185   0.0507    0.0259   0.0000      0.164688   443.1219       6.91348       20.8510       1.99243      -3.31569     -0.655233      0.379396      0.521989      0.576520      0.659466      0.692467      0.723728
  81  10 3568.5916    3.0245  5.0593 12.1952 -0.0004      0.283209  0.0460   0.0113   0.0796    0.0223   0.0000      0.104220   442.7457       8.07575       22.5992       1.30410      -3.35980      -3.82695      0.572573      0.777511      0.869751      0.969709       1.02659       1.07235
  82   1 1372.8999    0.1356  0.1751  9.5245  0.0002       59.2342  0.0075   0.0036   0.0137    0.0135   0.0000       17.4871   440.8286    -0.0392075       21.2850      0.189641      -3.33422      0.243536      0.129587      0.169744      0.184912      0.207327      0.224098      0.232670
  82   2 1713.0188    0.3765  0.4643  9.5644  0.0000       15.7038  0.0089   0.0047   0.0190    0.0230   0.0000       1.83985   441.7241    -0.0840290       21.5957     -0.242398      -3.12067    -0.0680131      0.151491      0.213849      0.241421      0.270849      0.291184      0.301516
  82   3 1992.5456    0.7360  0.9434  9.8508  0.0000       10.0313  0.0140   0.0066   0.0274    0.0422   0.0000      0.821143   442.6139      0.385828       21.4398     -0.386868      -2.76586      0.354679      0.205093      0.275521      0.296995      0.347727      0.370693      0.388851
  82   4 2254.5554    1.2535  1.4110 10.6212  0.0000       5.52655  0.0189   0.0091   0.0340    0.0410   0.0000      0.542166   442.6963       1.19707       21.0428      0.555710      -1.83782      0.238270      0.246596      0.338330      0.363302      0.419274      0.445726      0.466002
  82   5 2494.6420    2.0472  1.7050 11.3840  0.0000       2.33163  0.0199   0.0132   0.0369    0.0378   0.0000      0.353120   443.1718       2.34854       21.3989       1.16692      -2.87249     -0.199379      0.275192      0.369900      0.421430      0.473011      0.499024      0.524351
  82   6 2724.5614    3.0029  1.5628 12.4255  0.0000       2.17263  0.0195   0.0206   0.0347    0.0368   0.0000      0.410425   443.0287       3.09299       21.8110       1.04658      -2.56868     -0.128867      0.261038      0.351557      0.389419      0.438590      0.452547      0.479662
  82   7 2948.7093    4.1229  1.5237 12.9877  0.0000      0.793394  0.0183   0.0285   0.0342    0.0398   0.0000      0.394565   442.6071       4.60299       20.7259       1.83483      -3.43161     -0.651158      0.256418      0.344149      0.384975      0.429827      0.454741      0.484140
  82   8 3165.2919    4.5055  1.9012 13.0311  0.0000      0.673511  0.0209   0.0272   0.0377    0.0341   0.0000      0.266204   442.9476       5.92318       20.9118       1.40845      -3.49430     -0.365933      0.281726      0.395659      0.435507      0.490148      0.527937      0.554181
  82   9 3376.4026    3.8332  3.0001 12.6209 -0.0005      0.401691  0.0280   0.0183   0.0513    0.0258   0.0000      0.160286   443.0410       5.34131       21.0621       1.96498      -4.01615     -0.482309      0.374440      0.503138      0.567045      0.628484      0.669826      0.704729
  82  10 3583.8569    2.9570  5.4054 12.1944  0.0000      0.373088  0.0502   0.0106   0.0845    0.0219   0.0000      0.117588   441.9193       7.59894       22.2175       4.19404      -1.16439      -1.08691      0.609766      0.826235      0.929026       1.03819       1.09281       1.15416
  83   1 1380.0229    0.1428  0.1737  9.5175  0.0000       18.4642  0.0069   0.0036   0.0133    0.0130   0.0000       15.4030   440.7895     0.0662626       20.7991      0.138309      -3.03609    -0.0965730      0.123417      0.162783      0.181312      0.199782      0.214597      0.229385
  83   2 1720.8693    0.3913  0.4780  9.5883  0.0000       17.3757  0.0089   0.0048   0.0187    0.0231   0.0000       1.75439   441.6044      0.180705       21.1977     0.0469749      -3.05369     0.0903332      0.145639      0.200920      0.224465      0.254450      0.283574      0.297633
  83   3 2001.6003    0.7563  0.9482  9.9366  0.0000       9.30185  0.0142   0.0067   0.0268    0.0415   0.0000      0.813131   442.1692     -0.129650       21.5843      0.860261      -3.95665     0.0800566      0.205380      0.275250      0.307043      0.348277      0.376443      0.386078
  83   4 2264.5670    1.2800  1.3996 10.7060  0.0000       4.80076  0.0187   0.0093   0.0346    0.0420   0.0000      0.576359   442.6666       1.45215       20.9186       1.01146      -3.06589    -0.0435250      0.242345      0.329569      0.373427      0.414876      0.435322      0.458041
  83   5 2505.4039    2.0674  1.6801 11.5674  0.0000       2.08455  0.0205   0.0136   0.0369    0.0369   0.0000      0.384824   443.0440       2.16856       21.2805      0.952588      -2.05730     -0.520327      0.273411      0.374050      0.414317      0.463424      0.491906      0.518739
  83   6 2736.5051    3.0103  1.6240 12.3762 -0.0005       1.96243  0.0194   0.0199   0.0357    0.0357   0.0000      0.365122   442.7276       4.17095       21.0006      0.877644      -3.32238     -0.855807      0.257904      0.362771      0.389464      0.451806      0.473787      0.490321
  83   7 2961.5292    4.0812  1.5462 13.0485  0.0000       1.16801  0.0187   0.0279   0.0345    0.0378   0.0000      0.398139   443.4986       4.68065       20.5602      0.959386      -2.40238     -0.378383      0.253917      0.346201      0.383249      0.433355      0.453470      0.475183
  83   8 3178.8746    4.4132  1.9339 13.1455 -0.0000      0.572132  0.0212   0.0266   0.0388    0.0313   0.0000      0.269347   442.5670       5.93700       21.1053       2.40896      -2.63199     -0.920913      0.282740      0.385691      0.426972      0.481870      0.503212      0.532265
  83   9 3390.8433    3.6831  3.1690 12.6296 -0.0004      0.710978  0.0296   0.0172   0.0535    0.0245   0.0000      0.159735   443.1145       7.99168       20.6137       1.03556      -4.54052     -0.676849      0.386423      0.529893      0.590923      0.671687      0.714625      0.750109
  83  10 3599.0196    2.8975  5.9204 12.1904  0.0006      0.234299  0.0565   0.0098   0.0910    0.0211   0.0000      0.122120   442.8848       8.07775       20.5077       1.70374      -4.58729      -1.52058      0.649169      0.890704       1.00396       1.10433       1.18658       1.25653
  84   1 1387.1136    0.1410  0.1738  9.5025  0.0000       24.4856  0.0065   0.0035   0.0143    0.0132   0.0000       15.6238   440.6501     0.0995841       21.3136     0.0741063      -3.26361    -0.0865926      0.111117      0.147148      0.175287      0.194135      0.218012      0.211252
  84   2 1728.6400    0.4045  0.5120  9.5132  0.0000       14.7969  0.0093   0.0048   0.0189    0.0247   0.0000       1.57482   441.4828      0.290252       21.3251     0.0963951      -3.42158     -0.403922      0.149107      0.198282      0.228848      0.260337      0.275882      0.285626
  84   3 2010.5812    0.7679  0.9456  9.9968 -0.0002       7.86667  0.0141   0.0067   0.0271    0.0401   0.0000      0.834041   442.3132      0.469755       20.9103     -0.495684      -2.28229     -0.500007      0.197586      0.271637      0.300998      0.333494      0.359735      0.376136
  84   4 2274.5763    1.3057  1.3908 10.7768  0.0000       5.91851  0.0187   0.0096   0.0347    0.0422   0.0000      0.573174   442.9940       1.92400       20.6285      0.571497      -3.61521     -0.712328      0.245930      0.330659      0.369628      0.425139      0.444745      0.470883
  84   5 2516.1922    2.0905  1.6742 11.6489  0.0000       3.11934  0.0204   0.0137   0.0373    0.0352   0.0000      0.402814   442.7094       2.52777       21.7479      0.806694      -2.91937     -0.553412      0.269910      0.368002      0.408123      0.463545      0.497733      0.525190
  84   6 2748.3512    3.0872  1.6006 12.4929 -0.0000       2.13589  0.0195   0.0208   0.0347    0.0356   0.0000      0.379102   442.9000       3.97963       21.1337       1.50211      -2.93429      -1.20113      0.260537      0.349562      0.391502      0.436310      0.465686      0.491642
  84   7 2974.2630    4.0842  1.6208 12.8869  0.0000       1.66133  0.0188   0.0265   0.0346    0.0377   0.0000      0.347923   443.1241       5.11468       21.1387       2.18532      -2.21209     -0.787516      0.254105      0.341213      0.381573      0.427916      0.455888      0.477008
  84   8 3192.4130    4.4047  2.1204 12.9570 -0.0000      0.948053  0.0221   0.0248   0.0405    0.0309   0.0000      0.248694   443.1526       6.71296       21.4805       1.88247      -2.00428     -0.587276      0.287655      0.390937      0.432216      0.485332      0.525035      0.544261
  84   9 3405.2141    3.7201  3.4304 12.5122  0.0002      0.674187  0.0306   0.0164   0.0551    0.0245   0.0000      0.149015   441.8417       8.36648       20.5620       3.21438      -3.35130      0.273801      0.397336      0.529684      0.606566      0.686369      0.723750      0.756708
  84  10 3614.1293    2.8038  5.7052 12.2176 -0.0005      0.204364  0.0556   0.0097   0.0912    0.0209   0.0000      0.130302   443.0893       8.44487       21.0527       3.57664      0.408862      -1.24019      0.638357      0.861533      0.980191       1.09097       1.16711       1.21627
  85   1 1394.1415    0.1396  0.1716  9.5003  0.0001       49.5539  0.0065   0.0035   0.0138    0.0133   0.0000       16.2061   440.7508      0.300655       21.1678     -0.176739      -3.38669      0.207941      0.105898      0.143370      0.160017      0.177719      0.190330      0.201871
  85   2 1736.3377    0.4063  0.5210  9.5183  0.0000       14.6579  0.0096   0.0048   0.0192    0.0260   0.0000       1.56028   441.7279      0.174383       21.0951      0.245727      -3.20794     -0.231203      0.154662      0.208216      0.238413      0.262291      0.296456      0.304302
  85   3 2019.5243    0.7716  0.9938 10.0068  0.0000       9.69375  0.0149   0.0066   0.0279    0.0417   0.0000      0.829475   442.2250      0.234032       21.2330     0.0659447      -3.76568     -0.835832      0.203276      0.270325      0.306388      0.344538      0.376484      0.390133
  85   4 2284.5106    1.3358  1.4166 10.8145  0.0000       6.30117  0.0190   0.0096   0.0342    0.0413   0.0000      0.554270   442.4855       1.39929       20.8457     0.0367374      -3.63560      0.809465      0.242599      0.336035      0.370127      0.413081      0.445369      0.472157
  85   5 2526.8654    2.1357  1.7654 11.7295  0.0003       2.86260  0.0209   0.0137   0.0384    0.0331   0.0000      0.389472   442.6927       2.39014       20.4744      0.796251      -2.28579     -0.406538      0.273547      0.371725      0.414068      0.469924      0.499130      0.523407
  85   6 2760.1237    3.1870  1.6840 12.3868  0.0001       1.33676  0.0196   0.0205   0.0350    0.0362   0.0000      0.339123   443.0182       3.43969       20.5238       1.14276      -3.29953    -0.0402030      0.258717      0.351670      0.394398      0.444172      0.460724      0.488246
  85   7 2986.9447    4.2064  1.5164 13.1167  0.0000       1.44792  0.0184   0.0287   0.0335    0.0385   0.0000      0.372138   442.6954       4.64105       21.0269       1.60225      -2.76702      -1.06215      0.244316      0.329272      0.365751      0.410437      0.435364      0.461245
  85   8 3205.8705    4.3710  2.0823 13.0633  0.0000       1.18313  0.0220   0.0250   0.0396    0.0302   0.0000      0.258888   443.4230       5.50272       21.7860       2.45840      -2.92638      -1.60136      0.291464      0.387405      0.437961      0.494669      0.519343      0.540460
  85   9 3419.3880    3.6126  3.5246 12.4946  0.0000      0.411377  0.0317   0.0157   0.0564    0.0245   0.0000      0.138370   443.3152       6.42046       20.9466       2.14462      -2.98682     -0.862351      0.399545      0.549281      0.614432      0.690545      0.733245      0.769157
  85  10 3629.4509    2.7750  6.0173 12.2263 -0.0006      0.889147  0.0587   0.0095   0.0953    0.0207   0.0000      0.124332   442.9159       7.19795       18.9877       4.82448      -3.43283      -3.09225      0.664339      0.911682       1.03743       1.14399       1.22642       1.29708
  86   1 1401.1212    0.1510  0.1950  9.4986 -0.0007       35.9566  0.0070   0.0035   0.0140    0.0134   0.0000       12.9781   440.5901    -0.0670518       21.1899     -0.100648      -3.50239      0.319269      0.115846      0.143643      0.172612      0.189392      0.201528      0.214670
  86   2 1743.9738    0.4042  0.5838  9.5203  0.0000       16.3206  0.0104   0.0046   0.0214    0.0264   0.0000       1.59907   441.2919      0.544789       21.2507      0.174093      -3.10854    -0.0355705      0.161148      0.217386      0.242157      0.275855      0.297623      0.308266
  86   3 2028.4090    0.8019  1.0338  9.9672  0.0001       8.75067  0.0147   0.0068   0.0286    0.0437   0.0000      0.755783   441.8863      0.471327       21.2595      0.310469      -3.12206      0.281538      0.198839      0.268572      0.300023      0.344661      0.355798      0.378012
  86   4 2294.3382    1.3631  1.4729 10.8877  0.0000       6.74440  0.0192   0.0098   0.0349    0.0386   0.0000      0.532126   442.3355       1.90638       21.3917     0.0821429      -2.63735      0.240714      0.246674      0.330973      0.377080      0.417405      0.452105      0.479412
  86   5 2537.5277    2.1948  1.7095 11.6707  0.0001       3.16831  0.0200   0.0141   0.0369    0.0359   0.0000      0.398039   442.2592       3.09577       20.7292      0.607535      -3.32560     -0.935433      0.264241      0.353749      0.395318      0.446670      0.472100      0.500263
  86   6 2771.8514    3.2264  1.5822 12.4913 -0.0001       1.02009  0.0187   0.0213   0.0341    0.0370   0.0000      0.366928   442.7847       3.08766       20.9227       1.40743      -3.38546     -0.310056      0.250937      0.338048      0.373486      0.409624      0.441968      0.458269
  86   7 2999.4904    4.2205  1.6382 12.9687  0.0000       1.57648  0.0189   0.0271   0.0345    0.0372   0.0000      0.333990   442.5958       5.66522       20.8743       1.53964      -2.46755     -0.594921      0.243780      0.332464      0.366771      0.418368      0.441190      0.459495
  86   8 3219.1884    4.3177  2.1077 13.1039  0.0000      0.916345  0.0222   0.0246   0.0402    0.0290   0.0000      0.266918   443.0448       6.24252       21.4363       1.81743      -3.32251      0.110290      0.288475      0.388216      0.425640      0.489820      0.513897      0.537525
  86   9 3433.5466    3.5607  3.6561 12.5717  0.0000      0.266666  0.0330   0.0153   0.0587    0.0229   0.0000      0.148416   443.0378       6.68687       21.3619       1.26108      -2.03298     -0.635847      0.409395      0.557435      0.620401      0.698430      0.737289      0.778918
  86  10 3644.1334    2.7504  6.4748 12.2024 -0.0003      0.351348  0.0632   0.0090   0.0997    0.0200   0.0000      0.119746   443.0851       7.44026       22.7721       3.90094      -3.10929      -3.68340      0.680783      0.917709       1.04521       1.17300       1.23769       1.30814
  87   0  949.0477    0.0383  0.0263  9.8252  0.0000       99.7605  0.0130   0.0048   0.0107    0.0106   0.0000       1324.32   437.2403      0.138595       20.8685     -0.346852      -3.75063     -0.111674      0.164626      0.242151      0.224262      0.340914      0.300033      0.370860
  87   1 1408.0500    0.1563  0.1862  9.5479  0.0000       27.9432  0.0069   0.0036   0.0131    0.0132   0.0000       12.8958   440.7525    -0.0393677       21.2260     0.0361907      -2.97783      0.104423      0.111972      0.144619      0.156995      0.186809      0.197267      0.201878
  87   2 1751.5161    0.4132  0.5706  9.5678  0.0000       17.7786  0.0101   0.0047   0.0206    0.0263   0.0000       1.59059   441.6491      0.316139       20.9001    -0.0853542      -2.73223     -0.283853      0.153856      0.205607      0.237351      0.260843      0.282521      0.295734
  87   3 2037.1971    0.8021  1.0451 10.0886  0.0003       7.31413  0.0151   0.0068   0.0288    0.0415   0.0000      0.798597   441.9986      0.493233       20.8447      0.189976      -2.60865      0.100882      0.201424      0.271503      0.300165      0.341261      0.361112      0.390383
  87   4 2304.0101    1.4081  1.5429 10.8935  0.0000       4.73690  0.0196   0.0095   0.0349    0.0373   0.0000      0.481236   442.2608       1.68776       21.7097       1.45397      -2.74151     -0.855404      0.244763      0.337134      0.371279      0.420542      0.445889      0.465519
  87   5 2548.0593    2.2603  1.7802 11.6108  0.0000       2.34389  0.0202   0.0139   0.0373    0.0370   0.0000      0.370245   442.8798       2.92534       21.5086       1.27239      -3.53561   -0.00385130      0.258665      0.346910      0.390644      0.445617      0.467818      0.494385
  87   6 2783.5257    3.3039  1.6853 12.3499  0.0000       1.17666  0.0190   0.0207   0.0348    0.0386   0.0000      0.319426   443.0238       3.45647       20.5671       1.39913      -2.44097     -0.804278      0.248484      0.332439      0.363075      0.408101      0.445253      0.467075
  87   7 3012.0568    4.2233  1.6420 13.1610  0.0000       2.13764  0.0189   0.0273   0.0352    0.0339   0.0000      0.353211   442.6681       5.38494       21.3421       2.05594      -3.53962      -1.55120      0.243653      0.336221      0.369445      0.415111      0.438052      0.469542
  87   8 3232.4063    4.3328  2.3224 13.0156 -0.0001      0.674277  0.0228   0.0231   0.0428    0.0276   0.0000      0.229282   442.6148       5.88331       20.7777       1.11033      -3.46167     -0.694627      0.290720      0.396180      0.442761      0.501294      0.527058      0.553395
  87   9 3447.6705    3.4976  3.7597 12.5769 -0.0003      0.558293  0.0338   0.0148   0.0603    0.0228   0.0000      0.147304   442.5837       7.62509       21.8371       2.13449      -1.60205      -1.31184      0.413616      0.564303      0.629659      0.714993      0.746288      0.784759
  87  10 3659.0209    2.6760  6.6886 12.2204  0.0015      0.226001  0.0666   0.0086   0.1038    0.0193   0.0000      0.127096   441.5778       7.17202       21.4970       5.30713      -4.84331      -2.03643      0.694154      0.940031       1.06850       1.20589       1.27984       1.33690
  88   1 1414.9340    0.1604  0.1756  9.5112  0.0000       38.4062  0.0059   0.0036   0.0126    0.0135   0.0000       12.6452   440.7360     0.0891776       21.2340      0.376819      -3.63764     -0.105994     0.0984617      0.137059      0.165168      0.187050      0.203195      0.206164
  88   2 1759.0124    0.4268  0.5831  9.5588  0.0000       17.8456  0.0103   0.0047   0.0201    0.0259   0.0000       1.50737   441.3315   -0.00491050       20.8170    -0.0918858      -3.22310     -0.290402      0.154537      0.208421      0.240565      0.260283      0.276639      0.298525
  88   3 2045.9575    0.8169  1.0683 10.1822  0.0000       7.27145  0.0156   0.0069   0.0297    0.0410   0.0000      0.810011   442.3642      0.779854       21.3374      0.196436      -2.79135     0.0633122      0.205521      0.288249      0.313315      0.358038      0.374224      0.396038
  88   4 2313.6475    1.4515  1.5449 10.9479  0.0000       4.40667  0.0191   0.0099   0.0353    0.0365   0.0000      0.468536   442.4662       1.89931       20.5486      0.724404      -2.34764      0.472551      0.241896      0.325200      0.369748      0.410847      0.436541      0.461397
  88   5 2558.5735    2.2844  1.8245 11.7246  0.0000       2.92898  0.0210   0.0139   0.0375    0.0337   0.0000      0.369705   443.0880       2.85735       21.3598      0.865192      -2.75007      0.208381      0.262101      0.359590      0.401532      0.458152      0.480066      0.520737
  88   6 2795.0948    3.3375  1.5876 12.5862  0.0000       1.13253  0.0187   0.0217   0.0343    0.0361   0.0000      0.396929   443.2906       3.09488       21.4447      0.944543      -2.29184      -1.05188      0.239371      0.324392      0.358132      0.406799      0.444191      0.461509
  88   7 3024.3815    4.3142  1.6876 13.0899  0.0000      0.938130  0.0191   0.0271   0.0347    0.0343   0.0000      0.346848   443.3619       5.29492       21.3573       1.38704      -3.13347      -1.22161      0.242891      0.327894      0.364760      0.412146      0.438994      0.455058
  88   8 3245.6000    4.2754  2.4029 13.0391  0.0001      0.367259  0.0239   0.0226   0.0434    0.0267   0.0000      0.219328   442.9788       6.45586       20.5722       2.28858      -2.38603      -1.45744      0.296803      0.400606      0.445403      0.503784      0.529885      0.562553
  88   9 3461.6273    3.4584  3.9409 12.5012 -0.0003      0.333869  0.0352   0.0142   0.0628    0.0233   0.0000      0.142654   443.2003       7.55667       20.7033       2.76791      -2.16421     -0.494166      0.422143      0.580199      0.645317      0.727814      0.766274      0.808481
  88  10 3673.6943    2.6232  6.9252 12.2195  0.0020    -0.0375640  0.0704   0.0084   0.1084    0.0187   0.0000      0.123558   442.8256       6.30832       20.4032       3.28786      -2.03713      -2.74539      0.726051      0.981097       1.12149       1.24948       1.32776       1.39829
  89   1 1421.7573    0.1540  0.1724  9.5417  0.0000       50.7103  0.0060   0.0035   0.0124    0.0134   0.0000       13.8173   440.6046    -0.0580362       20.8487      0.173855      -3.37669     0.0420651     0.0931191      0.118854      0.144400      0.158097      0.173905      0.182018
  89   2 1766.4248    0.4404  0.5577  9.6332  0.0000       15.6609  0.0096   0.0049   0.0196    0.0257   0.0000       1.47781   441.2621      0.497960       21.4396     0.0704907      -3.10333     -0.132702      0.144608      0.193046      0.222367      0.248911      0.263629      0.268049
  89   3 2054.7024    0.8341  1.1105 10.1933  0.0001       7.71162  0.0163   0.0069   0.0298    0.0428   0.0000      0.812355   442.6280      0.839952       20.8549      0.248446      -3.75987     -0.111845      0.205468      0.284978      0.316960      0.354708      0.377004      0.395288
  89   4 2323.1846    1.4391  1.5548 11.0677  0.0000       3.06528  0.0199   0.0098   0.0358    0.0364   0.0000      0.503065   442.3465       1.09021       21.3672      0.757181      -2.37051     -0.525106      0.243424      0.337399      0.372406      0.420599      0.448656      0.475146
  89   5 2568.9504    2.3261  1.7938 11.8505  0.0000       1.87052  0.0205   0.0141   0.0371    0.0325   0.0000      0.351031   442.0788       2.59311       21.2685       1.51127      -4.00398     -0.183003      0.255603      0.346751      0.390955      0.438257      0.475206      0.490227
  89   6 2806.6586    3.3852  1.6127 12.6700 -0.0003       1.78589  0.0189   0.0218   0.0345    0.0345   0.0000      0.365635   443.0455       4.08055       21.2537       1.85087      -2.28431     -0.870865      0.236767      0.321967      0.358245      0.407751      0.427320      0.442810
  89   7 3036.7265    4.3733  1.6829 13.0720 -0.0001       1.45169  0.0190   0.0273   0.0345    0.0367   0.0000      0.369793   442.3668       5.16150       20.9716       1.51030      -2.23241      0.320453      0.240671      0.330729      0.364770      0.414511      0.434463      0.452908
  89   8 3258.6633    4.2529  2.4205 12.9833 -0.0000      0.162135  0.0237   0.0220   0.0434    0.0277   0.0000      0.221560   442.9297       5.79640       20.8070       2.44284      -2.64746      -1.30729      0.294455      0.399875      0.440838      0.500930      0.525146      0.564662
  89   9 3475.6544    3.4141  4.3177 12.4663  0.0000      0.441960  0.0384   0.0131   0.0668    0.0232   0.0000      0.125365   442.5104       6.33037       21.3289       3.73619      -3.65638      0.708386      0.446481      0.609368      0.683778      0.769982      0.817501      0.860206
  89  10 3688.5410    2.4396  6.7306 12.2645 -0.0041      0.436885  0.0740   0.0079   0.1130    0.0187   0.0000      0.144949   443.7948       7.53092       22.3075       4.46363      -2.84708      -2.34703      0.745589       1.01929       1.15264       1.27779       1.36594       1.43602
  90   0  964.8304    0.0379  0.0304  9.8216  0.0000       73.1149  0.0118   0.0049   0.0131    0.0104   0.0000       1159.29   437.0791     -0.361881       20.9610      0.183949      -3.18790      0.251957      0.182473      0.229478      0.252985      0.285196      0.333200      0.315299
  90   1 1428.5256    0.1623  0.1988  9.5048  0.0001       44.1066  0.0065   0.0035   0.0134    0.0137   0.0000       11.1999   440.5287    -0.0925577       21.2018      0.358589      -3.19865    -0.0615909      0.104656      0.135051      0.160559      0.171856      0.189874      0.186133
  90   2 1773.7772    0.4553  0.5784  9.6247  0.0000       14.0571  0.0097   0.0049   0.0200    0.0267   0.0000       1.38598   441.3792     -0.206155       21.4057      0.236698      -3.33708     -0.103608      0.145896      0.202071      0.226684      0.259552      0.279335      0.285876
  90   3 2063.3520    0.8606  1.1104 10.1610  0.0000       7.27874  0.0158   0.0070   0.0296    0.0435   0.0000      0.784949   442.3352      0.710472       20.8255      0.626898      -3.21079      0.279550      0.200159      0.271291      0.305124      0.337680      0.352591      0.379603
  90   4 2332.7358    1.5028  1.6153 10.9266 -0.0003       4.99727  0.0195   0.0098   0.0352    0.0375   0.0000      0.449441   442.9511       1.16724       21.3082      0.607876      -2.54750     -0.435330      0.238431      0.325875      0.361675      0.406215      0.430186      0.454120
  90   5 2579.3409    2.3812  1.8350 11.7029 -0.0000       1.76305  0.0206   0.0140   0.0370    0.0356   0.0000      0.332334   442.9391       2.97250       21.4280       2.22726      -3.82671      0.605574      0.255985      0.349424      0.388661      0.440999      0.468871      0.493833
  90   6 2818.1548    3.4754  1.6083 12.7551 -0.0001       2.17014  0.0188   0.0226   0.0343    0.0345   0.0000      0.364412   443.3118       3.80222       21.8652       1.79091      -3.52674     0.0346760      0.238132      0.328136      0.365900      0.413298      0.438379      0.456957
  90   7 3049.0508    4.3816  1.7075 13.1546  0.0000       1.53130  0.0190   0.0270   0.0349    0.0335   0.0000      0.358503   442.9577       4.87404       21.0255       2.14149      -3.40705     -0.816531      0.235740      0.319760      0.357942      0.401133      0.424985      0.456551
  90   8 3271.7485    4.2158  2.5020 12.8854  0.0000      0.347427  0.0241   0.0213   0.0439    0.0283   0.0000      0.214600   443.0863       6.30047       20.4573       2.01243      -2.54661      -1.02063      0.297826      0.399092      0.446299      0.503305      0.538734      0.568806
  90   9 3489.5306    3.3884  4.4060 12.4428  0.0013      0.365335  0.0392   0.0129   0.0682    0.0235   0.0000      0.119203   442.4993       7.28594       23.3414      0.681404      -1.57658       1.12054      0.453522      0.620742      0.694943      0.773419      0.831737      0.871508
  91   0  969.9980    0.0349  0.0346  9.7899  0.0000       45.1194  0.0131   0.0049   0.0156    0.0103   0.0000       1180.76   437.5365      0.403248       20.2176      0.714675      -2.59072     0.0484516      0.166529      0.244381      0.255148      0.314568      0.300951      0.311953
  91   1 1435.2618    0.1735  0.2333  9.5079  0.0000       25.3170  0.0070   0.0035   0.0149    0.0141   0.0000       9.19692   440.3178      0.156766       20.9427      0.232460      -2.92824   -0.00763802      0.110037      0.142237      0.161547      0.182682      0.195453      0.197083
  91   2 1781.0663    0.4605  0.6251  9.5840 -0.0000       13.0015  0.0102   0.0048   0.0208    0.0283   0.0000       1.30200   441.1556      0.127093       21.1158    -0.0479205      -3.09017      0.139344      0.147683      0.198127      0.222976      0.250006      0.262000      0.278596
  91   3 2071.9589    0.8707  1.1545 10.1975  0.0000       8.10201  0.0165   0.0070   0.0301    0.0427   0.0000      0.790495   441.8999      0.690246       21.1454      0.640116      -2.97634     0.0942818      0.198673      0.270520      0.295409      0.341046      0.351535      0.376528
  91   4 2342.1066    1.5310  1.6574 10.9797  0.0000       3.04496  0.0196   0.0097   0.0359    0.0354   0.0000      0.424737   442.7231       1.39184       21.8913      0.787586      -3.00893      -1.49435      0.237640      0.323483      0.355075      0.408393      0.434287      0.460638
  91   5 2589.7124    2.4050  1.7859 11.9542 -0.0001       2.96470  0.0200   0.0146   0.0381    0.0324   0.0000      0.382074   442.3630       2.96223       21.0559       1.24410      -2.51908      0.429879      0.243028      0.334146      0.370566      0.409368      0.448844      0.460609
  91   6 2829.4800    3.4975  1.6423 12.7715  0.0000      0.878595  0.0192   0.0222   0.0338    0.0333   0.0000      0.372812   442.9663       3.54479       21.0577       1.90995      -3.72996      0.593064      0.231082      0.316525      0.351113      0.396560      0.422545      0.441688
  91   7 3061.1942    4.4575  1.7649 12.9907  0.0000       1.19102  0.0191   0.0263   0.0344    0.0359   0.0000      0.291314   442.8744       5.38605       20.9608       1.61117      -2.39215     -0.157044      0.239295      0.326949      0.362755      0.405681      0.432283      0.456994
  91   8 3284.7967    4.1470  2.4972 12.9678 -0.0000      0.715968  0.0241   0.0209   0.0442    0.0267   0.0000      0.223728   443.0018       6.52916       21.2396       2.73580      -4.16984      -1.53566      0.296816      0.404622      0.450224      0.503181      0.541621      0.568327
  91   9 3503.2903    3.3335  4.5710 12.4591 -0.0008      0.139765  0.0416   0.0125   0.0702    0.0232   0.0000      0.125884   442.6386       6.73140       21.8768       2.23226      -2.65952     -0.445401      0.467293      0.632529      0.716387      0.792240      0.855713      0.899483
  92   1 1441.9466    0.1714  0.2444  9.4995  0.0000       39.6194  0.0075   0.0033   0.0153    0.0146   0.0000       9.16544   440.5237    -0.0938182       21.0857    0.00298980      -3.25959     -0.433546      0.111093      0.157931      0.177178      0.197256      0.200061      0.220040
  92   2 1788.2825    0.4744  0.6231  9.5912  0.0000       13.5896  0.0101   0.0048   0.0203    0.0287   0.0000       1.30973   441.0530     0.0819913       21.1954    -0.0230272      -3.42815     -0.439611      0.141549      0.191695      0.216389      0.246256      0.253040      0.266796
  92   3 2080.4999    0.8982  1.1537 10.1378  0.0000       6.66514  0.0160   0.0070   0.0294    0.0459   0.0000      0.743347   442.3731      0.706236       20.8497      0.229289      -3.06037     -0.777010      0.191656      0.261738      0.295980      0.328313      0.357976      0.377339
  92   4 2351.4595    1.5577  1.6716 11.0659  0.0000       2.97697  0.0198   0.0098   0.0361    0.0357   0.0000      0.428302   442.6184       1.22235       22.1500       1.01003      -3.30243     -0.373899      0.241681      0.323750      0.365947      0.408218      0.422266      0.455031
  92   5 2599.9244    2.4702  1.8896 11.9447  0.0002       2.38661  0.0207   0.0146   0.0377    0.0322   0.0000      0.357461   442.4816       2.58166       21.4436       1.20230      -3.31493    -0.0862427      0.253714      0.339344      0.390626      0.439237      0.467126      0.484671
  92   6 2840.7849    3.5285  1.7042 12.6965  0.0000      0.564964  0.0189   0.0215   0.0352    0.0330   0.0000      0.341514   443.3668       3.91257       21.0277       1.63260      -2.87088     -0.538773      0.229159      0.313137      0.346857      0.393534      0.422137      0.443857
  92   7 3073.3622    4.3780  1.8075 13.2053  0.0000       1.42173  0.0196   0.0259   0.0366    0.0312   0.0000      0.307906   442.9319       4.90967       20.8660       1.79070      -3.49508     -0.793833      0.239211      0.326127      0.364645      0.407620      0.429635      0.456445
  92   8 3297.6707    4.1589  2.7046 12.9281  0.0000      0.456208  0.0253   0.0201   0.0459    0.0261   0.0000      0.192487   442.9357       6.98362       20.6080       2.58032      -3.02004     -0.271933      0.306357      0.416177      0.461396      0.519563      0.549527      0.584545
  92   9 3517.1444    3.1519  4.4466 12.5225 -0.0004      0.592507  0.0420   0.0119   0.0715    0.0222   0.0000      0.143730   442.7474       7.79410       21.5583       1.41623      -2.70466      -1.76116      0.464862      0.627721      0.710081      0.790667      0.845605      0.885624
  93   1 1448.5980    0.1669  0.2209  9.4995  0.0000       61.0001  0.0069   0.0034   0.0140    0.0143   0.0000       10.3850   440.4416     -0.138884       21.0493      0.223008      -3.19397    0.00291883      0.102994      0.141783      0.165385      0.183477      0.196432      0.215228
  93   2 1795.4687    0.4794  0.6589  9.6717 -0.0004       16.1874  0.0106   0.0049   0.0217    0.0281   0.0000       1.33995   441.4332    -0.0364615       21.1006      0.222763      -2.70343      0.122201      0.145886      0.202136      0.225758      0.253241      0.262957      0.278205
  93   3 2089.0030    0.9025  1.2347 10.2206 -0.0003       6.24999  0.0169   0.0069   0.0313    0.0411   0.0000      0.717976   442.1476       1.12710       21.4927       1.13616      -2.94912    -0.0771329      0.199691      0.276798      0.303665      0.344621      0.365669      0.389276
  93   4 2360.7539    1.6112  1.7703 11.0590  0.0000       3.30825  0.0204   0.0099   0.0372    0.0356   0.0000      0.425553   442.4762       1.02611       22.3234      0.402716      -3.00344     -0.496192      0.241234      0.330789      0.367922      0.412315      0.438682      0.468779
  93   5 2610.0965    2.5354  1.8678 11.9749  0.0003       1.05183  0.0206   0.0149   0.0370    0.0328   0.0000      0.335802   442.7476       2.59735       20.9218      0.795179      -2.86636     -0.190186      0.245557      0.339242      0.371382      0.422913      0.446348      0.475065
  93   6 2852.1129    3.5547  1.7116 12.8569 -0.0000       1.35911  0.0192   0.0220   0.0357    0.0316   0.0000      0.330617   442.4649       3.87624       21.0951       1.07325      -2.77286     -0.298508      0.231294      0.318121      0.357222      0.400603      0.423034      0.450032
  93   7 3085.3906    4.4063  1.9090 13.0561 -0.0014       1.80192  0.0200   0.0249   0.0367    0.0311   0.0000      0.294568   443.1687       5.16179       21.0176       1.01714      -2.41147      -1.27412      0.237587      0.328164      0.365607      0.413674      0.441504      0.464338
  93   8 3310.5501    4.0861  2.7067 12.9462 -0.0000      0.530734  0.0257   0.0195   0.0462    0.0252   0.0000      0.196025   442.8604       5.90827       20.8441       1.67762      -2.56644      -1.54272      0.301449      0.413375      0.457187      0.517133      0.549398      0.572997
  93   9 3530.9066    3.2274  5.1790 12.4216  0.0004      0.975714  0.0477   0.0110   0.0784    0.0221   0.0000      0.129289   441.7281       8.30336       20.8149       2.82386      -1.55906     -0.746690      0.504598      0.682746      0.771156      0.861209      0.924125      0.979114
  94   1 1455.1841    0.1792  0.2371  9.4944  0.0000       47.5799  0.0070   0.0034   0.0141    0.0138   0.0000       8.78403   440.6060     0.0109417       20.8704     -0.169267      -3.13385      0.387388      0.106888      0.136304      0.159218      0.183878      0.194608      0.197167
  94   2 1802.5560    0.4854  0.6997  9.5612  0.0000       12.8321  0.0110   0.0047   0.0223    0.0302   0.0000       1.21799   441.2911      0.194245       21.0231      0.183762      -3.46568    -0.0506341      0.151347      0.202771      0.222426      0.260055      0.283811      0.299609
  94   3 2097.4562    0.9308  1.2140 10.2423  0.0000       6.48940  0.0166   0.0072   0.0307    0.0437   0.0000      0.726020   442.1469      0.568783       21.1704      0.212969      -3.11743      0.215976      0.195478      0.270187      0.299760      0.340444      0.355934      0.379605
  94   4 2369.9296    1.5923  1.7350 11.1808  0.0001       3.21279  0.0204   0.0100   0.0375    0.0340   0.0000      0.469665   442.2272       1.43592       20.7860      0.888611      -2.98334     -0.416228      0.239573      0.328322      0.367770      0.420819      0.437587      0.465302
  94   5 2620.2508    2.5495  1.8639 11.9257  0.0001      0.818737  0.0203   0.0148   0.0378    0.0344   0.0000      0.335835   442.5585       2.62784       21.2226      0.717409      -2.70765     -0.556505      0.242201      0.326048      0.363726      0.410121      0.438490      0.458413
  94   6 2863.3509    3.6721  1.6502 12.7980  0.0000       1.72999  0.0184   0.0227   0.0344    0.0342   0.0000      0.333133   442.9557       3.86349       21.2869       1.45522      -2.06364     -0.716327      0.217838      0.296438      0.331648      0.375175      0.399064      0.418814
  94   7 3097.3596    4.5076  1.8458 13.1858  0.0000       1.47176  0.0194   0.0261   0.0360    0.0305   0.0000      0.305894   443.6723       4.61270       21.2113       1.33112      -2.78338     -0.512483      0.226139      0.309286      0.347159      0.389189      0.415813      0.444879
  94   8 3323.3390    4.0149  2.9206 12.8249 -0.0002      0.715812  0.0268   0.0182   0.0485    0.0253   0.0000      0.209909   443.1224       5.48510       21.3855       2.04195      -2.95589      -1.26478      0.309313      0.418476      0.468637      0.522352      0.552020      0.583660
  94   9 3544.2208    3.1667  5.2350 12.4076  0.0000    -0.0643215  0.0486   0.0106   0.0795    0.0219   0.0000      0.135350   443.9224       6.45700       20.8140       3.37930      -3.75130      -1.63107      0.492619      0.672411      0.758539      0.849562      0.913933      0.958606
  95   1 1461.6977    0.1836  0.2342  9.5390  0.0000       23.0278  0.0070   0.0034   0.0137    0.0135   0.0000       8.29462   440.4359      0.190950       20.8654    0.00206567      -3.24597     -0.270295      0.109509      0.151541      0.175708      0.192207      0.202718      0.204218
  95   2 1809.6131    0.5024  0.6611  9.6949  0.0000       13.7049  0.0102   0.0050   0.0214    0.0289   0.0000       1.25118   441.0767      0.493301       21.2893      0.465754      -3.78637     -0.363522      0.141304      0.188888      0.216509      0.242220      0.257407      0.273673
  95   3 2105.8455    0.9432  1.1614 10.4433  0.0000       6.48597  0.0165   0.0074   0.0301    0.0417   0.0000      0.811116   442.0999       1.30752       21.0298     -0.345738      -3.04548     -0.210386      0.189127      0.264268      0.285849      0.330492      0.348777      0.372592
  95   4 2379.0651    1.6372  1.7343 11.2127  0.0000       2.71596  0.0202   0.0100   0.0369    0.0339   0.0000      0.431851   442.3562       1.83752       21.0939       1.20196      -2.99372      0.234021      0.233957      0.321961      0.359593      0.403719      0.421379      0.450725
  95   5 2630.4030    2.5869  1.8951 11.9756 -0.0000       1.88833  0.0205   0.0147   0.0376    0.0331   0.0000      0.336769   442.9843       3.38678       21.2114      0.786551      -2.82838     -0.609145      0.237633      0.325069      0.362449      0.410301      0.436699      0.457634
[truncated: 189,733 more chars]
