# Supplementary material for: Global-Mode Analysis of Full-Disk Data from the Michelson Doppler Imager and the Helioseismic and Magnetic Imager
Source: Sol Phys. 2018 Jan 31;293(2):29. doi: 10.1007/s11207-017-1201-5 (PMC6566312; doi:10.1007/s11207-017-1201-5)
Supplement: Supplementary file 3 — (TAR 230.0 MB) [file 11207_2017_1201_MOESM3_ESM.tar › MDI/mdifd.5454.36]

   0  19 2764.1974    3.2263  1.0926  1.9943  0.0000  0.1538   0.4830   0.6021 1000.0000   0.0000     0.0000       0.00000       0.00000       0.00000       0.00000       0.00000       0.00000       0.00000       0.00000       0.00000       0.00000       0.00000       0.00000       0.00000       0.00000       0.00000       0.00000       0.00000       0.00000       0.00000       0.00000       0.00000       0.00000       0.00000       0.00000       0.00000       0.00000       0.00000       0.00000       0.00000       0.00000       0.00000       0.00000       0.00000       0.00000       0.00000       0.00000       0.00000       0.00000       0.00000       0.00000       0.00000       0.00000       0.00000       0.00000       0.00000       0.00000       0.00000       0.00000       0.00000       0.00000       0.00000       0.00000       0.00000       0.00000       0.00000       0.00000       0.00000       0.00000       0.00000       0.00000       0.00000       0.00000       0.00000       0.00000       0.00000       0.00000       0.00000       0.00000       0.00000       0.00000       0.00000
   0  24 3438.6291    3.6947  1.7340  7.3337  0.0000  0.2218   0.4836   0.6561  178.9272   0.0000     0.0000       0.00000       0.00000       0.00000       0.00000       0.00000       0.00000       0.00000       0.00000       0.00000       0.00000       0.00000       0.00000       0.00000       0.00000       0.00000       0.00000       0.00000       0.00000       0.00000       0.00000       0.00000       0.00000       0.00000       0.00000       0.00000       0.00000       0.00000       0.00000       0.00000       0.00000       0.00000       0.00000       0.00000       0.00000       0.00000       0.00000       0.00000       0.00000       0.00000       0.00000       0.00000       0.00000       0.00000       0.00000       0.00000       0.00000       0.00000       0.00000       0.00000       0.00000       0.00000       0.00000       0.00000       0.00000       0.00000       0.00000       0.00000       0.00000       0.00000       0.00000       0.00000       0.00000       0.00000       0.00000       0.00000       0.00000       0.00000       0.00000       0.00000       0.00000       0.00000
   1  11 1749.1534    0.4939  0.6882  9.5409  0.0000  0.1631   0.0698   0.2727    0.2834   0.0000   282.1111       23.7928       0.00000       0.00000       0.00000       0.00000       0.00000       0.00000       0.00000       0.00000       0.00000       0.00000       0.00000       0.00000       0.00000       0.00000       0.00000       0.00000       0.00000       0.00000       0.00000       0.00000       0.00000       0.00000       0.00000       0.00000       0.00000       0.00000       0.00000       0.00000       0.00000       0.00000       0.00000       0.00000       0.00000       0.00000       284.680       138.936       0.00000       0.00000       0.00000       0.00000       0.00000       0.00000       0.00000       0.00000       0.00000       0.00000       0.00000       0.00000       0.00000       0.00000       0.00000       0.00000       0.00000       0.00000       0.00000       0.00000       0.00000       0.00000       0.00000       0.00000       0.00000       0.00000       0.00000       0.00000       0.00000       0.00000       0.00000       0.00000       0.00000       0.00000
   1  12 1884.9042    0.4616  1.0451 10.0709  0.0000  0.3517   0.0559   0.2476    0.2742   0.0000   568.7295      -121.386       0.00000       0.00000       0.00000       0.00000       0.00000       0.00000       0.00000       0.00000       0.00000       0.00000       0.00000       0.00000       0.00000       0.00000       0.00000       0.00000       0.00000       0.00000       0.00000       0.00000       0.00000       0.00000       0.00000       0.00000       0.00000       0.00000       0.00000       0.00000       0.00000       0.00000       0.00000       0.00000       0.00000       0.00000       491.548       212.355       0.00000       0.00000       0.00000       0.00000       0.00000       0.00000       0.00000       0.00000       0.00000       0.00000       0.00000       0.00000       0.00000       0.00000       0.00000       0.00000       0.00000       0.00000       0.00000       0.00000       0.00000       0.00000       0.00000       0.00000       0.00000       0.00000       0.00000       0.00000       0.00000       0.00000       0.00000       0.00000       0.00000       0.00000
   1  13 2020.8561    0.5466  0.7274 10.1640  0.0000  0.1927   0.0585   0.1926    0.2483   0.0000   492.3589       82.6676       0.00000       0.00000       0.00000       0.00000       0.00000       0.00000       0.00000       0.00000       0.00000       0.00000       0.00000       0.00000       0.00000       0.00000       0.00000       0.00000       0.00000       0.00000       0.00000       0.00000       0.00000       0.00000       0.00000       0.00000       0.00000       0.00000       0.00000       0.00000       0.00000       0.00000       0.00000       0.00000       0.00000       0.00000       282.181       104.938       0.00000       0.00000       0.00000       0.00000       0.00000       0.00000       0.00000       0.00000       0.00000       0.00000       0.00000       0.00000       0.00000       0.00000       0.00000       0.00000       0.00000       0.00000       0.00000       0.00000       0.00000       0.00000       0.00000       0.00000       0.00000       0.00000       0.00000       0.00000       0.00000       0.00000       0.00000       0.00000       0.00000       0.00000
   1  14 2156.8049    0.8012  1.0135  9.5022  0.0000  0.2037   0.0747   0.2405    0.5791   0.0000   455.4887      -73.6586       0.00000       0.00000       0.00000       0.00000       0.00000       0.00000       0.00000       0.00000       0.00000       0.00000       0.00000       0.00000       0.00000       0.00000       0.00000       0.00000       0.00000       0.00000       0.00000       0.00000       0.00000       0.00000       0.00000       0.00000       0.00000       0.00000       0.00000       0.00000       0.00000       0.00000       0.00000       0.00000       0.00000       0.00000       282.410       114.790       0.00000       0.00000       0.00000       0.00000       0.00000       0.00000       0.00000       0.00000       0.00000       0.00000       0.00000       0.00000       0.00000       0.00000       0.00000       0.00000       0.00000       0.00000       0.00000       0.00000       0.00000       0.00000       0.00000       0.00000       0.00000       0.00000       0.00000       0.00000       0.00000       0.00000       0.00000       0.00000       0.00000       0.00000
   1  16 2425.3710    1.3955  1.5762  9.2477  0.0000  0.1352   0.0923   0.3347    1.1338   0.0000   368.7849       29.9745       0.00000       0.00000       0.00000       0.00000       0.00000       0.00000       0.00000       0.00000       0.00000       0.00000       0.00000       0.00000       0.00000       0.00000       0.00000       0.00000       0.00000       0.00000       0.00000       0.00000       0.00000       0.00000       0.00000       0.00000       0.00000       0.00000       0.00000       0.00000       0.00000       0.00000       0.00000       0.00000       0.00000       0.00000       169.564       78.8595       0.00000       0.00000       0.00000       0.00000       0.00000       0.00000       0.00000       0.00000       0.00000       0.00000       0.00000       0.00000       0.00000       0.00000       0.00000       0.00000       0.00000       0.00000       0.00000       0.00000       0.00000       0.00000       0.00000       0.00000       0.00000       0.00000       0.00000       0.00000       0.00000       0.00000       0.00000       0.00000       0.00000       0.00000
   1  19 2828.1641    2.9476  0.9077  0.3608  0.0000  0.0824   0.2328   0.2368 1000.0000   0.0000   268.0502      -7.76793       0.00000       0.00000       0.00000       0.00000       0.00000       0.00000       0.00000       0.00000       0.00000       0.00000       0.00000       0.00000       0.00000       0.00000       0.00000       0.00000       0.00000       0.00000       0.00000       0.00000       0.00000       0.00000       0.00000       0.00000       0.00000       0.00000       0.00000       0.00000       0.00000       0.00000       0.00000       0.00000       0.00000       0.00000       96.6331       60.7599       0.00000       0.00000       0.00000       0.00000       0.00000       0.00000       0.00000       0.00000       0.00000       0.00000       0.00000       0.00000       0.00000       0.00000       0.00000       0.00000       0.00000       0.00000       0.00000       0.00000       0.00000       0.00000       0.00000       0.00000       0.00000       0.00000       0.00000       0.00000       0.00000       0.00000       0.00000       0.00000       0.00000       0.00000
   1  25 3640.0127    2.3864  4.5421 10.3825  0.0000  0.2444   0.0923   0.7262    0.5972   0.0000    -1.0936       311.724       0.00000       0.00000       0.00000       0.00000       0.00000       0.00000       0.00000       0.00000       0.00000       0.00000       0.00000       0.00000       0.00000       0.00000       0.00000       0.00000       0.00000       0.00000       0.00000       0.00000       0.00000       0.00000       0.00000       0.00000       0.00000       0.00000       0.00000       0.00000       0.00000       0.00000       0.00000       0.00000       0.00000       0.00000       286.914       182.833       0.00000       0.00000       0.00000       0.00000       0.00000       0.00000       0.00000       0.00000       0.00000       0.00000       0.00000       0.00000       0.00000       0.00000       0.00000       0.00000       0.00000       0.00000       0.00000       0.00000       0.00000       0.00000       0.00000       0.00000       0.00000       0.00000       0.00000       0.00000       0.00000       0.00000       0.00000       0.00000       0.00000       0.00000
   1  26 3775.8487    2.2863  5.5087  9.6196  0.0000  0.2620   0.0746   0.7950    0.8120   0.0000   443.3248       62.6605       0.00000       0.00000       0.00000       0.00000       0.00000       0.00000       0.00000       0.00000       0.00000       0.00000       0.00000       0.00000       0.00000       0.00000       0.00000       0.00000       0.00000       0.00000       0.00000       0.00000       0.00000       0.00000       0.00000       0.00000       0.00000       0.00000       0.00000       0.00000       0.00000       0.00000       0.00000       0.00000       0.00000       0.00000       290.963       204.348       0.00000       0.00000       0.00000       0.00000       0.00000       0.00000       0.00000       0.00000       0.00000       0.00000       0.00000       0.00000       0.00000       0.00000       0.00000       0.00000       0.00000       0.00000       0.00000       0.00000       0.00000       0.00000       0.00000       0.00000       0.00000       0.00000       0.00000       0.00000       0.00000       0.00000       0.00000       0.00000       0.00000       0.00000
   2  13 2081.9477    0.7131  0.8866  8.6927  0.0000  0.0913   0.0492   0.1928    0.6598   0.0000   495.0768       69.2544       34.6726      -7.48742       0.00000       0.00000       0.00000       0.00000       0.00000       0.00000       0.00000       0.00000       0.00000       0.00000       0.00000       0.00000       0.00000       0.00000       0.00000       0.00000       0.00000       0.00000       0.00000       0.00000       0.00000       0.00000       0.00000       0.00000       0.00000       0.00000       0.00000       0.00000       0.00000       0.00000       0.00000       0.00000       79.0171       57.2146       31.5809       9.42076       0.00000       0.00000       0.00000       0.00000       0.00000       0.00000       0.00000       0.00000       0.00000       0.00000       0.00000       0.00000       0.00000       0.00000       0.00000       0.00000       0.00000       0.00000       0.00000       0.00000       0.00000       0.00000       0.00000       0.00000       0.00000       0.00000       0.00000       0.00000       0.00000       0.00000       0.00000       0.00000
   2  14 2217.6371    1.0718  0.7417  9.1962  0.0000  0.0816   0.0738   0.1348    0.7563   0.0000   389.8565       9.59395       13.6862       1.13955       0.00000       0.00000       0.00000       0.00000       0.00000       0.00000       0.00000       0.00000       0.00000       0.00000       0.00000       0.00000       0.00000       0.00000       0.00000       0.00000       0.00000       0.00000       0.00000       0.00000       0.00000       0.00000       0.00000       0.00000       0.00000       0.00000       0.00000       0.00000       0.00000       0.00000       0.00000       0.00000       61.7466       47.1015       30.6793       8.91523       0.00000       0.00000       0.00000       0.00000       0.00000       0.00000       0.00000       0.00000       0.00000       0.00000       0.00000       0.00000       0.00000       0.00000       0.00000       0.00000       0.00000       0.00000       0.00000       0.00000       0.00000       0.00000       0.00000       0.00000       0.00000       0.00000       0.00000       0.00000       0.00000       0.00000       0.00000       0.00000
   2  15 2352.1945    1.4141  0.8980  9.4604  0.0000  0.0955   0.1020   0.1620    1.4562   0.0000   429.3297      -12.9183      -9.09125       11.0668       0.00000       0.00000       0.00000       0.00000       0.00000       0.00000       0.00000       0.00000       0.00000       0.00000       0.00000       0.00000       0.00000       0.00000       0.00000       0.00000       0.00000       0.00000       0.00000       0.00000       0.00000       0.00000       0.00000       0.00000       0.00000       0.00000       0.00000       0.00000       0.00000       0.00000       0.00000       0.00000       71.3352       54.7473       28.9695       9.30397       0.00000       0.00000       0.00000       0.00000       0.00000       0.00000       0.00000       0.00000       0.00000       0.00000       0.00000       0.00000       0.00000       0.00000       0.00000       0.00000       0.00000       0.00000       0.00000       0.00000       0.00000       0.00000       0.00000       0.00000       0.00000       0.00000       0.00000       0.00000       0.00000       0.00000       0.00000       0.00000
   2  16 2485.7514    1.8778  1.1359 -1.7663  0.0000  0.1211   0.1129   0.1897 1000.0000   0.0000   511.3518       47.6902       25.2233       13.9905       0.00000       0.00000       0.00000       0.00000       0.00000       0.00000       0.00000       0.00000       0.00000       0.00000       0.00000       0.00000       0.00000       0.00000       0.00000       0.00000       0.00000       0.00000       0.00000       0.00000       0.00000       0.00000       0.00000       0.00000       0.00000       0.00000       0.00000       0.00000       0.00000       0.00000       0.00000       0.00000       108.410       79.2173       34.6228       9.66116       0.00000       0.00000       0.00000       0.00000       0.00000       0.00000       0.00000       0.00000       0.00000       0.00000       0.00000       0.00000       0.00000       0.00000       0.00000       0.00000       0.00000       0.00000       0.00000       0.00000       0.00000       0.00000       0.00000       0.00000       0.00000       0.00000       0.00000       0.00000       0.00000       0.00000       0.00000       0.00000
   2  20 3024.6359    4.2635  0.7580  5.8068  0.0000  0.0688   0.2814   0.1351  363.3668   0.0000   443.9250      -5.85522       25.5390       4.83918       0.00000       0.00000       0.00000       0.00000       0.00000       0.00000       0.00000       0.00000       0.00000       0.00000       0.00000       0.00000       0.00000       0.00000       0.00000       0.00000       0.00000       0.00000       0.00000       0.00000       0.00000       0.00000       0.00000       0.00000       0.00000       0.00000       0.00000       0.00000       0.00000       0.00000       0.00000       0.00000       49.3867       38.9205       28.0097       8.87656       0.00000       0.00000       0.00000       0.00000       0.00000       0.00000       0.00000       0.00000       0.00000       0.00000       0.00000       0.00000       0.00000       0.00000       0.00000       0.00000       0.00000       0.00000       0.00000       0.00000       0.00000       0.00000       0.00000       0.00000       0.00000       0.00000       0.00000       0.00000       0.00000       0.00000       0.00000       0.00000
   2  22 3294.9150    3.7942  1.6528  3.1135  0.0000  0.0919   0.1894   0.2375 1000.0000   0.0000   321.5707      -73.9985       20.6091      -22.0678       0.00000       0.00000       0.00000       0.00000       0.00000       0.00000       0.00000       0.00000       0.00000       0.00000       0.00000       0.00000       0.00000       0.00000       0.00000       0.00000       0.00000       0.00000       0.00000       0.00000       0.00000       0.00000       0.00000       0.00000       0.00000       0.00000       0.00000       0.00000       0.00000       0.00000       0.00000       0.00000       63.7263       55.2490       33.6340       12.5289       0.00000       0.00000       0.00000       0.00000       0.00000       0.00000       0.00000       0.00000       0.00000       0.00000       0.00000       0.00000       0.00000       0.00000       0.00000       0.00000       0.00000       0.00000       0.00000       0.00000       0.00000       0.00000       0.00000       0.00000       0.00000       0.00000       0.00000       0.00000       0.00000       0.00000       0.00000       0.00000
   2  24 3566.7616    2.6907  3.0569  9.8106  0.0000  0.1316   0.0974   0.3446    1.4721   0.0000   427.0949      -117.151     -0.555490       34.9554       0.00000       0.00000       0.00000       0.00000       0.00000       0.00000       0.00000       0.00000       0.00000       0.00000       0.00000       0.00000       0.00000       0.00000       0.00000       0.00000       0.00000       0.00000       0.00000       0.00000       0.00000       0.00000       0.00000       0.00000       0.00000       0.00000       0.00000       0.00000       0.00000       0.00000       0.00000       0.00000       90.7094       74.7338       50.4874       17.7984       0.00000       0.00000       0.00000       0.00000       0.00000       0.00000       0.00000       0.00000       0.00000       0.00000       0.00000       0.00000       0.00000       0.00000       0.00000       0.00000       0.00000       0.00000       0.00000       0.00000       0.00000       0.00000       0.00000       0.00000       0.00000       0.00000       0.00000       0.00000       0.00000       0.00000       0.00000       0.00000
   3  12 2001.1557    0.6082  0.4313  9.3725  0.0000  0.0603   0.0490   0.1023    0.2114   0.0000   417.6541     -0.993659       17.1827      -8.77781      -2.42244      -1.78004       0.00000       0.00000       0.00000       0.00000       0.00000       0.00000       0.00000       0.00000       0.00000       0.00000       0.00000       0.00000       0.00000       0.00000       0.00000       0.00000       0.00000       0.00000       0.00000       0.00000       0.00000       0.00000       0.00000       0.00000       0.00000       0.00000       0.00000       0.00000       0.00000       0.00000       24.4683       31.0154       19.6666       15.1250       5.59302       2.29276       0.00000       0.00000       0.00000       0.00000       0.00000       0.00000       0.00000       0.00000       0.00000       0.00000       0.00000       0.00000       0.00000       0.00000       0.00000       0.00000       0.00000       0.00000       0.00000       0.00000       0.00000       0.00000       0.00000       0.00000       0.00000       0.00000       0.00000       0.00000       0.00000       0.00000
   3  14 2273.4126    1.1174  0.6069  9.6138  0.0000  0.0499   0.0727   0.1053    0.3841   0.0000   460.0102       5.81069       18.7692      -29.1498       1.12131      -2.33239       0.00000       0.00000       0.00000       0.00000       0.00000       0.00000       0.00000       0.00000       0.00000       0.00000       0.00000       0.00000       0.00000       0.00000       0.00000       0.00000       0.00000       0.00000       0.00000       0.00000       0.00000       0.00000       0.00000       0.00000       0.00000       0.00000       0.00000       0.00000       0.00000       0.00000       23.0264       22.9968       17.5473       11.5027       4.95087       1.55195       0.00000       0.00000       0.00000       0.00000       0.00000       0.00000       0.00000       0.00000       0.00000       0.00000       0.00000       0.00000       0.00000       0.00000       0.00000       0.00000       0.00000       0.00000       0.00000       0.00000       0.00000       0.00000       0.00000       0.00000       0.00000       0.00000       0.00000       0.00000       0.00000       0.00000
   3  15 2407.5297    1.4181  0.8621  9.5006  0.0000  0.0559   0.0882   0.1678    1.0590   0.0000   473.0203     0.0317589      -13.8474       4.20268      -10.6992       1.15784       0.00000       0.00000       0.00000       0.00000       0.00000       0.00000       0.00000       0.00000       0.00000       0.00000       0.00000       0.00000       0.00000       0.00000       0.00000       0.00000       0.00000       0.00000       0.00000       0.00000       0.00000       0.00000       0.00000       0.00000       0.00000       0.00000       0.00000       0.00000       0.00000       0.00000       26.5807       26.3039       19.4500       12.5493       5.21631       1.72090       0.00000       0.00000       0.00000       0.00000       0.00000       0.00000       0.00000       0.00000       0.00000       0.00000       0.00000       0.00000       0.00000       0.00000       0.00000       0.00000       0.00000       0.00000       0.00000       0.00000       0.00000       0.00000       0.00000       0.00000       0.00000       0.00000       0.00000       0.00000       0.00000       0.00000
   3  18 2811.4048    2.9067  0.8404 11.3794  0.0000  0.0602   0.1750   0.1572    0.6808   0.0000   410.5989       24.4523       47.9716      -5.93653       2.05112     -0.301696       0.00000       0.00000       0.00000       0.00000       0.00000       0.00000       0.00000       0.00000       0.00000       0.00000       0.00000       0.00000       0.00000       0.00000       0.00000       0.00000       0.00000       0.00000       0.00000       0.00000       0.00000       0.00000       0.00000       0.00000       0.00000       0.00000       0.00000       0.00000       0.00000       0.00000       23.8535       26.7958       21.0214       11.4492       6.57787       2.04407       0.00000       0.00000       0.00000       0.00000       0.00000       0.00000       0.00000       0.00000       0.00000       0.00000       0.00000       0.00000       0.00000       0.00000       0.00000       0.00000       0.00000       0.00000       0.00000       0.00000       0.00000       0.00000       0.00000       0.00000       0.00000       0.00000       0.00000       0.00000       0.00000       0.00000
   3  19 2946.8738    3.5087  0.9835 10.5545  0.0000  0.0642   0.1902   0.1660    2.3196   0.0000   433.7640      -15.8439      -12.5024      -23.5696       7.25866      0.293740       0.00000       0.00000       0.00000       0.00000       0.00000       0.00000       0.00000       0.00000       0.00000       0.00000       0.00000       0.00000       0.00000       0.00000       0.00000       0.00000       0.00000       0.00000       0.00000       0.00000       0.00000       0.00000       0.00000       0.00000       0.00000       0.00000       0.00000       0.00000       0.00000       0.00000       30.6899       30.3978       22.0191       15.5190       5.84825       2.01392       0.00000       0.00000       0.00000       0.00000       0.00000       0.00000       0.00000       0.00000       0.00000       0.00000       0.00000       0.00000       0.00000       0.00000       0.00000       0.00000       0.00000       0.00000       0.00000       0.00000       0.00000       0.00000       0.00000       0.00000       0.00000       0.00000       0.00000       0.00000       0.00000       0.00000
   3  21 3217.6403    3.9478  1.2769  3.1257  0.0000  0.0901   0.2001   0.1775 1000.0000   0.0000   480.0435       68.0984       21.4561      -7.50971      -1.18754      -3.09133       0.00000       0.00000       0.00000       0.00000       0.00000       0.00000       0.00000       0.00000       0.00000       0.00000       0.00000       0.00000       0.00000       0.00000       0.00000       0.00000       0.00000       0.00000       0.00000       0.00000       0.00000       0.00000       0.00000       0.00000       0.00000       0.00000       0.00000       0.00000       0.00000       0.00000       49.6605       47.4480       34.8566       15.5071       9.12778       2.41363       0.00000       0.00000       0.00000       0.00000       0.00000       0.00000       0.00000       0.00000       0.00000       0.00000       0.00000       0.00000       0.00000       0.00000       0.00000       0.00000       0.00000       0.00000       0.00000       0.00000       0.00000       0.00000       0.00000       0.00000       0.00000       0.00000       0.00000       0.00000       0.00000       0.00000
   3  22 3353.3630    3.5696  1.7044 10.6843  0.0000  0.0888   0.1622   0.2270    1.5139   0.0000   424.0057      -25.6284       28.3641       16.5755      -2.90334       3.65970       0.00000       0.00000       0.00000       0.00000       0.00000       0.00000       0.00000       0.00000       0.00000       0.00000       0.00000       0.00000       0.00000       0.00000       0.00000       0.00000       0.00000       0.00000       0.00000       0.00000       0.00000       0.00000       0.00000       0.00000       0.00000       0.00000       0.00000       0.00000       0.00000       0.00000       52.8530       49.5631       31.8674       18.7856       6.79557       2.31487       0.00000       0.00000       0.00000       0.00000       0.00000       0.00000       0.00000       0.00000       0.00000       0.00000       0.00000       0.00000       0.00000       0.00000       0.00000       0.00000       0.00000       0.00000       0.00000       0.00000       0.00000       0.00000       0.00000       0.00000       0.00000       0.00000       0.00000       0.00000       0.00000       0.00000
   3  23 3489.3363    3.1451  2.2263  1.3961  0.0001  0.0884   0.1177   0.2570  327.3101   0.0000   402.3406       66.2101       55.5597      -6.19438      -10.4756      0.950742       0.00000       0.00000       0.00000       0.00000       0.00000       0.00000       0.00000       0.00000       0.00000       0.00000       0.00000       0.00000       0.00000       0.00000       0.00000       0.00000       0.00000       0.00000       0.00000       0.00000       0.00000       0.00000       0.00000       0.00000       0.00000       0.00000       0.00000       0.00000       0.00000       0.00000       46.4560       44.1284       32.4758       18.1407       8.64850       2.47918       0.00000       0.00000       0.00000       0.00000       0.00000       0.00000       0.00000       0.00000       0.00000       0.00000       0.00000       0.00000       0.00000       0.00000       0.00000       0.00000       0.00000       0.00000       0.00000       0.00000       0.00000       0.00000       0.00000       0.00000       0.00000       0.00000       0.00000       0.00000       0.00000       0.00000
   3  24 3625.9789    2.4933  3.4652  9.8314  0.0000  0.1154   0.0790   0.3555    0.7851   0.0000   403.8522       33.7925       106.388      -2.34857       8.06293     -0.172743       0.00000       0.00000       0.00000       0.00000       0.00000       0.00000       0.00000       0.00000       0.00000       0.00000       0.00000       0.00000       0.00000       0.00000       0.00000       0.00000       0.00000       0.00000       0.00000       0.00000       0.00000       0.00000       0.00000       0.00000       0.00000       0.00000       0.00000       0.00000       0.00000       0.00000       58.2260       58.9364       41.8722       22.7499       11.0551       3.47237       0.00000       0.00000       0.00000       0.00000       0.00000       0.00000       0.00000       0.00000       0.00000       0.00000       0.00000       0.00000       0.00000       0.00000       0.00000       0.00000       0.00000       0.00000       0.00000       0.00000       0.00000       0.00000       0.00000       0.00000       0.00000       0.00000       0.00000       0.00000       0.00000       0.00000
   4  12 2051.6661    0.6081  0.6444  9.3145 -0.0065  0.0545   0.0374   0.1075    0.2101   0.0000   442.9887      -26.5250      0.715541       14.8384       3.56932      -6.03804       1.16060    -0.0531663       0.00000       0.00000       0.00000       0.00000       0.00000       0.00000       0.00000       0.00000       0.00000       0.00000       0.00000       0.00000       0.00000       0.00000       0.00000       0.00000       0.00000       0.00000       0.00000       0.00000       0.00000       0.00000       0.00000       0.00000       0.00000       0.00000       0.00000       0.00000       23.1557       23.7683       18.1226       13.8919       7.55011       3.68970       1.18282      0.349923       0.00000       0.00000       0.00000       0.00000       0.00000       0.00000       0.00000       0.00000       0.00000       0.00000       0.00000       0.00000       0.00000       0.00000       0.00000       0.00000       0.00000       0.00000       0.00000       0.00000       0.00000       0.00000       0.00000       0.00000       0.00000       0.00000       0.00000       0.00000
   4  14 2324.1782    1.2336  0.7892  9.7330  0.0026  0.0642   0.0711   0.1317    0.5484   0.0000   461.0289      -1.08098      -12.0638      -17.8240       3.80532      -1.67385      -1.09369      0.924094       0.00000       0.00000       0.00000       0.00000       0.00000       0.00000       0.00000       0.00000       0.00000       0.00000       0.00000       0.00000       0.00000       0.00000       0.00000       0.00000       0.00000       0.00000       0.00000       0.00000       0.00000       0.00000       0.00000       0.00000       0.00000       0.00000       0.00000       0.00000       24.8581       27.5552       22.4535       13.8403       8.48536       4.06803       1.72817      0.480694       0.00000       0.00000       0.00000       0.00000       0.00000       0.00000       0.00000       0.00000       0.00000       0.00000       0.00000       0.00000       0.00000       0.00000       0.00000       0.00000       0.00000       0.00000       0.00000       0.00000       0.00000       0.00000       0.00000       0.00000       0.00000       0.00000       0.00000       0.00000
   4  17 2728.3910    2.4894  0.9284  8.4805 -0.0007  0.0581   0.1264   0.1535    6.4462   0.0000   451.4538       24.0063       5.60701      -13.2347       6.68686      -2.39823       2.86651      0.332180       0.00000       0.00000       0.00000       0.00000       0.00000       0.00000       0.00000       0.00000       0.00000       0.00000       0.00000       0.00000       0.00000       0.00000       0.00000       0.00000       0.00000       0.00000       0.00000       0.00000       0.00000       0.00000       0.00000       0.00000       0.00000       0.00000       0.00000       0.00000       22.7941       23.4652       19.8563       13.8347       8.13407       3.94713       1.42412      0.356101       0.00000       0.00000       0.00000       0.00000       0.00000       0.00000       0.00000       0.00000       0.00000       0.00000       0.00000       0.00000       0.00000       0.00000       0.00000       0.00000       0.00000       0.00000       0.00000       0.00000       0.00000       0.00000       0.00000       0.00000       0.00000       0.00000       0.00000       0.00000
   4  20 3135.8992    4.1423  0.9542 10.6049 -0.0062  0.0679   0.2139   0.1587    4.3987   0.0000   464.3808       17.8586      -27.2659       18.2152     -0.657714       3.04006      0.452822     -0.662867       0.00000       0.00000       0.00000       0.00000       0.00000       0.00000       0.00000       0.00000       0.00000       0.00000       0.00000       0.00000       0.00000       0.00000       0.00000       0.00000       0.00000       0.00000       0.00000       0.00000       0.00000       0.00000       0.00000       0.00000       0.00000       0.00000       0.00000       0.00000       33.7724       36.1679       27.2826       14.8546       7.64040       3.01428       1.35986      0.366813       0.00000       0.00000       0.00000       0.00000       0.00000       0.00000       0.00000       0.00000       0.00000       0.00000       0.00000       0.00000       0.00000       0.00000       0.00000       0.00000       0.00000       0.00000       0.00000       0.00000       0.00000       0.00000       0.00000       0.00000       0.00000       0.00000       0.00000       0.00000
   4  21 3271.5724    3.4397  0.8732 12.6441 -0.0085  0.0605   0.1945   0.1464    0.3948   0.0000   453.0977      -28.3094       1.11865      -13.7289       1.49386      0.386464       2.05801     -0.329304       0.00000       0.00000       0.00000       0.00000       0.00000       0.00000       0.00000       0.00000       0.00000       0.00000       0.00000       0.00000       0.00000       0.00000       0.00000       0.00000       0.00000       0.00000       0.00000       0.00000       0.00000       0.00000       0.00000       0.00000       0.00000       0.00000       0.00000       0.00000       26.4575       27.4762       20.8052       14.8986       8.52359       3.72559       1.33251      0.350984       0.00000       0.00000       0.00000       0.00000       0.00000       0.00000       0.00000       0.00000       0.00000       0.00000       0.00000       0.00000       0.00000       0.00000       0.00000       0.00000       0.00000       0.00000       0.00000       0.00000       0.00000       0.00000       0.00000       0.00000       0.00000       0.00000       0.00000       0.00000
   4  22 3407.9908    3.4176  2.4791  9.4147 -0.0040  0.0888   0.1061   0.2196    2.4442   0.0000   404.3906       1.93591      0.800416       14.7971     -0.977083      -1.16867      -2.16571      0.898492       0.00000       0.00000       0.00000       0.00000       0.00000       0.00000       0.00000       0.00000       0.00000       0.00000       0.00000       0.00000       0.00000       0.00000       0.00000       0.00000       0.00000       0.00000       0.00000       0.00000       0.00000       0.00000       0.00000       0.00000       0.00000       0.00000       0.00000       0.00000       34.5144       37.8043       28.9168       21.5651       11.4999       6.05184       2.08040      0.634284       0.00000       0.00000       0.00000       0.00000       0.00000       0.00000       0.00000       0.00000       0.00000       0.00000       0.00000       0.00000       0.00000       0.00000       0.00000       0.00000       0.00000       0.00000       0.00000       0.00000       0.00000       0.00000       0.00000       0.00000       0.00000       0.00000       0.00000       0.00000
   4  23 3544.5391    2.7258  3.1532  9.5620 -0.0009  0.1091   0.0757   0.2541    0.9675   0.0000   397.1598       18.7728       5.11614       9.80466      -4.00558      -2.46338      0.183423      0.316789       0.00000       0.00000       0.00000       0.00000       0.00000       0.00000       0.00000       0.00000       0.00000       0.00000       0.00000       0.00000       0.00000       0.00000       0.00000       0.00000       0.00000       0.00000       0.00000       0.00000       0.00000       0.00000       0.00000       0.00000       0.00000       0.00000       0.00000       0.00000       38.6383       40.2766       35.9613       24.8646       14.2804       7.90573       2.95251      0.761991       0.00000       0.00000       0.00000       0.00000       0.00000       0.00000       0.00000       0.00000       0.00000       0.00000       0.00000       0.00000       0.00000       0.00000       0.00000       0.00000       0.00000       0.00000       0.00000       0.00000       0.00000       0.00000       0.00000       0.00000       0.00000       0.00000       0.00000       0.00000
   4  24 3681.5653    2.2955  5.2236  8.8127 -0.0032  0.1357   0.0482   0.3566    0.8955   0.0000   491.2830      0.310440       26.6689       16.7787      -15.7763       13.6645       5.34196      0.436856       0.00000       0.00000       0.00000       0.00000       0.00000       0.00000       0.00000       0.00000       0.00000       0.00000       0.00000       0.00000       0.00000       0.00000       0.00000       0.00000       0.00000       0.00000       0.00000       0.00000       0.00000       0.00000       0.00000       0.00000       0.00000       0.00000       0.00000       0.00000       50.0712       52.8744       45.5856       31.2559       18.6497       9.43536       3.73335      0.936743       0.00000       0.00000       0.00000       0.00000       0.00000       0.00000       0.00000       0.00000       0.00000       0.00000       0.00000       0.00000       0.00000       0.00000       0.00000       0.00000       0.00000       0.00000       0.00000       0.00000       0.00000       0.00000       0.00000       0.00000       0.00000       0.00000       0.00000       0.00000
   4  25 3818.7643    1.9113  5.8403  9.3166 -0.0006  0.1548   0.0413   0.4069    0.4160   0.0000   456.2562      -40.5598      -2.27617      -14.7505      -16.3149       3.56106       3.87374     -0.333876       0.00000       0.00000       0.00000       0.00000       0.00000       0.00000       0.00000       0.00000       0.00000       0.00000       0.00000       0.00000       0.00000       0.00000       0.00000       0.00000       0.00000       0.00000       0.00000       0.00000       0.00000       0.00000       0.00000       0.00000       0.00000       0.00000       0.00000       0.00000       53.8424       58.9294       50.6048       34.5914       21.5294       10.4804       4.37306       1.11001       0.00000       0.00000       0.00000       0.00000       0.00000       0.00000       0.00000       0.00000       0.00000       0.00000       0.00000       0.00000       0.00000       0.00000       0.00000       0.00000       0.00000       0.00000       0.00000       0.00000       0.00000       0.00000       0.00000       0.00000       0.00000       0.00000       0.00000       0.00000
   4  26 3956.3559    1.6552  8.8115  8.7928  0.0003  0.2001   0.0298   0.5365    0.3990   0.0000   423.3361       53.9010       91.1918       41.0243       25.0604       5.71113       1.40389       1.96153       0.00000       0.00000       0.00000       0.00000       0.00000       0.00000       0.00000       0.00000       0.00000       0.00000       0.00000       0.00000       0.00000       0.00000       0.00000       0.00000       0.00000       0.00000       0.00000       0.00000       0.00000       0.00000       0.00000       0.00000       0.00000       0.00000       0.00000       0.00000       82.9737       89.3537       70.6400       46.5046       25.2404       13.0285       4.87780       1.33832       0.00000       0.00000       0.00000       0.00000       0.00000       0.00000       0.00000       0.00000       0.00000       0.00000       0.00000       0.00000       0.00000       0.00000       0.00000       0.00000       0.00000       0.00000       0.00000       0.00000       0.00000       0.00000       0.00000       0.00000       0.00000       0.00000       0.00000       0.00000
   5  14 2371.0771    1.2599  0.9490  9.8233  0.0095  0.0550   0.0593   0.1525    0.3516   0.0000   418.8532      -6.75114       14.5446       4.11226      -5.74858      -8.02396       4.65027      0.501862     -0.510415    -0.0888402       0.00000       0.00000       0.00000       0.00000       0.00000       0.00000       0.00000       0.00000       0.00000       0.00000       0.00000       0.00000       0.00000       0.00000       0.00000       0.00000       0.00000       0.00000       0.00000       0.00000       0.00000       0.00000       0.00000       0.00000       0.00000       0.00000       18.5903       19.0605       18.1256       13.2719       8.68428       5.13785       2.67822       1.10908      0.347070     0.0732155       0.00000       0.00000       0.00000       0.00000       0.00000       0.00000       0.00000       0.00000       0.00000       0.00000       0.00000       0.00000       0.00000       0.00000       0.00000       0.00000       0.00000       0.00000       0.00000       0.00000       0.00000       0.00000       0.00000       0.00000       0.00000       0.00000
   5  15 2505.9612    1.6675  1.0795  9.0603  0.0106  0.0526   0.0723   0.1369    0.9182   0.0000   428.9879       1.82416       10.8981      -4.75811      -4.63693      -2.93917      -2.58504      0.357940     -0.656113   -0.00892473       0.00000       0.00000       0.00000       0.00000       0.00000       0.00000       0.00000       0.00000       0.00000       0.00000       0.00000       0.00000       0.00000       0.00000       0.00000       0.00000       0.00000       0.00000       0.00000       0.00000       0.00000       0.00000       0.00000       0.00000       0.00000       0.00000       15.2803       16.9678       15.1410       12.5017       8.08440       4.99861       2.76788       1.11296      0.372382     0.0905115       0.00000       0.00000       0.00000       0.00000       0.00000       0.00000       0.00000       0.00000       0.00000       0.00000       0.00000       0.00000       0.00000       0.00000       0.00000       0.00000       0.00000       0.00000       0.00000       0.00000       0.00000       0.00000       0.00000       0.00000       0.00000       0.00000
   5  16 2641.1269    2.4107  0.7131 11.2146 -0.0205  0.0439   0.1330   0.1105    0.4599   0.0000   431.5370      -13.6048       21.2537      -2.76796      -5.79319       4.12306       1.54624       1.88213      0.314331    -0.0721427       0.00000       0.00000       0.00000       0.00000       0.00000       0.00000       0.00000       0.00000       0.00000       0.00000       0.00000       0.00000       0.00000       0.00000       0.00000       0.00000       0.00000       0.00000       0.00000       0.00000       0.00000       0.00000       0.00000       0.00000       0.00000       0.00000       15.1867       15.2703       14.0092       10.9072       6.72985       4.16878       2.27337      0.921063      0.278621     0.0601809       0.00000       0.00000       0.00000       0.00000       0.00000       0.00000       0.00000       0.00000       0.00000       0.00000       0.00000       0.00000       0.00000       0.00000       0.00000       0.00000       0.00000       0.00000       0.00000       0.00000       0.00000       0.00000       0.00000       0.00000       0.00000       0.00000
   5  22 3459.2302    3.1346  2.6571  4.0924  0.0000  0.0835   0.0882   0.2355  334.3322   0.0000   476.8211       41.3714      -17.5223       8.26193       2.60044      -3.61225       0.00000       0.00000       0.00000       0.00000       0.00000       0.00000       0.00000       0.00000       0.00000       0.00000       0.00000       0.00000       0.00000       0.00000       0.00000       0.00000       0.00000       0.00000       0.00000       0.00000       0.00000       0.00000       0.00000       0.00000       0.00000       0.00000       0.00000       0.00000       0.00000       0.00000       23.9468       25.4572       25.6316       19.2101       12.9876       7.87605       4.37699       1.88414      0.641399      0.134487       0.00000       0.00000       0.00000       0.00000       0.00000       0.00000       0.00000       0.00000       0.00000       0.00000       0.00000       0.00000       0.00000       0.00000       0.00000       0.00000       0.00000       0.00000       0.00000       0.00000       0.00000       0.00000       0.00000       0.00000       0.00000       0.00000
   5  23 3596.6057    2.4830  3.4597 10.6191 -0.0026  0.1042   0.0689   0.3010    0.3632   0.0000   434.7618       28.1496       12.0963      -19.7640       9.31576       12.0093     -0.965905       1.26088     -0.687618    -0.0197583       0.00000       0.00000       0.00000       0.00000       0.00000       0.00000       0.00000       0.00000       0.00000       0.00000       0.00000       0.00000       0.00000       0.00000       0.00000       0.00000       0.00000       0.00000       0.00000       0.00000       0.00000       0.00000       0.00000       0.00000       0.00000       0.00000       29.6066       35.0517       30.6992       24.0272       16.8081       10.1293       5.08645       2.23828      0.810167      0.187630       0.00000       0.00000       0.00000       0.00000       0.00000       0.00000       0.00000       0.00000       0.00000       0.00000       0.00000       0.00000       0.00000       0.00000       0.00000       0.00000       0.00000       0.00000       0.00000       0.00000       0.00000       0.00000       0.00000       0.00000       0.00000       0.00000
   5  24 3733.5666    2.0038  4.8609  9.9209 -0.0019  0.1238   0.0453   0.3520    0.2824   0.0000   430.3401      -36.1362      -10.0924       12.9293      -41.3775       9.95699       2.57303      -2.44148     0.0521663     0.0711229       0.00000       0.00000       0.00000       0.00000       0.00000       0.00000       0.00000       0.00000       0.00000       0.00000       0.00000       0.00000       0.00000       0.00000       0.00000       0.00000       0.00000       0.00000       0.00000       0.00000       0.00000       0.00000       0.00000       0.00000       0.00000       0.00000       37.3806       42.5471       37.1603       30.2013       20.3078       11.9908       6.38234       2.65099      0.903206      0.215145       0.00000       0.00000       0.00000       0.00000       0.00000       0.00000       0.00000       0.00000       0.00000       0.00000       0.00000       0.00000       0.00000       0.00000       0.00000       0.00000       0.00000       0.00000       0.00000       0.00000       0.00000       0.00000       0.00000       0.00000       0.00000       0.00000
   5  25 3871.1318    1.7213  6.5906  9.2464  0.0001  0.1512   0.0345   0.4156    0.3003   0.0000   461.6110      -128.544       74.7615      -3.41965      -33.4352       24.2465       1.26743      -1.71457      0.840163      0.480235       0.00000       0.00000       0.00000       0.00000       0.00000       0.00000       0.00000       0.00000       0.00000       0.00000       0.00000       0.00000       0.00000       0.00000       0.00000       0.00000       0.00000       0.00000       0.00000       0.00000       0.00000       0.00000       0.00000       0.00000       0.00000       0.00000       46.6781       52.4034       47.0130       36.3031       23.9832       14.3701       7.46183       3.16967       1.10579      0.256891       0.00000       0.00000       0.00000       0.00000       0.00000       0.00000       0.00000       0.00000       0.00000       0.00000       0.00000       0.00000       0.00000       0.00000       0.00000       0.00000       0.00000       0.00000       0.00000       0.00000       0.00000       0.00000       0.00000       0.00000       0.00000       0.00000
   5  27 4147.4482    1.2753 10.6296  9.1007  0.0023  0.2197   0.0234   0.6335    0.1768   0.0000   530.9589       128.243       61.5911       67.6630       7.82484       19.0413       9.90133      -6.28060      -3.62844     0.0871670       0.00000       0.00000       0.00000       0.00000       0.00000       0.00000       0.00000       0.00000       0.00000       0.00000       0.00000       0.00000       0.00000       0.00000       0.00000       0.00000       0.00000       0.00000       0.00000       0.00000       0.00000       0.00000       0.00000       0.00000       0.00000       0.00000       66.6615       75.5343       68.4840       52.8786       35.8014       20.6321       11.4589       4.68378       1.69362      0.374025       0.00000       0.00000       0.00000       0.00000       0.00000       0.00000       0.00000       0.00000       0.00000       0.00000       0.00000       0.00000       0.00000       0.00000       0.00000       0.00000       0.00000       0.00000       0.00000       0.00000       0.00000       0.00000       0.00000       0.00000       0.00000       0.00000
   6  12 2142.4422    0.7663  0.5704  9.1149 -0.0078  0.0389   0.0441   0.0916    0.2002   0.0000   423.3154      -23.2039      -1.03764      -17.1249       6.09450      -4.60319       1.80952      -1.19608     -0.219375     -0.117376     0.0210126     0.0139904       0.00000       0.00000       0.00000       0.00000       0.00000       0.00000       0.00000       0.00000       0.00000       0.00000       0.00000       0.00000       0.00000       0.00000       0.00000       0.00000       0.00000       0.00000       0.00000       0.00000       0.00000       0.00000       0.00000       0.00000       11.6647       11.1859       10.0859       9.32148       7.37672       4.62399       2.79732       1.52977      0.601162      0.204147     0.0587112     0.0123751       0.00000       0.00000       0.00000       0.00000       0.00000       0.00000       0.00000       0.00000       0.00000       0.00000       0.00000       0.00000       0.00000       0.00000       0.00000       0.00000       0.00000       0.00000       0.00000       0.00000       0.00000       0.00000       0.00000       0.00000
   6  14 2415.4103    1.3298  1.0638  9.6622  0.0006  0.0549   0.0561   0.1493    0.3894   0.0000   458.9548      -18.5310       10.9924      -8.01171       14.0036      -1.57379      -2.91954      0.308806      0.148396     -0.324838     0.0156456     0.0309248       0.00000       0.00000       0.00000       0.00000       0.00000       0.00000       0.00000       0.00000       0.00000       0.00000       0.00000       0.00000       0.00000       0.00000       0.00000       0.00000       0.00000       0.00000       0.00000       0.00000       0.00000       0.00000       0.00000       0.00000       15.7163       18.8022       17.7498       12.5846       8.40698       5.34216       2.75668       1.57279      0.635817      0.288965     0.0822248     0.0178893       0.00000       0.00000       0.00000       0.00000       0.00000       0.00000       0.00000       0.00000       0.00000       0.00000       0.00000       0.00000       0.00000       0.00000       0.00000       0.00000       0.00000       0.00000       0.00000       0.00000       0.00000       0.00000       0.00000       0.00000
   6  15 2551.0235    1.7390  1.1147 10.1653  0.0028  0.0517   0.0691   0.1360    0.4447   0.0000   454.9344       20.9750      -6.64544       14.1650      -17.8475       10.6064      -1.42197       2.46906      0.563946   -0.00234604     0.0279184  -0.000113408       0.00000       0.00000       0.00000       0.00000       0.00000       0.00000       0.00000       0.00000       0.00000       0.00000       0.00000       0.00000       0.00000       0.00000       0.00000       0.00000       0.00000       0.00000       0.00000       0.00000       0.00000       0.00000       0.00000       0.00000       11.8009       15.1486       12.6902       12.0410       7.98472       5.79115       3.20471       1.94996      0.764513      0.332388     0.0908510     0.0243732       0.00000       0.00000       0.00000       0.00000       0.00000       0.00000       0.00000       0.00000       0.00000       0.00000       0.00000       0.00000       0.00000       0.00000       0.00000       0.00000       0.00000       0.00000       0.00000       0.00000       0.00000       0.00000       0.00000       0.00000
   6  16 2687.0464    2.4586  1.0704  9.6524 -0.0009  0.0485   0.0947   0.1138    1.1636   0.0000   436.3123      -6.56744       6.41246       7.46600     -0.861296      -1.38953      -1.63989      -1.70890      -1.02676     -0.357744     0.0513296   -0.00192015       0.00000       0.00000       0.00000       0.00000       0.00000       0.00000       0.00000       0.00000       0.00000       0.00000       0.00000       0.00000       0.00000       0.00000       0.00000       0.00000       0.00000       0.00000       0.00000       0.00000       0.00000       0.00000       0.00000       0.00000       11.5949       14.0980       12.7910       10.7108       7.97864       5.23624       3.11116       1.68548      0.748318      0.298259     0.0944919     0.0209157       0.00000       0.00000       0.00000       0.00000       0.00000       0.00000       0.00000       0.00000       0.00000       0.00000       0.00000       0.00000       0.00000       0.00000       0.00000       0.00000       0.00000       0.00000       0.00000       0.00000       0.00000       0.00000       0.00000       0.00000
   6  17 2823.5800    3.0342  0.8594 10.9796 -0.0015  0.0452   0.1307   0.1188    0.5177   0.0000   420.6701      -13.6217      -2.43377      -3.82653      -7.49970      0.554400      -1.81591      -1.72945      0.203195      0.238336    -0.0880642    0.00681665       0.00000       0.00000       0.00000       0.00000       0.00000       0.00000       0.00000       0.00000       0.00000       0.00000       0.00000       0.00000       0.00000       0.00000       0.00000       0.00000       0.00000       0.00000       0.00000       0.00000       0.00000       0.00000       0.00000       0.00000       13.3336       14.9528       14.3729       10.9375       7.72844       5.04156       2.77151       1.49158      0.681864      0.266482     0.0794750     0.0146372       0.00000       0.00000       0.00000       0.00000       0.00000       0.00000       0.00000       0.00000       0.00000       0.00000       0.00000       0.00000       0.00000       0.00000       0.00000       0.00000       0.00000       0.00000       0.00000       0.00000       0.00000       0.00000       0.00000       0.00000
   6  18 2960.6202    3.6350  0.8541 10.9451 -0.0184  0.0408   0.1568   0.1066    1.1941   0.0000   436.7467      -16.1913      -8.49694     -0.908328       1.00836      -3.12770      -4.00625       1.01914      0.327806      0.139885      0.113971   -0.00174802       0.00000       0.00000       0.00000       0.00000       0.00000       0.00000       0.00000       0.00000       0.00000       0.00000       0.00000       0.00000       0.00000       0.00000       0.00000       0.00000       0.00000       0.00000       0.00000       0.00000       0.00000       0.00000       0.00000       0.00000       10.8630       11.4646       10.8006       9.49664       6.92001       4.53144       2.71565       1.57551      0.593680      0.250483     0.0733940     0.0148711       0.00000       0.00000       0.00000       0.00000       0.00000       0.00000       0.00000       0.00000       0.00000       0.00000       0.00000       0.00000       0.00000       0.00000       0.00000       0.00000       0.00000       0.00000       0.00000       0.00000       0.00000       0.00000       0.00000       0.00000
   6  19 3097.2510    4.1815  0.8598 11.7065 -0.0080  0.0399   0.1930   0.1158    0.5885   0.0000   442.7670      -18.1363       6.92441      -10.1852      -10.7440    0.00829587       1.02291      0.926653      0.230898     -0.305434     0.0264635    -0.0199737       0.00000       0.00000       0.00000       0.00000       0.00000       0.00000       0.00000       0.00000       0.00000       0.00000       0.00000       0.00000       0.00000       0.00000       0.00000       0.00000       0.00000       0.00000       0.00000       0.00000       0.00000       0.00000       0.00000       0.00000       11.5631       12.4786       10.3393       9.40198       7.16916       5.02731       2.72131       1.34475      0.553403      0.212155     0.0592856     0.0146576       0.00000       0.00000       0.00000       0.00000       0.00000       0.00000       0.00000       0.00000       0.00000       0.00000       0.00000       0.00000       0.00000       0.00000       0.00000       0.00000       0.00000       0.00000       0.00000       0.00000       0.00000       0.00000       0.00000       0.00000
   6  20 3233.9115    3.8299  1.1263 12.2410 -0.0015  0.0605   0.1698   0.1463    0.4663   0.0000   425.8946      -35.1144       13.8814       8.76195       5.32425       4.98179       7.88165      -2.68284      0.537233     -0.138428    -0.0140293     0.0386437       0.00000       0.00000       0.00000       0.00000       0.00000       0.00000       0.00000       0.00000       0.00000       0.00000       0.00000       0.00000       0.00000       0.00000       0.00000       0.00000       0.00000       0.00000       0.00000       0.00000       0.00000       0.00000       0.00000       0.00000       15.2583       16.8565       16.5834       12.9681       9.39176       6.93458       3.78363       1.91915      0.897761      0.382395      0.101484     0.0216076       0.00000       0.00000       0.00000       0.00000       0.00000       0.00000       0.00000       0.00000       0.00000       0.00000       0.00000       0.00000       0.00000       0.00000       0.00000       0.00000       0.00000       0.00000       0.00000       0.00000       0.00000       0.00000       0.00000       0.00000
   6  21 3370.7936    3.4174  2.1308 10.1992 -0.0021  0.0700   0.0956   0.1845    0.9497   0.0000   440.8090      -11.4798       18.1826       7.45841     -0.612033       5.72731       1.39131      -3.12226      0.924497    -0.0487252    -0.0407840     0.0180959       0.00000       0.00000       0.00000       0.00000       0.00000       0.00000       0.00000       0.00000       0.00000       0.00000       0.00000       0.00000       0.00000       0.00000       0.00000       0.00000       0.00000       0.00000       0.00000       0.00000       0.00000       0.00000       0.00000       0.00000       16.7893       20.4693       18.1787       15.2489       11.8458       7.87533       4.55102       2.39667       1.05967      0.427860      0.137502     0.0295409       0.00000       0.00000       0.00000       0.00000       0.00000       0.00000       0.00000       0.00000       0.00000       0.00000       0.00000       0.00000       0.00000       0.00000       0.00000       0.00000       0.00000       0.00000       0.00000       0.00000       0.00000       0.00000       0.00000       0.00000
   6  22 3508.0940    3.1056  2.5382 10.0740 -0.0073  0.0777   0.0858   0.2057    0.9255   0.0000   412.9799       31.0277       36.7082       22.3687      -7.09094      -1.36764       4.22907      -2.40248       2.26612     -0.424588      0.104221     0.0438665       0.00000       0.00000       0.00000       0.00000       0.00000       0.00000       0.00000       0.00000       0.00000       0.00000       0.00000       0.00000       0.00000       0.00000       0.00000       0.00000       0.00000       0.00000       0.00000       0.00000       0.00000       0.00000       0.00000       0.00000       19.9302       22.7766       21.4211       17.0886       13.4407       8.71426       5.15832       2.74906       1.20057      0.470389      0.148165     0.0297195       0.00000       0.00000       0.00000       0.00000       0.00000       0.00000       0.00000       0.00000       0.00000       0.00000       0.00000       0.00000       0.00000       0.00000       0.00000       0.00000       0.00000       0.00000       0.00000       0.00000       0.00000       0.00000       0.00000       0.00000
   6  23 3645.9048    2.3470  3.8007 10.4068 -0.0054  0.1081   0.0574   0.2795    0.2630   0.0000   412.3208      -77.7299       36.0473       10.6663      -4.79917       5.57347      -14.2802      -4.33906       2.21366      -1.32289    -0.0294911     0.0951911       0.00000       0.00000       0.00000       0.00000       0.00000       0.00000       0.00000       0.00000       0.00000       0.00000       0.00000       0.00000       0.00000       0.00000       0.00000       0.00000       0.00000       0.00000       0.00000       0.00000       0.00000       0.00000       0.00000       0.00000       27.9946       34.0218       31.8560       24.5563       18.6725       12.0354       7.11069       3.61076       1.69657      0.672367      0.222068     0.0448569       0.00000       0.00000       0.00000       0.00000       0.00000       0.00000       0.00000       0.00000       0.00000       0.00000       0.00000       0.00000       0.00000       0.00000       0.00000       0.00000       0.00000       0.00000       0.00000       0.00000       0.00000       0.00000       0.00000       0.00000
   6  24 3783.7046    2.0359  5.4656  9.5213 -0.0018  0.1204   0.0392   0.3521    0.2744   0.0000   401.8525       22.5589       11.9223       23.5226       14.3319      -1.86226      -3.93490      0.425261      0.983673       1.27950      0.171883    -0.0833644       0.00000       0.00000       0.00000       0.00000       0.00000       0.00000       0.00000       0.00000       0.00000       0.00000       0.00000       0.00000       0.00000       0.00000       0.00000       0.00000       0.00000       0.00000       0.00000       0.00000       0.00000       0.00000       0.00000       0.00000       30.2789       35.4989       32.5510       27.3676       21.2273       13.8664       8.11589       4.37428       1.86882      0.761524      0.242925     0.0504168       0.00000       0.00000       0.00000       0.00000       0.00000       0.00000       0.00000       0.00000       0.00000       0.00000       0.00000       0.00000       0.00000       0.00000       0.00000       0.00000       0.00000       0.00000       0.00000       0.00000       0.00000       0.00000       0.00000       0.00000
   6  25 3921.9896    1.6486  6.8059  9.3804 -0.0006  0.1475   0.0310   0.4056    0.2085   0.0000   455.1042       25.7161       3.56545       38.5577       18.6459      -4.64779      -9.45072       11.4165       1.33773    -0.0702028     0.0946418     0.0157679       0.00000       0.00000       0.00000       0.00000       0.00000       0.00000       0.00000       0.00000       0.00000       0.00000       0.00000       0.00000       0.00000       0.00000       0.00000       0.00000       0.00000       0.00000       0.00000       0.00000       0.00000       0.00000       0.00000       0.00000       37.3325       43.0942       40.2083       34.2364       26.0611       17.1585       10.2761       5.38277       2.45493      0.948044      0.300222     0.0611901       0.00000       0.00000       0.00000       0.00000       0.00000       0.00000       0.00000       0.00000       0.00000       0.00000       0.00000       0.00000       0.00000       0.00000       0.00000       0.00000       0.00000       0.00000       0.00000       0.00000       0.00000       0.00000       0.00000       0.00000
   7  12 2184.5196    0.9602  0.6429  9.0650 -0.0055  0.0411   0.0447   0.0879    0.2429   0.0000   434.6897      -4.33469       12.1410       19.8176       1.90057       1.59183     -0.406229      0.811813   -0.00389918      0.247888     -0.209674    -0.0341117    -0.0212369   -0.00277398       0.00000       0.00000       0.00000       0.00000       0.00000       0.00000       0.00000       0.00000       0.00000       0.00000       0.00000       0.00000       0.00000       0.00000       0.00000       0.00000       0.00000       0.00000       0.00000       0.00000       0.00000       0.00000       7.19001       10.5102       8.45739       8.12031       6.69506       4.79629       3.29140       1.75610       1.11485      0.405140      0.215520     0.0678120     0.0227615    0.00494217       0.00000       0.00000       0.00000       0.00000       0.00000       0.00000       0.00000       0.00000       0.00000       0.00000       0.00000       0.00000       0.00000       0.00000       0.00000       0.00000       0.00000       0.00000       0.00000       0.00000       0.00000       0.00000
   7  14 2458.1150    1.5352  1.2224  8.7957  0.0002  0.0572   0.0516   0.1154    0.7391   0.0000   414.4048      -24.1721       8.39905       15.4420      -10.4837       7.10288      0.521503      0.360047      -1.35774      0.257116      0.100891    -0.0371374     0.0172877   -0.00119781       0.00000       0.00000       0.00000       0.00000       0.00000       0.00000       0.00000       0.00000       0.00000       0.00000       0.00000       0.00000       0.00000       0.00000       0.00000       0.00000       0.00000       0.00000       0.00000       0.00000       0.00000       0.00000       10.7672       14.6432       13.3326       10.4990       10.3532       5.78050       4.55124       2.67426       1.24157      0.749201      0.232605     0.0947766     0.0346898    0.00598569       0.00000       0.00000       0.00000       0.00000       0.00000       0.00000       0.00000       0.00000       0.00000       0.00000       0.00000       0.00000       0.00000       0.00000       0.00000       0.00000       0.00000       0.00000       0.00000       0.00000       0.00000       0.00000
   7  15 2594.1053    1.9547  1.1018  9.9671  0.0047  0.0545   0.0718   0.1174    0.4587   0.0000   439.3565       6.46190       9.35537       12.7373       1.94046      -4.70103       2.47199      -1.98215       1.68360      0.347741     -0.260242     0.0109903     0.0161362   -0.00965109       0.00000       0.00000       0.00000       0.00000       0.00000       0.00000       0.00000       0.00000       0.00000       0.00000       0.00000       0.00000       0.00000       0.00000       0.00000       0.00000       0.00000       0.00000       0.00000       0.00000       0.00000       0.00000       12.7690       12.4782       13.5211       12.3997       9.70358       6.13794       4.15066       2.79764       1.62391      0.677478      0.266306     0.0860358     0.0237094    0.00413505       0.00000       0.00000       0.00000       0.00000       0.00000       0.00000       0.00000       0.00000       0.00000       0.00000       0.00000       0.00000       0.00000       0.00000       0.00000       0.00000       0.00000       0.00000       0.00000       0.00000       0.00000       0.00000
   7  16 2731.0695    2.4884  0.8603 10.9046 -0.0095  0.0419   0.1010   0.1056    0.3472   0.0000   435.9647       4.47926       10.3194      0.788903      -8.94984      -2.22555      -2.45836       3.63818     -0.513272     -0.904696     -0.169312    -0.0645431     0.0364899    0.00425965       0.00000       0.00000       0.00000       0.00000       0.00000       0.00000       0.00000       0.00000       0.00000       0.00000       0.00000       0.00000       0.00000       0.00000       0.00000       0.00000       0.00000       0.00000       0.00000       0.00000       0.00000       0.00000       8.26311       11.3618       10.0840       9.21460       6.84284       4.71864       3.12633       1.96912      0.909962      0.548692      0.186196     0.0747221     0.0217853    0.00480931       0.00000       0.00000       0.00000       0.00000       0.00000       0.00000       0.00000       0.00000       0.00000       0.00000       0.00000       0.00000       0.00000       0.00000       0.00000       0.00000       0.00000       0.00000       0.00000       0.00000       0.00000       0.00000
   7  17 2868.2843    3.3814  0.7952 11.6944 -0.0028  0.0463   0.1431   0.0961    0.3250   0.0000   441.8984      -5.89875       12.5827       3.05748      -7.44312       3.71271       1.24921      0.271308     0.0162375      0.440489     -0.202376    -0.0243796    0.00974886   0.000991973       0.00000       0.00000       0.00000       0.00000       0.00000       0.00000       0.00000       0.00000       0.00000       0.00000       0.00000       0.00000       0.00000       0.00000       0.00000       0.00000       0.00000       0.00000       0.00000       0.00000       0.00000       0.00000       9.64597       11.0481       10.8620       8.59033       7.96712       5.39131       3.55775       2.13038       1.07088      0.521821      0.199375     0.0772399     0.0239593    0.00390994       0.00000       0.00000       0.00000       0.00000       0.00000       0.00000       0.00000       0.00000       0.00000       0.00000       0.00000       0.00000       0.00000       0.00000       0.00000       0.00000       0.00000       0.00000       0.00000       0.00000       0.00000       0.00000
   7  18 3005.5826    3.9026  0.7705 11.5396  0.0023  0.0368   0.1746   0.0878    0.3748   0.0000   411.9950      -2.64110       17.0341       16.5941       1.04773       4.67124      0.525659      -1.73577      -2.05488      0.388419     -0.311478     -0.125804   -0.00401333  -0.000677681       0.00000       0.00000       0.00000       0.00000       0.00000       0.00000       0.00000       0.00000       0.00000       0.00000       0.00000       0.00000       0.00000       0.00000       0.00000       0.00000       0.00000       0.00000       0.00000       0.00000       0.00000       0.00000       8.88835       8.77337       8.94855       8.65263       6.36716       4.13806       2.83306       1.87010       1.08949      0.486910      0.184524     0.0580289     0.0148284    0.00294572       0.00000       0.00000       0.00000       0.00000       0.00000       0.00000       0.00000       0.00000       0.00000       0.00000       0.00000       0.00000       0.00000       0.00000       0.00000       0.00000       0.00000       0.00000       0.00000       0.00000       0.00000       0.00000
   7  19 3142.6769    4.1685  0.8417 12.3322 -0.0062  0.0466   0.1784   0.1018    0.3267   0.0000   433.6239      -2.81573      -16.5068       11.3193      -10.5724       3.14138       3.22394     -0.993984     -0.295872      0.215226      0.108546    -0.0639511     0.0150251   0.000932780       0.00000       0.00000       0.00000       0.00000       0.00000       0.00000       0.00000       0.00000       0.00000       0.00000       0.00000       0.00000       0.00000       0.00000       0.00000       0.00000       0.00000       0.00000       0.00000       0.00000       0.00000       0.00000       11.5812       13.4869       13.8784       11.0446       7.95145       5.33464       3.18783       2.02703       1.11961      0.509819      0.220740     0.0804051     0.0214400    0.00371215       0.00000       0.00000       0.00000       0.00000       0.00000       0.00000       0.00000       0.00000       0.00000       0.00000       0.00000       0.00000       0.00000       0.00000       0.00000       0.00000       0.00000       0.00000       0.00000       0.00000       0.00000       0.00000
   7  20 3279.7524    3.5048  1.3550 12.1704 -0.0038  0.0575   0.1257   0.1430    0.2726   0.0000   461.9971      -15.2191     -0.948143      0.767352       10.5262      -12.4538      -8.30856       1.81072      0.259594     -0.632921      0.176309      0.127188    -0.0135278   -0.00300973       0.00000       0.00000       0.00000       0.00000       0.00000       0.00000       0.00000       0.00000       0.00000       0.00000       0.00000       0.00000       0.00000       0.00000       0.00000       0.00000       0.00000       0.00000       0.00000       0.00000       0.00000       0.00000       12.2554       14.3136       14.6668       11.8368       10.2700       6.46114       4.33186       2.80517       1.43785      0.699248      0.262456      0.103290     0.0310209    0.00516516       0.00000       0.00000       0.00000       0.00000       0.00000       0.00000       0.00000       0.00000       0.00000       0.00000       0.00000       0.00000       0.00000       0.00000       0.00000       0.00000       0.00000       0.00000       0.00000       0.00000       0.00000       0.00000
   7  21 3417.3324    3.4600  1.9010  9.4606 -0.0067  0.0627   0.0937   0.1421    2.2795   0.0000   451.1453      -11.7242       32.2434     -0.795814       1.33570       19.4482       1.36759     -0.939782      0.634312       1.10350     -0.162071     0.0167951    0.00782123     0.0114852       0.00000       0.00000       0.00000       0.00000       0.00000       0.00000       0.00000       0.00000       0.00000       0.00000       0.00000       0.00000       0.00000       0.00000       0.00000       0.00000       0.00000       0.00000       0.00000       0.00000       0.00000       0.00000       15.4307       18.5312       17.5691       14.8456       10.6567       7.41948       4.55324       2.85727       1.34432      0.761650      0.266992      0.105257     0.0273810    0.00575486       0.00000       0.00000       0.00000       0.00000       0.00000       0.00000       0.00000       0.00000       0.00000       0.00000       0.00000       0.00000       0.00000       0.00000       0.00000       0.00000       0.00000       0.00000       0.00000       0.00000       0.00000       0.00000
   7  22 3555.0187    2.6600  3.1224 10.1967 -0.0009  0.0817   0.0594   0.2067    0.3554   0.0000   445.1128       20.1768       25.7444       10.3975       5.25117       3.15780       4.72209      0.726716      0.301252     -0.552818      0.180050     -0.219956    -0.0397036  -0.000923939       0.00000       0.00000       0.00000       0.00000       0.00000       0.00000       0.00000       0.00000       0.00000       0.00000       0.00000       0.00000       0.00000       0.00000       0.00000       0.00000       0.00000       0.00000       0.00000       0.00000       0.00000       0.00000       18.7762       21.2989       20.0408       18.1583       14.0643       10.1162       6.51522       3.92410       2.14913      0.933648      0.407599      0.138052     0.0373265    0.00752291       0.00000       0.00000       0.00000       0.00000       0.00000       0.00000       0.00000       0.00000       0.00000       0.00000       0.00000       0.00000       0.00000       0.00000       0.00000       0.00000       0.00000       0.00000       0.00000       0.00000       0.00000       0.00000
   7  23 3693.2754    2.3611  4.3512  9.5622 -0.0021  0.0983   0.0460   0.2567    0.3856   0.0000   462.7557      -39.7323      -4.79324       1.18226       11.9374      -6.11474       13.8757       1.07669      -2.55759      0.778281      0.176883    -0.0626424     0.0663225    0.00449991       0.00000       0.00000       0.00000       0.00000       0.00000       0.00000       0.00000       0.00000       0.00000       0.00000       0.00000       0.00000       0.00000       0.00000       0.00000       0.00000       0.00000       0.00000       0.00000       0.00000       0.00000       0.00000       21.6989       26.5639       25.0728       21.0183       16.6304       11.8768       7.69219       4.45020       2.34406       1.10155      0.473278      0.170322     0.0488741    0.00925065       0.00000       0.00000       0.00000       0.00000       0.00000       0.00000       0.00000       0.00000       0.00000       0.00000       0.00000       0.00000       0.00000       0.00000       0.00000       0.00000       0.00000       0.00000       0.00000       0.00000       0.00000       0.00000
   7  24 3831.7930    1.8523  6.2266  9.4767  0.0012  0.1217   0.0305   0.3295    0.1825   0.0000   444.5273      -7.55876       18.9353       33.5577      -21.9272     -0.466275     -0.800387       12.4119       7.28028      -1.60107     -0.815253    -0.0948925   1.65937e-05     0.0192905       0.00000       0.00000       0.00000       0.00000       0.00000       0.00000       0.00000       0.00000       0.00000       0.00000       0.00000       0.00000       0.00000       0.00000       0.00000       0.00000       0.00000       0.00000       0.00000       0.00000       0.00000       0.00000       27.9050       32.0766       31.1850       26.9223       21.3097       15.4501       10.0141       5.91225       3.09420       1.48948      0.608815      0.220853     0.0616032     0.0113414       0.00000       0.00000       0.00000       0.00000       0.00000       0.00000       0.00000       0.00000       0.00000       0.00000       0.00000       0.00000       0.00000       0.00000       0.00000       0.00000       0.00000       0.00000       0.00000       0.00000       0.00000       0.00000
   8  11 2086.1070    0.6753  0.5325  9.2531 -0.0103  0.0474   0.0383   0.0847    0.1381   0.0000   437.2973      -10.8192       7.76144       1.97212      -8.32614      -2.12197       4.25209      -3.59671      -1.16833      0.554801     -0.128398     -0.116309    -0.0168875     0.0269578    0.00757341   -0.00236214       0.00000       0.00000       0.00000       0.00000       0.00000       0.00000       0.00000       0.00000       0.00000       0.00000       0.00000       0.00000       0.00000       0.00000       0.00000       0.00000       0.00000       0.00000       0.00000       0.00000       7.45866       9.94763       9.99097       9.38365       7.09481       5.76560       4.04178       2.28985       1.77616      0.849872      0.425870      0.187561     0.0855743     0.0235786    0.00656847    0.00124439       0.00000       0.00000       0.00000       0.00000       0.00000       0.00000       0.00000       0.00000       0.00000       0.00000       0.00000       0.00000       0.00000       0.00000       0.00000       0.00000       0.00000       0.00000       0.00000       0.00000
   8  12 2225.1159    0.9921  0.7102  9.2488 -0.0002  0.0447   0.0415   0.0827    0.2335   0.0000   439.0763       4.64160       10.6345      -6.17236      -7.39635       6.43779      -4.13195      0.291498     -0.194231    -0.0595508      0.385428     0.0332549     0.0439191    -0.0126189   0.000767219  -0.000550523       0.00000       0.00000       0.00000       0.00000       0.00000       0.00000       0.00000       0.00000       0.00000       0.00000       0.00000       0.00000       0.00000       0.00000       0.00000       0.00000       0.00000       0.00000       0.00000       0.00000       8.48839       9.47644       9.02074       7.67061       7.83987       5.51616       4.38758       2.54047       1.54269      0.854327      0.320596      0.176775     0.0578716     0.0194833    0.00610670   0.000881545       0.00000       0.00000       0.00000       0.00000       0.00000       0.00000       0.00000       0.00000       0.00000       0.00000       0.00000       0.00000       0.00000       0.00000       0.00000       0.00000       0.00000       0.00000       0.00000       0.00000
   8  13 2362.8333    1.2470  0.8449  9.7161 -0.0033  0.0447   0.0521   0.0971    0.2405   0.0000   439.2493      -1.32360       12.8792       4.83741       4.98487       6.07350      -5.55591      -3.34819       1.71964      0.322925    -0.0991766     -0.328060    -0.0343976    0.00729585   -0.00893145  -0.000545844       0.00000       0.00000       0.00000       0.00000       0.00000       0.00000       0.00000       0.00000       0.00000       0.00000       0.00000       0.00000       0.00000       0.00000       0.00000       0.00000       0.00000       0.00000       0.00000       0.00000       7.56582       10.4885       9.38896       9.20447       7.15187       5.72050       3.43566       2.85189       1.33989      0.874216      0.383933      0.190634     0.0587703     0.0255704    0.00581001    0.00128235       0.00000       0.00000       0.00000       0.00000       0.00000       0.00000       0.00000       0.00000       0.00000       0.00000       0.00000       0.00000       0.00000       0.00000       0.00000       0.00000       0.00000       0.00000       0.00000       0.00000
   8  14 2499.4590    1.8169  0.9477  9.7212 -0.0008  0.0420   0.0634   0.0922    0.4046   0.0000   432.3731      -7.31341       11.4568       10.1739     -0.820919     -0.214797     -0.368355     -0.131944      -1.90486     -0.696419      0.273448     0.0603375     0.0367725    -0.0114828   -0.00261932   0.000231889       0.00000       0.00000       0.00000       0.00000       0.00000       0.00000       0.00000       0.00000       0.00000       0.00000       0.00000       0.00000       0.00000       0.00000       0.00000       0.00000       0.00000       0.00000       0.00000       0.00000       7.71034       8.58548       10.0787       8.09624       6.80652       5.15775       3.43772       2.31455       1.37964      0.796090      0.360580      0.177360     0.0652882     0.0228830    0.00556904   0.000855330       0.00000       0.00000       0.00000       0.00000       0.00000       0.00000       0.00000       0.00000       0.00000       0.00000       0.00000       0.00000       0.00000       0.00000       0.00000       0.00000       0.00000       0.00000       0.00000       0.00000
   8  15 2636.0331    2.2008  1.0346 10.1175 -0.0007  0.0403   0.0806   0.1127    0.4586   0.0000   429.9006      -10.6176       7.16755       6.37749      -10.8674      -7.08281      -3.10047       3.45788      0.347191     0.0258536     0.0164085    -0.0383659    -0.0515203    -0.0200371    0.00230713   0.000372183       0.00000       0.00000       0.00000       0.00000       0.00000       0.00000       0.00000       0.00000       0.00000       0.00000       0.00000       0.00000       0.00000       0.00000       0.00000       0.00000       0.00000       0.00000       0.00000       0.00000       8.09635       8.76394       9.49685       8.34742       7.09725       4.80006       3.50047       2.37619       1.32445      0.742807      0.380511      0.154871     0.0571463     0.0190248    0.00521741   0.000775293       0.00000       0.00000       0.00000       0.00000       0.00000       0.00000       0.00000       0.00000       0.00000       0.00000       0.00000       0.00000       0.00000       0.00000       0.00000       0.00000       0.00000       0.00000       0.00000       0.00000
   8  16 2773.6772    2.8676  0.9457 10.1369 -0.0067  0.0423   0.0993   0.0935    0.6932   0.0000   440.9112       4.81037       9.23429      -3.81506      -5.23567       2.20166       2.90774      -2.58970      0.776132      0.840321     -0.308929    -0.0799851     0.0859149   2.58482e-05   -0.00574037  -0.000771574       0.00000       0.00000       0.00000       0.00000       0.00000       0.00000       0.00000       0.00000       0.00000       0.00000       0.00000       0.00000       0.00000       0.00000       0.00000       0.00000       0.00000       0.00000       0.00000       0.00000       8.45602       10.1648       10.6236       8.78811       6.98428       5.44925       3.59218       2.09762       1.45877      0.794555      0.288241      0.171619     0.0680115     0.0213747    0.00541469   0.000941207       0.00000       0.00000       0.00000       0.00000       0.00000       0.00000       0.00000       0.00000       0.00000       0.00000       0.00000       0.00000       0.00000       0.00000       0.00000       0.00000       0.00000       0.00000       0.00000       0.00000
   8  17 2911.4228    3.7252  0.7481 11.2320 -0.0005  0.0383   0.1544   0.0865    0.4067   0.0000   447.1304       16.6238       5.35984       7.35899      -3.45896      0.747917      -1.62687     -0.572362     -0.875623      -1.03901     -0.400340     -0.198871    -0.0121510    0.00448062   -0.00660018   0.000408141       0.00000       0.00000       0.00000       0.00000       0.00000       0.00000       0.00000       0.00000       0.00000       0.00000       0.00000       0.00000       0.00000       0.00000       0.00000       0.00000       0.00000       0.00000       0.00000       0.00000       7.69261       7.98496       7.00973       7.29180       6.66376       4.90989       3.27073       2.24235       1.41280      0.724211      0.345568      0.127601     0.0469928     0.0148986    0.00401221   0.000743850       0.00000       0.00000       0.00000       0.00000       0.00000       0.00000       0.00000       0.00000       0.00000       0.00000       0.00000       0.00000       0.00000       0.00000       0.00000       0.00000       0.00000       0.00000       0.00000       0.00000
   8  18 3049.0863    4.0045  0.9468 10.8055 -0.0083  0.0428   0.1461   0.0899    0.8785   0.0000   441.9131       4.01145       25.9098      -6.89099      -5.87115       8.12610      -4.17508       4.55690      0.502459     -0.720166     -0.222803     -0.343400     0.0833104    -0.0234984   -0.00103181  -0.000315146       0.00000       0.00000       0.00000       0.00000       0.00000       0.00000       0.00000       0.00000       0.00000       0.00000       0.00000       0.00000       0.00000       0.00000       0.00000       0.00000       0.00000       0.00000       0.00000       0.00000       9.17745       11.2051       10.8949       9.37010       7.48818       5.58914       3.71982       2.31134       1.43722      0.740247      0.324345      0.155852     0.0610771     0.0191395    0.00507983   0.000915740       0.00000       0.00000       0.00000       0.00000       0.00000       0.00000       0.00000       0.00000       0.00000       0.00000       0.00000       0.00000       0.00000       0.00000       0.00000       0.00000       0.00000       0.00000       0.00000       0.00000
   8  19 3186.7584    4.1301  1.0550 11.8933 -0.0072  0.0494   0.1490   0.1107    0.3968   0.0000   427.8534      -8.76039       21.8056      -4.17680      0.183012       5.19495      -2.60643      -1.29368      -1.48609      0.689559      0.427119     -0.375316     0.0560883   -0.00669371    0.00846679  -0.000196896       0.00000       0.00000       0.00000       0.00000       0.00000       0.00000       0.00000       0.00000       0.00000       0.00000       0.00000       0.00000       0.00000       0.00000       0.00000       0.00000       0.00000       0.00000       0.00000       0.00000       9.83425       11.1645       11.0794       10.1273       8.92730       5.73775       3.96228       2.87288       1.65726      0.943424      0.464946      0.185716     0.0624598     0.0234855    0.00659246    0.00105533       0.00000       0.00000       0.00000       0.00000       0.00000       0.00000       0.00000       0.00000       0.00000       0.00000       0.00000       0.00000       0.00000       0.00000       0.00000       0.00000       0.00000       0.00000       0.00000       0.00000
   8  20 3324.2840    3.4787  1.6359 11.3760 -0.0096  0.0543   0.1024   0.1394    0.2760   0.0000   443.2262      -3.88167       17.8114       25.9767       10.0475      -6.17465     -0.711109       3.70123      -2.32453      -1.71029     -0.588254     -0.146021      0.249780    -0.0133964    0.00985611  -0.000761782       0.00000       0.00000       0.00000       0.00000       0.00000       0.00000       0.00000       0.00000       0.00000       0.00000       0.00000       0.00000       0.00000       0.00000       0.00000       0.00000       0.00000       0.00000       0.00000       0.00000       10.7028       12.7110       12.9068       11.2331       8.86325       6.90773       4.65697       2.97649       1.79103      0.945253      0.472504      0.203908     0.0842662     0.0267162    0.00666594    0.00119689       0.00000       0.00000       0.00000       0.00000       0.00000       0.00000       0.00000       0.00000       0.00000       0.00000       0.00000       0.00000       0.00000       0.00000       0.00000       0.00000       0.00000       0.00000       0.00000       0.00000
   8  21 3462.3952    3.0981  2.4626  9.9747  0.0077  0.0656   0.0709   0.1658    0.3740   0.0000   439.1198       20.7234       1.73354      -8.76410      -10.0797       9.69196      -4.16914       1.89337       1.76978     -0.120142      -1.28666     -0.184166      0.135911    -0.0145742    0.00276605   -0.00121126       0.00000       0.00000       0.00000       0.00000       0.00000       0.00000       0.00000       0.00000       0.00000       0.00000       0.00000       0.00000       0.00000       0.00000       0.00000       0.00000       0.00000       0.00000       0.00000       0.00000       13.0277       14.5288       13.8069       13.5329       11.2349       8.28165       5.70572       3.88017       2.32522       1.22714      0.618607      0.242774     0.0916633     0.0297504    0.00763038    0.00144867       0.00000       0.00000       0.00000       0.00000       0.00000       0.00000       0.00000       0.00000       0.00000       0.00000       0.00000       0.00000       0.00000       0.00000       0.00000       0.00000       0.00000       0.00000       0.00000       0.00000
   8  22 3600.7242    2.5466  3.1507 10.5659  0.0028  0.0794   0.0547   0.2038    0.1901   0.0000   428.0179      -41.4803       14.8540       14.4578      -4.57460       2.40554       7.55582       1.97160     -0.865762      -1.56048    -0.0519703      0.254891     0.0156972    -0.0102426    0.00345569   0.000217776       0.00000       0.00000       0.00000       0.00000       0.00000       0.00000       0.00000       0.00000       0.00000       0.00000       0.00000       0.00000       0.00000       0.00000       0.00000       0.00000       0.00000       0.00000       0.00000       0.00000       15.2259       17.2388       17.0304       16.9591       12.8713       9.78758       6.80736       4.53608       2.72723       1.53034      0.726278      0.325141      0.117710     0.0371263    0.00926477    0.00186447       0.00000       0.00000       0.00000       0.00000       0.00000       0.00000       0.00000       0.00000       0.00000       0.00000       0.00000       0.00000       0.00000       0.00000       0.00000       0.00000       0.00000       0.00000       0.00000       0.00000
   8  23 3739.2643    2.1476  4.6083  9.6292 -0.0005  0.0960   0.0382   0.2501    0.2284   0.0000   430.7027      -37.3530       13.3802       11.8917       22.2982      -17.0444       2.26369      -1.32757       1.16255     -0.430630     -0.775819      0.658557      0.255942    -0.0203355   0.000719102   -0.00108157       0.00000       0.00000       0.00000       0.00000       0.00000       0.00000       0.00000       0.00000       0.00000       0.00000       0.00000       0.00000       0.00000       0.00000       0.00000       0.00000       0.00000       0.00000       0.00000       0.00000       19.3391       21.5057       21.1324       19.9686       16.5118       12.0557       8.56223       5.73178       3.26376       1.76282      0.930080      0.365533      0.138527     0.0448422     0.0114890    0.00206393       0.00000       0.00000       0.00000       0.00000       0.00000       0.00000       0.00000       0.00000       0.00000       0.00000       0.00000       0.00000       0.00000       0.00000       0.00000       0.00000       0.00000       0.00000       0.00000       0.00000
   9  11 2125.0625    0.7637  0.5788  9.3520 -0.0081  0.0411   0.0376   0.0798    0.1523   0.0000   429.4407      -8.13166       10.7258       9.80520      -2.19672      -2.99033      -4.82139      -4.81333      0.319855     -0.381082     -0.448850     -0.116998    -0.0397156   -0.00893999     0.0100699   -0.00129838  -0.000696940  -0.000297440       0.00000       0.00000       0.00000       0.00000       0.00000       0.00000       0.00000       0.00000       0.00000       0.00000       0.00000       0.00000       0.00000       0.00000       0.00000       0.00000       0.00000       0.00000       9.32691       11.3617       11.5931       10.0290       7.58529       5.65874       4.02147       2.69639       1.46833      0.794892      0.439562      0.228217      0.105264     0.0406513     0.0137087    0.00400351   0.000994431   0.000173395       0.00000       0.00000       0.00000       0.00000       0.00000       0.00000       0.00000       0.00000       0.00000       0.00000       0.00000       0.00000       0.00000       0.00000       0.00000       0.00000       0.00000       0.00000
   9  12 2264.4360    0.9772  0.7550  9.8064  0.0078  0.0598   0.0400   0.0919    0.1592   0.0000   428.7079       12.6286       7.79347      -11.8361      -9.68749       8.33531       7.78372      0.989717      -2.05397      -1.06904      0.737114      0.167570     -0.175609    -0.0477453    0.00786699    0.00348544   0.000277785  -0.000105060       0.00000       0.00000       0.00000       0.00000       0.00000       0.00000       0.00000       0.00000       0.00000       0.00000       0.00000       0.00000       0.00000       0.00000       0.00000       0.00000       0.00000       0.00000       8.34658       10.8815       11.4402       9.12311       9.97718       6.76557       4.16538       3.77715       2.23359       1.61433      0.939002      0.323839      0.231560     0.0604401     0.0268686    0.00980160    0.00217805   0.000341507       0.00000       0.00000       0.00000       0.00000       0.00000       0.00000       0.00000       0.00000       0.00000       0.00000       0.00000       0.00000       0.00000       0.00000       0.00000       0.00000       0.00000       0.00000
   9  13 2402.2428    1.4802  0.8318  9.5231 -0.0056  0.0388   0.0536   0.0778    0.2906   0.0000   437.3931      -18.3074       17.9281     -0.102255      -5.67228       1.72288     -0.322701     0.0528374       1.55141      0.350133     -0.789017     -0.103865      0.169583    -0.0410032    0.00304093    0.00268857   0.000623072   3.95257e-05       0.00000       0.00000       0.00000       0.00000       0.00000       0.00000       0.00000       0.00000       0.00000       0.00000       0.00000       0.00000       0.00000       0.00000       0.00000       0.00000       0.00000       0.00000       6.91154       7.77352       8.04205       7.17948       6.38649       5.02261       3.78195       2.35282       1.66224       1.00803      0.509114      0.246677      0.106189     0.0494353     0.0167067    0.00470904    0.00124048   0.000186396       0.00000       0.00000       0.00000       0.00000       0.00000       0.00000       0.00000       0.00000       0.00000       0.00000       0.00000       0.00000       0.00000       0.00000       0.00000       0.00000       0.00000       0.00000
   9  14 2539.4790    1.8895  0.8626 10.3255 -0.0002  0.0432   0.0715   0.0888    0.2877   0.0000   443.3302      -8.56194     -0.502981      -9.25809     -0.394490       5.95760      -6.25204       1.00076     -0.789230     -0.179099     -0.482834    -0.0366267      0.167306    -0.0125379    -0.0236216   -0.00155038   0.000894901  -7.75526e-05       0.00000       0.00000       0.00000       0.00000       0.00000       0.00000       0.00000       0.00000       0.00000       0.00000       0.00000       0.00000       0.00000       0.00000       0.00000       0.00000       0.00000       0.00000       7.41995       10.1044       9.12196       9.68505       6.45952       5.62104       3.54558       2.90823       1.35590      0.990869      0.453099      0.303524      0.113312     0.0548589     0.0138294    0.00604975    0.00100031   0.000292649       0.00000       0.00000       0.00000       0.00000       0.00000       0.00000       0.00000       0.00000       0.00000       0.00000       0.00000       0.00000       0.00000       0.00000       0.00000       0.00000       0.00000       0.00000
   9  15 2676.9440    2.5092  0.7146 10.6335 -0.0091  0.0337   0.1008   0.0806    0.2853   0.0000   426.2680       9.49643       11.9459       5.27873      -3.82791       12.2568     -0.486229      0.788111      0.700745       1.93904     -0.275340     0.0886141    -0.0122051     0.0560489    -0.0192884   -0.00981287  -0.000821335   0.000306326       0.00000       0.00000       0.00000       0.00000       0.00000       0.00000       0.00000       0.00000       0.00000       0.00000       0.00000       0.00000       0.00000       0.00000       0.00000       0.00000       0.00000       0.00000       6.39569       7.10401       7.00020       6.46414       5.78854       4.56880       3.08968       2.23018       1.45813      0.863660      0.441526      0.227545     0.0855755     0.0367247     0.0133917    0.00425977   0.000933894   0.000162705       0.00000       0.00000       0.00000       0.00000       0.00000       0.00000       0.00000       0.00000       0.00000       0.00000       0.00000       0.00000       0.00000       0.00000       0.00000       0.00000       0.00000       0.00000
   9  16 2815.1415    3.2268  0.8324 11.3772 -0.0035  0.0538   0.1276   0.1004    0.2568   0.0000   435.0924      -9.53766     -0.171472       22.3358      0.957505       4.66301       4.29065       2.87012      -1.37451     -0.573007      0.625676    -0.0767761     -0.166182     0.0226243   -0.00369925   -0.00175885   0.000394121   5.18342e-05       0.00000       0.00000       0.00000       0.00000       0.00000       0.00000       0.00000       0.00000       0.00000       0.00000       0.00000       0.00000       0.00000       0.00000       0.00000       0.00000       0.00000       0.00000       14.0541       17.9357       17.6817       14.9394       11.1340       7.99234       5.39857       3.21314       1.74679      0.876649      0.432841      0.205719     0.0925940     0.0365615     0.0132696    0.00385226   0.000924997   0.000161613       0.00000       0.00000       0.00000       0.00000       0.00000       0.00000       0.00000       0.00000       0.00000       0.00000       0.00000       0.00000       0.00000       0.00000       0.00000       0.00000       0.00000       0.00000
   9  18 3091.3788    4.2565  0.8405 11.6899 -0.0168  0.0366   0.1595   0.0930    0.3913   0.0000   429.6037     -0.204525       8.34561       7.38306      0.638448      -7.86107       1.63398      -3.51578       1.02089     -0.757998     -0.631313      0.174635      0.200988   -0.00947020    0.00914733    0.00642186   0.000679393   2.82199e-06       0.00000       0.00000       0.00000       0.00000       0.00000       0.00000       0.00000       0.00000       0.00000       0.00000       0.00000       0.00000       0.00000       0.00000       0.00000       0.00000       0.00000       0.00000       7.90281       9.40256       8.94047       8.83765       7.21993       4.87286       3.15599       2.09098       1.51574      0.953551      0.496786      0.237087     0.0920919     0.0370938     0.0117832    0.00351261   0.000975832   0.000156082       0.00000       0.00000       0.00000       0.00000       0.00000       0.00000       0.00000       0.00000       0.00000       0.00000       0.00000       0.00000       0.00000       0.00000       0.00000       0.00000       0.00000       0.00000
   9  20 3367.6079    3.2835  1.7593 11.5009 -0.0055  0.0579   0.0879   0.1393    0.2042   0.0000   440.6234      -4.17123     -0.851043      0.127567      -8.99176      -6.95988      0.713993       6.25122       1.85115      -2.33445      0.462709    -0.0559438   -0.00990877    -0.0364367     0.0237452    0.00178001    0.00172240  -0.000456245       0.00000       0.00000       0.00000       0.00000       0.00000       0.00000       0.00000       0.00000       0.00000       0.00000       0.00000       0.00000       0.00000       0.00000       0.00000       0.00000       0.00000       0.00000       9.36684       11.7081       11.4167       10.7670       9.43497       7.00870       5.23850       3.42765       2.32778       1.44848      0.742505      0.363741      0.159613     0.0692035     0.0238792    0.00740008    0.00199144   0.000336715       0.00000       0.00000       0.00000       0.00000       0.00000       0.00000       0.00000       0.00000       0.00000       0.00000       0.00000       0.00000       0.00000       0.00000       0.00000       0.00000       0.00000       0.00000
   9  21 3506.0206    2.8688  2.8319 10.5629 -0.0029  0.0663   0.0594   0.1737    0.1811   0.0000   448.4804      -24.6934       26.6224       6.34055      -6.91444      -16.9069      -11.9687       2.12619       2.61678      0.130336      0.285092      0.309955      0.137335      0.149503    -0.0159726   -0.00890397   -0.00143188   0.000855737       0.00000       0.00000       0.00000       0.00000       0.00000       0.00000       0.00000       0.00000       0.00000       0.00000       0.00000       0.00000       0.00000       0.00000       0.00000       0.00000       0.00000       0.00000       11.9444       13.6854       13.6611       13.0795       10.9989       8.27497       6.50973       4.42741       2.74097       1.56485      0.887527      0.459140      0.204932     0.0802471     0.0273175    0.00808477    0.00207666   0.000353335       0.00000       0.00000       0.00000       0.00000       0.00000       0.00000       0.00000       0.00000       0.00000       0.00000       0.00000       0.00000       0.00000       0.00000       0.00000       0.00000       0.00000       0.00000
   9  22 3644.8978    2.4148  3.8314 10.1780 -0.0051  0.0811   0.0452   0.2065    0.1715   0.0000   437.0632      -16.7557      -20.0643       25.8817       1.75728       3.81616       5.75236       2.84470      0.975174      -1.65137       1.07836     -0.767705      0.562603    0.00156033     0.0252130     0.0127479    0.00479039  -0.000936888       0.00000       0.00000       0.00000       0.00000       0.00000       0.00000       0.00000       0.00000       0.00000       0.00000       0.00000       0.00000       0.00000       0.00000       0.00000       0.00000       0.00000       0.00000       14.7603       16.9619       17.4895       15.1618       13.6142       10.9290       7.64184       5.43762       3.44447       1.90058       1.07148      0.529553      0.227888     0.0901526     0.0356001     0.0109671    0.00253940   0.000397392       0.00000       0.00000       0.00000       0.00000       0.00000       0.00000       0.00000       0.00000       0.00000       0.00000       0.00000       0.00000       0.00000       0.00000       0.00000       0.00000       0.00000       0.00000
   9  23 3783.9656    2.0056  5.3262  9.7409  0.0008  0.0989   0.0323   0.2565    0.1478   0.0000   434.3655       16.8328       12.6849       16.2647       13.4212      -5.32074      0.172397      -3.55526       3.62722       1.33188     -0.780983     -0.226250      0.289204     0.0825528     0.0247257    0.00451048   0.000325355   0.000235432       0.00000       0.00000       0.00000       0.00000       0.00000       0.00000       0.00000       0.00000       0.00000       0.00000       0.00000       0.00000       0.00000       0.00000       0.00000       0.00000       0.00000       0.00000       17.1368       21.5132       21.2895       19.6268       16.1062       12.9342       9.56073       6.26802       4.00525       2.33918       1.28103      0.596514      0.299656      0.118211     0.0438363     0.0130651    0.00331070   0.000576528       0.00000       0.00000       0.00000       0.00000       0.00000       0.00000       0.00000       0.00000       0.00000       0.00000       0.00000       0.00000       0.00000       0.00000       0.00000       0.00000       0.00000       0.00000
   9  24 3923.4169    1.6650  6.8817  9.5601 -0.0028  0.1172   0.0243   0.3274    0.1165   0.0000   440.6599      -26.1101      -7.60354       9.82028      -7.94908      -1.90911      -3.67591      -7.37778       1.71785     -0.493360       1.19630      0.499352      0.558920     -0.242013     -0.115921    -0.0130293   -0.00581710  -0.000199039       0.00000       0.00000       0.00000       0.00000       0.00000       0.00000       0.00000       0.00000       0.00000       0.00000       0.00000       0.00000       0.00000       0.00000       0.00000       0.00000       0.00000       0.00000       19.8019       25.0482       24.1574       23.0153       19.1376       15.3449       11.0180       7.61428       4.80259       2.86166       1.54628      0.760217      0.351460      0.142665     0.0512671     0.0161734    0.00398095   0.000711254       0.00000       0.00000       0.00000       0.00000       0.00000       0.00000       0.00000       0.00000       0.00000       0.00000       0.00000       0.00000       0.00000       0.00000       0.00000       0.00000       0.00000       0.00000
   9  26 4202.4902    1.1755 10.4053  9.0378 -0.0046  0.1685   0.0155   0.4668    0.0942   0.0000   459.0609      -44.9666       64.9263       1.71212      -25.4784       26.7868       3.01748      -6.90101      -5.81836      -4.02436       5.45335       1.02925     -0.230572     -0.144464    -0.0559186    -0.0349199     0.0130102   0.000943774       0.00000       0.00000       0.00000       0.00000       0.00000       0.00000       0.00000       0.00000       0.00000       0.00000       0.00000       0.00000       0.00000       0.00000       0.00000       0.00000       0.00000       0.00000       28.7145       36.4623       36.6881       33.5131       28.4315       21.9527       16.0367       10.9955       6.95879       4.12629       2.26841       1.12733      0.520387      0.211517     0.0775163     0.0243240    0.00604634   0.000995680       0.00000       0.00000       0.00000       0.00000       0.00000       0.00000       0.00000       0.00000       0.00000       0.00000       0.00000       0.00000       0.00000       0.00000       0.00000       0.00000       0.00000       0.00000
  10  11 2162.8610    0.8122  0.6704  9.2017 -0.0057  0.0382   0.0327   0.0812    0.1720   0.0000   434.5518       6.22714       3.28912      -1.41547     -0.522284       3.41018       6.81908     0.0177822      0.496278      0.796007      0.837936      0.169968     0.0154063     -0.103972    -0.0432291   -0.00203286    0.00248541   0.000669623  -0.000440568  -9.42691e-06       0.00000       0.00000       0.00000       0.00000       0.00000       0.00000       0.00000       0.00000       0.00000       0.00000       0.00000       0.00000       0.00000       0.00000       0.00000       0.00000       6.25473       7.93521       6.48470       5.94240       5.41449       5.15482       4.46974       3.08829       2.07230       1.10473      0.633038      0.301424      0.159651     0.0694192     0.0317473     0.0110435    0.00427010    0.00107006   0.000299756   5.32456e-05       0.00000       0.00000       0.00000       0.00000       0.00000       0.00000       0.00000       0.00000       0.00000       0.00000       0.00000       0.00000       0.00000       0.00000       0.00000       0.00000
  10  12 2302.7269    1.1750  0.7802  9.5947 -0.0071  0.0393   0.0457   0.0813    0.2140   0.0000   431.1987      -1.18451       15.6665       4.84626      0.516410      -2.43047      -6.98743      -1.82128       3.53445      0.416845      0.220338     0.0663446     0.0538828    -0.0622022     0.0171909    0.00722471   -0.00149620    0.00264440   4.04092e-05   2.94198e-05       0.00000       0.00000       0.00000       0.00000       0.00000       0.00000       0.00000       0.00000       0.00000       0.00000       0.00000       0.00000       0.00000       0.00000       0.00000       0.00000       5.27303       7.54113       6.10429       7.41687       5.49529       5.12219       3.38447       2.71657       1.69798       1.22279      0.616184      0.398070      0.171624     0.0917874     0.0318641     0.0151897    0.00401248    0.00151937   0.000284681   7.12746e-05       0.00000       0.00000       0.00000       0.00000       0.00000       0.00000       0.00000       0.00000       0.00000       0.00000       0.00000       0.00000       0.00000       0.00000       0.00000       0.00000
  10  14 2578.5933    1.8286  0.9878 10.5930 -0.0125  0.0420   0.0654   0.0921    0.2436   0.0000   424.8583      -1.74437       1.88797       1.14904       6.01994      -4.04619      -5.00862       1.48597       1.59303       3.86959     -0.693381     -0.303336     -0.255685     -0.122885    -0.0455759    0.00797336   -0.00350454   -0.00109351  -0.000835157  -1.87782e-06       0.00000       0.00000       0.00000       0.00000       0.00000       0.00000       0.00000       0.00000       0.00000       0.00000       0.00000       0.00000       0.00000       0.00000       0.00000       0.00000       6.35066       7.48952       8.15456       7.58571       6.28406       5.37475       3.94177       2.68477       2.00768       1.26919      0.727983      0.403286      0.211186     0.0912617     0.0420518     0.0163187    0.00573752    0.00143341   0.000339926   5.38934e-05       0.00000       0.00000       0.00000       0.00000       0.00000       0.00000       0.00000       0.00000       0.00000       0.00000       0.00000       0.00000       0.00000       0.00000       0.00000       0.00000
  10  15 2716.9541    2.5669  0.9547 10.4781 -0.0088  0.0371   0.0863   0.0919    0.3660   0.0000   438.2819      -9.96863       10.9751      -2.56217       3.60669      -1.23053       2.25973     -0.385324      0.413354      0.126844      0.191337      0.129693     0.0554735     -0.107982    -0.0445926     0.0284902    0.00642927   0.000136648   7.70311e-06   7.46637e-05       0.00000       0.00000       0.00000       0.00000       0.00000       0.00000       0.00000       0.00000       0.00000       0.00000       0.00000       0.00000       0.00000       0.00000       0.00000       0.00000       6.20519       6.58040       6.74852       6.75528       6.30914       5.06722       3.45204       2.19068       1.70669       1.27405      0.781192      0.391015      0.173380     0.0864381     0.0346441     0.0135477    0.00433842    0.00119966   0.000271264   4.30676e-05       0.00000       0.00000       0.00000       0.00000       0.00000       0.00000       0.00000       0.00000       0.00000       0.00000       0.00000       0.00000       0.00000       0.00000       0.00000       0.00000
  10  16 2855.6043    3.1806  0.9524 10.9032 -0.0113  0.0488   0.1113   0.0854    0.4692   0.0000   434.6768      -2.71782       18.5060      -10.3325       3.53705       2.75250     -0.851688      -1.29351      0.746023     -0.169608     -0.362421     -0.116789     -0.308711     -0.211879    -0.0298643    -0.0232863   -0.00746835   0.000420893  -0.000541277  -6.93529e-06       0.00000       0.00000       0.00000       0.00000       0.00000       0.00000       0.00000       0.00000       0.00000       0.00000       0.00000       0.00000       0.00000       0.00000       0.00000       0.00000       6.34289       9.40294       8.75755       7.92249       7.52199       5.55097       4.46111       3.46668       1.94422       1.51826      0.649547      0.473679      0.229229      0.100729     0.0437152     0.0193685    0.00489677    0.00207240   0.000475098   7.84774e-05       0.00000       0.00000       0.00000       0.00000       0.00000       0.00000       0.00000       0.00000       0.00000       0.00000       0.00000       0.00000       0.00000       0.00000       0.00000       0.00000
  10  17 2994.3861    3.9826  0.8007 11.7979 -0.0010  0.0334   0.1399   0.0784    0.2447   0.0000   445.0876       1.67630       8.94005      -3.32103      -2.14508       8.54350      -4.76164       1.48029      0.409049     -0.452668     -0.319726     -0.166511     0.0187118    0.00920407     0.0140647   -0.00506794  -0.000487953  -5.76465e-05  -0.000164909   4.45991e-05       0.00000       0.00000       0.00000       0.00000       0.00000       0.00000       0.00000       0.00000       0.00000       0.00000       0.00000       0.00000       0.00000       0.00000       0.00000       0.00000       5.20760       5.83017       6.67988       6.03163       5.29147       4.24510       3.06806       2.26610       1.52081      0.975056      0.631592      0.327210      0.159473     0.0864458     0.0327817     0.0126118    0.00452139    0.00125590   0.000266063   3.86538e-05       0.00000       0.00000       0.00000       0.00000       0.00000       0.00000       0.00000       0.00000       0.00000       0.00000       0.00000       0.00000       0.00000       0.00000       0.00000       0.00000
  10  18 3132.8965    3.9271  0.9724 11.4276 -0.0014  0.0388   0.1265   0.0872    0.3805   0.0000   429.0284      -8.49138       13.0515       2.51220     -0.736866      -7.57904      -2.11256      0.770685      0.245332       1.31706      -1.25065     -0.114078     0.0891995     -0.116318    -0.0191846    0.00223459    0.00510137  -0.000847476  -0.000229804  -6.92944e-06       0.00000       0.00000       0.00000       0.00000       0.00000       0.00000       0.00000       0.00000       0.00000       0.00000       0.00000       0.00000       0.00000       0.00000       0.00000       0.00000       6.03611       8.07463       8.04661       7.30150       6.46251       4.97438       3.80634       2.67104       1.76735       1.12083      0.679701      0.344436      0.197038     0.0779013     0.0397141     0.0133006    0.00489888    0.00144148   0.000352987   5.62588e-05       0.00000       0.00000       0.00000       0.00000       0.00000       0.00000       0.00000       0.00000       0.00000       0.00000       0.00000       0.00000       0.00000       0.00000       0.00000       0.00000
  10  19 3271.2037    3.8501  1.1965 11.8865 -0.0046  0.0485   0.1169   0.0998    0.2932   0.0000   449.0392      0.811625       6.39215       8.69766     -0.588822      -8.14773      -6.14481      0.548066       2.41986     -0.162164     -0.548941      0.113457      0.199139    -0.0184719     0.0671940    0.00929321    0.00521573   0.000174171  -6.31382e-06   6.22866e-05       0.00000       0.00000       0.00000       0.00000       0.00000       0.00000       0.00000       0.00000       0.00000       0.00000       0.00000       0.00000       0.00000       0.00000       0.00000       0.00000       7.77275       9.15554       9.35547       8.17352       7.30938       6.36643       5.34822       3.55123       2.54795       1.40929      0.783280      0.462710      0.218046      0.107874     0.0423832     0.0187077    0.00616611    0.00159817   0.000410704   6.05546e-05       0.00000       0.00000       0.00000       0.00000       0.00000       0.00000       0.00000       0.00000       0.00000       0.00000       0.00000       0.00000       0.00000       0.00000       0.00000       0.00000
  10  20 3410.0396    3.2276  2.1140 10.9988 -0.0054  0.0559   0.0715   0.1366    0.2008   0.0000   436.6048       12.5809       28.1636      -2.15235      -3.72743       2.57652       6.33820       4.52424      -3.71953     0.0546277      0.989193     0.0386519     0.0404045     0.0413781    -0.0130757   -0.00196108    0.00162276    0.00167714   0.000363353  -7.75513e-05       0.00000       0.00000       0.00000       0.00000       0.00000       0.00000       0.00000       0.00000       0.00000       0.00000       0.00000       0.00000       0.00000       0.00000       0.00000       0.00000       9.06350       10.5601       10.7383       10.2261       9.14307       7.22429       5.48070       3.99515       2.71193       1.72869      0.937910      0.572908      0.290731      0.121055     0.0527420     0.0207646    0.00651387    0.00199970   0.000452820   7.04202e-05       0.00000       0.00000       0.00000       0.00000       0.00000       0.00000       0.00000       0.00000       0.00000       0.00000       0.00000       0.00000       0.00000       0.00000       0.00000       0.00000
  10  21 3549.0093    2.7073  3.0543 10.4738  0.0002  0.0665   0.0510   0.1760    0.1429   0.0000   424.2519      -13.8251       24.3862      -3.00870      -2.56762      -11.5352      -11.2653       4.08657      -1.27146      -2.47441       1.24627      0.545907    -0.0875503     -0.405314    -0.0233117     0.0302437    0.00601326   -0.00271651   0.000386084  -0.000117745       0.00000       0.00000       0.00000       0.00000       0.00000       0.00000       0.00000       0.00000       0.00000       0.00000       0.00000       0.00000       0.00000       0.00000       0.00000       0.00000       10.1592       12.8745       12.3582       12.0877       10.3530       8.70906       6.54461       4.64652       3.27360       1.93353       1.21517      0.626307      0.335004      0.147197     0.0658307     0.0235668    0.00885485    0.00233171   0.000573727   9.89419e-05       0.00000       0.00000       0.00000       0.00000       0.00000       0.00000       0.00000       0.00000       0.00000       0.00000       0.00000       0.00000       0.00000       0.00000       0.00000       0.00000
  10  22 3688.2982    2.2131  4.2566 10.3568 -0.0054  0.0849   0.0383   0.2179    0.1145   0.0000   429.8771       13.9210       21.3897      -12.0698      -5.82840       8.43359      -8.27126      -5.79079      -1.38287      0.473465      -1.30204      -1.17660      0.518308      0.106740     0.0432094     0.0172706    0.00995956    0.00255186   0.000457726   0.000284548       0.00000       0.00000       0.00000       0.00000       0.00000       0.00000       0.00000       0.00000       0.00000       0.00000       0.00000       0.00000       0.00000       0.00000       0.00000       0.00000       13.3117       16.5306       16.2844       15.5342       13.7516       10.8760       8.53511       5.91049       4.03170       2.58403       1.50381      0.832129      0.389398      0.199764     0.0774161     0.0318510     0.0101789    0.00301910   0.000743218   0.000117826       0.00000       0.00000       0.00000       0.00000       0.00000       0.00000       0.00000       0.00000       0.00000       0.00000       0.00000       0.00000       0.00000       0.00000       0.00000       0.00000
  10  23 3827.8473    1.8404  6.0251  9.5862 -0.0005  0.1023   0.0259   0.2717    0.1207   0.0000   427.1708      -10.4207       45.3947       19.4507      -21.3660       13.5655     -0.824619      -1.35531      -2.32378     -0.892629      0.801153      0.346878     -0.839453    -0.0652214     0.0260803     0.0255059    0.00839571    0.00286904  -0.000199363   2.29808e-05       0.00000       0.00000       0.00000       0.00000       0.00000       0.00000       0.00000       0.00000       0.00000       0.00000       0.00000       0.00000       0.00000       0.00000       0.00000       0.00000       15.3614       18.9668       19.6196       18.5978       16.1072       12.6330       10.1030       7.18376       4.87274       2.99349       1.76279      0.993693      0.531209      0.237252      0.105795     0.0392158     0.0132902    0.00378604   0.000916409   0.000141860       0.00000       0.00000       0.00000       0.00000       0.00000       0.00000       0.00000       0.00000       0.00000       0.00000       0.00000       0.00000       0.00000       0.00000       0.00000       0.00000
  10  24 3967.3659    1.5787  7.5223  9.2866 -0.0018  0.1144   0.0201   0.3279    0.1040   0.0000   430.4885     -0.170606      -3.92946       14.8082      -1.55348      -26.0146       4.90789       13.0146       4.75368      -4.27009      -3.60068       1.51172     -0.511431    -0.0810291     0.0614333     0.0379808    -0.0191471   -0.00947715   -0.00158957  -0.000283306       0.00000       0.00000       0.00000       0.00000       0.00000       0.00000       0.00000       0.00000       0.00000       0.00000       0.00000       0.00000       0.00000       0.00000       0.00000       0.00000       17.8242       21.4776       22.0199       21.2084       18.3368       14.8273       11.4075       8.03796       5.45254       3.58192       2.10280       1.14992      0.562861      0.277569      0.114650     0.0452264     0.0146039    0.00426300   0.000996120   0.000156935       0.00000       0.00000       0.00000       0.00000       0.00000       0.00000       0.00000       0.00000       0.00000       0.00000       0.00000       0.00000       0.00000       0.00000       0.00000       0.00000
  10  25 4107.5476    1.3048  9.5689  9.0684 -0.0016  0.1431   0.0160   0.4032    0.0906   0.0000   420.1437      -13.9835       32.7107     -0.307487       20.8423       5.49307      -9.33956      -13.2167     -0.357739      -11.8386      -6.30162     0.0518334     -0.729080      0.276558     0.0772177    -0.0839216   -0.00115074   -0.00295044  -0.000872805  -0.000695952       0.00000       0.00000       0.00000       0.00000       0.00000       0.00000       0.00000       0.00000       0.00000       0.00000       0.00000       0.00000       0.00000       0.00000       0.00000       0.00000       21.6013       27.4916       26.9407       27.0239       22.6460       18.8054       13.8006       10.2576       6.76816       4.53089       2.55608       1.50178      0.717772      0.356850      0.141208     0.0589394     0.0183082    0.00561448    0.00123845   0.000217975       0.00000       0.00000       0.00000       0.00000       0.00000       0.00000       0.00000       0.00000       0.00000       0.00000       0.00000       0.00000       0.00000       0.00000       0.00000       0.00000
  11  11 2199.7717    0.9041  0.6489  9.2356  0.0020  0.0411   0.0365   0.0783    0.1726   0.0000   442.0989       2.64958       3.25645       2.46243     -0.386020      -1.03897      0.320139       1.93019    -0.0413587      0.116957     -0.461923      0.556943      0.395165      0.136390    -0.0113545   -0.00447605    0.00710223   0.000459939  -0.000126511  -0.000227988   7.67270e-05  -1.73481e-05       0.00000       0.00000       0.00000       0.00000       0.00000       0.00000       0.00000       0.00000       0.00000       0.00000       0.00000       0.00000       0.00000       0.00000       4.76292       6.69866       7.03020       5.86210       5.59049       4.99221       3.32963       3.02134       1.80329       1.21861      0.885342      0.444442      0.266877      0.123725     0.0684213     0.0273074     0.0120422    0.00385372    0.00164605   0.000442603   8.60133e-05   1.36716e-05       0.00000       0.00000       0.00000       0.00000       0.00000       0.00000       0.00000       0.00000       0.00000       0.00000       0.00000       0.00000       0.00000       0.00000
  11  12 2340.0058    1.2120  0.9444  9.4587  0.0000  0.0389   0.0395   0.0881    0.2636   0.0000   444.6885      -8.40897      -4.84841      0.599957     -0.249121     -0.845671      -4.24944       1.41050       1.94075     -0.335292      -1.10186     -0.169843     0.0925894     0.0792601    -0.0863011     0.0373657     0.0187659   -0.00154423  -0.000493383   0.000136749   6.34675e-06   1.47878e-05       0.00000       0.00000       0.00000       0.00000       0.00000       0.00000       0.00000       0.00000       0.00000       0.00000       0.00000       0.00000       0.00000       0.00000       5.30732       6.95902       6.68912       6.54289       5.56960       4.88277       3.98725       2.96583       2.05323       1.36047      0.814110      0.481471      0.255039      0.132953     0.0637852     0.0287499     0.0116255    0.00426160    0.00129359   0.000376612   8.36724e-05   1.41426e-05       0.00000       0.00000       0.00000       0.00000       0.00000       0.00000       0.00000       0.00000       0.00000       0.00000       0.00000       0.00000       0.00000       0.00000
  11  13 2478.4563    1.5428  0.9763 10.0592 -0.0093  0.0443   0.0545   0.0882    0.2673   0.0000   445.1243       6.39109       14.2039      -7.89605      -1.31774       5.78129      -2.76173       4.91469      -1.39830       1.07374       1.27143     -0.262180      0.442392   -0.00490145     0.0640147    0.00753853   -0.00304320    0.00615576   0.000108114  -0.000436221  -4.48034e-05  -5.44413e-06       0.00000       0.00000       0.00000       0.00000       0.00000       0.00000       0.00000       0.00000       0.00000       0.00000       0.00000       0.00000       0.00000       0.00000       6.42879       6.47249       8.69170       6.74825       6.48413       6.37383       3.70619       3.53599       2.63858       1.32939       1.07675      0.685241      0.282965      0.170489     0.0959759     0.0334248     0.0118479    0.00600983    0.00208727   0.000478741   7.39241e-05   9.76219e-06       0.00000       0.00000       0.00000       0.00000       0.00000       0.00000       0.00000       0.00000       0.00000       0.00000       0.00000       0.00000       0.00000       0.00000
  11  15 2756.1106    2.7923  0.7316 11.0142 -0.0075  0.0307   0.0991   0.0676    0.2498   0.0000   437.6651      -5.30379       1.92900      -3.07682      -7.13919      -2.28235      -3.36240      -1.49462       1.34158     -0.560843     -0.518426      0.744025     -0.213400     -0.105446    -0.0142084   -0.00648399  -0.000318049   0.000969514   -0.00136567  -0.000454952  -6.27125e-05  -6.17928e-07       0.00000       0.00000       0.00000       0.00000       0.00000       0.00000       0.00000       0.00000       0.00000       0.00000       0.00000       0.00000       0.00000       0.00000       4.92945       5.66730       6.08303       6.06218       5.21072       3.87468       3.13222       2.33527       1.65162      0.980808      0.641145      0.389460      0.217104      0.116406     0.0571749     0.0232296    0.00882025    0.00307306   0.000989367   0.000244354   5.85288e-05   8.31054e-06       0.00000       0.00000       0.00000       0.00000       0.00000       0.00000       0.00000       0.00000       0.00000       0.00000       0.00000       0.00000       0.00000       0.00000
  11  17 3034.4702    4.2387  0.8277 11.4260  0.0002  0.0324   0.1416   0.0748    0.3250   0.0000   441.7523       3.76800       7.00801      -2.52798      0.541008     0.0839930     -0.647451       2.53754      -1.25548       2.12062      0.321056      0.465887     -0.371018   -0.00965548    -0.0475551    -0.0216385    0.00168769    0.00139916   0.000447223   0.000126885   2.79668e-05   1.36249e-05       0.00000       0.00000       0.00000       0.00000       0.00000       0.00000       0.00000       0.00000       0.00000       0.00000       0.00000       0.00000       0.00000       0.00000       4.60754       5.63429       5.73820       5.33020       5.06325       4.23398       3.18589       2.33370       1.72852       1.12308      0.748523      0.429980      0.232769      0.123269     0.0491150     0.0259335    0.00870923    0.00347951    0.00118108   0.000301866   7.03455e-05   1.05534e-05       0.00000       0.00000       0.00000       0.00000       0.00000       0.00000       0.00000       0.00000       0.00000       0.00000       0.00000       0.00000       0.00000       0.00000
  11  18 3173.4557    4.0904  1.0270 11.6889  0.0031  0.0420   0.1265   0.0931    0.2823   0.0000   435.9427      -11.8128       11.0498       3.66065      -3.50384      -4.86572       3.43179       1.82912      -1.92529       1.10406     -0.412250   -0.00168324    0.00533183     -0.182246     0.0860373    0.00136250   -0.00571977   -0.00345253   0.000449368  -0.000130171  -7.29008e-05  -4.86510e-06       0.00000       0.00000       0.00000       0.00000       0.00000       0.00000       0.00000       0.00000       0.00000       0.00000       0.00000       0.00000       0.00000       0.00000       5.39956       6.45843       7.70277       6.76498       5.87091       5.91049       3.62876       2.95193       2.30837       1.36932      0.869912      0.607032      0.258044      0.157328     0.0788300     0.0303348     0.0117791    0.00598507    0.00180820   0.000453440   8.24710e-05   1.40467e-05       0.00000       0.00000       0.00000       0.00000       0.00000       0.00000       0.00000       0.00000       0.00000       0.00000       0.00000       0.00000       0.00000       0.00000
  11  19 3312.2119    3.6731  1.5213 11.1673  0.0021  0.0499   0.0928   0.1074    0.2601   0.0000   428.0236      0.248875       7.32878       6.31118       4.86541      -11.3639       1.06635      -1.42484      -1.60547      -1.01785      0.294422      0.594355      0.339143    -0.0115295     -0.147102     0.0789856     0.0110337  -0.000692157  -0.000655138   0.000376829  -3.62288e-05   7.14698e-07       0.00000       0.00000       0.00000       0.00000       0.00000       0.00000       0.00000       0.00000       0.00000       0.00000       0.00000       0.00000       0.00000       0.00000       8.93097       11.4015       11.5602       10.6428       8.83629       7.38890       5.67850       4.07073       2.77106       1.73130       1.01767      0.561645      0.315741      0.149796     0.0759839     0.0314182     0.0140741    0.00478612    0.00154556   0.000393488   8.75879e-05   1.45436e-05       0.00000       0.00000       0.00000       0.00000       0.00000       0.00000       0.00000       0.00000       0.00000       0.00000       0.00000       0.00000       0.00000       0.00000
  11  20 3451.3614    2.9819  2.3968 10.8142 -0.0080  0.0570   0.0618   0.1399    0.1474   0.0000   422.6399       13.6410       30.8029       3.46159       8.36223      -13.5473      -1.92029      -3.32344       7.32861      -1.25156      -1.49006   -0.00352007     -0.769330     -0.324140    -0.0150523      0.161613   5.34987e-05    -0.0121319  -0.000859963   0.000651819  -0.000248558  -1.73919e-05       0.00000       0.00000       0.00000       0.00000       0.00000       0.00000       0.00000       0.00000       0.00000       0.00000       0.00000       0.00000       0.00000       0.00000       8.71363       10.5878       9.79632       9.49330       8.66251       7.67982       6.23581       4.55217       3.28463       2.14470       1.32416      0.752431      0.409972      0.203182     0.0919414     0.0422963     0.0165214    0.00609770    0.00190851   0.000513372   0.000120554   1.92097e-05       0.00000       0.00000       0.00000       0.00000       0.00000       0.00000       0.00000       0.00000       0.00000       0.00000       0.00000       0.00000       0.00000       0.00000
  11  21 3590.8922    2.4710  3.4049 10.6403 -0.0038  0.0693   0.0441   0.1776    0.1103   0.0000   448.3635       9.42854       28.6698       34.9055     -0.976557      -8.60221     -0.886421       6.52364      -5.53645       3.48677      0.171924      -1.44659      0.787085      0.188467     -0.147465     0.0349544   -0.00587931    -0.0117568   0.000650461  -0.000238782   0.000127405  -3.69306e-05       0.00000       0.00000       0.00000       0.00000       0.00000       0.00000       0.00000       0.00000       0.00000       0.00000       0.00000       0.00000       0.00000       0.00000       9.94101       12.2993       12.7170       12.0971       10.5242       9.02769       6.99536       5.32664       3.63015       2.39857       1.54242      0.869312      0.491607      0.239302      0.126246     0.0516819     0.0222791    0.00746358    0.00253981   0.000679676   0.000144492   2.28772e-05       0.00000       0.00000       0.00000       0.00000       0.00000       0.00000       0.00000       0.00000       0.00000       0.00000       0.00000       0.00000       0.00000       0.00000
  11  22 3730.6714    2.0648  4.7378 10.1118 -0.0020  0.0889   0.0314   0.2159    0.0995   0.0000   432.0622       17.3714      -36.8750       25.3327       29.5893      -5.87772       2.68990      -1.25037      0.528911      0.573583     -0.505818     -0.447075      0.137126      0.438932     -0.333410     0.0495012     0.0109371    0.00950330   -0.00253821   -0.00198872   0.000427519   1.50123e-06       0.00000       0.00000       0.00000       0.00000       0.00000       0.00000       0.00000       0.00000       0.00000       0.00000       0.00000       0.00000       0.00000       0.00000       12.2633       15.6400       16.0066       15.7084       13.3544       11.1682       8.99891       6.66594       4.91502       3.00667       1.83759       1.09205      0.640905      0.327770      0.161021     0.0671230     0.0282258     0.0101817    0.00330055   0.000854953   0.000201882   3.14286e-05       0.00000       0.00000       0.00000       0.00000       0.00000       0.00000       0.00000       0.00000       0.00000       0.00000       0.00000       0.00000       0.00000       0.00000
  11  23 3870.4782    1.7446  6.3628  9.5076 -0.0002  0.1018   0.0235   0.2712    0.1075   0.0000   433.1130       8.79104       32.8734      -9.18345      -7.53298      -9.92373       15.9731       12.3297      -1.59761      -7.22997       1.66041     -0.436642      0.697239      0.390604     -0.139464   -0.00734155    -0.0237768    0.00250118    0.00654846   4.04119e-05  -0.000340263  -2.58410e-05       0.00000       0.00000       0.00000       0.00000       0.00000       0.00000       0.00000       0.00000       0.00000       0.00000       0.00000       0.00000       0.00000       0.00000       14.6274       18.4320       18.2332       17.6427       15.8863       12.9598       10.5319       7.77263       5.71441       3.49430       2.26993       1.29340      0.733342      0.370186      0.183266     0.0756703     0.0310525     0.0110056    0.00376648   0.000954809   0.000230989   3.45242e-05       0.00000       0.00000       0.00000       0.00000       0.00000       0.00000       0.00000       0.00000       0.00000       0.00000       0.00000       0.00000       0.00000       0.00000
  11  24 4010.6511    1.4536  7.6733  9.4157 -0.0016  0.1212   0.0188   0.3243    0.0886   0.0000   445.4169      -32.7833       27.1154       7.28399      0.158911      -8.47235       22.5450      -4.98742       13.6599      -9.88567      -3.12947      0.554177     -0.579297      0.600538      0.368760     0.0461003    -0.0150336   0.000785712   -0.00291349   -0.00305967  -0.000424936  -1.04508e-05       0.00000       0.00000       0.00000       0.00000       0.00000       0.00000       0.00000       0.00000       0.00000       0.00000       0.00000       0.00000       0.00000       0.00000       16.5392       21.5183       21.6345       20.9972       18.3727       15.9056       12.3156       9.02892       6.63982       4.26802       2.75015       1.54612      0.901419      0.446038      0.210256     0.0938721     0.0391393     0.0140262    0.00479776    0.00124095   0.000282525   4.41142e-05       0.00000       0.00000       0.00000       0.00000       0.00000       0.00000       0.00000       0.00000       0.00000       0.00000       0.00000       0.00000       0.00000       0.00000
  11  25 4151.5146    1.2232 10.2285  9.1863 -0.0021  0.1500   0.0150   0.4161    0.0790   0.0000   458.6766       22.0902       37.4476      -14.6019      -46.5959       1.10600      0.460160       14.8600      -13.0298      -2.04271      -1.46171       3.44378     -0.216129      -1.34332      0.445570     0.0428823      0.134262   -0.00837181   -0.00366235   9.47642e-05   1.58263e-05   4.80343e-05       0.00000       0.00000       0.00000       0.00000       0.00000       0.00000       0.00000       0.00000       0.00000       0.00000       0.00000       0.00000       0.00000       0.00000       21.2436       26.5655       26.9800       25.6145       23.3131       19.5488       15.6806       11.6784       8.15874       5.42803       3.52000       1.95240       1.12205      0.567146      0.263965      0.123128     0.0490797     0.0170323    0.00579919    0.00156221   0.000347386   5.09944e-05       0.00000       0.00000       0.00000       0.00000       0.00000       0.00000       0.00000       0.00000       0.00000       0.00000       0.00000       0.00000       0.00000       0.00000
  11  26 4291.8391    1.0390 11.9704  9.0955  0.0011  0.1799   0.0129   0.4994    0.0702   0.0000   409.6664      -5.98521       55.2545      -43.1504       59.6464       18.0088      -2.17473       16.5113      -8.83947       2.23642       1.30531      -1.92125     -0.394369      0.323597    -0.0366053    0.00338088     0.0570016   -0.00631471    -0.0102179    0.00302429   0.000966939  -6.35303e-05       0.00000       0.00000       0.00000       0.00000       0.00000       0.00000       0.00000       0.00000       0.00000       0.00000       0.00000       0.00000       0.00000       0.00000       24.6524       30.9653       31.9249       29.9061       27.8900       22.4380       19.1143       13.8703       10.0119       6.55215       4.06035       2.40179       1.34003      0.681242      0.337201      0.143733     0.0603690     0.0215910    0.00689997    0.00191206   0.000446521   6.07446e-05       0.00000       0.00000       0.00000       0.00000       0.00000       0.00000       0.00000       0.00000       0.00000       0.00000       0.00000       0.00000       0.00000       0.00000
  12  10 2093.5912    0.6811  0.6229  9.0947 -0.0105  0.0361   0.0269   0.0686    0.1263   0.0000   440.2674     -0.281718       7.47340      -5.45398       7.91954       11.0754      -2.33010      -2.58651       1.51905      0.859983     -0.893434      -1.02437     -0.231841     0.0873278     0.0497575    -0.0348214    -0.0170720     0.0105014    0.00232400   -0.00115849  -0.000526672   9.53997e-06   1.16270e-05   1.02253e-06       0.00000       0.00000       0.00000       0.00000       0.00000       0.00000       0.00000       0.00000       0.00000       0.00000       0.00000       0.00000       4.67604       5.84278       6.46935       6.25357       5.38324       4.71437       3.41206       2.91495       1.90103       1.57592      0.820200      0.554003      0.369984      0.206006      0.101373     0.0555277     0.0184749     0.0108436    0.00376077    0.00128243   0.000363902   0.000108209   1.75557e-05   2.99539e-06       0.00000       0.00000       0.00000       0.00000       0.00000       0.00000       0.00000       0.00000       0.00000       0.00000       0.00000       0.00000
  12  13 2515.4096    1.8178  0.8857  9.9904 -0.0040  0.0331   0.0582   0.0806    0.2904   0.0000   434.4279      -7.47426       6.92340       4.58555     -0.869030      -1.07888      -2.52578      -3.01121       2.84635     -0.268468      -1.50404      -1.09577    -0.0820926     0.0742256    -0.0493668    -0.0538056    -0.0111540    0.00654978   0.000434855  -0.000877664   0.000234476   6.33311e-05   1.06507e-05  -6.81900e-07       0.00000       0.00000       0.00000       0.00000       0.00000       0.00000       0.00000       0.00000       0.00000       0.00000       0.00000       0.00000       4.30919       5.22254       5.60789       5.12087       4.59091       4.19756       3.28357       2.70042       1.98610       1.29458      0.858063      0.519472      0.283664      0.176222     0.0837687     0.0429347     0.0190910    0.00830341    0.00286438    0.00113521   0.000336509   8.57187e-05   1.65229e-05   2.52583e-06       0.00000       0.00000       0.00000       0.00000       0.00000       0.00000       0.00000       0.00000       0.00000       0.00000       0.00000       0.00000
  12  14 2654.5682    2.3149  0.9262 10.8056 -0.0056  0.0421   0.0779   0.0782    0.2791   0.0000   438.2186       8.97410       2.00421      -1.97949      -6.00863       1.05848      -3.80325       4.65650       1.87544       2.45163     -0.434934      0.356807      0.122708      0.187898    -0.0966313    -0.0284301    0.00753844  -0.000224789   -0.00581460  -0.000550510  -7.07933e-05   7.85201e-05  -2.51449e-05  -9.11115e-07       0.00000       0.00000       0.00000       0.00000       0.00000       0.00000       0.00000       0.00000       0.00000       0.00000       0.00000       0.00000       6.37473       7.12951       7.16421       7.98140       7.45954       5.31013       3.78127       3.33417       2.72648       1.74327      0.911357      0.552393      0.412118      0.256623      0.135818     0.0620500     0.0232497    0.00920259    0.00337155    0.00108970   0.000329905   7.70173e-05   1.78531e-05   2.66023e-06       0.00000       0.00000       0.00000       0.00000       0.00000       0.00000       0.00000       0.00000       0.00000       0.00000       0.00000       0.00000
  12  15 2794.4081    2.9735  0.9144 10.9272  0.0043  0.0567   0.0962   0.0731    0.2956   0.0000   427.7634      -3.74500       19.8907       1.68759       2.62488      -11.1053      -8.06884       3.37861       3.63268      -2.09829      -1.12125      0.435985      0.209715    -0.0296646    -0.0569687     0.0317731   -0.00998420    0.00149541   -0.00315952   -0.00101419  -9.96777e-05   1.21269e-05   3.03986e-06  -5.17266e-06       0.00000       0.00000       0.00000       0.00000       0.00000       0.00000       0.00000       0.00000       0.00000       0.00000       0.00000       0.00000       5.94364       8.26878       10.4124       6.05648       9.57553       5.72569       4.86975       5.05173       1.93545       2.55110       1.39320      0.666042      0.689278      0.209779      0.162173     0.0969922     0.0197709     0.0178667    0.00688669    0.00104395   0.000714232   0.000231496   3.78669e-05   3.27165e-06       0.00000       0.00000       0.00000       0.00000       0.00000       0.00000       0.00000       0.00000       0.00000       0.00000       0.00000       0.00000
  12  16 2934.2990    3.6875  0.8761 10.8643 -0.0067  0.0355   0.1155   0.0775    0.4117   0.0000   438.3876      -3.23964       13.8374       3.96938     -0.582029      0.593658     -0.803111     -0.694771      0.658200      -1.74041     -0.180456     -0.271200      0.314951    -0.0104197    -0.0418180    -0.0325458     0.0292666   -0.00222105   -0.00557571  -0.000413366   7.17134e-05  -4.82128e-05  -8.32206e-06  -6.49378e-06       0.00000       0.00000       0.00000       0.00000       0.00000       0.00000       0.00000       0.00000       0.00000       0.00000       0.00000       0.00000       4.73845       6.27154       5.50155       6.04695       5.36586       4.90478       3.53477       2.60129       1.99953       1.36579      0.993969      0.591227      0.366167      0.187378     0.0959132     0.0437265     0.0195324    0.00787044    0.00316067    0.00102877   0.000355241   8.02309e-05   1.88808e-05   3.45809e-06       0.00000       0.00000       0.00000       0.00000       0.00000       0.00000       0.00000       0.00000       0.00000       0.00000       0.00000       0.00000
  12  17 3073.6935    4.0784  0.8950 11.9290  0.0058  0.0305   0.1311   0.0815    0.2343   0.0000   433.0901       6.19063       8.72131       2.25263       2.95307      -1.43856      -8.61277      0.212317       2.12795      -2.54504    -0.0696840    -0.0134032      0.174660      0.136435     0.0166873    -0.0226534    -0.0183238   0.000261993   -0.00259303   0.000155998   0.000285381  -1.10438e-05   6.20934e-06   1.27465e-06       0.00000       0.00000       0.00000       0.00000       0.00000       0.00000       0.00000       0.00000       0.00000       0.00000       0.00000       0.00000       4.09028       4.90742       4.91600       4.92012       4.55483       3.80493       3.09673       2.41301       1.74541       1.19572      0.806827      0.488240      0.289683      0.165570     0.0828334     0.0413252     0.0179389    0.00764565    0.00268246   0.000954391   0.000302390   7.69170e-05   1.64071e-05   2.48631e-06       0.00000       0.00000       0.00000       0.00000       0.00000       0.00000       0.00000       0.00000       0.00000       0.00000       0.00000       0.00000
  12  18 3213.1724    3.9660  1.1715 11.8208 -0.0074  0.0396   0.1121   0.0930    0.2496   0.0000   440.4063       6.99827       6.11454       1.24835     -0.247607      -1.60923      0.779541      -2.08710     -0.711103     -0.498989      0.516813     -0.301054      0.340698      0.297329     0.0437092     0.0397979    -0.0158329    0.00768212    0.00278657  -0.000368639  -0.000118856   0.000146448  -2.20740e-05  -4.42194e-06       0.00000       0.00000       0.00000       0.00000       0.00000       0.00000       0.00000       0.00000       0.00000       0.00000       0.00000       0.00000       5.08559       6.13873       6.83729       6.37739       6.01557       4.94662       3.80451       3.06807       2.14889       1.55232       1.00064      0.603367      0.395667      0.202513      0.111814     0.0530248     0.0234197    0.00982236    0.00398979    0.00124765   0.000422536   0.000111244   2.20370e-05   2.99840e-06       0.00000       0.00000       0.00000       0.00000       0.00000       0.00000       0.00000       0.00000       0.00000       0.00000       0.00000       0.00000
  12  19 3352.5839    3.4179  1.6848 11.2670 -0.0075  0.0466   0.0789   0.1131    0.1839   0.0000   441.0632      -5.20594      -3.81257      -13.0801       2.10657      -4.44803      -10.0196     -0.660028       4.19789     -0.157062      -1.28317     0.0441550     -0.174406      0.125804      0.110189    -0.0473019   -0.00697780   -0.00380193    0.00117165   -0.00100855  -0.000265710  -6.69861e-05  -5.73043e-05  -1.90157e-06       0.00000       0.00000       0.00000       0.00000       0.00000       0.00000       0.00000       0.00000       0.00000       0.00000       0.00000       0.00000       6.08895       7.64546       8.24260       7.72215       6.56659       5.97858       4.79700       3.75964       2.70808       1.74177       1.24639      0.693293      0.403873      0.238913      0.117750     0.0547601     0.0293543     0.0117027    0.00433020    0.00156425   0.000507396   0.000117699   2.46035e-05   3.73770e-06       0.00000       0.00000       0.00000       0.00000       0.00000       0.00000       0.00000       0.00000       0.00000       0.00000       0.00000       0.00000
  12  20 3492.3063    2.9287  2.4773 10.7832 -0.0068  0.0575   0.0563   0.1361    0.1487   0.0000   443.9416      0.627873       22.7515      -13.0488      -9.28232       11.1520       3.73081      -5.83267       2.71693       3.33217      -2.89635      0.635895      0.557688      0.231793    0.00778571    -0.0238930    -0.0642192   -0.00188237     0.0111742   0.000377991   0.000113212  -0.000270253   6.63689e-06   6.19613e-06       0.00000       0.00000       0.00000       0.00000       0.00000       0.00000       0.00000       0.00000       0.00000       0.00000       0.00000       0.00000       7.81607       9.54489       9.89803       9.97423       8.82027       7.12169       5.91402       4.47257       3.25005       2.27914       1.44597      0.880842      0.546635      0.307815      0.159917     0.0782326     0.0344507     0.0149079    0.00557148    0.00180046   0.000541478   0.000146273   3.12537e-05   4.54858e-06       0.00000       0.00000       0.00000       0.00000       0.00000       0.00000       0.00000       0.00000       0.00000       0.00000       0.00000       0.00000
  12  21 3632.2221    2.3691  3.7113 10.2904  0.0025  0.0691   0.0379   0.1797    0.1030   0.0000   440.0866      -5.90696       18.3786       4.92081       2.36176     -0.221186       1.88034      -11.6637      -6.45423      0.654955       3.71788      0.273474     -0.363581     -0.488639   -0.00196956      0.129346    -0.0150610    -0.0178960   -0.00233275    0.00139605  -0.000867382  -0.000339578   5.51878e-05   3.21542e-08       0.00000       0.00000       0.00000       0.00000       0.00000       0.00000       0.00000       0.00000       0.00000       0.00000       0.00000       0.00000       9.03560       10.7320       11.2856       11.3081       10.0637       8.79587       6.77942       5.56810       3.89000       2.76248       1.77253       1.15558      0.655615      0.371790      0.194312     0.0950338     0.0430151     0.0172533    0.00656267    0.00231664   0.000677846   0.000185704   3.49885e-05   5.55387e-06       0.00000       0.00000       0.00000       0.00000       0.00000       0.00000       0.00000       0.00000       0.00000       0.00000       0.00000       0.00000
  12  22 3772.3623    1.9614  5.0965 10.0453 -0.0019  0.0874   0.0280   0.2217    0.0905   0.0000   438.5820      -26.8823       21.3860      -2.53506      -8.84043       12.7832       5.41819       1.81923      -3.02740       1.38364    -0.0794564     -0.974093     0.0160659    0.00956112    -0.0514462    -0.0101833    0.00555369     0.0423864   -0.00608395   -0.00321461   -0.00103782   0.000180835   4.03410e-05   3.78016e-06       0.00000       0.00000       0.00000       0.00000       0.00000       0.00000       0.00000       0.00000       0.00000       0.00000       0.00000       0.00000       11.1483       14.4212       14.6483       14.2413       12.7118       11.3464       8.80183       7.04739       5.04961       3.51943       2.28454       1.41337      0.830743      0.470102      0.233815      0.120636     0.0504120     0.0230451    0.00836496    0.00302653   0.000926594   0.000244543   4.91743e-05   7.66638e-06       0.00000       0.00000       0.00000       0.00000       0.00000       0.00000       0.00000       0.00000       0.00000       0.00000       0.00000       0.00000
  12  23 3912.5466    1.6646  7.1571  9.5810 -0.0018  0.1054   0.0207   0.2894    0.0843   0.0000   446.4222      -16.7841       41.1460      -8.30632      -6.75958      -2.09507       8.86559      -8.18753       12.5602       4.86962       3.76135       1.19284       1.44506      -1.36341      0.223902     0.0542910    -0.0966932     0.0123385    -0.0132137    0.00456622  -0.000649552   0.000525742  -6.88991e-05  -2.65331e-06       0.00000       0.00000       0.00000       0.00000       0.00000       0.00000       0.00000       0.00000       0.00000       0.00000       0.00000       0.00000       14.0229       17.4330       18.4291       16.9833       15.8128       13.4721       11.0295       8.69934       6.30015       4.23111       2.84505       1.69519       1.00503      0.559273      0.283615      0.145210     0.0624742     0.0277360    0.00999674    0.00355774    0.00113110   0.000290580   5.99481e-05   8.08418e-06       0.00000       0.00000       0.00000       0.00000       0.00000       0.00000       0.00000       0.00000       0.00000       0.00000       0.00000       0.00000
  12  24 4053.3222    1.3948  8.5195  9.4154 -0.0005  0.1264   0.0169   0.3323    0.0770   0.0000   452.0494      -24.4761      -11.3352       23.5390       17.8245      -27.2603      -8.45062      0.491274       1.03224      -4.47622      0.476962      0.136092     0.0291979      0.218158    -0.0909664      0.309821   -0.00706706    0.00273784     0.0130008    0.00306059   0.000711038  -3.49763e-05  -8.59946e-05  -5.67319e-06       0.00000       0.00000       0.00000       0.00000       0.00000       0.00000       0.00000       0.00000       0.00000       0.00000       0.00000       0.00000       15.7274       20.7499       20.4168       21.1042       18.4056       16.0021       12.7957       10.1086       7.34330       5.01229       3.40113       2.00894       1.24840      0.680009      0.357685      0.174920     0.0783907     0.0334149     0.0126001    0.00420344    0.00137600   0.000345275   7.47311e-05   1.17567e-05       0.00000       0.00000       0.00000       0.00000       0.00000       0.00000       0.00000       0.00000       0.00000       0.00000       0.00000       0.00000
  12  25 4193.9211    1.1608 10.8743  9.1403 -0.0033  0.1529   0.0136   0.4419    0.0746   0.0000   450.4001       18.5061       7.80238      -10.8816      -16.1824      -13.2787       20.6658      -7.08818      -18.1928       11.9041       6.23491       3.86747      -1.22617      -1.19384      0.164697    -0.0847237    -0.0112791    0.00360408   0.000220734   -0.00168762   -0.00100491   0.000440990   7.77419e-05  -1.34611e-06       0.00000       0.00000       0.00000       0.00000       0.00000       0.00000       0.00000       0.00000       0.00000       0.00000       0.00000       0.00000       19.5945       24.5573       25.7473       25.2816       22.9108       19.0163       16.0055       12.2087       8.80080       5.99787       4.15002       2.56980       1.48429      0.816770      0.434827      0.215196      0.100937     0.0412005     0.0155414    0.00531648    0.00165337   0.000424017   9.09581e-05   1.27057e-05       0.00000       0.00000       0.00000       0.00000       0.00000       0.00000       0.00000       0.00000       0.00000       0.00000       0.00000       0.00000
  12  26 4335.1896    0.9748 12.7829  9.1053 -0.0032  0.1881   0.0115   0.5078    0.0638   0.0000   428.6060      -2.96593       21.6224      -4.14233       10.6356       13.7376       8.47810      -16.1738       7.54024      -4.60964      -8.87693       3.79470      -1.85025     -0.111607      0.178209      0.330523     0.0357639     0.0564383    -0.0217808    -0.0151000    0.00233319   0.000600795  -0.000152769  -1.79042e-05       0.00000       0.00000       0.00000       0.00000       0.00000       0.00000       0.00000       0.00000       0.00000       0.00000       0.00000       0.00000       23.6375       29.9876       31.6296       30.3190       27.6548       23.7427       19.6024       14.9965       11.1248       7.71639       5.13450       3.22623       1.88956       1.07334      0.548135      0.279423      0.122585     0.0542685     0.0200926    0.00717882    0.00213804   0.000546522   0.000113525   1.57853e-05       0.00000       0.00000       0.00000       0.00000       0.00000       0.00000       0.00000       0.00000       0.00000       0.00000       0.00000       0.00000
  13   9 1983.7537    0.5160  0.5823  8.9410 -0.0079  0.0498   0.0213   0.0826    0.1024   0.0000   434.6708      -7.48341       14.5383     -0.890456       3.28090       6.61415      -1.61326       4.87143      0.201179     -0.278026     -0.975449      0.910248      0.212152     -0.235874    -0.0775531    -0.0130871     0.0112458    0.00628378   -0.00930289   -0.00170387  -0.000309329  -0.000190624  -3.20516e-05   3.59343e-05   2.76342e-06  -5.76610e-07       0.00000       0.00000       0.00000       0.00000       0.00000       0.00000       0.00000       0.00000       0.00000       0.00000       6.48048       8.35607       5.40394       5.06592       6.35477       7.12314       5.37529       4.35403       2.67321       2.08408       1.69846       1.14816      0.730700      0.371669      0.180542     0.0803030     0.0332738     0.0157133    0.00629990    0.00250782   0.000914423   0.000282827   8.61825e-05   2.20313e-05   4.86390e-06   6.97835e-07       0.00000       0.00000       0.00000       0.00000       0.00000       0.00000       0.00000       0.00000       0.00000       0.00000
  13  12 2411.7894    1.3412  0.9940 10.1031  0.0047  0.0483   0.0419   0.0905    0.1680   0.0000   442.5463       7.12073       16.6990      -4.91751      -6.55298       11.3366      -4.59542     -0.223066      -3.39959       1.73005     -0.719751      0.156396      -1.14470      0.161464     0.0859400    -0.0266825    -0.0437956     0.0151326   -0.00371370   -0.00238124   -0.00148836   0.000239383  -7.78939e-05  -2.86779e-05   2.05826e-07   5.22214e-07       0.00000       0.00000       0.00000       0.00000       0.00000       0.00000       0.00000       0.00000       0.00000       0.00000       6.93052       8.59670       7.67306       7.16273       6.09010       6.19881       5.74191       4.83983       3.77236       2.76472       1.54614      0.958555      0.523185      0.330118      0.160640     0.0918656     0.0406965     0.0180934    0.00761691    0.00335665    0.00108735   0.000408069   8.69459e-05   3.02201e-05   5.45336e-06   9.34994e-07       0.00000       0.00000       0.00000       0.00000       0.00000       0.00000       0.00000       0.00000       0.00000       0.00000
  13  14 2691.5600    2.4574  0.9006 10.1739 -0.0042  0.0362   0.0796   0.0749    0.4072   0.0000   440.9561       4.58288       6.40625     -0.977737      -2.36673       10.1292      -3.61894       1.61728     -0.416544      0.869803      -2.45954      0.405221     -0.335856     -0.193664     0.0188621      0.204073   -0.00342174    0.00122182    0.00556866   -0.00258597  -0.000326234   5.19976e-05   9.21323e-05   2.97473e-05  -7.91739e-06  -2.54134e-07       0.00000       0.00000       0.00000       0.00000       0.00000       0.00000       0.00000       0.00000       0.00000       0.00000       4.48720       5.15072       5.13659       5.98893       4.97130       3.90574       3.73834       3.14933       2.35266       1.43504       1.09798      0.739377      0.439051      0.231920      0.127477     0.0803153     0.0405226     0.0193953    0.00773037    0.00281949   0.000947116   0.000309751   8.95591e-05   2.09238e-05   5.01200e-06   7.16314e-07       0.00000       0.00000       0.00000       0.00000       0.00000       0.00000       0.00000       0.00000       0.00000       0.00000
  13  16 2972.5017    3.8043  0.7253 12.0012 -0.0082  0.0316   0.1347   0.0629    0.2127   0.0000   438.3082      -7.74989       13.3063       6.09339       7.98492      -2.90106       1.92882       4.31552     -0.918963     0.0734382      0.444780     0.0446886      0.265144     0.0935651    -0.0543793     0.0205027     0.0180359    -0.0351928    0.00728495   -0.00287543    0.00124477   0.000151318  -7.30442e-05  -4.44957e-06   5.64233e-07  -1.41430e-06       0.00000       0.00000       0.00000       0.00000       0.00000       0.00000       0.00000       0.00000       0.00000       0.00000       4.58702       5.97424       6.32589       5.98068       5.24912       4.45551       3.55920       2.80409       1.85854       1.36581      0.908722      0.564946      0.346218      0.192993      0.101208     0.0545652     0.0254326     0.0130516    0.00526176    0.00226150   0.000760385   0.000239913   7.38951e-05   1.92098e-05   3.45332e-06   5.50890e-07       0.00000       0.00000       0.00000       0.00000       0.00000       0.00000       0.00000       0.00000       0.00000       0.00000
  13  17 3112.3799    4.0915  0.9288 11.8627 -0.0072  0.0345   0.1215   0.0724    0.2482   0.0000   442.0179      0.457707       10.1013      -7.19976      0.341495       1.70553     -0.347584      -1.53225      0.428968     -0.435254      0.125931      0.685885     0.0863656      0.103077     0.0344708    -0.0898986     0.0178140    -0.0120228   -0.00570116    0.00124176    0.00144064   0.000115256  -0.000188138   1.45222e-05   2.37830e-06  -1.94014e-07       0.00000       0.00000       0.00000       0.00000       0.00000       0.00000       0.00000       0.00000       0.00000       0.00000       3.88174       5.38401       5.07794       5.31308       4.49060       4.27819       3.40766       2.65487       2.03742       1.49186      0.971677      0.639854      0.403395      0.227963      0.127980     0.0672273     0.0321911     0.0149667    0.00625043    0.00270227    0.00102589   0.000324798   9.55988e-05   2.31528e-05   4.85629e-06   8.13180e-07       0.00000       0.00000       0.00000       0.00000       0.00000       0.00000       0.00000       0.00000       0.00000       0.00000
  13  18 3252.2396    3.7265  1.2117 12.0605 -0.0030  0.0423   0.1011   0.0939    0.1963   0.0000   433.8608       1.55870       19.1993      -1.79167      -5.83269      0.880838     -0.890869      0.375473      -1.84219      -1.63231      0.242533     -0.245547    -0.0150268      0.137938    -0.0893251    -0.0118633     0.0480046    -0.0223740   -0.00565736  -0.000242469   0.000806547  -0.000662578  -0.000107158  -1.23106e-05   2.53933e-06  -5.89698e-07       0.00000       0.00000       0.00000       0.00000       0.00000       0.00000       0.00000       0.00000       0.00000       0.00000       5.67204       6.08868       6.02540       6.52924       6.78427       5.51157       3.85685       3.24864       2.69529       1.96928       1.28492      0.750606      0.545087      0.342764      0.197905      0.102868     0.0490124     0.0184560    0.00822114    0.00300355    0.00108816   0.000346301   0.000112955   2.59007e-05   5.01661e-06   6.95665e-07       0.00000       0.00000       0.00000       0.00000       0.00000       0.00000       0.00000       0.00000       0.00000       0.00000
  13  19 3392.2319    3.2748  1.9167 11.2149 -0.0071  0.0511   0.0685   0.1129    0.1507   0.0000   435.9629      -1.03802       13.1864       9.71163       10.6335      -2.45977     -0.696310      0.994743       3.11742       1.59388      0.916245      -1.93646     0.0481209    -0.0799735     -0.203618     -0.197713    -0.0483213     0.0304536    -0.0136365    0.00777686   -0.00104921  -0.000484909  -0.000205058   2.03726e-05   1.20584e-06   1.16404e-06       0.00000       0.00000       0.00000       0.00000       0.00000       0.00000       0.00000       0.00000       0.00000       0.00000       5.85851       7.91664       7.73166       7.81902       7.25561       6.21741       5.17110       4.09423       2.85525       2.26601       1.47201      0.949266      0.628626      0.335003      0.208834     0.0975929     0.0499993     0.0232987     0.0101603    0.00396692    0.00158790   0.000430913   0.000143316   3.81300e-05   7.46537e-06   1.12280e-06       0.00000       0.00000       0.00000       0.00000       0.00000       0.00000       0.00000       0.00000       0.00000       0.00000
  13  20 3532.4568    2.7936  2.9126 10.4800 -0.0016  0.0581   0.0470   0.1395    0.1285   0.0000   434.9054      -9.95888       17.6481      -3.68182     -0.648100      -5.70450      0.256865       8.73179      0.312651      -4.06764     -0.441829    -0.0471319       1.56046     -0.599993     0.0718212     0.0210173    -0.0918645    -0.0139969    0.00535449    0.00247390   0.000992288   0.000189283   0.000190569  -1.28166e-05  -5.30964e-06  -2.74114e-07       0.00000       0.00000       0.00000       0.00000       0.00000       0.00000       0.00000       0.00000       0.00000       0.00000       6.98124       8.62885       8.93125       8.86182       8.22466       7.36788       5.75575       4.74909       3.43274       2.54811       1.71823       1.13805      0.695430      0.418240      0.224555      0.120890     0.0563047     0.0273244     0.0110091    0.00464016    0.00160664   0.000564307   0.000162234   4.18895e-05   7.81036e-06   1.17414e-06       0.00000       0.00000       0.00000       0.00000       0.00000       0.00000       0.00000       0.00000       0.00000       0.00000
  13  21 3673.0212    2.2905  4.1517 10.2684 -0.0024  0.0731   0.0340   0.1838    0.0931   0.0000   442.7700      -5.50579       21.8866       12.7589       16.8827     0.0448217      -2.02348      -7.30821      -5.75055       1.99981       1.09252      -2.25972      0.999041      0.126640     -0.299381     -0.146489      0.187633    -0.0213398    0.00556494   -0.00356884    0.00199701   -0.00148440   0.000106782   2.24581e-05  -5.71811e-06  -3.00820e-06       0.00000       0.00000       0.00000       0.00000       0.00000       0.00000       0.00000       0.00000       0.00000       0.00000       9.25462       11.5762       12.0642       12.0776       11.2834       9.32808       7.33497       6.03151       4.59511       3.22007       2.09337       1.40229      0.850846      0.523610      0.294726      0.158093     0.0794925     0.0344558     0.0149005    0.00558150    0.00207805   0.000710372   0.000201002   5.22555e-05   1.01476e-05   1.42638e-06       0.00000       0.00000       0.00000       0.00000       0.00000       0.00000       0.00000       0.00000       0.00000       0.00000
  13  22 3813.6091    1.8487  5.9480  9.7721 -0.0020  0.0904   0.0235   0.2423    0.0828   0.0000   417.6207      -14.4095       20.4877       9.25251      -14.5282       8.30883      -3.20263      -8.66807       2.09631       2.78563       2.09881     -0.866961     -0.175581     -0.400906      -1.26957     -0.180549      0.255462  -0.000175865    -0.0223918    0.00540816  -0.000779470   -0.00112240   0.000424446  -0.000119068  -6.31719e-06  -1.04407e-06       0.00000       0.00000       0.00000       0.00000       0.00000       0.00000       0.00000       0.00000       0.00000       0.00000       10.6820       13.6728       14.4398       14.0668       13.1875       10.9939       9.46076       7.24553       5.57606       3.96521       2.67149       1.75099       1.08025      0.630987      0.364118      0.185143     0.0922663     0.0434049     0.0184232    0.00736075    0.00276525   0.000894721   0.000260666   6.65727e-05   1.40858e-05   1.82063e-06       0.00000       0.00000       0.00000       0.00000       0.00000       0.00000       0.00000       0.00000       0.00000       0.00000
  13  23 3954.0384    1.5830  7.3625  9.5009  0.0011  0.1042   0.0188   0.2863    0.0789   0.0000   444.2064      -12.6973       4.68115       35.7601       37.8463      -20.9731      -10.1717      -1.88424       14.1125     0.0944695      -4.61646     -0.273949      0.587467      0.341223      -1.48679      0.167761      0.181165    -0.0258487    0.00450174    -0.0106252    0.00275980    0.00243949  -0.000277939   0.000108657  -1.83454e-05   2.00955e-06       0.00000       0.00000       0.00000       0.00000       0.00000       0.00000       0.00000       0.00000       0.00000       0.00000       12.6011       15.9570       16.8600       16.4455       15.1326       13.1453       10.7070       8.51953       6.40304       4.54576       3.14643       2.02486       1.25841      0.743813      0.417351      0.216216      0.109168     0.0494260     0.0220525    0.00854517    0.00316439    0.00105397   0.000307438   7.53381e-05   1.50449e-05   2.08323e-06       0.00000       0.00000       0.00000       0.00000       0.00000       0.00000       0.00000       0.00000       0.00000       0.00000
  13  24 4095.1403    1.2999  9.2786  9.3386 -0.0046  0.1314   0.0149   0.3517    0.0694   0.0000   432.6605      -17.1900       18.1083     -0.327931       39.6966       31.5260       5.91338       3.78680      -1.13980      -7.22057       2.20113      -3.58201       1.83142       2.01978      -1.04111     -0.585404    -0.0306924     0.0451349    -0.0504585   0.000997165     0.0153381    0.00281651   -0.00145992   4.35101e-05   3.33516e-05  -3.07015e-06       0.00000       0.00000       0.00000       0.00000       0.00000       0.00000       0.00000       0.00000       0.00000       0.00000       15.1190       20.0711       19.7858       19.6316       18.3769       16.0797       13.8635       10.9074       8.29468       5.89982       4.15982       2.59354       1.64518      0.950301      0.519941      0.276635      0.132528     0.0632887     0.0267355     0.0111854    0.00395016    0.00131518   0.000403446   9.93690e-05   2.10334e-05   2.88620e-06       0.00000       0.00000       0.00000       0.00000       0.00000       0.00000       0.00000       0.00000       0.00000       0.00000
  13  25 4236.4483    1.1218 11.8274  9.0707 -0.0000  0.1581   0.0122   0.4440    0.0674   0.0000   434.3690       57.9508       5.66073       12.1067       13.0921       20.9344      -38.1826      -12.4863      -4.23532       4.99589      -3.44234      -2.18173      -1.22858      0.304229     -0.170153      -1.00628     -0.174662     0.0590336    -0.0202058    0.00504314    0.00285480   -0.00227850  -0.000677329   0.000378683  -3.40854e-06   5.36941e-06       0.00000       0.00000       0.00000       0.00000       0.00000       0.00000       0.00000       0.00000       0.00000       0.00000       18.6713       24.0374       24.6913       24.7144       22.7804       20.0215       16.4394       12.8756       9.64302       6.94135       4.87201       3.17617       2.01221       1.14689      0.658888      0.333747      0.171592     0.0770185     0.0345007     0.0131853    0.00503923    0.00160361   0.000484810   0.000118657   2.39062e-05   3.36151e-06       0.00000       0.00000       0.00000       0.00000       0.00000       0.00000       0.00000       0.00000       0.00000       0.00000
  13  26 4377.4960    0.9546 14.5751  9.0567 -0.0023  0.2108   0.0101   0.5579    0.0570   0.0000   393.4042       4.73633       117.639      -54.4125       33.4531       1.59334       23.8232       20.9926      -15.0484      -9.35498       9.76550       13.1819       2.48273      -3.44550      -1.09128     0.0949651      0.258316    -0.0476342     0.0102028    -0.0208817   -0.00393496   0.000672251   0.000449220  -0.000163102  -3.82852e-05   2.23218e-06       0.00000       0.00000       0.00000       0.00000       0.00000       0.00000       0.00000       0.00000       0.00000       0.00000       24.8172       32.9314       34.3894       32.5451       31.1903       26.0845       22.6880       17.0412       13.1432       9.48976       6.47251       4.20898       2.64072       1.55171      0.859325      0.460248      0.221449      0.106420     0.0448004     0.0188286    0.00679298    0.00223668   0.000647105   0.000164232   3.41593e-05   4.28136e-06       0.00000       0.00000       0.00000       0.00000       0.00000       0.00000       0.00000       0.00000       0.00000       0.00000
  13  27 4519.6757    0.7780 15.6689  9.0378 -0.0079  0.2518   0.0086   0.6385    0.0487   0.0000   484.1218       7.33354      -23.6616      -22.3535       14.3830       22.1832       6.26298      -61.7522      -48.2578       3.48643      -31.0340       4.40415       4.23531       3.81668     -0.855828      -1.32134     0.0272721      0.114468    -0.0266373    -0.0521657    -0.0134046    0.00336617    0.00202573  -1.15879e-05  -1.99932e-06  -2.01004e-06       0.00000       0.00000       0.00000       0.00000       0.00000       0.00000       0.00000       0.00000       0.00000       0.00000       29.0476       37.6701       39.2206       38.0522       36.1652       30.8911       26.8171       20.5632       15.7573       11.4204       7.95270       5.20445       3.23757       1.92511       1.08060      0.564051      0.278392      0.132637     0.0572535     0.0230534    0.00844657    0.00276365   0.000795163   0.000197798   4.04409e-05   5.22299e-06       0.00000       0.00000       0.00000       0.00000       0.00000       0.00000       0.00000       0.00000       0.00000       0.00000
  14   9 2016.9985    0.6503  0.4619  9.1402 -0.0068  0.0288   0.0270   0.0552    0.0943   0.0000   434.0166      0.113841       13.7940       1.76994      -7.75751      -2.01377       2.93806      0.932017      -2.63307     -0.161107       1.49317      0.113180     -0.144421     -0.255753     0.0855612    -0.0442806   -0.00722255     0.0146051   -0.00946133   -0.00382186   0.000103902  -0.000251008  -0.000264911  -4.40305e-05   2.34514e-05   3.10511e-06  -8.99965e-07   8.40405e-08       0.00000       0.00000       0.00000       0.00000       0.00000       0.00000       0.00000       0.00000       3.07410       4.06956       3.92447       3.84292       4.16267       3.39439       3.08116       2.14072       1.82005       1.33838       1.01432      0.620505      0.452134      0.249521      0.167989     0.0840614     0.0444735     0.0226841    0.00794796    0.00492675    0.00154318   0.000730968   0.000266920   6.88889e-05   2.39502e-05   5.36268e-06   1.20594e-06   1.44068e-07       0.00000       0.00000       0.00000       0.00000       0.00000       0.00000       0.00000       0.00000
  14  10 2162.5236    0.8267  0.6905  9.3496 -0.0146  0.0372   0.0296   0.0687    0.1419   0.0000   440.2676       3.42780       17.1309      0.422222       1.01603      -2.78837       2.77399       2.49318      -3.50307     -0.111538      0.890982      0.119944      0.611875      0.172632    -0.0763141     -0.116943     0.0169805    0.00660045    0.00490828   -0.00263990   -0.00385739  -0.000329775   0.000667103  -0.000110952   2.41147e-05   9.16345e-07  -1.84663e-06   6.37263e-08       0.00000       0.00000       0.00000       0.00000       0.00000       0.00000       0.00000       0.00000       4.46531       6.38483       6.67603       5.84120       5.90777       4.59846       4.36605       3.38548       2.43367       1.99313       1.10298      0.909624      0.490864      0.303528      0.190989     0.0895789     0.0528197     0.0254616     0.0107956    0.00583293    0.00212080   0.000804255   0.000357725   9.61043e-05   2.44629e-05   8.68992e-06   1.59305e-06   1.63065e-07       0.00000       0.00000       0.00000       0.00000       0.00000       0.00000       0.00000       0.00000
  14  12 2446.6679    1.5905  0.9915  9.8272 -0.0073  0.0354   0.0454   0.0765    0.2363   0.0000   438.3882       5.14400       16.6641      -3.32630       3.33629       4.20451       3.38313      0.904104     -0.908350      -1.66096      -1.35816    -0.0227647      0.580320     -0.154211     -0.305927    -0.0253172     0.0178608   -0.00960829    -0.0151401    -0.0110764    0.00372558   5.71700e-05  -0.000168892  -8.99016e-05  -7.69560e-06  -1.02969e-06   2.12086e-07   8.35651e-08       0.00000       0.00000       0.00000       0.00000       0.00000       0.00000       0.00000       0.00000       4.24563       5.29063       5.61680       5.27965       4.75380       4.20238       3.85715       3.18104       2.43943       1.78665       1.23571      0.789616      0.511296      0.294530      0.169630     0.0950959     0.0493018     0.0258957     0.0120054    0.00554530    0.00222483   0.000881399   0.000291938   9.14710e-05   2.62438e-05   6.18059e-06   1.20591e-06   1.55500e-07       0.00000       0.00000       0.00000       0.00000       0.00000       0.00000       0.00000       0.00000
  14  14 2728.1102    2.5615  0.9509 10.8574 -0.0071  0.0381   0.0793   0.0748    0.2761   0.0000   444.2992      0.369120       8.35158     -0.965561      -7.83923     -0.566542      0.247793      -1.99241      0.110565      -1.74868      0.712156       1.21476      0.256796     0.0309737     -0.158579     -0.107446   -0.00116280     0.0505331     0.0283831   1.87375e-05   -0.00178639   0.000668025   0.000180152  -5.81823e-05   2.21337e-05  -3.99908e-06  -2.08633e-06  -4.26532e-08       0.00000       0.00000       0.00000       0.00000       0.00000       0.00000       0.00000       0.00000       4.70273       5.32394       5.27924       5.79715       6.18822       4.84513       3.56252       2.89569       2.57593       2.06027       1.29306      0.753344      0.485392      0.345996      0.241610      0.135903     0.0678456     0.0325666     0.0133296    0.00587854    0.00205490   0.000830170   0.000294566   8.70156e-05   2.67105e-05   6.83366e-06   1.31528e-06   1.61013e-07       0.00000       0.00000       0.00000       0.00000       0.00000       0.00000       0.00000       0.00000
  14  15 2869.1730    3.2552  0.7696 11.5988 -0.0082  0.0298   0.1062   0.0676    0.2215   0.0000   436.8469       9.62606       17.0850       2.01645     -0.969633       2.68636      -2.26163     -0.774467      -3.60676      -2.43007     -0.710394      0.695332      0.169517      0.111795      0.244444     0.0118126    -0.0301352    -0.0153162   -0.00145220   -0.00423196  -0.000588461  -0.000215994  -5.27413e-05   1.45199e-05  -1.20947e-05   1.25637e-06  -7.65381e-07  -7.73985e-08       0.00000       0.00000       0.00000       0.00000       0.00000       0.00000       0.00000       0.00000       3.17762       4.26173       4.32497       4.08352       3.95556       3.44860       3.02448       2.51042       1.83759       1.48096      0.957240      0.638126      0.425470      0.236339      0.152292     0.0788675     0.0444442     0.0207717     0.0104844    0.00428397    0.00192146   0.000698708   0.000267663   7.20278e-05   2.40831e-05   5.95158e-06   1.07270e-06   1.50445e-07       0.00000       0.00000       0.00000       0.00000       0.00000       0.00000       0.00000       0.00000
  14  16 3010.0443    3.8734  0.8844 11.5687 -0.0087  0.0300   0.1133   0.0751    0.3291   0.0000   437.9041     0.0509512       6.88798       3.32339      -5.69004       2.35184       4.91254      -3.62938      -2.08035       1.79816      0.409550      0.838962    -0.0286216      0.107857    -0.0609235     0.0760347     0.0952096   -0.00839571    0.00832734   -0.00197733   0.000501206   0.000640068  -2.98529e-05  -6.15182e-05   2.26787e-05   1.12953e-06  -4.23512e-07   1.73632e-08       0.00000       0.00000       0.00000       0.00000       0.00000       0.00000       0.00000       0.00000       3.21626       4.23923       4.28252       4.50246       3.94382       3.49487       3.13559       2.31110       1.91749       1.29795      0.996750      0.626604      0.420470      0.247222      0.153983     0.0848486     0.0424900     0.0216557     0.0107648    0.00461921    0.00191051   0.000747572   0.000257144   7.94065e-05   2.32358e-05   4.82999e-06   1.18120e-06   1.59312e-07       0.00000       0.00000       0.00000       0.00000       0.00000       0.00000       0.00000       0.00000
  14  18 3290.7194    3.8013  1.3975 11.5092 -0.0009  0.0379   0.0897   0.1018    0.2131   0.0000   446.6122     -0.379721       4.18047      -5.42009      -2.87229      0.839373      -2.27542      -6.32797       3.31400       1.18327     -0.533260      -1.04815      0.652284      0.142214    -0.0954390      0.104619     0.0908049     0.0229201    -0.0130836   -0.00157520   4.14122e-05   -0.00124591  -0.000343304   0.000130947  -1.25417e-05   7.66735e-07  -1.32309e-07   1.95046e-07       0.00000       0.00000       0.00000       0.00000       0.00000       0.00000       0.00000       0.00000       4.28963       5.34092       5.56433       5.80110       4.91383       4.68727       3.99126       3.07502       2.43261       1.86448       1.27185      0.816291      0.536483      0.328575      0.200028      0.108693     0.0586169     0.0273298     0.0131921    0.00576961    0.00258309   0.000982729   0.000349819   0.000100446   2.82310e-05   6.53055e-06   1.30781e-06   1.94361e-07       0.00000       0.00000       0.00000       0.00000       0.00000       0.00000       0.00000       0.00000
  14  19 3431.3469    3.0370  2.0141 11.3900 -0.0110  0.0501   0.0623   0.1143    0.1261   0.0000   430.8236      -6.40453       8.77503       2.08766      -6.92958      -12.3781      -3.23935       1.33148      -3.36131      0.297107       1.86949       2.25626      0.509234     -0.420100    -0.0839556      0.189137      0.178159    -0.0272390    -0.0125583    -0.0126893    0.00104039    0.00446233  -0.000129715  -1.81046e-05   6.74218e-05   2.36983e-05   5.24086e-07   1.88014e-08       0.00000       0.00000       0.00000       0.00000       0.00000       0.00000       0.00000       0.00000       5.62548       6.77547       7.56535       7.48522       7.02620       6.05416       5.13243       4.28153       3.00178       2.19586       1.70477       1.14126      0.720842      0.454363      0.265281      0.140827     0.0767855     0.0379613     0.0185211    0.00870004    0.00351173    0.00125585   0.000430049   0.000139315   4.07525e-05   9.72380e-06   1.78046e-06   2.29042e-07       0.00000       0.00000       0.00000       0.00000       0.00000       0.00000       0.00000       0.00000
  14  20 3572.0773    2.6448  3.1032 10.7555 -0.0005  0.0620   0.0437   0.1462    0.1004   0.0000   444.7294       5.29866      -9.17254       13.2922       13.5027       2.69066       1.84133      -2.43312       8.03502      -3.47196       3.55496      0.942331      -1.09689       1.13801      0.346024      0.371172    -0.0797605     0.0819080    0.00366429    -0.0123507    0.00548076    0.00234126  -6.19766e-05  -0.000436513  -1.92633e-05   2.24219e-05  -3.75311e-06  -5.95847e-08       0.00000       0.00000       0.00000       0.00000       0.00000       0.00000       0.00000       0.00000       6.86303       8.86357       8.98881       9.33293       8.08290       7.68334       6.23976       5.13938       3.97391       2.98102       1.95909       1.41937      0.884217      0.555333      0.308365      0.185638     0.0917276     0.0497830     0.0222752     0.0101039    0.00391681    0.00166758   0.000550216   0.000182826   4.54475e-05   1.17247e-05   2.13982e-06   3.37643e-07       0.00000       0.00000       0.00000       0.00000       0.00000       0.00000       0.00000       0.00000
  14  21 3713.0829    2.1421  4.8307  9.9200 -0.0012  0.0744   0.0279   0.1976    0.0952   0.0000   445.0848       5.07809       12.1258       5.49935       1.89398       5.83289       2.16867       2.34867      -2.68208      0.615213     0.0839347       2.15481      -3.47987     -0.279334      0.381680     -0.181441    -0.0101541     0.0416751    -0.0354560   -0.00439566    0.00123214   -0.00294441   9.90117e-05   0.000211898  -2.46373e-05  -1.90664e-05  -5.61996e-07  -7.11596e-08       0.00000       0.00000       0.00000       0.00000       0.00000       0.00000       0.00000       0.00000       8.15067       10.5023       11.1199       10.7166       10.0436       8.87948       7.68162       6.28718       4.77532       3.52866       2.53142       1.64493       1.08410      0.639465      0.385863      0.210833      0.110577     0.0548250     0.0272843     0.0116527    0.00499703    0.00187856   0.000665963   0.000206107   6.14463e-05   1.45127e-05   2.81947e-06   3.69527e-07       0.00000       0.00000       0.00000       0.00000       0.00000       0.00000       0.00000       0.00000
  14  22 3854.0084    1.7616  6.2211  9.7219 -0.0002  0.0883   0.0213   0.2440    0.0782   0.0000   442.2927      -3.55494       13.2936       2.05989       16.2629      -5.21915       1.27887       6.86335       4.28575      0.925834       1.26801       1.84448      0.565488     -0.343215     -0.640031      0.326025    -0.0187249     0.0749031     0.0326281    0.00497973     0.0102281   -0.00222553    0.00117528  -0.000171438   0.000112334   1.71953e-05   1.19273e-06  -1.61294e-07       0.00000       0.00000       0.00000       0.00000       0.00000       0.00000       0.00000       0.00000       9.83179       12.3402       13.1677       13.0229       12.0649       10.8225       9.01899       7.35233       5.81562       4.16884       3.02470       1.99066       1.27387      0.790747      0.467461      0.263323      0.134681     0.0693178     0.0321362     0.0146112    0.00578635    0.00228821   0.000791280   0.000259943   7.27277e-05   1.67111e-05   3.26850e-06   4.32277e-07       0.00000       0.00000       0.00000       0.00000       0.00000       0.00000       0.00000       0.00000
  14  23 3994.9464    1.5162  7.8855  9.5927 -0.0023  0.1092   0.0176   0.2932    0.0717   0.0000   458.6824       1.17020       14.7851      -27.6948      -18.0969      -4.75969       5.74479       1.87561      -1.16505     -0.108266      -6.04792      0.270497      0.287309     -0.558521     -0.564721     -0.605958      0.250199      0.185024    -0.0291913    -0.0449645    0.00971074   -0.00141428   0.000469143  -0.000315929   5.09151e-05  -3.29545e-05  -2.62083e-06   4.21177e-08       0.00000       0.00000       0.00000       0.00000       0.00000       0.00000       0.00000       0.00000       12.4510       15.6986       16.5690       16.1800       15.2805       13.4211       11.6033       9.12749       7.19337       5.28179       3.80955       2.47418       1.59102       1.00408      0.581661      0.335109      0.166039     0.0862680     0.0390793     0.0182565    0.00723953    0.00292447   0.000962459   0.000319129   8.79772e-05   2.08250e-05   4.16603e-06   5.24820e-07       0.00000       0.00000       0.00000       0.00000       0.00000       0.00000       0.00000       0.00000
  14  24 4136.6307    1.2471 10.1120  9.3860 -0.0004  0.1338   0.0139   0.3709    0.0624   0.0000   431.3582      -28.6956     -0.984999       12.8664       34.4322      -19.8369      -10.7260       8.40648       17.8902       7.06602      -3.14504      -1.75482      0.692526    -0.0714235    -0.0874360     -0.164132    -0.0179083     0.0290610    0.00780239    -0.0112082    0.00474214    0.00104513   0.000484493   0.000142077   1.54647e-05   2.34926e-05   5.77743e-06   1.23745e-07       0.00000       0.00000       0.00000       0.00000       0.00000       0.00000       0.00000       0.00000       14.6713       18.6330       19.6643       19.6649       17.9049       16.3001       13.6745       11.3429       8.62889       6.27432       4.60843       3.06741       1.99014       1.21651      0.723312      0.403955      0.210199      0.106938     0.0523360     0.0229056    0.00953049    0.00360064    0.00124649   0.000397777   0.000113712   2.60872e-05   4.98670e-06   6.87146e-07       0.00000       0.00000       0.00000       0.00000       0.00000       0.00000       0.00000       0.00000
  14  25 4278.1942    1.0861 12.6396  9.0513 -0.0001  0.1642   0.0111   0.4519    0.0629   0.0000   413.1460       3.73489       51.7237      -13.3763      -26.8370       1.40834      -28.5288      -30.2130       2.68890       13.2651       5.21709      -3.54612     -0.143501       1.24645      0.349843     -0.519895      0.176056      0.332141     -0.100154     0.0189459   -0.00799849    0.00240349  -0.000542813  -5.92657e-05  -0.000321484  -2.98901e-05   9.35012e-06   1.64294e-06       0.00000       0.00000       0.00000       0.00000       0.00000       0.00000       0.00000       0.00000       18.0348       23.5363       24.2801       24.4488       22.5512       20.5286       17.0994       13.6638       10.7434       7.82180       5.64656       3.77712       2.49795       1.50507      0.906778      0.504553      0.261842      0.133473     0.0626327     0.0279172     0.0113101    0.00449221    0.00157179   0.000493124   0.000141031   3.23036e-05   6.38082e-06   8.66493e-07       0.00000       0.00000       0.00000       0.00000       0.00000       0.00000       0.00000       0.00000
  15  11 2339.4483    1.1946  0.9093  9.6653 -0.0099  0.0425   0.0350   0.0700    0.1673   0.0000   441.4023      -2.51042       9.00328       2.36795      -2.45401      -6.67274      0.720948       5.10188      -2.57614     0.0340104       2.00506     -0.273014     -0.632845     -0.212139     0.0124332      0.108965     0.0997382   -0.00720111    0.00123671  -0.000246899    0.00735704  -0.000275408   0.000366049  -1.74940e-05  -5.81487e-05  -2.34064e-05  -2.67127e-06   6.71944e-07  -4.47040e-07  -2.92583e-08       0.00000       0.00000       0.00000       0.00000       0.00000       0.00000       4.01745       4.91470       6.14606       5.87853       5.12966       5.11635       4.22531       3.23025       2.94995       2.09552       1.47466       1.02048      0.825445      0.393513      0.314612      0.166557      0.111472     0.0483694     0.0289584     0.0172762    0.00462334    0.00298209    0.00103608   0.000418078   0.000153669   3.53615e-05   1.16254e-05   2.09764e-06   4.13882e-07   5.02344e-08       0.00000       0.00000       0.00000       0.00000       0.00000       0.00000
  15  12 2480.9867    1.5505  1.0618 10.1941 -0.0102  0.0372   0.0435   0.0808    0.1769   0.0000   437.9123      -1.39190       10.9437       5.35984       2.33946      0.105400      -1.25728       2.26540      -2.28694      -2.05227      -3.64287     -0.161475      -1.44475      0.182249     -0.225383      0.106998      0.153471    0.00429707   -0.00688753  -0.000596324    0.00478034    0.00180708  -0.000262922  -0.000449539  -3.82723e-05   6.21174e-06   8.68243e-06   2.59776e-06  -6.49295e-09  -4.17176e-08       0.00000       0.00000       0.00000       0.00000       0.00000       0.00000       3.71742       4.86464       5.11643       5.10766       4.55562       4.49163       3.71985       3.03197       2.61669       1.66645       1.46772      0.906236      0.660028      0.389994      0.256127      0.134438     0.0803403     0.0424825     0.0200921     0.0106134    0.00437699    0.00217168   0.000735396   0.000294407   0.000104502   3.15745e-05   9.07516e-06   1.58311e-06   3.65242e-07   4.80695e-08       0.00000       0.00000       0.00000       0.00000       0.00000       0.00000
  15  14 2764.1154    2.7294  0.9424 10.7598 -0.0006  0.0303   0.0742   0.0739    0.2373   0.0000   439.2136     -0.741865       8.63730       7.13959      -1.74308      0.800409      -1.17732      -2.27129     -0.109365       1.46077     -0.334147      0.494225      0.293416     -0.520407    -0.0874676      0.168052    -0.0201209    -0.0122836   -0.00360658  -0.000116660   -0.00652845  -0.000805009   0.000497356   0.000362679   8.09786e-05  -1.03209e-05  -1.90195e-06  -3.22064e-07  -1.56434e-07   3.83788e-09       0.00000       0.00000       0.00000       0.00000       0.00000       0.00000       3.11048       4.17667       4.30400       4.28108       4.09244       3.54806       2.97311       2.57360       1.95379       1.50511       1.08654      0.728705      0.503890      0.297736      0.198795      0.111715     0.0610763     0.0341955     0.0169798    0.00721098    0.00407068    0.00139324   0.000603377   0.000221174   7.61078e-05   2.21949e-05   6.83045e-06   1.51677e-06   2.75045e-07   3.81580e-08       0.00000       0.00000       0.00000       0.00000       0.00000       0.00000
  15  15 2905.7096    3.5172  0.7441 11.4336 -0.0040  0.0398   0.1216   0.0697    0.2344   0.0000   443.6510     -0.314121       11.5998      -6.28126     -0.948518     -0.709417      -1.40690       2.63210     -0.400895       1.63877     0.0692639     -0.250842     -0.280298      0.219935    -0.0659505    0.00925876   -0.00828854    -0.0313452     0.0130637     0.0100028    0.00343127   -0.00108976  -0.000667799   0.000148702   1.43381e-05  -3.87301e-06  -9.53801e-07   1.28481e-06  -9.33550e-08   1.07975e-08       0.00000       0.00000       0.00000       0.00000       0.00000       0.00000       3.94247       4.58973       6.29607       4.70173       5.26084       4.97665       3.43633       3.57275       2.38674       1.63874       1.70392      0.732494      0.630294      0.463458      0.201289      0.148113     0.0951453     0.0353380     0.0241855     0.0120201    0.00331879    0.00240998    0.00103594   0.000272348   9.26896e-05   4.09054e-05   1.17339e-05   1.99312e-06   2.97529e-07   3.15806e-08       0.00000       0.00000       0.00000       0.00000       0.00000       0.00000
  15  16 3047.0715    3.8341  0.8851 11.9577 -0.0043  0.0354   0.1132   0.0672    0.2357   0.0000   436.8700       1.26883       6.82502       5.42193       5.49223      -5.12048     -0.734164      -3.37079      -1.75019    0.00847619    -0.0378572    -0.0415394     -0.962864      0.108135     -0.106823    -0.0944340    -0.0724649    -0.0103144   -0.00702868    0.00704714   -0.00160496  -0.000640204   0.000517918  -0.000328359   6.54537e-05   6.81912e-06  -4.92302e-07   1.23663e-06  -8.53710e-08   1.26068e-08       0.00000       0.00000       0.00000       0.00000       0.00000       0.00000       3.79421       5.29332       5.64050       5.41594       5.28690       4.42706       3.82623       2.93752       2.25152       1.68577       1.22189      0.842403      0.584871      0.377841      0.231233      0.119745     0.0791585     0.0375801     0.0194803     0.0100291    0.00355008    0.00201591   0.000737808   0.000250016   9.60970e-05   2.73008e-05   7.82323e-06   1.83418e-06   3.48232e-07   4.15240e-08       0.00000       0.00000       0.00000       0.00000       0.00000       0.00000
  15  17 3187.9417    3.9189  1.0326 11.9917  0.0005  0.0421   0.1112   0.0883    0.2593   0.0000   442.6230     -0.646272       7.10958       3.50925       5.60106     -0.129575      -3.81933       3.35544     -0.212351      0.848609       1.43136       1.10621     -0.434908      0.295663      0.298804     0.0292103    -0.0561702     0.0162664   -0.00281253    -0.0236185   -0.00208651    0.00365813  -0.000132741  -6.21119e-05   1.18566e-05  -3.08853e-05   7.51373e-06   1.68905e-07   9.61080e-08  -1.22679e-08       0.00000       0.00000       0.00000       0.00000       0.00000       0.00000       3.81170       6.29247       5.08978       6.27847       4.85329       4.97785       3.89631       3.59295       2.70913       2.02696       1.52382      0.951867      0.720216      0.376479      0.289995      0.129610     0.0992209     0.0373794     0.0283448    0.00943838    0.00622216    0.00175191    0.00105286   0.000248132   0.000129373   2.57783e-05   1.02466e-05   1.90879e-06   4.28030e-07   7.31412e-08       0.00000       0.00000       0.00000       0.00000       0.00000       0.00000
  15  18 3328.7793    3.6613  1.5498 11.6043 -0.0032  0.0415   0.0857   0.1021    0.2267   0.0000   437.1720      -13.1782       14.1490       9.96813      -7.59614      -8.90965      0.592157      -4.68131       3.77389      -3.43778      -1.07170      -1.52866      0.629204    -0.0582685    -0.0883100      0.127226    -0.0403949    0.00503467    -0.0252200     0.0152111   0.000409080   0.000162588   0.000172268   1.31791e-06   7.02921e-05  -6.77295e-06  -3.85683e-06  -8.18857e-07  -2.53287e-07   7.89451e-08       0.00000       0.00000       0.00000       0.00000       0.00000       0.00000       4.55321       5.77538       5.83352       5.90166       5.07266       4.79519       4.33170       3.76700       2.90438       2.28153       1.62526       1.08856      0.684932      0.432337      0.267681      0.153985     0.0858751     0.0450024     0.0234923     0.0104125    0.00546340    0.00212375   0.000898143   0.000307567   0.000102983   3.02956e-05   8.14779e-06   1.91031e-06   3.54068e-07   5.12112e-08       0.00000       0.00000       0.00000       0.00000       0.00000       0.00000
  15  19 3469.8078    2.9903  2.3643 11.0367 -0.0018  0.0526   0.0536   0.1226    0.1358   0.0000   437.4982      -5.44470       17.9536      -4.57682      -12.5388       4.79214       8.83559       5.86595       1.34881     -0.149764      0.813633      0.944864      0.279068     -0.300840     0.0506134    -0.0437752    -0.0624493    -0.0469033     0.0172981    0.00307477   -0.00748979    0.00184185   0.000369786   3.43831e-05  -6.66058e-05  -0.000100109  -6.21335e-06   4.31218e-06   1.37650e-07   2.06969e-08       0.00000       0.00000       0.00000       0.00000       0.00000       0.00000       5.53355       6.88181       7.27819       7.38485       6.73504       6.13433       5.26850       4.47976       3.49894       2.65942       1.94642       1.35704      0.841817      0.559645      0.349802      0.207486      0.111616     0.0620987     0.0299673     0.0142140    0.00704282    0.00284134    0.00110140   0.000409928   0.000135813   4.31962e-05   1.08426e-05   2.55410e-06   4.57203e-07   6.24110e-08       0.00000       0.00000       0.00000       0.00000       0.00000       0.00000
  15  21 3752.2339    2.0863  4.9685  9.9652  0.0011  0.0759   0.0266   0.1933    0.0882   0.0000   428.6457     -0.953933       22.0403      -9.98334      -5.93788       6.55241      0.912736      -4.80381      -4.54156       9.28369      -2.75922      0.259586     -0.498048     -0.213440      0.156141     -0.365268     -0.137948    0.00100764    0.00785240     0.0437160   -0.00161766    0.00269996   0.000140189  -0.000399526   0.000103459  -8.73221e-05  -7.96689e-06   1.64260e-06   5.65500e-07   1.18334e-07       0.00000       0.00000       0.00000       0.00000       0.00000       0.00000       7.77415       10.1378       10.2451       10.5173       9.96891       9.00781       7.58107       6.55077       4.98126       3.89892       2.78312       1.93183       1.29376      0.830065      0.508771      0.290605      0.168362     0.0883127     0.0446428     0.0214848    0.00940896    0.00414087    0.00160163   0.000574905   0.000198515   5.98519e-05   1.69346e-05   4.02351e-06   7.20282e-07   9.93828e-08       0.00000       0.00000       0.00000       0.00000       0.00000       0.00000
  15  22 3893.9057    1.6869  6.7899  9.6343 -0.0016  0.0941   0.0194   0.2486    0.0761   0.0000   425.7807       1.99916       3.74540       19.4239       10.4957      -9.64104       9.46627      0.205090      -4.74274      -1.59365       1.25238       1.83445     -0.731609     -0.975854      0.530429      0.102071      0.132801     -0.233943      0.121908    0.00838882    -0.0192287  -0.000436391   0.000218337   0.000770748  -0.000260196   2.74810e-06   1.45153e-05   6.13426e-06   7.96657e-07  -7.94570e-08       0.00000       0.00000       0.00000       0.00000       0.00000       0.00000       9.76651       12.6860       13.3284       13.4579       12.7371       11.1521       9.96285       7.85957       6.25717       4.48178       3.46886       2.36501       1.63499       1.01608      0.630721      0.367871      0.200246      0.108313     0.0550609     0.0264853     0.0124173    0.00509255    0.00202278   0.000748002   0.000245439   7.55001e-05   2.11011e-05   4.65175e-06   9.53911e-07   1.16066e-07       0.00000       0.00000       0.00000       0.00000       0.00000       0.00000
  15  23 4035.4153    1.3739  9.2487  9.4623 -0.0014  0.1201   0.0149   0.3466    0.0641   0.0000   446.2815      -2.71398       24.0544      -4.56901      -9.15073     -0.600270      -1.10916     -0.240044       8.81545      -13.6682      -5.36441     -0.634722       2.92248      0.489076      0.502881      0.154974     -0.510842     0.0838396     -0.100708    -0.0752791    0.00163207   -0.00323497   0.000823870   -0.00125068   0.000236642  -0.000143368   2.69769e-06   7.38494e-06  -1.10997e-06   4.76465e-08       0.00000       0.00000       0.00000       0.00000       0.00000       0.00000       12.0508       15.5021       16.2647       16.7445       15.3415       13.9739       12.2375       9.87722       8.15387       5.98781       4.48055       3.01564       2.08374       1.27652      0.829826      0.470990      0.270020      0.144928     0.0712598     0.0363428     0.0153428    0.00706712    0.00261249    0.00100441   0.000338965   9.88023e-05   2.77872e-05   6.00177e-06   1.21025e-06   1.54138e-07       0.00000       0.00000       0.00000       0.00000       0.00000       0.00000
  15  24 4177.2113    1.1322 11.2520  9.3993 -0.0036  0.1522   0.0125   0.4165    0.0572   0.0000   442.8163      -2.12665       44.6723       17.0547       19.9988       15.2418       14.5513       15.4294       3.60393      -5.47738       8.90543       1.50626       7.35214     -0.865992     -0.512012      0.364764      0.304769    -0.0261425   0.000301989    -0.0222700     0.0424552     0.0127235   -0.00109719    0.00196797  -0.000701674   0.000133901  -9.30341e-06  -3.53144e-06  -7.66800e-07  -1.06332e-07       0.00000       0.00000       0.00000       0.00000       0.00000       0.00000       15.5952       20.4813       22.2794       21.8007       20.9151       18.7498       15.3575       12.9884       10.0706       7.49147       5.54333       3.83293       2.62659       1.67860       1.02433      0.600342      0.337313      0.184591     0.0915624     0.0451335     0.0197794    0.00872221    0.00334526    0.00126865   0.000426197   0.000133907   3.67551e-05   8.19183e-06   1.46897e-06   1.88428e-07       0.00000       0.00000       0.00000       0.00000       0.00000       0.00000
  15  25 4319.4121    0.9847 13.3178  9.2056 -0.0015  0.1840   0.0101   0.4992    0.0533   0.0000   444.8051      -43.3559      -42.0638      -1.28027       15.2088       9.07355      -8.02430       11.5982      -8.16160       6.29784      -5.32021       2.86841      0.974554       2.24255      0.494985      0.206434   0.000638090     -0.472471     0.0274732     0.0494678    -0.0179394   -0.00352794    0.00159919  -0.000510913  -0.000558528  -4.51617e-05   4.38959e-05  -1.37204e-05  -2.86522e-06  -5.56776e-08       0.00000       0.00000       0.00000       0.00000       0.00000       0.00000       17.9121       24.0227       24.0763       26.1105       23.8395       21.6148       18.6319       15.0034       12.3698       9.22441       6.78920       4.66120       3.24903       2.01681       1.29174      0.744570      0.430098      0.227803      0.116487     0.0559397     0.0248601     0.0106495    0.00422644    0.00156256   0.000535068   0.000156073   4.36611e-05   9.66808e-06   1.93514e-06   2.56539e-07       0.00000       0.00000       0.00000       0.00000       0.00000       0.00000
  15  26 4460.9347    0.8179 15.8747  9.1216 -0.0003  0.2332   0.0081   0.6111    0.0456   0.0000   443.1703      -5.10501      -1.65848      -20.3596       1.63982       34.4488       66.0277      -40.7634       3.35557      -11.4111      -4.58846      -2.92118      0.554098      -5.18825       1.37671      0.688322       1.27928     -0.548860      0.102143      0.171262    -0.0109326    0.00758546    -0.0139908   -0.00115374    0.00100553   0.000478511  -2.54458e-05  -1.48934e-05  -3.97504e-06   2.48587e-07       0.00000       0.00000       0.00000       0.00000       0.00000       0.00000       22.9340       28.9767       32.3420       31.9903       30.0451       27.3523       23.6440       19.2308       15.4534       11.5225       8.82040       5.92345       4.03321       2.66494       1.63467      0.958169      0.551110      0.295849      0.148712     0.0714931     0.0328545     0.0143998    0.00569987    0.00206065   0.000695317   0.000213750   5.70280e-05   1.23903e-05   2.32564e-06   2.85441e-07       0.00000       0.00000       0.00000       0.00000       0.00000       0.00000
  16  11 2372.5526    1.3029  1.0129  9.6497  0.0023  0.0387   0.0334   0.0792    0.1692   0.0000   433.5880     -0.231930       8.30796       1.15476      -4.40181       3.92633      -3.52268     -0.117430       3.46822       1.32309     -0.759197    -0.0105699      0.693063      0.161068     -0.145190      0.205977     0.0315626     0.0118582    -0.0167753    -0.0153051    0.00349988   0.000309483  -0.000233488   0.000130010   0.000151250  -0.000118382  -7.77300e-06  -1.08592e-05  -1.32610e-06   3.16505e-07  -1.15498e-07  -4.04558e-09       0.00000       0.00000       0.00000       0.00000       4.19389       4.40238       5.26748       5.23593       4.49175       4.52615       4.05160       3.17748       2.84818       2.10509       1.44575       1.09841      0.790297      0.510986      0.327958      0.183059     0.0989879     0.0640923     0.0360337     0.0169626    0.00805001    0.00395368    0.00165235   0.000649688   0.000260827   9.88948e-05   2.97118e-05   7.60386e-06   1.76688e-06   3.52124e-07   6.65628e-08   7.83591e-09       0.00000       0.00000       0.00000       0.00000
  16  13 2656.8877    2.2508  0.9715 10.6424 -0.0094  0.0318   0.0595   0.0708    0.2187   0.0000   436.8487      -1.94822       18.6270       3.41054      -8.29818      -4.38790       3.88414       2.06171       1.31291      -1.92051      0.788796     -0.761285      0.614883      0.644444     -0.219723     -0.167186      0.134428   -0.00557180   -0.00179860   -0.00181403  -0.000588797   0.000602354  -0.000184128  -0.000974144   0.000127056  -4.41613e-05   3.41095e-05   7.18742e-07   2.53940e-07   5.12407e-09  -1.95540e-08  -5.78116e-09       0.00000       0.00000       0.00000       0.00000       3.22263       4.30554       4.41543       4.45919       4.30426       3.79262       3.45416       2.68554       2.05001       1.69133       1.13219      0.893575      0.603678      0.411038      0.254826      0.147999     0.0907132     0.0471380     0.0256749     0.0130503    0.00626226    0.00275686    0.00122746   0.000516808   0.000199579   6.85061e-05   2.32309e-05   6.14013e-06   1.64842e-06   4.37628e-07   7.49307e-08   9.59206e-09       0.00000       0.00000       0.00000       0.00000
  16  14 2799.4763    2.9727  0.7410 11.3822 -0.0019  0.0330   0.0931   0.0611    0.1807   0.0000   438.8584      -10.7904       10.2701       3.42061       6.59248      -1.81861       3.46429       1.49516       4.06097      -1.06208      -1.49329     -0.891458     -0.184015     -0.285476     -0.183391   -0.00370400     0.0328665     0.0629191     0.0138056    -0.0165799   -0.00198307    0.00403882    0.00118800  -2.56455e-06   5.89876e-05  -1.74609e-05  -7.31106e-06   7.55134e-06  -7.02470e-07  -7.43234e-07  -1.20843e-07  -1.18833e-08       0.00000       0.00000       0.00000       0.00000       3.19862       4.36067       4.27168       4.25199       3.89498       3.71574       3.36819       3.14534       2.24969       1.95077       1.32549      0.957323      0.726409      0.384832      0.305732      0.136332     0.0970007     0.0468216     0.0250896     0.0127172    0.00671120    0.00251389    0.00141123   0.000495485   0.000202242   6.98305e-05   2.75309e-05   5.32435e-06   2.34117e-06   4.88016e-07   7.26160e-08   1.10178e-08       0.00000       0.00000       0.00000       0.00000
  16  15 2941.6970    3.6969  0.8070 11.5325 -0.0038  0.0322   0.1089   0.0645    0.2198   0.0000   437.8702      -1.11839       9.65706       1.93507      -6.49702       6.58129       8.57811     -0.548958      -1.90849     -0.482279      0.240155     -0.741684      0.203670      0.671923    -0.0303664      0.121885   -0.00216875    -0.0282194    0.00398096   -0.00142766  -8.59779e-05   -0.00201821    0.00109367   0.000233973  -6.00695e-05  -0.000115936   1.68677e-05   3.91798e-07  -4.61397e-07  -6.64282e-07  -4.50060e-08  -2.87646e-09       0.00000       0.00000       0.00000       0.00000       2.69658       3.78490       4.16231       3.68821       4.25209       3.03254       3.18506       2.46101       2.06078       1.61528       1.03597      0.893114      0.514198      0.404596      0.240942      0.128977     0.0959637     0.0414235     0.0286311     0.0136960    0.00614733    0.00335816    0.00108952   0.000598768   0.000208000   6.15589e-05   2.79061e-05   7.02119e-06   1.81657e-06   5.39776e-07   8.95345e-08   8.33509e-09       0.00000       0.00000       0.00000       0.00000
  16  17 3224.9109    3.8381  1.1637 11.8167 -0.0155  0.0343   0.1009   0.0852    0.2747   0.0000   440.8330       2.65603       14.7165      -2.12267       5.72599       1.57365      -4.05280      -5.20536      -4.74210       1.36710      -2.00561       2.67834      0.415870     -0.118801      0.247801      0.216571    -0.0474349   -0.00620411     0.0351669    -0.0170711    0.00137802   -0.00212586   -0.00120770  -3.36977e-05   0.000132810   7.02930e-05   1.41023e-05  -4.93419e-06  -4.19801e-06  -3.02406e-07   6.41030e-08   6.68913e-09       0.00000       0.00000       0.00000       0.00000       3.37358       4.24339       4.24662       4.57674       4.48218       3.73864       3.57912       2.81155       2.38015       1.69406       1.35146      0.972652      0.659834      0.445273      0.275791      0.180056     0.0998283     0.0578419     0.0297295     0.0156520    0.00778105    0.00339221    0.00157710   0.000590930   0.000228815   8.04604e-05   2.37274e-05   7.65461e-06   1.87451e-06   4.32639e-07   8.88334e-08   9.92094e-09       0.00000       0.00000       0.00000       0.00000
  16  18 3366.1996    3.2666  1.6382 11.8513 -0.0111  0.0431   0.0744   0.1064    0.1555   0.0000   440.6039       9.04822       18.5842      -5.40400      0.203685      -1.75335      -7.63072       5.23029       2.34170    -0.0500724     -0.845281     -0.811151      0.483241      0.488681    0.00409859     -0.476520      0.124629      0.154520     0.0497720     0.0243070    -0.0154591  -0.000917229   -0.00227169  -0.000639624   0.000142013  -8.62319e-05   8.58006e-05   1.81132e-05  -1.28735e-06  -1.76468e-07   2.59645e-08  -9.62780e-09       0.00000       0.00000       0.00000       0.00000       4.30184       5.50459       5.61438       5.57817       5.44545       4.97647       4.55234       3.64902       2.95075       2.20966       1.67708       1.23053      0.846499      0.587875      0.347699      0.223627      0.118542     0.0720468     0.0354772     0.0187567    0.00914729    0.00393674    0.00184625   0.000710612   0.000275676   0.000102407   3.05765e-05   1.00966e-05   2.33828e-06   5.62131e-07   1.05729e-07   1.25559e-08       0.00000       0.00000       0.00000       0.00000
  16  19 3507.8418    2.7401  2.5980 10.9315 -0.0049  0.0557   0.0474   0.1305    0.1324   0.0000   440.2764      0.272573     -0.606406       4.96412       1.13211      -5.96491       6.65368       4.72095     -0.579878     -0.681774      -3.33031       1.68202       1.33803      -1.52718     -0.394156     0.0364508     0.0526765    -0.0189992    -0.0256279    0.00620774   -0.00743885  -0.000373281   0.000794834  -0.000114827  -0.000276612   7.95034e-05   7.40994e-06  -1.29110e-05   9.02042e-07  -1.70837e-07  -1.81253e-08   1.42897e-08       0.00000       0.00000       0.00000       0.00000       5.07452       7.09579       6.97811       7.52522       6.56356       6.47522       5.49808       4.59600       3.85347       2.88825       2.21008       1.51881       1.09987      0.666398      0.464310      0.261278      0.156154     0.0875814     0.0479975     0.0233869     0.0113880    0.00546194    0.00232268   0.000944185   0.000366457   0.000135237   4.53554e-05   1.22673e-05   3.52590e-06   7.15336e-07   1.44422e-07   1.99927e-08       0.00000       0.00000       0.00000       0.00000
  16  20 3649.5254    2.3643  3.9903 10.3272  0.0001  0.0661   0.0326   0.1629    0.0978   0.0000   446.0990      -17.3239       9.30670      -16.2408      -8.81629       6.89630       2.19028       1.04691       4.46460      0.993060      -1.74965      0.626639       1.03213     -0.710350      -1.06495      0.506097    -0.0714100     -0.150139    -0.0544784   -0.00472390     0.0119474    0.00258711    0.00388224   0.000186286   0.000280338   5.69867e-05  -5.13287e-05  -1.05337e-05   4.09744e-07  -3.76045e-07   1.11315e-07  -1.01334e-08       0.00000       0.00000       0.00000       0.00000       6.59596       8.24745       8.77995       9.11911       8.82635       7.81052       6.56255       5.40417       4.67383       3.47933       2.52927       1.81943       1.26212      0.823265      0.535368      0.322343      0.192717      0.108219     0.0611795     0.0299454     0.0144710    0.00671682    0.00273063    0.00110016   0.000434037   0.000152540   5.19202e-05   1.47094e-05   3.82809e-06   8.49601e-07   1.59424e-07   1.92318e-08       0.00000       0.00000       0.00000       0.00000
  16  21 3791.3080    1.9647  5.5175  9.6913 -0.0001  0.0772   0.0229   0.2062    0.0894   0.0000   428.2559      -17.8892       16.4855      -9.99260      -5.90977      -3.56755      -13.8079       4.19448       1.59621      -3.45751      -1.71270      -2.85537       1.11019     -0.803675      0.139000      0.619418      0.166529    -0.0400166     -0.111311    -0.0249658     0.0119663    0.00297350   -0.00567366  -0.000147467  -0.000646727   0.000302035  -8.63356e-05  -4.99905e-07   6.69174e-07  -1.74828e-07   1.23929e-07   1.47909e-08       0.00000       0.00000       0.00000       0.00000       7.54878       9.45360       10.2094       10.1269       9.65391       8.94619       7.81631       6.61674       5.18254       4.00463       3.03469       2.16097       1.51271      0.991400      0.622966      0.392845      0.220712      0.124428     0.0656867     0.0341344     0.0162788    0.00795154    0.00326127    0.00138428   0.000520662   0.000186639   5.80082e-05   1.77899e-05   4.63753e-06   1.02000e-06   1.81216e-07   2.24528e-08       0.00000       0.00000       0.00000       0.00000
  16  22 3933.2429    1.6396  7.5387  9.5194 -0.0028  0.1001   0.0177   0.2571    0.0735   0.0000   450.5590      -22.1824       9.20008       7.72948      -20.8880       13.0380       21.3870      -6.09880      -3.95934       1.98699      -5.12337      -5.80729      -1.94391       1.72454     -0.365323     -0.580897     -0.638569     0.0912847    -0.0207639     0.0293903   -0.00998953   -0.00271471    0.00642892   -0.00141899   0.000794382   0.000211429  -2.43319e-08  -2.99252e-05  -1.46973e-05   4.97000e-07  -2.46600e-07   1.38170e-08       0.00000       0.00000       0.00000       0.00000       9.81678       12.9785       13.3195       13.9956       13.0364       11.8663       10.3947       8.64580       6.93895       5.31055       3.87021       2.88678       1.95364       1.30592      0.807836      0.499972      0.290558      0.157255     0.0869987     0.0437369     0.0215228     0.0100274    0.00416725    0.00171632   0.000670685   0.000231544   7.74672e-05   2.28806e-05   5.90615e-06   1.40362e-06   2.53030e-07   3.25557e-08       0.00000       0.00000       0.00000       0.00000
  16  23 4075.1661    1.3581  9.5673  9.3362 -0.0014  0.1204   0.0139   0.3220    0.0634   0.0000   422.2290       2.92250       15.2272       14.8656      -20.5451      -22.2107       9.96161       5.30489       2.43064      -7.17047      -6.12691      -4.03412       1.76210       2.71185      0.568612      0.768459     -0.522395    -0.0905147      0.168619    -0.0253422    -0.0328677     0.0340648    0.00429944   -0.00674564   -0.00159151   0.000817824  -6.76103e-05   2.85591e-06  -1.17807e-06   3.89455e-07   9.40179e-07   4.54885e-09       0.00000       0.00000       0.00000       0.00000       11.7038       15.0664       16.0218       16.4433       15.3295       13.8859       12.3225       10.2528       8.24881       6.35577       4.81606       3.37267       2.33114       1.52691      0.990921      0.593623      0.359672      0.197493      0.105044     0.0551332     0.0264431     0.0124058    0.00535661    0.00227320   0.000836246   0.000295305   9.64204e-05   2.75883e-05   7.36769e-06   1.60545e-06   2.98068e-07   3.69612e-08       0.00000       0.00000       0.00000       0.00000
  16  25 4359.2119    0.9614 14.6440  9.1769 -0.0018  0.1900   0.0091   0.5069    0.0480   0.0000   480.7276      -41.8029       17.0166       6.10753       13.7263       35.4790       25.0745       10.5840       19.1553      -25.0059       7.92224       2.72633      -8.72810      0.230226      -1.34927       1.52254     -0.247962      0.120802      0.407300      0.126433     0.0501884     0.0312600   -0.00116829   -0.00529305   2.33829e-05   0.000228012   0.000131724  -1.52462e-05   2.11340e-07   6.81161e-06   1.79752e-07  -2.94970e-08       0.00000       0.00000       0.00000       0.00000       18.5049       23.9642       25.5423       25.9964       24.2780       22.0592       19.6668       16.1839       13.2068       10.0824       7.66963       5.43098       3.75425       2.49098       1.62479      0.972500      0.568868      0.328120      0.178910     0.0882315     0.0439940     0.0203079    0.00918933    0.00362379    0.00140493   0.000490574   0.000159472   4.58223e-05   1.18691e-05   2.57328e-06   4.75700e-07   5.79701e-08       0.00000       0.00000       0.00000       0.00000
  17  11 2404.9337    1.3544  1.0529  9.9379 -0.0113  0.0444   0.0359   0.0763    0.1673   0.0000   437.7461       2.33142       7.26958     -0.651306      -3.87941       1.03210       3.62937      -4.03722      0.862533       1.08193       1.62943       1.03676      0.283876      0.142533     -0.476040      0.156879      0.103080    -0.0833134    -0.0205223    -0.0427334    0.00377944   0.000991367   -0.00222056   0.000127209   0.000421508  -0.000116080  -4.24679e-05  -8.17713e-06   6.58449e-06   6.55744e-07  -3.57544e-08   5.82772e-08   6.50598e-09  -4.48449e-09       0.00000       0.00000       3.66598       4.14732       5.91478       4.60448       4.58756       5.46410       3.51343       3.30802       3.16758       1.85059       1.66407       1.38025      0.735150      0.579751      0.446563      0.217338      0.149817      0.100720     0.0482860     0.0251116     0.0161873    0.00684204    0.00254970    0.00166397   0.000667252   0.000212856   8.03225e-05   3.70024e-05   1.36303e-05   3.43783e-06   7.18311e-07   1.25961e-07   1.99519e-08   2.36686e-09       0.00000       0.00000
  17  12 2548.1104    1.7984  1.0116 10.3151 -0.0016  0.0340   0.0455   0.0755    0.1746   0.0000   437.6994       1.11730       15.0180     -0.792600      -5.26854       2.61999      -5.86722       2.98183      -2.11628       1.63896      0.832713      -1.74057      0.175266     -0.342485      0.565193     -0.283035      0.223359    -0.0739748     0.0380605    -0.0364310   -0.00512807    0.00584749   -0.00223222  -0.000720581   0.000176873  -0.000133818   5.55991e-05   8.28104e-06   6.07178e-06  -5.75462e-07  -5.88604e-08   3.40304e-08  -2.10966e-08   1.55661e-09       0.00000       0.00000       3.32252       4.26911       4.13576       4.12666       3.98085       3.88789       3.73225       2.94348       2.34879       1.75989       1.43073       1.07611      0.751430      0.533950      0.353269      0.220804      0.126356     0.0703658     0.0398838     0.0209439    0.00951148    0.00492017    0.00243055    0.00110018   0.000448654   0.000181829   6.37106e-05   2.12188e-05   6.65965e-06   1.93931e-06   4.63345e-07   1.04108e-07   2.06573e-08   2.45160e-09       0.00000       0.00000
  17  13 2690.9322    2.3206  0.9842 10.9810 -0.0149  0.0356   0.0614   0.0674    0.1790   0.0000   437.1634       2.93108       17.1945       1.77249      -2.21036      -3.96411      -4.64055       1.88950      -1.14074      0.873895      0.581645      -1.68955     -0.608237      0.284129      0.378616     0.0181030     0.0722512     -0.153555     0.0443240    -0.0227654   -0.00746190    0.00417910   0.000116453  -4.06222e-05   0.000503094   8.61750e-06  -0.000158015   2.83189e-05  -8.72088e-06  -7.04170e-07   1.38921e-07   4.67836e-08   1.65701e-09  -1.39833e-09       0.00000       0.00000       3.26045       3.88874       4.32563       4.62959       3.95065       3.95400       3.70249       2.95658       2.36300       1.81544       1.40044       1.11308      0.779678      0.522038      0.361466      0.229756      0.129925     0.0705925     0.0474879     0.0224996     0.0112855    0.00549689    0.00319644    0.00127968   0.000546228   0.000202993   8.59300e-05   2.49092e-05   8.46525e-06   2.14271e-06   5.16932e-07   1.13591e-07   2.06378e-08   2.68194e-09       0.00000       0.00000
  17  15 2977.1387    3.8459  0.7579 11.6517 -0.0079  0.0287   0.1197   0.0647    0.1895   0.0000   439.0009      -2.75180       11.6985       3.34029      -3.87725       2.89469      -2.00088      -2.58675       2.26169      0.286948       1.58611      0.879604      -1.03792     -0.490123      0.401194      0.229223     0.0337460   -0.00415707    -0.0500737   -0.00540677   8.87286e-05    0.00147519   8.40277e-05   0.000851784   0.000143989   0.000156525   3.81699e-05  -1.34479e-05  -6.94127e-06  -1.29460e-06  -1.42270e-07   1.97690e-08   1.51574e-08  -1.62701e-09       0.00000       0.00000       2.29182       3.50615       2.94557       3.71739       2.96124       3.56560       2.35822       2.49161       1.64589       1.55486      0.986590      0.942598      0.491351      0.455058      0.236036      0.189824     0.0932532     0.0691630     0.0286500     0.0193879    0.00806605    0.00486937    0.00165086    0.00103083   0.000328646   0.000164019   4.32815e-05   2.22679e-05   5.40385e-06   2.15267e-06   3.51605e-07   1.18097e-07   1.31763e-08   3.12159e-09       0.00000       0.00000
  17  16 3119.2519    4.1138  0.9376 11.7096 -0.0015  0.0307   0.1091   0.0677    0.2393   0.0000   440.2840       1.11170       14.6267       5.26457      -5.54671       1.01695      -6.00269       2.52649    -0.0713155      -1.18167     -0.735431      0.763628      0.743729      0.152647    -0.0817303    -0.0800219    -0.0850489     -0.126527     0.0353115    0.00514647    0.00644809    0.00341467   -0.00172958   -0.00149056   0.000121110   4.89781e-05  -2.57006e-05  -1.40358e-05   3.09425e-06   1.33663e-06   5.05673e-07  -4.33076e-09  -1.01657e-08   3.24643e-09       0.00000       0.00000       2.71696       3.46165       3.98607       3.91449       3.68254       3.48604       2.85336       2.65874       2.07332       1.56423       1.29307      0.893548      0.629385      0.444835      0.282491      0.177711      0.110974     0.0605268     0.0370230     0.0217813    0.00857201    0.00527400    0.00244432    0.00110011   0.000416611   0.000197869   5.85073e-05   2.17300e-05   7.18255e-06   2.14898e-06   5.27706e-07   1.04299e-07   1.77534e-08   2.33624e-09       0.00000       0.00000
  17  17 3261.3530    3.6826  1.3546 11.9032 -0.0084  0.0403   0.0859   0.0894    0.1943   0.0000   438.2583      -5.10839       10.9114       7.86230       2.92031      -2.88464       3.81629       3.18142     -0.544375       1.14501       2.09517      0.747801     -0.688591     -0.492691      0.579279    -0.0244738      0.232648     -0.115936   0.000322656    0.00293293   -0.00356424    -0.0131356   -0.00257434   0.000472888  -0.000143857  -0.000183112  -5.08841e-05  -2.51203e-05  -1.26517e-05   4.55873e-07  -3.39409e-07  -2.11870e-07  -2.90024e-08   1.76253e-09       0.00000       0.00000       3.75633       4.33781       5.09857       5.41020       4.59752       4.36129       4.16603       3.21936       2.55301       2.30327       1.59511       1.14327      0.829781      0.592954      0.357189      0.225771      0.152801     0.0877420     0.0451646     0.0256513     0.0143851    0.00696667    0.00284286    0.00138359   0.000616033   0.000260228   9.22865e-05   2.99331e-05   8.63401e-06   2.19330e-06   5.42602e-07   1.29765e-07   2.06653e-08   2.71274e-09       0.00000       0.00000
  17  18 3403.1655    3.1361  2.1629 11.3181 -0.0056  0.0484   0.0589   0.1121    0.1545   0.0000   437.6285       4.91450      0.886314       6.81257       7.53443      -1.13094      0.119817       5.19522      -1.33366       2.67866      -1.85193      0.347217     -0.582338     -0.884723      0.303510     0.0908111     -0.182667     -0.167593    -0.0156238    -0.0282046   0.000187768   -0.00139833    0.00278440   -0.00247608  -0.000524707  -0.000301294   2.53725e-05  -2.32608e-05  -2.43551e-06  -2.23800e-06  -4.71774e-07   4.79539e-08  -2.18190e-08  -2.58313e-10       0.00000       0.00000       4.49759       5.88457       6.21710       6.30047       6.12398       5.84681       4.84348       4.10796       3.20278       2.66462       2.03550       1.43974       1.01360      0.685549      0.450189      0.296541      0.186497      0.105061     0.0600440     0.0321169     0.0150770    0.00764402    0.00366230    0.00152797   0.000653869   0.000274761   9.86086e-05   3.31714e-05   1.06350e-05   3.05354e-06   7.96951e-07   1.68491e-07   2.81079e-08   3.73777e-09       0.00000       0.00000
  17  19 3545.3606    2.7171  2.9774 10.6200 -0.0072  0.0530   0.0415   0.1329    0.1393   0.0000   428.7073      0.517691       19.3419       3.02657      -10.0729       8.52396       4.69708       7.94713       5.34630       2.41864       2.77022      0.270244      -2.51390     -0.888082      0.133914      0.626447     -0.100499     0.0344060     0.0512169    0.00908806    -0.0485226   -0.00495240    0.00762308    0.00182286  -0.000575479   0.000101834  -6.07170e-05   4.34514e-05  -1.63810e-05  -1.40285e-07  -6.10309e-07  -2.15240e-08   1.80169e-08   5.19627e-09       0.00000       0.00000       5.24990       6.53841       7.09879       7.34430       7.12206       6.42998       5.49381       4.49381       3.69685       3.00101       2.27986       1.59877       1.09037      0.749329      0.508885      0.313721      0.197080      0.117624     0.0675994     0.0357104     0.0179864    0.00858607    0.00386068    0.00180712   0.000739266   0.000294719   0.000106060   3.63106e-05   1.15086e-05   3.12213e-06   8.08409e-07   1.75081e-07   3.07425e-08   3.63709e-09       0.00000       0.00000
  17  20 3687.7061    2.2336  4.5932 10.1257 -0.0021  0.0703   0.0288   0.1821    0.0971   0.0000   444.4866      -2.82835       5.75058       7.97898     -0.910766       5.62476       12.5255      -6.11852       1.08688       1.37111      -1.12856     -0.919400      0.571604     -0.418489     -0.506887     -0.325170    -0.0751813     0.0158337    -0.0336772    -0.0103956     0.0307963   -0.00601219    0.00796610    0.00113885   0.000945798   0.000792392  -0.000185262  -5.63649e-05  -1.74732e-05  -6.37379e-06  -1.02229e-06   1.77780e-07   1.26530e-08   7.46138e-09       0.00000       0.00000       6.40832       8.41007       8.75292       8.74458       8.50665       7.83252       6.95509       5.95221       4.88958       3.89177       2.93984       2.17006       1.50275      0.998861      0.694654      0.407073      0.255032      0.149558     0.0814368     0.0456831     0.0218755     0.0111784    0.00506631    0.00232781   0.000956344   0.000387133   0.000131050   5.01270e-05   1.57179e-05   4.30037e-06   1.15666e-06   2.49973e-07   4.36471e-08   5.31426e-09       0.00000       0.00000
  17  21 3829.8682    1.8577  5.9415  9.7903 -0.0033  0.0820   0.0213   0.2174    0.0809   0.0000   440.5600     -0.567663       4.80278      -27.0545       5.45137       6.54987       5.66345       7.76367      -4.87252       2.04632      -5.26450      -2.38608     -0.605025       1.13933      0.308983     -0.983185      0.278044     -0.147274     -0.129990     0.0479452    -0.0242843    -0.0304013    -0.0139691    0.00391100    0.00109927  -6.82464e-05   0.000183403  -9.68351e-06   1.42710e-05   5.02299e-07  -2.14255e-06   2.39354e-07  -2.85813e-08   6.41817e-09       0.00000       0.00000       7.80820       10.0341       10.9644       10.6891       10.5421       9.49394       8.52589       6.96310       5.86109       4.56555       3.52286       2.49208       1.82060       1.14671      0.798476      0.495130      0.302679      0.177361     0.0977561     0.0535525     0.0258102     0.0132631    0.00611572    0.00272477    0.00110397   0.000457353   0.000164934   5.99330e-05   1.81902e-05   5.07202e-06   1.38285e-06   2.80089e-07   5.18798e-08   5.63410e-09       0.00000       0.00000
  17  22 3971.8959    1.5545  7.9327  9.4869 -0.0043  0.0997   0.0157   0.2748    0.0666   0.0000   433.8255       3.27292      -12.4400      -12.8374      -11.7886       3.88240       7.81301      -1.21582      -12.0155       5.50257       5.04198       4.69146     -0.128644       1.33248     -0.814762     -0.462548      0.687076     -0.114190     0.0349050     0.0431387     0.0679301     0.0242604    -0.0213792    -0.0123645    0.00116151   0.000381847   5.34201e-05  -8.90598e-05   1.61293e-06   1.28088e-05  -2.30833e-06  -3.96163e-07   7.21920e-08  -5.08231e-09       0.00000       0.00000       9.29245       12.2477       12.7845       13.1083       12.3754       11.5427       10.0490       8.74134       6.82345       5.56862       4.19343       3.09660       2.14935       1.47832      0.958226      0.612736      0.379836      0.219279      0.119106     0.0653195     0.0330487     0.0165494    0.00767686    0.00341250    0.00144510   0.000579982   0.000206303   7.17489e-05   2.23572e-05   6.47285e-06   1.63475e-06   3.59188e-07   5.96160e-08   7.79019e-09       0.00000       0.00000
  17  24 4257.1467    1.0903 12.4117  9.2577 -0.0029  0.1578   0.0104   0.4217    0.0534   0.0000   458.4633      -27.1294       20.0693       40.9312      -18.1771      -14.4478       13.4825       42.4549       1.63307       1.77668       3.95839     -0.741697      -1.47217      0.845373     -0.204380      -1.95868      0.435825      0.204579     0.0834295     -0.153673     0.0965670     0.0396915     0.0166338   -0.00337625  -0.000639333    0.00161595   0.000416855  -0.000142208  -2.46749e-05   1.96162e-05   6.79346e-08  -4.33786e-07  -9.02760e-08   8.47863e-09       0.00000       0.00000       14.0945       18.6913       19.6722       20.2449       19.9390       17.7670       15.6292       13.4781       10.7502       8.64351       6.56513       4.71880       3.45142       2.28491       1.56800      0.961063      0.604630      0.346515      0.202906      0.106795     0.0560669     0.0270210     0.0128621    0.00564204    0.00238322   0.000927493   0.000348237   0.000115258   3.74566e-05   1.02780e-05   2.81306e-06   5.89019e-07   1.02093e-07   1.22474e-08       0.00000       0.00000
  17  25 4399.8663    0.8981 14.8651  9.2026 -0.0027  0.2012   0.0085   0.5256    0.0461   0.0000   432.1869      -22.1833       37.7624       27.7448       9.41562      -17.9888      -22.6148      -21.6044       2.85487       16.4490       5.35740     0.0127428      -5.15738       1.10610       4.99719      0.780215     -0.466820      -1.01378     -0.208001     -0.115827      0.118032    -0.0304391     0.0181475     0.0234835  -0.000581317   -0.00211404  -0.000416687  -2.12017e-05  -2.48693e-05   3.38616e-07   1.62937e-07   5.04665e-07  -1.35248e-07   1.33892e-08       0.00000       0.00000       17.7596       24.2269       26.0059       26.0696       25.0312       23.0514       20.2942       17.1049       14.0947       11.0170       8.34569       6.08871       4.47896       2.96783       2.02369       1.24382      0.773603      0.442870      0.263298      0.135758     0.0733113     0.0361143     0.0162398    0.00780622    0.00306695    0.00124840   0.000474558   0.000157719   5.12394e-05   1.38673e-05   3.65621e-06   7.59081e-07   1.33095e-07   1.58328e-08       0.00000       0.00000
  18   9 2143.6301    0.7851  0.7829  8.7763  0.0010  0.0420   0.0231   0.0665    0.1335   0.0000   437.0951       1.84606       14.7329       2.95183      -1.09860      0.869976      0.725932      -3.90466       2.12196       3.22632     -0.149388      -1.45712      0.267530     -0.630254     -0.371679     -0.105584    -0.0479950     0.0870781    -0.0348516   -0.00957663    0.00893050   -0.00375739   -0.00511172   -0.00248544   0.000819227   0.000760159   8.61918e-05   1.47419e-05  -6.41639e-06   4.59682e-06  -1.21375e-06  -2.38005e-07  -2.06255e-08  -7.05627e-09  -4.32818e-10   6.89091e-10       2.60519       4.44531       3.65466       5.31598       3.52601       4.49735       3.29906       3.52480       2.38433       2.22773       1.67463       1.26749      0.882341      0.659214      0.498794      0.269619      0.208147      0.104991     0.0770240     0.0332102     0.0243980    0.00880389    0.00653196    0.00215835    0.00139376   0.000470645   0.000258512   6.70333e-05   3.33557e-05   8.17670e-06   3.47897e-06   7.47708e-07   2.20192e-07   4.03908e-08   6.83665e-09   1.16860e-09
  18  10 2291.5299    1.0842  0.9244  9.3819  0.0015  0.0317   0.0282   0.0734    0.1654   0.0000   432.6467     -0.833235       16.3557      -2.00628      -3.81757       3.37201      -2.20434      -4.84421       1.19425    -0.0872269      0.194671      0.138861     -0.903802     -0.140667     -0.102058     0.0261328     0.0249353    -0.0396107     0.0322259  -8.38024e-05   -0.00172856   -0.00224750    0.00291186   -0.00216348   0.000244186  -2.70214e-05   4.95164e-05  -3.41029e-05   3.66013e-06   3.46621e-06  -2.41000e-06  -1.82487e-08  -2.20551e-08  -8.11216e-09   1.04149e-08   2.62548e-11       2.76623       3.40745       3.53107       3.91492       3.78765       3.43131       2.93454       2.59971       2.24557       1.65613       1.32873      0.970914      0.764834      0.486187      0.341033      0.206211      0.148096     0.0878177     0.0478789     0.0279803     0.0147022    0.00840683    0.00403294    0.00199424   0.000785223   0.000358065   0.000132915   5.39811e-05   1.69060e-05   6.43753e-06   1.87286e-06   4.84032e-07   1.32166e-07   2.32429e-08   4.67983e-09   5.51866e-10
  18  11 2436.7665    1.5054  0.9785  9.9790 -0.0038  0.0354   0.0383   0.0701    0.1747   0.0000   438.4429      -7.82728       12.9796     -0.655535      -1.74992      0.427199      -3.04671     -0.905508       1.92672      -2.22599    -0.0846070     -0.122267      0.674736     -0.397197      0.443128     -0.110468     -0.267652    -0.0239553     0.0266714   -0.00146376   0.000731489    0.00141076    0.00306372   -0.00209778  -0.000726366   8.75662e-06   0.000112943   5.98254e-05  -7.24354e-06   2.85142e-06  -1.00269e-07  -6.83255e-07  -3.50389e-07   5.83735e-09   1.80906e-09   5.36844e-10       2.94196       3.53512       4.32527       4.21976       3.65621       4.04404       3.35625       2.66455       2.52255       1.85970       1.36264       1.17610      0.770471      0.513173      0.410217      0.245869      0.142000     0.0973984     0.0598042     0.0265997     0.0171446    0.00936799    0.00397995    0.00173007    0.00103603   0.000424951   0.000152557   5.75459e-05   2.56265e-05   8.73114e-06   2.58644e-06   5.93841e-07   1.39005e-07   2.79145e-08   4.93371e-09   6.05329e-10
  18  12 2580.7333    2.0225  0.8680 10.7884 -0.0085  0.0296   0.0549   0.0674    0.1594   0.0000   439.5075       2.10707       6.51494      -2.46591      -2.86796     -0.749869       1.48079      0.291213      0.745530      -2.30660      0.212176      0.294351     -0.797189     -0.437188      0.107204     -0.486585     -0.298763     0.0435785     0.0160944    0.00332070   -0.00279369   -0.00748876   0.000282565    0.00281578   3.91824e-06  -0.000447131   4.26129e-05  -1.38483e-05   3.99562e-06   5.63790e-06  -2.77902e-07   1.17010e-07   2.25750e-07  -3.70028e-08  -5.97767e-09   1.20344e-09       2.70440       3.26114       3.33914       3.76150       3.47818       3.19488       2.72138       2.49135       2.15267       1.72930       1.24587       1.00391      0.719447      0.467869      0.302045      0.208995      0.133962     0.0839441     0.0462278     0.0247063     0.0142487    0.00791799    0.00384201    0.00189198   0.000749403   0.000343182   0.000117751   4.74579e-05   1.72542e-05   5.70883e-06   1.62184e-06   4.54975e-07   1.06960e-07   2.38747e-08   3.96336e-09   5.41328e-10
  18  14 2868.5662    3.2650  0.8359 11.1171 -0.0085  0.0286   0.0874   0.0608    0.2066   0.0000   434.5265      -5.76751       7.12827       2.48031      -5.79043      0.969753      -3.17194       1.85666      0.791490      -2.10233       1.78096      0.658034      0.185614     -0.360001     0.0178527      0.336757     0.0196436     0.0501246    -0.0530368    0.00122137   -0.00515958   -0.00635254    0.00175693  -3.64642e-05    0.00151672   4.35814e-05   0.000118499  -3.73456e-05  -6.70858e-06  -3.81340e-06  -1.06320e-06   2.74902e-07   1.02186e-07   2.72975e-08   3.80068e-09  -9.33445e-11       2.93769       3.51400       3.36453       3.13589       3.34417       3.59899       3.23265       2.65080       1.99014       1.54660       1.16213      0.941312      0.758325      0.554860      0.384029      0.250036      0.150688     0.0844761     0.0480382     0.0259249     0.0131295    0.00647656    0.00319477    0.00141810   0.000681803   0.000253698   0.000113361   4.35410e-05   1.58839e-05   5.15640e-06   1.60852e-06   4.24708e-07   1.07667e-07   2.18117e-08   3.47211e-09   4.48428e-10
  18  15 3012.0380    3.9739  0.8424 11.6169 -0.0005  0.0266   0.1067   0.0631    0.1984   0.0000   438.3565      -1.32655       9.58576       6.88456       1.98963       4.08427      -5.06599      -3.56439       2.31775       1.20618      0.177221      0.436881     0.0706925   -0.00485386      0.202111      0.370444     0.0152965     0.0712403    -0.0354938    -0.0153368    -0.0182122   -0.00617108    0.00337664    0.00407425  -0.000279280   0.000132775   7.63128e-07  -4.63249e-05  -1.22801e-05   5.94580e-07  -1.04362e-06   5.14285e-08  -1.49979e-08  -3.11828e-09   1.48247e-09  -5.27734e-11       2.55067       3.27284       3.41684       3.45208       3.31808       3.07291       2.87486       2.34049       1.95715       1.51886       1.16748      0.918871      0.635632      0.444764      0.291865      0.193346      0.127900     0.0728595     0.0413763     0.0232413     0.0117902    0.00593422    0.00307363    0.00155936   0.000617266   0.000273545   0.000111495   4.39503e-05   1.48415e-05   5.07478e-06   1.59685e-06   4.01345e-07   9.66487e-08   2.21457e-08   3.89604e-09   4.43402e-10
  18  16 3154.7792    4.0889  1.0245 11.6348 -0.0067  0.0294   0.1043   0.0743    0.2549   0.0000   437.5030       2.06022       11.9014       1.31835      -1.56632      0.845798       1.99990      -1.04937    -0.0530049      0.613646      0.665229       1.08592       1.24446     -0.743001      0.177245      0.283189      0.370868      0.204484    -0.0633358   -0.00224237   0.000907653   -0.00482855   -0.00567058  -0.000165259   0.000454345   0.000276262  -2.19378e-05   6.67323e-05  -2.46031e-05   2.77371e-06  -1.70046e-06   1.10564e-06   7.27826e-08  -2.10847e-08  -8.86871e-09  -9.93800e-10       2.49176       3.16822       3.50566       3.29101       3.41144       3.14913       2.72174       2.41635       1.96113       1.62457       1.30038      0.914466      0.682432      0.474154      0.306887      0.205456      0.135193     0.0807797     0.0483050     0.0251705     0.0145316    0.00717970    0.00362938    0.00164138   0.000742006   0.000317664   0.000133729   5.11694e-05   1.91032e-05   5.75396e-06   1.92371e-06   5.50591e-07   1.33064e-07   2.66681e-08   4.38187e-09   4.89302e-10
  18  17 3297.1853    3.6075  1.3621 12.1059 -0.0096  0.0389   0.0838   0.0889    0.1574   0.0000   441.5929      -2.43083       11.8352       2.22652       2.98590      -1.06492       3.96997      -2.51973       2.91951      0.177810     0.0483540      0.398447      0.392061      0.683406      0.504023    -0.0309463     -0.148250     0.0253722     0.0919090    -0.0139496    0.00701722    0.00690349   -0.00643798   -0.00122555   4.80531e-05   7.83924e-05  -0.000345690   3.13745e-05  -2.78218e-06   2.60414e-06  -1.84694e-06   1.04783e-06   7.87580e-08  -2.45848e-08  -4.00462e-09  -3.92978e-10       3.45469       4.62814       5.10284       5.20249       4.93588       4.65398       4.09111       3.21699       2.65615       2.25244       1.55857       1.20479      0.893732      0.597439      0.417243      0.261171      0.173740     0.0969676     0.0617258     0.0339043     0.0186671    0.00919059    0.00490295    0.00217584    0.00103469   0.000398805   0.000182779   6.84264e-05   2.61894e-05   8.12427e-06   2.48513e-06   6.03775e-07   1.65938e-07   3.53398e-08   5.83156e-09   7.02622e-10
  18  18 3439.8805    3.1191  2.4140 10.9034 -0.0042  0.0482   0.0521   0.1161    0.1689   0.0000   449.8164      -7.93471       14.2068       3.04366      -5.27590       4.08887       4.45316     -0.499993      -5.52757     0.0423752      0.473361      0.948905     -0.405252     -0.176706     -0.155637     -0.169210    -0.0181094      0.121218     0.0137588   -0.00978619   -0.00890481     0.0136447     0.0118484   -0.00464557   0.000511139   0.000929867   0.000133863  -9.31403e-05  -2.17552e-05  -4.99901e-06  -2.75725e-06  -7.97087e-07   1.66678e-08   4.61708e-08   5.60806e-09  -2.51206e-10       4.20762       5.26395       5.51951       5.77787       5.84691       5.15626       4.95389       3.80375       3.26133       2.70629       2.06283       1.53645       1.11880      0.773243      0.531934      0.334041      0.232085      0.133794     0.0810194     0.0448112     0.0237930     0.0127242    0.00608121    0.00285653    0.00128416   0.000549328   0.000226201   9.02087e-05   2.99069e-05   9.67485e-06   3.02846e-06   7.48113e-07   2.02178e-07   4.43249e-08   7.88186e-09   8.15865e-10
  18  19 3582.4867    2.5416  3.4075 10.4738  0.0013  0.0591   0.0366   0.1396    0.1195   0.0000   443.8739       4.25895       17.4190      -20.3588      -20.8759       17.9195       6.12510      0.603921      -2.01697       5.36840       4.52175     -0.551927      0.202009       1.17557       1.15636      0.485799     -0.249437     0.0480097      0.126544   -0.00593900    0.00473447   -0.00388808    0.00337122   -0.00183752    0.00102092  -0.000265310   0.000385051   3.01271e-05   3.80646e-05   2.22361e-07  -2.44972e-06  -1.08917e-06   7.16552e-07   5.07010e-08  -9.12361e-09  -3.40892e-11       5.50956       7.04275       7.15673       7.36928       7.03380       6.32245       5.88539       5.16702       4.52281       3.55909       2.85783       2.02973       1.50177       1.00986      0.674985      0.431931      0.270624      0.169305     0.0921183     0.0547296     0.0280556     0.0156161    0.00741024    0.00352535    0.00155904   0.000667827   0.000266558   0.000104267   3.41996e-05   1.23878e-05   3.47856e-06   1.02224e-06   2.52696e-07   4.99853e-08   9.26967e-09   1.02833e-09
  18  20 3725.1785    2.1440  4.7741 10.1496 -0.0010  0.0713   0.0258   0.1770    0.0835   0.0000   436.1393      -6.25727       23.7079       3.11837      -2.50275      -3.53428       2.32977       6.38446     -0.765789       4.93415     -0.406544      -3.39246       2.67805       1.08883     -0.381136     0.0262342      0.515455     0.0545891     0.0148248   -0.00622079    -0.0165438   -0.00808737   -0.00657283   -0.00426371    0.00170608  -0.000173060  -0.000406703   4.04002e-06   4.87971e-05   6.60250e-06  -3.91137e-06  -7.71688e-07   1.97940e-07   1.13783e-08  -8.85659e-10  -4.77840e-10       6.14633       7.78931       8.55784       8.84940       8.26360       7.95170       6.98286       5.85605       5.00712       4.07180       3.04221       2.25171       1.68371       1.18242      0.781423      0.525780      0.322665      0.184733      0.116583     0.0678531     0.0354852     0.0181509    0.00921075    0.00437582    0.00198759   0.000795804   0.000340628   0.000136157   4.83628e-05   1.54887e-05   4.73583e-06   1.28713e-06   3.09196e-07   6.41740e-08   1.08618e-08   1.30522e-09
  18  21 3868.0185    1.7693  6.6430  9.7329  0.0000  0.0903   0.0189   0.2291    0.0693   0.0000   432.1732      -13.1035       13.2893       3.07619      -7.83069       3.82097       15.2362       7.72157      -1.12858      0.192686       8.69628      -6.49831       1.32231       1.84407      -1.49928    -0.0431913      0.109991    -0.0548151     0.0791936     0.0829949    -0.0619123    -0.0389834   -0.00962658    0.00399690    0.00207333   8.99340e-05  -0.000246721  -0.000180500  -7.31939e-05   8.88885e-06  -7.97695e-06   2.81185e-07   6.56581e-07  -3.99927e-08  -1.32811e-08  -1.05620e-09       7.57869       10.2850       10.6353       11.3825       10.7516       10.0050       9.07899       7.41986       6.35412       4.91584       3.74999       2.81656       2.13834       1.46455       1.01537      0.641974      0.424582      0.232168      0.149100     0.0795682     0.0448216     0.0224179     0.0115395    0.00546627    0.00241719    0.00101563   0.000416871   0.000162682   6.05667e-05   1.86504e-05   6.15860e-06   1.53202e-06   4.04899e-07   8.36176e-08   1.52974e-08   1.77354e-09
  18  22 4010.4933    1.4670  9.1204  9.4404 -0.0002  0.1100   0.0141   0.2946    0.0598   0.0000   438.7149       9.45064       17.6141     -0.556826      -13.6103       17.3729       6.33612      -3.75284       23.3984      -6.31816      -10.0351      -5.10979      -3.18000      -4.45130      0.135796      0.577010     -0.464716      0.167683     -0.177559    -0.0369689     0.0600772   9.37527e-05    -0.0132918   -0.00588229  -0.000263612    0.00191976  -0.000193181   2.96243e-05  -5.60260e-05   2.45590e-05  -4.92389e-06  -5.66169e-06   2.99109e-07   2.54786e-07  -2.74325e-08  -3.29534e-09       9.57778       12.6251       13.0141       13.4187       12.8921       12.1533       10.8645       9.49451       7.94619       6.29444       4.89390       3.63885       2.71699       1.84623       1.27984      0.807298      0.517876      0.306780      0.179605      0.101852     0.0536364     0.0290710     0.0138122    0.00681357    0.00295660    0.00130977   0.000502548   0.000204113   6.92484e-05   2.39067e-05   7.25390e-06   1.97217e-06   5.08054e-07   1.02202e-07   1.77661e-08   2.10409e-09
  18  23 4153.5886    1.2583 10.6290  9.4059 -0.0012  0.1280   0.0121   0.3510    0.0534   0.0000   465.8066      -8.33359      0.213076      -4.08650       11.4212      -4.82716       5.84726       15.0926    -0.0568431      -1.97145       1.03384       4.79657      -2.45428       2.25399      -2.50720      0.646869     -0.166966     -0.351599     -0.129293     0.0292296     0.0115049     0.0814894    0.00473796    0.00510202    0.00174115   -0.00297174   0.000794666   0.000194383  -1.38791e-05  -1.19162e-05   1.83702e-05  -2.36661e-06  -1.12147e-06   1.78517e-07  -4.96630e-09   1.01747e-09       11.2822       15.0534       15.4524       16.1893       15.4758       14.4308       12.5800       10.9114       9.27352       7.48537       5.91393       4.27914       3.08241       2.07564       1.44877      0.917783      0.591786      0.355735      0.215391      0.119978     0.0649505     0.0334129     0.0162706    0.00772859    0.00350418    0.00150497   0.000601440   0.000230633   8.24598e-05   2.73366e-05   8.51903e-06   2.28166e-06   5.83045e-07   1.16729e-07   2.06867e-08   2.47014e-09
  18  25 4439.4693    0.8489 15.9815  9.1997 -0.0027  0.2123   0.0075   0.5590    0.0413   0.0000   430.4077      -68.1692      -9.96242      -19.8801      -3.24297       22.9480      -44.6038       3.33551       13.4902      -15.3092      -14.8583      -11.7374       2.27758      -3.20994      -1.08330      -1.55615      0.310859      0.229274      -1.26430     -0.105030      0.266981     0.0636516    -0.0446608     0.0214345    0.00281775  -0.000411648    0.00255000   0.000668693  -9.11337e-05  -2.00554e-05   5.69913e-05  -1.26958e-05  -1.01805e-06   2.84627e-07   1.77336e-08   8.06994e-09       17.6443       24.0231       25.1621       25.9696       25.7178       23.5208       21.5045       17.5379       14.9076       11.7856       9.19901       6.97372       5.06170       3.57799       2.46015       1.59719       1.03147      0.622967      0.368635      0.205582      0.112535     0.0576847     0.0289446     0.0136043    0.00619265    0.00265944    0.00109469   0.000414214   0.000150313   4.95743e-05   1.53371e-05   4.10783e-06   1.01246e-06   2.14315e-07   3.70521e-08   4.07707e-09
  18  26 4582.4941    0.7157 17.2125  9.0949 -0.0011  0.2436   0.0066   0.6157    0.0371   0.0000   462.5306      -7.16351       49.2439      -60.5216       31.2165       50.3639      -20.4266     -0.469544       5.05736       15.4708       18.0977       12.9074       5.35067      0.751398      -3.60706      -3.45275       2.32870      0.749146    -0.0207276     -0.460347      0.183824    -0.0310626    -0.0449558    -0.0101261     0.0138295    0.00454570  -0.000780831  -0.000154500  -0.000129530   5.62068e-05   9.58675e-08   1.12697e-05  -4.85576e-07  -1.86508e-07  -4.58278e-08   2.72859e-09       20.5833       27.0670       29.8729       29.2909       28.9221       26.6512       23.5341       21.0024       17.0279       13.9932       10.7738       8.10874       5.92302       4.02143       2.82301       1.83527       1.15577      0.706211      0.425354      0.234863      0.132384     0.0666042     0.0338370     0.0165986    0.00724573    0.00327659    0.00127692   0.000486503   0.000180050   5.79546e-05   1.76949e-05   4.79497e-06   1.19890e-06   2.39323e-07   3.80683e-08   4.39623e-09
  19   9 2173.7199    0.8824  0.7006  9.2846  0.0005  0.0284   0.0266   0.0605    0.1153   0.0000   437.9209      -3.20052       14.2372     -0.452718      0.527547      0.401550       1.80477      -2.37125     -0.137671     -0.740303      0.650778     -0.680710    -0.0478320     -0.283676     0.0779679    -0.0628988      0.190787    -0.0767655    0.00340292    -0.0136585   -0.00610128   -0.00135615    0.00611667    0.00104601   -0.00235083   0.000298910  -1.23869e-05  -6.42181e-05  -4.60416e-06   7.11951e-06  -7.17105e-06  -2.07795e-06   1.01685e-06  -7.46401e-08  -4.79193e-08   4.03599e-09       2.17637       2.65173       3.29722       2.99859       2.96491       3.00694       2.55096       2.22589       1.81823       1.55650       1.17550      0.871125      0.706446      0.466456      0.312975      0.251868      0.136719     0.0876155     0.0606326     0.0298485     0.0176256     0.0101636    0.00509553    0.00246974    0.00120621   0.000572428   0.000265312   9.75210e-05   3.81128e-05   1.78116e-05   6.23999e-06   1.71550e-06   5.34027e-07   1.49554e-07   3.20874e-08   6.23201e-09
  19  10 2322.2661    1.1365  0.9517  9.5146  0.0002  0.0350   0.0287   0.0690    0.1441   0.0000   434.9898       1.15545       8.93700      -2.00015      -2.44895      -1.12405     0.0226290       1.74142       2.26471      -1.86597      -1.83374     -0.912847     0.0786646     -0.361427     -0.519188     0.0870079     0.0963877    -0.0199255     0.0688992    -0.0326439     0.0168277     0.0113464    0.00274390   -0.00266867    0.00120740   0.000759142  -7.83267e-05  -2.93209e-05  -2.44470e-05  -2.14343e-05   3.70904e-06  -3.97314e-07  -4.29197e-07   3.56250e-08  -2.42831e-09  -2.07447e-08       2.73887       3.33826       4.16565       4.25292       3.68590       3.82107       3.31882       2.51546       2.43990       1.88241       1.24534       1.13532      0.851262      0.508193      0.381957      0.293108      0.156804      0.100865     0.0733348     0.0365982     0.0199649     0.0124017    0.00681105    0.00290885    0.00150078   0.000829157   0.000329191   0.000116252   4.73494e-05   2.10009e-05   8.25306e-06   2.33569e-06   6.33409e-07   1.54184e-07   3.21911e-08   7.29391e-09
  19  12 2613.0649    2.0362  0.9865 10.3777 -0.0063  0.0335   0.0527   0.0669    0.2052   0.0000   432.9269     -0.744531       16.5161      -6.98692      -3.57273       1.17355       1.94167       1.33972       1.63005     -0.642941       1.58463      -1.98445       1.88536      0.167578    -0.0918759      0.134783    -0.0748089     0.0653805    -0.0377351    -0.0398378     0.0287715    -0.0149685   -0.00751646   0.000699929    0.00177880   4.37586e-05  -0.000117106  -4.27842e-06   0.000132711   8.23888e-07  -2.91700e-06  -9.64176e-07  -5.15144e-07   6.20212e-08   7.58015e-09  -1.95595e-09       2.58679       3.66200       4.01596       3.98803       4.04784       3.72444       3.07394       2.89462       2.27182       1.75193       1.41290       1.13176      0.747213      0.623922      0.370985      0.269309      0.172313      0.107330     0.0629589     0.0396889     0.0199328     0.0120417    0.00637738    0.00296780    0.00147456   0.000701056   0.000284502   0.000118413   5.02172e-05   1.78478e-05   5.34725e-06   2.01560e-06   6.45913e-07   1.82498e-07   3.76541e-08   8.33577e-09
  19  13 2757.8824    2.8239  0.9820 10.6206 -0.0088  0.0345   0.0707   0.0674    0.2603   0.0000   437.3474       1.33974       9.92251     0.0238808      -3.55487      0.115054      0.718519      0.438905       2.62281     -0.441125      0.217048      -1.50643     -0.992665     0.0424075     -0.268613     -0.274092    0.00438854     0.0972129    -0.0104202   -0.00164109     0.0144133   -0.00894078   -0.00457282   -0.00104263   0.000775748   0.000440746   0.000332286  -4.88914e-05   2.97329e-05   1.72017e-05  -3.11556e-06  -2.85541e-06  -1.29441e-07   1.94978e-08   2.83312e-08   7.68380e-09       2.43658       3.87590       3.70228       3.80539       3.95335       3.00480       3.41022       2.36004       2.55138       1.79691       1.47399       1.19538      0.769826      0.648809      0.349044      0.288888      0.160897      0.108881     0.0700991     0.0318785     0.0252449    0.00938209    0.00708846    0.00295141    0.00152165   0.000721635   0.000241162   0.000139882   3.82583e-05   1.74742e-05   6.47982e-06   1.63382e-06   6.68319e-07   1.50501e-07   3.38915e-08   9.00004e-09
  19  14 2902.4775    3.5215  0.7958 11.4653 -0.0082  0.0291   0.0934   0.0571    0.1806   0.0000   438.9482     -0.366593       18.0886       3.37852      -1.85840      0.840924       1.26436     -0.734742      0.664740      0.912142      0.512310      -1.14238      0.579452     0.0472907     -0.330987    -0.0321343    -0.0197854    -0.0445190    -0.0121042   -0.00367580    0.00660865   -0.00240147   -0.00244148    0.00315376   0.000370210  -0.000445284  -0.000134608  -3.92019e-05  -9.36879e-06   8.07020e-06   4.53414e-06   1.99270e-06   8.08157e-07   1.83312e-07  -3.42947e-08   5.67050e-09       2.38598       2.81408       3.33620       3.22395       3.62603       2.64201       2.61768       2.60165       1.89402       1.54997       1.34191      0.964054      0.723249      0.469761      0.331687      0.256415      0.139760     0.0849235     0.0582194     0.0331998     0.0207800     0.0103473    0.00473906    0.00284653    0.00143459   0.000639649   0.000302710   0.000116816   3.81205e-05   1.57167e-05   5.47464e-06   1.29923e-06   4.77316e-07   1.58696e-07   3.48547e-08   6.47028e-09
  19  15 3046.4355    3.9917  0.9441 11.6750 -0.0051  0.0296   0.0957   0.0618    0.2100   0.0000   439.7226     -0.758893       16.4603      0.778690      -1.78153      -2.98678      -2.10263      0.834745      0.989567       1.06067      -1.57478      0.395726      0.251144     0.0884621    -0.0506388     -0.100656    -0.0225832     0.0284112    -0.0246875    -0.0133997   0.000117950   -0.00462082   0.000360778   -0.00239356   4.73304e-05  -0.000225452   0.000603699   0.000177270  -9.86909e-06  -4.21129e-06  -7.14763e-06  -9.77658e-07   1.63123e-07  -4.08981e-08  -3.26283e-08  -3.93349e-09       2.35259       3.03778       3.37070       3.29097       3.27288       3.17421       2.82867       2.29378       2.03452       1.65027       1.32509       1.02294      0.698915      0.543165      0.339964      0.227731      0.171664     0.0937796     0.0604861     0.0364350     0.0191032     0.0106250    0.00531491    0.00274822    0.00128004   0.000601679   0.000245387   0.000106158   4.57548e-05   1.72918e-05   5.28744e-06   1.89028e-06   5.96572e-07   1.42864e-07   3.25197e-08   6.91160e-09
  19  16 3189.7303    3.9268  1.0771 11.8131 -0.0068  0.0423   0.0895   0.0695    0.2151   0.0000   440.3971       1.52802       11.8028       2.61482      -2.94457       5.46562       6.06921     0.0633056     -0.416447     -0.222285       1.43520     -0.895375      0.374992     -0.194788     -0.225790    -0.0999864      0.201255   -0.00631484  -0.000182657    -0.0110522   0.000842090    0.00113570   0.000703875    0.00225739  -2.45572e-06  -0.000654480   6.48884e-06  -9.16850e-05   6.32139e-05   7.84909e-07  -8.48659e-08  -7.62960e-07  -5.41438e-09  -3.35914e-07  -1.73466e-08  -5.66540e-11       2.81139       4.80156       3.61071       5.35993       4.17907       5.05813       3.61037       4.04846       2.92866       2.46845       2.00443       1.28431       1.37623      0.620339      0.696052      0.295992      0.273097      0.145924     0.0865213     0.0501516     0.0241867     0.0147884    0.00725305    0.00386865    0.00164773   0.000801943   0.000290469   0.000136175   4.99310e-05   1.97294e-05   6.70245e-06   2.75673e-06   7.78010e-07   1.86051e-07   6.81697e-08   9.23744e-09
  19  17 3332.8039    3.5401  1.6395 11.4715 -0.0006  0.0374   0.0672   0.0892    0.1398   0.0000   436.7268      -9.50905       13.8197     -0.154830      -2.03846      -1.46865       2.11173      0.454740       5.90736      -1.45696       3.13024       1.39713      0.618672      -1.07712      0.693767      0.340900     0.0645021    -0.0784294    -0.0703724   -0.00518048  -0.000924437   -0.00494253   -0.00124139   7.32975e-05    0.00109241   -0.00119664  -2.94901e-06   4.20315e-05  -5.01899e-06   1.67783e-05   1.19221e-05   3.40980e-07   8.69040e-07  -5.06308e-08  -6.88885e-09  -7.69208e-09       3.33275       3.93637       4.38400       4.86032       4.41940       3.97927       3.67371       3.33536       2.65314       2.10855       1.76055       1.37627      0.959723      0.636646      0.459796      0.322620      0.205343      0.120827     0.0777973     0.0471606     0.0267498     0.0130684    0.00678170    0.00348278    0.00188488   0.000863002   0.000382332   0.000145156   5.76000e-05   1.97706e-05   6.96256e-06   2.06771e-06   6.22953e-07   1.61914e-07   3.91334e-08   7.64988e-09
  19  18 3475.9506    3.0045  2.6637 10.7094 -0.0031  0.0480   0.0448   0.1182    0.1351   0.0000   441.9147      -1.80887       20.1627      -4.62606      -4.34620       1.07117      -7.90926      -4.76659       1.61549      0.315453     -0.998912      -1.60914     -0.380506       1.33593     -0.440721    -0.0947456      0.614988     -0.253384    -0.0753498    -0.0681124     0.0116397    0.00618711   -0.00742282   -0.00385095    0.00718332   0.000322222  -0.000563971  -0.000121272   4.20054e-05   4.39307e-06   4.01283e-06   2.62813e-07   1.17510e-06  -3.35497e-07  -9.35332e-08   1.19879e-08       3.93872       5.18951       5.16754       5.67821       5.43286       5.28459       4.70846       3.94231       3.36615       2.70024       2.16450       1.61566       1.21931      0.873530      0.620506      0.398427      0.273707      0.162438      0.103372     0.0570014     0.0337156     0.0175054    0.00934189    0.00447974    0.00222202   0.000944834   0.000436820   0.000174190   7.11461e-05   2.54257e-05   9.07137e-06   2.78971e-06   8.81245e-07   2.19937e-07   5.35230e-08   1.10593e-08
  19  19 3619.2337    2.4448  3.8889 10.3484 -0.0017  0.0588   0.0314   0.1505    0.1015   0.0000   433.4505       5.69033       15.5925      -4.63300       4.08137       1.87672      -6.65645       9.49403       2.53292      0.474952       6.89767       3.72305      -3.46318     -0.920802     -0.922520      0.348533     0.0690201     0.0355372      0.135848     0.0280744    -0.0139998    0.00761027   -0.00600446    0.00834511    0.00118515   -0.00283515  -0.000120611   0.000409248   7.20677e-06  -4.73915e-06  -1.97214e-06   4.75441e-06  -7.13305e-07  -1.13156e-07  -3.88836e-08   2.51846e-09       4.93662       6.23892       6.70777       6.93189       6.72505       6.23333       5.80895       4.92543       4.16680       3.35675       2.76255       2.01828       1.53744       1.06467      0.738194      0.501771      0.324436      0.202505      0.122134     0.0721122     0.0412017     0.0214509     0.0110594    0.00570580    0.00275494    0.00123498   0.000546765   0.000228702   8.99767e-05   3.30080e-05   1.14364e-05   3.54391e-06   1.05072e-06   2.84647e-07   6.73720e-08   1.35009e-08
  19  20 3762.3550    2.0366  5.5794  9.8868 -0.0001  0.0743   0.0221   0.1942    0.0790   0.0000   435.3634      -18.5991       10.4329       16.9575      -17.3259      -4.29107      0.879736       7.49514       8.15837      -4.11066      -1.75960       4.59100       3.51387     -0.486621     0.0915423      0.580824      0.449542     0.0127016      0.190048     0.0909665     0.0166340    0.00790461    -0.0251995   -0.00233901   0.000962450    0.00107954  -0.000237531  -0.000217426   0.000100257  -1.62943e-05   3.91285e-06   5.22339e-06   1.13046e-08  -3.38934e-07   9.25887e-08  -2.82982e-08       6.30389       7.92503       8.56140       8.67184       8.58142       8.11002       7.33184       6.25717       5.29526       4.21656       3.44788       2.57396       1.95984       1.35320      0.925519      0.632117      0.419720      0.265482      0.156936     0.0933230     0.0498124     0.0272961     0.0142609    0.00707311    0.00343374    0.00156454   0.000673522   0.000275324   0.000112788   4.13333e-05   1.40135e-05   4.63128e-06   1.33563e-06   3.73314e-07   8.62415e-08   1.70557e-08
  19  21 3905.3643    1.6998  7.3391  9.5340 -0.0014  0.0891   0.0165   0.2344    0.0677   0.0000   437.9029      -1.97775       10.9555      -2.26987       9.61594      -10.2247      -12.6059       3.56659      -2.79029      -8.54262      -3.03278       2.77363       3.51647      -2.07913      -2.27108     0.0946683      -1.06948      0.124897      0.182599     0.0166045     0.0535012     0.0306828   -0.00479069    0.00509806   -0.00475882    0.00167860    0.00119722   0.000378177   3.29467e-05   2.93959e-06   7.35024e-06   6.84946e-06   5.40236e-07   2.83283e-07   6.96907e-08  -1.93598e-09       7.47121       9.51880       10.2122       10.4146       10.2982       9.51611       8.66097       7.51409       6.43414       5.15032       4.15489       3.14674       2.32526       1.64191       1.11830      0.759688      0.497952      0.311336      0.184927      0.112067     0.0601548     0.0329519     0.0171699    0.00853835    0.00411788    0.00192594   0.000801708   0.000335413   0.000133956   4.90376e-05   1.66460e-05   5.55329e-06   1.62027e-06   4.46791e-07   1.04023e-07   2.12565e-08
  19  23 4192.2550    1.1824 12.1578  9.2402 -0.0013  0.1395   0.0100   0.3813    0.0516   0.0000   441.1060       9.11352       12.3401      -2.43264       19.8247       28.8687       26.0726       15.8854      -3.77562       9.75756       2.29912       1.66409       2.09844      0.416151       2.50058     -0.529180      0.148336      0.942089      0.162680    -0.0755535     0.0697719     0.0596336    -0.0174706   -0.00158583    0.00304774  -0.000349214   0.000207553  -0.000300662  -0.000214847  -6.13499e-05  -2.51503e-06   1.03222e-05  -2.32314e-06  -2.36004e-07  -9.21883e-09  -1.33250e-08       11.3139       15.1502       16.1819       16.7899       16.0952       15.0730       13.8872       11.7139       9.97939       8.03672       6.34602       4.83028       3.59386       2.53896       1.78949       1.18243      0.783758      0.476602      0.299431      0.170302     0.0975586     0.0529980     0.0273887     0.0138756    0.00672530    0.00304027    0.00137689   0.000559130   0.000221901   8.32644e-05   2.86891e-05   9.10377e-06   2.74397e-06   7.01691e-07   1.69222e-07   3.45446e-08
  19  24 4335.5781    0.9881 14.3658  9.2074  0.0000  0.1736   0.0084   0.4612    0.0458   0.0000   430.1391      -20.3588       12.8653       30.2410       3.64143      -23.1460      -9.24677      -8.17885    -0.0358656       8.97434       12.5340      -3.32868      -1.29082       1.71289       3.21883      0.791618      0.947483      -1.07657      -1.00477     -0.233841     0.0995586    -0.0234553    -0.0733954     0.0165198   -0.00273648   2.26947e-05   -0.00169305   0.000959473   0.000236660   0.000248203   1.78605e-05  -1.35672e-05  -4.49307e-06   2.54135e-06   5.46572e-08  -3.81470e-08       14.0003       18.9018       19.6477       20.5171       20.2243       19.1756       16.5580       14.6421       12.3430       10.0653       7.92896       5.99509       4.46439       3.19094       2.25331       1.51142      0.966907      0.614533      0.374379      0.222041      0.124638     0.0693394     0.0352436     0.0178958    0.00834882    0.00390118    0.00167944   0.000703580   0.000269983   0.000103079   3.53727e-05   1.16706e-05   3.40560e-06   9.32329e-07   2.16787e-07   4.35064e-08
  20   9 2203.1260    0.8970  0.8128  9.0352 -0.0047  0.0310   0.0243   0.0579    0.1533   0.0000   439.0037      -3.35155       16.2299      -4.94082      0.900987      -1.52254       2.89241      0.146107      -2.79014      -3.95819      0.912409      0.961177      0.262052      0.562884      0.150423     -0.316826    -0.0915774    -0.0245765     0.0386023    -0.0311174     0.0337354   -0.00115478   0.000604713    0.00268188   -0.00372898   0.000637048   0.000619330  -1.55027e-05  -0.000107165   4.56183e-05   1.00669e-05  -1.11628e-06  -6.44437e-08   2.49350e-07   2.47046e-08   2.00100e-08       2.37196       2.85118       3.46562       3.11742       3.28263       2.89979       2.80369       2.72102       1.85144       1.94125       1.33901      0.923605      0.864711      0.596272      0.417424      0.291613      0.184130      0.129186     0.0691326     0.0407205     0.0281845     0.0133503    0.00745288    0.00432009    0.00214093    0.00109687   0.000449133   0.000184908   8.99276e-05   4.08184e-05   1.43351e-05   5.31676e-06   1.69447e-06   4.31914e-07   1.32933e-07   3.96721e-08
  20  10 2352.3769    1.1986  0.9623  9.6713 -0.0085  0.0292   0.0292   0.0654    0.1533   0.0000   437.9436       1.43689       10.2604      -7.29303      0.865464      -2.30568       1.71868       2.49557       3.26643      0.738232      0.878701      0.388815      0.375733     -0.664296    -0.0861543     -0.180639    -0.0620680    -0.0777560    0.00601885     0.0193647    0.00985088    -0.0124529   -0.00584408    0.00281541   -0.00235809   0.000315721  -3.99203e-05  -8.70259e-05  -3.62369e-05   2.41395e-06   1.31068e-05   6.92853e-06   9.54647e-07  -6.00472e-07   4.61260e-08   1.50693e-08       2.34753       2.74321       3.29475       3.35152       3.28379       3.00314       2.59039       2.54381       2.11132       1.59435       1.30801       1.04863      0.780358      0.558157      0.393439      0.270587      0.185927      0.116228     0.0711380     0.0451837     0.0257763     0.0136413    0.00827699    0.00418635    0.00211698    0.00111962   0.000527305   0.000230344   8.75407e-05   3.76835e-05   1.36630e-05   4.58731e-06   1.63781e-06   5.11150e-07   1.53865e-07   3.86188e-08
  20  11 2498.8552    1.6824  1.0367 10.1198 -0.0124  0.0378   0.0410   0.0722    0.1966   0.0000   437.9760       1.61903       13.8877     -0.799943       1.19174      -2.85197      -2.12381       5.36673       2.67904     -0.630002      0.644075     -0.506755      0.473355     0.0981737      0.621316     -0.130608     -0.204142      0.110411     0.0490449    -0.0811638    -0.0213680     0.0316099    0.00552492    0.00431120   -0.00123384  -0.000860375  -1.70417e-05   0.000118426   2.76063e-06  -2.28587e-05   7.56792e-06   6.74069e-06   1.54643e-06   2.33362e-07  -1.25872e-07  -3.55745e-08       3.22741       3.31479       3.91438       4.68015       4.50500       3.13767       3.15949       3.61770       2.75137       1.82235       1.67674       1.54256       1.08742      0.635897      0.456479      0.402301      0.264449      0.127554     0.0812518     0.0616983     0.0390749     0.0207318    0.00903450    0.00452214    0.00306989    0.00173034   0.000849489   0.000361447   0.000132972   4.54053e-05   1.69139e-05   5.62393e-06   1.73520e-06   5.39385e-07   1.66670e-07   4.62055e-08
  20  12 2644.7937    2.1836  0.9561 11.1269 -0.0169  0.0339   0.0581   0.0737    0.1385   0.0000   437.5260      -2.17731       15.4251      0.963151      -3.27653     -0.191778       1.28401       3.76080      -1.53021     -0.249525       1.89232     -0.358696       2.33013      0.711452      0.663163     0.0220301    -0.0602224    -0.0313747    -0.0183652     0.0334329    -0.0445865   -0.00874723    0.00598723  -0.000899280   -0.00166317  -0.000373043  -1.25843e-05  -0.000143908  -6.56847e-05  -3.68669e-05   9.48000e-06   6.11872e-06  -3.36755e-06  -3.34364e-07   1.93606e-07   5.10868e-09       2.72870       2.94326       4.08268       4.21166       3.40867       3.58201       3.46274       2.75733       2.12780       2.01316       1.62924       1.00380      0.856789      0.729177      0.413380      0.259330      0.232570      0.139124     0.0706772     0.0486863     0.0337372     0.0163502    0.00803720    0.00440039    0.00291787    0.00127639   0.000524263   0.000204211   0.000117361   5.10751e-05   2.11906e-05   6.59695e-06   2.05154e-06   5.48827e-07   1.71858e-07   3.84740e-08
  20  13 2790.6451    2.8538  0.9590 10.9736 -0.0079  0.0271   0.0667   0.0626    0.1854   0.0000   441.3139      -5.44335       15.3773      -4.19082       2.35358       1.82372      -1.15330      -2.41217      0.435679      -5.94104      -1.27585     -0.614255      0.468368     -0.370871     -0.652893      0.296064     -0.283985    -0.0800661    -0.0484403     0.0687732    0.00214879   -0.00880711    0.00331894  -0.000618123   -0.00327504   -0.00109426  -0.000297050  -0.000139597  -5.40555e-05   4.61538e-06  -1.36367e-05   3.41264e-06  -2.46582e-06  -3.08549e-08  -4.71027e-09  -1.73900e-09       2.07055       2.73438       3.01396       3.17912       3.00341       2.84585       2.54645       2.24690       1.92292       1.55171       1.22875      0.945836      0.708952      0.503666      0.367553      0.256975      0.169025      0.105110     0.0625448     0.0398647     0.0254093     0.0130422    0.00727065    0.00360662    0.00197086   0.000949035   0.000476416   0.000190202   8.59684e-05   3.42661e-05   1.27813e-05   4.50238e-06   1.65767e-06   4.80950e-07   1.39717e-07   3.70244e-08
  20  14 2935.8434    3.5491  0.8624 11.5067 -0.0034  0.0268   0.0873   0.0617    0.1796   0.0000   437.8147       4.95408       10.3229      -1.44634       3.26412     -0.193722       1.29980      -1.04467       1.50526     -0.843512      0.408337      0.449876       1.00421     -0.523936      0.104153      0.386703    -0.0235126    -0.0246847    -0.0387040     0.0455764     0.0247974   -0.00940526   -0.00497637   -0.00388529   0.000908845   0.000828785  -0.000327710   0.000184556   8.49928e-06   4.81237e-06  -1.11762e-05  -5.91897e-06   1.82046e-06   5.21288e-08  -4.29016e-08   3.16106e-08       2.04494       2.65316       3.17203       3.09493       3.00274       2.95967       2.52687       2.16178       1.94564       1.37880       1.28490      0.892820      0.677345      0.487797      0.370289      0.231678      0.152962      0.108548     0.0611527     0.0402959     0.0231096     0.0119949    0.00764914    0.00385074    0.00173642   0.000915670   0.000418890   0.000192348   7.80874e-05   3.62838e-05   1.24739e-05   4.17977e-06   1.62437e-06   5.12224e-07   1.47553e-07   3.75942e-08
  20  16 3224.3279    3.9489  1.1567 11.8671 -0.0014  0.0327   0.0859   0.0770    0.1955   0.0000   435.1084      -3.74183       14.2118       6.87755       4.53652      0.224562      -1.92979       1.60130       1.03563      -2.79893     -0.174505     0.0456052     -0.138331      0.443866     0.0815833     -0.296123    -0.0808435      0.106953     0.0727483    -0.0210854     0.0257184   -0.00111516     0.0123322   -0.00118000  -0.000762972   6.94034e-05   7.09561e-06   2.23457e-05   6.30742e-05  -8.65674e-06  -2.23760e-06   5.56018e-06  -6.32250e-07   6.19208e-07  -3.29566e-07   1.03001e-08       2.89675       3.85407       4.16339       4.57222       4.26222       4.17120       3.49018       2.87418       2.34659       1.99413       1.55286       1.17361      0.850884      0.612885      0.411240      0.288948      0.195488      0.127498     0.0818469     0.0510377     0.0294467     0.0160343    0.00942661    0.00443507    0.00236353    0.00102114   0.000537511   0.000208372   9.80958e-05   3.62934e-05   1.61346e-05   5.01102e-06   1.80332e-06   5.16445e-07   1.51898e-07   3.60617e-08
  20  17 3367.9949    3.2847  1.7476 11.7790 -0.0053  0.0422   0.0618   0.0942    0.1053   0.0000   436.9782      0.472913       9.41168       2.68333      -4.57031      -4.60726       4.04790      -4.09013       1.68837      -3.36214      -2.82548      0.582019       1.24037     -0.797988     -0.978864      0.430379     -0.264543    -0.0100430    -0.0814621      0.167896    -0.0215812    -0.0103877    -0.0216781   0.000430101    0.00473095    0.00386966  -0.000272961   0.000320817  -9.03045e-05  -5.38809e-05  -1.70405e-06  -8.09864e-06  -4.64648e-07   9.51406e-07   3.50319e-07  -3.67563e-09       3.35354       4.39709       4.72893       4.63914       4.43324       4.23236       3.91236       3.65421       2.98099       2.51307       2.01009       1.50589       1.16893      0.845811      0.627839      0.413981      0.267685      0.173666      0.105076     0.0632877     0.0359463     0.0203325     0.0113834    0.00597042    0.00289253    0.00139323   0.000675994   0.000287782   0.000131743   5.02833e-05   1.95724e-05   6.72234e-06   2.35949e-06   7.46522e-07   2.04366e-07   5.65404e-08
  20  18 3511.7285    2.8755  2.6416 10.8875 -0.0003  0.0460   0.0420   0.1177    0.1055   0.0000   438.6237      0.570733       14.4992       3.42736      -9.16849      -6.90667     -0.989033       2.48959      -5.17943      -3.71712       1.98219      0.968355      0.156772     -0.185076    -0.0409232     0.0675395     0.0838067      0.440932      0.193365     -0.102571    -0.0274427    0.00769260     0.0100509   -0.00290518   9.40388e-05    0.00127827  -0.000175771  -0.000288788  -1.43661e-05  -1.57242e-05   1.80696e-05   5.16145e-06  -3.82802e-06  -7.69217e-07   2.48440e-08   2.36981e-08       3.72563       4.90016       5.29682       5.53769       5.45437       5.03932       4.50172       3.92063       3.33843       2.66170       2.15130       1.66917       1.24162      0.898438      0.630545      0.429127      0.293880      0.188330      0.115797     0.0715329     0.0421045     0.0229200     0.0128198    0.00648456    0.00342349    0.00159646   0.000794354   0.000317243   0.000145749   5.51348e-05   2.21558e-05   7.33164e-06   2.60789e-06   8.12607e-07   2.36337e-07   5.95030e-08
  20  19 3655.4683    2.2956  4.2075 10.0311 -0.0043  0.0599   0.0272   0.1581    0.0992   0.0000   434.6289     -0.277498       36.8413       1.19042      -2.32450      -3.26045     -0.722271      -4.90885      -3.75263      -1.62974       1.96113     -0.991158      0.492495      -1.72258     -0.469960       1.15145     -0.329477     -0.182246    -0.0151333     -0.233881     0.0612586    -0.0181271     0.0137945    -0.0279961   -0.00522242   -0.00202430  -5.73448e-05    0.00104268  -4.69515e-05  -8.52147e-05  -3.31999e-06   9.41769e-06  -6.78906e-08  -9.41233e-07  -7.03796e-07  -7.32052e-08       4.80956       6.30866       6.60693       7.18589       6.92431       6.46237       5.70574       4.97958       4.32570       3.57531       2.84027       2.11467       1.61040       1.15628      0.849997      0.554240      0.377888      0.234715      0.148290     0.0902773     0.0537381     0.0315415     0.0164336    0.00890786    0.00445334    0.00209039   0.000982705   0.000414880   0.000188203   7.17055e-05   2.77813e-05   1.00208e-05   3.24658e-06   1.04024e-06   2.91543e-07   7.37178e-08
  20  20 3798.9406    1.9478  5.9359  9.8401 -0.0010  0.0764   0.0201   0.1999    0.0705   0.0000   437.9307       3.21005       21.5914     -0.132167      0.470037       2.66532      -3.89256       3.35407      -2.84536       11.6529       3.26794      0.873831      -1.21013       1.04346       1.24837     -0.936443     -0.916575    -0.0116143      0.409423      0.133474     0.0352690    -0.0259233   -0.00955990    0.00683007   -0.00321628   -0.00355321   0.000739348  -0.000844212   0.000172434   7.11335e-05   1.77751e-05   4.06935e-06   2.46048e-06   2.23069e-06  -5.71187e-07  -7.96076e-08       6.15387       8.37367       8.83396       9.23693       8.68218       8.30901       7.24610       6.64083       5.65863       4.78674       3.78018       2.93352       2.14172       1.56299       1.06269      0.729989      0.483896      0.306089      0.191099      0.118003     0.0667852     0.0388592     0.0206541     0.0112731    0.00535106    0.00277679    0.00122049   0.000571471   0.000223577   9.79080e-05   3.52322e-05   1.34317e-05   4.21418e-06   1.40131e-06   3.90448e-07   1.03403e-07
  20  21 3942.8012    1.6021  7.7532  9.5655 -0.0010  0.0910   0.0151   0.2506    0.0585   0.0000   451.8896       2.24611       31.4201       6.28145       12.9781       11.2880      -3.39946      -8.80722       8.45859      -3.08193      -1.34967       3.33294       1.64861      0.375800     -0.835329      0.469951     0.0877746     0.0178258     -0.420678     0.0508087      0.209119     0.0366147    -0.0172973    -0.0211482    0.00417235    0.00379866    0.00134380  -0.000132876  -0.000421901  -5.46690e-05  -6.56347e-05   1.85376e-05  -3.24855e-06  -2.91499e-06  -1.78265e-08   2.18775e-07       6.99896       9.40542       10.0705       10.3747       10.3074       9.64259       8.73525       7.66945       6.43176       5.22411       4.22714       3.23418       2.48860       1.76972       1.29559      0.853965      0.594001      0.371479      0.240421      0.140742     0.0820963     0.0467376     0.0250007     0.0134801    0.00665316    0.00322307    0.00153133   0.000660163   0.000290252   0.000114219   4.33656e-05   1.60227e-05   5.23041e-06   1.68106e-06   4.81668e-07   1.24148e-07
  20  23 4230.2737    1.1177 12.4909  9.2853 -0.0015  0.1474   0.0092   0.3926    0.0458   0.0000   421.1918      -20.5959       3.18243      -3.74140       2.31444       1.70575      -6.50168       10.3724       15.9571      -4.43482     -0.120013      -5.88219      -8.38599      -8.74806       1.07810       2.74720      -1.47283    -0.0991526      0.776637      0.112393    -0.0391357    -0.0464027    -0.0598683    0.00789843    0.00995606  -0.000416243    0.00189157   -0.00118513  -1.03118e-05   0.000256171   4.15220e-05  -7.04455e-05  -1.40353e-05   7.52724e-06   1.24078e-06  -1.49172e-07       11.1821       14.6729       15.9715       16.2070       16.3011       14.9105       14.1329       11.8378       10.3579       8.63834       7.01433       5.39071       4.01511       2.94254       2.08547       1.42231      0.974597      0.609639      0.394486      0.237626      0.141435     0.0809726     0.0426408     0.0230686     0.0113101    0.00564102    0.00257509    0.00116447   0.000494053   0.000203243   7.60989e-05   2.81607e-05   9.06025e-06   2.85748e-06   8.08768e-07   2.04124e-07
  20  24 4374.0119    0.9325 14.5867  9.1971 -0.0037  0.1753   0.0077   0.4761    0.0430   0.0000   459.6987       9.63297       55.5147      -3.29014      -33.2940       6.36414       17.6152      -31.5261      -14.6348       13.1190       4.21914       10.5212     -0.176544      -6.01185       2.31467       1.84902     -0.698363       2.03970      0.192182     -0.207100     -0.189349      0.109797     0.0360209    -0.0434636   -0.00223240     0.0163554   0.000999132   0.000211363  -0.000580469  -0.000111352   0.000132168   3.28402e-05  -1.22340e-05  -6.16857e-06  -1.40585e-06   2.58303e-07       13.3987       17.7908       19.1135       19.8387       19.3834       18.4797       16.6493       14.5189       12.4687       10.3004       8.26902       6.42736       4.92020       3.47729       2.51011       1.68714       1.15790      0.758106      0.473929      0.288470      0.167469     0.0943366     0.0516764     0.0275770     0.0136747    0.00674781    0.00314274    0.00137862   0.000588653   0.000240644   9.09238e-05   3.30243e-05   1.11032e-05   3.51009e-06   9.54085e-07   2.49365e-07
  20  25 4518.4542    0.7573 17.4305  9.2114 -0.0051  0.2352   0.0064   0.6101    0.0340   0.0000   415.3201       4.20795       26.6633      -36.2152       20.4099       40.2287       18.0313      -22.6677      -18.0300       2.16351      -6.40933      -7.73076       7.45510      -7.13777      -4.00578       1.21125      -3.06058     -0.459362     0.0496420      0.595832     -0.207016     -0.455709     0.0472793     0.0882558    -0.0469439    0.00148683    0.00901270   -0.00453308  -0.000133963   0.000461341   1.65087e-05  -2.18194e-06   1.27931e-05   3.54522e-06   9.35106e-09  -3.02146e-07       17.4485       23.9614       25.1414       26.2455       25.5698       24.2026       22.0817       19.3463       16.9506       13.7101       11.4285       8.61177       6.63928       4.74097       3.42256       2.30025       1.58290       1.00272      0.648601      0.385225      0.230453      0.127729     0.0717574     0.0377074     0.0187227    0.00929480    0.00431220    0.00193223   0.000808878   0.000333475   0.000125304   4.50416e-05   1.51570e-05   4.68915e-06   1.34069e-06   3.42480e-07
  21   9 2231.8507    0.9440  0.8235  9.3947  0.0012  0.0344   0.0242   0.0663    0.1209   0.0000   439.1322     -0.390008       15.6065     -0.529750     -0.683307      0.279146       1.96791      0.209359       1.96667      0.444591     -0.708300      -1.07731      0.748866    -0.0126496     -0.178793      0.389170    -0.0142578     0.0248823    -0.0693462    -0.0174271    0.00649429     0.0231553   -0.00281654    0.00478367    0.00163944   -0.00135101   0.000551663   0.000416751  -0.000108896   3.75792e-05   2.15010e-07  -1.79585e-06   4.33804e-06  -1.01843e-06   1.32674e-07   5.72388e-08       2.35401       3.46723       3.22307       3.80617       2.61907       3.61969       3.03965       2.92595       2.25503       2.28426       1.46958       1.36118       1.01362      0.824758      0.472536      0.425015      0.254386      0.184154      0.105254     0.0744713     0.0409900     0.0216912     0.0137305    0.00667901    0.00380009    0.00156130   0.000973944   0.000413384   0.000217814   6.73708e-05   3.44763e-05   1.30387e-05   5.37455e-06   1.82856e-06   6.34757e-07   1.48648e-07
  21  10 2381.8408    1.3969  0.9536  9.5812 -0.0060  0.0289   0.0330   0.0616    0.1715   0.0000   435.2060      -2.97269       17.5711      -8.92355    -0.0356911     -0.698792       2.26943       5.68649     -0.203644       1.10127      0.949516      -1.15779      0.738423     0.0424827    0.00681213     -0.647639     -0.133953      0.236824     0.0416039    0.00738911     0.0132285    0.00903826     0.0102735   -0.00369247   -0.00201912    0.00100424  -0.000826130   0.000185811  -0.000261515  -6.94018e-05   3.33757e-05   6.71463e-06  -8.87667e-06   1.13091e-06   3.92844e-07   3.15293e-08       2.31953       2.73635       3.00300       3.03551       3.05213       3.02734       2.69582       2.47210       2.14262       1.65660       1.31390       1.19967      0.860820      0.633229      0.443629      0.310848      0.225995      0.149744     0.0941743     0.0595890     0.0351129     0.0209503     0.0108617    0.00551668    0.00297013    0.00164217   0.000803194   0.000367969   0.000174345   6.75579e-05   2.70277e-05   1.06831e-05   3.88933e-06   1.37215e-06   4.72172e-07   1.54208e-07
  21  11 2529.2606    1.9053  0.8843 10.1200 -0.0063  0.0280   0.0468   0.0648    0.1838   0.0000   434.2569      -4.84268       14.7461       1.32668       1.60206       2.12913       1.46274      0.564098     -0.724999      -1.89229       1.07648     -0.650216     -0.251447     -0.396463     -0.397914      0.377709     -0.228742    -0.0173598      0.153467     0.0134526    -0.0347956   -0.00563500    -0.0111563    0.00457196   -0.00126774   0.000338001   3.22710e-05   0.000543153  -6.93704e-05   6.61859e-05  -5.90206e-06  -1.09916e-06  -5.04941e-06   6.62637e-07   1.30069e-07  -2.46365e-07       2.36068       2.76090       3.10541       3.65723       3.38727       2.98522       2.83471       2.49922       1.96171       1.64513       1.34137      0.981105      0.733444      0.583789      0.419846      0.292992      0.201945      0.131489     0.0832885     0.0482532     0.0322557     0.0199582     0.0104063    0.00578137    0.00302713    0.00167358   0.000781880   0.000360688   0.000166962   7.34863e-05   3.06362e-05   1.18020e-05   3.88984e-06   1.40360e-06   3.54816e-07   1.11099e-07
  21  14 2968.8067    3.7179  0.8940 11.3433 -0.0045  0.0250   0.0846   0.0566    0.2291   0.0000   444.0883      -2.29424       13.5286    -0.0135436     -0.477934       3.58012     -0.800334     -0.768813    -0.0464884     -0.614220     -0.283473    -0.0150394     -0.463240     -0.389676     -0.103901      0.173954      0.107510     -0.155037     0.0111390    -0.0386329    -0.0387027  -0.000505582   0.000883692  -0.000701000   0.000479041   0.000391054   -0.00100861  -0.000220718   3.02402e-05   0.000130057  -2.75581e-06   2.59046e-06  -1.62698e-06   1.21904e-06  -1.64372e-07   7.05109e-08       1.96541       2.46170       2.82346       2.82355       3.00421       2.53181       2.32249       2.18286       1.80374       1.54206       1.20682      0.950596      0.726809      0.534473      0.364246      0.266196      0.184664      0.114819     0.0728998     0.0457748     0.0285628     0.0177116    0.00912520    0.00524770    0.00275319    0.00140771   0.000721166   0.000352567   0.000134632   6.65720e-05   2.35058e-05   9.95098e-06   3.46443e-06   1.27979e-06   3.67142e-07   1.20811e-07
  21  15 3113.8112    3.9908  0.9912 11.5265  0.0006  0.0273   0.0879   0.0587    0.2183   0.0000   440.0729      0.943132       12.5074      0.626363      -3.15984       1.87969      0.168080      -1.71849     0.0311428       1.13989       1.65391      -1.91473      0.992204      0.164161      0.172146      0.128790    -0.0834064     0.0833873    -0.0132921    -0.0630631   -0.00731434    -0.0108347    0.00587655   -0.00254974    0.00911362    0.00142233  -0.000998746  -8.66165e-05   8.42878e-05   1.46105e-05  -2.00007e-07   6.27847e-06  -3.76707e-06   7.34686e-07  -2.11484e-07  -4.69531e-08       2.04937       2.56050       2.68378       3.00149       2.96273       2.86056       2.41359       2.14945       2.02526       1.64794       1.24504      0.993561      0.785225      0.599993      0.419245      0.288411      0.189215      0.138109     0.0879384     0.0570197     0.0302946     0.0186431     0.0108600    0.00628476    0.00353137    0.00169040   0.000809548   0.000391364   0.000152253   7.50709e-05   2.59209e-05   1.11730e-05   4.16180e-06   1.45160e-06   4.84256e-07   1.49394e-07
  21  16 3258.4026    3.7041  1.3638 11.8835 -0.0057  0.0343   0.0746   0.0774    0.1472   0.0000   440.5584     -0.564948       11.4566       7.52287      0.574694     -0.264817      -2.61044       6.08647       3.45794       1.30356       1.36113       1.26062     -0.536012       1.58357     -0.299057     -0.356851     0.0410186     0.0443236    -0.0434267    -0.0219073    -0.0237107     0.0260939   0.000722833   -0.00187737   -0.00108967   0.000450442   0.000505411  -2.09439e-05  -8.35353e-05  -3.16905e-05  -3.34333e-05  -3.42099e-06   5.32528e-06   1.25677e-07   4.99081e-07  -1.63475e-08       2.68500       3.26682       3.43447       3.57856       3.85976       3.65474       3.16368       2.70974       2.30929       2.13567       1.71496       1.18702      0.923994      0.709221      0.554896      0.391225      0.256911      0.163792     0.0997447     0.0630583     0.0422550     0.0252535     0.0148901    0.00770955    0.00394186    0.00200598   0.000889979   0.000386208   0.000186471   7.67318e-05   3.25922e-05   1.34047e-05   4.84959e-06   1.63132e-06   5.53577e-07   1.58842e-07
  21  17 3402.7402    3.1517  2.0435 11.5105 -0.0017  0.0409   0.0517   0.1009    0.0944   0.0000   441.0674      -7.91141       13.3923       5.34479      -1.21282       3.14904     -0.380836      -1.02448      0.888112       1.22405      0.987451      0.111791       1.07862      0.581948      0.118584     -0.820449      0.432454      0.289941     -0.195930     -0.120255     0.0270775   -0.00189745    0.00596340    -0.0147535   -0.00245493    0.00167111   0.000577309  -5.80161e-06   0.000288778  -6.76237e-06  -8.34670e-05  -1.81902e-07   2.53174e-06  -3.33742e-06  -1.01235e-06   2.76658e-07       3.11691       4.03594       4.47702       4.68358       4.68096       4.29626       3.95300       3.40400       2.83922       2.40891       1.92470       1.49262       1.13372      0.836139      0.622785      0.431771      0.289519      0.193899      0.124687     0.0785300     0.0473812     0.0270027     0.0161996    0.00873536    0.00443131    0.00239958    0.00104776   0.000538247   0.000236297   0.000106252   4.06381e-05   1.73884e-05   5.89759e-06   2.14257e-06   6.79986e-07   2.07663e-07
  21  18 3547.0251    2.6111  2.9149 10.8187 -0.0027  0.0495   0.0366   0.1232    0.0853   0.0000   438.4948      -6.90020       3.48891     -0.737802       3.76287      -3.85712      -2.53667       12.8356      -1.01870     -0.498166       1.48220      -1.28521      0.226741     0.0357152     -0.756653     -0.434405     -0.380513      0.185309      0.179962   -0.00509540    -0.0349270     0.0126365     0.0165282     0.0213604   -0.00259357   -0.00118474   1.19764e-05  -0.000353104   5.27617e-05   0.000129187  -4.25756e-05   3.40926e-05   1.53309e-05   3.09960e-06  -8.33949e-07   4.68529e-08       3.59373       4.79454       5.11530       5.41933       5.06375       5.09668       4.42836       4.01256       3.51148       2.90457       2.34504       1.88020       1.47889       1.01500      0.748174      0.509612      0.357744      0.231643      0.151453     0.0955321     0.0547640     0.0332268     0.0184662    0.00991062    0.00522662    0.00284616    0.00127919   0.000649511   0.000275867   0.000127607   4.46824e-05   1.96097e-05   7.37336e-06   2.60279e-06   8.47850e-07   2.71496e-07
  21  19 3691.2975    2.2391  4.3484 10.3192 -0.0031  0.0613   0.0260   0.1556    0.0758   0.0000   437.4647       5.40049       11.3615      -13.0707      -11.0738       4.04335       7.82974       7.75218      -2.74612      -3.27855       1.31553      0.452474     -0.716408      0.213944       1.20115     -0.618396      0.899796     -0.322009      0.280050      0.140103      0.124636     0.0555733    -0.0251520  -0.000902840    0.00859995    0.00340218  -0.000583172  -9.84557e-05   0.000259437   0.000187582  -5.42098e-05   3.96933e-05  -4.99586e-06   3.46043e-06  -4.88113e-07  -3.85456e-07       4.61807       5.79881       6.37288       6.60750       6.57914       6.02834       5.75168       4.96916       4.34300       3.62884       2.92981       2.32606       1.74964       1.33851      0.937427      0.646341      0.449509      0.298816      0.192723      0.120923     0.0716956     0.0407099     0.0237986     0.0130540    0.00687152    0.00351639    0.00170992   0.000798873   0.000365952   0.000153962   6.42454e-05   2.57522e-05   9.39111e-06   3.15097e-06   1.03463e-06   3.16122e-07
  21  20 3835.4150    1.8531  6.2997  9.7419 -0.0016  0.0779   0.0180   0.2015    0.0672   0.0000   428.2769      0.670726       2.92404       6.66229      -6.18016       11.2883      -1.30731      -6.55499       13.0516       3.83614      -6.15810      -1.50779       2.81944       1.33287     -0.538239       1.36102      0.318990     -0.738968      0.324959      0.387922     0.0707605     0.0597373    -0.0225620     0.0187025     0.0265858   -0.00162548   7.51240e-05   0.000212338   0.000698276   7.13465e-05  -0.000114880  -1.87491e-05  -1.77735e-05  -1.97580e-06   1.80953e-06   4.71783e-07       5.97630       7.87175       8.48027       8.61941       8.70749       7.96064       7.63526       6.49818       5.78309       4.63610       3.81016       2.98673       2.25033       1.68650       1.23323      0.862290      0.582153      0.381578      0.240793      0.154775     0.0895337     0.0525119     0.0301962     0.0164607    0.00861544    0.00429728    0.00208411    0.00102527   0.000443625   0.000200868   7.73688e-05   3.17768e-05   1.15956e-05   3.93329e-06   1.30173e-06   4.01948e-07
  21  21 3979.6824    1.5469  7.7786  9.6978 -0.0021  0.0951   0.0146   0.2453    0.0535   0.0000   429.4459      -16.2992       21.1795      -2.15218      -24.4080       16.8057       3.12103       3.54895      -4.82168      0.164397     -0.886052      -3.99993      -3.35058       1.84721      0.208900      -1.17515      0.773959      0.330944     -0.281593      0.157189      0.117950     0.0951607    -0.0621188   -0.00179603    0.00625050   0.000465118   -0.00104883   -0.00104304   -0.00120471  -6.32747e-05   0.000111189   7.69475e-05   2.24055e-05  -8.59680e-06  -1.03356e-06   1.17860e-06       6.97240       9.43015       10.0519       10.5365       10.2353       9.87230       8.86261       7.96117       6.77554       5.59711       4.54367       3.50801       2.80224       2.01196       1.48685       1.00453      0.705952      0.461978      0.305369      0.181866      0.113016     0.0628694     0.0359515     0.0201233     0.0104561    0.00530449    0.00264368    0.00121449   0.000555273   0.000231270   0.000100197   3.83701e-05   1.41431e-05   5.10163e-06   1.62218e-06   4.96533e-07
  21  22 4124.0190    1.2876 10.2564  9.3053 -0.0026  0.1158   0.0108   0.3075    0.0514   0.0000   439.9182      -6.41501      -7.56457      -13.9315       19.8130       12.6501       27.9749      -19.2138       2.09108       5.16512      -1.74484      -5.49746     -0.244266       3.95768      -1.25263      -1.01377     -0.634811      0.211603      0.404445      0.230553     -0.248403    -0.0277648    0.00357350     0.0407923    -0.0115698   -0.00743867   0.000639068    0.00140856   -0.00150062  -0.000233209   6.84097e-05   0.000101192  -1.65327e-05   1.22166e-05  -1.02936e-07   1.13435e-06       8.53439       11.4287       12.4248       12.8294       12.8989       11.8157       10.9376       9.43081       8.47913       6.85141       5.63990       4.44265       3.34307       2.51337       1.76429       1.22043      0.852690      0.554109      0.365773      0.222007      0.137204     0.0789793     0.0453945     0.0242944     0.0132163    0.00669757    0.00330552    0.00151530   0.000697118   0.000294314   0.000123048   4.76166e-05   1.79592e-05   6.18046e-06   2.00183e-06   6.22881e-07
  21  23 4267.9041    1.0601 13.2634  9.2834 -0.0012  0.1521   0.0084   0.4067    0.0437   0.0000   465.4652       2.06444       11.2995       6.01959       13.3512       34.3344      -14.5389       8.21077      -9.09532       3.76621      -5.76788      0.170909       7.51566     -0.381678       3.55051      -1.25706      0.590889      0.391753       1.10417     -0.123268     0.0366820   -0.00620689    -0.0713940    -0.0215965     0.0174411    0.00943355   -0.00824477   0.000495274    0.00114623   0.000687041   3.03039e-05  -0.000118541  -5.43542e-05   5.55689e-06   2.19344e-06   2.56977e-07       11.2770       14.8220       15.9651       16.5570       16.1904       15.6130       14.3239       12.5565       10.9340       9.03534       7.39482       5.71672       4.46414       3.27577       2.42278       1.70050       1.15236      0.759181      0.490947      0.305466      0.184537      0.108247     0.0615203     0.0339423     0.0178519    0.00897662    0.00444957    0.00209890   0.000950787   0.000410124   0.000170387   6.59500e-05   2.46468e-05   8.64531e-06   2.75665e-06   8.33139e-07
  22   8 2104.7195    0.6888  0.7477  9.0690 -0.0102  0.0351   0.0193   0.0597    0.0995   0.0000   440.4209      -1.63273       15.7010      0.997150      -4.52310      -3.63682       2.97880       4.59470      -1.11494       2.22236     -0.964905     -0.104678     -0.314867     -0.998437     -0.328215     -0.205633     -0.142250     0.0169376    -0.0191646     0.0777814     0.0455407    0.00638057     0.0153380    0.00744910   -0.00137321  -0.000227191   -0.00124548   0.000363044   4.26811e-05  -7.06676e-05   9.72948e-05  -3.39478e-05  -5.72340e-06  -6.06837e-06   1.65851e-06   4.55247e-07       2.43078       2.71153       3.18246       3.76150       3.15620       2.80113       3.29971       2.55709       1.94215       1.94458       1.75705       1.24264      0.824621      0.833816      0.567567      0.363188      0.247763      0.208022      0.137316     0.0625098     0.0533766     0.0321485     0.0190242    0.00854694    0.00483564    0.00304405    0.00163238   0.000742753   0.000269540   0.000153417   7.46065e-05   3.72742e-05   1.45295e-05   5.19826e-06   1.54257e-06   6.09020e-07
  22  11 2559.1214    1.9787  0.8663 10.6484 -0.0041  0.0305   0.0493   0.0585    0.1443   0.0000   442.1468      0.554897       11.2384      0.928738      -1.87291     -0.619966      -2.69504     -0.310579      0.749387       1.90175      -1.81879      -1.82250     -0.280905     -0.421890     -0.808027     -0.170005     -0.140323    -0.0105600     -0.140682    -0.0398046    -0.0447885     0.0207814   -0.00918319   -0.00980261   0.000302628    0.00191188   0.000105618   0.000106176   0.000122845   0.000260747  -1.63620e-05   5.20340e-06  -6.67345e-07   3.86008e-06  -1.26685e-06  -1.56297e-07       2.61829       2.85319       2.76832       3.26615       3.55243       3.07150       2.51760       2.43282       2.48867       2.13945       1.50956       1.08645      0.981609      0.805746      0.596194      0.376293      0.234605      0.176862      0.132005     0.0808079     0.0437558     0.0217700     0.0133691    0.00948097    0.00586136    0.00320020    0.00160232   0.000710558   0.000318024   0.000134092   5.23021e-05   2.11100e-05   8.02409e-06   2.86667e-06   1.15364e-06   3.89440e-07
  22  12 2707.0237    2.5012  0.9041 10.9407 -0.0064  0.0254   0.0599   0.0630    0.1633   0.0000   439.8591      -3.56074       17.6228       1.01454      -3.09621      -3.51218     -0.201816      -1.32368       4.35768       1.71537      0.481100      -1.79624      0.176996       1.10076      0.474354     0.0596665     0.0187879     0.0820877     0.0379156     0.0201646     0.0512428    -0.0354049     0.0291015   -0.00610469  -0.000830086    0.00615684  -0.000510297  -0.000688644  -1.54056e-05   0.000181967  -1.43006e-05   8.49873e-06   2.35171e-07   1.35609e-06   2.91069e-07  -1.11641e-07       1.97389       2.16576       2.62272       2.90025       2.82331       2.52575       2.36193       2.10224       1.79618       1.50304       1.15005      0.922398      0.743888      0.554967      0.403929      0.274669      0.198263      0.142279     0.0883155     0.0574239     0.0356999     0.0220720     0.0128519    0.00697163    0.00396114    0.00222754    0.00114563   0.000592058   0.000268832   0.000118640   5.26188e-05   2.19934e-05   8.71407e-06   3.31014e-06   1.10373e-06   3.65404e-07
  22  13 2854.6782    3.2376  0.9217 11.2055 -0.0042  0.0283   0.0746   0.0603    0.1889   0.0000   438.7103      -2.59416       14.8032     -0.515550      -4.16067      0.932374       2.55464       2.17996      0.226134     -0.939406      -2.42188      0.387845       1.07529      0.268540     0.0421792     -0.551679    -0.0572755     -0.109633     -0.106956    -0.0169887     -0.125416    0.00308073     0.0180905  -0.000473792   -0.00115179   -0.00291143   -0.00151464  -7.93805e-05  -3.16901e-05   0.000138512   7.98785e-05   1.65448e-06  -4.96140e-07   4.12477e-06   1.61688e-06   4.38610e-07       2.52066       3.38850       3.85508       3.67208       3.42649       3.06219       2.84593       2.66515       2.38346       2.20000       1.77047       1.39014       1.10961      0.739889      0.511770      0.363365      0.220564      0.145852     0.0992851     0.0560259     0.0379962     0.0201318     0.0124583    0.00675920    0.00357800    0.00197805    0.00108384   0.000470532   0.000243463   0.000115880   4.82218e-05   2.05634e-05   8.04841e-06   3.05427e-06   1.30081e-06   4.16218e-07
  22  15 3146.9509    4.0665  1.0581 11.7443 -0.0047  0.0291   0.0914   0.0694    0.1997   0.0000   442.0794       1.54091       12.1245      0.674231      -1.07197       1.11145      -5.00126       5.45055       3.30542     0.0328951       1.32407     -0.963650     -0.456162      0.427024      0.331630     -0.245944     -0.282747      0.171069     0.0745941    0.00979141  -0.000875616     0.0314453    0.00105244   -0.00576436    -0.0159993    0.00287292   0.000190691  -0.000171500  -0.000425939  -0.000108194   3.42724e-05  -7.60562e-06  -6.47734e-06  -3.85429e-06  -1.01256e-06  -4.15146e-07       2.26545       2.67488       2.64328       2.93763       3.08308       2.93964       2.66479       2.12096       2.06672       1.78202       1.50468       1.18021      0.881337      0.641693      0.479697      0.374393      0.256826      0.166483     0.0973536     0.0637690     0.0436206     0.0288940     0.0168924    0.00934021    0.00498104    0.00238585    0.00125688   0.000595343   0.000287017   0.000127671   5.01308e-05   2.20851e-05   8.84777e-06   3.13098e-06   1.28928e-06   4.04538e-07
  22  16 3292.0644    3.5449  1.5389 11.7661 -0.0065  0.0337   0.0649   0.0839    0.1164   0.0000   442.2875      0.435161       16.1732      -2.91693     -0.671722      0.770751      -1.73455       8.97951       1.78012      -2.02195      -1.14764      -1.33258     -0.259638      -2.12665       1.00448      0.144959      0.585243    -0.0827785     -0.179861      0.128776    0.00927576     0.0100263    0.00979245    0.00119647   -0.00833963    0.00452868   0.000798736   0.000391750   0.000424516   6.24569e-05  -1.89418e-05   5.89108e-06   2.66314e-06  -1.67531e-06   8.47618e-07   8.26680e-08       2.58593       3.09962       3.37631       3.66667       3.66037       3.56375       3.22232       2.69264       2.47238       1.95457       1.63957       1.29717       1.02037      0.783172      0.565708      0.368837      0.257792      0.190811      0.132150     0.0825725     0.0509641     0.0301816     0.0171691    0.00981784    0.00550145    0.00297705    0.00152612   0.000727460   0.000334512   0.000144816   6.67379e-05   2.76197e-05   1.12457e-05   4.00887e-06   1.46669e-06   5.08899e-07
  22  17 3437.0651    3.1012  2.2496 10.9756 -0.0014  0.0405   0.0458   0.0996    0.0997   0.0000   441.5162     -0.629198       19.1475       2.24566      -4.17221      -2.48384       3.55595       5.70039      -1.17765     -0.341214      -1.40597      -1.10358       2.81571       1.06107   -0.00807464      -1.05804     -0.484480      0.112155     0.0893092     -0.149802     0.0218887     0.0477271     0.0577960    0.00294690    -0.0122408    0.00508753    0.00182058  -0.000253662  -0.000640249   0.000105011  -5.73536e-05  -2.52592e-05  -5.73938e-06  -1.94075e-06   3.43058e-07  -2.85884e-07       2.90951       3.85631       4.21230       4.46457       4.41638       4.28974       3.74257       3.39668       3.01627       2.45113       1.95180       1.50413       1.20683      0.917608      0.698248      0.477079      0.340026      0.222167      0.154280     0.0898811     0.0618038     0.0312367     0.0214552     0.0111881    0.00673399    0.00344235    0.00179775   0.000852880   0.000414843   0.000174502   8.19516e-05   3.15997e-05   1.34004e-05   5.10918e-06   1.75141e-06   6.09230e-07
  22  18 3581.9073    2.5083  3.5068 10.7035 -0.0024  0.0526   0.0309   0.1335    0.0703   0.0000   441.1588      -7.07474       6.81036      -9.09049      0.392062       4.82773      -4.94225      -4.62890      -1.61997      -4.49468     -0.932067      -2.14180      -1.58916     0.0352003     -0.864707       1.75679     -0.104576     -0.807113     0.0344113     0.0415882     0.0361319    -0.0488404    -0.0142875    0.00673727   -0.00621469    0.00774546   -0.00190030   -0.00218015   7.64416e-05   0.000352258   0.000126323  -1.33623e-05  -1.15197e-05   2.67196e-06   2.02889e-06  -5.41515e-07       3.82063       4.82367       5.33322       5.65993       5.53794       5.26845       5.01896       4.25152       3.71801       3.11848       2.55519       1.96753       1.61045       1.17201      0.878660      0.612855      0.441105      0.295609      0.193752      0.125494     0.0765727     0.0462918     0.0279786     0.0148504    0.00846324    0.00439900    0.00232631    0.00113439   0.000510333   0.000255097   0.000102255   4.65503e-05   1.73019e-05   7.10363e-06   2.55046e-06   8.23907e-07
  22  19 3726.8506    2.0835  5.0691 10.0797 -0.0014  0.0653   0.0221   0.1699    0.0696   0.0000   444.4133       6.92812       4.86838       11.2796     -0.592635      -6.73724       10.0058     -0.657235       1.42385      -6.72676      -2.35620       4.30922      0.218135      -1.41018      0.329997      0.835786     -0.271675    -0.0593259     -0.167324      0.102153    -0.0643475   -0.00426620     0.0383321    -0.0366888    0.00844957  -0.000802643   -0.00349688   0.000858794   0.000682235  -0.000229197  -0.000122066   9.94347e-05   1.16229e-05  -6.02691e-06  -1.49393e-06   1.11525e-06       4.74249       6.27268       6.77568       7.03225       6.91349       6.56939       6.12474       5.29804       4.80906       3.96525       3.27855       2.55891       1.99967       1.48873       1.11142      0.793993      0.542794      0.357832      0.241452      0.150648     0.0919948     0.0565368     0.0328693     0.0187157     0.0102942    0.00548704    0.00274958    0.00134678   0.000650735   0.000284941   0.000134204   5.29125e-05   2.14141e-05   8.12997e-06   3.00571e-06   1.01648e-06
  22  20 3871.3363    1.7459  7.2826  9.8078 -0.0014  0.0848   0.0160   0.2203    0.0535   0.0000   435.1567      -11.2202       8.96758       2.35231      -1.75727       6.84172      -9.09657      -16.2380      -7.14953       1.45590      0.991134       6.18166      0.731209      0.398328     -0.934608     -0.481865      0.817432      0.850590     -0.389302    0.00709574      0.453678    -0.0405343    -0.0543597    -0.0206405   0.000397804    0.00132401   -0.00109087    0.00121608  -0.000434254  -9.36675e-06  -1.17657e-05  -0.000133603   6.24378e-05   5.42189e-06  -5.20725e-06  -8.85258e-07       6.16609       8.02416       8.68874       9.21727       9.10035       8.67481       7.83479       6.95490       6.09414       5.19471       4.23947       3.35855       2.58971       1.90469       1.43845       1.01727      0.706515      0.475799      0.310082      0.193950      0.125422     0.0758794     0.0448818     0.0251202     0.0139060    0.00724451    0.00376519    0.00183029   0.000881798   0.000388179   0.000176017   7.18843e-05   2.94482e-05   1.07585e-05   3.91456e-06   1.34079e-06
  22  21 4016.1269    1.4760  9.1763  9.5295 -0.0002  0.1028   0.0126   0.2727    0.0494   0.0000   445.2834      -9.03245       19.4873      -1.26000       20.8144      -24.6242      -15.3731       4.24928      -6.51842    -0.0709828       8.47819      0.242711      -1.53934      -1.17345       2.54941     -0.442174      0.262432       1.15420      0.269961    -0.0472789     -0.187110     0.0330875     0.0371089     0.0109059   -0.00559833    0.00432607   -0.00744854    0.00264198  -0.000589530  -0.000595346   0.000516397   5.29897e-05  -5.99075e-05   1.56473e-05  -3.65629e-07   6.48484e-07       7.39056       9.91292       10.3238       10.8603       10.7051       10.2205       9.55486       8.65940       7.45958       6.22675       5.14929       3.98772       3.16579       2.38062       1.79905       1.28054      0.911069      0.597467      0.390129      0.241445      0.152886     0.0933590     0.0536206     0.0305699     0.0162992    0.00882391    0.00445133    0.00224160    0.00105853   0.000472981   0.000214383   8.78614e-05   3.56304e-05   1.34625e-05   4.63197e-06   1.58409e-06
  22  22 4160.9251    1.2476 11.3247  9.3151 -0.0000  0.1227   0.0098   0.3337    0.0463   0.0000   434.7965      -13.8608       21.0056       15.4927      -18.0122      -19.2959       3.83713      0.731199      -13.7779     -0.178923     -0.858867      -1.67247       4.11343      -2.37332     -0.791220      0.423030     -0.262004      0.236655      0.393251      0.262047     -0.150009     -0.112920     0.0703599     0.0397656    0.00791040    0.00503341   -0.00196106    0.00657130   -0.00162254   -0.00100957   7.31289e-05   2.49604e-05  -1.07363e-05   1.55254e-05  -4.72486e-06  -1.32068e-06       8.78100       11.6506       12.5609       13.2715       12.7443       12.0077       11.1895       9.99247       9.04370       7.51633       6.38511       4.95920       3.89140       2.89516       2.11845       1.48641       1.03600      0.688457      0.455844      0.292753      0.179388      0.108276     0.0635930     0.0355632     0.0202846     0.0103454    0.00537260    0.00266302    0.00126304   0.000577054   0.000251058   0.000108150   4.16041e-05   1.62269e-05   5.80011e-06   1.90325e-06
  22  25 4594.1307    0.6826 18.2057  9.1382 -0.0002  0.2422   0.0057   0.6185    0.0308   0.0000   448.2356     -0.419117      -17.8740      -18.4295       39.1473       39.4792      -9.91920      -7.44079       42.2123      -21.0941      -27.1788       6.20794       2.06785       4.18714      -3.25940       2.17999      0.228032    -0.0660514     -0.768377     -0.124673      0.417736     -0.453429     -0.146221      0.117013    -0.0349425    -0.0535497    -0.0119921    0.00324074  -2.26042e-05   -0.00160500   0.000344121   0.000239072  -8.17019e-05   5.29767e-06  -1.21809e-05   1.21634e-06       16.6827       22.3744       24.6414       25.4293       25.5882       23.6895       22.0850       19.8981       17.4114       14.4743       11.9257       9.46276       7.56103       5.58197       4.10574       2.94481       2.09613       1.40314      0.923336      0.590847      0.374987      0.223519      0.134632     0.0743555     0.0415015     0.0220404     0.0116714    0.00568562    0.00281563    0.00123950   0.000565195   0.000223839   9.34353e-05   3.49848e-05   1.21850e-05   4.10416e-06
  23   8 2131.0664    0.8017  0.7395  9.2352 -0.0049  0.0274   0.0212   0.0532    0.0965   0.0000   440.3355      0.399984       16.5106       4.61145      -4.29689      -1.74006      0.878816     -0.546034     -0.663101      0.497455      -1.08968     -0.121464       1.54540    -0.0626160      0.157164     -0.270618     -0.209984     0.0709760     0.0575374     0.0840912    -0.0159060    -0.0521299     0.0427596   -0.00201732    0.00114578   0.000601365   -0.00180812  -0.000436871   6.75736e-05   7.58836e-05   4.52954e-05  -4.92997e-05  -4.93213e-06   7.78817e-06   1.24399e-06  -8.82883e-07       1.69159       2.39422       2.50670       2.43707       2.79593       2.29097       2.57494       2.05099       1.82545       1.62838       1.16278       1.13687      0.783989      0.625837      0.482003      0.324834      0.261642      0.152521      0.119577     0.0694767     0.0460844     0.0305786     0.0165120     0.0104875    0.00514710    0.00310401    0.00149223   0.000769210   0.000416631   0.000177789   8.62834e-05   3.85820e-05   1.68592e-05   6.77339e-06   2.39901e-06   9.61167e-07
  23   9 2287.4391    1.0870  0.8851  9.5603 -0.0039  0.0247   0.0249   0.0607    0.1220   0.0000   437.5695      -3.77378       14.5851      -5.65256      -2.02392       4.92997      -1.93077      -1.07026      0.351140      -1.36692      -1.40367     -0.431120      0.278373     0.0469556    -0.0383977     -0.307054     0.0541042      0.102618     0.0502836    -0.0984964     0.0616122   0.000101236   -0.00542800  -0.000591080  -0.000951660    0.00167015    0.00137370  -0.000132637   0.000451084   0.000122343  -5.03496e-05   2.66950e-05   3.44548e-06  -7.01011e-06  -2.27218e-06  -5.58443e-07       1.69813       2.17172       2.41064       2.57105       2.48567       2.40716       2.27197       1.99467       1.73868       1.40415       1.18490      0.980542      0.728409      0.583451      0.436763      0.304226      0.216809      0.151248      0.101781     0.0703781     0.0424288     0.0264508     0.0150406    0.00908378    0.00503523    0.00279937    0.00147494   0.000752501   0.000374328   0.000175849   8.51260e-05   3.85652e-05   1.61071e-05   6.54024e-06   2.59849e-06   9.38418e-07
  23  10 2439.1298    1.5634  0.9748 10.0753 -0.0045  0.0297   0.0356   0.0645    0.1624   0.0000   440.8268       1.81354       13.3080      -2.94299      -2.89614      0.782709      -2.20752      0.828576       1.58789       1.52549       1.29258      -1.00742     -0.695321     -0.365635      0.509439      0.137786     -0.204530     -0.100814     0.0190278   -0.00705385    -0.0392648   -0.00171880     0.0245592    -0.0157315    0.00178712    0.00179086   0.000510173   -0.00135475   0.000258327  -0.000143005  -2.32032e-05  -0.000110580   8.00460e-06  -4.74923e-06   3.27621e-06   1.30691e-07       1.98820       2.53847       2.66373       3.15334       3.09086       2.79643       2.75802       2.31292       2.19040       1.57268       1.53460       1.13926      0.923332      0.651054      0.492178      0.398752      0.271236      0.182840      0.110307     0.0824117     0.0498425     0.0328528     0.0199371     0.0117286    0.00670748    0.00366915    0.00183654   0.000941126   0.000487381   0.000240621   0.000118524   5.15517e-05   2.07779e-05   8.08108e-06   3.02483e-06   1.21491e-06
  23  11 2588.5884    2.0209  0.8951 10.5494 -0.0052  0.0245   0.0462   0.0586    0.1420   0.0000   438.7618     -0.810818       19.5997      -4.36677       2.01344       3.07401      -1.95876      0.153976      0.604199     -0.370651    -0.0499136      -1.35232     -0.950607     -0.165976      0.208109    -0.0186629     -0.506477    -0.0741459      0.125300     0.0674620    -0.0117279     0.0269675   -0.00949642    0.00267114   -0.00491993    0.00398234   0.000181263  -0.000472271   0.000443111  -2.38927e-05   5.76710e-05   2.61169e-05   2.04595e-05  -5.80162e-06  -1.14895e-07   9.57081e-07       1.67958       2.25048       2.35200       2.37273       2.30783       2.32674       2.24708       2.04106       1.73996       1.43075       1.18662      0.915447      0.770268      0.606691      0.446740      0.331702      0.244381      0.157699      0.114038     0.0697845     0.0444066     0.0266990     0.0158318    0.00879791    0.00507709    0.00267804    0.00144577   0.000741754   0.000367492   0.000180376   7.84177e-05   3.82286e-05   1.54120e-05   6.57494e-06   2.52233e-06   9.65876e-07
  23  12 2737.5164    2.6028  0.9934 10.9465 -0.0068  0.0321   0.0566   0.0615    0.1715   0.0000   440.4273      0.763950       12.8061       3.37812      -1.66633      -3.03453       2.00352      0.206196       3.25715      -3.27554     -0.774822      0.626729     -0.586999     -0.195399      -1.09860      0.578045     -0.273090      0.105218    -0.0159196      0.134857   -0.00662858     0.0362396     0.0137947   -0.00139020    0.00995067    0.00177856   0.000225189   0.000613964  -0.000211922   0.000265629  -8.26679e-05   3.98165e-05   1.83194e-05   2.00517e-06  -7.78440e-07   9.91857e-08       2.93612       3.75816       3.52534       2.89770       2.74758       3.20609       3.67649       3.60449       3.05636       2.23841       1.42114      0.975965      0.895191      0.882376      0.806428      0.638993      0.464515      0.305977      0.191541      0.111166     0.0633863     0.0337960     0.0183485     0.0106204    0.00537005    0.00312351    0.00158827   0.000765349   0.000405076   0.000177586   9.08981e-05   3.87881e-05   1.65231e-05   6.33417e-06   2.66164e-06   9.27457e-07
  23  13 2885.9807    3.4365  0.7517 11.6611 -0.0064  0.0228   0.0836   0.0485    0.1524   0.0000   438.6453       1.78659       14.0851      -3.33375     -0.977728      -3.22131      -1.02509      -4.12224      -3.35693      0.141760       1.40477      0.360065     -0.922472    -0.0544717     -0.446857     -0.531192      0.148397    -0.0520134     -0.119552     0.0802878     0.0430547    -0.0584628    -0.0164644    0.00590144    0.00680050    0.00267909  -0.000258834   0.000242555   0.000143397  -0.000142602  -9.01606e-06   5.08461e-05  -2.02564e-05   2.04529e-06  -1.71432e-06   5.82195e-07       1.68284       2.08161       2.38386       2.57483       2.51278       2.32932       2.23164       2.00519       1.72741       1.29881       1.14899      0.895511      0.678926      0.531874      0.401718      0.300050      0.206162      0.141999     0.0964654     0.0637571     0.0393979     0.0238770     0.0149438    0.00803982    0.00499981    0.00262314    0.00137427   0.000731098   0.000343704   0.000175629   8.25053e-05   3.67702e-05   1.66272e-05   6.33141e-06   2.38398e-06   9.10657e-07
  23  14 3033.3430    4.0268  0.8367 12.0043 -0.0101  0.0255   0.0985   0.0528    0.1679   0.0000   440.1291      -4.35994       17.3443      -2.61303      0.993630      -2.30249     -0.452280      0.791091      -1.97744      -1.33779     -0.948089       1.36596      0.361710      0.482234     -0.215158     -0.511443   -0.00250980     -0.113136    -0.0904551     0.0710908     0.0241786    -0.0180203    -0.0276463     0.0118698    0.00993033   -0.00366896   -0.00358656    0.00105916  -0.000263875  -0.000143540   2.11996e-05   7.26687e-05   3.08577e-05  -4.06940e-06  -3.00442e-07  -8.19926e-07       1.83566       2.40457       2.34970       2.82262       2.51161       2.44696       2.27966       2.11190       1.83699       1.48756       1.30556       1.10213      0.830205      0.609400      0.448480      0.336146      0.234068      0.155713      0.105503     0.0713217     0.0485406     0.0266787     0.0163746    0.00960856    0.00585302    0.00301395    0.00157969   0.000742536   0.000395913   0.000201877   9.44639e-05   4.16870e-05   1.63253e-05   6.70253e-06   2.52867e-06   8.94444e-07
  23  15 3179.5903    3.8916  1.1028 11.8386 -0.0080  0.0286   0.0830   0.0645    0.1928   0.0000   437.5601     -0.266016       10.1272       3.57077      -2.64108     0.0998095       1.28300     -0.618390       2.69287      0.774882       1.81635      0.142123      0.396527      0.817719     -0.445269     -0.822738    -0.0621938      0.115673      0.303743    0.00828295     0.0114826     0.0226763    -0.0166001     0.0138367   -0.00186807   0.000601794   6.67603e-05  -0.000530945   0.000184247   0.000276860  -0.000172964  -0.000103850  -1.67050e-05   5.16238e-06  -4.04102e-06  -5.65553e-07       2.07768       2.50024       2.84887       3.05547       2.95448       2.65703       2.68188       2.21965       2.02627       1.81411       1.49136       1.20322      0.914370      0.684949      0.508501      0.392042      0.254924      0.169841      0.124634     0.0736244     0.0462276     0.0299638     0.0193691     0.0111173    0.00580348    0.00339932    0.00186837   0.000899148   0.000447656   0.000204960   0.000102389   4.95959e-05   1.94610e-05   7.90405e-06   3.16846e-06   1.08540e-06
  23  16 3325.4257    3.5385  1.6443 11.6063 -0.0039  0.0365   0.0608   0.0816    0.1130   0.0000   442.3111       1.26247       14.8106      -3.06201       3.46939      -2.66158      -1.10260       3.08669     0.0272569       2.40060      -1.19217      0.327805     -0.823934       1.51773     -0.909513     -0.111030     -0.391014     -0.176811    -0.0701809     -0.139209     -0.183228    -0.0744047    -0.0193911    0.00269448   -0.00366761    0.00166075   0.000697441   0.000468388   6.66841e-05   2.93885e-05  -2.83770e-05  -4.59905e-05  -8.74415e-06   9.81529e-06  -4.93530e-06   1.51767e-06       2.34096       3.24325       3.13659       3.82361       3.43447       3.53064       2.98692       3.09069       2.46665       2.15322       1.61558       1.55585       1.05105      0.909445      0.587632      0.475984      0.317397      0.226136      0.147698      0.103791     0.0626071     0.0394953     0.0222610     0.0137117    0.00732932    0.00422646    0.00212379    0.00113712   0.000565932   0.000278306   0.000135388   5.71699e-05   2.39687e-05   9.28358e-06   3.57026e-06   1.30109e-06
  23  17 3471.1030    2.9874  2.4683 10.9595 -0.0001  0.0405   0.0402   0.1023    0.0811   0.0000   438.3948    -0.0322305       13.5433      -1.54938       2.27056      0.399617      -1.81944    -0.0118118       2.40947      0.907441      -3.80152      0.588237      0.256853      -1.26763       1.46076     0.0307511     -0.305958      0.514286     -0.224600    -0.0239909     0.0660629   -0.00731766    -0.0167683   -0.00849002   -0.00435662    0.00381799    0.00129874   -0.00188559  -0.000278370   7.19849e-05  -0.000264127  -0.000169239   3.06913e-05   9.30998e-06   2.93668e-06  -1.87727e-06       2.89769       3.69775       3.97217       4.28894       4.30409       4.10451       3.75282       3.27603       2.86085       2.43710       2.09639       1.59534       1.31534      0.943134      0.719975      0.518383      0.369951      0.259929      0.167068      0.110869     0.0715553     0.0456221     0.0275383     0.0163106    0.00891772    0.00503339    0.00252538    0.00135612   0.000667851   0.000313975   0.000148357   6.18814e-05   2.80959e-05   1.06868e-05   4.39844e-06   1.59424e-06
  23  18 3616.6097    2.4696  3.7145 10.5685 -0.0018  0.0509   0.0285   0.1325    0.0663   0.0000   438.3479      -9.16139       15.2385       15.7483       4.03845     -0.187146       1.19517     -0.287617       6.02662      -2.25915       2.46655       5.11645      -2.06811      0.704733      0.631586      0.145454     -0.669747     -0.392236    -0.0457755      0.170923     -0.197234    -0.0256967     0.0146415    0.00196268   -0.00300918    0.00258670    0.00107893    0.00161019   0.000547282  -0.000115161  -2.54706e-05   6.37618e-05   2.07883e-05  -1.75810e-05  -1.01686e-05   2.12899e-06       3.52458       4.58151       4.99743       5.31639       5.22378       4.99145       4.53448       4.15652       3.64565       3.04999       2.55187       2.10313       1.60963       1.20956      0.916747      0.668262      0.466344      0.316043      0.216595      0.140939     0.0900205     0.0552241     0.0329521     0.0195448     0.0111102    0.00610683    0.00322810    0.00163834   0.000823011   0.000400036   0.000183850   8.51321e-05   3.45495e-05   1.44034e-05   5.24819e-06   1.95331e-06
  23  19 3761.7213    2.0429  5.1045 10.1295 -0.0006  0.0646   0.0212   0.1664    0.0645   0.0000   442.7656      0.930332       16.3079      -5.12766       10.9318      -4.67270       17.0348      -1.87709      -1.30654      0.345391      0.182540     -0.157028      -2.45462       1.55559     -0.250498     -0.314865     -0.402132     -0.889695     -0.138004      0.183257    -0.0329406    -0.0511431     0.0521398   -0.00343218     0.0149772   -0.00302980   -0.00508822    0.00106919    0.00116072   5.53231e-05  -0.000302633  -7.63934e-05  -8.62463e-06  -4.33860e-06   1.35661e-06   1.23969e-06       4.56092       5.85909       6.35975       6.79935       6.86557       6.45279       5.87589       5.32696       4.64663       3.92262       3.28283       2.62395       2.06783       1.60512       1.15398      0.847059      0.582823      0.411590      0.277295      0.184217      0.116950     0.0710079     0.0427975     0.0247807     0.0143467    0.00780993    0.00420491    0.00213611    0.00107303   0.000500255   0.000238668   0.000100411   4.45309e-05   1.73364e-05   6.83714e-06   2.47212e-06
  23  20 3906.9864    1.6831  7.1645  9.7836 -0.0021  0.0814   0.0152   0.2169    0.0540   0.0000   439.1380     -0.252223       11.1154      -1.62542      -7.81237     -0.482872      -10.2669      -15.8578      0.597212      -1.36717      -4.71955      -6.98795     -0.750786       2.12003       1.52393      -1.33211      0.529290      0.101852      0.750283     -0.160274     -0.287830    -0.0916863   -0.00391473    0.00609375   -0.00820085     0.0176135   -0.00240195   -0.00125608   -0.00142190   3.93377e-05  -0.000208911  -0.000162590   0.000140520  -1.92140e-05  -7.89274e-06  -3.88067e-07       5.68006       7.46852       8.09349       8.56349       8.29934       8.04478       7.28682       6.81454       5.92492       4.98385       4.17609       3.38108       2.62125       1.97916       1.50495       1.09893      0.770560      0.516879      0.350173      0.230511      0.147563     0.0877705     0.0530117     0.0315538     0.0182913    0.00982653    0.00527293    0.00265938    0.00131830   0.000644476   0.000314255   0.000130803   5.78697e-05   2.28096e-05   8.74239e-06   3.18732e-06
  23  21 4052.2107    1.3839  9.7363  9.6032 -0.0010  0.1071   0.0115   0.2857    0.0446   0.0000   435.6312      -25.1407       13.9233       23.5835       1.97991      -2.43946      -3.55984      0.306256       13.3765      -3.39239       8.08480      -5.13606      -5.21387      -3.33700      -1.76878      -1.60137     -0.583143      -1.02830     0.0608657     0.0592633      0.162164     -0.208998    -0.0146550    0.00797497    0.00439577     0.0172616   -0.00291527   -0.00631445   -0.00159239  -9.67296e-05   0.000143256  -3.32646e-05  -3.49684e-06  -2.27152e-05  -8.15501e-06   2.28489e-06       7.28378       9.57993       10.5110       10.8546       10.9713       10.4762       9.68704       8.74791       7.48123       6.54518       5.37404       4.34184       3.46516       2.61758       1.92545       1.39980      0.993399      0.691628      0.462074      0.305358      0.196413      0.120118     0.0732683     0.0423077     0.0239123     0.0130876    0.00698108    0.00361211    0.00179111   0.000858313   0.000400795   0.000175591   7.50407e-05   3.05566e-05   1.18765e-05   4.43471e-06
  23  24 4487.7788    0.7721 16.2339  9.2374 -0.0026  0.2057   0.0060   0.5403    0.0337   0.0000   448.3192       15.8713      -11.0483       9.96327      -10.8852       13.6319       15.0272       30.2535      -25.3959      -30.0573       20.7534      -13.8564       2.17079      -7.22336       2.43816       2.19460       1.70118      -1.08094     -0.242821     -0.496632     -0.507904     -0.566377      0.403172   -0.00712510    -0.0224142     0.0275473    0.00955068    -0.0148470    0.00350029    0.00125963  -0.000853147  -0.000500303  -0.000127597   3.81780e-05   1.04046e-05  -2.25815e-05       13.4320       18.3286       19.6456       20.8634       20.3023       19.8309       17.9678       16.7175       14.4033       12.6047       10.3411       8.31475       6.52859       5.02102       3.82417       2.74778       1.95626       1.34567      0.911368      0.592646      0.382069      0.231844      0.144564     0.0828493     0.0482628     0.0267278     0.0141795    0.00735666    0.00363638    0.00176866   0.000793327   0.000374183   0.000151211   6.42969e-05   2.35096e-05   8.88131e-06
  24   8 2156.7227    0.8134  0.8167  9.2424 -0.0074  0.0315   0.0206   0.0578    0.1080   0.0000   435.3197      -1.33393       18.3338      0.447013      -4.27057      0.497725       2.25496      -1.71275       1.40389       1.57771      0.728649      0.356343     -0.444869      0.386567    -0.0677718      0.108658    -0.0261315     0.0778359     0.0960182     0.0340478    0.00787364     0.0388307    -0.0236237    -0.0326662    -0.0120197   -0.00664757    0.00353622    0.00194376   0.000423083  -1.29418e-05   5.12567e-05   3.67569e-05  -2.82052e-05  -2.26913e-05   1.13051e-05  -5.29869e-07       2.20237       2.20763       2.40826       3.80555       3.30230       2.21844       2.91675       3.35376       2.06289       1.66122       1.72265       1.40317      0.882330      0.672517      0.675938      0.557538      0.285003      0.221056      0.203910      0.118703     0.0560752     0.0412537     0.0312109     0.0189634    0.00828780    0.00410807    0.00305903    0.00229397    0.00110262   0.000318859   0.000198484   9.72565e-05   4.93444e-05   2.55951e-05   1.30067e-05   4.33621e-06
  24   9 2314.2637    1.1812  0.8826  9.8032 -0.0056  0.0257   0.0275   0.0577    0.1158   0.0000   439.9898      0.416340       14.2452       3.74644      -4.76703     -0.380514       4.78819       2.83190     -0.275270      -1.68184      0.610073      -1.38928      0.548541      0.409318     0.0638952     -0.597666      0.207750     0.0849268     -0.102445    -0.0664612   -0.00211579   0.000792252     0.0238824    -0.0239823    0.00314247    0.00456121    0.00219677   -0.00170872  -0.000766258   0.000210172   6.43789e-05   9.22106e-06  -5.69882e-05  -1.91886e-05  -2.89840e-06   3.31864e-06       1.70379       2.15243       2.25833       2.46304       2.49915       2.29641       2.19073       1.99841       1.72027       1.58605       1.30741       1.05149      0.795557      0.652969      0.501696      0.369796      0.261290      0.172774      0.133272     0.0806831     0.0546465     0.0332407     0.0210052     0.0125795    0.00773079    0.00415154    0.00255045    0.00130652   0.000663089   0.000346165   0.000140480   7.30948e-05   3.42892e-05   1.40662e-05   5.91453e-06   2.40580e-06
  24  10 2466.9721    1.6312  1.0641 10.2000 -0.0105  0.0263   0.0357   0.0680    0.1644   0.0000   438.5143       1.69657       13.7850      -2.24943     -0.705876       3.17913       1.43051      0.551236      -3.02240     -0.822700       2.94519     -0.280934      -1.15578     -0.333495      0.234371     -0.549920      0.142144     -0.213599      0.322932     0.0219263     -0.122561    0.00986481     0.0144495     0.0112714    0.00394593   -0.00579014   -0.00121422  -0.000889785   0.000370429  -0.000136695  -0.000215757  -9.19387e-05   2.28340e-05   3.87167e-06  -3.95882e-10   1.02965e-06       1.89067       2.47988       2.64307       2.73494       2.60645       2.54266       2.29934       2.17678       1.96509       1.69844       1.53846       1.20547      0.982197      0.742789      0.538854      0.390931      0.282932      0.189959      0.129207     0.0871557     0.0523697     0.0368864     0.0209091     0.0131166    0.00746385    0.00420386    0.00224744    0.00122489   0.000627584   0.000309688   0.000156504   6.83982e-05   3.22470e-05   1.30823e-05   5.87681e-06   2.13850e-06
  24  11 2617.6328    2.2162  0.9886 10.7334 -0.0088  0.0298   0.0487   0.0645    0.1655   0.0000   439.8374       1.68850       15.6815       2.44075      -5.43644     -0.456105       2.59602       1.62797      0.513096      -1.13053       1.04531      0.909201      0.417818     -0.155512      0.191636      0.261504    -0.0658215      0.151053      0.152618     0.0242848   -0.00120778    -0.0175291    -0.0233793    0.00948684    0.00701193   -0.00252129    0.00126994   -0.00180133   0.000510235  -0.000414108  -3.01519e-06  -3.78374e-05   3.30496e-05  -1.54248e-05  -3.28559e-06  -4.95478e-07       2.23641       2.60232       2.70925       3.07026       3.26184       3.19560       2.83092       2.31925       1.92746       1.93151       1.63871       1.23092      0.961907      0.740257      0.513166      0.430399      0.342800      0.216140      0.134436     0.0870493     0.0575337     0.0382337     0.0267293     0.0170222    0.00995942    0.00518997    0.00283487    0.00148832   0.000706033   0.000352185   0.000167703   7.72433e-05   3.54301e-05   1.29879e-05   5.44564e-06   2.26814e-06
  24  12 2767.6166    2.7326  0.9551 11.1822 -0.0075  0.0243   0.0596   0.0593    0.1618   0.0000   438.3124     -0.286132       12.6408      -1.13256      -3.92777      -4.67690      0.121614       4.61141       1.44250      -2.38499      0.516518     -0.309254      0.283523     -0.724652      0.416841     -0.269940     0.0531223     0.0251287     0.0918514     0.0376123     0.0591518     0.0139579    -0.0105810   -0.00638542    0.00695060    0.00385441   -0.00280807   -0.00114919   0.000159714  -0.000522145   3.50280e-05  -1.03626e-05   2.80658e-05  -1.75985e-05   2.52526e-06  -2.92854e-06       1.65944       2.08803       2.26375       2.30014       2.37244       2.26377       2.17681       1.97730       1.78351       1.44190       1.23373      0.995828      0.804088      0.633424      0.460587      0.356453      0.257150      0.176482      0.123793     0.0811372     0.0528844     0.0334139     0.0201074     0.0124895    0.00688217    0.00394444    0.00213225    0.00115193   0.000585508   0.000301859   0.000141670   6.84004e-05   3.00651e-05   1.35697e-05   4.95770e-06   2.16836e-06
  24  14 3064.9147    3.8152  1.0134 11.9008 -0.0020  0.0261   0.0810   0.0620    0.1597   0.0000   437.2558      -4.64692       13.9317       5.38195       1.12778      0.765958      0.442621      0.388578     -0.183535      -2.73355     -0.607404     -0.141260   -0.00584858      -1.30238      0.280121      0.310516      0.423928    0.00139053     -0.110854   0.000500579    -0.0186883    0.00463045    -0.0176580    0.00569864  -0.000143802    0.00440741    0.00477228   -0.00228741  -0.000143048   0.000136710  -1.11460e-06  -3.31708e-05  -3.07294e-05   9.60059e-06   9.74935e-06   7.67457e-07       1.67342       2.20408       2.33913       2.49921       2.50025       2.50654       2.22247       2.12696       1.78111       1.45305       1.24619       1.02646      0.802786      0.650510      0.478036      0.341136      0.265724      0.181802      0.120676     0.0877707     0.0551578     0.0349760     0.0219310     0.0122553    0.00762041    0.00414521    0.00234179    0.00114071   0.000662269   0.000298714   0.000160089   7.45317e-05   3.11591e-05   1.43433e-05   5.56398e-06   2.28019e-06
  24  15 3211.8677    3.9115  1.2613 11.8374 -0.0077  0.0302   0.0743   0.0694    0.1696   0.0000   438.8177      0.210319       17.2223      -2.34872      -2.61780       2.22993      -1.91192     -0.356374     -0.705029      0.993965       2.72621      0.747964      0.722052     -0.235303     0.0297991      0.482406     -0.651559   -0.00719621     -0.203053     0.0816564     0.0208456    -0.0466973    0.00634227  -0.000490828    0.00828997   -0.00445192    0.00521774    0.00288239   0.000393300  -0.000109991  -0.000102033  -2.47667e-05   2.25830e-05  -1.26492e-05   8.17232e-06   3.89446e-06       2.04086       2.49000       2.87215       3.00223       2.83828       2.89896       2.69450       2.32028       2.10333       1.81571       1.50305       1.18685      0.992536      0.744565      0.546084      0.416882      0.300426      0.208661      0.149554     0.0918010     0.0610188     0.0402146     0.0249618     0.0142627    0.00872829    0.00481193    0.00264936    0.00136308   0.000746556   0.000380760   0.000171199   7.90538e-05   3.67866e-05   1.69194e-05   6.39688e-06   2.68144e-06
  24  16 3358.3609    3.2907  1.7437 11.4464 -0.0030  0.0360   0.0528   0.0800    0.1029   0.0000   434.6001     -0.525577       10.3382     -0.257374      -1.79859       3.15297      0.102542       3.12986      0.742806      -1.70055      -1.95843      -1.23224     0.0821182     -0.911054     -0.267609       1.18978     -0.351804     -0.250979     -0.219055    -0.0567711     0.0476262     0.0465288    -0.0167918   -0.00693978   -0.00467908     0.0123808    0.00156464    0.00171329  -0.000616187  -0.000502643   0.000223684   4.34318e-07   4.39361e-06   8.94011e-06   2.14674e-06   3.68887e-06       2.34894       2.97324       3.49348       3.32869       3.31026       3.45464       3.13488       2.80707       2.67462       2.06301       1.83363       1.41536       1.13765      0.902261      0.707175      0.529022      0.380547      0.272577      0.177757      0.123531     0.0753340     0.0475440     0.0292870     0.0178165    0.00955171    0.00595994    0.00319866    0.00159880   0.000873833   0.000453870   0.000205870   9.12777e-05   4.74725e-05   1.88377e-05   7.79581e-06   3.16622e-06
  24  17 3504.6809    2.7485  2.7312 11.0506 -0.0007  0.0449   0.0358   0.1069    0.0695   0.0000   438.9362      -9.17749       21.0377       1.54116       5.24427      -6.09880       1.37974     -0.972045      0.466796       4.31639     -0.420112     -0.904967     -0.237020      0.241997      -1.00705     -0.985351      0.205657    -0.0234885     -0.247612     -0.206056     0.0348481      0.101960    -0.0585574    -0.0249034     0.0109947     0.0164207   -0.00244766   0.000908512    0.00221559   0.000878894   0.000272212   0.000200902  -4.58053e-05  -1.97186e-05  -4.57875e-06   2.29399e-06       3.11365       4.15140       4.50549       4.71031       4.81515       4.49674       4.38123       3.86903       3.27570       2.70116       2.27637       1.84052       1.43606       1.12881      0.862351      0.637368      0.443589      0.323184      0.221930      0.150839     0.0966920     0.0601576     0.0375516     0.0221489     0.0124418    0.00719148    0.00394341    0.00208235    0.00111149   0.000525847   0.000263149   0.000122115   5.61808e-05   2.48704e-05   9.91424e-06   3.95694e-06
  24  18 3650.7321    2.2947  4.0235 10.5216 -0.0017  0.0553   0.0250   0.1367    0.0582   0.0000   441.8186     -0.564487       20.9227      -4.82758      -3.78547      -7.40987      -7.16948      -2.08373       11.2373      -1.17900       1.41712      0.202902      0.909332       2.55262      0.593164     -0.514694      0.370575     -0.267218     -0.420475   -0.00339217     0.0307717     0.0572463    -0.0185723    -0.0437620     0.0207155     0.0198236   -0.00476477   -0.00201430    0.00137511   0.000832753   6.49411e-05   9.99571e-05   0.000143327   2.74739e-05  -1.72072e-05   5.21555e-06       3.59460       4.75429       5.18708       5.42265       5.50305       5.29228       4.87376       4.29352       3.93638       3.38227       2.79884       2.26904       1.79302       1.43698       1.04944      0.795507      0.564990      0.386023      0.281527      0.181302      0.117166     0.0753011     0.0470521     0.0280431     0.0156744    0.00976103    0.00500016    0.00274233    0.00143346   0.000709087   0.000332629   0.000153086   6.92889e-05   3.20794e-05   1.17736e-05   4.79829e-06
  24  19 3796.6082    1.9312  5.9479 10.0281 -0.0016  0.0702   0.0181   0.1814    0.0543   0.0000   432.5044       4.05129       6.92068       11.4731      0.894090      -2.86974      -3.79742      -3.22976       1.29614       2.92401      -6.54038     -0.929510     -0.883340    -0.0233412      0.141013       1.04701     -0.915188      0.225545      0.284824     -0.133176     0.0241047      0.153126    0.00844981     0.0433575    0.00666908     0.0223637   -0.00788322   -0.00534051  -0.000512807   0.000164795  -0.000296643  -0.000113978   0.000233094   1.88765e-05  -1.80669e-05   7.13307e-06       4.66043       6.10224       6.53662       7.03085       6.97140       6.68051       6.30349       5.69268       4.93073       4.33310       3.58007       2.85468       2.28964       1.79144       1.35823       1.00828      0.716651      0.509758      0.348606      0.230331      0.150982     0.0936707     0.0593534     0.0348127     0.0204716     0.0117372    0.00648153    0.00344579    0.00178968   0.000900663   0.000427919   0.000194122   9.21485e-05   3.77767e-05   1.62749e-05   6.30128e-06
  24  20 3942.3091    1.5919  8.2498  9.6901 -0.0010  0.0898   0.0133   0.2378    0.0480   0.0000   436.7164       8.40516       19.4778      -1.57292     -0.352660       16.2135       2.59992      -1.65921      -5.50847      0.938011       5.19084      -4.95282       1.96058      0.837748       2.96651      -2.24587      -1.14112       1.27026      0.537664     -0.252309    -0.0489634    -0.0268011    -0.0465090     -0.115936   -0.00919124    -0.0182874   -0.00854290   -0.00187413    0.00273658   0.000261549  -0.000292684  -0.000171829  -6.52433e-06   1.79822e-05   1.93988e-05   9.38770e-06       5.90208       7.67369       8.14316       9.02569       8.84346       8.65234       7.84435       7.09134       6.35072       5.55722       4.54025       3.67543       3.03589       2.31575       1.72804       1.24264      0.936918      0.643860      0.446683      0.289569      0.192097      0.121326     0.0771345     0.0466443     0.0266066     0.0148367    0.00829627    0.00457315    0.00233517    0.00118285   0.000567181   0.000261157   0.000117537   4.80251e-05   2.02172e-05   8.05163e-06
  24  21 4087.9113    1.3266 10.1682  9.5064 -0.0014  0.1090   0.0106   0.2940    0.0447   0.0000   440.0671       11.4760       12.4251       13.7608       8.48793       13.9916       7.37201      -1.97437     -0.642868      -5.76895       4.50732       2.47890      -2.85626      -4.55238       1.67749       2.48079      -1.29621       1.37881      0.500141    -0.0807387    -0.0832968     0.0683836      0.251285    -0.0218901    -0.0499045     0.0125981    -0.0186420  -0.000740038   -0.00227948    0.00193522   -0.00108053   8.93627e-05   8.76042e-05  -1.46880e-05   3.53543e-05   6.73391e-06       7.22416       9.37602       10.3151       10.8100       10.7972       10.3620       9.90446       8.77533       7.78060       6.69169       5.53454       4.53490       3.57082       2.79915       2.14000       1.55342       1.15567      0.792163      0.549636      0.363342      0.238143      0.150341     0.0922026     0.0552420     0.0323481     0.0184863     0.0101284    0.00530535    0.00278898    0.00139558   0.000676371   0.000310657   0.000142117   6.10229e-05   2.51596e-05   1.01100e-05
  24  22 4233.7382    1.0941 12.4177  9.3540  0.0011  0.1375   0.0083   0.3716    0.0405   0.0000   440.9389      0.494934       11.4337      -27.8421      -3.48531       16.8422      -4.18580      -16.2830       10.4191       5.86408      -7.95982       4.81345      -6.72399       1.22427       1.78404      -3.38173     -0.399997      0.473727      0.564660     -0.644583     -0.215308     0.0964048     0.0935208   -0.00383187     0.0316965     0.0242090   -0.00129828     0.0161405   0.000757834   0.000814526  -0.000424651   0.000160316  -0.000385412   0.000164162   3.48162e-05  -1.16868e-05       8.89403       12.0943       13.0262       13.9236       13.8714       13.3576       12.3292       11.1879       9.89493       8.48922       6.91724       5.66389       4.45777       3.53487       2.65010       2.00061       1.41629       1.00747      0.682302      0.461192      0.298856      0.184909      0.117298     0.0687223     0.0412701     0.0229313     0.0130171    0.00690421    0.00361129    0.00176393   0.000874453   0.000404155   0.000181640   7.77807e-05   3.12196e-05   1.23590e-05
  25   8 2181.7024    0.8986  0.7863  9.2599 -0.0072  0.0247   0.0221   0.0534    0.1050   0.0000   440.8771      -3.40782       21.2296       1.45467      -2.43364       2.20365      -2.31041       2.28320      -2.68050      -1.23132       1.11724      0.631430      -1.03413     -0.231757       1.05308      0.297926    -0.0384950      0.194134      0.280784    -0.0218057    -0.0426350     0.0472630     0.0688191    -0.0103632    -0.0122315   -0.00116520    0.00625818  -0.000315432   -0.00100988   0.000216349   0.000391910   0.000209651  -1.42936e-05  -3.96562e-05   1.10999e-05   4.16772e-06       1.53754       2.04035       1.99774       2.29255       2.18802       2.49267       2.10218       1.85520       1.67734       1.44081       1.32761       1.06392      0.836770      0.601390      0.533178      0.358978      0.308706      0.188605      0.147241     0.0882138     0.0646672     0.0376079     0.0267662     0.0166851    0.00970702    0.00618860    0.00322196    0.00185124   0.000870980   0.000475421   0.000207381   0.000106532   4.89599e-05   2.27404e-05   9.77799e-06   4.13363e-06
  25   9 2340.4731    1.2609  1.0030  9.6891 -0.0079  0.0253   0.0267   0.0613    0.1494   0.0000   437.8746     -0.661265       14.3724       1.46818      -4.05132      -2.88016     -0.691239      0.625248      -1.71552      -1.08018      -1.11445      0.532116      -1.25440     -0.859619     -0.482155      0.533359     0.0303511      0.288721     -0.179818    -0.0952908     0.0357184     0.0276987     0.0133269     0.0105649    0.00266018    0.00311946   -0.00411226  -0.000158640   0.000456796  -0.000488787   0.000293416  -1.60209e-05  -1.76717e-05   9.94283e-06   1.88030e-05   1.18021e-05       1.58405       2.11729       2.17811       2.39134       2.46380       2.35752       2.21433       1.95118       1.77336       1.49966       1.27289       1.04618      0.845995      0.632215      0.500720      0.366813      0.278237      0.204923      0.138597     0.0891794     0.0607193     0.0396865     0.0261762     0.0155837     0.0100042    0.00544281    0.00334194    0.00164017   0.000909764   0.000478248   0.000246484   0.000120516   5.38054e-05   2.44264e-05   1.11110e-05   4.52044e-06
  25  10 2494.3189    1.7589  0.9266 10.1814 -0.0019  0.0247   0.0375   0.0556    0.1557   0.0000   438.1613      -5.72976       17.6931     -0.349000      0.300906      -1.14286      -1.89784    -0.0940076      -1.29249     -0.519625      0.714706      0.348353     -0.839585      0.629497      0.107721     -0.244172     -0.363823      0.207147     0.0881816     0.0233935    -0.0169775    -0.0382674   -0.00436315     0.0196978    0.00545525    0.00280336    0.00410088    0.00179759   -0.00219369  -0.000559005   7.07228e-05  -9.37995e-05  -4.74236e-05   2.11720e-05   1.10415e-05  -5.40188e-06       1.59938       1.99255       2.13059       2.40505       2.27455       2.20970       2.12459       1.89970       1.75044       1.55184       1.16990       1.00446      0.827708      0.674996      0.497122      0.377375      0.276400      0.190981      0.148024     0.0951613     0.0582704     0.0394804     0.0259970     0.0161912    0.00884520    0.00513332    0.00290129    0.00161013   0.000927751   0.000504154   0.000240347   0.000119364   5.21173e-05   2.43166e-05   1.13890e-05   4.15611e-06
  25  12 2797.2799    2.9485  0.9061 11.3141 -0.0037  0.0233   0.0647   0.0553    0.1499   0.0000   436.6439      -1.96053       16.5836       3.02352      -5.31170       1.15936      -1.01589     0.0846037      0.981924      0.989391      -1.82828      0.707922       1.06067      -1.08084      -1.00011     -0.108892    -0.0421179    -0.0453563     -0.217162   -0.00677997    -0.0956612    -0.0278571     0.0179244    0.00586044     0.0148702   -0.00249224   -0.00232344   -0.00275442    0.00211624  -9.42424e-05  -0.000280889  -0.000134660  -3.38320e-05  -1.58732e-05   8.48852e-06  -6.69777e-07       1.47065       1.91656       2.04179       2.15856       2.13247       2.06872       1.93208       1.79745       1.58528       1.42940       1.17512      0.989003      0.791055      0.582395      0.497430      0.347876      0.255347      0.180079      0.128170     0.0864952     0.0539878     0.0364685     0.0233707     0.0137836    0.00859912    0.00494739    0.00269003    0.00160194   0.000812978   0.000437473   0.000211753   0.000101715   4.73466e-05   2.19750e-05   9.69797e-06   4.46648e-06
  25  14 3096.0484    3.9683  0.9944 12.0554 -0.0040  0.0279   0.0869   0.0609    0.1584   0.0000   437.1163       3.36602       9.26872     -0.584467      -1.27681      0.907899      -3.92794       1.55338      -1.66617     -0.470630     -0.789874      0.663439      0.968840     -0.333969     -0.721143     0.0541394      0.298905    -0.0932363    -0.0708376     0.0738283     0.0473611     0.0415075     0.0422689   -0.00597066    -0.0125702   -0.00840511    0.00383427  -3.69517e-05   -0.00107926   0.000486819   8.93326e-05  -0.000126048  -7.24934e-05   2.63894e-06  -1.04626e-05   8.06971e-06       2.01020       2.37793       2.57233       3.05681       3.01327       2.46600       2.36280       2.34845       2.27673       1.74854       1.43589       1.31279       1.13052      0.762901      0.524923      0.464983      0.340268      0.217158      0.132676     0.0988843     0.0739716     0.0449957     0.0254605     0.0146754    0.00980941    0.00620588    0.00354772    0.00179101   0.000846613   0.000486596   0.000276428   0.000150760   7.10226e-05   3.30185e-05   1.35591e-05   4.98819e-06
  25  15 3243.7497    3.7435  1.2770 12.1477 -0.0058  0.0288   0.0708   0.0694    0.1235   0.0000   441.9273     0.0110670       14.2229       3.66259      -4.02724      -4.36707      -5.17131       2.75421      0.194849      -1.29546     -0.454886     -0.839401      0.338503      0.621027    -0.0418288     -0.335669      0.375920      0.206433     -0.138005     -0.102444    0.00867091    -0.0707667    -0.0459629    -0.0104933   -0.00863027  -0.000585703   -0.00397247  -0.000142229    0.00217503   0.000169038  -9.99738e-05   0.000525022   2.93455e-05  -1.11391e-06   1.13297e-05  -4.48589e-06       1.87992       2.51398       2.77023       2.89299       2.93393       2.73741       2.58451       2.34254       2.11959       1.75595       1.50254       1.22852      0.968374      0.774241      0.559177      0.440612      0.316840      0.226179      0.158755      0.102996     0.0666173     0.0434705     0.0285601     0.0176220     0.0105188    0.00593223    0.00339034    0.00181566    0.00105140   0.000533521   0.000266192   0.000136453   6.34711e-05   2.69298e-05   1.30694e-05   5.00978e-06
  25  16 3390.8722    3.3201  1.8454 11.6526 -0.0042  0.0348   0.0518   0.0834    0.0909   0.0000   437.5252      -1.22491       13.4122       3.42042      -5.26748      -7.69218       2.09794      -1.58040      -1.72511       4.13264       2.30878       2.26682      -1.76407     -0.393212   -0.00186792     0.0777312      0.463937    -0.0467622      0.196387    -0.0503662     0.0260736    -0.0476065    -0.0408578    0.00923628    0.00694943    0.00739756   -0.00244011   -0.00256501   -0.00162877    0.00142876  -0.000213604  -0.000110811  -4.07873e-05   2.58620e-05  -9.59237e-06   9.04698e-08       2.25692       2.88789       3.04162       3.32058       3.29663       3.23580       3.04534       2.71935       2.42230       2.11334       1.83706       1.44168       1.17750      0.947269      0.714976      0.546629      0.378698      0.269750      0.195897      0.134315     0.0918397     0.0571879     0.0366802     0.0215921     0.0132340    0.00777379    0.00450505    0.00249684    0.00133751   0.000700090   0.000334135   0.000165534   7.51822e-05   3.47350e-05   1.54588e-05   6.49813e-06
  25  17 3537.8940    2.6452  3.0422 10.9840 -0.0017  0.0482   0.0319   0.1122    0.0623   0.0000   443.1035       6.75134       2.62548       1.21747     -0.965914       3.79771       1.24278      -1.02278       1.04752       4.58309    -0.0600016      0.382711      -3.19216      -1.47080      0.231848      0.286830      0.532494     -0.272758      0.481645     0.0222615    -0.0262996    -0.0621824      0.167002    0.00107143    -0.0160687    0.00344307    0.00597925  -0.000296059   0.000528762  -0.000512027  -0.000586345   8.61256e-05  -0.000159417  -1.39591e-05   4.26547e-05  -1.40635e-05       2.80776       3.97726       4.01511       4.39400       4.45615       4.21249       4.13060       3.53732       3.31335       2.75964       2.49602       1.94451       1.59702       1.24691      0.948835      0.719595      0.517803      0.387703      0.253200      0.179618      0.115350     0.0755012     0.0496363     0.0293088     0.0186295     0.0105717    0.00597727    0.00334447    0.00174658   0.000922927   0.000451374   0.000223115   0.000102774   4.69841e-05   1.94706e-05   8.52819e-06
  25  18 3684.5435    2.1883  4.6558 10.3882 -0.0022  0.0582   0.0219   0.1493    0.0537   0.0000   435.9848       4.04705       17.0255      -3.03047      -4.12381       6.50152      0.878872       2.07963      -2.35045       2.07763       2.99198       3.92819      0.270829     -0.331353     -0.268077      0.751082     -0.492792     -0.446961      0.118504      0.310338      0.209024     -0.267785    -0.0524110    -0.0376901    0.00276289   -0.00657407    0.00428494    0.00476724   -0.00204988  -8.59403e-05   0.000194068  -0.000316580  -0.000139335   4.81512e-05   1.39757e-05  -1.97287e-05       3.69105       4.94940       5.27571       5.69776       5.59794       5.38878       4.97884       4.61813       4.05026       3.69953       3.04891       2.57648       1.99432       1.61032       1.19178      0.906290      0.654011      0.478632      0.317825      0.217813      0.140178     0.0942812     0.0580623     0.0363663     0.0222356     0.0128492    0.00705308    0.00407578    0.00213865    0.00112303   0.000541082   0.000281357   0.000129602   5.60819e-05   2.47886e-05   1.04994e-05
  25  19 3831.0283    1.8278  6.4278 10.0245 -0.0012  0.0740   0.0165   0.1916    0.0504   0.0000   435.5209      -13.5651       7.50847       2.68892      -12.2616     -0.154096      -8.35633      0.365947      -2.29305       2.43668      -2.94485      -4.03260     -0.174669       2.04837      -2.25291       1.20779     -0.234259     -0.193121     -0.322026     -0.125233     -0.163466      0.273265     0.0703719   -0.00918412    -0.0306039     0.0139130     0.0259680    0.00315192  -0.000198249  -3.24083e-05   0.000831745   0.000152806  -8.60389e-05  -6.72610e-05   6.98116e-06   2.86421e-05       4.74458       6.21519       6.66544       7.01473       7.03197       6.78696       6.45685       5.97713       5.20413       4.52616       3.76962       3.19834       2.60049       1.99362       1.57379       1.12595      0.826083      0.578291      0.426441      0.283537      0.190216      0.121730     0.0785855     0.0464349     0.0284081     0.0156334    0.00916452    0.00497673    0.00274691    0.00141021   0.000711137   0.000345337   0.000159854   7.51674e-05   3.19723e-05   1.39187e-05
  25  20 3977.2693    1.5011  8.4253  9.7801 -0.0019  0.0926   0.0126   0.2449    0.0451   0.0000   425.6188      -3.23092       9.36112       28.7388       1.31044      -7.28221      -6.10908      -1.30947      -3.83722      0.365534      -2.01875       3.10684      -3.76929      -2.51944      -1.27525       1.76741      0.890699      -1.16594      -1.06398      0.922875     -0.544225     -0.268019     0.0238921     0.0412496     0.0389708   -0.00587305    -0.0211513   -0.00548472    0.00423913   -0.00164863  -0.000904020   7.46035e-05   0.000159860   0.000130892  -7.12879e-06   2.51925e-05       6.04618       7.73385       8.43656       9.10493       9.17577       8.90599       8.10752       7.34827       6.56205       5.87894       4.79811       3.94719       3.12764       2.47229       1.96165       1.43896       1.02966      0.725138      0.517031      0.357367      0.239459      0.155180     0.0933618     0.0576952     0.0350067     0.0210653     0.0120252    0.00682786    0.00356395    0.00185268   0.000911143   0.000442135   0.000206897   9.23543e-05   4.04488e-05   1.70770e-05
  25  21 4123.5716    1.3307 11.3735  9.4494  0.0003  0.1152   0.0097   0.3105    0.0433   0.0000   434.1461      -2.40897       17.0930      -4.05220       12.2513       17.1525       8.08782       6.15077       4.50281      -1.21259      -1.41889      0.678569     -0.369868      -6.31269       3.30943      0.252992     -0.977992     -0.371775      0.514182      0.577078     -0.329380     -0.162070     -0.144515     0.0729418     0.0637665   -0.00769523   -0.00419039    0.00127395   0.000971666   -0.00176794    0.00134536  -0.000430504  -0.000213867  -9.37646e-05   6.42909e-05   4.86237e-06       7.27296       9.41322       10.4890       10.8272       11.0824       10.3968       9.95747       9.26911       8.02848       6.96799       5.99787       4.92249       3.93847       3.09715       2.39283       1.79186       1.28098      0.931057      0.650698      0.443531      0.290580      0.187977      0.121210     0.0733177     0.0440471     0.0255441     0.0144067    0.00808110    0.00430901    0.00223923    0.00113622   0.000544991   0.000257778   0.000119811   5.17451e-05   2.24908e-05
  25  22 4269.5134    1.0880 13.8792  9.3807 -0.0000  0.1426   0.0074   0.4005    0.0371   0.0000   436.2648      -23.4835       30.0096       20.5416      -12.5647       13.6047       17.0110      -9.82101     -0.706858      -11.2684       9.82665     -0.698031       3.17297      -1.36410     -0.768680      0.263921       2.65827     -0.919302     -0.280717      0.168750      0.159426      0.355423     -0.218048    -0.0945609    0.00600166    -0.0302708    0.00752105    -0.0243673    0.00581995   0.000246148    0.00254632   5.35427e-05   0.000351476  -5.85727e-05  -7.66215e-06  -1.38194e-05       8.91452       11.8534       13.0492       13.3847       13.6201       13.2012       12.2571       11.2991       10.1833       8.71916       7.40325       6.00253       4.94584       3.81745       2.97958       2.20902       1.62132       1.16130      0.812840      0.545833      0.370416      0.232898      0.150920     0.0920171     0.0554766     0.0319767     0.0184086     0.0101915    0.00549814    0.00285764    0.00146170   0.000699408   0.000331703   0.000152624   6.24690e-05   2.66604e-05
  25  23 4415.3069    0.8638 15.7050  9.2503 -0.0004  0.1770   0.0061   0.4765    0.0354   0.0000   441.0243      -12.0631       11.4480       9.01175      -11.0934       3.24122       17.8615      -11.0132       4.06790      -5.72374      -5.71579      -1.85927       4.34971       1.31551      -3.35892       3.72554       4.62535      0.886907       1.00326      0.378322      0.525285     0.0572711      0.322938     -0.248780    -0.0524181      0.102040     0.0418538    -0.0148872    0.00420874  -0.000562984   -0.00110246  -0.000693202  -3.25503e-05   0.000267164   2.09906e-05   2.79542e-06       11.1437       14.8419       15.9266       17.0709       16.8662       16.2027       15.3603       14.0980       12.5191       10.8598       9.27314       7.67061       6.15602       4.81291       3.72999       2.75532       2.02650       1.42870       1.02274      0.679047      0.459494      0.294208      0.189664      0.114426     0.0704455     0.0402791     0.0231575     0.0128798    0.00686635    0.00361471    0.00181087   0.000882536   0.000418438   0.000188391   8.22535e-05   3.42692e-05
  26   9 2365.9912    1.3067  0.8810 10.1743 -0.0096  0.0251   0.0302   0.0600    0.1052   0.0000   441.3769       1.95624       14.7061      0.721342     -0.554156       2.43580      -1.03501     -0.204561      0.552195      0.263544       1.12894     -0.978134      0.399699      0.139261      0.263816     -0.730954      0.149877      0.223162     -0.177443     -0.193887    -0.0383299     0.0731309    -0.0727798    -0.0115272     0.0272903   -0.00783080   -0.00817520    0.00434838    0.00177094  -0.000228209  -0.000977575  -9.95065e-05   0.000160013  -3.34016e-06  -1.96098e-05   7.69571e-06       1.43205       1.88025       2.10746       2.17496       2.33641       2.21474       1.91881       1.88715       1.69388       1.44928       1.25312      0.986868      0.847310      0.639119      0.507813      0.390892      0.286498      0.202402      0.144148      0.100930     0.0687811     0.0478578     0.0284454     0.0181718     0.0113427    0.00656997    0.00429655    0.00232898    0.00124490   0.000693501   0.000365284   0.000185237   8.89355e-05   4.31031e-05   2.01198e-05   8.38826e-06
  26  10 2521.1352    1.8414  1.1467 10.1950  0.0027  0.0285   0.0361   0.0672    0.1536   0.0000   438.7482     -0.196996       14.3439      -1.27648      -2.98664      -2.38086     -0.486213      -1.40869     -0.246470       2.61144      0.675527     -0.897502     -0.152890     0.0421413      0.186315      0.255243     -0.420985    -0.0968938      0.171623      0.122275    -0.0849306    -0.0883276    -0.0390133    -0.0114348    -0.0245260    0.00773663    0.00373985  -4.43121e-05   -0.00229231   0.000147991   0.000149340  -0.000213587   4.93527e-05  -4.05220e-05  -7.60197e-06   1.18221e-05       1.97617       2.52479       2.78521       2.87676       2.62580       2.60968       2.32639       2.24649       2.09189       1.85915       1.72553       1.47528       1.22970      0.930360      0.702945      0.491521      0.378913      0.254468      0.176875      0.117706     0.0804381     0.0537877     0.0358846     0.0213406     0.0127015    0.00821469    0.00473466    0.00257833    0.00134806   0.000729993   0.000378445   0.000210778   9.67363e-05   4.70625e-05   2.12457e-05   9.48592e-06
  26  13 2977.3469    3.8596  0.9503 11.4075 -0.0006  0.0233   0.0775   0.0542    0.1837   0.0000   439.1882       3.26892       12.5297      0.269194      -3.64911     -0.949116      -1.47478       1.35665      0.312506       1.08506      -1.17969    -0.0874411      0.743371      0.370564      0.136566     0.0850541     -0.354525     0.0125725     -0.108621     0.0749713    -0.0286012     0.0339057   -0.00823880    0.00890604     0.0166964  -0.000370464   -0.00359124   -0.00189516  -0.000727192   0.000381416   0.000504219   0.000393113   3.77678e-05  -4.70385e-06   1.16012e-06   6.38674e-06       1.51604       1.95992       2.22235       2.26229       2.25096       2.31942       2.15394       1.87348       1.75829       1.44849       1.14195       1.01457      0.772902      0.611531      0.505711      0.368909      0.279900      0.207037      0.143498     0.0970128     0.0696654     0.0448949     0.0273619     0.0171790     0.0108770    0.00597131    0.00366639    0.00208227    0.00112372   0.000580479   0.000321934   0.000155072   7.83164e-05   3.68729e-05   1.74217e-05   7.11391e-06
  26  14 3126.7979    4.0520  0.9641 12.0207 -0.0041  0.0266   0.0848   0.0577    0.1447   0.0000   439.9791      -1.84960       15.6745       2.00705      -2.66461       2.17683     -0.916846       1.07595     -0.239295      0.564279     -0.464500     -0.465112      0.649208      0.270878     0.0326355      0.417545      0.127295    -0.0889697      0.222277     0.0484095      0.124170   7.40315e-05   -0.00512873    -0.0316611     0.0126449     0.0101178   -0.00727273    0.00126719  -0.000873536   9.47136e-05  -0.000569207  -2.43535e-05   1.75857e-05  -2.21946e-05  -1.35413e-05   1.18337e-05       1.88307       2.34876       2.18154       2.38367       2.50850       2.68179       2.39831       2.09590       1.88722       1.63164       1.50908       1.20226      0.986372      0.708344      0.566706      0.441546      0.362538      0.263132      0.191231      0.115694     0.0727754     0.0478708     0.0342846     0.0236790     0.0148542    0.00866465    0.00486960    0.00259097    0.00140771   0.000725828   0.000391440   0.000179101   8.61931e-05   3.83609e-05   1.78288e-05   7.73095e-06
  26  15 3275.2538    3.7453  1.3619 11.9104  0.0006  0.0316   0.0682   0.0687    0.1287   0.0000   437.8846      0.169120       13.8969       4.04848     -0.805900       1.31164      -4.20813      -3.87408     -0.741396       1.55596       3.06015       1.24406    -0.0858865       1.22836      -1.06673     -0.105787     -0.207493     -0.204455      0.146726     -0.255588     0.0829650    -0.0154654     0.0485036     0.0111932    0.00333077    -0.0135878   -0.00223476    0.00151544  -0.000418882  -0.000837887   0.000101038   3.84474e-05   4.34723e-05  -5.39379e-05  -1.72461e-05   2.08373e-05       1.80928       2.51948       2.54165       2.86954       2.84401       2.83366       2.61519       2.47959       2.07676       1.87769       1.51494       1.26180       1.09661      0.818720      0.649093      0.476187      0.359243      0.263775      0.188080      0.127768     0.0888046     0.0593462     0.0391950     0.0236852     0.0145371    0.00875387    0.00534418    0.00277376    0.00158555   0.000795661   0.000460627   0.000225573   0.000112682   5.15542e-05   2.35266e-05   1.04559e-05
  26  16 3423.1111    3.1704  2.0601 11.4463 -0.0012  0.0373   0.0455   0.0873    0.0832   0.0000   441.4697      -1.99832       15.9714       4.47970      -3.39921      -1.70676       2.09948       1.32328      -2.03694      0.267749      -1.37401     -0.696390      0.255836     -0.627984      0.634867    -0.0232895      -1.03640     -0.153112    -0.0192204     -0.127414     -0.179730    0.00727030    -0.0264781    0.00808346    -0.0122167    0.00516420   -0.00437231   -0.00293443    0.00100488    0.00110333  -0.000530236   5.78966e-05   4.01035e-06   3.23825e-05  -3.47905e-05  -7.01261e-06       2.23035       3.01499       3.33682       3.48261       3.33511       3.31562       3.16480       2.85041       2.65292       2.32282       1.94875       1.62048       1.31977       1.04689      0.810777      0.626232      0.459861      0.330718      0.233442      0.163345      0.105676     0.0704036     0.0461617     0.0276081     0.0167194     0.0105540    0.00615184    0.00321717    0.00190877    0.00104978   0.000499674   0.000268257   0.000137000   6.31666e-05   2.65694e-05   1.34650e-05
  26  17 3570.8129    2.6060  3.3361 10.6641 -0.0024  0.0461   0.0293   0.1156    0.0645   0.0000   440.9663      -2.14257       10.0514       2.64340      0.808556      -1.43643       3.58785     -0.749333      0.552739       2.82884      -1.55691       3.38508      0.343951       2.08340     -0.266930      -1.55079    -0.0358550     -0.128060     -0.540275    -0.0376229      0.168610      0.108326    -0.0928517     0.0386970    -0.0156676    -0.0158207   -0.00438217    0.00534870   -0.00250980   -0.00248813    0.00104534   0.000835586   6.69535e-05  -6.17099e-05   2.44878e-05   9.68874e-06       2.81002       3.72322       3.98030       4.26644       4.13860       4.24246       3.92745       3.66825       3.16907       2.81910       2.39367       1.99609       1.58078       1.28218      0.991878      0.755263      0.547416      0.419575      0.291198      0.199719      0.131529     0.0891970     0.0580206     0.0361682     0.0220853     0.0135997    0.00759567    0.00432630    0.00240243    0.00126916   0.000679995   0.000336349   0.000169795   7.81484e-05   3.44784e-05   1.58311e-05
  26  18 3718.2250    2.0997  4.9868 10.3380 -0.0022  0.0609   0.0202   0.1535    0.0481   0.0000   442.5619      -4.14378       16.8680      -4.14048      -3.22897      0.599510       3.23931       7.44451       2.13208       3.81389      -5.83832      -1.17883       1.63590      -1.79163      -5.13757      0.757986    -0.0667796      0.547342     -0.800087     -0.369794      0.121502     -0.110564    -0.0272916   -0.00693226   -0.00686012   -0.00228483     0.0175404    -0.0126326    0.00300034    0.00195521  -0.000330061  -0.000509827  -0.000205288  -7.20519e-05   3.81534e-05  -1.95366e-05       3.71873       4.88567       5.27134       5.58611       5.59141       5.29700       5.19753       4.72723       4.19837       3.75299       3.17634       2.70041       2.17754       1.70554       1.36153      0.985881      0.760580      0.534756      0.388780      0.259150      0.178438      0.117579     0.0748107     0.0477714     0.0292927     0.0176131     0.0101511    0.00562199    0.00325344    0.00170560   0.000873534   0.000446137   0.000224259   0.000107564   4.65364e-05   2.15648e-05
  26  19 3865.0926    1.7576  7.2113  9.8511 -0.0012  0.0752   0.0145   0.2095    0.0458   0.0000   440.9958      -1.34288       22.0478       8.86776      -11.5886      -9.14421      -1.36877      -1.43069       5.91603      0.876777       6.93944     -0.583167      -1.92130       2.40542      -1.28541      0.753317      0.896658      0.295579     0.0170897     -0.314925      0.359164     -0.156480     0.0403810     0.0119602     0.0422445   -0.00550251    -0.0325719     0.0141205    0.00775728    0.00168041  -0.000339205   0.000732185   0.000197779   6.77895e-05   3.80271e-06   2.64907e-05       4.59315       5.93477       6.40684       6.78299       7.06915       6.95154       6.41554       5.88611       5.19153       4.61474       3.84616       3.18906       2.57642       2.06425       1.62669       1.21276      0.918857      0.662141      0.468399      0.329792      0.222422      0.148428     0.0957130     0.0584094     0.0372981     0.0219056     0.0128233    0.00741752    0.00405498    0.00216894    0.00112778   0.000568181   0.000274382   0.000131575   5.79556e-05   2.53859e-05
  26  20 4011.9276    1.4659  9.5537  9.6438 -0.0016  0.0987   0.0113   0.2657    0.0414   0.0000   443.6215       3.01028       20.6405       11.1590       1.29968       4.77819       4.85259       11.6252      -6.26227      -1.33466      -3.91996      0.646593       2.80918      0.100141       2.61653     -0.511002      -1.16438     -0.602999     -0.381480      0.483973     -0.145500     -0.160642      0.139509    -0.0369773    -0.0405975    0.00450213    0.00979682     0.0203190    -0.0153537   -0.00269600    0.00121371   0.000488937  -0.000499147  -0.000221195   6.28670e-06   8.33595e-05       6.05207       8.03711       8.81998       9.29250       9.48382       9.05187       8.65154       7.86064       7.07337       5.96040       5.28743       4.26915       3.37919       2.75435       2.10308       1.62540       1.22072      0.886721      0.620965      0.428036      0.284569      0.189494      0.122530     0.0762701     0.0483845     0.0283065     0.0168371    0.00954431    0.00518162    0.00281234    0.00146002   0.000743613   0.000357740   0.000173787   7.71239e-05   3.46771e-05
  26  21 4158.7584    1.2334 11.1120  9.4034 -0.0013  0.1151   0.0091   0.3103    0.0412   0.0000   443.8388      -1.88341       12.5184      -12.4430       12.6126       22.6399       4.33269       7.26596       5.70441       7.98852       11.9717     -0.929748      -1.32102      -2.96893       1.06645      -1.94579       1.10951      0.350928     -0.857761      0.328823   -0.00284002      0.102794     0.0827043      0.124133    -0.0258385     0.0434495     0.0235631   0.000302206    0.00522031    0.00226549   -0.00224764  -1.51569e-05  -0.000151751   2.74928e-05  -4.26032e-05   3.59276e-05       7.07381       9.32407       10.2586       10.8770       10.7174       10.5517       9.87840       9.13563       8.26230       7.09677       6.08378       4.95233       4.14302       3.25978       2.54696       1.89873       1.42199       1.02327      0.733561      0.503880      0.339961      0.224670      0.145188     0.0897512     0.0563641     0.0323007     0.0194308     0.0108075    0.00599089    0.00328443    0.00168985   0.000874604   0.000420727   0.000201489   8.98945e-05   3.99681e-05
  26  22 4304.9130    1.0059 14.1895  9.2822 -0.0020  0.1512   0.0067   0.4087    0.0351   0.0000   462.2197      -15.3211       6.51312       2.79427       1.44978      0.293022       18.6494      -1.76229      -5.38815       16.0581      -9.04884      -12.3666       2.33151       11.0692       1.84684      -4.06801     -0.646189       3.76908      0.329473      -1.00807     -0.415677      0.673052      0.140827    -0.0421551     0.0801755    -0.0416538    -0.0191948     0.0164468    0.00472261    -0.0100790   -0.00211852   0.000156871   0.000187636  -0.000253380  -0.000154722   9.08745e-05       8.83363       11.9989       13.1509       13.9459       14.1572       13.7036       12.7985       11.7716       10.5706       9.13198       7.74296       6.54078       5.23555       4.21424       3.23825       2.46796       1.80061       1.33432      0.945972      0.643008      0.448700      0.291000      0.193203      0.118603     0.0746840     0.0442145     0.0260602     0.0148524    0.00809926    0.00446855    0.00230137    0.00119063   0.000575372   0.000274285   0.000120304   5.39222e-05
  26  23 4450.9553    0.8586 17.6151  9.1224  0.0020  0.1929   0.0057   0.5020    0.0325   0.0000   434.6189      -13.5771      -3.84393      -20.1813      -6.07066       10.6645       11.6263       27.4313      -5.32924       2.74731      -5.93785       5.59459      -6.63104       1.66274       3.78212      -5.20969      -4.44722      -1.62246       2.14220       1.26913      -1.20291     -0.817305     -0.105692      0.356543     0.0558123   -0.00100332    -0.0306180   -0.00394070    0.00570673    0.00217776    0.00436712   -0.00203200   -0.00172150  -0.000159377   0.000197060  -2.31114e-05       11.6096       15.4643       16.9774       17.8147       18.1476       17.3671       16.7805       15.0720       13.5502       11.7182       10.0325       8.27976       6.96349       5.32475       4.22621       3.14575       2.34926       1.71688       1.20069      0.846207      0.578695      0.382333      0.246748      0.156132     0.0962406     0.0573107     0.0338052     0.0188703     0.0106618    0.00571415    0.00294369    0.00153011   0.000740900   0.000361187   0.000156632   7.00702e-05
  27   7 2062.0486    0.6944  0.7010  9.0331 -0.0081  0.0258   0.0178   0.0493    0.0906   0.0000   441.4191      -2.66459       19.6430     -0.379495      -2.23937       1.34327      -1.49773      0.856732      0.304628      -2.45498      -1.37912     -0.888198     -0.325515     -0.287628     -0.626462    -0.0808640      0.314922     0.0209004     -0.121450    0.00371687     0.0629528     0.0203925     0.0350177    0.00649925     0.0192899    0.00647035   -0.00640931    0.00144391    0.00267752   -0.00161317   -0.00107012   3.97280e-05   5.38224e-05   3.52092e-05  -6.00514e-06   1.65119e-05       1.70265       2.09266       2.42951       2.52118       2.51251       2.51649       2.20855       1.96854       2.11659       1.76205       1.38447       1.12478      0.911900      0.788463      0.627072      0.431981      0.322884      0.259590      0.197847      0.122024     0.0833398     0.0499439     0.0356088     0.0230995     0.0149012    0.00837034    0.00464551    0.00247768    0.00150700   0.000980350   0.000546398   0.000281818   0.000154981   6.89524e-05   3.22438e-05   1.32818e-05
  27   8 2229.6721    0.9881  0.8685  9.5941 -0.0067  0.0249   0.0223   0.0549    0.1029   0.0000   438.1737      -3.16329       15.9271      -4.99216      -2.22602       3.32197     -0.964714      -2.42448       3.70528       1.71352      -1.65465      -2.17334      0.628551     -0.769202      0.678588    -0.0272969     -0.243976     -0.469846      0.373305   -0.00998330     0.0577045     0.0121810    -0.0430243    -0.0500584   -0.00161490   -0.00193035   -0.00440737   -0.00305360    0.00213745   -0.00138916   0.000442301  -0.000271496   0.000130718   1.46847e-05  -2.93229e-05   1.58181e-05       1.54399       1.86612       2.00489       2.41019       2.34833       2.06605       1.97393       2.01130       1.77839       1.46083       1.27467       1.14270      0.930358      0.676073      0.563086      0.427374      0.338046      0.213975      0.167988      0.115485     0.0821666     0.0503775     0.0353956     0.0229205     0.0142542    0.00780350    0.00516332    0.00308444    0.00178353   0.000921884   0.000496084   0.000264860   0.000140059   6.76859e-05   3.57546e-05   1.66378e-05
  27   9 2390.9514    1.4506  1.0694  9.6119 -0.0025  0.0262   0.0285   0.0604    0.1643   0.0000   439.9336      -2.55930       17.1811       3.84337       1.43754      -2.28647       3.64845      0.884952    -0.0697239     -0.729308      0.322684      0.564979       2.22777      0.552404      0.184470      0.320383     -0.158382     -0.299297    -0.0646102     0.0313402     0.0840636      0.141869    0.00642567    -0.0390183   -0.00790128   -0.00567155   -0.00128274   -0.00383194   0.000320687  -0.000774266  -0.000424470   0.000281831  -9.53325e-05  -7.93068e-05   9.00166e-06  -1.01488e-05       1.58207       1.92121       2.07735       2.43818       2.40376       2.28943       2.15633       2.01575       1.87017       1.47558       1.35528       1.19942      0.917049      0.734107      0.595821      0.448553      0.312373      0.234346      0.174969      0.119900     0.0850063     0.0528898     0.0379499     0.0241932     0.0149641    0.00921110    0.00550931    0.00314508    0.00181190    0.00103529   0.000556428   0.000284495   0.000146455   7.28478e-05   3.40112e-05   1.56518e-05
  27  10 2547.4299    1.9239  1.1302 10.4710 -0.0066  0.0264   0.0376   0.0637    0.1520   0.0000   444.0571      0.189912       11.4586       1.77094      -1.44745       2.91345      -1.02651      0.465031     -0.538250      0.852327     -0.218184     -0.133499      -2.83372     -0.338301     0.0368957     -0.135399     -0.441876     0.0286024     -0.370701     0.0803778      0.190568     0.0535173    0.00665233   -0.00214075     0.0146804   -0.00144371     0.0116459    0.00218677   -0.00337677   0.000629821   0.000255950  -8.97138e-05  -6.94338e-05  -6.80257e-05  -3.02899e-05   6.92015e-06       1.65828       2.16774       2.20749       2.42613       2.41982       2.42298       2.28323       2.05830       1.91289       1.62458       1.41752       1.16363       1.02040      0.770342      0.581559      0.460636      0.357955      0.270118      0.191329      0.128892     0.0879669     0.0572140     0.0398040     0.0250743     0.0164367    0.00966853    0.00610373    0.00340019    0.00189669   0.000951163   0.000552008   0.000286952   0.000147243   6.99880e-05   3.48246e-05   1.62533e-05
  27  11 2701.9896    2.5210  0.9924 11.2032 -0.0077  0.0243   0.0524   0.0593    0.1396   0.0000   439.2014       1.11520       16.5524       1.84124       1.69134      0.829629       2.59731     -0.809502      -2.94662      -1.76694       1.54721      0.557813     -0.781599     -0.939720      0.119957     -0.660631     -0.455668    -0.0912540    -0.0296696     0.0466933    -0.0783221     0.0207331    0.00446530   -0.00593941    0.00520289    -0.0136142   -0.00278759    0.00335773    0.00137298   0.000336570  -0.000608691  -0.000706984  -9.05235e-05  -3.96871e-05  -1.12162e-05  -1.07868e-05       1.48512       1.84037       2.16692       2.16466       2.25405       2.23345       2.04451       1.84287       1.76143       1.51748       1.19844       1.06258      0.826443      0.689548      0.552967      0.396432      0.308721      0.230145      0.159092      0.118688     0.0786622     0.0512348     0.0336536     0.0227105     0.0137036    0.00846092    0.00493596    0.00272615    0.00163519   0.000947028   0.000504136   0.000258277   0.000137234   6.77993e-05   3.08553e-05   1.41178e-05
  27  13 3006.9183    3.8283  0.9799 11.8830 -0.0104  0.0265   0.0814   0.0589    0.1604   0.0000   441.2293     -0.841833       13.7852      -1.42549      -3.55682      0.161336       1.39008      0.199515       1.26766      0.245901      0.472476       1.02376      0.359507      0.578707     0.0498210      0.126781      0.275922    -0.0997721     -0.336589     -0.124900      0.149377    -0.0331832    -0.0545712    -0.0336504    -0.0128434    0.00324071   -0.00230601   -0.00242286    0.00121981    0.00139556  -8.62953e-05  -3.11643e-05  -5.78116e-05  -2.74400e-05  -8.50927e-06  -3.16528e-05       2.01227       2.55437       2.91226       2.94374       2.61615       2.23604       1.98214       2.00624       2.05054       2.00647       1.81938       1.62496       1.34040       1.06102      0.777985      0.567347      0.410301      0.276280      0.184226      0.119992     0.0817703     0.0520314     0.0336633     0.0207511     0.0123506    0.00782914    0.00497978    0.00300164    0.00157408   0.000898999   0.000452804   0.000261537   0.000132303   6.83908e-05   3.31202e-05   1.59597e-05
  27  14 3157.1289    3.9987  1.1169 11.8282 -0.0019  0.0264   0.0750   0.0595    0.1713   0.0000   440.8246       2.52901       17.3670      -1.39092      -2.05753       3.25706       1.21018       2.05044      -3.04268      0.825505       2.31175     -0.177159      -1.03837     -0.881088      0.282850     -0.107783      0.301901     -0.492060    -0.0630620     -0.210830     0.0420648     0.0473740    0.00958645   -0.00230220     0.0185648    0.00119629   -0.00726870   -0.00125447   0.000619785    0.00170547  -0.000654341  -7.28133e-06  -0.000113648   5.79995e-05   3.78914e-05   3.32845e-06       1.55294       1.91632       2.11075       2.31584       2.27542       2.23560       2.21725       2.01702       1.77258       1.61794       1.32188       1.09245      0.886815      0.716089      0.554024      0.459648      0.339695      0.258524      0.179728      0.130815     0.0897590     0.0554129     0.0362643     0.0248136     0.0160930    0.00946981    0.00525842    0.00322483    0.00190940    0.00104216   0.000560905   0.000298276   0.000142523   6.89448e-05   3.55566e-05   1.77355e-05
  27  15 3306.4512    3.5632  1.6592 11.6737 -0.0003  0.0320   0.0552   0.0762    0.1131   0.0000   442.4775      -6.52231       8.69879      -2.65345       2.01430      -4.83886     -0.568598      0.831431      -2.89601      -1.22393       1.26032       1.30150    -0.0943275      0.802938     0.0368415      0.178929   -0.00125644    -0.0815895     -0.259269     -0.112282     -0.170565     0.0224170    -0.0638920    -0.0247766   -0.00241978   -0.00275388   -0.00783148   0.000350984  -3.80248e-05  -0.000499625   -0.00134702  -9.28886e-05  -0.000122731  -4.32122e-05   1.20306e-05  -5.76663e-06       1.91320       2.50161       2.60589       2.85262       2.84809       2.83836       2.70697       2.47121       2.29167       1.96828       1.62808       1.32571       1.12444      0.872830      0.716553      0.547555      0.429732      0.303965      0.223246      0.157625      0.109405     0.0736522     0.0480242     0.0296005     0.0182472     0.0115775    0.00671000    0.00400031    0.00227704    0.00126728   0.000685698   0.000348062   0.000178395   9.01374e-05   4.15284e-05   1.98716e-05
  27  16 3455.0595    2.9360  2.3786 11.3669  0.0000  0.0412   0.0399   0.0958    0.0761   0.0000   439.5570     -0.745377       8.93008       4.79420      0.347369      -6.76243      -4.96618      -5.15795       3.63177     -0.536763      -1.09825      -1.71449     -0.442745      0.160746      0.564034      -1.05143     -0.582504     -0.125443      0.177557    -0.0916851      0.105167      0.144965    -0.0839744   -0.00924751    -0.0122858    0.00385347   -0.00192592    0.00109693   -0.00237421  -0.000460109  -0.000935153  -0.000210357   0.000312581  -6.29901e-05  -2.30263e-05   2.27840e-05       2.31148       3.32196       3.44641       3.85223       3.74640       3.62522       3.29999       3.18640       2.90307       2.49639       2.09755       1.81482       1.48342       1.19278      0.917890      0.697939      0.526242      0.382947      0.271168      0.189991      0.131312     0.0920723     0.0588786     0.0373413     0.0226527     0.0142860    0.00853497    0.00506342    0.00282019    0.00154761   0.000832862   0.000447480   0.000229647   0.000111041   5.46980e-05   2.51196e-05
  27  17 3603.3058    2.4656  3.7065 10.7706 -0.0008  0.0507   0.0271   0.1271    0.0586   0.0000   436.0345     -0.980161       15.9252       1.99283      -6.44928      -4.45687       2.63303       1.58912      -1.98341      -1.16970      -1.89040      -1.13447       2.07680     -0.612717      0.190085     -0.321330     -0.738565     -0.344389     -0.241634     0.0405543     0.0506257     0.0737965     -0.143460     0.0241109     0.0365875    -0.0136562   -0.00171028    0.00333489   -0.00138193   -0.00129168  -0.000467206  -0.000684211  -0.000243490   2.11945e-05  -1.18458e-05  -3.64987e-05       2.84895       3.93857       4.19007       4.51843       4.45964       4.49816       4.27088       3.81788       3.51807       2.97957       2.66977       2.12634       1.81694       1.40484       1.11496      0.877590      0.643537      0.481741      0.339429      0.246648      0.164595      0.111916     0.0727972     0.0471384     0.0298743     0.0175365     0.0109093    0.00615850    0.00352379    0.00192238    0.00103474   0.000539027   0.000272223   0.000129983   6.24197e-05   2.91336e-05
  27  18 3751.2966    2.0157  5.7534 10.1604  0.0003  0.0637   0.0178   0.1712    0.0481   0.0000   443.6748      -3.41829       5.54273       3.20858      -11.3994      0.616834      -8.16332      0.365577       9.23730       5.50871      -2.53559      0.213406     0.0210006      -3.03828      -1.31045      -1.47728      0.631543     -0.641624     0.0997255    -0.0555569      0.206972     -0.109253    -0.0136732    -0.0357576     0.0416306    -0.0408442     0.0111349    0.00442673   0.000334903   -0.00140519    0.00132965   0.000848091   0.000843697  -4.90094e-05  -2.00678e-05  -6.29692e-05       3.71104       4.91354       5.38205       5.78235       5.88015       5.69285       5.44670       4.85451       4.51597       3.84624       3.29329       2.74779       2.26378       1.83698       1.43275       1.07912      0.816677      0.591626      0.427536      0.302820      0.214597      0.139811     0.0933524     0.0593668     0.0381498     0.0226526     0.0136264    0.00776316    0.00453834    0.00256932    0.00135618   0.000712180   0.000360242   0.000177955   8.56068e-05   3.92910e-05
  27  19 3898.8900    1.6935  7.4543  9.8521 -0.0013  0.0780   0.0137   0.2119    0.0456   0.0000   442.8997      -10.4033       12.5118       8.48237      -6.52629      -4.91084     -0.631303       16.0239      -3.15146      -1.46014      -3.00223      -2.10095      0.291631      -1.46361     0.0849221      -2.46218     -0.496066     -0.483075      0.470397     -0.629411     -0.219947     -0.253576     -0.121122    -0.0346215     0.0148388     0.0377979     0.0210079   -0.00559377    0.00651687    0.00349481    0.00109019  -0.000614095  -0.000864752  -0.000113593   2.32572e-05   4.12854e-05       4.57052       5.98330       6.44007       7.08864       7.01705       7.01491       6.50860       6.11028       5.31530       4.69093       4.14908       3.35048       2.74883       2.22523       1.75866       1.34851       1.01066      0.732196      0.534236      0.378987      0.258778      0.176436      0.115451     0.0741975     0.0462201     0.0280980     0.0171949     0.0101242    0.00562148    0.00314913    0.00168025   0.000891745   0.000441680   0.000218342   0.000100453   4.76949e-05
  27  20 4046.2900    1.3786 10.2078  9.6912 -0.0018  0.1057   0.0103   0.2844    0.0397   0.0000   445.1683      -7.40381       13.3315      -2.04772      -8.49405       4.02745       4.51737      -3.07508      -5.14294      -3.13290       1.80433       4.68784     -0.359750      -2.06327      -4.51940     -0.753759      0.292532   -0.00751400      0.475348     0.0211624     0.0340243     -0.153665      0.182400    -0.0754668    -0.0516601     0.0331996     0.0582168   -0.00670132   -0.00208481    0.00260788    0.00175758   0.000415823  -0.000172064  -5.51649e-06   8.94180e-05  -5.83572e-05       6.07193       8.02697       8.76778       9.24206       9.61316       9.08560       8.70191       8.06604       7.24035       6.50906       5.47130       4.58070       3.81474       2.97479       2.41557       1.81841       1.39379       1.00729      0.734537      0.510677      0.356820      0.235135      0.156802     0.0997438     0.0634823     0.0383908     0.0234484     0.0134025    0.00784579    0.00431437    0.00233674    0.00121813   0.000613930   0.000309932   0.000141621   6.67077e-05
  27  21 4193.4952    1.1473 12.4734  9.4608 -0.0008  0.1288   0.0080   0.3498    0.0375   0.0000   446.2945      -2.02314       40.6037      -22.0830      -13.6830       3.00472      -4.00574      -5.63626      -11.1204       10.5959       4.91183      -1.23579      -8.18542       1.68514       2.80054      -3.15674     -0.137572      0.885888      0.961651      0.463715      0.299075      0.351055      0.128644     0.0349215    -0.0623841    -0.0140568    -0.0197751   -0.00486362    -0.0219844  -0.000423093   0.000569241    0.00302754  -0.000985020  -0.000842887  -3.68066e-05   1.96775e-05       7.44027       9.75743       10.8286       11.2672       11.6425       11.2444       10.7262       9.81118       8.83827       7.81664       6.67497       5.69055       4.66334       3.73988       2.96262       2.21004       1.67096       1.22464      0.889688      0.620794      0.431334      0.292232      0.192153      0.123092     0.0788671     0.0474048     0.0286646     0.0163277    0.00948338    0.00526160    0.00281885    0.00148709   0.000746455   0.000376501   0.000172570   8.04207e-05
  27  22 4340.4756    0.9751 14.6560  9.2924 -0.0007  0.1563   0.0064   0.4111    0.0348   0.0000   434.8861      -1.48870     -0.328695       3.65974       9.22881      -18.9302      -44.7663       22.1903      -5.34534      -1.40954      -9.63521       2.11823      -1.22010      -6.87652       1.76727       1.07698       1.17304     -0.520063     -0.793252     -0.804624     -0.308778      0.343560      0.170889     -0.345889     -0.212166      0.114268     0.0796301     0.0283066    -0.0196504   0.000424722   6.53095e-05   -0.00299221  -0.000708508  -0.000143813   0.000104947   6.98203e-05       9.06211       11.9985       13.4283       13.7713       14.2057       13.5454       12.8745       12.0520       10.8108       9.54419       8.36319       6.98021       5.74752       4.61476       3.62177       2.75855       2.07069       1.51299       1.09401      0.763113      0.530927      0.349509      0.236325      0.149500     0.0949226     0.0576232     0.0350204     0.0201933     0.0114566    0.00648019    0.00344525    0.00182942   0.000914669   0.000470638   0.000205841   9.93574e-05
  28   7 2083.9156    0.7512  0.6844  9.1653 -0.0056  0.0208   0.0178   0.0458    0.0841   0.0000   440.8685      -2.75996       20.7584       2.61535      -1.70785       1.88176      -1.40062      -1.57303   -0.00398093      0.954033     -0.186971      0.636528     -0.324248      0.409732       1.13797    -0.0333253     -0.150318    -0.0316363    -0.0739567     -0.143754    -0.0105378     0.0147709    -0.0119561   -0.00606663    0.00592646   -0.00160069    0.00698858    0.00303217    0.00181036   -0.00287055  -0.000388331   0.000133702  -0.000175611  -1.89928e-05   3.14790e-05   2.02139e-05       1.22204       1.63128       1.73862       1.89287       1.90292       1.81656       1.72567       1.62750       1.44771       1.32260       1.11929      0.936338      0.751065      0.578944      0.486213      0.387728      0.288382      0.215105      0.155068      0.111117     0.0766262     0.0489971     0.0342410     0.0210618     0.0138602    0.00839133    0.00527235    0.00324341    0.00182064    0.00109498   0.000601772   0.000317322   0.000162542   8.36949e-05   4.16650e-05   1.87411e-05
  28   8 2252.7477    1.0565  0.9525  9.5181 -0.0045  0.0238   0.0219   0.0557    0.1127   0.0000   439.2172    -0.0423004       17.3368       4.11926      -2.20248     -0.677770      0.114389     -0.330935      -1.11275      -1.33424     -0.747938     -0.736152      0.420967      0.362428     -0.352079      0.142192      0.153516     -0.490857   -0.00528205      0.142934     -0.159238    -0.0866414     0.0110429     0.0396738     0.0465583    -0.0168764    0.00737300  -0.000898995    0.00321900   0.000628934  -0.000776151  -0.000649536   0.000463646  -7.81506e-05  -3.89199e-05   5.21662e-06       1.40449       1.80813       1.95785       2.06678       2.08925       2.16932       2.01858       1.83032       1.76143       1.42428       1.26102       1.00009      0.871698      0.695741      0.577592      0.421509      0.322870      0.245724      0.179303      0.128754     0.0923599     0.0629463     0.0411895     0.0277216     0.0179017     0.0109451    0.00656190    0.00372020    0.00235951    0.00118085   0.000743758   0.000384915   0.000199500   0.000104174   4.91786e-05   2.45817e-05
  28   9 2415.2373    1.5425  1.0853  9.8406 -0.0051  0.0243   0.0291   0.0607    0.1540   0.0000   438.9905      0.447044       21.8504      0.144900      0.435317      -6.12028      0.813706       1.49382       2.74641    -0.0554851      0.291298     -0.557886     -0.657544      0.184763       1.12212     0.0729119     -0.163801     -0.159202     -0.422955   -0.00134379      0.159980    -0.0700828    -0.0279028    -0.0231375     0.0313684    0.00528192    0.00414535    0.00477379   -0.00165999   -0.00210969  -0.000165546  -9.85988e-05  -0.000186348   0.000126921   3.36683e-05   7.42764e-06       1.45165       1.82437       1.99835       2.13166       2.14410       2.03194       1.99987       1.90714       1.69144       1.43116       1.32671       1.12359      0.907137      0.715919      0.556777      0.464482      0.343475      0.255431      0.182188      0.131503     0.0914390     0.0620901     0.0389028     0.0265006     0.0175002     0.0107438    0.00629602    0.00385818    0.00232235    0.00130026   0.000677728   0.000372880   0.000196771   9.32126e-05   5.04805e-05   2.39034e-05
  28  11 2729.2298    2.6792  1.0447 10.8603 -0.0020  0.0240   0.0506   0.0556    0.1638   0.0000   438.9789      0.252492       13.0501      -2.31680      -5.54045       3.35409     -0.414230      -1.24320     -0.422260       1.30035     -0.200307      -1.30907     -0.752963      0.915482     -0.335645     -0.486715     -0.207328     -0.152726     -0.252341     -0.188428    -0.0844664    -0.0478601    -0.0386926    0.00170824    0.00978279     0.0108321   -0.00944214  -0.000862808   -0.00410349   -0.00130100   0.000609077   0.000241087   4.08839e-06  -2.98652e-05   4.85065e-06  -4.61424e-05       1.41792       1.71112       2.05240       2.22098       2.08267       2.16555       2.09017       1.79535       1.64479       1.52973       1.26445       1.06914      0.896241      0.686259      0.555030      0.435430      0.334696      0.244831      0.177298      0.131865     0.0874160     0.0559992     0.0407023     0.0263058     0.0161835     0.0106161    0.00661408    0.00376305    0.00225113    0.00124302   0.000715257   0.000373513   0.000194818   9.93951e-05   4.81699e-05   2.31832e-05
  28  12 2883.6279    3.4063  0.9431 11.1830 -0.0009  0.0220   0.0690   0.0539    0.1946   0.0000   438.0476      -2.40882       9.93145      -3.16262      -1.32228       1.44522      -1.12492     0.0691257      0.297075      0.800128    -0.0935748      -1.37770      0.978111     -0.977611     -0.475648      0.407601     -0.174503    -0.0716927      0.353344     -0.175051     0.0613132    -0.0477216    -0.0425641     0.0411836     0.0180902    -0.0136543    0.00224650  -0.000781481   9.75377e-05   -0.00137173   0.000956984    0.00109665  -0.000115424   1.98393e-05   3.97072e-06  -2.68246e-05       1.35560       1.69056       1.86082       2.07985       2.07122       2.02942       1.94553       1.79371       1.52224       1.28624       1.17403       1.03088      0.854163      0.645887      0.495322      0.388286      0.305805      0.214603      0.164482      0.119944     0.0769416     0.0516803     0.0356147     0.0243531     0.0168111     0.0101464    0.00595601    0.00372320    0.00208842    0.00113990   0.000595143   0.000337835   0.000178461   8.78497e-05   4.24206e-05   2.19140e-05
  28  13 3036.1468    3.8953  0.9441 11.8685 -0.0026  0.0240   0.0777   0.0526    0.1506   0.0000   437.7584      -1.18951       17.6346       1.74559      0.739090       2.08863       1.23053      -1.11806     -0.871966      -1.68151     -0.616993     -0.624413      0.324544      0.113158      0.688162      0.570292      0.375632    -0.0128195     -0.202772    -0.0623902    -0.0142366      0.107244    -0.0328817    -0.0241419     0.0295561    0.00774585  -0.000895859    0.00183441   0.000238392  -0.000291409  -0.000759048   0.000136070  -0.000144829   3.10994e-05   3.69212e-05  -3.72940e-05       1.42683       1.86902       2.10347       2.14823       2.23825       2.03622       2.01191       1.82872       1.72393       1.54758       1.29637       1.04637      0.891583      0.702768      0.591301      0.432877      0.325863      0.260068      0.180854      0.129747     0.0849964     0.0613029     0.0372294     0.0245224     0.0165592     0.0101509    0.00588716    0.00353809    0.00203599    0.00122526   0.000686690   0.000343089   0.000194478   0.000100625   5.13158e-05   2.46557e-05
  28  14 3187.0564    3.9917  1.1385 11.9043 -0.0030  0.0280   0.0765   0.0610    0.1743   0.0000   436.5410       1.37995       15.2353      -4.75113      -3.81589      -1.28706       2.20243       1.10838     -0.352937      0.513978       1.93345      0.902377     -0.239046      0.792240       1.31030      0.586940     -0.271069     -0.290853      0.137760     0.0716974     0.0967461    -0.0365530    -0.0124297    -0.0166471   -0.00451547    -0.0238492    -0.0122420   -0.00600491  -0.000283472   0.000700564  -0.000306616   3.31577e-05   8.97655e-05  -6.07589e-05   7.84879e-06  -3.62652e-05       1.68851       2.02311       2.05439       2.64773       2.61642       2.36691       2.10317       2.17492       2.04264       1.65556       1.30635       1.16449       1.04966      0.818805      0.622250      0.456124      0.357992      0.299603      0.198252      0.133112     0.0929721     0.0696653     0.0496054     0.0302239     0.0180370     0.0112783    0.00763997    0.00470793    0.00259545    0.00143852   0.000730728   0.000415898   0.000232351   0.000128844   6.76107e-05   3.44805e-05
  28  15 3337.1348    3.5165  1.7463 11.6992 -0.0029  0.0325   0.0539   0.0776    0.0979   0.0000   438.8470       4.84963       15.3955       4.08852     -0.788827      -2.88788      -3.89445     -0.420578     -0.442868       1.59588      -1.05804      -1.91691     -0.525539     0.0730605    -0.0262922      0.813914     -0.217574     -0.296064      0.208184     0.0649906      0.229980     0.0892182  -9.66785e-05     0.0150147    0.00480617    0.00766977   -0.00794158   -0.00321237   -0.00427375    0.00215074   -0.00121441  -0.000463056  -0.000220627  -2.79665e-05   4.78809e-07  -1.99169e-05       1.94628       2.32853       2.58888       2.89019       2.71576       2.76383       2.56432       2.48921       2.30360       1.94064       1.70966       1.43629       1.17007      0.983345      0.763312      0.571837      0.458588      0.350181      0.253652      0.173402      0.123016     0.0832608     0.0560807     0.0355397     0.0232788     0.0147372    0.00898653    0.00516674    0.00306622    0.00173946   0.000937928   0.000518523   0.000271486   0.000144350   7.42068e-05   3.61919e-05
  28  16 3486.5601    2.9079  2.7078 11.0298 -0.0028  0.0399   0.0354   0.0990    0.0789   0.0000   436.9367       1.71654       8.42419       3.09131      -7.14355       2.97783      -2.24271       2.62174      -1.98521      -1.24020       2.41101      -1.73145      -1.00578      0.749041      0.256675     0.0851663      0.535596     -0.648821    -0.0369026     -0.235522     -0.105114    -0.0488125    0.00868245     0.0353452   -0.00860267    0.00139128    0.00400693    0.00133726   -0.00301033   -0.00292385    0.00137868  -0.000318359   0.000403505  -3.95806e-05  -1.86682e-05  -1.49409e-05       2.28516       2.98874       3.37540       3.50162       3.67837       3.54932       3.35872       3.15196       2.81614       2.44233       2.03840       1.79004       1.45454       1.15254      0.913512      0.722955      0.539680      0.407446      0.295241      0.208547      0.150467     0.0992231     0.0665754     0.0445313     0.0280180     0.0178249     0.0106669    0.00639929    0.00367677    0.00213025    0.00116542   0.000632769   0.000323529   0.000169852   8.14115e-05   4.02657e-05
  28  17 3635.4444    2.3646  3.9610 10.7028 -0.0013  0.0519   0.0246   0.1295    0.0554   0.0000   438.1164     -0.132816       20.2100       1.52968      -4.83832      0.665810       2.44145       1.95900     -0.756197      0.903725       2.01085      -4.90548      -4.65034       2.88036      0.999548      0.925350      -1.56798   -0.00245916      0.156841     0.0522509    -0.0778606     0.0505076    -0.0458499    0.00444880    -0.0398763   -0.00222264   0.000956750   0.000719273  -2.62937e-05    0.00478808   9.87639e-05  -0.000614657  -0.000319377   0.000250950   2.65588e-05  -1.88978e-05       2.78442       3.88496       4.09173       4.53938       4.49769       4.44244       4.26220       3.90143       3.58514       3.12226       2.67202       2.15491       1.86653       1.46003       1.21878      0.912198      0.702998      0.527532      0.391123      0.276550      0.193110      0.134975     0.0864557     0.0585481     0.0366367     0.0234364     0.0140240    0.00821175    0.00476475    0.00284946    0.00153840   0.000842522   0.000434130   0.000222357   0.000112537   5.16744e-05
  28  18 3784.0578    1.9375  6.0220 10.1281 -0.0016  0.0657   0.0166   0.1720    0.0466   0.0000   435.4642      -3.28848       5.67638      -2.96866      0.658032      -11.7061      -4.03921       5.49444      -8.41152      -6.40504       3.56253     -0.707960     -0.564311      -1.65701      -1.59416     -0.657125     -0.703000     0.0713462     -0.320044      0.271732      0.231732     -0.169887     -0.134145      0.138558    -0.0130529    -0.0488841   -0.00507275    0.00847440   0.000830938    0.00779184    0.00282427  -0.000343212  -5.42035e-05   0.000204576   0.000108939   5.98048e-05       3.77291       5.09408       5.58668       5.85796       6.03134       5.86875       5.46696       5.07191       4.57824       4.12565       3.55163       3.00632       2.43857       1.94972       1.59628       1.21445      0.924723      0.677377      0.486656      0.349803      0.247727      0.165698      0.112133     0.0727335     0.0455522     0.0286258     0.0176368     0.0107163    0.00626652    0.00356323    0.00200629    0.00104446   0.000562938   0.000276857   0.000134429   6.40158e-05
  28  19 3932.3418    1.6480  8.4579  9.8395  0.0001  0.0842   0.0124   0.2283    0.0416   0.0000   431.0217       4.05941       17.6766       5.78660      -10.9327       22.4225      0.993909       1.26519       5.04091       7.79405      -3.75930       4.05253      -2.52285      -1.96874       1.81593      -1.65537     -0.389683    -0.0681667      0.730518     -0.319657      0.398688    -0.0793482     0.0799659     0.0651545    -0.0576169     0.0355066    -0.0177064    0.00708998   -0.00879547    0.00512687   -0.00291735   -0.00255823  -0.000146768   0.000476692   0.000113030   1.66953e-05       4.84139       6.29544       6.98807       7.39632       7.62091       7.41113       6.95526       6.54624       5.96883       5.16238       4.41894       3.76816       3.03528       2.50058       1.95437       1.52314       1.19297      0.891759      0.633757      0.458894      0.319901      0.218703      0.144524     0.0929187     0.0611085     0.0380878     0.0236242     0.0133970    0.00817269    0.00462276    0.00259291    0.00137673   0.000702179   0.000368124   0.000184163   8.91021e-05
  28  20 4080.2016    1.3653 10.6245  9.6868  0.0003  0.1057   0.0099   0.2904    0.0389   0.0000   449.2733      -11.6586    -0.0510254       16.7515       8.32248       12.8189       14.9358      -11.0171      -19.9025      -7.41428      -6.17237       7.40153     -0.523882      -1.25139     -0.888816     0.0357087      0.856302     -0.421427      0.265463      0.327768     0.0234383     -0.212622      0.261476      0.185425     0.0156072   -0.00748513    0.00590208    -0.0103307   -0.00482348    0.00103153    0.00454108   0.000992547  -0.000798026  -0.000132866   8.47821e-05   3.37693e-05       6.01960       7.84902       8.96656       9.27191       9.48255       9.31202       8.92285       8.15185       7.34558       6.50235       5.58039       4.66576       3.94578       3.13548       2.50060       1.94866       1.45736       1.08202      0.779845      0.572317      0.396848      0.272027      0.185016      0.118390     0.0765648     0.0476870     0.0289151     0.0174089    0.00991175    0.00583758    0.00322046    0.00170844   0.000906164   0.000462896   0.000223867   0.000108688
  28  21 4227.9691    1.1261 13.2446  9.4930 -0.0012  0.1361   0.0075   0.3599    0.0351   0.0000   438.9238      -20.0220       12.2782      -4.78343       2.68819       6.17702       8.28805      0.364096     -0.863509      -15.3931       3.38888      0.210090     -0.779073    -0.0239553       1.94019     -0.447150      0.533988      -3.40872       1.40584    -0.0735725     -0.250909     0.0432511   -0.00873828     -0.270395     0.0115474     0.0550591    0.00654985    -0.0275011   -0.00360713     0.0123235    0.00739197  -0.000421308  -0.000359129   -0.00117083   0.000330272  -7.56905e-06       7.54790       10.0347       11.0509       11.6916       11.8441       11.5812       11.1438       10.2326       9.37240       8.26481       7.11503       5.99296       5.00597       4.04593       3.20908       2.51437       1.90358       1.40117       1.02889      0.744298      0.513116      0.357606      0.236743      0.155939     0.0997784     0.0609254     0.0383774     0.0226795     0.0133185    0.00756640    0.00419125    0.00231590    0.00117995   0.000622508   0.000292163   0.000141738
[truncated: 1,461,476 more chars]
