# Supplementary material for: Global-Mode Analysis of Full-Disk Data from the Michelson Doppler Imager and the Helioseismic and Magnetic Imager
Source: Sol Phys. 2018 Jan 31;293(2):29. doi: 10.1007/s11207-017-1201-5 (PMC6566312; doi:10.1007/s11207-017-1201-5)
Supplement: Supplementary file 3 — (TAR 230.0 MB) [file 11207_2017_1201_MOESM3_ESM.tar › MDI/mdifdasym.1238.18]

   0  15 2228.8270    0.8865  0.6099 10.4201  0.0000       7.98381  0.1671   0.1869   0.5687    0.6826   0.0000       11.7295     0.0000       0.00000       0.00000       0.00000       0.00000       0.00000       0.00000       0.00000       0.00000       0.00000       0.00000       0.00000       0.00000       0.00000       0.00000       0.00000       0.00000       0.00000       0.00000       0.00000       0.00000       0.00000       0.00000       0.00000       0.00000       0.00000       0.00000       0.00000       0.00000       0.00000       0.00000       0.00000       0.00000       0.00000       0.00000       0.00000
   0  18 2629.6935    1.9768  1.1035 10.7657 -0.0069      -3.74289  0.3368   0.3683   0.4792    2.7579   0.0000       6.58803     0.0000       0.00000       0.00000       0.00000       0.00000       0.00000       0.00000       0.00000       0.00000       0.00000       0.00000       0.00000       0.00000       0.00000       0.00000       0.00000       0.00000       0.00000       0.00000       0.00000       0.00000       0.00000       0.00000       0.00000       0.00000       0.00000       0.00000       0.00000       0.00000       0.00000       0.00000       0.00000       0.00000       0.00000       0.00000       0.00000
   0  22 3168.7011    4.0295  1.0480  7.3021  0.0000       1.34924  0.2020   0.5384   0.4006  356.7582   0.0000       5.58932     0.0000       0.00000       0.00000       0.00000       0.00000       0.00000       0.00000       0.00000       0.00000       0.00000       0.00000       0.00000       0.00000       0.00000       0.00000       0.00000       0.00000       0.00000       0.00000       0.00000       0.00000       0.00000       0.00000       0.00000       0.00000       0.00000       0.00000       0.00000       0.00000       0.00000       0.00000       0.00000       0.00000       0.00000       0.00000       0.00000
   1  14 2156.6825    0.8642  0.7012  9.7759  0.0000       1.60256  0.1206   0.0873   0.2051    0.3929   0.0000       2.76572   327.3276       90.4920       0.00000       0.00000       0.00000       0.00000       0.00000       0.00000       0.00000       0.00000       0.00000       0.00000       0.00000       0.00000       0.00000       0.00000       0.00000       0.00000       182.042       63.6370       0.00000       0.00000       0.00000       0.00000       0.00000       0.00000       0.00000       0.00000       0.00000       0.00000       0.00000       0.00000       0.00000       0.00000       0.00000       0.00000
   1  22 3233.2509    4.1391  1.1723 11.4770  0.0000       4.98854  0.1411   0.3040   0.3140    2.1675   0.0000       2.95433   407.2840      -10.4414       0.00000       0.00000       0.00000       0.00000       0.00000       0.00000       0.00000       0.00000       0.00000       0.00000       0.00000       0.00000       0.00000       0.00000       0.00000       0.00000       121.747       67.4831       0.00000       0.00000       0.00000       0.00000       0.00000       0.00000       0.00000       0.00000       0.00000       0.00000       0.00000       0.00000       0.00000       0.00000       0.00000       0.00000
   1  23 3368.8253    3.5365  1.8722  2.4267  0.0000       1.20968  0.1762   0.1950   0.3916 1000.0000   0.0000       1.36593   309.3365       60.4647       0.00000       0.00000       0.00000       0.00000       0.00000       0.00000       0.00000       0.00000       0.00000       0.00000       0.00000       0.00000       0.00000       0.00000       0.00000       0.00000       167.115       82.4175       0.00000       0.00000       0.00000       0.00000       0.00000       0.00000       0.00000       0.00000       0.00000       0.00000       0.00000       0.00000       0.00000       0.00000       0.00000       0.00000
   1  25 3640.3657    2.5299  4.7608 -4.6997  0.0000      0.115183  0.3355   0.0822   0.6542 1000.0000   0.0000      0.430720   806.1792      -37.3747       0.00000       0.00000       0.00000       0.00000       0.00000       0.00000       0.00000       0.00000       0.00000       0.00000       0.00000       0.00000       0.00000       0.00000       0.00000       0.00000       311.759       155.967       0.00000       0.00000       0.00000       0.00000       0.00000       0.00000       0.00000       0.00000       0.00000       0.00000       0.00000       0.00000       0.00000       0.00000       0.00000       0.00000
   2  13 2082.0502    0.7283  0.6207  8.1681  0.0020       3.98600  0.1212   0.0637   0.2128    0.8390   0.0000       2.44582   411.7408      -2.75365      -5.43937      -6.94911       0.00000       0.00000       0.00000       0.00000       0.00000       0.00000       0.00000       0.00000       0.00000       0.00000       0.00000       0.00000       0.00000       0.00000       100.963       60.9438       43.0744       12.9650       0.00000       0.00000       0.00000       0.00000       0.00000       0.00000       0.00000       0.00000       0.00000       0.00000       0.00000       0.00000       0.00000       0.00000
   2  18 2754.4424    2.8535  0.7879  8.3343 -0.0012      -1.51521  0.0756   0.1864   0.1630   13.1814   0.0000       1.67417   450.8312      -33.4373       25.8550      -4.91361       0.00000       0.00000       0.00000       0.00000       0.00000       0.00000       0.00000       0.00000       0.00000       0.00000       0.00000       0.00000       0.00000       0.00000       42.0450       34.1829       19.8701       6.75217       0.00000       0.00000       0.00000       0.00000       0.00000       0.00000       0.00000       0.00000       0.00000       0.00000       0.00000       0.00000       0.00000       0.00000
   2  19 2889.5582    3.4162  0.8819 10.3654  0.0000       1.62939  0.0822   0.2053   0.1589    2.8010   0.0000       1.66906   308.5331       41.2575     -0.725614      -11.0867       0.00000       0.00000       0.00000       0.00000       0.00000       0.00000       0.00000       0.00000       0.00000       0.00000       0.00000       0.00000       0.00000       0.00000       51.1300       40.2079       22.6380       7.40111       0.00000       0.00000       0.00000       0.00000       0.00000       0.00000       0.00000       0.00000       0.00000       0.00000       0.00000       0.00000       0.00000       0.00000
   2  20 3024.8077    4.0005  0.7580 10.9558  0.0000       2.32693  0.0681   0.2655   0.1558    1.9713   0.0000       1.80777   426.2600      -15.9348      -6.72064       6.49247       0.00000       0.00000       0.00000       0.00000       0.00000       0.00000       0.00000       0.00000       0.00000       0.00000       0.00000       0.00000       0.00000       0.00000       36.9488       30.1560       19.5290       6.67880       0.00000       0.00000       0.00000       0.00000       0.00000       0.00000       0.00000       0.00000       0.00000       0.00000       0.00000       0.00000       0.00000       0.00000
   2  21 3159.8512    4.0396  1.0314  4.8876  0.0000      0.578294  0.1085   0.2383   0.1842 1000.0000   0.0000       1.84771   370.1776      -64.7021       48.3474      -8.07481       0.00000       0.00000       0.00000       0.00000       0.00000       0.00000       0.00000       0.00000       0.00000       0.00000       0.00000       0.00000       0.00000       0.00000       61.9657       49.1470       25.3340       8.86920       0.00000       0.00000       0.00000       0.00000       0.00000       0.00000       0.00000       0.00000       0.00000       0.00000       0.00000       0.00000       0.00000       0.00000
   2  22 3295.2021    3.9047  1.5134 -1.0311  0.0000       1.22410  0.1225   0.1891   0.2156 1000.0000   0.0000       1.15209   441.9014       1.70078       13.4659       2.92578       0.00000       0.00000       0.00000       0.00000       0.00000       0.00000       0.00000       0.00000       0.00000       0.00000       0.00000       0.00000       0.00000       0.00000       59.5218       56.1842       30.4674       13.8931       0.00000       0.00000       0.00000       0.00000       0.00000       0.00000       0.00000       0.00000       0.00000       0.00000       0.00000       0.00000       0.00000       0.00000
   2  24 3566.7999    2.7379  3.7505 -3.4320  0.0000      0.575442  0.1932   0.0828   0.3418 1000.0000   0.0000      0.291929   400.8586      -59.3859       51.7731      -29.8694       0.00000       0.00000       0.00000       0.00000       0.00000       0.00000       0.00000       0.00000       0.00000       0.00000       0.00000       0.00000       0.00000       0.00000       96.7220       86.5366       44.1767       18.9247       0.00000       0.00000       0.00000       0.00000       0.00000       0.00000       0.00000       0.00000       0.00000       0.00000       0.00000       0.00000       0.00000       0.00000
   3  12 2001.3492    0.4689  0.5976  8.7510  0.0036       14.2959  0.0632   0.0325   0.1334    0.2818   0.0000       4.39329   460.2843      -22.7798       11.2061      -3.47846      -1.08859      0.734415       0.00000       0.00000       0.00000       0.00000       0.00000       0.00000       0.00000       0.00000       0.00000       0.00000       0.00000       0.00000       23.1076       20.1456       17.7064       11.4684       5.24037       1.33213       0.00000       0.00000       0.00000       0.00000       0.00000       0.00000       0.00000       0.00000       0.00000       0.00000       0.00000       0.00000
   3  13 2137.6517    0.8123  0.4816  9.2108  0.0003       1.05471  0.0609   0.0612   0.1007    0.4113   0.0000       2.45016   421.9877       19.4631       22.9222       11.2412      -1.11867      -3.27218       0.00000       0.00000       0.00000       0.00000       0.00000       0.00000       0.00000       0.00000       0.00000       0.00000       0.00000       0.00000       29.3151       29.4470       18.1841       8.72001       4.08429       1.28501       0.00000       0.00000       0.00000       0.00000       0.00000       0.00000       0.00000       0.00000       0.00000       0.00000       0.00000       0.00000
   3  14 2273.4183    1.0355  0.6890  9.4897 -0.0003       4.99163  0.0730   0.0659   0.1423    0.5136   0.0000       2.06781   469.8419       32.8905      -13.1315       10.9860      -2.67666      -2.63144       0.00000       0.00000       0.00000       0.00000       0.00000       0.00000       0.00000       0.00000       0.00000       0.00000       0.00000       0.00000       25.5943       26.2664       22.3900       11.2000       6.87053       1.98545       0.00000       0.00000       0.00000       0.00000       0.00000       0.00000       0.00000       0.00000       0.00000       0.00000       0.00000       0.00000
   3  18 2811.4754    2.8334  0.8336 11.5074  0.0020       2.95301  0.0824   0.1759   0.1627    0.6938   0.0000       2.13249   461.5858      0.525358      0.734527      -16.3909      0.647731      -1.26394       0.00000       0.00000       0.00000       0.00000       0.00000       0.00000       0.00000       0.00000       0.00000       0.00000       0.00000       0.00000       30.6200       27.4790       20.5687       13.4681       5.15240       1.46881       0.00000       0.00000       0.00000       0.00000       0.00000       0.00000       0.00000       0.00000       0.00000       0.00000       0.00000       0.00000
   3  20 3082.2407    3.8040  0.8317 11.9909  0.0000       1.84022  0.0697   0.2113   0.1414    0.7966   0.0000       1.33578   404.5217       4.94894       2.06840      -3.29773      -4.47040      -1.21544       0.00000       0.00000       0.00000       0.00000       0.00000       0.00000       0.00000       0.00000       0.00000       0.00000       0.00000       0.00000       29.6281       28.4559       20.7251       10.8787       5.26337       1.51148       0.00000       0.00000       0.00000       0.00000       0.00000       0.00000       0.00000       0.00000       0.00000       0.00000       0.00000       0.00000
   3  21 3217.7535    3.9570  1.0946  0.8203  0.0000       1.21367  0.0945   0.1911   0.1631 1000.0000   0.0000       2.11467   411.0831       11.3220       24.6586       5.66390       1.63432      0.734645       0.00000       0.00000       0.00000       0.00000       0.00000       0.00000       0.00000       0.00000       0.00000       0.00000       0.00000       0.00000       29.6267       29.7567       21.4794       12.2637       5.75108       1.83384       0.00000       0.00000       0.00000       0.00000       0.00000       0.00000       0.00000       0.00000       0.00000       0.00000       0.00000       0.00000
   3  22 3353.3685    3.1935  1.5230 11.6059  0.0027     -0.592447  0.1290   0.1525   0.2172    0.7403   0.0000       1.39376   417.8071       70.8318      -21.1769       20.6881       5.27190      0.331908       0.00000       0.00000       0.00000       0.00000       0.00000       0.00000       0.00000       0.00000       0.00000       0.00000       0.00000       0.00000       42.0860       34.4695       30.6287       20.1084       8.39120       2.17808       0.00000       0.00000       0.00000       0.00000       0.00000       0.00000       0.00000       0.00000       0.00000       0.00000       0.00000       0.00000
   3  23 3489.6253    2.8785  3.0074  9.0453  0.0033      0.397674  0.1440   0.0901   0.2819    1.8276   0.0000      0.323487   402.9186      -46.3252       18.8322      -2.00930      -7.66310      -4.37619       0.00000       0.00000       0.00000       0.00000       0.00000       0.00000       0.00000       0.00000       0.00000       0.00000       0.00000       0.00000       53.0419       51.3784       36.1188       20.9306       9.17921       2.82480       0.00000       0.00000       0.00000       0.00000       0.00000       0.00000       0.00000       0.00000       0.00000       0.00000       0.00000       0.00000
   3  24 3626.0072    2.4578  3.5236 10.5578  0.0000     0.0919356  0.1655   0.0759   0.3564    0.4116   0.0000      0.365233   574.2300      -72.3334      -4.37788       11.0369      -5.56406       3.83609       0.00000       0.00000       0.00000       0.00000       0.00000       0.00000       0.00000       0.00000       0.00000       0.00000       0.00000       0.00000       58.8457       58.5967       42.1821       22.3842       11.2146       3.34379       0.00000       0.00000       0.00000       0.00000       0.00000       0.00000       0.00000       0.00000       0.00000       0.00000       0.00000       0.00000
   4  11 1914.6889    0.4900  0.4979  9.0531  0.0014       5.18933  0.0750   0.0350   0.1392    0.1932   0.0000       3.41726   432.6022      -23.9491       2.62238      -1.90051       2.57394      0.349369     -0.410646     0.0405582       0.00000       0.00000       0.00000       0.00000       0.00000       0.00000       0.00000       0.00000       0.00000       0.00000       22.8325       25.6745       26.0092       12.3588       7.69559       2.83292       1.62764      0.417987       0.00000       0.00000       0.00000       0.00000       0.00000       0.00000       0.00000       0.00000       0.00000       0.00000
   4  12 2051.6875    0.6763  0.5686  8.4883  0.0010       5.38764  0.0637   0.0427   0.1142    0.4653   0.0000       2.02890   443.9559       2.55886      -9.54674       7.91321      -4.28639       1.91491       1.60731     -0.133013       0.00000       0.00000       0.00000       0.00000       0.00000       0.00000       0.00000       0.00000       0.00000       0.00000       22.4677       25.1297       18.3861       11.8088       6.10496       2.68275       1.14364      0.321892       0.00000       0.00000       0.00000       0.00000       0.00000       0.00000       0.00000       0.00000       0.00000       0.00000
   4  13 2188.4216    0.7307  0.8021  9.5677 -0.0077       6.40258  0.0850   0.0400   0.1621    0.2774   0.0000       2.51006   473.5116       28.4405      -12.2188       11.4022       16.0192       2.55782      0.281256      0.572486       0.00000       0.00000       0.00000       0.00000       0.00000       0.00000       0.00000       0.00000       0.00000       0.00000       21.1672       30.7484       20.5377       14.6131       8.70764       3.68011       1.69211      0.546626       0.00000       0.00000       0.00000       0.00000       0.00000       0.00000       0.00000       0.00000       0.00000       0.00000
   4  14 2324.3134    1.1433  0.7643  9.9966 -0.0031       6.59306  0.0676   0.0612   0.1506    0.3981   0.0000       2.10363   432.9833      -34.5674      0.980074      -14.5316       1.99799      -4.40815     -0.640910     -0.131032       0.00000       0.00000       0.00000       0.00000       0.00000       0.00000       0.00000       0.00000       0.00000       0.00000       22.2495       18.4545       16.6087       15.4529       8.99228       4.20615       1.18059      0.295814       0.00000       0.00000       0.00000       0.00000       0.00000       0.00000       0.00000       0.00000       0.00000       0.00000
   4  17 2728.3148    2.5236  0.9111 11.0719 -0.0017      -1.95035  0.0797   0.1342   0.1631    0.7041   0.0000       1.38638   433.6338      -21.3332       3.94938       18.1097       8.46988       4.58817       4.00519      0.694050       0.00000       0.00000       0.00000       0.00000       0.00000       0.00000       0.00000       0.00000       0.00000       0.00000       19.0586       20.8393       17.4217       13.0488       7.15045       3.99981       1.48038      0.416097       0.00000       0.00000       0.00000       0.00000       0.00000       0.00000       0.00000       0.00000       0.00000       0.00000
   4  18 2864.2122    2.9821  0.7561 11.4977 -0.0075      0.188332  0.0664   0.1466   0.1237    0.6865   0.0000       1.23610   406.9532       21.4332       21.8188       7.13078       1.15056     -0.171836     0.0857627     -0.292494       0.00000       0.00000       0.00000       0.00000       0.00000       0.00000       0.00000       0.00000       0.00000       0.00000       16.3100       20.0854       16.5335       10.6119       8.27411       2.85076       1.60897      0.417264       0.00000       0.00000       0.00000       0.00000       0.00000       0.00000       0.00000       0.00000       0.00000       0.00000
   4  19 3000.0283    4.0076  0.7369 11.2243 -0.0098      0.173996  0.0701   0.2082   0.1130    1.7276   0.0000       1.09935   457.3493      -17.0967      -14.1591       4.76651      -3.84355       5.35459       1.38010     -0.276869       0.00000       0.00000       0.00000       0.00000       0.00000       0.00000       0.00000       0.00000       0.00000       0.00000       20.7393       17.6415       19.3476       12.7091       6.80986       4.60113       1.58756      0.328038       0.00000       0.00000       0.00000       0.00000       0.00000       0.00000       0.00000       0.00000       0.00000       0.00000
   4  20 3136.0078    4.1208  1.0086 10.6498 -0.0046       2.87375  0.0810   0.1950   0.1609    3.8912   0.0000       1.57868   438.3676      -24.5223       32.2485      -4.64058      -3.90124       2.63179     -0.427630     -0.424979       0.00000       0.00000       0.00000       0.00000       0.00000       0.00000       0.00000       0.00000       0.00000       0.00000       27.8326       28.6653       21.4091       14.4328       7.46286       3.45716       1.13859      0.293934       0.00000       0.00000       0.00000       0.00000       0.00000       0.00000       0.00000       0.00000       0.00000       0.00000
   4  21 3271.6780    3.6391  1.3301 11.3325 -0.0000     -0.131372  0.0884   0.1495   0.1711    0.9672   0.0000       1.29204   414.5307       15.4576       17.7340      -2.52516      -13.2077      -2.87097     -0.142888      0.135453       0.00000       0.00000       0.00000       0.00000       0.00000       0.00000       0.00000       0.00000       0.00000       0.00000       24.2970       28.0080       21.0989       14.5564       8.20374       4.15912       1.59263      0.459635       0.00000       0.00000       0.00000       0.00000       0.00000       0.00000       0.00000       0.00000       0.00000       0.00000
   4  22 3408.0138    3.1518  1.9425 11.7579  0.0027      0.193639  0.1111   0.1184   0.2318    0.3764   0.0000      0.683746   439.3497      -16.1081       35.8095       6.94574       17.2737      -5.35714      0.698826     -0.263873       0.00000       0.00000       0.00000       0.00000       0.00000       0.00000       0.00000       0.00000       0.00000       0.00000       28.9859       31.4680       24.5817       18.8508       9.84828       5.39720       1.79009      0.570982       0.00000       0.00000       0.00000       0.00000       0.00000       0.00000       0.00000       0.00000       0.00000       0.00000
   4  23 3544.6467    2.7363  2.9018  9.0148  0.0016      0.791057  0.1307   0.0780   0.2515    1.6742   0.0000      0.372610   474.8605       35.1104     -0.622089      -42.2596       2.56021      -6.00784     0.0760997     -0.295827       0.00000       0.00000       0.00000       0.00000       0.00000       0.00000       0.00000       0.00000       0.00000       0.00000       35.1046       36.5711       29.7677       20.1825       12.2234       5.43820       2.15987      0.563516       0.00000       0.00000       0.00000       0.00000       0.00000       0.00000       0.00000       0.00000       0.00000       0.00000
   5  12 2098.5699    0.6972  0.6907  9.0539  0.0051       10.6357  0.0638   0.0353   0.1095    0.2550   0.0000       2.51341   437.0649      -13.9177      -13.5231       3.55697      -1.49926      0.842451       1.27135     -0.524548      0.212772     0.0132690       0.00000       0.00000       0.00000       0.00000       0.00000       0.00000       0.00000       0.00000       14.4333       14.1500       14.9279       12.0140       6.32276       4.07639       2.86190       1.08304      0.328802     0.0741383       0.00000       0.00000       0.00000       0.00000       0.00000       0.00000       0.00000       0.00000
   5  13 2235.3584    0.9273  0.6278  9.4941 -0.0113       7.01929  0.0536   0.0509   0.0979    0.3211   0.0000       2.03017   439.3575       30.9437      -1.56043      -14.3797      -10.7095       1.06956       3.99284      0.877135      0.285354    -0.0959428       0.00000       0.00000       0.00000       0.00000       0.00000       0.00000       0.00000       0.00000       15.5523       17.0219       15.2103       10.6495       5.90046       3.49330       2.11687      0.830239      0.262345     0.0580247       0.00000       0.00000       0.00000       0.00000       0.00000       0.00000       0.00000       0.00000
   5  14 2371.1445    1.3068  0.6767  9.8687 -0.0030       2.23548  0.0594   0.0636   0.0966    0.4371   0.0000       1.52362   434.8858      0.312011      -9.23122      -5.09570      -6.91815      0.125559     -0.469718    -0.0627570    -0.0909761    -0.0395543       0.00000       0.00000       0.00000       0.00000       0.00000       0.00000       0.00000       0.00000       12.5430       16.2556       13.5270       10.0164       6.85501       4.09114       1.95752      0.947610      0.340398     0.0882552       0.00000       0.00000       0.00000       0.00000       0.00000       0.00000       0.00000       0.00000
   5  15 2506.1769    1.7131  0.7617 10.0663 -0.0078       3.34922  0.0521   0.0836   0.1093    0.5460   0.0000       1.32267   422.2951       5.11614       19.9685       6.90537     -0.553671      -3.23353     -0.994511      -1.25300      0.122137     0.0291937       0.00000       0.00000       0.00000       0.00000       0.00000       0.00000       0.00000       0.00000       13.0765       14.5685       13.0319       9.37536       6.14711       3.80460       1.75839      0.887330      0.286900     0.0646256       0.00000       0.00000       0.00000       0.00000       0.00000       0.00000       0.00000       0.00000
   5  16 2641.1792    2.3999  1.0072  9.1030  0.0036       2.05570  0.0716   0.1068   0.1416    1.8958   0.0000       1.23943   419.8373       23.4749       1.69469      0.375957      -6.40107       3.46495    -0.0770171      0.819029     -0.323778     -0.146845       0.00000       0.00000       0.00000       0.00000       0.00000       0.00000       0.00000       0.00000       16.0108       17.1577       13.8375       11.5281       8.21377       4.50778       2.38456      0.820188      0.312019     0.0779195       0.00000       0.00000       0.00000       0.00000       0.00000       0.00000       0.00000       0.00000
   5  17 2777.2521    2.7995  0.9588  9.8037 -0.0021     -0.609556  0.0669   0.1252   0.1307    2.6618   0.0000       1.20497   427.5387      -13.7187       6.61680       4.10132      -7.07136       1.54013       1.13422      -1.33098     -0.284055    0.00842784       0.00000       0.00000       0.00000       0.00000       0.00000       0.00000       0.00000       0.00000       17.1554       19.8298       16.9361       11.7900       7.69188       4.27545       2.18484      0.883568      0.318662     0.0696392       0.00000       0.00000       0.00000       0.00000       0.00000       0.00000       0.00000       0.00000
   5  20 3186.2466    4.0563  1.0753  4.6461  0.0000       1.14743  0.0841   0.1918   0.1466 1000.0000   0.0000       1.32307   413.0090       14.1619      -7.51775      -12.1057       9.72824      -4.65095       0.00000       0.00000       0.00000       0.00000       0.00000       0.00000       0.00000       0.00000       0.00000       0.00000       0.00000       0.00000       15.5260       21.3848       17.1560       13.8071       9.73661       4.93911       3.28677       1.03722      0.488043      0.123046       0.00000       0.00000       0.00000       0.00000       0.00000       0.00000       0.00000       0.00000
   5  21 3322.5423    3.2349  1.5087 12.2714 -0.0318       1.16246  0.1153   0.1418   0.1919    0.5447   0.0000       1.01672   425.8171      -3.48641      -4.59540      0.242733      -19.3172       9.60895       6.81327       4.46628     -0.442938    -0.0497670       0.00000       0.00000       0.00000       0.00000       0.00000       0.00000       0.00000       0.00000       25.5982       30.6670       26.3151       18.7035       11.5576       6.65982       3.33381       1.55551      0.542624      0.123289       0.00000       0.00000       0.00000       0.00000       0.00000       0.00000       0.00000       0.00000
   5  22 3459.3773    3.1372  2.2276 -0.6676  0.0000      0.631757  0.1057   0.0973   0.2031 1000.0000   0.0000      0.462656   443.1133      -35.2893       27.2398       14.2111       22.8170      -7.39063       0.00000       0.00000       0.00000       0.00000       0.00000       0.00000       0.00000       0.00000       0.00000       0.00000       0.00000       0.00000       23.3025       26.0581       22.6295       17.5563       11.8824       6.84021       3.56980       1.45825      0.505135      0.116145       0.00000       0.00000       0.00000       0.00000       0.00000       0.00000       0.00000       0.00000
   5  23 3596.3331    2.5070  3.6506  9.9421  0.0032      0.354861  0.1398   0.0632   0.2810    0.6151   0.0000      0.273959   443.7209       74.8043      -6.03449       11.6124       12.5073      -12.1849      -1.47456      -2.84984    -0.0324903     0.0237965       0.00000       0.00000       0.00000       0.00000       0.00000       0.00000       0.00000       0.00000       30.1098       32.5159       29.8229       23.0871       15.8840       9.38128       4.80864       2.06777      0.707407      0.155122       0.00000       0.00000       0.00000       0.00000       0.00000       0.00000       0.00000       0.00000
   5  26 4009.8949    1.4711  8.8982  9.3331 -0.0016      0.344717  0.2634   0.0253   0.5006    0.1582   0.0000      0.118439   423.0974      -79.9988      -4.96144       14.2399      -5.03932       16.2868      -4.40303       3.29874      -1.25791    -0.0497894       0.00000       0.00000       0.00000       0.00000       0.00000       0.00000       0.00000       0.00000       50.3284       61.8273       51.8656       41.6298       27.1235       16.1775       8.37159       3.62260       1.28339      0.320633       0.00000       0.00000       0.00000       0.00000       0.00000       0.00000       0.00000       0.00000
   6  12 2142.5955    0.7668  0.6686  8.8617 -0.0043       7.13707  0.0615   0.0367   0.0979    0.3111   0.0000       2.03649   424.7286       8.44497       7.57310      -20.8289      -6.07169      -6.85767       1.68105     -0.132721     0.0424596     0.0150335     0.0403438     0.0113714       0.00000       0.00000       0.00000       0.00000       0.00000       0.00000       11.8587       12.7762       14.5873       10.6069       6.77980       5.64963       2.96744       1.18731      0.864247      0.336748     0.0900255     0.0168345       0.00000       0.00000       0.00000       0.00000       0.00000       0.00000
   6  13 2280.0046    1.0270  0.8259  9.2043 -0.0118       7.00229  0.0777   0.0468   0.1114    0.4297   0.0000       1.61110   424.7499       8.44602       5.51643      -11.9874      -1.67518     -0.223664       4.47661      -1.13768     -0.260261     -0.159377    -0.0387128    -0.0202848       0.00000       0.00000       0.00000       0.00000       0.00000       0.00000       15.4182       13.7562       17.0412       13.2263       9.07089       5.76676       3.77323       2.29147      0.960367      0.376049      0.115348     0.0178821       0.00000       0.00000       0.00000       0.00000       0.00000       0.00000
   6  14 2415.6061    1.5255  0.7690 10.1905 -0.0033       4.58839  0.0572   0.0669   0.1061    0.3418   0.0000       1.36197   417.9721     -0.244802      -6.86724       7.93228      -3.33042       2.19776      -1.86770      -1.33291     -0.870471      0.192058     0.0188565     0.0156556       0.00000       0.00000       0.00000       0.00000       0.00000       0.00000       11.2275       12.7329       13.2913       9.49441       7.80150       4.45588       2.80584       1.64465      0.662521      0.283608     0.0965542     0.0169049       0.00000       0.00000       0.00000       0.00000       0.00000       0.00000
   6  15 2551.1496    1.8825  1.0386  9.7712 -0.0099       2.63130  0.0826   0.0729   0.1278    0.9504   0.0000       1.23814   438.6671      -25.7990       2.76381      -1.26737       9.71701      -2.88497      0.730999      -2.27693      0.101181      0.276658      0.134326     0.0148408       0.00000       0.00000       0.00000       0.00000       0.00000       0.00000       13.1023       16.6823       16.7726       9.99102       10.5200       5.76213       3.50766       2.16673      0.678284      0.365477      0.140776     0.0237416       0.00000       0.00000       0.00000       0.00000       0.00000       0.00000
   6  16 2687.1821    2.2967  0.9550 10.6354 -0.0035       5.12897  0.0809   0.0916   0.1131    0.4643   0.0000       1.58213   426.1184      -10.6321       6.11861       7.15837      0.484343       3.55282      -2.23721      0.296519      0.347165     0.0363789     0.0370626    0.00998667       0.00000       0.00000       0.00000       0.00000       0.00000       0.00000       14.9431       12.0414       13.8424       15.3897       8.62846       4.65336       4.05079       2.71907       1.05277      0.326289     0.0750801     0.0168044       0.00000       0.00000       0.00000       0.00000       0.00000       0.00000
   6  18 2960.6665    3.7019  0.7879 11.4611 -0.0107       1.99654  0.0610   0.1622   0.1037    0.6784   0.0000       1.05660   457.5646      -8.97952      0.481794      -11.5808      -1.17083     -0.891285       1.87900      0.229336    -0.0937138     -0.130213    -0.0525800   -0.00237463       0.00000       0.00000       0.00000       0.00000       0.00000       0.00000       11.3332       12.2717       14.3520       9.58164       6.76728       5.52587       2.80777       1.41892      0.776207      0.334931     0.0935696     0.0155143       0.00000       0.00000       0.00000       0.00000       0.00000       0.00000
   6  19 3097.3205    4.1581  1.0325  2.0546  0.0000       2.94288  0.0562   0.1561   0.1295 1000.0000   0.0000       1.03576   443.9079      -10.3945       42.8009      -9.63107       1.89532       3.89349       0.00000       0.00000       0.00000       0.00000       0.00000       0.00000       0.00000       0.00000       0.00000       0.00000       0.00000       0.00000       11.6761       11.7803       11.6323       9.86884       7.19515       4.97281       2.91142       1.47873      0.674893      0.248194     0.0703754     0.0138681       0.00000       0.00000       0.00000       0.00000       0.00000       0.00000
   6  20 3233.9691    3.5546  1.2449 12.1658 -0.0109       2.55251  0.0837   0.1376   0.1404    0.4005   0.0000       1.32828   455.3229       6.18968       11.9836       19.0786       12.3345      -2.68503      -1.28404      -1.97212      -1.11810     0.0540926    -0.0149366     0.0229585       0.00000       0.00000       0.00000       0.00000       0.00000       0.00000       14.4205       16.3590       15.9056       12.4639       8.90560       6.38872       3.56998       1.77782      0.916001      0.355453      0.102135     0.0215661       0.00000       0.00000       0.00000       0.00000       0.00000       0.00000
   6  21 3371.0000    3.2725  2.1574  8.8711 -0.0014       1.65605  0.0975   0.0882   0.1811    2.6401   0.0000      0.570045   455.1276       5.57199      -2.08140      -3.95809      -7.22769      -6.87786     -0.975022       2.47002       1.83592      0.143841     0.0724145   -0.00227234       0.00000       0.00000       0.00000       0.00000       0.00000       0.00000       16.6860       18.8931       16.9174       15.2361       10.4429       6.94705       4.22126       2.40072       1.02065      0.384608      0.113286     0.0260434       0.00000       0.00000       0.00000       0.00000       0.00000       0.00000
   6  22 3508.2225    2.8003  3.0036 10.0322 -0.0016      0.296995  0.1270   0.0646   0.2042    0.5408   0.0000      0.343911   444.6476       1.65947       31.6031      -3.35727       3.00964       3.36248      -6.72434       3.61129       2.10001     -0.510283     -0.288711    0.00977788       0.00000       0.00000       0.00000       0.00000       0.00000       0.00000       21.2470       25.6303       23.4689       18.8955       14.7028       9.37413       5.60122       3.12407       1.30685      0.532874      0.171244     0.0349219       0.00000       0.00000       0.00000       0.00000       0.00000       0.00000
   6  23 3646.0362    2.4189  3.8968  9.7797 -0.0038      0.280518  0.1379   0.0508   0.2601    0.4156   0.0000      0.212776   440.5542      -18.4753      -1.37063      -5.80451       20.6897       15.8263      -6.41247       1.97091     -0.962159      0.121915     -0.191857    0.00924571       0.00000       0.00000       0.00000       0.00000       0.00000       0.00000       22.9268       25.8427       25.6803       20.7954       15.9851       10.0597       6.31615       3.36395       1.52930      0.580662      0.195020     0.0369005       0.00000       0.00000       0.00000       0.00000       0.00000       0.00000
   6  25 3922.2624    1.6512  7.2285  9.5206 -0.0007      0.400844  0.2163   0.0284   0.3842    0.1524   0.0000      0.124260   448.8368       57.5363      0.490614      -43.8788       4.60695       17.8682       7.26597     -0.866571     -0.946336      -1.14687      0.139735    -0.0583830       0.00000       0.00000       0.00000       0.00000       0.00000       0.00000       34.3303       44.8851       37.8941       35.2349       23.9736       16.8322       9.39051       5.62988       2.24879      0.987814      0.279232     0.0710994       0.00000       0.00000       0.00000       0.00000       0.00000       0.00000
   6  27 4199.2760    1.1978 13.0529  9.2281 -0.0013     0.0692846  0.3552   0.0188   0.6781    0.1001   0.0000      0.100268   455.5682       55.9255      -8.04783     -0.495699      -33.5595      0.378816       8.83673      -8.27096      -5.37182      0.533706     0.0935389    -0.0157301       0.00000       0.00000       0.00000       0.00000       0.00000       0.00000       51.8189       62.0187       57.6847       48.3895       36.1162       24.6159       14.1587       7.78028       3.42204       1.41627      0.426579     0.0896105       0.00000       0.00000       0.00000       0.00000       0.00000       0.00000
   7  12 2184.6160    0.8360  0.6415  9.2647 -0.0054       7.63811  0.0622   0.0364   0.0926    0.1964   0.0000       1.83438   424.9270       13.7155       9.39723      -18.0927       4.85751       11.2798      -3.31150      0.202604     0.0545231      0.417764     -0.140322    -0.0266644    0.00773199  -0.000991258       0.00000       0.00000       0.00000       0.00000       7.98025       13.5456       9.64092       10.7235       5.95193       6.66788       3.00477       2.54245      0.904784      0.705507      0.204171      0.113329     0.0191868    0.00702651       0.00000       0.00000       0.00000       0.00000
   7  14 2458.1785    1.5689  1.0567  9.4302 -0.0115      0.815343  0.0689   0.0610   0.1107    0.7593   0.0000       1.20625   431.0419      -8.28433      -1.74672     -0.548243       8.78892       2.58067      -6.97367       5.62247      0.320199      0.395881     0.0247224     0.0610629     0.0187417   -0.00314700       0.00000       0.00000       0.00000       0.00000       11.7030       12.9180       12.8271       10.8875       8.61352       5.34107       3.68021       2.42605       1.28280      0.560375      0.219977     0.0771878     0.0228518    0.00391357       0.00000       0.00000       0.00000       0.00000
   7  15 2594.3947    1.8592  1.1111  9.8019  0.0001       2.37828  0.0674   0.0650   0.1261    0.5819   0.0000       1.15342   441.9304       11.3265       5.96949       8.92514     -0.365894     -0.806256      0.554481    -0.0766799     -0.830557     -0.259120      0.241090    -0.0612179     0.0203169    0.00205520       0.00000       0.00000       0.00000       0.00000       10.1224       11.6878       11.6841       10.0772       7.34869       5.39706       3.65549       1.93040       1.10500      0.523081      0.244475     0.0750185     0.0215372    0.00416423       0.00000       0.00000       0.00000       0.00000
   7  16 2731.1815    2.5759  1.0817 -6.3298 -0.0083       2.20772  0.0581   0.0952   0.1100  673.4350   0.0000       1.03978   439.1517      -9.60001       16.5405       1.82368       2.87356      -7.47174       2.61049      -1.60820     -0.260771      0.201405     0.0615443      0.109188   -0.00263086    0.00178856       0.00000       0.00000       0.00000       0.00000       10.2270       10.7750       11.2764       9.96166       7.14910       4.51496       3.17315       1.93050       1.05356      0.527150      0.198151     0.0645077     0.0179354    0.00314010       0.00000       0.00000       0.00000       0.00000
   7  17 2868.2819    3.2927  0.8094 10.8589 -0.0089       1.44377  0.0490   0.1312   0.0967    0.7433   0.0000       1.03779   435.8698       7.53453      -3.42705      -6.79231       6.51012    -0.0969324      -4.38482       1.90654      0.382071      0.284632     -0.171762     0.0920171   -0.00754173   -0.00391111       0.00000       0.00000       0.00000       0.00000       7.54340       9.50444       8.94758       7.18118       6.73584       4.24767       3.18814       1.69512      0.851523      0.449342      0.175392     0.0629041     0.0213230    0.00391418       0.00000       0.00000       0.00000       0.00000
   7  18 3005.6889    3.9972  0.7554 10.8694  0.0016       2.38314  0.0531   0.1554   0.0816    0.6691   0.0000       1.10602   427.8857      -8.94204       6.17789      -2.06727       8.52252       6.65413      -1.90122      0.910092      0.418982      0.236632     0.0337577     0.0727272   -0.00112653    0.00509278       0.00000       0.00000       0.00000       0.00000       8.34290       9.85090       9.25646       7.83616       6.93041       4.41324       3.15113       1.79929       1.02171      0.442107      0.181826     0.0597389     0.0206039    0.00371921       0.00000       0.00000       0.00000       0.00000
   7  19 3142.8477    3.8563  0.9677 11.9985 -0.0055       1.78698  0.0591   0.1457   0.1138    0.4109   0.0000       1.35720   432.5661      -8.24990      -3.86438      0.940175       10.2586      -2.62332      -2.72800      0.474718       1.25620   -0.00223832    -0.0944447   -0.00445631     0.0120823   -0.00316730       0.00000       0.00000       0.00000       0.00000       8.78119       10.1765       10.4247       9.15952       6.79009       5.07831       3.83341       1.80143       1.10392      0.533037      0.249306     0.0708571     0.0224571    0.00428699       0.00000       0.00000       0.00000       0.00000
   7  20 3279.7555    3.7197  1.3790 10.3600 -0.0018      0.152529  0.0708   0.1119   0.1268    0.9587   0.0000      0.850549   450.8755      -17.9205       11.3810       3.03229      -3.87191       2.66465      0.384371       1.66808       1.42280      0.714252      0.202928     -0.187047    0.00872181   -0.00375518       0.00000       0.00000       0.00000       0.00000       10.8539       12.5133       11.5025       10.4821       8.01838       6.18783       4.19958       2.15469       1.18076      0.566449      0.247284     0.0762153     0.0217483    0.00472722       0.00000       0.00000       0.00000       0.00000
   7  21 3417.4474    3.3254  1.9515 10.2644 -0.0108      0.609459  0.0862   0.0852   0.1543    0.7222   0.0000      0.505915   434.0523      -27.9277      -6.55638       18.3336       7.31108       2.83020     -0.340643       1.45714      -2.71777      0.675428      0.272148    -0.0856517    -0.0571157    0.00569350       0.00000       0.00000       0.00000       0.00000       13.8068       14.1983       13.7774       13.2466       10.2799       6.64287       4.45190       2.91704       1.54320      0.743954      0.260903     0.0900544     0.0254779    0.00485848       0.00000       0.00000       0.00000       0.00000
   7  22 3555.2884    2.5730  3.1834 10.4080 -0.0022      0.415834  0.1161   0.0541   0.2001    0.2597   0.0000      0.299708   419.7131      -2.02069       20.9913       7.06979       8.98196       2.15836      -10.7422     -0.284346       1.60183       1.67169    -0.0810739    -0.0233255    -0.0222495    0.00427100       0.00000       0.00000       0.00000       0.00000       17.5059       20.1062       20.3737       16.7361       13.1729       9.37267       6.06744       3.57916       1.84836      0.949354      0.380006      0.139485     0.0381852    0.00671381       0.00000       0.00000       0.00000       0.00000
   7  23 3693.6351    2.1833  4.1665  9.7903  0.0003      0.504541  0.1343   0.0398   0.2259    0.2431   0.0000      0.195110   425.0078       15.7152      -2.50958       39.1941       14.9206       8.36468      0.289865     -0.961945       1.65933     -0.588719     -0.244565     0.0853256    -0.0482866   -0.00270372       0.00000       0.00000       0.00000       0.00000       18.9164       24.0130       22.2213       19.4106       15.4221       11.0219       7.24932       4.15283       2.32744       1.03791      0.466550      0.160322     0.0478016    0.00953609       0.00000       0.00000       0.00000       0.00000
   7  24 3832.0774    1.8731  6.1904  9.5881 -0.0004      0.355139  0.1721   0.0293   0.3155    0.1486   0.0000      0.131374   453.5247       12.0922       42.9690      -26.5827       13.3749       19.6326       1.62660      -3.26976     -0.268261     -0.892418      0.208015    -0.0527884    -0.0987918     0.0102443       0.00000       0.00000       0.00000       0.00000       24.2890       29.0535       29.3326       24.4105       19.7600       14.6082       9.03544       5.43924       2.96029       1.29690      0.598307      0.221961     0.0628601     0.0113250       0.00000       0.00000       0.00000       0.00000
   7  25 3970.8244    1.5311  8.1410  9.4912 -0.0019      0.329467  0.2092   0.0225   0.3926    0.1042   0.0000      0.105132   447.5356       24.9943       20.2543      -27.0856       7.59574      -8.49340       5.07336      0.833654      -2.42160     -0.351008    0.00512711      0.129133    -0.0443766    -0.0123423       0.00000       0.00000       0.00000       0.00000       31.3545       38.3280       34.9687       31.2626       24.5798       17.7613       11.4905       6.76650       3.56838       1.67471      0.700385      0.248705     0.0702866     0.0138090       0.00000       0.00000       0.00000       0.00000
   7  28 4386.9095    0.9849 15.9789  8.9738 -0.0021     -0.190738  0.4416   0.0138   0.7804    0.0871   0.0000     0.0971773   495.5369      -22.4374       16.0299       10.4437       78.0631      -3.74670      -11.7669      -21.4085      -3.99216       4.57052      -1.15027     -0.757270      0.180176    0.00118170       0.00000       0.00000       0.00000       0.00000       53.4580       64.6927       62.9365       53.8794       42.5478       30.2334       19.5438       11.5196       6.35686       2.85089       1.27707      0.450002      0.129506     0.0238713       0.00000       0.00000       0.00000       0.00000
   8  11 2086.3148    0.7029  0.6511  8.9703 -0.0118       10.9039  0.0807   0.0318   0.0867    0.1981   0.0000       2.57345   437.4780      -6.83598       5.67865      -10.4651      -9.74240       1.08471      -1.04613      0.743233       2.04803      0.480866      0.485986    0.00905492    -0.0144428     0.0200456   -0.00349339   -0.00109167       0.00000       0.00000       14.5728       20.1847       16.3664       14.7893       9.31430       6.30711       3.47134       2.36841       1.28650      0.711249      0.292727      0.133332     0.0410002     0.0161057    0.00325233   0.000896185       0.00000       0.00000
   8  12 2225.2384    0.9642  0.6924  9.0787  0.0013       4.68199  0.0484   0.0382   0.0863    0.2561   0.0000       1.33581   435.7829       2.94173       12.2930       2.67538      -2.85285      -2.11595       2.63870      -1.59028     0.0303953     -0.302371     -0.343067     0.0368541    -0.0205267   -0.00171571    0.00192104  -0.000884041       0.00000       0.00000       8.15896       8.11754       7.58614       8.60845       7.36301       4.40565       2.84855       2.20804       1.59618      0.847860      0.382808      0.144438     0.0496632     0.0146789    0.00406269   0.000775661       0.00000       0.00000
   8  13 2363.0013    1.2487  0.8599  9.2072  0.0050       4.29858  0.0555   0.0481   0.0914    0.3943   0.0000       1.23529   439.9119      -9.21482       28.5128       9.79675      -15.3713      -3.13135     -0.810198       1.62147      0.599567      0.769423      0.237845      0.320468    0.00359198    -0.0130339   -0.00109170   0.000311435       0.00000       0.00000       7.86494       8.50978       9.41281       8.42899       6.25057       4.77161       4.01040       2.34425       1.11097      0.703810      0.386368      0.185312     0.0605377     0.0191581    0.00493066   0.000819167       0.00000       0.00000
   8  14 2499.5193    1.6676  1.0436  9.0734 -0.0119       4.58700  0.0573   0.0537   0.0953    5.2167   0.0000       1.39178   439.0731      -9.18161       9.17599       9.25699       3.06704      -2.70817       3.39270      -1.03233      0.214164     -0.147304     -0.129166    -0.0220251    -0.0279811    0.00550352   -0.00141303   2.71257e-05       0.00000       0.00000       8.49629       10.1666       10.4664       8.83221       6.92083       4.70822       3.46776       2.09973       1.16967      0.653338      0.340560      0.146415     0.0536533     0.0178289    0.00483930   0.000784637       0.00000       0.00000
   8  15 2636.0183    2.1379  1.2118  7.3770 -0.0043     -0.211086  0.0670   0.0671   0.1082    4.9528   0.0000       1.00504   448.8059      -15.2708       22.0987    0.00510382      -9.43953       4.22430       6.63946     -0.576331       1.23790      0.529580     -0.266779    -0.0351230    -0.0283243    0.00279345    0.00294709  -0.000590440       0.00000       0.00000       9.33748       12.0076       12.2210       9.87162       8.74641       5.33283       4.13719       2.51528       1.46485      0.905548      0.379088      0.190812     0.0625834     0.0231110    0.00710452    0.00108674       0.00000       0.00000
   8  16 2773.6807    2.7622  0.7957 11.2704 -0.0138      0.339357  0.0450   0.1112   0.0927    0.3253   0.0000      0.883105   430.3348       3.59876       15.7011       5.21242      -11.5116       2.52597       1.20997       1.13360    -0.0584688      0.151923    -0.0124955    -0.0247225     0.0288444    -0.0145613    0.00764476  -8.05312e-05       0.00000       0.00000       7.43886       8.94235       9.30692       7.91784       5.89343       4.60292       2.88417       1.77348       1.16762      0.595674      0.275306      0.130551     0.0559123     0.0168343    0.00400760   0.000708320       0.00000       0.00000
   8  17 2911.5695    3.3386  0.9512 10.3739 -0.0114       2.27099  0.0565   0.1145   0.0913    1.2141   0.0000      0.984365   439.4534      -15.7495       11.1960       12.0825     -0.558329      -1.27375      -1.75831      -2.33048      -2.81070     -0.315836      0.295780     0.0163457    -0.0266785     0.0361741   -0.00312775  -0.000233727       0.00000       0.00000       8.65498       8.89676       9.24155       8.37690       6.59223       5.26935       3.93783       2.38464       1.34006      0.688600      0.375125      0.158705     0.0596229     0.0171692    0.00414074   0.000695858       0.00000       0.00000
   8  18 3049.2015    4.0709  0.8882 10.3522  0.0046      0.743772  0.0540   0.1430   0.0896    0.9158   0.0000       1.19363   429.1894       2.43622       20.6575       8.34985      -1.76968      -2.39471      -1.88176       2.17602       1.30414     -0.511361      0.443168     -0.103816    0.00723997     0.0214288   -0.00646087   0.000986580       0.00000       0.00000       8.49882       10.2200       10.4640       8.94699       6.54475       5.12616       2.89411       1.92775       1.25242      0.682367      0.276531      0.140332     0.0536553     0.0181069    0.00388457   0.000781090       0.00000       0.00000
   8  19 3186.7581    3.7294  1.1771 11.4273  0.0041      0.472417  0.0627   0.1196   0.1080    0.4574   0.0000      0.890193   437.5923       8.78253       11.5152      -6.90361      -6.26806      -8.61097      -2.18773       1.63758      -1.34896     -0.514001      0.129803      0.251795    -0.0561103     0.0231723    0.00137516  -0.000381993       0.00000       0.00000       9.08675       9.56545       9.93427       8.69868       7.81628       5.71420       3.95865       2.62481       1.60152      0.819724      0.416861      0.161197     0.0651182     0.0210198    0.00545512   0.000843190       0.00000       0.00000
   8  20 3324.3741    3.5934  1.5544 10.2585 -0.0058       1.11609  0.0745   0.0953   0.1165    0.8245   0.0000      0.689349   426.8374       6.60646       1.05341       6.12827       6.52098      -2.18944      -6.32963       3.21377      0.415362     -0.275841     -0.172126    -0.0168468     0.0568272    -0.0302636   -0.00372542   0.000518857       0.00000       0.00000       9.63178       11.3271       11.4731       10.1025       8.37532       6.03765       4.06933       2.66579       1.61254      0.914270      0.397566      0.189379     0.0677873     0.0228611    0.00614099    0.00106284       0.00000       0.00000
   8  21 3462.2466    2.9898  2.2645 10.6743 -0.0010     -0.385773  0.0864   0.0673   0.1546    0.2648   0.0000      0.438029   448.0358      -16.0249      -2.61698      0.671527       5.80294      -5.13183      -4.07338      0.516669     -0.850796      0.987637     -0.230443     -0.310117     0.0225824     0.0654720   -0.00988196   -0.00277348       0.00000       0.00000       11.5076       13.4102       13.3545       12.1307       9.79047       7.35506       4.79308       3.29049       1.94414       1.08514      0.503941      0.223270     0.0820282     0.0286632    0.00700923    0.00131187       0.00000       0.00000
   8  22 3600.7996    2.5295  3.4398  9.7616  0.0010      0.279633  0.1112   0.0473   0.1859    0.2862   0.0000      0.206530   444.2002      -54.4062      -2.20225     -0.422795      0.500108       8.32821       3.27308      -3.34206      -3.41407       2.62226     -0.147017      0.321944    -0.0525509    -0.0553474     0.0183893   -0.00122388       0.00000       0.00000       15.4773       17.4645       17.5088       15.5964       12.1822       10.0090       6.79315       4.19082       2.55353       1.33984      0.628579      0.288824      0.114483     0.0350836    0.00838626    0.00153886       0.00000       0.00000
   8  23 3739.5122    2.1016  4.9210  9.6283  0.0007      0.379180  0.1359   0.0338   0.2414    0.1906   0.0000      0.148148   438.8372      -10.4565      -7.92960     0.0556076      -17.5554      -7.98768       4.76539       3.87361      -3.97128       1.27428      0.600209      0.317375     -0.124975    -0.0250516     0.0107462  -0.000625055       0.00000       0.00000       17.4650       22.1043       21.4542       19.0532       15.7130       11.0561       7.93147       5.02664       3.03417       1.65578      0.810895      0.357735      0.135661     0.0442410     0.0124732    0.00218500       0.00000       0.00000
   8  24 3878.4183    1.7194  7.3158  9.4010 -0.0006      0.371293  0.1743   0.0227   0.3145    0.1087   0.0000      0.102123   414.0984       4.43615       9.38058       11.3653       16.3115       20.9850       12.7600      -6.98948       3.43612      0.121128     -0.876712     -0.564145      0.112828    -0.0123322     0.0137603    0.00347281       0.00000       0.00000       22.0706       27.0225       26.9840       24.2453       19.8929       14.5731       10.1528       6.58217       4.08877       2.09802       1.11977      0.442642      0.187505     0.0591202     0.0158026    0.00273202       0.00000       0.00000
   8  25 4017.1381    1.5653  9.4741  8.9431 -0.0015     0.0875000  0.2039   0.0191   0.3779    0.1174   0.0000     0.0745021   450.9464     -0.264083       41.7578       3.82112       14.4884      -8.02883       4.26935      -16.1035      0.339647       1.98626      0.138069     -0.672824     0.0555429     0.0552065     0.0170171   -0.00145403       0.00000       0.00000       25.9954       32.4771       32.3897       28.1630       23.3420       16.9720       12.1307       7.67002       4.50177       2.49062       1.19987      0.545098      0.206705     0.0693919     0.0188984    0.00317805       0.00000       0.00000
   8  26 4156.3560    1.2482 11.9892  9.2504 -0.0020   -0.00778856  0.2845   0.0166   0.5020    0.0769   0.0000     0.0811389   395.3729      -6.90484       44.1371      -28.9267       26.9609     -0.287945      -13.3395       7.15974     0.0853585     -0.186422     -0.486616      0.297679     -0.108906    -0.0867830    -0.0164990    0.00626245       0.00000       0.00000       32.5172       38.9484       39.2914       36.1248       28.8094       22.4952       15.6966       10.1800       6.07707       3.36743       1.62001      0.745072      0.281794     0.0923964     0.0234337    0.00421100       0.00000       0.00000
   9  12 2264.5016    0.9558  0.6906  9.2203 -0.0032       4.66310  0.0490   0.0376   0.0812    0.2364   0.0000       1.39267   438.3891       2.66038       5.24862      -5.39572      -1.51928       1.93739      0.856333      0.541444     -0.244877     -0.959814      0.916851      0.197459    -0.0741997    -0.0724458   0.000721693   0.000703824  -0.000190797   1.74887e-05       6.18483       7.95106       8.58302       6.71126       6.64141       4.98186       3.18670       2.39384       1.69553      0.856927      0.530637      0.272028      0.101092     0.0447534     0.0193170    0.00615886    0.00147050   0.000211207
   9  13 2402.3763    1.4072  0.9785  9.6480 -0.0092       2.50484  0.0572   0.0480   0.1082    0.3616   0.0000       1.16521   436.3579     -0.839676       20.6350      -7.50004      -7.93505       3.89188      0.341594     -0.651514      0.186238      0.301713     -0.367082     -0.137798     0.0636664    -0.0160443    -0.0210257  -0.000936096   2.07869e-05  -0.000157167       6.98442       7.52060       8.79749       7.53541       6.61770       5.00665       3.84066       2.57988       1.59284       1.02412      0.535065      0.247570      0.134315     0.0525573     0.0179804    0.00573276    0.00132681   0.000196984
   9  15 2677.0676    2.4823  0.8624 10.4721 -0.0114       1.68836  0.0472   0.0860   0.0800    0.3785   0.0000       1.20656   424.8467       11.9003       13.3683      -4.24745     -0.571501       1.33892       3.94381      -3.32632     -0.971974      -3.03144      0.782717     0.0943596     -0.122950    0.00650752    -0.0276254   -0.00164247  -0.000126994  -0.000287113       6.25508       7.14307       7.16916       6.84873       5.38157       4.37509       3.30965       2.28359       1.35034      0.836171      0.436738      0.227630      0.100750     0.0402445     0.0137133    0.00400094   0.000907814   0.000173045
   9  16 2815.2042    3.1462  0.7785 10.1843 -0.0023      0.758624  0.0398   0.1119   0.0810    0.7295   0.0000      0.822852   422.7560      -5.33075       11.1560       8.64518      -4.03896       4.69139      0.214810      0.989295      0.707504      0.188285     -0.573084  -0.000472383    -0.0512403    0.00325177     0.0105439   -0.00238414    0.00198587   2.74307e-06       6.09851       6.79278       6.39507       5.75534       5.07414       4.52867       3.25878       2.33456       1.37214      0.698309      0.403707      0.201735     0.0853376     0.0320183     0.0124755    0.00374323   0.000826176   0.000148912
   9  17 2953.4899    3.7056  0.7533 10.8122 -0.0021       2.11837  0.0394   0.1368   0.0772    0.5278   0.0000      0.993128   432.3985      -2.31606      -3.30492       8.95691      -13.7271     -0.350108     -0.550335      -2.33807       1.02778      0.146955      0.753776     -0.228184   -0.00606994     0.0316858    0.00387968    0.00360111  -0.000813299   0.000139588       5.62930       6.91746       7.07505       6.31111       5.19017       3.93249       2.71630       1.83535       1.16126      0.676755      0.371890      0.176176     0.0821058     0.0340986     0.0122567    0.00376399   0.000911271   0.000150706
   9  18 3091.4416    4.0905  0.8832 10.7594 -0.0048      0.507925  0.0495   0.1356   0.0836    0.8919   0.0000      0.891784   431.6374      -19.8983       1.99458       9.94792       5.89300       9.57331      -1.63296      -3.45979      0.583075    -0.0588604     -0.846351     -0.200044     0.0928727    -0.0287594   -0.00161621    0.00402534  -5.11773e-05   0.000176085       6.62783       7.07917       6.58747       6.87786       6.70364       4.84132       3.02050       2.37227       1.64866       1.06620      0.550446      0.248626      0.105306     0.0390417     0.0135978    0.00480218    0.00107657   0.000183206
   9  19 3229.4889    3.8067  1.0580 12.1065 -0.0110       1.60043  0.0612   0.1267   0.1050    0.3211   0.0000       1.14629   432.0695       2.55550       11.5769       5.12256      -6.16956       8.75319      -1.14519     -0.792653       1.18441      -1.35676      -1.10211    -0.0440817     0.0795875     0.0551991    -0.0323844   0.000561078  -0.000894845   5.96996e-05       6.64404       9.27612       8.28927       8.00523       7.31012       5.06961       4.17184       2.71282       1.76117       1.09622      0.540310      0.319456      0.111760     0.0576643     0.0173815    0.00587040    0.00171398   0.000291460
   9  20 3367.6350    3.3049  1.6782 11.0593 -0.0049     -0.537593  0.0739   0.0854   0.1217    0.2829   0.0000      0.648700   432.7409      -17.5554       6.49539       22.8579      -7.70944       2.42045      -5.86779       4.94841     -0.569553       1.42987       1.86757     -0.200993      0.161954      0.117458    -0.0271564   -0.00530064   0.000453704   0.000117839       8.50253       10.2206       9.48713       9.14393       7.69243       6.48583       4.98804       3.35840       2.07288       1.15138      0.648048      0.313165      0.142490     0.0577924     0.0209653    0.00608187    0.00155423   0.000285769
   9  21 3506.1709    2.7729  2.5971 10.6750 -0.0018      0.554121  0.0891   0.0582   0.1601    0.1916   0.0000      0.274700   424.5730      0.200272       15.6331       8.63687       6.31715       1.05782      -6.71981      -2.37041       2.38372      -1.55942     -0.234658     0.0899472     0.0242795   0.000776424     0.0137952    0.00419438    0.00125006   0.000183076       11.2154       14.0035       14.0170       12.6941       10.4739       8.01623       5.78595       3.81576       2.44955       1.45647      0.789188      0.375398      0.179788     0.0710035     0.0258258    0.00784928    0.00200542   0.000342259
   9  22 3645.5293    2.3154  3.6101  9.9351 -0.0024      0.977081  0.1075   0.0410   0.1834    0.1866   0.0000      0.203502   467.3397      -24.6682      -32.8925       28.1549      -10.9315      -10.3023      0.688782       7.83951      -3.03054     -0.821015       3.10303      0.165764     0.0995302      0.114853    0.00436754   -0.00748913    0.00135037   3.87165e-05       12.1252       14.7625       14.9522       13.6810       11.7463       9.31185       6.74599       4.79669       2.94007       1.73944      0.957991      0.483079      0.215631     0.0898976     0.0317335     0.0102562    0.00245537   0.000416563
   9  23 3784.3190    1.9007  5.5098  9.9293  0.0003      0.560326  0.1390   0.0287   0.2669    0.1093   0.0000      0.150676   482.4678       15.7673      -12.6038       7.45738     -0.934653       14.0928       5.37822      0.769611      -4.19092       2.26619      -1.02044     -0.135575      0.105661      0.157006    -0.0204269   -0.00316470   -0.00204542  -0.000311398       15.6934       20.3966       19.5838       18.4888       15.1065       12.2215       8.71947       6.02522       3.80108       2.18075       1.22863      0.589093      0.281244      0.109622     0.0416602     0.0128420    0.00315245   0.000573441
   9  24 3923.7678    1.6394  8.1126  9.4169 -0.0011      0.311505  0.1827   0.0213   0.3268    0.0979   0.0000     0.0925615   437.6441      -57.8101       44.4573       5.04776       1.56605      -2.52152       5.55827       7.34580      -2.34535      -4.45386      -2.46677     -0.853764      0.317186     -0.115211    -0.0564710    0.00227483   0.000269715   0.000928129       20.9683       25.3903       25.5803       23.1043       20.6520       15.4629       11.2780       8.01368       4.88951       3.00732       1.60511      0.807006      0.363517      0.145469     0.0507204     0.0169617    0.00415831   0.000653010
   9  25 4063.2957    1.3953  9.8805  9.2939 -0.0023      0.112294  0.2127   0.0170   0.4003    0.0775   0.0000     0.0815471   421.8624      -30.9968       43.7118       55.3902       37.2002       6.53325       1.18803      -10.8875       9.54899       11.2592      -2.19027      -1.08579     -0.716487    -0.0612767    -0.0658292    -0.0269414   -0.00644114  -0.000285835       23.3604       29.4770       29.3449       26.7525       22.7944       18.1761       13.1237       9.02833       5.76182       3.44082       1.83144      0.934092      0.416087      0.175673     0.0630618     0.0196903    0.00480204   0.000808499
   9  26 4202.5406    1.1613 12.6205  9.2524 -0.0036    0.00953698  0.3008   0.0150   0.5159    0.0692   0.0000     0.0842898   455.3668      -36.4568       14.6807      -4.00163       40.5981      -8.01169       7.34631       11.4134      -14.5584       1.51844       9.00270     -0.417124      -1.70178     -0.247095      0.205172    -0.0684356   -0.00678421   4.98831e-05       30.4563       37.6028       36.4458       34.3855       29.9080       23.6194       17.3290       12.2764       7.63922       4.64417       2.52667       1.23271      0.577291      0.228766     0.0813505     0.0260125    0.00622166    0.00104735
  10  11 2162.9792    0.8087  0.6167  9.0108 -0.0019       5.67976  0.0396   0.0297   0.0670    0.2015   0.0000       1.47881   432.5218       4.52721       20.7186       2.18712      -1.76677       5.65222     -0.410484      0.601538      -1.33781      -1.77851     -0.503407      0.269200    0.00409838    -0.0119606     0.0246666     0.0160523    0.00215680   -0.00116254       4.92933       5.66282       5.47752       5.33407       4.71235       4.11136       3.13213       2.29933       1.59857      0.902369      0.593925      0.309891      0.143693     0.0794071     0.0272150     0.0112999    0.00407928    0.00108082
  10  12 2302.9496    1.0969  0.8158  9.4565 -0.0036       6.91178  0.0492   0.0380   0.0891    0.2357   0.0000       1.33202   434.2140      -5.75763       15.7900       15.6398      -2.69633       1.64341       1.55085      -1.19668      0.622764      0.360646     -0.879985     0.0539313      0.599976     -0.121611     0.0438410     0.0149097   5.22696e-05  -0.000534584       6.25349       6.83895       7.40152       5.97703       6.11196       5.02163       3.56886       2.82503       1.81578       1.10425      0.702130      0.335443      0.177832     0.0827252     0.0310532     0.0120668    0.00432140    0.00127057
  10  14 2578.6255    1.9214  0.9540 10.2816  0.0012       1.48112  0.0577   0.0600   0.0842    0.2965   0.0000       1.20310   430.0569      -4.06537       8.39364       4.14399      -4.79194      -4.63550     -0.348316     -0.240301       1.18631    -0.0327257     -0.100866      0.429936     0.0170408    -0.0261365   -0.00349747     0.0127218    0.00328343   0.000996508       6.20940       6.62845       8.80863       7.10575       5.65756       6.00861       3.97928       2.67298       2.20903       1.22440      0.612336      0.449876      0.220584     0.0792109     0.0411487     0.0194454    0.00637194    0.00168134
  10  15 2716.9441    2.5783  0.8618  9.3049 -0.0030      0.424491  0.0417   0.0817   0.0750    0.9751   0.0000      0.809488   448.7885       13.9040       15.2145       7.21979      -1.08833       4.80165      -8.41621      -1.23987      0.515618     -0.939142     0.0249358     0.0599605      0.171539    -0.0439185    -0.0256919     0.0239912   0.000331722  -0.000495907       5.18608       6.59830       6.31996       6.27520       5.14377       4.05719       3.10761       2.13848       1.41337      0.873284      0.514430      0.283928      0.152339     0.0653594     0.0289936     0.0102826    0.00339508   0.000959962
  10  16 2855.7474    3.2446  0.8478 11.0771 -0.0021       3.59383  0.0502   0.1073   0.0778    0.3365   0.0000       1.05191   437.9173       6.95488       11.8103      -1.91454       2.63773       3.36772       1.07372      -2.25325     -0.936925     -0.196870      0.234436      0.412862     0.0192001     -0.142306     0.0347008   -0.00232831    0.00493870    0.00131904       5.86741       5.73742       6.77153       6.40229       5.43325       4.64705       3.33309       2.48461       1.63723       1.06895      0.713105      0.349789      0.166077     0.0892126     0.0357522     0.0126826    0.00461793    0.00119538
  10  17 2994.4285    3.6961  0.9501 11.1271 -0.0076      0.558501  0.0485   0.1128   0.0805    0.5165   0.0000      0.997635   432.5622       2.37319       1.48023     -0.430547       2.19448       2.54889     -0.846204       3.10371      -2.27716      0.169892     -0.451993    -0.0972281    -0.0571539     0.0156634    -0.0187128    -0.0114957    0.00556520   3.53096e-06       5.46850       6.69544       6.77987       6.40163       5.44697       4.54971       3.49759       2.49848       1.64235       1.10410      0.574866      0.340929      0.174213     0.0725898     0.0352919     0.0137633    0.00421076    0.00132412
  10  18 3132.8684    3.9745  1.0194  9.7940  0.0020      0.308357  0.0512   0.1136   0.0856    1.3657   0.0000      0.872995   436.8953      -10.2248       9.51932       5.50354      -3.51602      -1.96702       2.43092     -0.118105      -1.78580     0.0317279     -0.158674     -0.115541    -0.0267767     0.0372825    -0.0229647   -0.00855023    0.00486108   -0.00134335       5.62422       6.58543       6.53161       6.08897       5.30491       4.49898       3.54250       2.59580       1.73288       1.02822      0.586568      0.325956      0.160144     0.0746369     0.0299156     0.0122601    0.00417768    0.00110797
  10  19 3271.3120    3.6186  1.4716 10.4953 -0.0040      0.991027  0.0610   0.0883   0.1056    0.5604   0.0000      0.569886   443.8651       5.68277       13.1532       8.25528      -6.28146       11.6296       5.27153     -0.353618      -1.49557      0.476492     -0.499216      0.170060      0.232751     0.0216972    -0.0112046   -0.00972209   -0.00396018   -0.00118461       7.81641       8.83889       9.23705       8.98649       7.22929       5.64254       4.42866       3.13331       1.97927       1.24850      0.742501      0.402639      0.203883      0.101180     0.0410598     0.0147535    0.00454304    0.00124794
  10  20 3410.1384    3.2045  2.0554 10.8186 -0.0042       1.13162  0.0713   0.0684   0.1272    0.2172   0.0000      0.398669   433.7405       1.52942       16.1964      -5.62704       4.73762      -4.15863    0.00452250      -3.63211      0.881718     -0.994754     -0.134814     -0.136111     -0.416722      0.184730     0.0153676   -0.00230979   0.000440225   0.000668535       8.09422       9.68222       9.94886       9.47982       8.00737       6.40739       4.80910       3.36618       2.29984       1.43086      0.847003      0.462516      0.236531      0.109741     0.0457494     0.0175261    0.00590692    0.00161321
  10  21 3549.3565    2.6433  3.1332 10.4440 -0.0001       1.22095  0.0928   0.0469   0.1655    0.1459   0.0000      0.253427   434.7218     -0.165806       5.76325       13.9894       8.69887      -1.00306      -13.6970      -1.30718     -0.606844      -1.14184       1.22499     0.0390290     -0.208725    -0.0890114     0.0154385    -0.0271064   -0.00514340    0.00229755       10.1034       12.7036       12.6411       12.2699       10.3523       8.16319       6.08958       4.29503       2.85593       1.88207       1.07294      0.613567      0.303338      0.141936     0.0594056     0.0234298    0.00723444    0.00224839
  10  22 3688.7112    2.1418  4.5877 10.1069 -0.0047      0.872875  0.1167   0.0326   0.2139    0.1083   0.0000      0.169044   468.5881       21.9292       21.8239       25.6551     -0.107811      -8.13767      -17.7198       13.7519       6.37875      -1.60860      -1.18786      0.476871    -0.0770979     0.0539193    -0.0208531    -0.0377041   -0.00223893    0.00330737       12.1955       14.8430       14.5579       14.0867       12.1345       10.2063       7.95637       5.68702       3.85142       2.32865       1.40383      0.746838      0.388884      0.178327     0.0771733     0.0286965    0.00989018    0.00273672
  10  24 3967.7995    1.5458  8.3236  9.4346 -0.0004      0.272186  0.1778   0.0189   0.3164    0.0872   0.0000     0.0899686   452.2179      -51.0801       12.9188       28.8153      -17.5153      -2.45712      -20.7781       4.09372      0.268040    -0.0122687      -5.56882      0.936024     0.0405664     -0.334481    -0.0325136     0.0588385    -0.0184153   -0.00278821       18.0158       22.1911       22.4223       20.7811       18.5103       15.1524       11.6210       8.44724       5.62612       3.54935       2.10605       1.14318      0.575612      0.275258      0.115450     0.0445079     0.0150060    0.00439903
  10  25 4107.6580    1.3066 11.2333  9.3605 -0.0030      0.110396  0.2394   0.0156   0.4258    0.0680   0.0000     0.0765073   426.3535       33.9611       59.5872       24.1446      -17.5436      -8.36865      -31.4175      -4.87011       5.35877      -6.67233      0.503973      0.994094      -2.01740     -0.189751      0.272471     0.0353513    0.00373574    0.00577073       22.4722       28.2236       28.5595       26.8506       24.3826       19.2433       14.8380       10.3188       7.26661       4.66149       2.72528       1.56024      0.750214      0.367317      0.146359     0.0606497     0.0192923    0.00580039
  11  12 2340.0438    1.2544  0.8840  9.1599  0.0011       2.55435  0.0539   0.0380   0.0784    0.3569   0.0000       1.10152   436.8205      -4.76051       8.23303       3.33725       1.42638       1.45771      -1.18249       1.29723     0.0888130     -0.989970     -0.168323     0.0524772      0.143870     0.0615093     0.0379583     0.0166158   -0.00186692   -0.00130876       5.28057       6.53378       5.98406       6.34304       5.45228       4.90868       3.83203       2.58388       2.07415       1.31838      0.848179      0.494637      0.270092      0.128836     0.0655036     0.0251462     0.0108218    0.00361051
  11  13 2478.5551    1.6033  0.8642 10.0201 -0.0007       3.08781  0.0436   0.0501   0.0794    0.2805   0.0000       1.04179   437.9684      -4.78643       3.44121       4.70548      -2.99877      -2.39375      -2.84624       2.53978     -0.864773     -0.132011     -0.374307     -0.256875      0.281671    -0.0148264     0.0483724    -0.0171925  -0.000124057    0.00177513       4.58567       5.31686       5.63870       5.62209       5.00461       4.17714       3.30136       2.27110       1.68147       1.18890      0.754605      0.416113      0.257519      0.123827     0.0531222     0.0261386     0.0109343    0.00370620
  11  14 2616.9340    2.1533  0.9747 10.1789 -0.0030       2.29269  0.0418   0.0646   0.0916    0.4259   0.0000       1.01699   435.6556     -0.307183       6.16118     0.0744531      -4.75764       2.04890    -0.0819503      0.729687       1.51483      0.583977      0.845980      0.264337      0.204273      0.100150     0.0528452     0.0103551    0.00900636   -0.00138377       4.72630       5.69672       5.44083       5.29833       4.74613       3.95792       3.42022       2.54954       1.83394       1.11855      0.677971      0.389010      0.218268      0.119742     0.0504365     0.0250970    0.00879811    0.00329901
  11  16 2895.3908    3.4572  0.8449 10.4398 -0.0020       2.15618  0.0401   0.1092   0.0731    0.5774   0.0000      0.766599   442.3509       2.17816       14.5237       8.29067      -4.27030      -5.13479       1.15564      0.186433      -3.02911       1.48856     -0.294881     -0.227483      0.196047      0.163101     0.0129083     0.0114414   -0.00102007   -0.00469440       4.17120       5.29885       5.16774       5.23073       4.15913       4.00866       2.91262       2.38100       1.66111       1.03704      0.596003      0.378204      0.202684      0.104646     0.0537228     0.0210661    0.00859992    0.00339198
  11  17 3034.4909    3.9707  0.8864 10.9440 -0.0035       1.16787  0.0407   0.1183   0.0764    0.5033   0.0000      0.942921   430.5494      -6.20338       14.0772       12.1120       7.41343      -8.42180      0.357524      -1.16440      -1.61716      -1.49053    -0.0928406     -0.286767      0.393358    -0.0324994     0.0182970    0.00704397   -0.00348350    0.00349803       4.42644       5.66046       5.60098       5.31092       4.66918       3.97297       3.17497       2.18190       1.70194      0.986767      0.672055      0.360054      0.207447      0.104901     0.0468591     0.0220363    0.00835208    0.00336126
  11  18 3173.3744    4.1011  1.0154 11.0134  0.0011      0.235945  0.0460   0.1184   0.0851    0.5142   0.0000      0.917280   439.0997       2.62249       6.98170      -2.66351      0.395165       3.06707       2.84944       1.68915       3.07081      0.721926      0.149431     -0.860347     0.0117530      0.321778    -0.0487088   -0.00446880     0.0141559   -0.00257213       4.98108       6.11944       6.35257       6.11347       5.34071       4.23895       3.24618       2.26764       1.61190       1.07130      0.696062      0.413353      0.217519      0.114474     0.0535028     0.0242041    0.00931348    0.00354030
  11  19 3312.2102    3.5860  1.4499 11.4680 -0.0034      0.745296  0.0639   0.0903   0.0985    0.2416   0.0000      0.606498   427.2514      -3.70577       13.7674      -9.44655      0.256783       3.81902      -5.39297       2.25052      0.767464       1.12719      0.919947     -0.380565      0.543226      0.104390     0.0318926     0.0363650    -0.0164997   -0.00287677       6.07786       7.45663       8.08975       7.25006       6.84865       5.32600       4.40297       3.16664       2.13751       1.47108      0.949728      0.554717      0.287350      0.163108     0.0700749     0.0357332     0.0129733    0.00474036
  11  20 3451.6661    3.0314  2.1847 10.5327  0.0002      0.712076  0.0719   0.0601   0.1190    0.2074   0.0000      0.329363   441.8433      -15.4617       3.08411      -3.45097      -1.78065      -2.23271       3.36907       2.86203      -1.91327      -4.61797       1.51886      0.426795     -0.188433     -0.161046     -0.127542    -0.0114257     0.0118022    0.00357654       7.18426       8.71749       9.04031       8.72488       7.78595       6.39104       4.85829       3.57764       2.56264       1.69356       1.08583      0.634975      0.349258      0.179500     0.0844179     0.0368251     0.0143453    0.00528367
  11  21 3591.2187    2.4978  3.5578 10.2795 -0.0032      0.866564  0.0956   0.0395   0.1681    0.1228   0.0000      0.192644   427.5251      -9.71793       33.1552      -2.10965       5.43433      -6.52035       7.68710       12.5871      0.652355     -0.850135      -1.92863      -1.55835    -0.0982773    -0.0871876     0.0564838    -0.0323397     0.0141228     0.0108144       9.83745       11.6220       11.8206       11.3211       10.0099       8.70311       6.78551       4.86813       3.46597       2.39381       1.42739      0.862254      0.456228      0.230051      0.104817     0.0462863     0.0195470    0.00715532
  11  22 3730.9871    2.0583  5.0774  9.9402 -0.0001      0.718934  0.1239   0.0292   0.2043    0.1067   0.0000      0.135234   419.5164      -5.92926      -8.68091     -0.241363       14.9130       7.35055       4.73416       4.75806      0.759571       3.76845       1.23002      0.559132      0.245183     -0.180141    -0.0285859     0.0196727     0.0289930  -0.000573912       12.2045       15.1524       15.2164       14.7422       13.1023       10.7484       8.41266       6.48196       4.52990       2.88141       1.78016       1.05462      0.589041      0.303485      0.146860     0.0613580     0.0241051    0.00878002
  11  23 3870.9971    1.7100  7.0351  9.5643 -0.0007      0.468010  0.1505   0.0216   0.2676    0.0933   0.0000      0.101764   454.1870     0.0220374       6.20220      -10.5403       15.1631       10.0153      -10.7672       2.08665      -9.67572     -0.231881     -0.202345       2.49910     -0.729559      0.308871     -0.214754      0.119609     0.0102294   -0.00843754       14.3565       17.7183       18.1868       17.2541       15.6529       12.7178       10.0531       7.58606       5.34339       3.49057       2.16332       1.27894      0.719780      0.368882      0.174456     0.0756914     0.0299067     0.0107700
  11  24 4011.3784    1.4765  9.3375  9.3886 -0.0015      0.323736  0.1871   0.0173   0.3446    0.0770   0.0000     0.0818513   467.8266      -61.6090     -0.452352       35.3886      -16.9134      -22.1553       9.77194    -0.0834210       6.94144      -4.70304       1.61107       2.70951     -0.836929     -0.406662     -0.471764      0.147107     0.0304228    0.00517972       16.8075       21.6117       21.2764       21.0852       18.7716       15.6424       12.3437       9.09786       6.54213       4.25051       2.74178       1.62211      0.872527      0.451020      0.221777     0.0935251     0.0368644     0.0135732
  11  25 4150.9689    1.2329 11.5616  9.3489 -0.0044    -0.0228787  0.2362   0.0146   0.4327    0.0645   0.0000     0.0799764   449.4592      -8.06751       30.2638       24.6921      0.112355      -4.84434      -26.8051       18.8582      -8.82746      -4.48658      -2.40185     0.0926169      -1.30001    -0.0991969     -0.122286     0.0837117   -0.00151749     0.0121634       20.5258       25.4739       25.7523       25.1697       21.9772       19.0578       15.0824       11.2736       7.96271       5.37904       3.27784       2.00279       1.06584      0.557064      0.270041      0.115743     0.0475510     0.0173165
  11  27 4431.9329    0.8966 18.3064  9.1461 -0.0004     -0.122225  0.4653   0.0097   0.7382    0.0516   0.0000     0.0936090   445.3528      -24.4140       123.072       16.2770       15.0285       4.27188       51.4679       1.23514      -3.53674       8.45818       9.40384      0.288729      -3.25069      -1.69075      0.186723     -0.152369   -0.00877714     0.0522705       32.1326       39.9012       41.4661       39.9955       35.8021       30.0035       23.7016       18.1587       13.0459       8.35204       5.45750       3.14648       1.81170      0.953559      0.442102      0.203101     0.0758093     0.0283647
  12   8 1805.7908    0.3602  0.3451  8.8462 -0.0066       4.39566  0.0291   0.0193   0.0543    0.0804   0.0000       3.03940   437.4474      -1.77578       9.73870      -1.55754      -5.72180      -3.44604      -1.10487       1.51661      -1.58388    -0.0861452      0.840520      0.148564     0.0153324      0.351705   -0.00400724    -0.0336191    -0.0278371  -0.000647808       3.25711       4.27023       4.18021       4.10345       3.54222       3.10719       2.55993       1.95967       1.45086      0.976594      0.617973      0.349451      0.227907      0.129490     0.0616655     0.0306394     0.0130924    0.00600244
  12   9 1950.0511    0.5000  0.5466  8.6568 -0.0079       8.24044  0.0352   0.0198   0.0699    0.1300   0.0000       1.64369   434.5485      -12.1860       22.7562    -0.0531122     -0.288637       3.43551      -1.06596       2.80212      0.930189      -2.87724      0.589831     -0.441400   -0.00316483    -0.0876627     -0.109818    0.00571219   4.95960e-05   0.000404600       4.46554       5.20394       4.85136       4.64998       4.47354       4.12084       3.31890       2.35483       1.80517       1.38187      0.841790      0.546256      0.292737      0.171135     0.0728801     0.0364932     0.0151779    0.00666726
  12  10 2093.6936    0.7167  0.6336  8.6834 -0.0033       5.35117  0.0362   0.0240   0.0639    0.1656   0.0000       1.28649   442.6044      0.671517       13.4252     0.0274180     -0.350765       1.50488     -0.449915       3.53140      0.441075      0.386007       1.00430      0.160772    -0.0800293     0.0278614     0.0327460     0.0217084    -0.0123062  -0.000558250       3.73186       4.14819       4.90115       4.84677       4.01559       3.38644       2.88846       2.15173       1.41658       1.11366      0.724283      0.392696      0.252819      0.163354     0.0778502     0.0330160     0.0190193    0.00814480
  12  11 2235.9041    0.9268  0.7342  9.1681 -0.0036       3.31477  0.0370   0.0296   0.0714    0.1951   0.0000       1.07556   436.6337       1.07981       10.1816       1.03209      -4.69479       1.82279      -4.46675      0.464173    -0.0684823       1.39536      -1.01164     -0.292021      0.106037      0.175044    -0.0582641   -0.00516252    -0.0130077     0.0128582       4.02217       4.57803       4.78081       4.54856       4.02616       3.73621       3.11915       2.53561       1.86704       1.27532      0.819180      0.432966      0.290028      0.165251     0.0772816     0.0406094     0.0161951    0.00819931
  12  12 2376.3735    1.3324  0.7782  9.5657 -0.0105       3.46286  0.0425   0.0408   0.0664    0.2810   0.0000       1.03210   436.4849       10.2669       5.96181       2.88158       2.28364      0.543328       5.72123      -1.32564     -0.971684    -0.0668647       1.44275      0.437535     -0.546495      0.216015      0.231083     0.0251707    -0.0209517   -0.00778592       4.34378       5.08126       4.80891       4.86684       4.85357       4.02694       3.42146       2.52875       1.90701       1.26019      0.887425      0.544793      0.318492      0.170986     0.0884171     0.0411805     0.0192820    0.00715439
  12  13 2515.5359    1.6753  0.9253 10.2554 -0.0065       1.61232  0.0464   0.0500   0.0817    0.3006   0.0000       1.03823   434.9711      -4.73929       23.1829      -1.73766      -5.91539       5.06451      -2.91704       2.27313      -1.98059      -1.04577      -1.00283     -0.178168      0.307038      0.207619     -0.115552     0.0839047     0.0221200   -0.00533602       4.52784       5.28687       5.76348       5.57921       5.13339       4.14338       3.26879       2.74673       2.06285       1.36073      0.825373      0.525561      0.327602      0.174199      0.106539     0.0477156     0.0218007    0.00777754
  12  14 2654.5749    2.2947  0.9835 10.3359 -0.0060       1.31103  0.0538   0.0673   0.0801    0.4520   0.0000      0.908471   438.1922     -0.308952       9.41760     -0.398981      -4.62021       2.28833      -1.42086     -0.545661      -1.53931       1.63526     -0.682856      0.520563      0.190111    -0.0553499     0.0491365    -0.0523299     0.0238740    0.00310425       4.47102       6.11047       5.67910       5.53088       5.50368       4.56976       3.49267       2.79074       1.75049       1.46106      0.971821      0.591902      0.354970      0.198328     0.0899066     0.0505350     0.0185514    0.00923917
  12  15 2794.4460    3.0713  0.7677 11.2651 -0.0032       1.40248  0.0435   0.0978   0.0677    0.2772   0.0000      0.910071   438.2816       9.83885       10.6300      -6.30838       2.64901       6.71771       1.29761      -2.36901       1.11563       1.45829      0.911607     -0.573072     0.0459293      0.204288      0.119573     0.0290018     0.0140414    0.00943544       4.90193       5.83398       5.82233       6.02857       4.52691       4.11719       3.71021       2.96311       1.89759       1.31240      0.933211      0.528125      0.290032      0.138050     0.0836986     0.0429111     0.0203323    0.00926377
  12  16 2934.3074    3.6994  0.8024 11.1587 -0.0054       1.33643  0.0399   0.1170   0.0713    0.3665   0.0000      0.863867   440.5367      -1.82183       11.0380      0.369353      -2.92292      -3.59330       4.85584      -1.58408       1.96775      -1.57400      0.261553      0.270584     -0.663743     0.0292560    -0.0860016    -0.0429619    -0.0147467   -0.00505483       4.64161       4.48342       5.47896       5.62689       4.41091       3.37648       3.34944       2.50068       1.57759       1.02454      0.788666      0.519533      0.264090      0.137802     0.0794986     0.0452639     0.0231734    0.00957811
  12  17 3073.7745    3.7945  0.8906 11.5559 -0.0076      0.721838  0.0440   0.1115   0.0738    0.3054   0.0000      0.975498   429.5910       6.87926       6.78451       6.40451       2.10027       3.31680       4.27308      0.943662      0.862488      0.892927      0.912732      0.828911     -0.299674      0.228529    -0.0198964    -0.0580571   -0.00357670   -0.00188342       4.75445       5.81851       6.25692       6.27145       5.28829       4.38153       3.54030       2.37723       1.67877       1.20384      0.832350      0.539658      0.293852      0.162727     0.0798498     0.0422458     0.0182076    0.00806356
  12  18 3213.1219    3.9502  1.1271 11.4210 -0.0048      0.555069  0.0579   0.1026   0.0863    0.4119   0.0000      0.918009   446.5488       5.16124       18.2375       3.86282      -1.61047      -2.72771      -4.48439       3.90164      0.837235     -0.885128      0.788264      0.715414      0.364974     -0.162297     0.0163076     0.0174526    -0.0155044    -0.0100666       5.11891       6.30758       6.76382       6.46324       5.54259       4.64181       4.40286       3.06653       2.33023       1.59669      0.998056      0.614770      0.362944      0.177684     0.0970203     0.0504525     0.0231416    0.00952498
  12  19 3352.5341    3.3947  1.5861 11.3541 -0.0019      0.367090  0.0615   0.0774   0.1104    0.2108   0.0000      0.634610   433.8510       10.7024       7.07532      -3.03226      -3.89765      -5.85265       5.41047     -0.608259     -0.534376      -1.20226       1.33623      0.621194    -0.0694787      0.129241      0.194382     0.0475517  -0.000785374   -0.00834828       5.23674       6.00831       6.58208       6.48335       5.81979       4.79805       4.06582       3.16417       2.25988       1.49856       1.03662      0.650372      0.368341      0.198844      0.108856     0.0549830     0.0252035     0.0102266
  12  20 3492.3273    2.8706  2.6554 10.4307 -0.0007      0.475642  0.0762   0.0486   0.1332    0.1559   0.0000      0.260962   429.5428      -16.1712      -4.48605       12.8032      -4.90721       1.19139      -7.76003      -1.10737       3.53982    -0.0577752      0.872390     -0.495930      0.315094     -0.377721     0.0202766     0.0413279    0.00112418   -0.00245851       7.30267       8.95458       9.35022       8.88744       8.16887       6.85729       5.44507       4.09550       3.06964       2.04086       1.31313      0.845053      0.477816      0.268690      0.137536     0.0699573     0.0283536     0.0122653
  12  21 3632.3838    2.3244  3.8284 10.0271 -0.0003      0.463762  0.0898   0.0339   0.1720    0.1123   0.0000      0.157981   430.5966      -6.69636       11.2500       10.8854      -1.31095      -7.65646      -9.04737     -0.326852       2.89858       4.14968      -1.31138       1.27569      0.170141     0.0177066     0.0621686    -0.0443717   -0.00118518    -0.0102220       8.32421       10.3555       10.5009       10.0993       9.45333       7.77187       6.59348       4.88733       3.67561       2.53692       1.59084       1.01630      0.595582      0.318656      0.169478     0.0850108     0.0345212     0.0150157
  12  22 3772.9623    1.9575  5.5254  9.8881 -0.0030      0.757022  0.1228   0.0255   0.2116    0.0880   0.0000      0.114335   414.3661      -2.69841       28.0953      -5.35022      -6.95554      -23.7926      -10.9644       7.43735      0.861527      -5.31537     -0.635434       2.08483     -0.391207     -0.202217     -0.106760     0.0499036      0.135038    -0.0232288       10.9772       14.0133       13.9745       13.3625       12.0973       10.6356       8.82803       6.72939       4.99528       3.38116       2.17480       1.34568      0.767433      0.422747      0.216082      0.106982     0.0461069     0.0196394
  12  23 3913.3285    1.6369  7.5492  9.5106 -0.0017      0.549378  0.1517   0.0193   0.2713    0.0848   0.0000     0.0949414   422.4773       4.98840       15.2650       10.7684       16.4809      0.787815      -3.95724      -8.42470      -5.75580      0.883129      0.673203       3.69492      -1.21893      0.277919      0.255442      0.182597    -0.0201247   -0.00269912       13.1520       16.5565       17.0604       16.6479       15.2820       12.4157       10.4184       7.81622       5.76699       3.96387       2.56782       1.60835      0.936326      0.530255      0.273765      0.131030     0.0607885     0.0243763
  12  24 4053.5256    1.3886  9.3577  9.5018 -0.0010      0.192308  0.1842   0.0162   0.3362    0.0674   0.0000     0.0827871   417.1782      -28.7531      -4.43607       12.2756       12.1136       18.0525      -5.73620       3.93995       1.20289      -4.78674       6.24880      0.477367     -0.110387      0.349798     0.0699441    -0.0774277     0.0720254    -0.0120062       15.4435       19.2751       20.3035       19.5061       17.8167       14.8422       12.2667       9.30325       6.83700       4.68171       3.11042       1.95147       1.13393      0.633883      0.330843      0.162110     0.0725956     0.0303312
  12  25 4194.2977    1.1476 12.0364  9.3952  0.0003      0.137083  0.2498   0.0135   0.4487    0.0581   0.0000     0.0828470   417.6397      -21.3806       39.7096      -7.67790      -19.7827      -20.4359    -0.0530200       10.1915      -12.9176      -9.14928       6.02799     -0.700491      0.151884     -0.672926      0.181636     -0.110738      0.119070     0.0139610       18.9081       24.1826       24.3327       24.6085       22.0821       18.6678       15.6144       12.0465       8.90859       6.16207       3.96930       2.53691       1.47379      0.828998      0.437085      0.211059     0.0959609     0.0386237
  12  27 4475.4522    0.8258 18.7520  9.1135 -0.0005    -0.0851379  0.4886   0.0086   0.7277    0.0493   0.0000     0.0982618   428.1751       4.87348       91.8144       14.7902       53.3181      0.289036      -35.2860       19.0315      -5.36390     -0.796256      -2.05581       1.44850      -2.17204      0.208551       1.25556       1.06924     -0.152094    -0.0486014       30.1297       38.5405       39.0137       38.7402       34.6516       30.8162       24.3495       18.9020       13.7188       9.79389       6.51708       4.12005       2.43511       1.33640      0.700091      0.337631      0.148770     0.0622415
  13   9 1983.9233    0.5675  0.4846  8.6856 -0.0097       11.5308  0.0322   0.0239   0.0615    0.1160   0.0000       1.72150   436.4788      -6.45669       12.1105      -2.96364      -9.62232      -6.30908     -0.165897      -1.84946      -1.76992      0.495269       1.37849     -0.225116     -0.431610    -0.0559055     -0.130166    -0.0168966    -0.0206594     0.0103936       4.11712       4.69601       4.57003       4.26508       4.61187       4.17571       3.04485       2.16700       1.46046       1.10255      0.986850      0.623377      0.393442      0.231788      0.114655     0.0529605     0.0225002     0.0106629
  13  10 2128.5720    0.7659  0.6609  9.0410 -0.0013       6.53818  0.0332   0.0253   0.0694    0.1571   0.0000       1.29739   435.0344       5.91875       9.76395      -5.96690      0.876069       3.11559      0.174694      -2.44724       1.04282       1.14024      -1.17534     -0.238989      0.186193     0.0789333     0.0118267     0.0591562    -0.0440739     0.0144124       3.28779       4.38643       4.23982       4.29575       3.73936       3.24602       2.99155       2.24562       1.79234       1.16695      0.863033      0.477419      0.304022      0.180570     0.0930111     0.0526173     0.0238636     0.0108375
  13  11 2271.1910    1.0317  0.9162  8.5274 -0.0037       3.95720  0.0405   0.0281   0.0719    0.3288   0.0000      0.874617   434.4866      -2.99103       10.0600       4.94884       2.46666      0.322398       2.11632      -1.10018      0.157227       1.33417      0.194291      0.277490     -0.194493     -0.160337    -0.0180932     -0.115557     0.0403621    0.00596415       3.96108       4.54881       4.73059       4.85948       4.46838       3.81120       3.11953       2.43080       1.86892       1.26400      0.892466      0.618253      0.385270      0.210745      0.111131     0.0628812     0.0324821     0.0155489
  13  12 2411.9671    1.3906  0.9730  9.7883 -0.0072       5.19019  0.0498   0.0387   0.0755    0.2283   0.0000       1.02908   440.1116       7.47166       13.2430       6.31286       1.20474      0.665985      -2.02876      -3.90032       2.49170       1.87760       1.13819     -0.149700    0.00436195    -0.0642517     -0.104093    -0.0747306     0.0501437    -0.0212349       4.14968       5.30515       5.61069       5.89053       4.70699       4.38806       3.63889       2.76226       1.92657       1.59282      0.993030      0.585248      0.395796      0.243438      0.124412     0.0659627     0.0336887     0.0152741
  13  13 2551.6984    2.0569  0.8580  9.6395 -0.0041       1.66860  0.0406   0.0586   0.0686    0.5301   0.0000      0.846223   437.3562      0.938731       16.7535      -2.07514      -3.19415       3.44624       4.19854      -2.13049      -1.54611      0.961693       1.76947     -0.594513     -0.169667      0.232803     0.0334781    -0.0384937     0.0160076    0.00764327       3.73182       4.63872       4.88053       4.42766       4.18692       3.71182       3.01112       2.61746       1.99443       1.37748      0.909126      0.518642      0.341400      0.195840      0.113933     0.0610443     0.0279451     0.0126693
  13  14 2691.7163    2.4271  0.8563 10.8081 -0.0033       2.54266  0.0416   0.0704   0.0703    0.3040   0.0000      0.990704   438.8579      -2.88405       15.8742       4.37976      0.572193      -2.21229      0.256268       1.77856     -0.154687     -0.720929      0.452383      0.648083      0.307005     0.0605112      0.142552     0.0404469    0.00264772    0.00926745       3.64614       5.04924       4.75675       4.82227       4.54076       3.69241       3.35422       2.37815       1.97870       1.30687      0.907109      0.610843      0.361798      0.219086      0.114176     0.0625455     0.0290522     0.0136880
  13  15 2832.0895    3.1033  0.8356 10.8058 -0.0046      0.251477  0.0392   0.0886   0.0673    0.4177   0.0000      0.898923   437.4088      -2.83424       20.5701       2.81228      -5.65221      -4.23334      0.579889       2.85711      -1.37829     -0.934867     -0.210311      -1.27087     -0.261935     0.0276033     -0.194220     0.0459092     0.0200501    -0.0264770       3.57346       5.08817       5.14199       5.17915       4.65497       3.67369       3.17865       2.18014       1.74518       1.19126      0.816823      0.540016      0.311317      0.201841      0.107206     0.0575726     0.0255695     0.0135747
  13  16 2972.5728    3.6370  0.8397 11.5023 -0.0022      0.841026  0.0379   0.1042   0.0667    0.2948   0.0000      0.761195   432.6550      0.914992       14.5813       6.73049     -0.956747       5.53003       2.07654      -1.37865    -0.0973731     -0.977323     -0.285616    -0.0279856     -0.667925      0.278224     0.0313660     0.0936991  -0.000184058   -0.00837174       3.55823       4.54994       4.54999       4.51612       3.99582       3.45227       3.03751       2.39229       1.72792       1.25486      0.858151      0.531730      0.331059      0.188957      0.102615     0.0544120     0.0260547     0.0125457
  13  17 3112.5438    3.9801  0.9474 11.5694 -0.0042       2.61554  0.0411   0.1140   0.0774    0.3236   0.0000      0.923776   439.2458       2.39489       8.70020      0.502767      -6.70936      -3.40401      -4.47095       3.20695      -1.74987      -1.19399      0.309417      0.291359    -0.0749787     0.0361584     -0.118995     0.0404128    -0.0217105    0.00130661       4.27518       5.02380       4.89918       4.65010       4.29347       3.76480       3.37776       2.82601       2.16392       1.50682      0.947646      0.599578      0.359056      0.197967      0.108262     0.0613862     0.0292331     0.0127004
  13  18 3252.2436    3.8769  1.3645 11.0206 -0.0037      0.544106  0.0584   0.0879   0.0858    0.3816   0.0000      0.705544   437.0019      -4.74516       19.1594       1.72945      -9.62585       6.09000      -3.52427       1.16125       3.20338       4.22317       1.16705      0.320242     -0.184458    0.00183768    -0.0255966     0.0193795     0.0693311    0.00678404       5.02776       6.12375       6.25797       5.61756       5.10812       4.82613       4.29435       3.46977       2.77246       1.92135       1.21097      0.778025      0.440460      0.260989      0.143954     0.0752976     0.0358348     0.0176701
  13  19 3392.2896    3.1557  1.9730 11.1107 -0.0031      0.860627  0.0611   0.0610   0.1158    0.1579   0.0000      0.405996   441.7483       1.82463       12.4780      -3.96169      -14.8543      -1.98851       2.07463      -1.66638       4.01400     -0.528366      0.699952     -0.281283     0.0223610      0.189071    -0.0233646    -0.0223581   -0.00219849    -0.0381001       5.18346       6.51152       6.65226       6.63176       6.12360       5.24199       4.36939       3.44713       2.59423       1.76423       1.26438      0.838326      0.513253      0.283163      0.161017     0.0827090     0.0425670     0.0206511
  13  20 3532.4237    2.7805  2.7132 10.5289 -0.0026      0.448165  0.0740   0.0452   0.1300    0.1320   0.0000      0.251937   435.2626      -4.07769     -0.582800      -5.96195       1.32914      -5.68891       5.69019       5.27750      -3.01002      -1.76305      -1.53681      -1.54188      0.168951     0.0810162     -0.244696     0.0378003    -0.0736659     0.0257466       6.52442       7.92306       8.48456       8.10931       7.69440       6.51474       5.24577       4.22148       3.12515       2.30176       1.46293      0.989298      0.598953      0.355309      0.201078      0.105345     0.0505553     0.0239199
  13  21 3673.1630    2.2328  4.1638 10.0409 -0.0016      0.459977  0.0945   0.0308   0.1718    0.0980   0.0000      0.146007   439.3891       4.28056       21.1049      -6.53923       13.2576      -2.50728       4.35942      -2.11798      -2.45321      -3.04298      0.331986      -1.54031     -0.538368     0.0931327     0.0692729      0.280866    -0.0750827     0.0286663       7.83510       9.84757       9.90607       9.91966       9.30190       8.24509       6.68170       5.01377       3.80188       2.74944       1.95418       1.27644      0.810277      0.472430      0.245023      0.137149     0.0621510     0.0289182
  13  22 3813.9372    1.8463  6.1555  9.8464 -0.0011      0.540921  0.1278   0.0221   0.2221    0.0750   0.0000      0.101965   455.7895      -29.1554       14.7598      -10.4448      -1.29655       23.6771      -6.82559      -11.5339      -4.16627       3.80730     -0.916491      0.394157      0.522471      0.143575     -0.715978     -0.466486    -0.0112000     0.0785384       9.86024       12.4804       13.3809       12.9809       12.0463       10.3868       8.64564       6.94234       5.11852       3.73407       2.54891       1.62988       1.03359      0.601604      0.341546      0.180109     0.0863358     0.0414810
  13  23 3954.7365    1.5846  8.5000  9.4974 -0.0019      0.410541  0.1618   0.0176   0.2849    0.0762   0.0000     0.0835687   406.2969       3.66954       10.2541       35.1237      -6.47212      -8.42756       5.61817       13.1822       10.6392       3.23313       2.98226      -2.74848      0.254583     -0.508458     -0.153608     0.0387621     0.0295166    -0.0557283       12.6868       15.6159       16.5764       16.2614       15.1964       12.9616       10.8428       8.50603       6.16869       4.65969       3.08147       2.05696       1.26636      0.749182      0.412358      0.217684      0.106055     0.0491593
  13  24 4094.8604    1.2918 10.9525  9.4024 -0.0032     0.0880234  0.2093   0.0142   0.3777    0.0635   0.0000     0.0780060   446.9982       9.67432      -28.7912       4.96145       50.7267       19.1828      -4.26119       2.57306      -9.31059      0.414616       5.17797     -0.103276      -1.15302     -0.772833      0.582092      0.140861     0.0294412     0.0244150       15.6604       19.6725       20.6256       19.8040       18.2787       16.2168       13.5297       10.7548       8.23612       5.74356       4.04190       2.51071       1.59905      0.913534      0.516147      0.265461      0.129669     0.0598713
  13  25 4236.5187    1.1325 14.4821  9.2384 -0.0023     0.0465360  0.3001   0.0117   0.4884    0.0583   0.0000     0.0758377   439.4302      -8.34831       7.17862       7.21216       15.6356      0.662277      -1.98729      -26.2314      -10.2150     0.0924351       4.05163       2.84278       2.29775      -1.11792      0.385563     -0.156726      0.216718     0.0289262       19.4590       25.2010       25.8264       26.0582       24.3563       20.2821       17.4956       13.7525       10.5479       7.33444       5.19688       3.31408       2.09234       1.19798      0.692058      0.354974      0.177484     0.0839161
  13  26 4376.8804    0.9110 15.2983  9.2236 -0.0044     -0.192464  0.3535   0.0100   0.5711    0.0502   0.0000     0.0895067   434.9341      -2.41716       56.9473      -30.6629       10.6276     -0.123258       13.6040      -9.85646      -29.1287       4.05395       7.51789     -0.658228      -3.77759      -1.54975     0.0463270     -0.149157      0.397340     0.0161327       21.8865       28.6947       30.1340       29.4130       27.7411       23.3575       19.9348       15.6788       11.6826       8.62869       5.80382       3.80830       2.40542       1.38196      0.790391      0.408520      0.198716     0.0920960
  14   9 2017.0776    0.6115  0.5057  8.7999 -0.0101       7.75613  0.0278   0.0243   0.0571    0.1281   0.0000       1.56613   437.6054       1.77275       21.0210      -1.89628     -0.953726      0.202740       1.39822      -1.72040      -1.70078     -0.202188       1.60514     -0.512442     -0.151248    -0.0926987     0.0990532     0.0119007    -0.0555171    -0.0427684       2.65896       3.38829       3.35387       3.50517       3.31627       2.91202       2.38405       1.79043       1.42317      0.964758      0.810975      0.514789      0.334288      0.197179      0.130134     0.0678618     0.0320154     0.0179560
  14  10 2162.5917    0.8334  0.7205  8.6703 -0.0020       5.58675  0.0365   0.0256   0.0698    0.2078   0.0000       1.04414   438.3118      -2.59274       18.3174       5.94847     -0.364193      -2.42649      -4.03386       3.00221      0.298607      -1.57817    -0.0890745      0.333726     -0.241298     -0.206858     -0.149808     0.0505797    -0.0220977     0.0220755       3.91741       3.91249       4.02515       4.12538       4.06374       3.88090       3.33263       2.48261       1.70168       1.32189       1.06158      0.788677      0.533032      0.292436      0.167372     0.0834440     0.0449688     0.0208519
  14  11 2305.7302    1.1408  0.7598  9.4593 -0.0069       3.60591  0.0351   0.0336   0.0661    0.1859   0.0000      0.997233   442.3206      -5.29877       12.7389      -2.03005       7.98851     -0.415006      -2.96586      -2.16479       1.50820      0.825780     -0.233640     -0.921404     -0.417488     0.0398466     0.0453218     0.0195530    0.00236437   0.000426258       3.08060       3.51101       4.02709       3.77009       3.67447       3.45073       2.69067       2.12234       1.79066       1.31430      0.850791      0.625990      0.359714      0.243651      0.144088     0.0788581     0.0458097     0.0210314
  14  12 2446.7487    1.5885  0.8923  9.5085 -0.0033       2.19424  0.0384   0.0418   0.0684    0.2873   0.0000      0.815425   442.0752     -0.608132       8.49232       3.68351     -0.616039      -1.47940      -2.36255      0.713468      -1.40233      0.116257     -0.812900     -0.889389      0.114764      0.325897    -0.0503504      0.121548     0.0911416     0.0168884       3.47836       4.17440       4.70702       4.60327       4.46598       3.69969       3.12069       2.39915       1.84605       1.33091      0.896069      0.666754      0.481007      0.259809      0.136299     0.0840650     0.0478654     0.0245811
  14  13 2587.3077    1.9818  1.0023 10.2254 -0.0034       2.07274  0.0409   0.0505   0.0815    0.2749   0.0000      0.869640   435.8546       2.50338       13.6522      -9.31948       1.08779       3.19341       5.04958      -2.98036      0.463153      0.628783     -0.415428      0.468728      0.815923     -0.263607      0.260046     0.0279411    -0.0340727   -0.00769172       3.69065       4.68331       4.91630       5.04796       4.51992       3.88803       3.23856       2.51917       1.93433       1.42583      0.993523      0.631761      0.399769      0.255603      0.152502     0.0852074     0.0434363     0.0213647
  14  14 2728.1631    2.5125  0.8702 11.0994 -0.0049       2.27025  0.0365   0.0712   0.0710    0.2401   0.0000      0.917618   443.7631      0.258151       12.6458       2.49709      -2.09578       6.93352       1.20976      -8.00720      -1.85054       1.88761     -0.685948     -0.714877      0.224620     -0.129940     -0.197343     0.0326238    -0.0198909    -0.0110757       3.14009       3.76485       3.89766       4.02205       3.69465       3.17401       2.79072       2.35499       1.74438       1.32760      0.916074      0.617470      0.396164      0.251266      0.136024     0.0796347     0.0429161     0.0223008
  14  15 2869.1726    3.2365  0.9057 10.8723 -0.0065       1.47699  0.0416   0.0857   0.0676    0.4909   0.0000      0.979137   432.9765       6.06623       9.31168     -0.964782      0.602311       3.53805     -0.962588      -4.85629       1.71759     -0.892827    -0.0320000    -0.0469806     -0.516889     -0.206364      0.263871    -0.0694074    -0.0135727    0.00991072       3.62751       4.62100       4.73467       5.12465       4.29028       4.03845       3.26739       2.51372       1.78741       1.42173      0.987920      0.640623      0.420172      0.271070      0.157569     0.0851001     0.0438115     0.0219311
  14  16 3010.0663    3.7140  1.0053 11.3247 -0.0093      0.135693  0.0457   0.1004   0.0752    0.4752   0.0000      0.901744   438.1560       6.13871       8.19673       4.67446      0.928594       4.24165      -2.84569     -0.981734     -0.277600      0.290845      0.265787      0.752517      0.538819     -0.410421    -0.0357486    -0.0781462    -0.0296309   -0.00982046       3.41946       4.42970       4.53987       4.69612       4.08730       3.71721       3.06332       2.57392       1.96891       1.32588       1.01322      0.695446      0.451198      0.268644      0.148231     0.0822281     0.0470408     0.0238035
  14  17 3150.5270    3.9770  1.0664 11.7215 -0.0021       1.96188  0.0455   0.1032   0.0815    0.3400   0.0000      0.833856   433.1815       3.83222       10.3737       10.4904      -4.87961       6.33507     -0.183961      0.140602    -0.0187687      -1.86428    0.00571139     0.0504745      0.275564      0.104035     -0.168361    -0.0170614    0.00589040     0.0458046       3.94406       4.94285       5.02444       5.43327       4.68634       4.21710       3.22764       2.72965       1.92275       1.45388       1.00227      0.708363      0.457092      0.277562      0.158099     0.0894201     0.0462666     0.0239657
  14  18 3290.8041    3.6417  1.5694 11.1397 -0.0019      0.631689  0.0576   0.0764   0.0934    0.2717   0.0000      0.558406   438.0994      -13.3441       8.08823       2.13165       11.4621      -2.94601      -3.42196      0.489531       2.61649     -0.422647      0.392651     -0.159465      0.617810      0.251418     0.0612623     0.0678182      0.100088     0.0336612       4.40206       5.46915       5.73254       5.95302       5.50823       4.62465       4.19321       3.05306       2.30935       1.75400       1.24007      0.851986      0.540323      0.344110      0.202825      0.104417     0.0601829     0.0286912
  14  19 3431.3089    3.0859  2.1258 10.9631 -0.0012      0.787073  0.0639   0.0559   0.1119    0.1559   0.0000      0.342209   437.0232      -9.96726       4.01223      0.225893      -3.79904      -4.40308       1.76361       1.29196       1.71058     -0.795642      0.912971       3.02711     -0.699622     0.0566849      0.142090   -0.00575848    -0.0382772     0.0154449       4.87421       6.45256       6.57026       6.51956       6.06329       5.34176       4.55522       3.63199       2.79843       2.09019       1.42896      0.982656      0.629911      0.380883      0.215974      0.116692     0.0664935     0.0310190
  14  20 3572.2600    2.4944  3.4694 10.3533 -0.0013      0.534884  0.0843   0.0358   0.1460    0.1100   0.0000      0.194220   440.0233      -1.72234       20.8618       1.97824       6.08148       7.35091     -0.479032      -3.91973       1.46249      -2.15954      -1.92725     -0.145295       1.49675      0.366225     -0.377472     0.0286140    -0.0321280    -0.0486942       6.76302       8.38180       8.54732       8.59712       7.96289       7.25888       5.83257       4.99406       3.67930       2.73061       1.90391       1.35646      0.831674      0.518893      0.298529      0.164285     0.0853302     0.0434370
  14  21 3713.1410    2.0949  4.7904  9.9849 -0.0007      0.435213  0.1027   0.0265   0.1793    0.0909   0.0000      0.125277   440.6113      -24.4495       24.8532      -5.20309      -5.60846      -20.8865       10.9336      -1.99380       1.84293       5.67937      -1.96152       1.51901     -0.892819     -0.842401     0.0233778     -0.129841    -0.0265660    -0.0444709       7.74803       10.2152       10.7738       10.4997       9.86103       8.36530       7.43765       5.71970       4.64588       3.27649       2.30444       1.56269      0.989017      0.602260      0.350509      0.201413      0.100058     0.0524875
  14  22 3854.5441    1.7600  6.6397  9.7465 -0.0013      0.475826  0.1274   0.0201   0.2347    0.0763   0.0000     0.0916771   432.4788      -22.9749       34.3405       5.94984      -1.07950      -18.1943       3.26668       13.6065       5.01536       2.92382      -1.20258      -1.42826      -1.21616      0.118401     -0.354441      0.250223    -0.0522222     -0.108440       9.65418       12.3120       12.6068       12.8698       11.6788       10.5448       9.00215       7.27793       5.68393       4.12270       2.98049       1.93993       1.25265      0.772428      0.455664      0.246345      0.133739     0.0644047
  14  23 3995.4617    1.4953  8.9970  9.4848  0.0003      0.389360  0.1634   0.0158   0.2960    0.0675   0.0000     0.0786953   439.2103       11.6159       28.2161      -2.88951      -13.1010       17.5376       3.03152      -6.56438       15.6605       3.42910       1.78573       1.11862      0.561938       1.96682      0.185369      0.203238    -0.0919025     0.0644570       11.6783       14.9545       15.7278       15.6381       14.6020       13.0550       10.6095       8.77083       6.82849       4.97321       3.51155       2.33497       1.50099      0.943146      0.542185      0.307316      0.162289     0.0802962
  14  24 4136.4972    1.2941 11.4021  9.3394 -0.0005      0.137560  0.2089   0.0135   0.3732    0.0632   0.0000     0.0714852   464.5741      -21.3075      -5.01654       6.31387       27.5412       19.9383     -0.366673      -2.66942       9.00640       2.50428      -1.76068     -0.234180      -3.34715     -0.249836      0.134509     -0.289949     -0.385702      0.252992       14.3536       18.3716       19.1375       18.8636       18.4223       15.7669       13.4486       10.5836       8.39939       6.15235       4.38615       2.93941       1.90928       1.17970      0.699863      0.387397      0.201364      0.100083
  14  25 4278.2595    1.0745 14.9850  9.2767 -0.0003     0.0971234  0.3078   0.0105   0.5012    0.0524   0.0000     0.0762617   406.1628       31.9948       20.4596      0.853849       36.6695       24.2616      -17.2927      -9.98333      -1.01701       5.98378       1.69759       4.06098      0.677603      -2.05469      0.236208      0.387578     -0.568530      0.232824       18.3541       23.8115       25.2219       25.2893       23.7494       20.4483       17.1490       14.0017       10.8066       7.83932       5.62400       3.80008       2.45962       1.51623      0.905495      0.495376      0.267208      0.132015
  14  26 4419.7109    0.9127 17.8468  9.1520 -0.0009      0.114994  0.3997   0.0085   0.6092    0.0474   0.0000     0.0893481   458.7461      -42.0611       32.1945      -51.4074       33.8755       6.28940       5.21482       4.77862      -8.66720       10.7460       3.73147      -7.20091      0.818022       4.33112     -0.203995     -0.466480    -0.0846360      0.115712       22.0475       28.0539       30.0459       29.3351       28.1603       24.4036       21.0531       16.3985       12.8720       9.55662       6.74766       4.69818       3.01663       1.89237       1.10041      0.617055      0.316357      0.159545
  15  10 2195.9148    0.9241  0.7050  8.9900 -0.0017       6.39679  0.0326   0.0263   0.0604    0.1831   0.0000       1.05926   436.7662       3.70524       12.7538       1.82223      0.503753      -5.45403       1.68337      0.303901     -0.537754     -0.262950      0.480163      0.337499     -0.125450      0.218930     0.0298013     0.0609368    -0.0247342   -0.00242660       2.89453       3.35872       3.91558       3.61518       3.53253       3.13576       2.54338       2.26344       1.71765       1.24510      0.949539      0.622158      0.454974      0.271447      0.162202     0.0923813     0.0550442     0.0300636
  15  11 2339.5312    1.1556  0.9554  9.3008 -0.0000       4.13872  0.0433   0.0296   0.0720    0.2243   0.0000      0.968124   439.4243      -4.86814       3.25135     -0.305998      -2.71774      -4.24704      0.401174      -1.81135      0.120625      0.218992    -0.0944348    -0.0924158     0.0784086     -0.239498      0.476749     0.0791946    -0.0562895     0.0260592       3.31196       4.23892       4.09886       4.32470       4.06891       3.74024       3.15609       2.64945       1.87403       1.61188       1.08056      0.810773      0.513262      0.352365      0.209328      0.119410     0.0663547     0.0363646
  15  12 2481.0862    1.6991  1.0049  9.4910 -0.0028       2.31480  0.0407   0.0405   0.0743    0.3168   0.0000      0.790061   438.3669       2.89030       13.0757       2.32181      -10.3763       4.03259       2.31767       1.46139     -0.103677       1.27776      -1.92247     -0.890797      0.443535     -0.252079    -0.0131820     0.0102917     0.0194042    -0.0184421       3.10333       4.06206       4.09808       4.29202       3.81813       3.46316       3.09154       2.35753       1.95855       1.42707       1.07655      0.707882      0.483972      0.296630      0.180757      0.108101     0.0601318     0.0298197
  15  13 2622.3863    2.1235  0.9663 10.6024 -0.0025       3.02811  0.0394   0.0546   0.0732    0.2309   0.0000      0.901769   438.0432      -5.59027       12.7088      0.358899      -2.53589     -0.186097      0.435622      -2.39926      -2.96446       1.53929      0.424445     -0.307981     -0.523577    -0.0875590    -0.0583828     0.0539451    -0.0647594   -0.00950449       3.02595       4.13566       4.07069       4.34578       3.88413       3.49081       3.09111       2.40601       1.96932       1.36222       1.10654      0.692107      0.494566      0.302740      0.189836      0.109662     0.0583244     0.0307313
  15  15 2905.7897    3.3072  0.7770 11.8074 -0.0020       1.29616  0.0336   0.0928   0.0627    0.2001   0.0000      0.809688   436.6021      -2.95721       16.3697       4.67374     0.0928377       4.36498     -0.159777     -0.178011       3.28361      -1.64080     -0.520257      0.734555      0.104755    -0.0367331     0.0182169    0.00512713    -0.0396643     0.0266356       2.78547       3.72611       3.96089       4.11832       3.81233       3.16111       2.86069       2.07167       1.72634       1.13395      0.958770      0.608319      0.414037      0.271806      0.165916     0.0972656     0.0518517     0.0286199
  15  16 3047.1228    3.7638  0.9160 11.8086 -0.0079       3.60613  0.0417   0.1009   0.0687    0.2951   0.0000       1.02974   440.6290      -2.90682       8.92868      -3.73858       5.54474       5.75357      0.851904       1.87220      -3.26303       1.74146      0.791482     -0.564203      0.319987      0.247826     0.0203300     0.0303180     0.0395241    -0.0441385       3.65142       4.46912       4.45128       4.11604       3.67162       3.48432       3.20778       2.88685       2.51323       1.89159       1.29559      0.832944      0.536975      0.300766      0.200474      0.110243     0.0623369     0.0311105
  15  17 3187.9597    3.8666  1.2426 10.8174 -0.0055     -0.286112  0.0440   0.0899   0.0852    0.6587   0.0000      0.777599   438.8179      -5.75955       8.21425       4.02460    -0.0881785       1.31515       3.57654      -2.20394      0.304226       3.32012     -0.789071      0.248153      0.197707     -0.363586     -0.114740    -0.0561597     0.0318399     0.0284138       3.34027       4.25803       4.31498       4.33885       3.87989       3.66926       3.12426       2.73851       2.17766       1.66954       1.12834      0.821115      0.528945      0.328572      0.199857      0.115744     0.0642852     0.0342698
  15  18 3328.8081    3.4643  1.4470 11.3390 -0.0077      0.426747  0.0516   0.0751   0.0906    0.2798   0.0000      0.496687   431.2011       2.73267       15.8468       8.09946      -8.61771       6.29413       6.97251       3.44638      -1.86004       1.81772     -0.653724     -0.712376      -1.68752      0.682516     -0.116464     -0.462176     0.0369887   0.000453961       3.77614       4.84218       5.16789       5.21620       4.60807       4.19135       3.77132       2.97380       2.41442       1.81533       1.31979      0.902917      0.582514      0.389142      0.227028      0.137918     0.0730445     0.0391877
  15  19 3470.0038    2.8794  2.3259 10.6136 -0.0077      0.509890  0.0647   0.0482   0.1148    0.1866   0.0000      0.268801   435.6723       1.29663       13.2015       11.6637     -0.932794      -5.85788     -0.588946      -4.39856       1.72098     -0.832876     -0.787330      0.314087     -0.871055      0.372643     -0.366601     -0.391242     0.0469290    -0.0929977       4.95816       6.19704       6.70874       6.72898       6.28027       5.56838       4.71926       3.70181       3.02882       2.21567       1.60966       1.12650      0.733030      0.484720      0.292973      0.170032     0.0966777     0.0534551
  15  20 3611.2067    2.3669  3.5138 10.3641 -0.0006      0.737079  0.0860   0.0331   0.1451    0.1160   0.0000      0.185321   432.7285      -2.51612       4.18733       3.63350       7.86230       1.60088       3.38202      -1.22081      -1.30714      -5.84248     -0.220257      -1.06393      -1.12907     -0.384417      0.366644      0.266750    0.00436514    0.00625661       6.46392       8.01421       8.30783       8.49661       8.05522       7.11569       6.11857       4.79904       3.88308       2.89540       2.09506       1.46685      0.977560      0.625967      0.383289      0.223254      0.124490     0.0655812
  15  21 3752.7663    2.0446  5.2936  9.8447 -0.0002      0.566249  0.1035   0.0238   0.1871    0.0881   0.0000      0.111025   438.5489      -9.74709       3.40571      -7.37527       7.17761       11.2536      -3.77478       8.44212       1.22330      -5.12448      0.360996       1.44432     -0.752174      -1.13044      0.508969     -0.402198     -0.234387    -0.0640907       7.54299       9.61042       10.2747       10.1754       9.62853       8.66786       7.32624       5.97415       4.62474       3.51162       2.53714       1.77795       1.18547      0.749142      0.464055      0.268751      0.148284     0.0770599
  15  22 3894.3090    1.7244  7.5571  9.5217 -0.0005      0.455314  0.1326   0.0180   0.2443    0.0766   0.0000     0.0792888   437.8453     0.0781222      -5.62306      -2.56974      -11.0896       17.2935       7.05702       1.77860      -1.48367       7.85103       4.05188     -0.444075     -0.142062      0.515817      0.559945    -0.0711676      0.169745    -0.0592277       9.32148       11.8627       12.6654       12.6017       11.7663       10.8061       9.09935       7.51464       5.87484       4.46599       3.17726       2.27995       1.50492      0.988366      0.583845      0.334857      0.190489      0.101077
  15  23 4035.6471    1.4182 10.0075  9.5152  0.0004      0.220804  0.1782   0.0146   0.3204    0.0597   0.0000     0.0726665   440.3326       13.2752       20.7097       15.6452      -5.68703      -20.9233      -3.42267      -26.6169      -6.94468       10.1983      -1.14550      -2.72776      -3.19116     0.0478505     0.0435924    -0.0922387      0.414418      0.295242       11.7656       15.2438       15.7366       16.2656       15.0385       13.4968       11.5191       9.62494       7.62672       5.75832       4.07659       2.89631       1.94079       1.19836      0.746825      0.443095      0.238470      0.127972
  15  24 4177.4138    1.1926 12.4799  9.2771  0.0011      0.207971  0.2287   0.0121   0.4127    0.0623   0.0000     0.0757132   452.3912      -13.9660       20.2026       32.7664       17.5340       9.75525       7.45508       20.2954      0.750467      -9.99494      -2.93179     -0.210595    -0.0790321      0.564642     -0.333864     0.0370179      0.245445      0.296314       14.2566       18.1606       18.6881       18.9041       17.9287       16.4230       14.0083       11.6021       9.13753       7.05647       5.06607       3.56720       2.36314       1.51674      0.931562      0.541889      0.299101      0.156996
  16   9 2081.6267    0.6770  0.6325  8.6718 -0.0061       5.45306  0.0302   0.0204   0.0534    0.1651   0.0000       1.08732   438.4960      0.677245       12.2999       7.75022      -2.44343       1.83613      -2.86891       1.25987       4.23464     -0.610248     -0.481989      0.598426      0.630266    -0.0164498    0.00829804     0.0964730     -0.115554    -0.0694034       2.43269       2.88215       3.17028       3.31874       3.17650       2.85089       2.40219       1.89039       1.78749       1.24176      0.874656      0.685230      0.457825      0.291003      0.189456      0.123624     0.0672096     0.0408292
  16  11 2372.6655    1.3000  0.9153  9.5142 -0.0015       4.10702  0.0382   0.0320   0.0692    0.2078   0.0000      0.960061   443.8623       1.37756       12.3499       6.65848      -1.76768      -3.90899      -4.41457      0.620261      0.177506      0.660447     -0.298711       1.33653     -0.143670    -0.0274214     0.0561076     0.0984234    -0.0209888    -0.0286037       2.90211       3.29503       3.53296       3.86284       3.60768       3.08522       2.89741       2.42242       1.82912       1.32470       1.00021      0.829393      0.554120      0.359712      0.240491      0.140460     0.0828484     0.0433153
  16  14 2799.4999    2.8674  0.8881 11.1238 -0.0017       2.03550  0.0338   0.0723   0.0676    0.2067   0.0000      0.895375   437.7953       2.36710       16.0115     -0.179074      -1.89751      0.196914       2.45136     -0.480251     -0.746103      -1.50241       1.64913      0.594751      0.145975      0.527588     0.0501646     -0.149124     0.0145809     0.0542648       2.67598       3.32846       3.49684       3.71233       3.43380       3.03827       2.61819       2.23958       1.72349       1.24230       1.01567      0.731913      0.464374      0.302061      0.207632      0.130776     0.0722683     0.0393513
  16  15 2941.7364    3.6121  0.8490 11.4129 -0.0028       1.00647  0.0355   0.0941   0.0641    0.2631   0.0000      0.783297   436.7629      0.231200       12.0311       4.33117      -1.11785      -2.49115     -0.653966       3.74225      -2.89591     -0.795489       1.13293     -0.814214     0.0347454      0.176794    -0.0120891    -0.0407759    -0.0481146    -0.0603273       2.79725       3.94289       4.18068       4.34004       4.00417       3.48424       3.00468       2.21553       1.86718       1.25943      0.968611      0.695457      0.440104      0.294901      0.192424      0.117772     0.0669447     0.0373005
  16  16 3083.5255    3.7343  0.9252 11.8320 -0.0034       2.10235  0.0523   0.1016   0.0692    0.2986   0.0000      0.986068   444.5741      -4.15070       26.8857       6.02749      -4.47052      -3.09724      0.360447     -0.808604      -1.50179       1.42630      -1.13429     -0.263796     -0.978115      0.643201     -0.294153     0.0703968    -0.0891661    -0.0152525       4.62460       5.89206       5.74771       4.50729       3.38258       3.58466       3.83455       3.94407       3.51695       2.79329       1.95087       1.28340      0.818218      0.473677      0.265604      0.144311     0.0805261     0.0422958
  16  17 3224.8486    3.9803  1.2513 10.9978 -0.0023      0.104624  0.0474   0.0883   0.0822    0.5407   0.0000      0.718455   441.0074      0.669472       12.4444       3.09002      -4.18484       9.69985       1.39666     -0.441557      0.647320     -0.800016      -1.58038      -1.00645      0.221676    -0.0457567     -0.489554    -0.0326594     0.0357082    -0.0359203       3.70107       4.84344       5.14211       5.33569       4.74206       4.17791       3.57045       2.91915       2.40392       1.77673       1.30305      0.877972      0.599323      0.385847      0.234783      0.144716     0.0838976     0.0478014
  16  18 3366.3327    3.3407  1.8817 11.0981 -0.0065       1.11552  0.0603   0.0635   0.0995    0.2658   0.0000      0.386455   439.5028       7.92427       11.3173       10.5491      -5.99184       1.09857       1.78926       5.70737      -2.64407      -2.78836       1.97750     -0.730132     -0.356972      0.120995      0.142837     -0.316107    -0.0470234      0.106387       4.06314       5.07317       5.42085       5.38337       5.21474       4.62418       4.01879       3.48195       2.70558       2.17148       1.64486       1.09360      0.736589      0.507909      0.320239      0.193395      0.112339     0.0652563
  16  19 3507.9550    2.7672  2.7968 10.5229 -0.0021      0.670202  0.0721   0.0424   0.1223    0.1775   0.0000      0.222426   439.9457      -4.30413       2.17419       3.21952      -3.70256      -3.20098      -3.50930      -2.86907       6.79973       1.68313      -2.88489      -2.03247      0.937620      0.357284     -0.115712    -0.0444674     -0.211450    -0.0184154       5.16923       6.68004       7.05678       7.21678       6.75696       6.08174       5.23805       4.37775       3.49531       2.64234       1.99213       1.41435      0.952429      0.627042      0.390393      0.240292      0.144005     0.0750928
  16  20 3649.8749    2.2974  4.1546 10.1558 -0.0018      0.757772  0.0901   0.0292   0.1576    0.1035   0.0000      0.145028   441.0008       4.23031       7.84909       5.45349      -5.68940      0.807625      -9.44789       6.49527       3.99654      0.489404      -3.14988       1.28242     -0.800175      0.393993      0.293019     0.0402027    -0.0506303     -0.433857       6.12421       7.88270       8.48758       8.36847       8.03723       7.31070       6.28411       5.21499       4.18906       3.14075       2.34809       1.73040       1.14725      0.762021      0.490723      0.291733      0.171164     0.0950508
  16  21 3791.7661    1.9179  5.9040  9.7850 -0.0008      0.418796  0.1113   0.0213   0.1976    0.0820   0.0000     0.0987109   438.2482      -13.2445       6.99487       10.5059      -4.14494      -8.15616       13.4524      -2.59063       4.71437       1.78183      0.656620     -0.330430      0.597917     -0.713163       1.02507     -0.130088     -0.217537     0.0867186       7.26580       9.73394       10.0349       10.1835       9.73592       8.92454       7.68651       6.42003       5.08419       3.90757       2.93511       2.09505       1.43258      0.962655      0.595657      0.363793      0.210839      0.115149
  16  22 3933.6818    1.6196  8.3987  9.4402 -0.0009      0.340474  0.1422   0.0158   0.2590    0.0699   0.0000     0.0712099   430.8540      -4.80118      0.746280      -14.7537      -9.42825       5.00824      -7.07035      -6.57420       2.31238       4.35034       3.06718     0.0139451       3.84248     -0.644154      0.367312     -0.464224     -0.115151     -0.161230       9.03309       11.7694       12.3976       12.8113       11.9564       10.8509       9.45393       7.99573       6.34807       4.92543       3.62821       2.59978       1.79812       1.18170      0.755483      0.448061      0.263361      0.146320
  16  23 4075.6721    1.3616 10.1669  9.3859 -0.0016      0.247754  0.1720   0.0132   0.3249    0.0610   0.0000     0.0693935   456.2705      -30.0531      0.164507      -25.3058       3.45280       26.5549       4.82613      -17.4072      0.483171      0.693741       7.55364      0.426867      -3.34830      -1.50490      0.945983     -0.624696      0.170880      0.140549       10.7190       13.7722       14.4555       14.8642       14.4390       12.7867       11.1538       9.25289       7.45954       5.77260       4.27019       3.08296       2.13298       1.40684      0.891162      0.558032      0.315671      0.179204
  16  24 4217.8414    1.1750 14.3089  9.2530 -0.0013      0.251145  0.2694   0.0104   0.4349    0.0547   0.0000     0.0702117   425.3934      -14.2728       21.1930       46.1589       7.14694      -2.76893     -0.274417       12.2158       10.7584       1.45972       1.59860       2.40340       1.51003     -0.280028     -0.483550     -0.848274      0.326253    -0.0952988       14.6187       18.6790       20.0185       20.0351       19.4176       17.8588       15.0296       12.6193       10.1284       8.06441       5.87974       4.26134       2.88428       1.89298       1.23913      0.753051      0.446482      0.247543
  16  25 4360.5194    0.9266 16.0655  9.3122 -0.0073      0.177718  0.3486   0.0086   0.5380    0.0442   0.0000     0.0918726   424.6762      -12.2548       15.3419       25.9996       28.6540      -23.5541       9.82526       26.8225      -21.5715      -1.72493      -3.07606       1.25996       2.14074     -0.987365      -2.12727      -1.43224     -0.148970      0.200838       17.5475       22.4425       23.9403       23.9338       23.0889       20.6966       18.2432       15.1905       12.4944       9.67647       7.13113       5.13017       3.52960       2.35680       1.50579      0.900507      0.524276      0.298824
  17  10 2260.4193    0.9988  0.8726  9.1003 -0.0013       5.51854  0.0357   0.0243   0.0635    0.1854   0.0000      0.920882   436.2841     -0.343274       11.0979       1.94350      -10.6546      -3.35229       1.64697      0.743200     -0.179665     -0.178675      0.412402     -0.482677     -0.343798     -0.470247     -0.149627     0.0369904     0.0281267     0.0476583       2.69828       3.42561       3.59040       3.25742       3.48018       3.21923       2.96550       2.36356       1.77479       1.43387       1.03809      0.841783      0.619588      0.405559      0.271390      0.172399      0.104935     0.0581957
  17  11 2405.0417    1.4223  1.0547  9.1864 -0.0010       3.04701  0.0398   0.0321   0.0711    0.3095   0.0000      0.816913   441.3131      -1.42356       11.4824      -1.58097      -3.06411      -4.77667      -2.94125      -3.45172       2.49740      -1.32844     -0.100737      0.445433     -0.480216      0.331838     -0.322783      0.138438     -0.106561     0.0431183       2.64638       3.10552       3.67526       3.76896       3.43499       3.09620       2.87415       2.40642       1.87733       1.45635       1.12654      0.799894      0.602532      0.386969      0.266468      0.172535     0.0949865     0.0558025
  17  12 2548.0874    1.9016  0.9839 10.1769 -0.0035       2.01918  0.0384   0.0442   0.0659    0.2449   0.0000      0.787433   436.2828      -3.49502       3.07788       3.49403      -1.64856       1.75458      -4.05966       2.55016       1.95144      0.811109      0.223494     -0.233632    -0.0604960     -0.158679    -0.0606070    -0.0538182     0.0221200   -0.00487362       2.61488       3.20719       3.63693       3.54933       3.54206       3.27676       2.82953       2.36386       1.83708       1.47201       1.11626      0.807621      0.604701      0.404751      0.252451      0.168376      0.114119     0.0591567
  17  13 2691.1100    2.4024  0.9457 10.2891 -0.0040       2.76550  0.0351   0.0553   0.0640    0.2948   0.0000      0.720599   440.4151      -1.94930       10.4937      -2.78324      -8.50057      -5.77728       3.06653      -1.58245      -1.09500      -1.59762      0.159997      0.407488     -0.521015      0.219757     0.0403130    -0.0910494     0.0536356     0.0411234       2.50755       3.12067       3.36552       3.39279       3.22452       2.87986       2.53369       2.30761       1.85153       1.46017       1.15659      0.792845      0.555065      0.363772      0.249491      0.148272     0.0907844     0.0525114
  17  14 2834.3094    3.0870  0.8653 10.8299 -0.0038       1.76137  0.0309   0.0774   0.0637    0.2703   0.0000      0.775182   437.7251      -2.86700       11.5313      -2.52298     -0.136196      -8.31302      -7.65567      -3.03040       3.29657      0.774768     -0.673199     -0.514770      0.235992    -0.0569323      0.213314      0.115198     0.0995047     0.0547196       2.30710       2.90937       3.15847       3.21828       3.08813       2.72526       2.51385       1.97829       1.63598       1.21791      0.947730      0.679680      0.481095      0.327180      0.219051      0.139123     0.0801289     0.0478360
  17  15 2977.2254    3.5168  0.9846 11.4135 -0.0064       1.67530  0.0362   0.0826   0.0685    0.2568   0.0000      0.750230   439.7725      0.660174       13.5865       4.41892      -12.0017     -0.838035       3.32420      0.171338       3.55683     -0.203448      -1.13691       1.20899     -0.481798    -0.0476425     0.0699612     -0.100508     0.0461208     -0.153832       2.43702       3.17318       3.19952       3.42997       3.26826       2.94226       2.64434       2.29103       1.80827       1.46652       1.06557      0.808994      0.562014      0.391888      0.252513      0.156510     0.0951223     0.0551671
  17  16 3119.2977    3.8826  1.0633 11.4008 -0.0069      0.973910  0.0406   0.0917   0.0727    0.3873   0.0000      0.733155   438.5712       1.75358       14.2355     -0.316182     -0.325962       6.57582     -0.459995      -2.37546       1.35317      0.618854      0.617113     -0.695811     -0.169938      0.105886      0.146963      0.303090    -0.0278233    -0.0590226       3.39161       4.40584       5.01597       5.23588       4.80888       4.22045       3.50902       2.64729       2.09208       1.64993       1.20014      0.788310      0.573708      0.377324      0.246136      0.164329      0.104440     0.0582145
  17  17 3261.4492    3.6620  1.3073 11.7362  0.0002       2.80495  0.0504   0.0827   0.0844    0.2629   0.0000      0.701514   440.5481       5.26987       10.8132       4.66720       4.14567       1.58218       3.36041      -1.68825       4.10822     -0.243887     -0.825836      0.844170     -0.443603      0.164868      0.117951     -0.100395    -0.0111066    -0.0334518       3.08679       4.02823       4.32110       4.48031       4.10227       3.90228       3.37607       2.83207       2.29261       1.71280       1.29227       1.00062      0.692549      0.486554      0.311548      0.204859      0.115576     0.0673360
  17  18 3403.4608    3.2251  2.0282 10.9537 -0.0013       1.21302  0.0573   0.0582   0.1063    0.2367   0.0000      0.385327   442.8229       3.32556       11.4533      0.583391      -1.46631       4.54277      -1.53122       2.83410      0.770199     -0.162317      -2.01278     -0.408989      0.852091      0.103422     -0.572339     0.0478641     -0.288472      0.128487       3.77718       4.60498       4.86200       4.99372       5.03079       4.43136       3.88082       3.27991       2.68890       2.10051       1.58260       1.15989      0.837210      0.572947      0.374086      0.235514      0.144426     0.0849983
  17  19 3545.5392    2.6700  3.3180 10.2707 -0.0017      0.695043  0.0756   0.0366   0.1326    0.1557   0.0000      0.177024   434.7170       3.02258       9.21276       5.01032     -0.596612       5.58354      0.808023      -1.36919     0.0656158      -4.34618      0.498887       2.41951      0.459491     -0.988319      0.404222      0.497048     -0.168723     -0.201276       4.91888       6.39933       6.64839       6.82710       6.51489       5.90132       5.38180       4.42556       3.69121       2.87080       2.14280       1.58393       1.16081      0.761352      0.489649      0.316017      0.192130      0.110686
  17  20 3687.9247    2.2225  4.8645  9.9124 -0.0002      0.563685  0.0919   0.0257   0.1726    0.0993   0.0000      0.112913   436.2069      -3.31947       10.1565       1.91373       4.29751       2.19853      -7.52255       5.96514      -7.92627      -1.29725       1.36602      0.491894       1.88113       1.92789     0.0865074     -0.458195     -0.267522     -0.107469       6.04287       7.76343       8.09628       8.22284       7.81163       7.26179       6.48983       5.57942       4.46450       3.54425       2.61617       1.97869       1.39302      0.961976      0.615672      0.381861      0.231140      0.132645
  17  21 3829.9632    1.8323  6.5225  9.7060 -0.0014      0.279768  0.1154   0.0189   0.2091    0.0721   0.0000     0.0867131   440.7447      -18.2876       20.1971      -1.05910      0.988239       1.85083      -1.59445       7.14783      -8.75471       4.36828       3.51754     -0.851241      -1.33199      -1.90495     -0.606486      0.223918      0.447573    0.00806954       7.37662       9.27941       9.87215       9.77791       9.44429       8.86787       7.83782       6.73501       5.42943       4.35057       3.25002       2.40301       1.71080       1.16028      0.757780      0.470085      0.284453      0.165090
  17  22 3972.6206    1.5609  8.9850  9.4089 -0.0011      0.297369  0.1469   0.0145   0.2703    0.0624   0.0000     0.0664420   438.2822      -23.3594       32.2140      -4.62392      -17.3361      -12.0814       2.79421      -10.2343       11.2225  -0.000224663      -2.10103      -4.64480       4.11479      -1.30076     -0.329356     -0.429030      0.306607      0.104430       8.75798       11.3930       12.0971       12.3976       11.8811       10.8833       9.60025       8.07203       6.50625       5.18164       3.88940       2.87210       1.99755       1.38986      0.915494      0.561930      0.341595      0.198988
  17  23 4115.4760    1.2948 11.6192  9.3313 -0.0020      0.386325  0.1989   0.0119   0.3527    0.0558   0.0000     0.0680320   429.5649      -13.4290       56.9281       13.5561      -13.2474       17.1137       6.53217       7.34090      -8.56140       11.5657       4.71770      -5.11446      -2.05235      0.405872      -1.78441    -0.0956539     -0.987207     -0.213018       10.9276       14.2729       14.9183       15.5883       14.5584       13.7698       11.8584       10.3799       8.39147       6.62225       5.00505       3.73608       2.58302       1.80034       1.15266      0.734668      0.439611      0.254189
  17  24 4257.8675    1.1028 15.2312  9.2325 -0.0017      0.226806  0.2846   0.0092   0.4567    0.0490   0.0000     0.0776040   451.2810      -21.3503       26.0198       22.1515      -40.3723      -14.9161       41.5543       4.75921      -6.14400      -12.1565       12.7598      -2.05236     -0.796080      0.907531      0.721831     -0.192155      0.182152      0.128356       14.0298       17.8724       19.2051       19.4272       18.9122       17.3460       15.4239       13.0373       10.4332       8.48811       6.38192       4.72352       3.29768       2.29652       1.49484      0.948401      0.569067      0.335622
  18   8 1992.9001    0.5722  0.5761  8.7734 -0.0051       7.65898  0.0272   0.0178   0.0523    0.1016   0.0000       1.36689   437.0763       1.87785       14.6189      0.580983      0.255294      -4.31273     -0.320302    -0.0527484       1.25374       1.33367      0.747635     -0.604872     -0.100457      0.311117     -0.264064     0.0935249      0.139299    -0.0662156       1.88517       2.36302       2.62307       2.80650       2.38952       2.45585       2.18057       1.86327       1.40734       1.24755      0.870473      0.659520      0.512881      0.355014      0.237381      0.151830     0.0991606     0.0576915
  18   9 2143.8116    0.8181  0.6521  8.9916 -0.0035       8.24689  0.0287   0.0224   0.0524    0.1410   0.0000       1.14985   436.4869     -0.154808       17.5995     -0.490361      -4.02475     0.0143052       2.16414      -1.24520      0.265171       1.79085      0.306187      0.378752      0.135710     -0.296011      0.272585      0.301148     0.0304943    -0.0169582       1.87411       2.43921       2.72266       2.88379       2.60442       2.48950       2.26382       1.81928       1.49981       1.25357      0.928530      0.657199      0.504668      0.374467      0.245485      0.158290     0.0947014     0.0545539
  18  10 2291.6968    1.0790  0.9395  9.0729 -0.0015       2.48657  0.0340   0.0256   0.0707    0.2217   0.0000      0.855749   440.2391      -5.36706       15.7962      0.921944      0.619811      -1.20672       2.09255       2.74603      0.352964      -3.33717       1.39246      -1.36442      0.167213   0.000823454      0.374323     0.0936203     0.0234318    -0.0455899       2.45325       3.07824       3.53245       3.66426       3.47324       3.09272       2.78112       2.25577       1.76898       1.45509       1.08821      0.828344      0.548180      0.395408      0.274557      0.181214      0.107217     0.0668356
  18  11 2436.9141    1.5006  1.0996  8.1386 -0.0031       2.95197  0.0407   0.0321   0.0708    0.9422   0.0000      0.714822   433.0988      -1.12358       9.66034      0.560773      -2.30211      -2.64317      0.668562       1.46728       1.42898     -0.317417      0.604856      0.354368     -0.350984      -1.00515     0.0645658     0.0344281    -0.0355431    -0.0433077       2.83738       3.28577       3.40532       3.70943       3.60285       3.34970       2.95640       2.52522       2.00453       1.47404       1.17487      0.928530      0.702563      0.473561      0.312295      0.204242      0.132798     0.0816281
  18  12 2580.9073    1.9881  0.9452 10.5048 -0.0027       3.12050  0.0359   0.0478   0.0663    0.1891   0.0000      0.847371   435.0653      0.223162       15.8949       2.07640       3.81405      -6.46190    -0.0160763     -0.648736       2.07845      0.702244      0.923044      0.895078     -0.563194     -0.511267    -0.0493867    -0.0925766    -0.0342890    0.00211051       2.40238       2.74406       2.92442       3.35041       3.15208       2.77411       2.45558       2.21799       1.81441       1.42275       1.10991      0.824505      0.616861      0.408552      0.291812      0.177484      0.120198     0.0737496
  18  13 2724.7054    2.5190  0.9544 10.6291 -0.0017       1.43244  0.0353   0.0565   0.0624    0.2429   0.0000      0.779491   436.0346      -3.05962       9.69094      -1.93564       4.02881       1.11708       4.04448     -0.321514      -1.50259       1.93146      0.230057      0.298282      0.193026    -0.0859708      0.294158     -0.174191      0.178130     0.0269506       2.32222       2.84291       2.97264       2.99297       2.94218       2.70015       2.56397       2.21820       1.80621       1.40884       1.11261      0.855910      0.612430      0.441859      0.295895      0.194211      0.118768     0.0704623
  18  14 2868.6642    3.4678  0.7778 10.0135 -0.0025       1.63696  0.0308   0.0848   0.0541    0.6135   0.0000      0.652503   438.0898     -0.740412       11.3462      -2.25158       4.01641      -2.50062       1.11405       1.23959     -0.795599      0.422015      0.388283      -1.38384      0.182166     -0.193335    0.00778995      0.118093    -0.0546836     0.0274016       2.31579       2.92139       3.27822       3.16599       3.04782       3.10123       2.49339       1.96479       1.72199       1.26891       1.01166      0.772748      0.509777      0.367070      0.238637      0.160478     0.0992740     0.0647852
  18  15 3012.1305    3.8375  0.9163 11.4196 -0.0018       1.40623  0.0319   0.0889   0.0648    0.2630   0.0000      0.716637   437.4101       4.27440       14.3362       4.62006     -0.566442     -0.457407      -2.29486       1.32461     -0.374503    -0.0218354      0.475211    -0.0538340     -0.372203      0.618973      0.277737     -0.205051    -0.0273069   -0.00851074       2.10435       2.58197       2.88207       2.99584       2.81033       2.60515       2.34916       1.95332       1.72975       1.32457      0.955316      0.762577      0.560278      0.387416      0.277201      0.161428      0.105084     0.0613742
  18  16 3154.9220    3.8451  1.2790 11.3670 -0.0045       2.45405  0.0462   0.0762   0.0740    0.2514   0.0000      0.613996   436.9194      -3.00850       16.0416       4.10134      -5.51893      -7.11131       3.17744     -0.322773      -1.94276       1.19587       1.46509      0.268830      0.114857    -0.0291176      0.578798      0.198089    0.00426354     0.0221009       2.79371       3.90133       4.13417       4.25820       4.09043       3.64246       3.38977       2.58315       2.31192       1.67478       1.33304       1.00131      0.699314      0.513191      0.319323      0.220551      0.130091     0.0801780
  18  17 3297.3418    3.5127  1.4457 11.5565 -0.0039       1.16929  0.0510   0.0715   0.0831    0.2192   0.0000      0.638693   437.0761       1.45700       16.0254      -5.73259      -1.48471       2.20521       3.88557       2.76700       1.98783       2.68401       1.78060      0.383955      0.696068     -0.804348     -0.621462     -0.113372     -0.130355    -0.0308612       3.08153       3.91475       4.08922       4.25709       4.04791       3.80168       3.34163       2.81118       2.46583       1.87274       1.51796       1.09292      0.774185      0.542294      0.367485      0.239417      0.145332     0.0900230
  18  18 3439.9153    3.0145  2.2443 10.7629  0.0004      0.598275  0.0590   0.0484   0.1068    0.2003   0.0000      0.337749   434.6314       2.19935      -2.50686       7.46030       3.19107      -2.18157     -0.822369       3.93298     -0.733057       1.95366      -1.28795     -0.182292     -0.706625     -0.502423      0.554534     -0.211272      0.212617     0.0484183       3.58423       4.54458       4.94456       4.97366       4.85384       4.56077       4.05866       3.39569       2.79466       2.11177       1.69982       1.26319      0.943925      0.647739      0.458549      0.291721      0.182783      0.107143
  18  19 3582.5263    2.5221  3.5737 10.2471 -0.0002      0.160650  0.0775   0.0322   0.1373    0.1338   0.0000      0.157779   440.6934      -2.00182       10.0200       1.65389      -4.46024      -6.15232       4.35668       7.43462       1.11415      -1.43154      0.999650      -2.50244     -0.237158     -0.121731      0.658098      0.695906      0.217710    -0.0209193       4.57266       6.00184       6.10190       6.54047       6.14136       5.99927       5.05384       4.35936       3.71055       3.00473       2.30294       1.74879       1.20596      0.862582      0.571746      0.381997      0.234094      0.144553
  18  20 3725.3932    2.1002  4.9980  9.8706 -0.0010      0.536773  0.0982   0.0232   0.1668    0.0948   0.0000      0.105821   439.4655       6.77932       22.1010      -2.31402       3.49142      -5.88556       7.11516       4.23369       10.5111      -1.59733      0.977294       4.01642      0.794625      0.742396      0.448762     0.0554776    -0.0818018    -0.0196360       5.72853       7.54858       7.69811       8.47886       8.06121       7.39407       6.49704       5.49985       4.59397       3.60421       2.81346       2.05921       1.50749       1.05140      0.692267      0.472900      0.283828      0.176926
  18  21 3868.2517    1.7777  7.4329  9.4691  0.0000      0.289111  0.1228   0.0165   0.2197    0.0704   0.0000     0.0728495   430.3030       9.20547       7.78949      -3.95077      -1.19852      -4.70222       3.70793       1.21825       4.20376       2.90667     -0.449901       2.30202      -1.46187      0.477037      0.575430      0.450807    -0.0267950      0.162385       7.33407       9.50429       9.94064       10.4642       10.0620       9.44639       8.21482       6.98426       5.72745       4.68730       3.54715       2.65711       1.90122       1.35582      0.901558      0.587295      0.369008      0.222915
  18  22 4011.1509    1.4834  9.8197  9.3049 -0.0003      0.296759  0.1596   0.0130   0.2813    0.0607   0.0000     0.0651264   459.5649      -1.04022       10.0888       6.95806       6.38720     -0.733616       4.81429       4.91935       5.02561      -3.60756      -3.57846       2.49758       1.12152      -1.85088      0.359614      0.452949      0.837462    -0.0258810       8.79024       11.3948       12.2813       12.6493       12.3375       11.3080       10.1096       8.48829       6.88458       5.71760       4.36613       3.24839       2.28958       1.63376       1.11954      0.712802      0.447636      0.270621
  18  23 4153.8504    1.2740 12.9215  9.2414 -0.0008      0.176296  0.2158   0.0106   0.3724    0.0545   0.0000     0.0647220   450.2613      -25.3095       26.7834      -25.4835       2.21808       4.93579       13.0568      -9.77844       2.04368       10.1996      -1.15821     -0.640605      0.197659      0.766075       1.32879     0.0356235      -1.15737      0.169110       10.9830       14.3114       15.4129       15.6082       15.2102       13.9310       12.7981       10.7169       8.93422       7.06393       5.45014       4.15887       3.00494       2.09348       1.41810      0.933872      0.562791      0.344594
  18  24 4296.9503    1.0624 15.0720  9.2253  0.0001      0.126503  0.2832   0.0087   0.4527    0.0471   0.0000     0.0756608   419.9125       4.38197      -2.58908       6.81708       10.7429       29.6554      -1.29657      -28.3898       18.2728       7.37093      -3.09332      -3.78137     -0.993302      0.817821      0.222678      0.312684     -0.412300      0.252784       13.2244       17.0226       18.4612       18.8993       18.1903       17.0638       15.0564       13.0675       10.6719       8.62801       6.69743       5.06675       3.61313       2.54788       1.70802       1.14008      0.690282      0.424607
  19   6 1709.3899    0.2849  0.3068  8.7837 -0.0064       10.5744  0.0222   0.0124   0.0403    0.0568   0.0000       3.76896   438.4872      -1.48493       15.9943      -1.01547      -1.98762      0.139625       1.60853    -0.0998001     0.0869870     -0.279791     -0.838356     -0.226151     -0.218409     0.0170438    -0.0993780    -0.0865503     0.0905252     0.0494092       1.76751       2.01616       2.19951       2.12453       2.23917       2.08872       1.61390       1.68203       1.40325       1.19404      0.941863      0.626338      0.557964      0.342744      0.276242      0.184571     0.0991599     0.0727459
  19   7 1867.2924    0.4299  0.4333  8.7388 -0.0045       5.83232  0.0257   0.0159   0.0513    0.0787   0.0000       1.92647   440.2297      -2.08601       14.4407       1.71717      -4.14421    -0.0735143       1.27508     -0.552258     -0.136756     -0.206491       1.39193     -0.642790     -0.482683     -0.212433      0.349729      0.103647    -0.0576131     0.0114696       2.03799       2.31210       2.36886       2.83711       2.87128       2.33924       1.99015       1.73833       1.69795       1.51833       1.01404      0.626712      0.596320      0.507935      0.306738      0.142352      0.124540     0.0723766
  19   8 2021.8154    0.6060  0.5843  8.9683 -0.0039       6.84105  0.0283   0.0175   0.0471    0.1002   0.0000       1.28561   436.4114      -1.65071       17.1960     -0.603657     -0.560730       2.24099      0.973262    -0.0803403      -2.00256     -0.210265    -0.0473779     -0.248770       1.15924    -0.0190616     -0.590636    -0.0746428      0.214936    -0.0553664       1.88998       2.38880       2.54727       2.72341       2.50944       2.37750       2.13481       1.89486       1.56694       1.27236      0.970046      0.772360      0.593689      0.375780      0.295402      0.183841      0.120844     0.0792603
  19   9 2173.8691    0.8526  0.6811  9.1007 -0.0046       6.37210  0.0309   0.0224   0.0510    0.1317   0.0000       1.11875   437.7389      -2.74149       16.1766       1.26205      -4.91820     -0.330857       1.86722      -2.65069       1.09240      0.796890     -0.462326       1.72300     0.0798457     -0.227065    -0.0250749    -0.0527375      0.106487     0.0813022       1.92409       2.74890       2.58625       2.80439       2.74445       2.47392       2.43097       1.86538       1.63190       1.34842       1.11440      0.850123      0.562926      0.417425      0.291534      0.177473      0.125817     0.0839992
  19  10 2322.3782    1.2122  0.8639  9.3971 -0.0017       3.69686  0.0319   0.0280   0.0599    0.1846   0.0000      0.819188   441.3508       1.93067       10.5818      0.764228      -4.50791     -0.472285      0.251215      0.164780     -0.836043      0.597798      0.507386      0.354197      0.820163     -0.937379   -0.00383466     -0.110618      0.272050     0.0100054       2.18942       2.82509       3.01343       3.11725       2.94292       2.61873       2.39525       2.10832       1.80358       1.48685       1.16682      0.857925      0.610719      0.450450      0.307142      0.193648      0.122406     0.0758812
  19  11 2468.2122    1.6580  1.0826  8.5634 -0.0049       4.09068  0.0381   0.0345   0.0684    0.7789   0.0000      0.718678   438.2348       5.19142       9.33744       1.83184      -2.53412       1.88757      -1.88940      -2.26737      -2.72909      -2.37679      0.432070     -0.110202      0.408482       1.02029      0.276676      0.264961      0.148659     0.0840709       2.35515       2.77042       3.15019       3.20138       3.10646       2.83174       2.46984       2.25539       1.97416       1.59047       1.24929      0.967703      0.675615      0.485226      0.311717      0.219108      0.136414     0.0904424
  19  12 2613.1184    2.1589  1.0168  9.7888 -0.0005       2.41234  0.0376   0.0458   0.0649    0.4000   0.0000      0.754302   441.9547      0.107199       13.7237      -1.68552      0.676468       1.93547       1.03818      -2.11285      -1.88952     -0.261026     -0.590966      -1.22721     -0.386993      0.664737     0.0688124     -0.317275     0.0250760    -0.0383566       2.45621       3.19595       3.23239       3.16256       2.98648       2.84398       2.68203       2.41284       2.00393       1.70100       1.23691      0.949367      0.723696      0.518394      0.370602      0.241166      0.156518     0.0904042
  19  13 2757.9601    2.7186  0.9701 10.6704 -0.0031       1.83115  0.0339   0.0595   0.0622    0.2642   0.0000      0.717982   435.2217      -2.12417       10.9384       3.46234      -4.44828       2.46906     -0.790442      -1.91954      -1.86527      0.193238       1.26442       1.86219      0.669848      0.266372     -0.248059     -0.224222     -0.196506     0.0488171       2.09989       2.67754       2.88420       3.01894       2.92842       2.77819       2.32209       2.00523       1.78412       1.39321       1.09383      0.825963      0.616609      0.428286      0.286205      0.200090      0.135193     0.0751379
  19  14 2902.5184    3.4162  0.7569 11.6339 -0.0025       2.58669  0.0349   0.0839   0.0535    0.1781   0.0000      0.802072   439.7923      0.902511       15.6702       1.56378     -0.484356       3.20169      -3.38572      -3.24546     0.0755453      -1.81137       2.00954      0.640722     -0.329277     -0.146916     -0.300269    -0.0257995     0.0775628     0.0460774       2.91359       3.81647       3.88351       3.35906       2.51643       2.40760       2.58975       2.73021       2.53827       2.23820       1.74938       1.24712      0.848912      0.582682      0.352475      0.218604      0.129027     0.0720772
  19  15 3046.5004    3.9257  0.9549 11.5182 -0.0030       1.45637  0.0333   0.0895   0.0666    0.2520   0.0000      0.844347   437.5846       1.15623       5.99981       4.29469      -3.59425       2.43468     0.0826490      -1.15074     -0.899287      -2.10490      0.876645      0.403113     -0.544756      0.363864      0.122554    -0.0497057    -0.0746061      0.163501       2.21812       2.82624       3.07767       3.15057       3.01535       2.67755       2.35123       2.21446       1.79372       1.46718       1.11408      0.831799      0.632259      0.433619      0.307985      0.197874      0.120878     0.0762052
  19  16 3189.7540    3.8032  1.2332 11.3199  0.0019      0.446961  0.0487   0.0755   0.0751    0.2826   0.0000      0.714427   437.6952      -3.47765       10.4711      -4.95585     -0.888506      -1.31875      -1.26203      -1.00104      0.982663      0.895199      -2.58148       1.54698     -0.653284      -1.37636     -0.331016      0.109841    -0.0461779     0.0266112       3.85110       5.46882       6.29184       6.65524       6.28020       5.57624       4.60573       3.76317       2.83750       2.05496       1.42706       1.04586      0.758456      0.548881      0.350354      0.248182      0.153906     0.0933836
  19  17 3332.8605    3.4371  1.6637 11.1671 -0.0020      0.676462  0.0513   0.0591   0.0804    0.1957   0.0000      0.391975   439.5322      -1.14820       17.3147      -1.43390       3.99890      -2.68645       3.21181       2.14711      -1.23300      0.279745     -0.918702       1.23688     -0.484668    -0.0221365     -0.154592    -0.0168865     0.0498516    0.00860367       2.98729       3.89350       4.13577       4.24301       3.94262       3.83465       3.33956       3.05558       2.51221       2.07555       1.68572       1.21241      0.891179      0.650599      0.444063      0.296104      0.181439      0.110953
  19  18 3476.1750    2.9135  2.3289 11.1107 -0.0009       1.05488  0.0611   0.0457   0.1056    0.1300   0.0000      0.299612   436.8586       1.14954       7.27257      -2.07688       1.88401      0.306971       2.96659    -0.0772032      0.295867      0.424989       2.60746       1.22357      -1.24696     -0.432315     -0.492542      0.386921    -0.0169667     -0.297716       3.48707       4.40028       4.76268       4.95505       4.70283       4.36371       4.04239       3.42410       2.87108       2.41012       1.89106       1.40216       1.03803      0.770024      0.490681      0.350739      0.216209      0.139980
  19  19 3619.4014    2.3892  3.8362 10.1485 -0.0011      0.707401  0.0812   0.0288   0.1362    0.1175   0.0000      0.148866   442.8030      -3.99348       11.2773      -2.91939      -1.14807      0.746768      -5.83167       1.43460      -3.43266       2.31043    -0.0653764      -2.01451     -0.559314     -0.551283     -0.845887      0.396038     -0.111019    -0.0830060       4.66702       5.60958       6.31507       6.57779       6.38317       5.87883       5.38506       4.52030       3.75837       3.18317       2.42010       1.86092       1.36536      0.966603      0.684163      0.454691      0.290781      0.186084
  19  20 3762.7723    2.0067  5.8778  9.6941  0.0009      0.594598  0.1000   0.0200   0.1837    0.0823   0.0000     0.0902167   435.5781       9.14721       4.92886       3.13763      -14.9426       4.99226      -7.39787       1.90601      -3.24246       2.16797       4.68416      0.782628      -2.48571       1.38098       1.44488     -0.636152     -0.564023    -0.0872102       5.68604       7.40539       7.86058       8.10162       7.90267       7.45100       6.59404       5.89303       4.84714       3.87013       3.05447       2.34239       1.73778       1.24934      0.858248      0.576613      0.366387      0.229370
  19  21 3905.8946    1.7055  7.6911  9.4127 -0.0013      0.252199  0.1265   0.0152   0.2152    0.0686   0.0000     0.0700512   435.7225      -9.50192      0.560104       4.37042      -5.45650      -3.23928     -0.305813      -3.92798      -6.47525      -3.46213       5.67973      -4.19440       2.04792      -1.05934       1.29441     -0.121156     -0.280692      0.413370       6.95119       9.13176       9.69975       10.2729       9.75453       9.22059       8.10930       7.18632       5.87531       4.88972       3.78849       2.88152       2.12656       1.49197       1.03616      0.693387      0.441953      0.274752
  19  22 4049.3059    1.4128 10.5262  9.2516 -0.0010      0.270870  0.1655   0.0118   0.2936    0.0580   0.0000     0.0613553   437.2093      -16.2141       12.8804       5.41156      -36.9360       1.93118       8.92281       14.8082       1.90936       7.48851      -7.96328     -0.746413     -0.378660       2.17223       1.35621     -0.259345      0.536980      0.275169       8.60735       11.2053       12.0578       12.2594       12.2777       11.1900       10.2296       8.70417       7.33260       6.02670       4.76509       3.57101       2.65999       1.86760       1.31283      0.878679      0.547971      0.357388
  19  23 4192.5864    1.2000 13.0650  9.3011 -0.0010      0.201813  0.2204   0.0098   0.3760    0.0485   0.0000     0.0667861   446.4042      -34.2087       14.5005       6.67786       12.9146       3.01720       7.01521      -6.03238      -2.28654      -3.35319      -3.00803       3.80421      -2.83473      -2.82636       1.21215     -0.126029      0.878117      0.359854       10.6695       13.6304       14.7957       15.3483       14.9502       13.7624       12.3911       10.8636       9.08202       7.38097       5.80387       4.37747       3.25899       2.31709       1.61930       1.09057      0.677066      0.423536
  19  24 4335.6364    0.9708 15.6086  9.2372 -0.0011      0.167659  0.3040   0.0077   0.4751    0.0430   0.0000     0.0852812   434.3973       9.91065      -34.4088      -5.08567       22.8035       4.94665       8.14178       30.7818      -10.0996      -2.83441       11.7857      -1.10741       2.05312      -2.49824      -3.34365    -0.0538901       1.37486      0.916301       12.9876       17.1149       18.4527       19.1905       18.6837       17.4153       15.6297       13.4629       11.2145       9.11398       7.12032       5.51255       4.01349       2.91289       1.99916       1.32950      0.867456      0.541173
  20   7 1893.9671    0.4595  0.4280  8.8483 -0.0041       12.0844  0.0210   0.0155   0.0432    0.0662   0.0000       1.84068   436.4121     -0.255960       11.3276       1.70181       1.64739     -0.555675      -1.54023      0.149781     -0.562715      -2.02162     -0.286784      0.561516      0.666495     -0.248218    -0.0519635     0.0633773      0.132447    -0.0653233       1.47216       1.69568       1.91241       2.14047       1.97423       1.78647       1.76603       1.48492       1.17146       1.03983      0.832705      0.623602      0.465724      0.334350      0.245280      0.168320      0.108354     0.0714592
  20   8 2050.0951    0.6794  0.6091  8.5700 -0.0065       6.57571  0.0250   0.0187   0.0493    0.1251   0.0000       1.02760   438.0226      0.369834       14.0589      0.503343      -4.48695       2.93016       2.80470      0.810808     -0.421729      0.921238       1.18517      0.783572     -0.558349     -0.373627      0.645214      0.112830     -0.182371      0.132836       2.00252       2.55813       2.65265       2.58584       2.19752       2.06295       1.92346       1.85594       1.81637       1.68232       1.27955      0.993468      0.689066      0.477748      0.329946      0.208741      0.121155     0.0792108
  20   9 2203.2183    0.9240  0.7884  9.0720  0.0012       6.52125  0.0310   0.0228   0.0583    0.1618   0.0000      0.969491   435.8854      0.188484       14.7896    -0.0227234      -3.96611       2.73153      0.725971      0.245339     -0.956586      0.311342    -0.0307592     -0.944719     -0.528678      0.380506     -0.357605     -0.288880    -0.0122438    -0.0105549       1.82079       2.61376       2.59578       2.88464       2.56361       2.76377       2.17532       2.03066       1.62831       1.34305       1.04298      0.884256      0.636149      0.454729      0.304746      0.213526      0.139655     0.0941772
  20  10 2352.5192    1.2941  0.9814  8.6650 -0.0017       3.95573  0.0341   0.0271   0.0608    0.3384   0.0000      0.707558   436.3679      -1.60025       14.1782       2.91415      -2.71558      0.587732       1.28647       3.19082      0.689967      -2.31093      0.594353     -0.680872     -0.460095     0.0571745      0.146086    -0.0279149     -0.111602     0.0594095       2.00232       2.60782       2.73403       2.79025       2.68317       2.58466       2.43881       2.13786       1.68945       1.51323       1.13796      0.897319      0.679381      0.493470      0.366175      0.234018      0.162021      0.106192
  20  11 2499.0714    1.7204  1.0522  9.8837 -0.0011       5.01997  0.0395   0.0373   0.0659    0.2398   0.0000      0.833509   442.8029     -0.852863       15.7615      -1.54067       6.11319       2.31444      -2.59069       2.06746      0.470791       1.29902     -0.458952      -1.15962       1.89014     -0.491407      0.396969     -0.690148      0.178870    -0.0862919       2.39314       2.85441       3.05060       2.90101       2.91562       3.04720       2.83693       2.44258       1.97854       1.43592       1.18263      0.958633      0.791114      0.567192      0.414433      0.276143      0.182942      0.121162
  20  12 2644.8542    2.2519  0.9161 10.5298 -0.0043       1.77206  0.0334   0.0491   0.0583    0.2195   0.0000      0.746269   440.7708      -2.81243       16.4177      -1.86402      -9.11562       1.10341       1.77806       2.79956   -0.00796164     -0.123668      0.662105      0.226245     -0.216878     -0.243062      0.445063    -0.0523850     -0.198888   -0.00932521       1.92666       2.51695       2.60198       2.77345       2.76940       2.63734       2.29266       2.04776       1.67839       1.37434       1.13571      0.881396      0.629271      0.478020      0.322501      0.233814      0.147256      0.101486
  20  13 2790.7039    2.8938  0.9552 11.1207 -0.0024       2.91070  0.0369   0.0639   0.0609    0.1917   0.0000      0.754969   436.9442      -4.19203       17.9624       3.83620      -5.08321      0.178442      -1.58552      -1.88014       2.24404      0.810571     -0.377219       1.93237      0.379775      0.164430      0.167288      0.423856   -0.00462509    -0.0707104       2.73909       3.65599       3.74331       3.37971       2.91008       2.49281       2.57663       2.61024       2.53178       2.20709       1.77333       1.33379      0.942437      0.643739      0.421547      0.272384      0.162220     0.0981334
  20  14 2935.9429    3.6221  0.8605 11.2060  0.0031       1.57673  0.0315   0.0809   0.0563    0.2254   0.0000      0.792191   441.7362      -2.29851       11.3512      -4.55282      0.623321     -0.728915       1.61164      0.211878     0.0622911       1.27646      -1.33709      0.178710       1.07877     -0.243245    -0.0817220     -0.238780     0.0228828    -0.0273086       1.94229       2.43641       2.69822       2.74953       2.58692       2.43880       2.30155       1.97106       1.60694       1.33374       1.05250      0.833610      0.635549      0.444739      0.296359      0.207922      0.154582     0.0889529
  20  15 3080.3533    3.7968  1.0201 11.0455 -0.0048      0.557010  0.0367   0.0799   0.0618    0.3718   0.0000      0.676232   434.7436      0.633065       8.23944      0.345888       1.71339       2.30122       3.92893     -0.874729      0.471268      -3.39755      0.201210      -1.36326     -0.283791     -0.166039       1.09436    -0.0812279      0.180367     0.0476539       2.23052       2.68571       2.55879       2.92872       2.97426       2.94622       2.37773       2.04255       1.84133       1.64827       1.22972      0.913551      0.659494      0.523617      0.389632      0.252039      0.169257      0.103147
  20  16 3224.4151    3.7844  1.3130 11.5112 -0.0007       1.14668  0.0393   0.0717   0.0778    0.1737   0.0000      0.698170   432.9423       4.59592       12.5082     -0.135534      -1.20046      0.485571       4.98262     -0.895472       4.04041      0.907221      0.307016      -1.25401      0.399973      0.984117      0.272602      0.204211    -0.0639048     0.0503600       2.17440       2.76345       2.90399       3.03814       3.00082       2.82292       2.64769       2.30112       1.90873       1.63310       1.24560      0.989780      0.753239      0.560226      0.390185      0.264347      0.183101      0.113551
  20  17 3367.9103    3.2876  1.8511 11.1398 -0.0039     -0.663249  0.0499   0.0534   0.0875    0.1367   0.0000      0.361187   437.7749      -1.40422       8.50434       2.60039     -0.861282      -4.62505       1.79912     -0.299308      -2.24919      -2.91318       1.62360       1.09749     -0.530927       1.08256       1.15863     0.0507721     -0.207601     -0.131704       2.92899       3.65270       3.91866       4.05946       4.03100       3.74504       3.38665       2.93977       2.53310       2.04776       1.67231       1.29564      0.933628      0.703649      0.476412      0.346241      0.219259      0.143955
  20  18 3511.8289    2.8085  2.9459 10.2786 -0.0001      0.637758  0.0617   0.0359   0.1164    0.1317   0.0000      0.162588   436.1114      -3.85498       18.2474       4.39473      -3.47617     -0.353676       3.93422      0.677944       3.34748     -0.859536     -0.922310     0.0898325       1.69452      0.588432    -0.0778461      -1.03314      0.117973      0.103540       3.41068       4.40211       4.63441       4.89057       4.81454       4.45198       4.04769       3.59111       3.06909       2.48991       2.04243       1.52021       1.21865      0.818446      0.581506      0.415643      0.266300      0.172951
  20  19 3655.6706    2.3113  4.4634 10.1934 -0.0015      0.500119  0.0838   0.0259   0.1477    0.0882   0.0000      0.117888   439.7736       2.26296       31.0077      -3.01026      -6.60650      -3.41949       3.10613       1.26135      -6.10943     0.0549891       2.03021       2.23114      -1.39078       1.47635      0.231342      0.347060     0.0308583     -0.186765       4.59854       5.94015       6.42169       6.61299       6.61997       6.14609       5.57919       4.74399       4.18667       3.37604       2.74663       2.00635       1.62684       1.11682      0.790234      0.538380      0.362794      0.233067
  20  20 3799.4663    1.9419  6.1950  9.6072 -0.0002      0.508212  0.1013   0.0182   0.1819    0.0746   0.0000     0.0777494   438.9505       1.51522       13.2125       14.3969      0.502641      -5.78862       13.3154      -8.79452       6.49055       8.50747       1.65309     -0.974608       1.78498      0.763353    -0.0564293      0.390453      0.285263     -0.499331       5.47408       7.13407       7.62315       8.14122       7.94921       7.17429       6.70225       5.84931       5.00409       4.04091       3.28672       2.49551       1.84513       1.37659      0.972519      0.661713      0.426737      0.273137
  20  21 3943.3449    1.5878  8.4244  9.5178 -0.0010      0.372141  0.1320   0.0139   0.2447    0.0552   0.0000     0.0704655   439.7774       1.02253       21.7555      -11.1604      -1.56574      -14.8874      -3.20605       8.74385      -2.64656       4.39831      -1.26278      0.703927       1.70609       1.53619      0.537260     -0.628702     -0.429142      0.447133       6.85976       9.05541       9.57097       10.1908       9.54408       9.25986       8.44420       7.43390       6.19013       5.07468       4.04012       3.12747       2.36715       1.73182       1.21623      0.828156      0.553947      0.346954
  20  22 4086.8548    1.3917 11.2010  9.2160  0.0001      0.223732  0.1694   0.0110   0.3065    0.0544   0.0000     0.0598223   426.8988      -12.3754       4.49470       2.36602      -10.6670      -9.80239       7.99812       3.34742     -0.753172      -7.31317       1.23119       1.56896     -0.958888      -2.24761     -0.220054     -0.193645     -0.314662     -0.442115       8.38278       10.8282       11.7806       12.0392       11.7830       10.9131       10.2468       8.85111       7.66661       6.31510       4.97253       3.89539       2.95117       2.12444       1.47350       1.01196      0.676872      0.426429
  20  23 4230.5834    1.1183 14.2975  9.2555  0.0007      0.175050  0.2515   0.0084   0.4044    0.0442   0.0000     0.0703057   439.7254      -10.4579       18.2063      -4.69726       25.4377      -8.85165      -10.4604       11.3846       1.32443       7.36841       1.78998       6.36973       5.22050       2.73989      0.418330       1.88135      -1.33274     -0.101259       10.4764       13.7406       14.9025       15.3391       15.1012       14.2496       12.9613       11.3334       9.50681       7.95531       6.26153       4.87195       3.69075       2.68802       1.90459       1.29429      0.857991      0.552220
  20  24 4374.6036    0.9707 17.5452  9.1257  0.0013      0.203492  0.3325   0.0070   0.4922    0.0406   0.0000     0.0776982   453.1545       2.23903       19.7003       7.90468       5.36453      -39.7248      -3.85932      -25.9230      -4.64496      -17.4293       5.32966       18.3330      -4.70897     -0.185759       4.76162      0.533498      -1.95544     -0.909821       12.8156       16.9906       18.2868       19.0039       18.6594       17.6288       16.0414       14.0645       11.8718       9.67660       7.63853       6.03429       4.49891       3.39332       2.34801       1.64809       1.06800      0.680881
  21   6 1758.2431    0.3402  0.3031  8.8087 -0.0074       18.8194  0.0198   0.0136   0.0368    0.0535   0.0000       3.26669   436.9747       2.22968       17.8174     -0.173864      -3.27291      0.256605      0.575828      -1.23271     -0.903683      0.103808    -0.0758126      0.875921     0.0111574      0.429058      0.200543     -0.126547   -0.00523577    -0.0136141       1.44836       1.76382       2.13189       1.90167       2.14594       1.73687       1.42078       1.56572       1.18945       1.09674      0.839439      0.624793      0.516065      0.389579      0.251583      0.177676      0.117607     0.0727698
  21   8 2077.8336    0.7332  0.5407  8.8421 -0.0015       6.72388  0.0241   0.0205   0.0434    0.1159   0.0000       1.06126   442.1292      -2.78308       14.2724       4.36791      -3.75213      -1.52598       1.02217      -2.17950      0.709377       2.38646     -0.536530    0.00888371     -0.299717      0.299399     0.0841110      0.173532      0.249446    -0.0631862       1.71196       1.93287       2.05423       2.22924       2.17229       1.91385       1.94301       1.65024       1.39066       1.21084       1.12436      0.805609      0.622623      0.482264      0.293396      0.220439      0.156948      0.113037
  21   9 2231.9786    0.9682  0.8202  8.9044 -0.0010       5.53061  0.0304   0.0221   0.0569    0.1867   0.0000      0.967456   439.1783       2.84023       15.1541      -1.55427      -4.42615     -0.353934       2.38500       3.59263       2.46158      0.733981      0.188419      0.532542      0.653411      0.223036      0.368235     0.0639918    -0.0951609     0.0962353       1.86723       2.37073       2.53365       2.52273       2.41353       2.17566       2.03984       1.94008       1.68666       1.50852       1.25131      0.989088      0.743147      0.499440      0.357797      0.247887      0.156039      0.107103
  21  10 2382.0025    1.3634  1.0160  9.2805  0.0001       4.17970  0.0323   0.0285   0.0653    0.2140   0.0000      0.803876   436.3179     -0.674482       14.7523       2.08328      -1.41452      0.684279      0.356633       1.50542     -0.537876      0.616034      -3.27861       1.40223      0.947714       1.05316     -0.279823     -0.116035    -0.0726184     -0.117107       1.82638       2.31726       2.58715       2.64395       2.63728       2.42583       2.22842       1.95662       1.64549       1.36403       1.16862      0.872218      0.650509      0.478073      0.355737      0.250699      0.163586      0.106731
  21  11 2529.3388    1.7962  1.0555  9.7355 -0.0018       1.99121  0.0390   0.0367   0.0604    0.2574   0.0000      0.749565   441.4116      -2.87928       18.8279      -1.29108      -3.67031       1.59071      -3.92697      -4.07424       1.13378      0.553620      -1.36448      0.677154      0.779020     -0.409899      0.199534      0.244543     -0.123624    -0.0248216       2.33924       2.63212       2.89448       3.34226       3.35829       2.87607       2.45331       2.53151       2.11705       1.64135       1.21718       1.05157      0.869475      0.580665      0.384953      0.281358      0.203276      0.130847
  21  12 2676.1794    2.4304  0.9549 10.0854 -0.0009       1.31535  0.0334   0.0498   0.0563    0.3294   0.0000      0.751163   439.9904      -3.54228       11.7719       4.47216      -2.20620     -0.105141     -0.529944       1.24897     -0.810309    -0.0189865      0.554689     -0.600621      0.541038      0.224372     -0.174707      0.150599      0.138780    -0.0749798       1.88501       2.52279       2.64663       2.69099       2.74002       2.42456       2.36955       2.00080       1.77167       1.46519       1.29459       1.01538      0.733088      0.512779      0.358148      0.265467      0.174697      0.112810
  21  13 2822.9058    3.0268  0.9671 10.7811 -0.0069      0.725152  0.0326   0.0653   0.0602    0.3195   0.0000      0.669752   437.6076      -1.54391       13.2301      -2.87821      -3.59953      -1.38838     -0.901677     -0.975360       3.64211     -0.544257      0.718279      -1.41741     -0.362201      0.111085     -0.189230     -0.504554     -0.329925     -0.291169       1.87452       2.43135       2.60814       2.72572       2.72800       2.52260       2.36825       1.93447       1.76973       1.44182       1.11058      0.850869      0.671772      0.495040      0.368854      0.262339      0.170971      0.112645
  21  14 2968.9210    3.7617  0.8644 11.1672 -0.0022       2.40754  0.0289   0.0830   0.0546    0.2501   0.0000      0.658816   438.9557     0.0843393       16.4970      -1.09999      -3.95637     -0.357515      -3.96931       4.00548     -0.942943      0.442997      -1.18369      0.506037      0.607711      0.147925     -0.598279    -0.0154315     -0.156032      0.148092       1.69586       2.23965       2.32291       2.50184       2.40805       2.24881       1.95381       1.88098       1.57158       1.32162       1.05503      0.806950      0.647399      0.436527      0.333922      0.223397      0.145255     0.0971758
  21  15 3113.8859    4.0038  0.9475 11.8695 -0.0079      0.987017  0.0337   0.0850   0.0559    0.1995   0.0000       1.00206   435.8228      -1.41935       12.9466       5.20449    -0.0430811      -1.19764       1.68454       2.93396      -1.52215      -4.36515      -1.47519      -1.15869     0.0443937     -0.386268      0.506826      0.137509      0.145721      0.123162       1.81995       2.33883       2.59321       2.58824       2.52253       2.54563       2.31582       1.92313       1.81965       1.40619       1.18716      0.930951      0.726202      0.509519      0.398333      0.255865      0.178253      0.117095
  21  16 3258.3601    3.6524  1.3806 11.3825 -0.0032      -1.00434  0.0424   0.0664   0.0731    0.2098   0.0000      0.549718   439.6994       3.30763       11.4502       8.29008      0.561787       2.39652      -4.10640     -0.623322     -0.759629       1.25963     -0.969303       1.27626      0.324580     -0.203518     -0.620171   0.000991596      0.327100   -0.00864853       2.19330       2.90374       3.06465       3.14772       3.19084       2.83945       2.79090       2.39034       2.10179       1.75814       1.36592       1.14482      0.819768      0.625265      0.458125      0.312088      0.211801      0.138929
  21  17 3402.9108    3.1379  2.0072 11.2979 -0.0028      0.670256  0.0532   0.0480   0.0923    0.1077   0.0000      0.283312   442.6989       2.66878       15.2030       1.68958       7.65494       4.46243       3.84334    -0.0295665       1.52127       3.96570      -1.78227       1.77415     -0.851486    -0.0929666     -0.836402     -0.653753      0.291436     -0.204932       2.95465       3.80398       4.14094       4.33395       4.37374       4.06860       3.59579       3.15941       2.66877       2.21905       1.72261       1.34937       1.01655      0.764348      0.551133      0.397297      0.263384      0.167638
  21  18 3547.0907    2.6331  3.2769 10.3455 -0.0002      0.407693  0.0659   0.0313   0.1200    0.1021   0.0000      0.176912   445.3029     -0.949990       9.02082       2.53046       1.58618      0.485390     -0.560889       3.01162     0.0501295       2.02501      -3.23079      -1.68630     0.0376636       1.06278      0.353416     -0.380657      0.149408     -0.116082       3.40933       4.57328       4.81153       5.04783       4.89157       4.58727       4.11195       3.83702       3.27690       2.78173       2.23814       1.74576       1.34904      0.963404      0.698647      0.486564      0.322024      0.206892
  21  19 3691.4806    2.1997  4.7229 10.0227 -0.0005      0.211932  0.0852   0.0228   0.1498    0.0812   0.0000      0.108412   441.6409      -13.3357       9.09899      0.799102       6.62109       10.1174       1.63320      -13.3037      -1.62493      0.179795      -1.66631      -1.85177      0.601861     -0.481957     0.0257061      -1.10020     -0.183226     -0.221067       4.42297       5.75493       6.15943       6.63259       6.51819       6.07479       5.34189       4.90705       4.16646       3.46898       2.75764       2.22764       1.63277       1.22574      0.873487      0.614714      0.408640      0.265436
  21  20 3835.7093    1.8494  6.8827  9.5960 -0.0001      0.351090  0.1086   0.0163   0.1905    0.0630   0.0000     0.0715117   429.5030      -5.27209       16.9300      -7.61114      -8.94205       3.89043     -0.142698      -3.34456       1.30962     -0.369909       1.96222       4.48473      -4.58405       1.10210       1.76375     -0.555799     0.0861110      0.337931       5.54315       6.95403       7.66513       7.93783       7.76431       7.36484       6.72410       6.13839       5.15157       4.27231       3.45262       2.74485       2.11236       1.53538       1.11724      0.782187      0.528610      0.349031
  21  21 3979.9679    1.5548  9.2719  9.4344 -0.0004      0.250424  0.1382   0.0125   0.2512    0.0512   0.0000     0.0616712   428.5781      -1.48138       39.6976       11.0840      -5.24519       5.63732       1.06402       3.09341       1.18575       6.09325     -0.660004     -0.878532       3.60402       1.48135     -0.636380      0.218424      0.423415      0.122511       6.90354       8.99298       9.94342       10.0579       10.0156       9.41531       8.60439       7.50993       6.49542       5.43856       4.39826       3.48951       2.59779       1.90895       1.39687      0.942539      0.643625      0.425247
  21  22 4124.2762    1.3065 11.5230  9.3344 -0.0017      0.265643  0.1813   0.0101   0.3112    0.0459   0.0000     0.0643856   440.4989       38.3597       10.3579      -14.5049     0.0470889       7.12608      -2.70172       12.7136       12.1874       1.69242      -4.93865     -0.420213       3.35465      -1.61982      -2.02502      0.612237      0.341529     -0.921381       8.06207       10.3954       11.3180       11.7929       11.6743       10.9291       10.0487       8.93019       7.77289       6.34848       5.13612       4.07886       3.10211       2.33186       1.66879       1.14600      0.785339      0.525549
  21  23 4268.0466    1.1045 15.2181  9.2523 -0.0002      0.143254  0.2627   0.0078   0.4174    0.0406   0.0000     0.0699253   443.3176       2.29576      -10.9497      -7.41321      -3.77095       3.55897       11.5275      -2.69279      -1.64750       2.36250       12.2896      -3.65149      -3.32479      -3.68731      -1.26620     -0.946436       3.07420     -0.245244       10.5075       13.7245       14.8973       15.6457       15.0724       14.7228       13.1471       11.7853       10.2242       8.47526       6.89345       5.41872       4.12775       3.08286       2.21496       1.56204       1.04374      0.676995
  22   6 1781.5666    0.3526  0.3640  8.7717 -0.0019       14.2058  0.0210   0.0129   0.0436    0.0592   0.0000       2.82457   441.2769      -1.96632       16.5435      0.153446      -1.99985       2.26319       3.15697      -1.49155     -0.653095       1.04127    -0.0428756      -1.51946      0.327069      0.499548     -0.183397    -0.0281397      0.131969     0.0567093       1.55368       1.86611       1.85237       1.92937       1.91690       1.87734       1.73469       1.57157       1.32160       1.26167      0.952629      0.797184      0.560722      0.430635      0.334325      0.228860      0.162152      0.119263
  22   7 1945.1091    0.5608  0.5350  8.7248  0.0005       6.82753  0.0246   0.0159   0.0475    0.0907   0.0000       1.32714   436.7415      -3.23518       14.2578       4.31378      -1.41882      0.816299      -1.03034       3.91526      0.672272      -1.15573      0.425065      -1.00744      0.125230     -0.265411     0.0933335     -0.234290     0.0848109    -0.0486835       1.65910       2.08161       2.31466       2.49980       2.48203       2.35203       1.96738       1.78399       1.42330       1.24754      0.975550      0.770488      0.595640      0.479340      0.283200      0.220954      0.161851      0.113122
  22   8 2104.7805    0.7313  0.7035  8.8693  0.0033       6.63880  0.0314   0.0177   0.0518    0.1204   0.0000       1.08828   439.1471       2.76325       18.7315     -0.984787      -1.41717      -1.79152       1.20516       1.65127      0.358938     0.0751806      0.800878     -0.509470      -1.47716     -0.394843      0.395259      0.207533     -0.402977    -0.0889820       1.91993       2.29815       2.40147       2.70361       2.46446       2.28045       2.14939       2.03353       1.78415       1.41192       1.17588      0.967813      0.721119      0.523146      0.402925      0.285206      0.196915      0.123989
  22   9 2260.1211    1.0516  0.7804  9.1814 -0.0009       6.59123  0.0289   0.0243   0.0543    0.1557   0.0000      0.965265   437.3344      -7.35361       16.6300       3.45117       1.13023   -0.00189040      -1.09583       1.85670      0.267997      -1.70316      -1.22418      0.168730       1.44754     -0.631958      0.306430    -0.0542257      0.185460     -0.259120       1.85813       2.24002       2.25086       2.17100       2.21718       2.40071       2.28093       1.96795       1.61082       1.28935      0.999068      0.811239      0.662567      0.538401      0.417481      0.308951      0.208499      0.138746
  22  10 2410.8612    1.4884  1.0412  9.5685 -0.0028       2.32432  0.0342   0.0307   0.0649    0.2418   0.0000      0.763239   439.7806     0.0416097       12.9095      -3.84105      -1.38660       1.14292      -3.13993       2.63157      0.643670      -2.35185      -2.02988      0.660639     -0.731803     -0.191887     -0.240241     -0.116150     0.0756208     0.0376445       1.79429       2.53142       2.54266       2.71563       2.70838       2.62124       2.39509       2.09437       1.80680       1.43534       1.23832      0.938353      0.770193      0.533985      0.400295      0.284606      0.199589      0.134854
  22  12 2707.1547    2.5150  0.9433 10.8259 -0.0053       2.94970  0.0312   0.0527   0.0575    0.2130   0.0000      0.710351   436.2196      -5.23268       15.2968      -1.47089      -5.76693      -1.29385      0.998997      -2.47388       2.03600      0.568729      -1.25434      0.849908     0.0649765     -0.964890     -0.118129     -0.186220    -0.0181824     0.0614206       1.87181       2.41162       2.71131       2.81855       2.73205       2.62010       2.37471       2.07869       1.76079       1.48070       1.11877      0.917886      0.691858      0.537960      0.374652      0.277028      0.192161      0.129303
  22  13 2854.6922    3.2476  0.9412 10.2777 -0.0002       1.69499  0.0391   0.0666   0.0568    0.4305   0.0000      0.674582   438.1365      -3.77826       14.9097      -1.24718       3.39364       4.93010      0.592343     -0.621195      -2.80047      0.945538     -0.932266     -0.754198      -1.04156      0.970306     0.0561491     -0.477437     -0.216803     0.0347056       2.97269       3.81918       3.92962       3.57544       2.78174       2.33488       2.29856       2.62445       2.83408       2.65638       2.27828       1.76565       1.37339      0.948197      0.613528      0.390475      0.248148      0.152806
  22  14 3001.3831    3.7302  0.9459 11.5856  0.0005       2.68966  0.0316   0.0771   0.0574    0.2040   0.0000      0.744670   439.7014     -0.105603       17.7812      -1.02447      -2.02738     -0.386279      0.272673      -3.40662      -1.38187       2.04363      -1.15297      -1.86938      0.321352      0.917567     -0.310829     0.0505596     -0.135600     0.0293875       1.87847       2.26528       2.41557       2.71718       2.71954       2.56170       2.18382       1.93797       1.66482       1.43936       1.15953      0.867758      0.696886      0.512575      0.376537      0.248884      0.177859      0.127343
  22  15 3146.9661    3.9901  1.2265 11.3385 -0.0029       1.08336  0.0372   0.0750   0.0687    0.2759   0.0000      0.673347   439.7627      -4.80474       14.1071       4.45796     -0.202532     -0.171518      0.860874       1.18699      -1.29402     -0.681917      -1.50709       2.33179     -0.654103     -0.848323     -0.154358    -0.0519715     -0.255885     -0.137991       1.96889       2.47256       2.70180       2.82671       2.65925       2.56297       2.32272       2.11838       1.86105       1.64652       1.35871       1.06704      0.794086      0.602451      0.438851      0.305743      0.212374      0.132682
  22  16 3292.1367    3.6543  1.3631 11.4848 -0.0069      0.556012  0.0428   0.0656   0.0686    0.1970   0.0000      0.529754   437.3511      -6.12002       9.82066       1.79666      -3.83870      -1.77970       5.48154      -2.33762      -3.56208      -1.80955       1.96139       1.24465       1.03734      0.974478     0.0184516     -0.276774      0.170643      0.139570       2.15103       2.82045       2.99360       3.13277       2.94398       2.90951       2.59327       2.53384       2.05821       1.81988       1.45762       1.15485      0.903235      0.681140      0.488254      0.350162      0.236976      0.159866
  22  17 3437.2207    3.0444  2.1414 11.0720 -0.0001      0.938377  0.0525   0.0425   0.0899    0.0951   0.0000      0.277162   438.1690      -1.19127       11.7033       7.06772      -1.17077      -1.76781      -3.16639       2.61827     -0.724462      0.408610       2.00640       1.72153      0.221442      0.892355      -1.23563     -0.224574     -0.464597     -0.191197       2.65579       3.51256       3.80356       3.90308       3.78051       3.54775       3.34684       2.96484       2.65152       2.22145       1.86838       1.48904       1.13495      0.847974      0.611568      0.423804      0.300475      0.194394
  22  18 3582.2595    2.4833  3.5561 10.3774 -0.0015      0.827427  0.0677   0.0278   0.1221    0.0796   0.0000      0.157695   439.4776      -3.11703       7.27541      -4.69541      0.141813       2.09334       4.57382       4.96587     -0.354011      -3.73409      -1.62355     -0.948991     -0.129867      0.764903     -0.562990     -0.811256      0.381226      0.149850       3.42670       4.44074       4.81672       5.00067       4.93399       4.72541       4.34530       3.95562       3.32148       2.81823       2.24285       1.85379       1.38961       1.06125      0.779240      0.566378      0.381966      0.263036
  22  19 3726.8808    2.0904  4.9744 10.1177 -0.0011      0.360831  0.0881   0.0211   0.1553    0.0698   0.0000      0.112075   433.0944      0.912874       16.5145       3.76941       1.56493     -0.107907       2.99108       4.91274      -2.16382      -3.26874      -1.84641       1.92498     -0.857387     -0.416275      0.631963      0.104942      0.634266     -0.469245       4.44922       5.62496       6.24310       6.45745       6.53974       6.26020       5.66135       4.94482       4.22314       3.56193       2.94080       2.26841       1.77431       1.33886      0.978562      0.698273      0.485382      0.331127
  22  20 3871.8124    1.7430  6.8925  9.6443 -0.0007      0.400726  0.1067   0.0152   0.1957    0.0589   0.0000     0.0744130   436.5383      -13.0087       21.6092       17.4410      -8.66458       1.99308       4.34836       6.17874       7.13107      -4.75006      -3.59669      0.963620      0.512190      -3.05206      -1.72053       1.18158     -0.296614    -0.0881248       5.22798       6.80455       7.23563       7.49037       7.50430       7.23409       6.75393       5.94951       5.15177       4.28024       3.53419       2.80970       2.18439       1.67572       1.21032      0.869176      0.596149      0.404402
  22  21 4016.6644    1.4712 10.0130  9.4065 -0.0004      0.270869  0.1493   0.0113   0.2671    0.0487   0.0000     0.0620888   442.8277      -19.7925       9.91074       8.46031       2.54180       12.3789      -2.16781       1.60845     -0.278412       11.9462      -1.50448      -5.73836      -2.00069      -2.27831      0.113688     -0.240575     -0.875087      -1.17725       6.74524       8.80531       9.60784       9.88176       9.96850       9.34316       8.80116       7.72958       6.81311       5.71616       4.64113       3.71497       2.88994       2.16645       1.60411       1.12519      0.786504      0.521958
  22  22 4161.1468    1.2364 13.0817  9.3421 -0.0008      0.226087  0.2146   0.0088   0.3444    0.0420   0.0000     0.0645695   441.1777       2.30334       9.35929      -12.2632      -17.8295       8.58856       7.44684      -20.0187      -8.21907       12.2143      -1.01681      -5.98595       4.06680      0.423446      -1.74423     -0.538486       1.59203     -0.387307       8.58231       11.1510       12.3471       12.6535       12.7305       11.9278       11.1627       10.1059       8.50458       7.29009       5.86115       4.68125       3.59194       2.79124       2.04152       1.44813       1.00719      0.676799
  22  23 4306.0418    1.0029 15.0349  9.2912 -0.0028      0.197933  0.2718   0.0073   0.4148    0.0387   0.0000     0.0815197   435.6451      0.569500     -0.534448      -5.43503       26.2025       26.1239       12.4317      -5.89649       12.6113       3.83457       1.15668       7.56588      -6.54023      -4.18607      0.802098     -0.201183      -2.65942     -0.869935       10.0217       13.0779       14.4405       14.9603       14.7991       13.8730       12.9503       11.6887       10.0725       8.60110       7.10790       5.66615       4.41382       3.29126       2.36517       1.73506       1.15764      0.778043
  23   6 1804.2484    0.4075  0.3603  8.7174 -0.0022       12.4454  0.0202   0.0141   0.0360    0.0637   0.0000       2.25519   439.0615      -2.27900       19.0820      0.894934      0.188234      -1.07237      -1.56670      0.440599     -0.417038     -0.883996      0.399740       1.02907     -0.185989     -0.242017    -0.0447061      0.142451     0.0568455    -0.0775777       1.16712       1.52644       1.64817       1.74906       1.78701       1.50400       1.70591       1.37498       1.12977       1.03188      0.898524      0.660826      0.549739      0.440714      0.273357      0.235824      0.159593      0.109650
  23   7 1969.6997    0.5636  0.5277  8.6231 -0.0026       9.98785  0.0207   0.0155   0.0436    0.0964   0.0000       1.31985   438.5600      -3.29495       14.7119      -1.84597      -3.07996      -2.04105     -0.868841     0.0192523       1.07498      0.779609      -1.61297      0.270972     -0.728033      -1.10990      0.258817      0.157148      0.249153    -0.0840356       1.28158       1.63584       1.75334       1.93120       1.87215       1.75385       1.58466       1.45086       1.26936       1.07877      0.871125      0.710228      0.542821      0.422244      0.307636      0.218367      0.157149      0.105967
  23   8 2131.2419    0.7752  0.8026  9.0337  0.0005       7.69901  0.0289   0.0174   0.0553    0.1157   0.0000       1.03843   435.3820    -0.0319833       17.4557       2.39828     -0.450219     0.0407690     -0.489156       1.29278      -1.03055      0.397152    -0.0678645     -0.255515     -0.304878     -0.260056     -0.139144      0.518102     0.0263595     0.0367741       1.50975       1.97589       2.01326       2.25910       2.20319       2.22729       1.98317       1.69361       1.54061       1.27147       1.04537      0.902058      0.690224      0.495118      0.368314      0.286605      0.186795      0.135731
  23   9 2287.5583    1.1555  0.9241  9.2044 -0.0016       5.45160  0.0319   0.0237   0.0559    0.1761   0.0000      0.851547   436.2607      -2.89967       12.5787       4.72092      -2.39000      0.832393      -1.32963       3.03266       1.44952      0.970088     0.0110963      -1.92891      -1.09536     -0.802466     -0.147406      0.149563    -0.0371597   -0.00440388       1.74069       2.16158       2.38330       2.49799       2.37074       2.38634       2.22767       1.96927       1.64776       1.43955       1.12985      0.913568      0.698084      0.548667      0.421702      0.307969      0.216482      0.142699
  23  10 2439.2260    1.5313  1.0633  9.7239 -0.0031       2.12826  0.0348   0.0305   0.0630    0.2282   0.0000      0.753256   439.0209     -0.911759       12.5606       4.28888      -2.80667      -2.65848      -5.14927      -1.63823      0.955044      0.798382      0.802599      0.198339     -0.805033     -0.286180     0.0303795     -0.350843     -0.244971    -0.0144101       1.84179       2.12585       2.34245       2.60320       2.54682       2.35458       2.24241       2.08758       1.81249       1.41400       1.22984      0.960293      0.781703      0.592617      0.456290      0.319554      0.220922      0.160057
  23  11 2588.7259    2.1976  1.0083  8.8141  0.0013       3.28221  0.0296   0.0424   0.0571    0.6015   0.0000      0.595752   436.9366      -5.86026       8.82695     -0.251410      -4.28117      -1.27315      -1.61411      0.576835      0.816542      -2.21211      -1.23691      -1.67648       1.38687      0.753178     0.0447160     -0.217647      0.168973    -0.0220713       1.60741       2.02398       2.30089       2.38319       2.39822       2.27555       2.07247       1.80169       1.55809       1.35195       1.08522      0.909520      0.687451      0.518924      0.380635      0.271055      0.182599      0.136187
  23  12 2737.5750    2.7110  0.9286 10.6178 -0.0019       1.76193  0.0305   0.0552   0.0548    0.2353   0.0000      0.690023   440.4452      -1.44634       15.7095       3.37949      -1.22632      -2.61023      0.363770     0.0454764       1.02444       3.17582       1.36474     -0.308138      0.229138     -0.136154    -0.0428540      0.201613     0.0718304     0.0510239       1.58389       1.89546       2.11192       2.17486       2.22436       2.18048       1.82390       1.77727       1.53080       1.32973       1.13508      0.870139      0.715667      0.525172      0.397262      0.290140      0.191276      0.133243
  23  13 2886.0344    3.4144  0.9564 10.8170 -0.0008       2.33270  0.0316   0.0677   0.0547    0.3208   0.0000      0.642790   440.4833       2.85493       12.2121       1.05794      -3.77221      -2.10713     -0.822401     0.0183850     -0.931168      0.597133      -1.10954      0.433136     0.0417174     -0.465177      0.299136      0.565784    -0.0430346    -0.0260541       1.69589       2.31716       2.50734       2.59600       2.48247       2.28408       2.25202       1.89541       1.76399       1.48132       1.25100      0.967061      0.768759      0.562604      0.424436      0.301392      0.207858      0.143253
  23  14 3033.4134    3.9656  0.8772 11.6430 -0.0032       1.45342  0.0317   0.0833   0.0520    0.2458   0.0000      0.703652   440.4609      -1.97225       11.2258       4.28068       4.69237   -0.00567955       1.24042      -2.12703     0.0422567     -0.802627      -2.26568      0.924883    -0.0248531      0.124006     -0.445816     -0.699517     0.0421972     0.0372463       1.57902       2.22816       2.34943       2.63904       2.41186       2.42161       2.18805       1.90968       1.73718       1.37165       1.15275      0.927249      0.734106      0.534055      0.404943      0.289628      0.204064      0.139367
  23  15 3179.6673    3.6367  1.1596 12.1233 -0.0018       1.07403  0.0395   0.0714   0.0676    0.1472   0.0000      0.713712   439.5500      -3.42527       10.5610       4.00632      -1.17229       1.80267      -2.52648      -6.56448      -2.04195      0.126588       1.17947      0.788086      -1.31651     -0.694814      0.766913      0.504433     -0.416805      0.188842       1.78540       2.54504       2.65148       2.98557       2.79363       2.80897       2.46703       2.28238       1.93582       1.53137       1.32354       1.00474      0.848537      0.603957      0.469197      0.324709      0.222733      0.159313
  23  16 3325.4917    3.4262  1.6873 11.5310 -0.0030      0.925671  0.0447   0.0539   0.0795    0.1124   0.0000      0.423128   439.1827      0.482822       12.2198       8.57179      -5.61805      0.914948       4.93540     -0.515516     -0.980670      -1.38384       1.35268      -1.82554       2.03774     -0.408802     0.0286336      0.399908     -0.466946  -0.000853746       2.17534       2.71971       3.06478       3.15209       3.01129       2.96151       2.72423       2.44996       2.23719       1.89307       1.56032       1.25768      0.993599      0.729445      0.570554      0.411134      0.293443      0.192914
  23  17 3471.1980    2.9496  2.5151 10.8004 -0.0002      0.438379  0.0536   0.0373   0.0988    0.0889   0.0000      0.225235   435.1443      -1.17111       18.9705       2.41352       1.75931       3.43247      -4.74559     -0.914642       1.76286      0.294539     -0.974146     -0.243941     -0.137905      0.787824      0.223767      0.249374     -0.765126      0.302154       2.58400       3.32495       3.55251       3.77395       3.83090       3.58308       3.38027       2.99632       2.64106       2.18667       1.82418       1.48302       1.18008      0.868658      0.667047      0.475807      0.334589      0.234987
  23  18 3616.7668    2.4397  3.9400 10.3261 -0.0004      0.675958  0.0703   0.0256   0.1264    0.0694   0.0000      0.123958   440.2749       2.70169       22.0893       3.48766      0.206378      -3.23351     -0.362031       1.77064       3.89930      -4.67023      -3.47887      -1.34449    -0.0524392      0.956605      -1.09751      0.593161     -0.363747      0.463343       3.37808       4.35378       4.85234       4.90431       4.94044       4.69203       4.41667       3.92432       3.45610       2.90462       2.44899       1.98897       1.50835       1.19145      0.882888      0.620945      0.436136      0.308513
  23  19 3762.2291    2.0236  5.4473  9.9564 -0.0009      0.593333  0.0903   0.0191   0.1581    0.0647   0.0000     0.0930973   441.2789       1.17875       12.8983       5.53520       4.65337       3.88331       2.89860      -1.38650      -1.11001     -0.349786       2.77737      -3.22680     -0.245007      0.111737       1.25293      -1.82030     -0.411644    -0.0698867       4.23360       5.68430       6.00526       6.53880       6.38025       6.18594       5.66328       5.01998       4.48248       3.60224       3.06125       2.43732       1.90354       1.46359       1.07396      0.782674      0.555906      0.381660
  23  20 3907.6273    1.6718  7.9103  9.6112 -0.0006      0.414419  0.1184   0.0138   0.2120    0.0544   0.0000     0.0694580   437.3555   -0.00875214       8.24826      -4.49536      -6.59025       1.29246       1.01540      -1.68759       5.69174       6.48925       6.88829       1.39117       3.37818      -3.77718      0.279314     -0.540769     0.0356249      0.132946       5.36672       7.05216       7.68690       8.07710       7.98050       7.62064       7.18389       6.44575       5.58926       4.77795       3.90794       3.07699       2.45165       1.91904       1.41466       1.01033      0.725427      0.493390
  23  21 4052.6879    1.4023 10.8647  9.4170 -0.0007      0.231093  0.1640   0.0104   0.2827    0.0465   0.0000     0.0633903   445.5402      -10.5463      -4.16413       14.0475      -13.8999      -13.7011       8.14752      -12.1370      -15.4917       7.04830      -9.03304       7.05789       3.83302       1.22558      -1.03632     -0.406085      0.728813     -0.855089       6.95723       8.95603       9.91545       10.2120       10.3500       9.66872       9.17669       8.10825       7.28969       6.09542       5.02115       4.08827       3.16539       2.46607       1.82048       1.32454      0.917447      0.636952
  23  22 4197.7104    1.1909 12.7569  9.3453 -0.0015      0.153714  0.2026   0.0087   0.3418    0.0423   0.0000     0.0665649   435.8033      -22.3898       16.5159       2.50308       1.12364       1.19558       9.17729       5.51894      -6.35311      -6.63589       2.20809      -7.27137       6.36079      -1.61143     -0.247326       1.40406       1.19376      -1.14407       8.00244       10.4773       11.5882       11.9686       12.0527       11.4406       10.5505       9.59558       8.37110       7.12481       5.95569       4.71418       3.74354       2.83832       2.14439       1.54271       1.06880      0.732106
  24   6 1826.3665    0.4194  0.3763  8.7503 -0.0124       16.2701  0.0192   0.0137   0.0344    0.0619   0.0000       2.19190   438.4448       1.48645       20.4814       1.17824      -4.07809      0.403068     -0.493769      -2.61011       1.78339     -0.228584    -0.0345594     -0.286545     0.0454357      0.443348     0.0155718     -0.140940     -0.310809     -0.230594       1.00828       1.43968       1.45908       1.72844       1.57920       1.67584       1.32418       1.39458       1.03613       1.04829      0.727404      0.676729      0.500644      0.404044      0.290548      0.222037      0.144064      0.108176
  24   7 1993.5996    0.6044  0.6458  8.6816 -0.0031       8.33805  0.0252   0.0147   0.0478    0.1010   0.0000       1.17538   438.1968     -0.828170       15.3985       1.30789      -1.27581      -1.46031      -1.25346       1.04896     0.0129251      0.767305      -1.01517      0.325505      0.383173     -0.292568     -0.396858      0.180696     -0.256956    -0.0991457       1.42560       1.81853       2.08102       2.20604       2.30820       2.14183       1.97815       1.75182       1.45002       1.22884       1.00962      0.764062      0.632287      0.462211      0.359276      0.266226      0.186900      0.139138
  24   8 2156.8402    0.8584  0.8475  8.8802 -0.0012       5.18076  0.0292   0.0185   0.0536    0.1481   0.0000      0.906201   438.2667      -1.30324       14.8309      -1.00675     -0.284896      -1.51659      -1.62422      -2.01560      0.349454     -0.855835    -0.0672179       1.02745      0.443185      0.176399     -0.275307      0.232273     0.0566657    -0.0866284       1.53310       2.14211       2.33603       2.49294       2.44318       2.28524       2.14425       1.88318       1.73513       1.33170       1.19685      0.900372      0.704174      0.573845      0.418593      0.314558      0.213298      0.155490
  24   9 2314.3035    1.1811  0.9805  9.5047 -0.0032       2.64257  0.0355   0.0242   0.0568    0.1614   0.0000      0.809330   443.3016      -2.45094       13.2184       3.92531       1.74891      -1.95226      -5.79666      0.372430       3.65426      0.578179      0.367811      0.373831      0.252966     -0.860837     -0.500636      0.158824     -0.497994      0.507862       1.62187       2.21669       2.44995       2.58144       2.61326       2.37245       2.40098       1.95983       1.86928       1.48128       1.35493       1.02489      0.806974      0.653174      0.460480      0.343610      0.244013      0.169020
  24  10 2467.0450    1.7082  1.1218  8.8419  0.0029       2.61364  0.0376   0.0310   0.0588    0.4544   0.0000      0.694925   438.2699      -4.60417       11.5003       5.46669      -1.65418      0.452207     0.0139771       1.92234      -1.82188      -1.26394     0.0163129      0.841339      0.473046      0.149004     -0.536866     0.0257343     -0.325019     -0.250650       1.74330       2.32112       2.60836       2.73100       2.70711       2.61016       2.25194       2.17434       1.94919       1.58493       1.28627      0.992268      0.818529      0.633082      0.481725      0.349938      0.256547      0.184269
  24  11 2617.6605    2.2117  1.0778  9.7665 -0.0005       1.71799  0.0335   0.0415   0.0595    0.3661   0.0000      0.662343   437.5874     -0.837965       14.4917      -1.48543      -2.24258     -0.305584      -1.40895     0.0279987     -0.798642       2.13970       2.01320      -1.27398     -0.508869      0.115432      0.579541      0.191268     -0.308150    -0.0104330       1.62249       2.14926       2.38964       2.53679       2.52562       2.47715       2.22814       1.94869       1.77237       1.39210       1.18257      0.937780      0.749844      0.578871      0.432314      0.312729      0.230915      0.166289
  24  12 2767.6587    2.7699  0.9682 10.8097  0.0013       1.70582  0.0323   0.0543   0.0545    0.2090   0.0000      0.715118   438.8875      -3.84773       11.1648     -0.786301      -4.14358       1.56158     -0.855212      -2.29948       3.98285      0.985986      0.144411     -0.124768    -0.0109857       1.03873      0.528217      0.473939     0.0895131    -0.0111164       1.74086       2.30101       2.54958       2.62925       2.51133       2.43621       2.19988       2.04024       1.83073       1.50468       1.24407      0.982187      0.799748      0.620953      0.457660      0.332275      0.237787      0.160576
  24  13 2916.9077    3.5159  0.8732 11.3451 -0.0006       1.27300  0.0269   0.0704   0.0525    0.2048   0.0000      0.652185   435.8926      0.305372       14.1875       2.24920      -2.37584      -3.26658     -0.438476       1.11490      -1.42904      -1.13943      0.136273     0.0693226      0.266984     -0.279093     -0.257100     -0.214099     -0.117199     -0.121456       1.43211       1.87939       2.01800       2.04978       2.06659       2.01812       1.86466       1.75425       1.52717       1.24288       1.00294      0.825617      0.657719      0.524757      0.384655      0.299783      0.211935      0.145471
  24  14 3065.0285    3.9488  0.9988 11.3276  0.0004       2.36186  0.0317   0.0775   0.0582    0.2743   0.0000      0.717055   437.1016       2.71453       12.0132       2.85145      -4.30112      0.587703     -0.420643      -3.29266       3.27383       3.27118      -1.22683      -1.12524     -0.745079      -1.06954    -0.0492961     -0.101329   -0.00370606     -0.147352       1.62720       2.23048       2.43772       2.40782       2.28881       2.15355       2.02267       1.87481       1.71368       1.54434       1.36949       1.13280      0.875567      0.659362      0.470936      0.336895      0.232597      0.160880
  24  15 3211.8633    3.8347  1.2980 11.1256 -0.0019      0.353399  0.0387   0.0663   0.0665    0.2929   0.0000      0.585468   438.3356    -0.0974087       13.2781      -2.28358      -3.48321       2.20468     -0.950063      -1.47932     -0.992210       2.04684     0.0901472       1.54021      0.950905      -1.12521     -0.584429     0.0882128     0.0530014     0.0243731       1.88202       2.40624       2.72452       2.82646       2.79610       2.71403       2.56274       2.15433       1.88350       1.63261       1.38183       1.11160      0.866547      0.674129      0.495856      0.352262      0.266069      0.186498
  24  16 3358.4866    3.4363  1.7780 11.0559  0.0011      0.976775  0.0439   0.0501   0.0771    0.1294   0.0000      0.351576   440.2804      -1.70989       13.5100       4.29638     -0.998195     0.0809520      -4.78710      0.467027       1.42139     -0.752036      0.325105     -0.484090       1.03987      0.118668     -0.570534     -0.408595      0.159048     -0.220895       1.96149       2.58727       2.80401       2.95428       2.99113       2.77420       2.67893       2.42053       2.13276       1.82003       1.49270       1.23860      0.942351      0.744731      0.565714      0.437387      0.317349      0.213717
  24  17 3504.7470    2.7701  2.8070 10.7404 -0.0009      0.204662  0.0585   0.0327   0.1002    0.0764   0.0000      0.200305   440.2615      0.243767       6.96416       8.02631      -7.39093       4.95274       3.74285      -4.62502     -0.806938       1.61070      -1.13220      -3.56461      0.918782       1.07766      -1.06836     -0.359042      0.513292     -0.332598       2.73328       3.58503       3.88633       3.97038       4.03593       3.77282       3.54325       3.27422       2.92145       2.50924       2.04574       1.75468       1.34480       1.06208      0.772274      0.577207      0.414727      0.285011
  24  18 3651.1341    2.2960  4.2208 10.2863 -0.0013      0.645549  0.0733   0.0229   0.1317    0.0618   0.0000      0.113859   434.9727      0.274798       16.7043       9.19221      -2.75360      -1.91041       3.67525     -0.455765      -5.76329       6.75796       1.63707       4.55696     -0.889328     0.0796762      0.423818     -0.385335     -0.234169      0.589954       3.30345       4.44648       4.77038       5.13369       5.03145       4.98150       4.41456       4.12330       3.52768       3.08942       2.58220       2.09598       1.65300       1.26630      0.953983      0.707909      0.503066      0.343416
  24  19 3796.9547    1.9308  6.3542  9.8243 -0.0005      0.446643  0.0946   0.0166   0.1739    0.0581   0.0000     0.0773055   439.6310       6.14384       10.4550       3.58170      -4.55775      -1.51073       3.39741      -1.17807      -1.52309      -4.43237       2.18433       2.71070       1.29883      0.104662       1.17290      -1.10092     -0.275136    0.00151814       4.32739       5.57062       6.09414       6.44718       6.39524       6.14224       5.69836       5.18171       4.67782       3.98071       3.29879       2.66197       2.11630       1.66554       1.25328      0.930732      0.652533      0.465440
  24  20 3942.9076    1.5947  8.5693  9.5832 -0.0008      0.426894  0.1240   0.0125   0.2259    0.0494   0.0000     0.0653784   442.0922       3.86409       27.5283      -7.96606      -16.8466     -0.168462       8.88266      -3.97924      -9.58233       7.34308      -5.05713       2.43491      -2.28032      -3.02061     -0.589471      0.875067     -0.388616   -0.00840447       5.34567       6.87878       7.56743       7.90121       7.84660       7.62907       7.14898       6.43083       5.65605       4.91938       4.16042       3.32104       2.70305       2.08278       1.55701       1.14308      0.806356      0.574742
  24  21 4088.6228    1.3475 11.1640  9.3851 -0.0011      0.287546  0.1686   0.0097   0.2900    0.0451   0.0000     0.0650468   438.0136      -9.74432       13.4765       11.3014       1.81298      -2.53246       8.93169       5.09090       11.7396       9.79626      -4.28368       2.21349      -3.39761      -4.01178       2.15544     -0.607367     -0.949723      -1.52683       6.81346       8.73962       9.73379       10.0990       10.0219       9.43092       8.93359       8.07684       7.23582       6.35021       5.27323       4.35890       3.43152       2.65021       1.97179       1.47292       1.03508      0.721065
  24  22 4233.7497    1.0925 14.2411  9.2833 -0.0008      0.156756  0.2439   0.0073   0.3861    0.0405   0.0000     0.0781298   451.1790       10.8756       15.7067       30.8133      -19.7874      -5.96102       17.6741      -4.23071       3.18929       6.61956       6.99534      0.347185     -0.701380      -3.84241       2.81380      0.229795      -3.59243      0.321892       8.57884       11.2911       12.5354       12.9237       13.0520       12.5456       11.6569       10.6684       9.42814       8.05311       6.75428       5.47375       4.38087       3.42225       2.58080       1.89193       1.32779      0.942906
  25   5 1674.1033    0.2818  0.2378  8.7340 -0.0073       13.1982  0.0148   0.0112   0.0280    0.0435   0.0000       4.20132   439.9183      -1.84607       20.4921      -1.14319      -1.81770     -0.570065       1.27113      0.504818      0.791597    -0.0497811     -0.119600     -0.824790     -0.309117    -0.0938242     0.0790939    -0.0147220     -0.114792   -0.00755029      0.811436       1.10041       1.23304       1.30632       1.30162       1.27965       1.20152       1.00458      0.997054      0.753214      0.730339      0.555962      0.451844      0.357169      0.253220      0.197281      0.141814     0.0980615
  25   6 1847.9304    0.4453  0.3994  8.7475 -0.0013       13.5089  0.0177   0.0136   0.0369    0.0619   0.0000       1.98325   439.0955      -1.40626       18.4738       2.96857      -3.40377      -2.22804      -1.20670    -0.0958925    0.00542198      0.797121     -0.683572      0.487735       1.00333     -0.376292      0.183701      0.107584      0.281085      0.132971       1.07772       1.25259       1.40638       1.37602       1.55348       1.51826       1.35866       1.20416       1.08281      0.927652      0.791783      0.621179      0.511752      0.401940      0.312412      0.218881      0.167231      0.122917
  25   7 2016.9883    0.6421  0.5910  8.8302 -0.0010       7.32013  0.0224   0.0155   0.0420    0.0927   0.0000       1.14123   438.5960      -1.53929       18.6879       1.77898      -3.13766      0.257844     -0.679873      0.625182       2.42115      0.919493      0.805382    -0.0309282     -0.106221      0.217459     0.0992069      0.109033     0.0873337      0.116838       1.14918       1.46578       1.66464       1.79427       1.79568       1.59316       1.62502       1.43775       1.27076       1.05431      0.926472      0.749592      0.601369      0.482658      0.346426      0.277828      0.189384      0.131739
  25   8 2181.8230    0.9012  0.7142  9.2906  0.0000       6.13494  0.0255   0.0202   0.0463    0.1112   0.0000      0.974543   438.1372       2.98501       18.5270      -2.58857       1.85938       1.53268      -2.25378       1.20140     -0.816995     -0.714606       1.57249      -1.41914     -0.491469      0.474565      0.266644     -0.176016      0.378644    -0.0739439       1.29067       1.68124       1.82976       1.96533       1.82503       1.89918       1.72491       1.57773       1.38571       1.28153       1.07025      0.855402      0.666646      0.534726      0.416837      0.316227      0.219841      0.156256
  25   9 2340.4837    1.2911  0.9409  9.5633 -0.0041       2.56717  0.0308   0.0260   0.0544    0.1670   0.0000      0.780687   439.8449      -3.47350       16.2459      -4.80563      -5.55697      -3.43836       3.57698    -0.0485072      -2.85524     -0.393916     -0.880963     -0.140017      -1.16516     -0.197929      0.186623     -0.976276    -0.0281353    -0.0582366       1.51704       1.89250       2.06920       2.21312       2.18009       2.11794       2.03921       1.84630       1.62184       1.30070       1.15586      0.965666      0.777263      0.606422      0.432273      0.337345      0.260305      0.182639
  25  10 2494.4002    1.7776  1.1123  9.2191  0.0003       2.96017  0.0332   0.0324   0.0603    0.3763   0.0000      0.652840   441.4641     -0.909167       15.9031     -0.121431    -0.0315195       1.81828      0.109253      -3.03092      -1.57129       1.17063     -0.791013      0.807521      0.507385      -1.22306      0.377660      0.239800     0.0555616     0.0667422       1.54514       1.97634       2.16886       2.37368       2.27871       2.15389       2.07526       1.88223       1.65090       1.45585       1.24445      0.985327      0.796407      0.629697      0.484865      0.347370      0.252168      0.183809
  25  11 2646.2372    2.2535  1.0768 10.5533  0.0002       1.80494  0.0341   0.0440   0.0607    0.2210   0.0000      0.715924   438.9217      -2.48081       11.9754       1.57738      -4.69858      -2.21367       2.22528      -2.63568       1.74387     -0.675364     -0.415672       1.82545      0.593381     -0.109829      0.376766    -0.0168592     -0.478085     -0.293689       1.55182       2.03823       2.19725       2.32091       2.25322       2.21817       2.08029       1.89629       1.73099       1.48976       1.24039       1.00122      0.811294      0.628724      0.488564      0.364578      0.278207      0.195477
  25  12 2797.3622    3.0242  0.8905 11.3164 -0.0030       2.14714  0.0278   0.0614   0.0533    0.1780   0.0000      0.701458   439.0082     -0.127052       15.8477       2.31237      -4.16244      0.414937      -2.54704      0.124088     -0.300769      0.130245       2.62448      0.737786     -0.717074     -0.110947      0.761697     -0.319526    -0.0451345    -0.0466097       1.39896       1.84372       2.03749       2.16850       2.09511       2.06290       1.96841       1.76460       1.52747       1.26183       1.05231      0.885058      0.693114      0.556013      0.390798      0.313307      0.230140      0.171093
  25  13 2947.3922    3.5876  0.9485 11.3395 -0.0013       1.08699  0.0279   0.0712   0.0554    0.2173   0.0000      0.644013   439.5162      0.371132       11.7441       3.33156      -2.48285      -1.28634       2.26452     -0.961909       2.50827     -0.804197    -0.0962979      -1.13304      0.735408     -0.272498      0.583412      0.316206      0.115518    0.00956566       1.40483       1.68040       1.93074       2.06609       1.92308       1.97268       1.86491       1.58645       1.47031       1.28067       1.05765      0.885256      0.710738      0.548251      0.415080      0.318781      0.228989      0.155481
  25  14 3096.1393    4.0821  1.1069 10.4916 -0.0012       1.36518  0.0329   0.0733   0.0587    0.5971   0.0000      0.606106   441.2628     -0.637015       11.9473     -0.724411      -1.02222      -2.46392      -1.74194      -3.07690      0.411494       1.85482     -0.247241     -0.337208      0.173561      0.816047     -0.223753      0.398222    -0.0178498     -0.191098       1.53429       1.99665       2.11276       2.33349       2.27918       2.16944       2.00451       1.84713       1.65370       1.45408       1.26490       1.02261      0.833900      0.645867      0.472971      0.355087      0.259632      0.180451
  25  15 3243.8627    3.7194  1.4292 11.5011 -0.0015       1.11161  0.0411   0.0609   0.0693    0.1737   0.0000      0.507468   439.7802       1.45444       12.4677      0.390309      -1.53072       4.55494     -0.406716      -2.70342       1.97748       2.25552      0.476267    -0.0685666      0.478368      0.378237      0.609565      0.535397     -0.372646    -0.0980107       1.86001       2.42919       2.69869       2.94795       2.88398       2.81554       2.58694       2.30177       2.05566       1.70898       1.43851       1.15690      0.900491      0.695490      0.553787      0.410638      0.303874      0.211925
  25  16 3391.0439    3.1817  2.0277 11.1117  0.0007      0.884256  0.0489   0.0437   0.0836    0.1141   0.0000      0.337202   438.1264      -4.87797       14.3745       3.17023      -7.17162     -0.911084       3.06094      -3.49671       2.91774       1.76110     0.0714002      0.425697     -0.357775      -1.28289       1.29142     -0.207175     -0.679302    -0.0702435       2.25229       2.92003       3.14677       3.40177       3.23854       2.94829       2.86431       2.68954       2.44629       2.10078       1.82870       1.53432       1.22627      0.953525      0.702278      0.519899      0.376525      0.266599
  25  17 3538.0155    2.7024  3.0829 10.7227 -0.0013      0.389524  0.0603   0.0303   0.1059    0.0697   0.0000      0.184025   438.9549      -2.63169       20.0856       7.46364      -2.92715       2.53252       14.3056     -0.436345       2.02904       2.46955     -0.246208      -3.88818       1.93738       1.05156      0.573940     -0.635725     -0.199383     -0.101699       2.66582       3.47745       3.86129       4.04090       4.04524       3.95804       3.57811       3.31017       2.95343       2.50569       2.11564       1.77491       1.40595       1.11379      0.825921      0.616010      0.449453      0.318474
  25  18 3684.8988    2.1955  4.7046 10.1044 -0.0005      0.541579  0.0759   0.0202   0.1360    0.0578   0.0000     0.0993804   433.3922       4.86961       13.9369      -2.58694      -9.74094       4.34076      -2.99541      0.299330      -5.99347       3.58391      -1.28697       1.90618      0.800188     -0.967094     -0.434755       1.21187      0.707658     -0.187124       3.31363       4.42848       4.76951       5.12531       5.19861       4.92813       4.66346       4.17791       3.70894       3.20105       2.66514       2.22136       1.75353       1.38679       1.04322      0.799422      0.556339      0.401448
  25  19 3831.4127    1.8085  6.7726  9.8391 -0.0002      0.382888  0.1010   0.0150   0.1852    0.0516   0.0000     0.0796004   436.2833       7.46760       16.1476      -1.90564       3.68610      -2.66009       8.73195      -2.08817      -1.12193     0.0409322       2.26664      -2.42796       1.28449      -1.62014       1.30887      0.434319      -1.34593      -1.03583       4.27746       5.57350       6.05073       6.46724       6.69902       6.25036       5.93730       5.29292       4.74755       4.11466       3.41232       2.82847       2.28196       1.77355       1.36554      0.998902      0.731681      0.517193
  25  20 3977.7359    1.5624  9.4433  9.4403  0.0008      0.316277  0.1309   0.0114   0.2395    0.0490   0.0000     0.0595702   434.1289      -3.68793       20.6427       2.91233      -10.2924       15.6077       5.95505      -1.70506      -8.42469       5.64489       5.69729     -0.892273      -2.58504       3.51175     -0.578769      -1.00933      0.221938      0.954686       5.31494       6.92447       7.64055       8.03653       8.19958       7.85395       7.28865       6.71375       5.90433       5.12440       4.28644       3.58132       2.85491       2.22047       1.72964       1.26961      0.910914      0.646823
  25  21 4124.3890    1.2673 12.6126  9.4238 -0.0012      0.411955  0.1962   0.0088   0.3319    0.0410   0.0000     0.0646063   443.6702       6.75159       7.87968       4.69178      -2.47450       3.15456       3.74705       7.89779      -1.57040       8.42084       9.70275       9.80474      0.429811     -0.462643      -1.99954       1.01008       2.31479       1.14251       7.13192       9.31424       10.2991       10.9067       10.6697       10.3113       9.85289       8.82656       7.93055       6.89222       5.88706       4.81333       3.85957       3.07787       2.28937       1.72584       1.24005      0.879286
  25  22 4270.9227    1.0752 15.4547  9.2501 -0.0012      0.547082  0.2486   0.0071   0.3997    0.0380   0.0000     0.0742498   444.5432       8.45304       30.0255      -8.31861      -4.59435      -10.8186       6.73816       5.11224      -4.32364      -5.29780      -7.27275       1.95947       3.51555     -0.463317      -1.05633       3.60790      0.457723      -1.41271       8.20386       10.6439       11.7592       12.2495       12.6166       12.1410       11.4159       10.2801       9.24976       7.90586       6.69589       5.53391       4.40426       3.50315       2.69608       1.98810       1.43734       1.04242
  26   5 1694.0774    0.2836  0.2651  8.8314 -0.0142       22.9714  0.0207   0.0115   0.0289    0.0439   0.0000       4.33430   441.6905      0.701807       19.5284      0.869853      -1.18869      0.728748     -0.169475     -0.130367      0.224211      0.199822     -0.575735     -0.288638     -0.272240     -0.583126    -0.0276976     -0.517751     -0.196793    -0.0373897       1.06411       1.67154       1.65117       2.05666       1.93213       1.74901       1.76219       1.45191       1.45653      0.979502       1.03849      0.666089      0.623472      0.413035      0.382983      0.292727      0.223345      0.147049
  26   6 1869.0572    0.4614  0.4686  8.7441 -0.0049       10.7920  0.0212   0.0128   0.0379    0.0684   0.0000       1.66107   436.8033     -0.397268       17.0469      0.818859      -3.40500     -0.997740      -2.89772      0.969355      -1.88087     -0.901126     -0.558500      0.444069    -0.0578723      0.133575      0.243134      0.417649    0.00208232    -0.0298700       1.10751       1.43049       1.51293       1.66696       1.68701       1.56031       1.60398       1.36861       1.22285       1.06757      0.925280      0.712838      0.594695      0.487089      0.386808      0.269393      0.208075      0.152831
  26   9 2366.0836    1.3672  1.0268  9.3077  0.0002       3.34904  0.0306   0.0254   0.0588    0.1959   0.0000      0.755990   438.5456      -1.93987       18.4908       3.98970      -5.44699      -1.32139      0.961254     -0.984848       3.84950      0.199191      -1.34881      -1.36580   -0.00172819     0.0915252   -0.00881172   -0.00586496    -0.0431968     0.0556306       1.48573       1.96397       2.16781       2.22155       2.17378       2.19701       2.07134       1.93350       1.72300       1.43911       1.13763      0.918519      0.769333      0.590396      0.463825      0.367632      0.273209      0.207420
  26  10 2521.2488    1.7890  1.1077  9.9643 -0.0000       2.12855  0.0339   0.0327   0.0607    0.1937   0.0000      0.739814   436.7156     -0.889596       14.6813       3.92595      -1.60690      0.180453       2.05398      -2.30036      -3.68974       1.46654     -0.375971     -0.168611      0.914186       1.09076     -0.220509     -0.322907     -0.405251      0.148754       1.52831       1.88505       2.04843       2.24429       2.18958       2.17401       1.94258       1.86909       1.72607       1.43873       1.16559      0.992210      0.799752      0.637004      0.473019      0.392654      0.294712      0.216855
  26  11 2674.3451    2.4479  0.9107 10.9536 -0.0049       1.79461  0.0290   0.0490   0.0530    0.1796   0.0000      0.686427   439.3349      0.408262       12.0898      -1.71862       1.86408     -0.638396       1.78318      -2.81420      -2.58990      -1.74183       1.84758      0.310500     -0.671260     -0.646229     0.0662161      0.292299     -0.289879    -0.0188829       1.39009       1.84787       1.92410       2.11242       2.08201       2.04485       1.90329       1.69193       1.60297       1.33683       1.16555      0.944078      0.741162      0.588770      0.454088      0.349556      0.256285      0.197151
  26  12 2826.5591    3.1422  0.9499 10.8301  0.0023       2.23798  0.0280   0.0610   0.0551    0.2417   0.0000      0.660205   438.8207       1.41172       15.0164       2.18765       2.32378      0.798082     -0.715047       2.07807      0.422757     0.0162776      -1.13429      0.348482      0.300625    -0.0114059      -1.28000     -0.376592      0.488757     -0.305983       1.34193       1.71164       1.84175       1.94358       1.91492       1.80762       1.76393       1.61093       1.48252       1.26344       1.11566      0.913596      0.717485      0.591484      0.453259      0.320374      0.249686      0.176122
  26  13 2977.4248    3.9360  0.9880 10.1686 -0.0021       1.78941  0.0289   0.0712   0.0517    0.6353   0.0000      0.582183   439.3450      0.516455       11.7338       2.40357       1.88835      -1.45199      0.441904      0.335194      0.760370     -0.960337     -0.106817      -1.24300     0.0757346      0.232918      0.442695     -0.287824     -0.329204    -0.0994732       1.31592       1.61808       1.76837       1.97733       1.96568       1.87183       1.81818       1.64624       1.44857       1.20275       1.05125      0.861594      0.703932      0.541610      0.429414      0.327329      0.234011      0.170213
  26  14 3126.8663    4.1097  1.0362 11.6764  0.0003       2.11679  0.0312   0.0763   0.0546    0.2098   0.0000      0.665476   439.1087       1.23550       18.1722       2.05272      -3.23069     -0.991434     -0.237856       1.78898      -1.03868      0.297982     -0.422921      -1.21509     -0.631244      0.121298      0.601955     -0.202633     -0.129989   -0.00682983       1.36996       1.70606       1.95415       2.01419       2.01235       2.04542       1.87160       1.75969       1.54932       1.30982       1.09588      0.990457      0.753340      0.606448      0.470872      0.341185      0.267063      0.188307
  26  15 3275.3834    3.7347  1.5538 11.4490 -0.0023       1.27744  0.0393   0.0575   0.0698    0.1561   0.0000      0.412135   437.5052     0.0138034       13.0620       2.24633      -1.93692       1.68603      0.328207       3.30945      0.539566     -0.393161     -0.157442      0.892495      -1.04493     -0.282826     0.0399500     -0.287561     -0.318123      0.135622       1.78256       2.32760       2.53415       2.66477       2.68235       2.63032       2.46619       2.29453       1.97874       1.70721       1.46023       1.24311      0.998092      0.794373      0.605683      0.444552      0.332007      0.237578
  26  16 3423.2793    3.0619  2.2170 11.3489 -0.0009       1.12176  0.0523   0.0410   0.0869    0.0882   0.0000      0.290694   436.7057      0.226093       15.2044      0.945637      -3.78144      0.601924       3.26252       4.05435      -2.38009       1.87851       1.57519       1.11158       1.69201     -0.754815      0.273639      -1.22991     -0.304346     -0.157169       2.21146       2.80283       2.97535       3.26482       3.27869       3.10950       2.87227       2.72066       2.54426       2.16331       1.78046       1.52292       1.23191      0.999880      0.754474      0.580740      0.427384      0.310505
  26  17 3570.9911    2.5075  3.4486 10.6496 -0.0001      0.660656  0.0652   0.0267   0.1116    0.0663   0.0000      0.175273   439.0740       1.70397       13.4943     -0.460251       3.02619      -1.81661       1.98004       1.87549      0.332572      -4.19528       3.77831     -0.680846     -0.595743      0.770401     -0.302496     -0.423460    -0.0670693     -0.116964       2.64750       3.47162       3.75854       4.02702       3.99440       3.97300       3.59784       3.39287       3.01099       2.62946       2.28445       1.91791       1.51844       1.21215      0.935665      0.714760      0.518003      0.372276
  26  18 3718.3071    2.1055  5.0732 10.1665 -0.0007      0.316068  0.0820   0.0187   0.1416    0.0527   0.0000      0.100250   431.5170      -3.88431       16.7773     0.0804100      -1.92469       2.42253      -2.11030       5.69257       2.93511      0.568249      0.372385       1.12329       4.00514       3.71181     -0.809188     -0.324137      0.681215      0.490742       3.36877       4.39814       4.82477       5.14891       5.14759       5.05610       4.72781       4.37801       3.88812       3.37754       2.81647       2.36950       1.87943       1.52097       1.18190      0.887673      0.666275      0.474631
  26  19 3865.6581    1.7833  7.0946  9.6879 -0.0007      0.510631  0.1032   0.0141   0.1808    0.0531   0.0000     0.0717869   435.4618      -6.08045       17.5495       10.7031      -1.39804       4.61238      -3.37967      -7.22391      -3.85174      -3.08395      -2.39631       1.91702      -1.14359       1.87394       1.89853      0.470573      0.633785      0.461506       4.25722       5.54526       5.98210       6.44316       6.49905       6.35038       5.92128       5.44291       4.88841       4.16689       3.57611       2.95579       2.37701       1.90315       1.47239       1.12005      0.819863      0.590169
  26  20 4012.1656    1.4864 10.2301  9.4293 -0.0000      0.222668  0.1463   0.0103   0.2477    0.0459   0.0000     0.0616903   435.9108       3.04379       1.60711       1.32846       5.75370      -3.71162       8.03365     0.0957584     0.0925153      -4.64340       1.52524      -4.53432      -5.75898      -4.07862       3.05205       2.55717      0.789183     -0.420488       5.47199       7.17893       7.87366       8.33125       8.22116       8.12733       7.58893       6.97235       6.35240       5.51909       4.73380       3.88687       3.22178       2.53121       1.94089       1.49433       1.07390      0.787287
  26  21 4159.1230    1.2380 12.3612  9.4082 -0.0007      0.324323  0.1868   0.0085   0.3209    0.0396   0.0000     0.0689942   436.1950      -1.05823       18.1412      -5.84254      -2.65149      -7.25088      -3.90395      -8.08402       4.04301       2.22834       2.89249      -10.7586      -4.62169       1.23614      0.520026       3.36102       1.75507      -1.90383       6.68776       8.68959       9.34401       9.95193       9.97179       9.65990       9.21118       8.56485       7.55427       6.66861       5.74796       4.73067       3.84695       3.06319       2.36076       1.79935       1.33226      0.965116
  27   5 1713.6190    0.3247  0.2847  8.7867 -0.0008       18.5912  0.0147   0.0115   0.0314    0.0453   0.0000       3.48484   439.5509     -0.723549       20.0461     -0.718804      -1.76747      0.176737      0.392897     -0.141760     -0.621282      0.623834       1.05774     -0.586186     -0.180210    -0.0841362     0.0753836     -0.195702     0.0998120     0.0756235      0.853156       1.01723       1.07671       1.28773       1.27696       1.18106       1.06420       1.07479      0.956462      0.770567      0.708642      0.577607      0.468523      0.353746      0.288743      0.233095      0.172332      0.125407
  27   6 1889.7908    0.4797  0.4887  8.7503 -0.0023       8.76232  0.0219   0.0126   0.0382    0.0726   0.0000       1.60575   439.8691      0.136318       19.7274       1.68651      -3.76261       3.17434     -0.504262      0.341243      -1.03920      0.574472      -1.05661     -0.412259     -0.444635     -0.228462    -0.0557809     0.0737437     0.0556198     -0.201606       1.23899       1.72739       1.94713       2.06172       2.07407       2.04423       1.91341       1.70108       1.50974       1.27434       1.03871      0.788644      0.644874      0.512101      0.383706      0.310484      0.227754      0.168187
  27   8 2229.7762    1.0211  0.8916  9.2142 -0.0024       4.23218  0.0284   0.0202   0.0524    0.1547   0.0000      0.849118   439.7525     -0.463885       19.5192      -3.06347      -2.87492      -3.21291       4.30950     -0.156288       2.73960     -0.522786       1.35622      0.221109     0.0588846      0.119053     -0.246057     0.0938215    -0.0756895     0.0169644       1.28303       1.63242       1.83541       1.93720       1.87788       1.90229       1.77706       1.62214       1.44458       1.26531       1.11944      0.933488      0.764554      0.598328      0.472263      0.358317      0.265948      0.198763
  27   9 2391.0250    1.4294  1.0273  9.5516 -0.0002       3.48119  0.0317   0.0265   0.0568    0.1965   0.0000      0.765631   439.9512      -1.69859       18.1426      -1.57422      -2.92352      -2.88726     0.0777427     0.0580418       2.21611      -1.52544       1.98055      0.404993      0.414403      0.326083      0.246302     -0.209604     -0.404452      0.107539       1.45041       1.82406       1.89816       2.04619       2.03536       2.04946       2.00810       1.86196       1.62529       1.30687       1.18429      0.992089      0.798156      0.646009      0.480696      0.383843      0.304332      0.223340
  27  10 2547.5859    1.9498  1.0667  9.8629 -0.0026       2.35857  0.0337   0.0341   0.0545    0.2474   0.0000      0.695091   440.5602       2.12586       15.0483     -0.404875      -3.38014       2.90826      -3.46470       3.42982       2.68684     -0.891908     -0.153540     -0.359681     -0.450886      0.407139     -0.383141      0.102875    -0.0868582     0.0143646       1.36363       1.88258       1.88467       2.13823       2.05835       2.03081       1.89755       1.81685       1.57864       1.44276       1.23160       1.01798      0.834111      0.677434      0.528589      0.386618      0.288554      0.217283
  27  11 2702.0378    2.5921  0.9528 10.7280 -0.0030       1.38844  0.0285   0.0491   0.0530    0.2147   0.0000      0.654381   440.2907     -0.772282       12.3267      -4.15826     -0.230014      -1.05911       1.79676      -1.68813     -0.542313     -0.454264      0.291304     0.0809211      0.523449     -0.944515      0.129728      0.393350      0.509675    -0.0446905       1.31070       1.72282       1.89770       1.98721       2.05903       1.98185       1.87088       1.70405       1.50150       1.32676       1.11730      0.900678      0.735838      0.611421      0.482171      0.352293      0.256445      0.194399
  27  12 2855.3387    3.4511  0.9299 10.1713  0.0028       1.74525  0.0263   0.0643   0.0510    0.4803   0.0000      0.544720   438.5554      -2.02706       14.1922       2.72081     -0.920288      -4.66469     -0.945658      0.415655       2.44623    -0.0899820     -0.138201      -1.83510     -0.148603      0.289348    -0.0850488     -0.175417      0.127929     0.0773301       1.30862       1.72859       1.98563       1.98706       1.96133       1.91243       1.79300       1.67714       1.47023       1.32833       1.15672      0.969037      0.780747      0.640158      0.475411      0.362548      0.259701      0.192673
  27  13 3007.0082    3.8590  0.9216 11.7963 -0.0006       2.21796  0.0277   0.0752   0.0514    0.1657   0.0000      0.839481   439.4592      -2.60838       16.7806       3.08791      -3.19576      0.444589      -1.65040       2.31189     -0.493308     -0.906406      -1.40306      -1.36827     -0.373475      -1.33994     -0.452669     -0.504339     -0.457675     -0.322877       1.25163       1.67351       1.81519       1.87876       1.82125       1.79696       1.71121       1.59534       1.43686       1.26739       1.11754      0.970743      0.804256      0.664132      0.494557      0.362853      0.269585      0.195306
  27  14 3157.1296    4.0917  1.1060 11.3667 -0.0003     -0.112560  0.0336   0.0719   0.0548    0.2953   0.0000      0.666242   440.5733      -1.19980       14.7721       3.76253       3.78644      -4.04483       2.50331      -2.61228      -1.77252       1.06760     -0.840106     0.0532898      0.820966      0.595422     -0.187495     -0.227439     -0.176448     0.0575837       1.36085       1.69991       1.88531       2.07887       2.00554       1.90748       1.98798       1.72163       1.54574       1.33006       1.18780      0.978825      0.798084      0.659919      0.513204      0.381413      0.279346      0.213575
  27  15 3306.4705    3.5840  1.6050 11.4276 -0.0022      0.725390  0.0400   0.0533   0.0705    0.1329   0.0000      0.339122   438.3035       2.67463       12.1959       2.29162      -1.24973       2.86174      -4.73200       6.17700      0.387823       1.42780     -0.807407       1.04496     -0.106187       1.76555     -0.335798      0.546751     0.0430607      0.181128       1.67184       2.15803       2.38245       2.50900       2.52383       2.42249       2.35311       2.10662       1.91613       1.69183       1.49429       1.19735      0.991590      0.804641      0.616813      0.493583      0.356989      0.259583
  27  16 3455.1453    2.9684  2.5454 11.0481 -0.0011      0.677294  0.0540   0.0361   0.0890    0.0907   0.0000      0.215566   440.1868     -0.445337       19.5292      0.946846     -0.308864       2.09145      -3.58915      -4.67692      0.612717      0.631944       1.57391      -2.53715    -0.0705742     -0.296590      0.510117      0.507674    -0.0594192     0.0459435       2.20098       2.90688       3.23331       3.44397       3.39949       3.34176       3.11679       2.90106       2.58689       2.32312       1.98128       1.63000       1.30804       1.07006      0.838618      0.632614      0.481851      0.343604
  27  17 3603.5170    2.4454  3.6864 10.4788 -0.0013      0.527963  0.0638   0.0247   0.1149    0.0670   0.0000      0.140912   445.2182      -6.75723       17.8850      -6.82412      -5.88958      -1.29984       1.43051     -0.398145       3.55231     -0.630968     -0.117011    -0.0723292     0.0780768      -2.03686      0.775089      0.379542      0.416173     -0.327303       2.59275       3.37754       3.79751       4.02124       4.02653       3.88303       3.64087       3.33074       3.08946       2.67829       2.34459       1.93594       1.58535       1.24584      0.985377      0.736981      0.579327      0.410461
  27  18 3751.5737    2.0308  5.6787  9.9834 -0.0001      0.510836  0.0870   0.0168   0.1485    0.0527   0.0000     0.0869088   440.9552      -2.64072       6.18118      -4.60488      -7.12211      -5.84662       7.14403      0.585859      -3.60254     -0.138880      0.380962      -4.67121      0.806896      0.719920       2.18366      0.666524      -1.32713     0.0935907       3.46188       4.53236       5.06312       5.41167       5.39128       5.31571       4.88322       4.52647       4.09579       3.56598       3.06430       2.59688       2.10437       1.67614       1.30746       1.00170      0.733011      0.538648
  27  19 3899.2951    1.7030  8.0280  9.7359 -0.0006      0.419240  0.1135   0.0127   0.1983    0.0468   0.0000     0.0682460   437.1389      -6.93771       3.22447      -1.46996       3.94592      -6.73156      0.767697       1.61439      -8.73270      0.903624       4.59598      0.860412       1.39033     -0.314699     -0.294219     -0.731737     -0.459893      0.894329       4.37032       5.79131       6.25907       6.74025       6.72602       6.75970       6.29401       5.94986       5.16401       4.51279       3.80336       3.19950       2.58650       2.15037       1.65325       1.25446      0.936416      0.694805
  27  20 4046.6568    1.3970 11.0833  9.5185 -0.0001      0.227594  0.1632   0.0095   0.2750    0.0430   0.0000     0.0654221   452.6417      -3.79029      -1.78385       12.2308       13.4071      -2.34671      -18.0309       5.33775       3.02515       6.70722       1.85163      -4.10771      -1.69432       9.84234      -1.70562      -3.01575       2.34708      -1.16625       5.69178       7.56124       8.18144       8.75574       8.91122       8.60601       8.21508       7.48111       6.86810       5.98349       5.07174       4.23450       3.54868       2.83714       2.20897       1.69871       1.23902      0.905781
  27  21 4193.9377    1.1762 14.9034  9.3815 -0.0011      0.211453  0.2419   0.0068   0.3710    0.0357   0.0000     0.0735872   445.6247       1.49935       17.6374      -3.64822      -15.0269       8.75628       6.64584     -0.332253      -9.91944      -13.9416      -2.53623     -0.933829     -0.968791      -6.22774      -4.03776    -0.0114149     -0.889652       1.53727       7.34061       9.76782       10.5758       11.4014       11.6801       11.1684       10.5283       9.80792       8.75348       7.73837       6.58627       5.61374       4.54558       3.66288       2.81370       2.18460       1.61708       1.18500
  28   4 1546.0262    0.1961  0.1703  8.8365 -0.0134       32.9154  0.0147   0.0110   0.0288    0.0345   0.0000       9.44701   440.4471      -1.22992       20.0266       1.07212      -1.00008     0.0270629      0.696857     -0.306597      0.858129     -0.785562     -0.134065     -0.812534     -0.165500   -0.00292193      0.646376     0.0367417     -0.262485      0.144626      0.818943      0.961239       1.13650       1.25507       1.23889       1.21185       1.14666       1.08682      0.857242      0.755723      0.765081      0.713510      0.632579      0.557686      0.468598      0.302568      0.196694      0.121873
  28   6 1910.1782    0.5214  0.4673  8.7847 -0.0026       11.9629  0.0210   0.0139   0.0358    0.0683   0.0000       1.55472   439.5818       1.64089       19.6622      -1.46609      -4.56646       1.15001     -0.407887      0.217640      -1.46531      0.978318    -0.0401973     -0.124682    -0.0451185     -0.118267     0.0550025      0.167283      0.567809    -0.0671540       1.01007       1.30533       1.41779       1.31235       1.38798       1.33696       1.40784       1.38274       1.26277       1.01173      0.828193      0.712400      0.539256      0.488690      0.366047      0.294069      0.259963      0.176898
  28   7 2083.9729    0.7589  0.7606  8.8118 -0.0010       6.86387  0.0252   0.0156   0.0469    0.1150   0.0000      0.951547   439.7997     -0.244340       18.2856       1.30472      -4.47365      0.975276     -0.362530      0.410486    -0.0126407      -1.03237      -2.23673      0.232391      0.703083      0.643425      0.176960    -0.0509285     -0.364817     0.0134157       1.16348       1.58895       1.67170       1.76044       1.79950       1.80049       1.72461       1.63396       1.39523       1.21432      0.988638      0.841465      0.686215      0.577322      0.435823      0.335540      0.260068      0.199151
  28   8 2252.9030    1.0745  0.9464  9.3066 -0.0028       6.10260  0.0303   0.0206   0.0531    0.1478   0.0000      0.812943   438.2048      -2.70521       21.5481       3.31702      -1.47077      -1.45623      -1.47993       2.68615     -0.264937     -0.214894     0.0131914       1.20366     -0.996393      0.401748      0.552576     -0.280519    -0.0360881      0.492723       1.36347       1.75793       1.83843       1.94897       2.00895       2.06154       1.86681       1.69141       1.43261       1.34177       1.25343       1.06933      0.901385      0.662853      0.526437      0.416805      0.319559      0.230092
  28   9 2415.4066    1.4824  1.1750  9.5967  0.0118       3.80706  0.0330   0.0266   0.0649    0.1947   0.0000      0.744355   439.2349      0.759169       19.7362     -0.497146      -2.13418       2.42531      0.318204       1.37938      -2.32261       2.20192      0.852592       2.02843     0.0705470     -0.579060     0.0942907     0.0632158      0.461480     -0.193199       1.33691       1.78283       1.88558       2.07276       2.04232       2.04535       1.95184       1.80038       1.59770       1.37049       1.19345       1.00679      0.825852      0.669604      0.541957      0.419127      0.296043      0.224901
  28  10 2573.4320    2.0684  1.1576 10.0083  0.0009       2.87638  0.0322   0.0350   0.0597    0.2279   0.0000      0.680069   440.0874      -3.31705       15.9627       5.40364      -1.35698       3.33177       3.95833      0.832532      0.130494     -0.166754      -2.92459      0.549110      0.485417     -0.863730      0.251665    -0.0228314     -0.116164      0.248267       1.30238       1.68448       1.87397       1.96989       1.99826       1.94299       1.85969       1.68713       1.53910       1.37343       1.17596      0.992274      0.820467      0.642605      0.517608      0.393744      0.306761      0.222594
  28  11 2729.3038    2.6556  1.0288 10.3543 -0.0009       2.00224  0.0302   0.0467   0.0507    0.2779   0.0000      0.672166   440.3874      0.532573       17.5741       1.58570      -2.53854      -2.02079       1.17256     -0.790813       2.76456      0.125906      -2.22291    0.00878654       1.43001   -0.00583889     -0.163260      0.163007      0.106376      0.409811       1.28738       1.66303       1.82214       1.96213       1.84061       1.82629       1.77918       1.69677       1.50579       1.35823       1.16283      0.992817      0.816329      0.691403      0.545214      0.407566      0.314787      0.219785
  28  12 2883.6295    3.4924  0.9197 11.1538 -0.0014      0.582761  0.0275   0.0642   0.0481    0.2359   0.0000      0.660884   437.4003      -2.33024       13.0994      0.379810      -4.48765      -1.05069      -1.04657      -1.94654     -0.483992     0.0712876     -0.523949      -1.22290      0.230249      0.320985      0.315724      0.373699    -0.0810657    -0.0278898       1.14147       1.55861       1.69245       1.85993       1.84436       1.75446       1.74109       1.55987       1.45404       1.22650       1.08568      0.856807      0.722694      0.573254      0.449961      0.366898      0.264784      0.203420
  28  13 3036.1802    3.8812  1.0102 11.6520 -0.0008      0.696826  0.0286   0.0708   0.0544    0.2043   0.0000      0.600321   440.1513      -3.32111       17.0119     0.0961134      0.654774      0.990269      0.506195       2.55392       1.76261      -1.67780      0.368105     -0.129716    -0.0216992      0.231017     -0.416378     -0.234555      0.218768      0.222369       1.22186       1.62740       1.77097       1.86055       1.92156       1.83644       1.77458       1.61587       1.53783       1.32860       1.09454      0.895232      0.745053      0.610297      0.484638      0.374277      0.289999      0.212876
  28  14 3187.1128    3.9055  1.2397 11.5936 -0.0030       1.14904  0.0340   0.0647   0.0627    0.2078   0.0000      0.600147   438.2976      -1.90175       13.6758       1.88153       2.24509     0.0903513       4.09398      -1.26904       2.70193       1.05928      0.906411     -0.564657     -0.862126      0.465209      0.873525     -0.246081     -0.109926     0.0112480       1.35840       1.77205       1.94437       2.03946       2.06846       2.00059       1.96700       1.80021       1.58475       1.44916       1.20400       1.06028      0.844063      0.709451      0.543509      0.416576      0.320675      0.246656
  28  15 3337.1477    3.5095  1.5441 11.6202 -0.0012      0.257139  0.0378   0.0529   0.0714    0.1232   0.0000      0.454944   440.7006       4.61684       17.7176     0.0959882     -0.369790      -1.54174     0.0413689       2.80407      0.623667       1.55688     -0.458678      -1.09026      0.534985     -0.101022     -0.346667    0.00300198      0.395457      0.111156       1.51372       1.99462       2.25639       2.37326       2.34142       2.35284       2.22019       2.03524       1.90510       1.59999       1.44316       1.14182      0.930368      0.751836      0.599440      0.473022      0.374030      0.269880
  28  16 3486.7137    2.8634  2.6854 10.8634 -0.0015      0.331535  0.0538   0.0326   0.0913    0.0894   0.0000      0.192604   438.2158      -6.36041       17.4664       7.50357       4.73954       7.88865     -0.222205      -1.99319      -2.93219       3.29420       1.24994      0.561209     -0.395236      0.105768     0.0296405     -0.598421      0.375555     -0.422679       2.10590       2.68739       3.03575       3.09794       3.22689       3.18623       2.98223       2.77961       2.50555       2.22531       1.94347       1.58185       1.33815       1.05253      0.861557      0.655918      0.499744      0.372463
  28  17 3635.8704    2.3607  4.1824 10.4180 -0.0006      0.616878  0.0691   0.0225   0.1211    0.0619   0.0000      0.112623   438.7501      -3.80926       14.7872      -1.91516      -1.68912       7.28462      -2.82404      -5.26808       5.43915      -2.09045       1.34424       1.01744       1.38274      -1.17321      0.211107      0.408657      0.341734     0.0443650       2.73680       3.61032       3.98852       4.25217       4.32707       4.21957       4.02678       3.66836       3.32646       2.92129       2.48337       2.09053       1.74332       1.39094       1.10912      0.858107      0.639524      0.464319
  28  18 3784.4875    1.9538  6.0052  9.8709 -0.0016      0.462230  0.0860   0.0155   0.1552    0.0524   0.0000     0.0799388   438.5763      -4.64118       17.6067      0.137249     -0.688655      0.353572       3.81235       2.51552      -2.69778      -6.63514       4.93929       5.13195      -5.52017     -0.180496       1.21387    -0.0492151     -0.615824     -0.722281       3.38466       4.39872       4.87329       5.17353       5.31106       5.14015       4.85249       4.45114       4.11121       3.55649       3.12586       2.59656       2.17579       1.73767       1.38718       1.07399      0.793648      0.583535
  28  19 3932.7938    1.6221  8.6932  9.6397 -0.0008      0.408503  0.1199   0.0115   0.2121    0.0457   0.0000     0.0649857   442.1883      -1.02525       7.03099      -1.74288       2.12452      0.396571       2.58588      -2.58879       1.10147       10.2353       9.15040       2.23556      -2.67097     -0.577847      0.228642      -1.49620       1.18769      0.732647       4.47820       5.92365       6.42566       6.77620       6.96197       6.69239       6.44610       5.89069       5.36583       4.75358       4.18366       3.54689       2.91256       2.36329       1.86583       1.43141       1.07387      0.788010
  28  20 4080.5437    1.3304 11.8362  9.5889 -0.0006      0.266388  0.1750   0.0087   0.2986    0.0385   0.0000     0.0675971   445.9383       6.96803       3.30018      -6.76230       1.13543       4.87347       3.53770      -1.78450       4.44301       3.90802      -3.23740      -4.91336       3.21266     0.0678475      -2.77132       2.03654      -1.66138     -0.198103       5.82265       7.56115       8.45511       8.92268       8.86090       8.58613       8.25224       7.73472       7.03259       6.30609       5.47418       4.53757       3.85380       3.01659       2.40200       1.86980       1.43781       1.06971
  28  21 4228.6593    1.1084 13.8791  9.4024  0.0005      0.341415  0.2223   0.0069   0.3438    0.0350   0.0000     0.0779669   426.5099      0.363385      0.551520      -6.40090      -7.43960       6.26146       2.52883       16.7486      -5.77277       11.9553       6.20595      -2.16781       1.92777   -0.00388641      0.723313      -2.28368       2.08537     -0.268414       6.74786       8.85062       9.89904       10.4798       10.7004       10.4774       9.87498       9.31359       8.25192       7.26369       6.31821       5.29222       4.34092       3.55123       2.80450       2.19552       1.62416       1.20097
  29   5 1751.5802    0.3468  0.3490  8.7925 -0.0071       15.5239  0.0194   0.0110   0.0329    0.0498   0.0000       2.57835   440.1256      0.667462       21.5946      0.222510      -3.02697       1.51724       1.13324       1.14983      -1.73783       1.36853      0.614827     -0.946163      0.201289      0.374988     -0.203272      0.191329     0.0749465     -0.140279       1.01437       1.35279       1.27014       1.36014       1.43072       1.44788       1.28509       1.06111       1.03327       1.03133      0.941127      0.787374      0.698416      0.567967      0.495645      0.356559      0.260300      0.182015
  29   6 1930.2511    0.5251  0.5099  8.7506 -0.0035       9.78926  0.0201   0.0130   0.0363    0.0761   0.0000       1.39394   440.8564       1.27154       18.4422      -2.01462     -0.612204     -0.280298      0.588656      0.866167      -1.83698     0.0167187    -0.0200440      0.185460      0.583832      0.339524     -0.430787     0.0827720    -0.0383052      0.237831      0.915202       1.24169       1.34729       1.50526       1.47296       1.42157       1.39266       1.30815       1.15088      0.966189      0.893984      0.759250      0.625138      0.495137      0.401696      0.299213      0.232535      0.181480
  29   7 2105.4257    0.7823  0.7956  8.9366 -0.0047       6.12639  0.0260   0.0160   0.0484    0.1137   0.0000      0.892579   440.9516     -0.553108       19.8276      -1.10132     -0.811852      -1.32054      -1.71767       2.44266      -1.68262       1.07694      0.723724      -1.75631      0.213069      0.495644      0.447418     -0.166555      0.505711      0.228848       1.16863       1.50693       1.62196       1.83596       1.79320       1.79905       1.68804       1.62513       1.40639       1.19614       1.05206      0.904396      0.790965      0.625658      0.489454      0.368654      0.277147      0.216248
  29   8 2275.4082    1.1648  0.9724  8.9934 -0.0019       4.46357  0.0290   0.0210   0.0525    0.2011   0.0000      0.766481   439.1857       1.82988       18.2102      -1.99176      -3.48110     -0.977934     -0.498984     -0.830385       1.80269      -2.08361     -0.253358       1.21810     -0.173551      0.196890      0.580201      0.465453     -0.147329  -0.000355363       1.20382       1.54976       1.71952       1.95228       1.80147       1.86528       1.77539       1.65605       1.42755       1.34471       1.08256      0.945687      0.807034      0.659646      0.524690      0.404822      0.297214      0.216771
  29   9 2439.1042    1.6194  1.1178  9.2514  0.0027       2.40232  0.0305   0.0278   0.0590    0.2964   0.0000      0.698481   441.3574      -2.62164       15.1927     -0.539523      -5.19845      -2.86558      -3.74994       2.15428      0.235679      0.135226     -0.307071     -0.572611      -1.43904     0.0568091      0.247905     -0.100615     -0.303718     0.0848459       1.26924       1.63273       1.74982       1.91967       1.86381       1.94931       1.83625       1.73149       1.47713       1.33599       1.12197      0.973572      0.829803      0.657778      0.529137      0.404970      0.315747      0.234449
  29  10 2598.6337    2.1781  0.9429 10.7629  0.0011       1.57184  0.0282   0.0408   0.0513    0.1444   0.0000      0.737881   440.6087       2.47045       17.0212       2.32925      -1.98164      -1.79135      -2.72011     0.0148903     -0.795438      -1.40895      -2.24793    -0.0175690      0.450345    -0.0106849      0.722793     -0.136607     -0.569685     -0.565000       1.15336       1.51159       1.66077       1.83969       1.88098       1.75505       1.68426       1.57401       1.47558       1.20780       1.08989      0.928773      0.780863      0.600843      0.472076      0.375170      0.298227      0.225019
  29  11 2756.1504    2.8646  1.0020 10.7527 -0.0012       1.81981  0.0298   0.0517   0.0532    0.2426   0.0000      0.728087   440.2000      -1.73015       15.9702      0.816300      -1.99437      0.411620      -1.34605      0.372125     -0.428849      -3.94408     -0.505838       1.63619      0.248957      0.447976      0.567491     -0.386765      0.263129    -0.0136060       1.29447       1.63112       1.73124       1.82480       1.84343       1.75821       1.68352       1.60338       1.50943       1.31594       1.15956      0.998183      0.853270      0.695573      0.553828      0.431621      0.337624      0.241807
  29  12 2911.5923    3.4791  1.0003 11.1539 -0.0025      0.484752  0.0278   0.0626   0.0530    0.2420   0.0000      0.685088   438.7536      0.433358       18.1172     -0.915924      0.223729      -2.13485       2.56398       1.35353      0.167690      0.223684      0.354218      -1.19518     -0.433705     -0.308837     -0.187030      0.381872     -0.331874      0.456373       1.16688       1.54518       1.72551       1.89996       1.89744       1.80627       1.74649       1.55553       1.46776       1.23544       1.15184      0.900382      0.815947      0.626330      0.502529      0.390959      0.289452      0.221453
  29  13 3064.8944    3.8872  1.0712 11.7913 -0.0011      0.604357  0.0311   0.0681   0.0546    0.1998   0.0000      0.636852   439.5290      -2.04121       13.4487     -0.392628      -1.24819      -1.53959       1.15708       1.65021      0.683914      -1.90001      0.601847       1.59698     -0.296331     0.0980112      0.745954      0.497805    0.00130455     0.0156909       1.25667       1.55057       1.73810       1.82178       1.86115       1.83079       1.76426       1.60465       1.48327       1.34725       1.17760      0.976877      0.805779      0.648797      0.529010      0.421859      0.316521      0.251110
  29  14 3216.6813    3.9988  1.3532 11.2433 -0.0018      0.730965  0.0361   0.0598   0.0596    0.2104   0.0000      0.449179   440.0514     -0.105580       16.8458       2.40356     0.0720694     -0.441346       1.22453     -0.348519     -0.457942       1.02214      0.227665   -0.00560071      0.798266    -0.0450624      0.272466      0.396353    -0.0781167     -0.283781       1.35041       1.82329       1.96768       2.26220       2.20913       2.17371       2.00850       1.96543       1.65276       1.52759       1.27054       1.11369      0.877772      0.731385      0.587868      0.438468      0.349652      0.254032
  29  15 3367.6491    3.3364  1.8781 11.3038 -0.0015      0.890594  0.0426   0.0437   0.0740    0.0980   0.0000      0.321221   441.1968       1.29259       15.5734      0.588341      -1.39082     -0.456723      -1.21537      -5.45068      -4.02213     -0.334910     -0.336436     -0.189693     -0.160560     -0.631618     -0.644953      0.732627     -0.278388      0.477583       1.58213       2.05810       2.26218       2.45118       2.46392       2.43739       2.31834       2.19418       1.92820       1.73672       1.50627       1.27770       1.08209      0.876465      0.700338      0.547005      0.409580      0.307337
  29  16 3517.8850    2.7908  2.9301 10.7808 -0.0020      0.752771  0.0541   0.0301   0.0947    0.0781   0.0000      0.174937   438.9364      -1.67657       16.9070      -5.57823      -3.08082      -2.68157       1.99522       2.94927      -2.48812      -4.45058       7.71624       1.12890      -1.42094     -0.556984       1.55329     -0.513765      0.103891      0.130045       2.08062       2.66222       2.87038       3.12753       3.21727       3.11127       2.99487       2.81169       2.54207       2.24238       1.95575       1.66923       1.38731       1.11948      0.911718      0.689485      0.555421      0.408267
  29  17 3667.6280    2.2745  4.4294 10.2105 -0.0009      0.655028  0.0693   0.0203   0.1225    0.0617   0.0000      0.106992   439.1627      -4.61097       19.9879       2.10307      -5.51815      -6.25483       1.06911       2.23722       4.57850      -1.65540      -2.93728      -1.36344      0.505662      0.767542     -0.301273      0.773077     -0.358335      0.433056       2.56224       3.36451       3.76136       3.97463       4.08737       4.03293       3.77543       3.53377       3.22882       2.88604       2.43731       2.11020       1.77027       1.44803       1.16234      0.891040      0.677231      0.504820
  29  18 3816.9801    1.8919  6.6916  9.7523 -0.0007      0.434733  0.0930   0.0142   0.1650    0.0502   0.0000     0.0730267   437.5877      -5.68553       13.7822      0.461717      -2.53797      -2.30801       8.13374      -3.57784     -0.437308      -4.78096      0.664080       1.57429       1.35292      -3.59441      -1.79666      0.590739      0.981780     -0.273324       3.36166       4.54770       4.95145       5.29287       5.32115       5.28154       4.92019       4.59837       4.17873       3.81239       3.30400       2.84898       2.37829       1.95876       1.53704       1.18896      0.901038      0.682113
  29  19 3965.8359    1.5628  9.1013  9.5840 -0.0004      0.379806  0.1239   0.0105   0.2217    0.0431   0.0000     0.0647732   447.9342      -10.8570       25.5136      0.368640       4.83713      -6.83781       8.65306       3.56102      -4.16025       6.24137       2.88446      -3.23394      -1.69202      -1.12669       1.59199      -1.71484      -1.12468      0.439326       4.38882       5.69883       6.28625       6.75391       6.79702       6.71573       6.39265       5.94454       5.52157       4.75692       4.16671       3.54481       2.98670       2.46904       1.95664       1.52401       1.13498      0.873720
  29  20 4114.4637    1.2993 12.2216  9.4933  0.0006      0.306982  0.1811   0.0081   0.2978    0.0387   0.0000     0.0712144   433.6114      -4.40807       13.7316       17.8855      -10.4493      -3.33796      -9.15734      -14.9309      -3.45897      -1.89118      -5.53737       1.24484       1.41099      0.273182      -6.43534     -0.655131       2.00317      0.887108       5.70974       7.58477       8.39859       9.07132       9.16193       8.98573       8.72316       8.10926       7.20177       6.45168       5.55415       4.69953       3.86991       3.10477       2.53213       1.99109       1.50910       1.14978
  30   6 1950.0326    0.5614  0.5616  8.8570 -0.0057       10.0264  0.0208   0.0132   0.0378    0.0764   0.0000       1.30452   441.1108      0.918271       16.3500      -2.04681      -3.33413       1.07624       1.85531      0.419495      0.693980      0.624628      0.539514       1.71410      0.203102     -0.525679     -0.156944     -0.506053     -0.246594     -0.134368      0.962433       1.24659       1.43066       1.39688       1.46051       1.53237       1.43396       1.31475       1.16986      0.997776      0.887088      0.802409      0.662273      0.532530      0.409720      0.329408      0.263441      0.188367
  30   7 2126.4341    0.8379  0.7842  8.9186  0.0005       4.81899  0.0245   0.0162   0.0461    0.1227   0.0000      0.861493   440.3427       2.74492       20.0417       1.45420      -1.54004      0.619831     -0.882325      0.741049     -0.521896      0.205811      0.491845    -0.0746009     -0.822208     -0.337179      0.107558     -0.217768    -0.0426860      0.276118       1.07034       1.29765       1.45452       1.57457       1.67512       1.53435       1.44162       1.44436       1.32027       1.16199      0.986679      0.848451      0.719028      0.559416      0.452671      0.389169      0.292077      0.218106
  30   8 2297.4578    1.1877  1.0814  9.1912  0.0001       4.28198  0.0305   0.0204   0.0563    0.1912   0.0000      0.717452   441.2468      -3.44795       17.8304       1.13745     -0.790189      0.662139     -0.442211      -1.20755      -1.77764     -0.398156      0.266760     -0.800436       1.11664     -0.868118     -0.375649      0.293289      0.112254    0.00977577       1.18129       1.51155       1.67350       1.74550       1.79816       1.89251       1.73625       1.58701       1.45221       1.31012       1.13359      0.974498      0.783010      0.666400      0.525581      0.436246      0.328629      0.242711
  30   9 2462.3490    1.6812  1.2432  9.6733 -0.0014       4.02170  0.0333   0.0271   0.0615    0.2100   0.0000      0.656644   440.0398       1.71124       17.6087      0.385237     -0.230550      -3.01845     -0.318195     -0.910386      0.628871     -0.990868       1.07043     -0.766751     -0.978121     -0.273905     0.0570435     -0.166599      0.239392      0.193994       1.25946       1.57743       1.75094       1.86474       1.88435       1.86681       1.82531       1.70719       1.49476       1.36837       1.21328       1.03298      0.839271      0.706362      0.570499      0.440853      0.355534      0.262280
  30  10 2623.5340    2.2962  1.0771 10.2156 -0.0013       2.68239  0.0318   0.0390   0.0512    0.2490   0.0000      0.635369   440.5955       2.63916       14.6647      0.972839      -2.64351       2.42119      0.432029      0.461663       1.07018      -1.46694      0.489765      -1.15282      -1.25839      0.300779     -0.414716     -0.406555      0.203306      0.264615       1.20553       1.55436       1.63356       1.88879       1.82989       1.82138       1.70969       1.71147       1.49755       1.29964       1.15094       1.08521      0.864219      0.701293      0.571182      0.451253      0.350685      0.251325
  30  11 2782.5186    2.9594  0.9536 11.0242 -0.0013       3.58038  0.0284   0.0526   0.0481    0.1945   0.0000      0.724760   440.9477      0.610885       15.2677       1.95541     -0.250261       2.14304       1.47209     -0.844356      0.738573      0.815421      0.446314       1.27473      0.931576     0.0965312      0.184270     -0.726150      0.204394      0.166095       1.15055       1.62835       1.79126       2.03784       2.00956       1.95623       1.84461       1.74538       1.47607       1.33774       1.09643      0.956014      0.785678      0.655619      0.509057      0.400634      0.302990      0.219333
  30  12 2939.0586    3.6820  0.9459 11.4369  0.0001      0.522762  0.0258   0.0650   0.0493    0.1874   0.0000      0.666799   439.1317       1.23716       18.1974       1.20963      -1.48435       1.84225      -1.65397      0.172311     -0.697084     -0.671414     -0.858341      -1.35347      0.139670      0.600688      0.212190      0.430334     -0.237008     0.0900238       1.06076       1.29961       1.47254       1.62672       1.57134       1.60999       1.59864       1.39829       1.30567       1.16523      0.962352      0.825336      0.723658      0.573578      0.459807      0.367400      0.288181      0.209499
  30  13 3093.2963    3.9417  1.1061 11.5287  0.0001       1.21400  0.0317   0.0669   0.0549    0.2565   0.0000      0.616536   438.9884      -1.07040       18.3187       1.24166      -2.97658       2.87618       1.41348      0.622117      0.383698      0.813219     -0.672927      0.951296      0.272328      0.272116     0.0202821     0.0354613      0.300806      0.301682       1.23149       1.56949       1.74180       1.92175       1.93809       1.83476       1.72927       1.62512       1.54312       1.37332       1.13829       1.01708      0.859372      0.720481      0.569757      0.450117      0.341891      0.255334
  30  14 3245.9173    3.7907  1.3535 11.7740 -0.0012      0.617106  0.0341   0.0595   0.0650    0.1457   0.0000      0.536011   439.3191       4.31800       13.2100       1.48601      -4.83013       5.16916       1.42294       1.52669      -1.35670      0.182288      -1.88140      0.894749      0.616814     -0.913996      0.958348     -0.127632     -0.456009     -0.418947       1.34036       1.79790       1.88658       2.06559       2.04615       2.03743       1.94287       1.77378       1.62410       1.47179       1.31892       1.15098      0.960084      0.781616      0.629945      0.482412      0.387188      0.282014
  30  15 3397.6256    3.3676  2.1168 10.9349 -0.0009      0.447825  0.0424   0.0397   0.0751    0.1000   0.0000      0.238131   440.5134       2.11661       14.9017       4.15191      -1.44638       1.68396     -0.744926      -1.56725      0.991852      0.524842       1.17107       1.03775      0.515130     -0.559913     -0.275123     -0.857977     -0.143265      0.506473       1.61420       2.05075       2.26904       2.38951       2.56170       2.43415       2.31135       2.18722       1.99607       1.77627       1.56224       1.34194       1.11478      0.953330      0.742759      0.594677      0.459336      0.339916
  30  16 3548.6680    2.6644  3.2603 10.7269 -0.0014      0.576801  0.0577   0.0267   0.0995    0.0674   0.0000      0.152858   440.5571       3.63301       15.8978       2.59309      -3.21308       5.56645      -8.20215      0.522105      -1.02477       1.24289   -0.00977867       1.52676       1.69739      -1.15312    -0.0409405      0.324223     -0.856293      0.500225       2.12617       2.73574       3.05677       3.20437       3.22971       3.20545       3.14776       2.91675       2.67611       2.36247       2.07701       1.77744       1.45801       1.20566      0.974933      0.787358      0.611491      0.456268
  30  17 3699.2227    2.1427  4.9688 10.2195 -0.0003      0.689310  0.0739   0.0181   0.1332    0.0545   0.0000     0.0987299   443.2122      -4.71307       18.0271      0.859835      -2.37257      0.442116       4.87562      -5.66033      -1.72601       2.54568     -0.799923       2.49872       1.09698     -0.149033     -0.390329      0.855014      0.239228      0.885112       2.64454       3.44172       3.81978       4.14337       4.18465       4.13079       3.94226       3.67866       3.37485       3.00489       2.67033       2.25253       1.89832       1.53057       1.25291      0.997546      0.753234      0.577964
  30  18 3848.9973    1.8243  7.0085  9.8142  0.0005      0.333020  0.0965   0.0133   0.1695    0.0469   0.0000     0.0708415   437.8857      -1.70098       27.0859       2.58009       4.00909       6.80047      -2.73508       3.53820      -5.95984      0.349236       4.71058      -4.80748      -3.57318       2.34547       1.93743      0.193847      0.455912       1.14704       3.39764       4.42375       4.97048       5.23507       5.32738       5.33217       5.05337       4.71253       4.33516       3.87343       3.35585       2.90471       2.42853       2.00642       1.56497       1.27099      0.998904      0.744469
  30  19 3998.9103    1.4859  9.9306  9.6245 -0.0005      0.541490  0.1347   0.0096   0.2387    0.0400   0.0000     0.0644043   440.8224      -3.89340       13.8552      -5.39232     -0.513038       12.8938      -7.21317       1.13867       3.95527       11.1675       1.50665       3.51663      -4.00683       7.42007       1.29559     -0.687979      -1.05086     -0.869386       4.50595       5.95669       6.58737       6.93800       7.01472       6.89215       6.48295       6.12224       5.63654       5.12261       4.50832       3.95468       3.27317       2.71513       2.17129       1.70816       1.31177      0.995361
  30  20 4147.5181    1.2282 12.3286  9.5329 -0.0009      0.266560  0.1892   0.0074   0.3067    0.0370   0.0000     0.0798634   432.7566       3.77437       18.5535      -1.85245       11.4937      -4.03634      -3.51742       12.0591       6.88381       5.61791      -3.14911      0.323500       7.68323       2.48262      -3.92096      -1.23601       1.79874      -1.63915       5.67581       7.49965       8.30808       8.84869       9.07803       8.93479       8.56249       7.97906       7.34328       6.50439       5.71143       4.87151       4.11610       3.32222       2.70358       2.11644       1.65790       1.25927
  31   5 1788.2862    0.3967  0.3570  8.6926 -0.0002       14.2029  0.0158   0.0113   0.0299    0.0507   0.0000       2.18477   440.0003     -0.824854       20.1145      -1.09460      -1.78564       2.12163      0.455900      0.363892     -0.358877      0.555248     0.0642711     -0.428430    -0.0137296     -0.112210     0.0542175     -0.218809    0.00375756    -0.0202583      0.707435      0.974218       1.03280       1.12623       1.19234       1.11281       1.15765      0.987382      0.978063      0.775964      0.724842      0.645264      0.546211      0.452001      0.348753      0.320259      0.213740      0.176570
  31   6 1969.4867    0.5850  0.6473  8.6379 -0.0019       7.30678  0.0220   0.0125   0.0420    0.0874   0.0000       1.13235   439.9995     -0.768354       20.3425       1.98554      -1.86703      -3.17250     -0.344382     0.0989094     0.0465850     -0.428149      0.104474     -0.325521     0.0175302       1.14712     -0.192057      0.679594     -0.190715      0.123527      0.979806       1.33019       1.47905       1.61790       1.66552       1.73181       1.54894       1.42328       1.21140       1.08545      0.958122      0.852407      0.678985      0.584982      0.440270      0.354871      0.276620      0.207377
  31   7 2147.0905    0.8601  0.8873  8.7542 -0.0027       4.29948  0.0267   0.0156   0.0473    0.1428   0.0000      0.827276   439.4438     -0.829923       21.9487       2.67790      -2.82657       1.12789       1.50515      -2.47786     -0.619547      0.970742    -0.0350859       1.05550     -0.562840     -0.376066      0.256350      0.260376      0.206369      0.428936       1.02018       1.34398       1.49999       1.60344       1.63331       1.62381       1.51792       1.47520       1.25331       1.19173       1.07184      0.902117      0.770442      0.622571      0.509949      0.419252      0.313863      0.248316
  31   8 2318.9988    1.2980  0.9531  8.9726  0.0004       3.44545  0.0265   0.0223   0.0495    0.2303   0.0000      0.684328   439.4910     -0.698078       19.3749      0.317465      -1.09733      0.154279      -1.12763      -1.40883     -0.129918     -0.808196      -1.17140      0.688065       1.04407      -1.16848     -0.370348      0.223795     0.0382521     -0.197439       1.05593       1.33733       1.52404       1.55602       1.68434       1.63784       1.56514       1.46851       1.35542       1.16010       1.07994      0.873195      0.776441      0.629082      0.501482      0.424113      0.315223      0.241507
  31   9 2485.0343    1.7771  1.0837 10.1271 -0.0022       3.19704  0.0314   0.0315   0.0568    0.1711   0.0000      0.732810   438.6968      -2.06656       19.3237       2.85511      -2.81354      -1.35373       1.18930       4.92283       2.94716      -1.68329     -0.634619       1.18780      -2.39488     -0.191763     -0.397952     -0.406486    -0.0500540   -0.00346417       1.25766       1.70698       1.95708       2.20205       2.23683       2.20935       2.07266       1.92741       1.72723       1.45029       1.24661       1.03058      0.846771      0.670398      0.562987      0.438327      0.323023      0.255005
  31  10 2647.8447    2.3550  1.0254 10.8854 -0.0014       2.61851  0.0282   0.0411   0.0532    0.1487   0.0000      0.676666   438.8528     -0.548909       18.5610      0.382324      0.632957     -0.901483       1.91435       1.59739      0.667104       1.15950      -1.39437      0.276187     -0.756613     -0.478793      0.253176     -0.336195     -0.145765      0.225081       1.05918       1.39582       1.51455       1.66438       1.68641       1.70852       1.61906       1.50348       1.40320       1.26191       1.08017      0.908235      0.768989      0.637362      0.507716      0.429085      0.325545      0.262653
  31  11 2808.3411    3.1582  1.0425 10.6141 -0.0008       2.08855  0.0281   0.0527   0.0522    0.2915   0.0000      0.596574   439.7905     -0.822960       17.7123      0.732305      -2.04326      0.662801     -0.126476      0.259742      0.622214      0.323558       2.54169      0.324191     -0.455124    -0.0783419      0.284102      0.380395     -0.356314     -0.153057       1.14284       1.52632       1.73882       1.86758       1.86430       1.85383       1.76182       1.62524       1.42140       1.29040       1.13526      0.973302      0.790871      0.686275      0.519769      0.426251      0.334704      0.246219
  31  12 2966.0829    3.8422  1.0018 11.1781 -0.0018       1.77977  0.0280   0.0652   0.0499    0.2575   0.0000      0.726570   438.0498     -0.259330       13.6168     0.0778517      -3.48656      -1.07497       1.86847    -0.0799617       2.11587     -0.377871     -0.149542      0.996052      0.485612      0.107544      0.333000      0.672233     -0.405892      0.105781       1.10545       1.43815       1.49776       1.66415       1.68786       1.76580       1.70103       1.53784       1.31798       1.19072       1.05545      0.942743      0.798808      0.639893      0.514628      0.403575      0.312018      0.240795
  31  13 3121.2116    4.0971  1.1090 11.3798 -0.0048     -0.258626  0.0295   0.0687   0.0557    0.3193   0.0000      0.621508   440.1627      -1.64099       16.0214      0.803222      -1.03967      -1.89314      0.897232      0.442205      -2.43879       1.73689     0.0891640     -0.689991     -0.947976       1.59779     -0.475303      0.525178     -0.284538      0.251575       1.16324       1.54311       1.78817       1.93034       1.98120       1.97611       1.83047       1.68789       1.56883       1.35907       1.15721      0.972788      0.851145      0.668421      0.544412      0.416403      0.336391      0.252464
  31  14 3274.6984    3.7473  1.5714 11.3514 -0.0022      0.577041  0.0375   0.0530   0.0658    0.1521   0.0000      0.362336   438.2309    -0.0674349       17.7138     -0.885739      -3.92230      0.186219      0.138196      0.557254     0.0502484       4.52606      0.291009     0.0823106       1.32848      0.228999       1.05779     -0.367513      0.629751      0.420508       1.40473       1.81200       2.03297       2.15660       2.07856       2.07050       2.05386       1.88255       1.76901       1.60117       1.40910       1.18594       1.01163      0.857115      0.686464      0.564132      0.418627      0.319547
  31  15 3427.2507    3.1527  2.2591 11.0801 -0.0010      0.427453  0.0461   0.0362   0.0792    0.0805   0.0000      0.245703   436.0296      -1.91096       13.2625      0.319709      -1.50640      -5.54374       3.86195      0.795446     -0.570925      0.830709       1.26208     -0.445835     0.0956474      0.321363     -0.745122    -0.0869029      0.146788      0.289009       1.64404       2.18388       2.39907       2.51914       2.63980       2.46037       2.47604       2.19346       2.07133       1.90728       1.66027       1.49589       1.22109       1.03356      0.846789      0.661489      0.522875      0.386306
  31  16 3579.2342    2.5783  3.6439 10.4881 -0.0005      0.551971  0.0600   0.0236   0.1036    0.0631   0.0000      0.129414   439.4083       2.28736       14.1725       3.13618      -2.12244      -6.07400       6.93001      -4.93658       1.24926      0.182871      0.746404     0.0699070      -1.41485       1.24829      0.862858    -0.0910135       1.19421      -1.04179       2.12603       2.79956       3.09661       3.38998       3.40270       3.45764       3.25037       3.05669       2.75562       2.45763       2.15324       1.88754       1.56611       1.32206       1.04795      0.832970      0.656369      0.487468
  31  17 3730.5495    2.0865  5.5131 10.0325 -0.0010      0.618434  0.0778   0.0165   0.1377    0.0519   0.0000     0.0825468   435.7789       1.54002       12.4692      -4.52851       6.61926      -2.07274      -4.65207       5.96494       3.30322       2.43602      -1.05111      -3.38999       2.81021      0.108813      -1.22313      -1.27879      0.224994      0.831479       2.76248       3.54479       3.99238       4.21952       4.35789       4.29212       4.06710       3.90248       3.58448       3.20397       2.79086       2.47433       2.03107       1.70709       1.36435       1.10900      0.847043      0.673583
  31  18 3881.0826    1.7297  8.0858  9.6958 -0.0003      0.428565  0.1064   0.0116   0.1913    0.0433   0.0000     0.0672201   441.2428      -2.11572       13.6075      -4.01324      -2.85769       9.33422      -7.72250       7.36853      0.196042      -1.97521     -0.368306       1.89656      -2.00521      -3.61499       2.52335      0.693780     -0.519102     -0.552466       3.56281       4.69316       5.11835       5.46323       5.61410       5.59333       5.38288       5.03786       4.59219       4.17160       3.69443       3.17369       2.67596       2.20744       1.82327       1.44067       1.11302      0.855983
  31  19 4031.0105    1.4772 11.2199  9.4556  0.0001      0.251047  0.1526   0.0086   0.2545    0.0410   0.0000     0.0583031   441.4195      -5.61098       5.33406       10.1696       15.6297       5.86547      -8.31464       7.57239     -0.595630      -4.26687       7.31591      -1.81796       4.89187      -3.81507      0.359968       2.40480       1.24153     -0.399459       4.74199       6.32061       7.09620       7.48642       7.82606       7.59434       7.27832       6.90258       6.26417       5.62595       4.87425       4.19615       3.49009       2.93296       2.33853       1.90260       1.44573       1.11329
  31  20 4181.9598    1.1961 13.9214  9.4181 -0.0028      0.701957  0.2053   0.0069   0.3383    0.0355   0.0000     0.0736201   433.8129       5.76715       5.83996       5.47929       1.44351       1.35370       8.43322      -7.04219      -3.03424       1.75181      -3.93276      -8.45697      -7.64030       3.38178       6.07985     -0.583105      -2.97009       1.83179       5.74749       7.57270       8.31760       8.99928       9.17534       9.20658       8.73453       8.23853       7.51796       6.72942       6.00405       5.18761       4.35722       3.65874       2.88025       2.36157       1.79555       1.41279
  32   4 1616.4421    0.2464  0.2274  8.7987 -0.0189       22.8689  0.0152   0.0099   0.0256    0.0376   0.0000       4.89574   440.9122     -0.710213       19.3390     -0.406105      -1.61894      -1.37466      0.718209      0.991725      0.695070      0.117978      0.464651      0.881130     -0.889479     0.0919695     -0.207236     -0.410344     0.0499665     -0.276494      0.687481      0.829712       1.02082       1.03088       1.05355       1.03632      0.973236      0.940408      0.865354      0.791445      0.790456      0.596004      0.528910      0.460148      0.345497      0.295465      0.225191      0.184733
  32   5 1806.2213    0.4018  0.4310  8.7685 -0.0055       11.7721  0.0201   0.0112   0.0375    0.0557   0.0000       1.86979   441.8011     0.0924133       21.1476      0.471016      -1.22835      -1.24774      0.910525      -1.24633      0.238490      0.936547      -1.41845       1.11355      0.301755      0.586438     -0.173608    -0.0875863      0.291603     0.0321115      0.951478       1.35261       1.55046       1.76000       1.65573       1.53552       1.30339       1.27277       1.10489       1.06892      0.921376       1.07051      0.788393      0.766946      0.604560      0.519805      0.352677      0.306568
  32   6 1988.6854    0.6077  0.6340  8.8112 -0.0011       8.29010  0.0217   0.0130   0.0403    0.0824   0.0000       1.13675   440.4449       3.58297       19.7568     -0.364978      -2.28229      -2.73694       1.14375      -1.95192      -1.07631     -0.400956       1.11772       1.27465    -0.0761845     -0.427889      0.468390      0.671243     -0.106338     0.0158888      0.888535       1.19945       1.32750       1.34279       1.41042       1.37388       1.31851       1.25962       1.08896       1.07027      0.967919      0.827863      0.685883      0.578203      0.486573      0.376877      0.300185      0.220242
  32   7 2167.4209    0.8932  0.8873  8.9363  0.0012       5.73140  0.0263   0.0161   0.0464    0.1243   0.0000      0.865018   440.2900       2.71228       17.4564      -2.00357      -2.57911       1.95195      -1.59356       2.57729       2.29608     -0.677541      -1.65969      0.728515      0.633800      -1.15588      0.231642     0.0936467      0.219979    -0.0504510      0.978224       1.27877       1.43662       1.54492       1.62645       1.57106       1.49423       1.40703       1.28417       1.15478       1.02022      0.885265      0.754149      0.596645      0.497481      0.411512      0.319511      0.241730
  32   8 2340.1229    1.3394  1.0279  9.6026 -0.0013       5.21878  0.0284   0.0231   0.0529    0.1569   0.0000      0.773692   440.6809      -1.74020       18.2823      -1.46141      -2.81576      -1.15443       2.45184      -1.84620      0.904641      -1.99932       1.45655       1.13542       1.75558     -0.298144      0.422069    -0.0207715      0.434842      0.505960       1.02237       1.39694       1.55397       1.72434       1.74097       1.72212       1.65133       1.52585       1.37505       1.22562       1.10838      0.951402      0.808500      0.703772      0.570752      0.436937      0.342142      0.256106
  32   9 2507.3039    1.9061  1.0982  9.3552 -0.0019       2.68545  0.0296   0.0308   0.0519    0.3573   0.0000      0.707213   440.1052     -0.934968       17.3279       2.46129     -0.299172     -0.890284     -0.184015       2.76109     -0.332509      0.843828      0.285140       1.13272      0.463421      0.769849      0.519835     -0.449722      0.213777     0.0822624       1.13969       1.50028       1.58511       1.65583       1.65670       1.64647       1.58400       1.61265       1.44173       1.27022       1.13992      0.986827      0.836222      0.702725      0.567172      0.456954      0.359203      0.284646
  32  10 2671.5856    2.4614  1.1255 10.5310 -0.0030      0.462795  0.0310   0.0403   0.0540    0.2269   0.0000      0.671814   441.2540      -2.25937       15.3083       1.66236      -2.42548       2.12813     -0.164027      -1.05009      -1.28011      0.863990     -0.160206      0.289999      -1.46962     -0.287661     -0.376849       1.07719      0.100199    -0.0292994       1.10700       1.49520       1.67248       1.79362       1.88675       1.83560       1.78487       1.66431       1.53625       1.35571       1.14842      0.990526      0.819439      0.676115      0.530600      0.447595      0.354664      0.277814
  32  11 2833.7031    3.2796  0.9774 10.7481 -0.0003       1.47179  0.0251   0.0554   0.0484    0.2522   0.0000      0.544742   439.2461       1.04185       15.2539       2.67816      -1.80509      0.402010     -0.169995     -0.205107      0.147324      0.244675      -1.21319      0.382061    -0.0564248      0.320325     0.0417660     -0.203527     -0.179221     -0.396959      0.954727       1.20112       1.29654       1.40692       1.47014       1.44900       1.41761       1.32376       1.21390       1.08218      0.989755      0.825121      0.711307      0.573678      0.472785      0.385972      0.312155      0.247518
  32  12 2992.7002    3.7994  1.0482 11.6899 -0.0017       1.76169  0.0282   0.0630   0.0528    0.1636   0.0000      0.630764   439.5985      0.970196       12.6870     -0.729616      -1.30520      0.101128      -4.04107     -0.186560     -0.597339     0.0279437      -1.71867     0.0283826       1.16784      0.191583      0.155139     -0.356198      0.629504      0.189579       1.05332       1.41091       1.64007       1.80688       1.82705       1.84144       1.74927       1.62276       1.44328       1.25464       1.11710      0.951806      0.763865      0.661060      0.523418      0.409694      0.320697      0.244847
  32  13 3148.8366    4.1321  1.1595 11.1904 -0.0002       1.73328  0.0298   0.0662   0.0561    0.3317   0.0000      0.607089   439.1139     -0.148646       15.4879     -0.332122      -2.63267     -0.337479   -0.00656802      -2.96625     -0.728122       1.54291       2.00054     -0.154644       1.60625      0.478088    -0.0846465      0.514636     -0.112765     -0.318368       1.10201       1.45670       1.60179       1.68569       1.74151       1.66267       1.62456       1.51129       1.44405       1.32985       1.14610      0.989655      0.829747      0.674803      0.559702      0.458494      0.355253      0.279581
  32  14 3303.2872    3.7030  1.6068 11.1695 -0.0098      0.696766  0.0372   0.0493   0.0639    0.1499   0.0000      0.386530   440.9402      -1.65386       17.1502       2.44488      -2.55145      -1.22112      0.823160      0.451567       1.10721      -1.18951     -0.301687      -1.56804      -1.37144      0.118622    -0.0346548      0.218550      0.527273      0.270477       1.22637       1.72350       1.79650       1.99131       2.04425       1.99058       1.96943       1.82600       1.71463       1.49459       1.29910       1.15854      0.973224      0.788749      0.662190      0.544563      0.408953      0.319396
  32  15 3456.6214    2.9951  2.5933 10.9415 -0.0006      0.777385  0.0483   0.0317   0.0832    0.0735   0.0000      0.191811   436.1489     -0.109827       18.2570   -0.00388489      -5.92196       4.57443      0.538393       1.55819      -2.99140       1.94013      0.942335    -0.0948744      -2.24719      0.187543     -0.850279     -0.601383     -0.880477    0.00927236       1.61957       2.11859       2.32257       2.54220       2.57874       2.53178       2.49509       2.37405       2.15076       1.94205       1.71050       1.48952       1.23058       1.06442      0.881433      0.690270      0.535687      0.418301
  32  16 3609.4217    2.4757  3.8905 10.5465 -0.0009      0.806131  0.0613   0.0221   0.1080    0.0540   0.0000      0.124867   437.6300      -1.25127       15.3965      -1.88541       2.56955       1.72719      0.322190      -2.58833      0.765301       1.44315     -0.101111      0.734396     -0.577034      0.321569      -4.54349     -0.257866     -0.732992      0.332897       2.11253       2.78783       3.08393       3.29690       3.34076       3.28008       3.18641       3.00590       2.80514       2.50494       2.26840       1.96866       1.65168       1.35512       1.13067      0.897241      0.718776      0.561058
  32  17 3761.2924    2.0084  5.9323  9.9332 -0.0004      0.498206  0.0806   0.0149   0.1437    0.0491   0.0000     0.0812704   440.5037     -0.304067       23.7533       6.86565      -2.89071      -4.28187       1.48252      -1.17838       5.11874      -1.15712       1.57861     -0.371920       1.13644      -2.23597      0.705906      -1.24662      -1.26980       1.32894       2.69531       3.54149       3.84830       4.21487       4.24515       4.22797       4.07607       3.85992       3.61682       3.24957       2.87257       2.46293       2.13600       1.74318       1.44569       1.16354      0.930589      0.710610
  32  18 3912.4480    1.7003  8.5105  9.6571 -0.0001      0.328436  0.1108   0.0109   0.1934    0.0414   0.0000     0.0640049   437.3548      0.987823       8.55006       4.82382      -5.20172       4.08068       1.01316     -0.630858      -7.44373       1.76890      -5.26304       1.36484      -4.10719     -0.113671       2.61945      -1.67351     -0.603539     -0.654502       3.46633       4.63206       5.08258       5.54473       5.55161       5.65648       5.33142       5.08743       4.65704       4.27456       3.68141       3.29389       2.77964       2.31492       1.89110       1.51930       1.18692      0.919958
  32  19 4062.9420    1.4082 11.3735  9.4695 -0.0003      0.189902  0.1566   0.0079   0.2623    0.0388   0.0000     0.0632420   444.4330      -2.81417       18.5212      -3.72728      -1.44714       11.4928       9.01680      -10.6495      -2.48752      -10.5767     -0.484260       4.66162       1.72191      -3.31016      0.267425       1.03648      0.989885      -2.55719       4.62169       6.01574       6.78089       7.16222       7.35578       7.37930       6.96126       6.67822       6.08934       5.59667       4.90989       4.19509       3.65096       3.01499       2.47822       1.99102       1.55450       1.21227
  32  20 4213.6987    1.1837 14.6054  9.3763 -0.0010      0.341693  0.2183   0.0064   0.3317    0.0349   0.0000     0.0718720   439.5779      -3.34330       15.4255       21.1077      -5.57520      -5.74315      -4.13441      -6.29974       6.75171       5.21236      -1.31539       7.40383       3.75728      -6.45942      -2.42218       3.39177     -0.510240     -0.327485       5.72133       7.59914       8.42784       9.24030       9.45143       9.28770       8.95416       8.48813       7.69796       6.96878       6.06049       5.37227       4.49512       3.78431       3.05017       2.47762       1.89374       1.50488
  33   6 2007.7249    0.6461  0.6293  9.0069 -0.0016       8.43986  0.0216   0.0138   0.0385    0.0809   0.0000       1.14348   441.5051     0.0741315       20.7861      0.395410      -3.08801      0.985640       1.14052     -0.796919      -1.46672      0.603366      0.858079      0.362126      0.467461      0.353299      0.197530     -0.154459    -0.0250024      0.201181      0.842949       1.07211       1.29475       1.24442       1.28016       1.34701       1.26016       1.24963       1.13674       1.01816      0.874432      0.784488      0.694883      0.534782      0.452852      0.368746      0.291454      0.238950
  33   7 2187.3783    0.9589  0.8827  9.0023 -0.0032       5.36681  0.0255   0.0171   0.0465    0.1530   0.0000      0.788546   439.0709     -0.473406       19.9473     -0.333451      -4.73953      0.895497      0.578449      -1.14667      -1.17345      0.638171       1.00223      -1.30815     -0.311025      0.100035    -0.0867043      0.590704     -0.292312      0.214500      0.976645       1.30365       1.51035       1.63232       1.65375       1.63011       1.53365       1.42089       1.29804       1.20043       1.06316      0.929347      0.820729      0.690036      0.548512      0.447508      0.335192      0.270412
  33   8 2360.8537    1.3945  1.1331  9.1624 -0.0010       2.97247  0.0300   0.0221   0.0547    0.2508   0.0000      0.671419   440.7688     -0.993374       20.4045       2.04053      -3.72701     -0.101710     -0.871707       1.37207      -1.61497      0.943292      0.318113     0.0762526      0.402471      0.149484    -0.0110622       1.41732      0.253545     -0.133366       1.01297       1.34566       1.46022       1.64728       1.59243       1.66133       1.52040       1.45559       1.41424       1.23803       1.10957      0.966483      0.849814      0.666105      0.605897      0.485491      0.375465      0.277955
  33   9 2529.1796    1.9478  1.2093  9.7371 -0.0029       2.08496  0.0310   0.0296   0.0550    0.2447   0.0000      0.644975   440.0436      -1.72101       22.5516     -0.666547     -0.733126      -2.12042       1.69085       1.64212       1.09154      0.730522      0.256279      0.685762      0.457965      0.107286     -0.903100     -0.114341     0.0653091     -0.190903       1.06617       1.35781       1.52846       1.63065       1.60295       1.62359       1.54368       1.51776       1.40016       1.28531       1.14009      0.999159      0.865190      0.727895      0.604530      0.492963      0.392245      0.302774
  33  10 2694.9874    2.5505  1.1251 11.1244 -0.0025      0.827182  0.0312   0.0427   0.0549    0.1682   0.0000      0.694091   438.7925      0.306319       19.2640       1.27512      -4.63436     -0.548035     -0.335052      0.756711     -0.704172     -0.117454       1.27956      0.219977      0.685314      0.409106     -0.325751     -0.167372      0.246954      0.258381       1.09349       1.42179       1.64150       1.71605       1.78369       1.77631       1.65468       1.57987       1.44577       1.32218       1.21927      0.982076      0.880727      0.729772      0.592248      0.485017      0.392096      0.301139
  33  11 2858.5275    3.3926  0.9623 11.5336 -0.0025       1.47904  0.0261   0.0581   0.0478    0.1640   0.0000      0.629790   441.7002       1.57565       16.3248      0.227967      -4.02427     0.0573005      0.632439      0.369181     -0.881971     -0.520380       1.00523      0.676660     -0.268990     -0.780022    -0.0976966    -0.0798171      0.309011     -0.419224      0.969182       1.28647       1.42702       1.59925       1.63528       1.60847       1.60206       1.42342       1.34571       1.17980       1.06323      0.864843      0.755971      0.597916      0.515715      0.419509      0.321878      0.246156
  33  12 3018.7352    4.0222  1.0072 11.2554 -0.0003      0.773998  0.0263   0.0666   0.0503    0.2760   0.0000      0.583455   440.0800       1.29385       15.9486      0.424467      -1.27306      0.128093     -0.185685       1.96260      -1.06018      -1.57286      -2.92134      0.401774     -0.462734      0.458373     -0.495085     -0.498315      0.166352    -0.0663507      0.982863       1.32574       1.48524       1.60772       1.58434       1.57948       1.53664       1.51795       1.31594       1.20718       1.05492      0.903482      0.793639      0.679484      0.556772      0.443703      0.353577      0.272314
  33  13 3175.9930    4.0847  1.2318 11.6915 -0.0000       1.09058  0.0315   0.0623   0.0567    0.1970   0.0000      0.559910   438.3050     -0.105830       13.4915      0.982032      -4.72499       2.97039      -1.29520     -0.361303      0.802671     -0.698429      0.880707     0.0188050     -0.922142      0.246713      0.105881      0.463416     -0.149358     -0.821429       1.08535       1.44928       1.55093       1.76946       1.74824       1.75287       1.72201       1.59370       1.46877       1.32673       1.16581       1.01275      0.861471      0.735116      0.561892      0.483407      0.378892      0.302352
  33  14 3331.3499    3.5345  1.7614 11.2614 -0.0003      0.621292  0.0369   0.0446   0.0685    0.1223   0.0000      0.322824   439.7857      -1.75918       14.8721       3.49420      -2.80893     -0.236739   -0.00893972      0.495500      0.809843     -0.988158     -0.256794      -1.17329     -0.137673     -0.913642     -0.401323      0.348601     -0.394844      0.197048       1.28691       1.66889       1.82955       1.98536       2.04723       2.01905       1.98389       1.90881       1.72886       1.54396       1.33354       1.19302       1.01193      0.839816      0.694083      0.575608      0.440870      0.349971
  33  15 3485.6773    2.8887  2.8448 10.8085 -0.0004      0.734943  0.0495   0.0291   0.0863    0.0783   0.0000      0.173906   439.1655      0.348877       14.9406       1.44891     -0.721242       4.36512      -4.23664      0.917291     -0.823263      0.730870       3.16901     -0.114022     -0.943862      0.274662    -0.0629661      0.832039     -0.378054     -0.361181       1.74726       2.26148       2.52764       2.66632       2.67930       2.66285       2.56978       2.46393       2.25718       2.09839       1.87535       1.61989       1.43936       1.18216      0.972509      0.776159      0.629082      0.487952
  33  16 3639.2290    2.3558  4.4126 10.3373  0.0011      0.616706  0.0635   0.0194   0.1161    0.0548   0.0000      0.106507   437.6175     -0.549598       17.8819      0.266902      -2.49363       2.93653      -2.84697      -1.57851      -2.22626       3.71186     -0.201230       1.92832     -0.538655      0.560065      0.804310      0.350556     -0.373151     -0.572731       2.16949       2.85124       3.11341       3.42319       3.51995       3.47654       3.33999       3.17175       2.94342       2.63830       2.34690       2.01277       1.69948       1.47423       1.19528      0.970640      0.759361      0.607431
  33  17 3791.6805    1.9424  6.4607  9.9907 -0.0005      0.377298  0.0854   0.0137   0.1534    0.0440   0.0000     0.0750840   438.7923      -2.17582       19.0589       3.42218      -7.32463      -1.21016      -8.30429      0.553623      -5.58924      -1.41444      -4.12460       3.41185      -1.61489      -2.22141       2.02191       1.84246     -0.868413      0.755989       2.74794       3.60949       4.04965       4.22999       4.52923       4.30908       4.39614       4.02059       3.70542       3.41378       2.97396       2.65130       2.20697       1.88041       1.55316       1.23580       1.00130      0.771211
  33  18 3943.6492    1.5829  8.6922  9.7729 -0.0008      0.331775  0.1165   0.0101   0.2055    0.0389   0.0000     0.0674536   439.7067      0.721442       22.9227       4.60284       1.79065      -1.95326       1.42937       3.61025     -0.322225      -3.70051       2.38691      -2.63714       3.82440     -0.592467     -0.957229       2.72055      -2.95237      -2.33108       3.58417       4.60401       5.19591       5.53465       5.64451       5.64415       5.47383       5.21895       4.85229       4.41609       3.84766       3.35466       2.88423       2.42452       2.01707       1.63364       1.28960       1.02134
  33  19 4095.4869    1.3275 11.5671  9.5489  0.0001      0.440667  0.1617   0.0076   0.2671    0.0365   0.0000     0.0722560   433.6127      -13.2539       11.3037       2.89097      -1.43819      -5.32838      -11.8922       1.47506       2.15592      -6.07897      -7.03256       3.48377      -1.21478      0.158193    -0.0576020       2.63125      0.880118     -0.697460       4.49318       5.97884       6.52221       7.11720       7.22593       7.14581       6.88719       6.63943       6.21637       5.61330       4.90790       4.26980       3.67753       3.09695       2.56475       2.05795       1.63776       1.28915
  34   4 1649.7503    0.2646  0.2426  8.9155 -0.0058       24.7843  0.0136   0.0097   0.0250    0.0355   0.0000       4.62027   440.6098      -1.18132       20.1660       1.12035      -3.08314      -1.14941     -0.309955     -0.803580     -0.356424      -1.49292    -0.0425597    -0.0505533      0.414016      0.353369     0.0173518    -0.0652181     -0.378815     -0.128111      0.600051      0.684947      0.833572      0.924682      0.886624      0.887663      0.864249      0.885465      0.793242      0.708830      0.632977      0.575951      0.470979      0.415031      0.321827      0.256082      0.211064      0.177483
  34   5 1841.3139    0.4384  0.4647  8.9289 -0.0070       12.9373  0.0180   0.0112   0.0341    0.0538   0.0000       1.77410   441.8343      -2.10161       19.6695     0.0331646      -4.44843       2.14865      -2.20440      -3.19449       2.36012       1.06876     -0.158548     -0.378824      -1.01754    -0.0277649      0.172838     -0.441406     -0.417683     -0.522537      0.732953      0.951500       1.03463       1.20931       1.17227       1.14599       1.18786       1.12183       1.03363      0.884865      0.771904      0.667582      0.595956      0.525872      0.407384      0.338030      0.267785      0.208261
  34   7 2207.0630    1.0260  0.8950  8.6501 -0.0014       3.97339  0.0254   0.0173   0.0441    0.2228   0.0000      0.744434   440.6431      0.712510       18.4537     -0.640987      -1.34527      0.632661      0.445761     -0.453983       2.03483      0.476381     -0.583450       1.07284      0.411813     -0.168760      0.599953      0.523440      0.203810     -0.205736      0.916911       1.21672       1.35467       1.43525       1.50780       1.51606       1.51141       1.37442       1.27041       1.11501      0.990223      0.876352      0.746317      0.645258      0.524549      0.420371      0.328516      0.265996
  34   8 2381.2632    1.4716  1.0999  9.8137 -0.0013       2.78499  0.0297   0.0241   0.0539    0.1736   0.0000      0.724829   439.6450      -4.42127       18.3356       1.71519      -2.14264     -0.785687      -1.45182       1.59093       2.57763     -0.640253     -0.146589      0.976079       1.45870      -1.37941      0.367895    -0.0868814      0.702476     0.0934186       1.01163       1.34689       1.43928       1.55988       1.54431       1.58484       1.59893       1.50958       1.41675       1.24609       1.09836      0.948636      0.843763      0.757933      0.634771      0.509058      0.392992      0.305147
  34   9 2550.6421    2.0664  1.2666 10.1138 -0.0008       1.86648  0.0318   0.0307   0.0557    0.1858   0.0000      0.579927   439.6705      -1.68695       18.3002     -0.297212      -1.38456      -1.27460       1.09660       1.67806      -1.85146      -1.10875      0.782962      0.268547      0.614763      0.648060       1.14586      0.265480     -0.219521     -0.253885       1.04208       1.35856       1.48721       1.62643       1.68678       1.59506       1.63921       1.54609       1.42725       1.23696       1.15093       1.01644      0.873433      0.736789      0.606952      0.491533      0.387199      0.312117
  34  10 2717.9469    2.6734  1.0711 10.8373  0.0005       1.43503  0.0285   0.0431   0.0506    0.2026   0.0000      0.707222   440.2568      -1.57894       18.1089       1.52971      -2.17099      -1.08151       1.15573    -0.0808403       1.20178       1.69002    -0.0136988     -0.580757     -0.594516      0.521244     -0.146146    -0.0804977     -0.129784      0.101367      0.955960       1.28532       1.40554       1.55855       1.52267       1.55656       1.50868       1.38464       1.35523       1.23052       1.09588      0.928346      0.794560      0.656606      0.564313      0.449470      0.365434      0.288228
  34  11 2882.8696    3.5177  1.0420 11.2563 -0.0013      0.549360  0.0262   0.0572   0.0517    0.2201   0.0000      0.576072   439.5755       1.86822       18.7714     0.0404039     -0.621014       1.62903       2.57662       2.16067     -0.749302     0.0277508      -1.24723      0.159228     -0.924251       1.29159      0.205930     -0.512533      0.285568      0.327094      0.985068       1.30795       1.46024       1.56624       1.52829       1.52430       1.46378       1.33649       1.26691       1.20761       1.10269      0.979819      0.838197      0.711996      0.584805      0.468760      0.376338      0.295244
  34  12 3044.4131    4.1345  1.0029 11.4354 -0.0010       2.25536  0.0267   0.0667   0.0462    0.2505   0.0000      0.512198   439.2955     -0.235852       16.6505       1.60233      -2.95940      0.699025      0.420611      -1.20251     -0.177134       2.18574     -0.538309     -0.615569      -1.68966      0.141105      0.295815      0.444234      0.163724     -0.281311       1.02477       1.37756       1.60285       1.73727       1.76891       1.72578       1.63995       1.49974       1.40045       1.24147       1.09905      0.966041      0.830538      0.704458      0.580000      0.472809      0.383555      0.281915
  34  13 3202.7945    4.0667  1.2749 11.6127  0.0007       1.84699  0.0306   0.0607   0.0566    0.1942   0.0000      0.558589   439.2300       2.23539       13.1445      0.548404      -3.50883     -0.311662      -2.84469      -1.46378       1.93999      0.672723     -0.967555     -0.200830      0.591809    -0.0963450     -0.230863      0.809458     -0.764521     -0.279107       1.05239       1.33661       1.46838       1.60894       1.62112       1.62532       1.60168       1.53327       1.41041       1.26378       1.12249       1.00016      0.866177      0.735721      0.592539      0.489830      0.395052      0.309076
  34  14 3359.0915    3.4848  1.9055 11.1489 -0.0001      0.221277  0.0387   0.0425   0.0681    0.1233   0.0000      0.284789   438.1666     -0.227507       15.2428      0.856779     -0.877073     -0.340995      -1.25926       1.06933     -0.248028      -2.17304       1.12243      0.135679       1.02792     -0.378331       2.27360      0.184332      -1.22602      0.771614       1.28917       1.75083       1.88544       2.12067       2.04099       2.06121       2.04959       1.91731       1.74521       1.61984       1.46197       1.25471       1.09026      0.935890      0.757345      0.604814      0.497062      0.391048
  34  15 3514.4368    2.7812  3.0549 10.7962 -0.0002      0.918538  0.0524   0.0267   0.0886    0.0704   0.0000      0.152418   438.9915      -2.46683       14.0802      -3.66617      -2.88750      0.220245       1.20898     -0.562390      -1.78918     -0.329059       1.28068     -0.701687    -0.0167094      -1.05586       1.13703     -0.149896     -0.370463    -0.0887784       1.63709       2.24387       2.47398       2.65584       2.79341       2.70168       2.68962       2.51497       2.35943       2.12057       1.88809       1.68619       1.38587       1.20160      0.974199      0.815705      0.637903      0.503014
  34  16 3668.6897    2.2539  4.8852 10.2193 -0.0010      0.570848  0.0675   0.0174   0.1206    0.0521   0.0000     0.0949852   439.1188      -2.32459       20.9974       3.64704      -3.51308       3.12290      -5.68416       2.51099       1.72371       1.49815       2.01688      0.436296      -3.97656      -3.72266       1.40091     -0.187018       1.56627      0.324840       2.15797       2.78112       3.06929       3.36044       3.43383       3.45307       3.38628       3.16987       2.95590       2.65247       2.42603       2.09744       1.82215       1.54598       1.29917       1.05190      0.821392      0.652409
  34  17 3822.0763    1.8904  7.1170  9.8707 -0.0008      0.409570  0.0889   0.0125   0.1622    0.0444   0.0000     0.0663099   438.9329      -1.51818       17.3345       5.16935       3.68826      -1.23434       3.56725       6.61839      0.509922      -6.22505      -5.04693      -2.47200      -4.55082       1.91074      -2.14167      -1.08036     -0.860195      0.735802       2.81630       3.71056       4.04143       4.41357       4.47877       4.46424       4.29308       4.17864       3.91158       3.51838       3.15659       2.70740       2.39607       2.00064       1.67271       1.36411       1.07460      0.862429
  34  18 3974.9436    1.5592 10.2425  9.7067 -0.0000      0.493461  0.1324   0.0091   0.2292    0.0383   0.0000     0.0643109   445.8678      0.444899       15.9941       9.42914       3.19648       4.14610      -4.22840      0.594556       9.50576       2.38284      -7.86164       4.00047       3.42740      -4.17362      -4.57979      0.282360       3.00139      0.521485       3.80544       4.97123       5.53919       5.90967       6.11688       6.11337       5.96289       5.64591       5.22383       4.77299       4.28033       3.73882       3.18883       2.74005       2.26078       1.84887       1.45911       1.15934
  34  19 4126.1876    1.2963 12.4007  9.5335 -0.0008      0.164819  0.1787   0.0068   0.2813    0.0356   0.0000     0.0736646   433.7203       11.0512       13.9144       4.61073       11.5037      -5.75115       6.21495       11.0157       3.92942       10.8341      -3.88023      -2.16875       2.02162      -5.47819     -0.367847      -3.33600      -2.40481      -2.15291       4.77457       6.25666       6.89133       7.47074       7.60425       7.63296       7.33596       6.98061       6.59952       5.95514       5.39995       4.65808       4.05231       3.39775       2.86132       2.30369       1.85588       1.46023
  35   4 1665.9541    0.2991  0.2680  8.7545 -0.0074       11.8791  0.0137   0.0098   0.0264    0.0384   0.0000       3.47065   440.5127      0.609874       20.6630     -0.149255      -4.15149    -0.0511822       2.17745    0.00990136      0.451152      0.436524     -0.377097      0.794413      0.325382      0.450014     -0.562098     -0.238912      0.296878      0.112156      0.564014      0.722781      0.788854      0.946452      0.934645      0.894872      0.900708      0.984658      0.754775      0.707300      0.664530      0.597057      0.442159      0.436130      0.353006      0.269159      0.230816      0.167646
  35   5 1858.5130    0.4584  0.4559  8.8004 -0.0041       11.2330  0.0177   0.0112   0.0321    0.0562   0.0000       1.68522   442.0219     -0.199769       20.5076     -0.318156      -2.88564      0.221500    -0.0111094     -0.721386     -0.788989     -0.347986      -1.88162     -0.280695     -0.380269      0.340488      0.350638     -0.274803     -0.139462      0.247516      0.685416      0.977908       1.08292       1.26483       1.30194       1.38255       1.23979       1.18262       1.02486      0.980247      0.794533      0.728690      0.596484      0.491607      0.398758      0.360121      0.268667      0.198645
  35   6 2044.9024    0.7015  0.6940  8.8501 -0.0025       6.61574  0.0209   0.0136   0.0412    0.0899   0.0000      0.975403   440.2316       1.46998       20.6337      0.585428      -2.03481    -0.0562808      0.316831      0.177104       1.13158      -1.69619      0.412631       2.12538      0.176783     -0.166182     -0.444010    0.00720791     -0.188292    -0.0616104      0.842681       1.15415       1.33739       1.32366       1.43383       1.36532       1.32920       1.23740       1.17196       1.04840      0.973744      0.885026      0.761393      0.693723      0.563322      0.455962      0.379177      0.294852
  35   7 2226.5192    1.0327  0.9553  9.0791 -0.0014       6.13109  0.0265   0.0173   0.0487    0.1459   0.0000      0.811257   440.9536      0.547234       22.3865       2.38885      -2.00045      -2.74852       1.55282      0.184698      0.353758      0.866011      0.356104      -1.51589      0.218104     -0.293436      0.251538    -0.0474766    -0.0537443    -0.0794560      0.933667       1.16873       1.32983       1.42990       1.46745       1.40212       1.37445       1.30754       1.20823       1.14958       1.01287      0.943865      0.839829      0.707352      0.579726      0.473434      0.383087      0.301252
  35   8 2401.3944    1.5216  1.1801  9.3771 -0.0035       2.99371  0.0300   0.0229   0.0520    0.1982   0.0000      0.606065   442.0065       1.35941       20.1222       2.02722      -2.96628      -1.38949       1.24903       1.34665      -1.34254     -0.353310      0.983973      0.271886       1.57098     -0.388598     -0.327711      0.236856     -0.236642     -0.306347      0.986722       1.29133       1.43462       1.51315       1.55370       1.58923       1.51890       1.36867       1.35067       1.22974       1.10652      0.999064      0.888828      0.751235      0.628727      0.511660      0.413756      0.328791
  35   9 2571.8587    2.0739  1.2699 10.0574  0.0007       2.57734  0.0306   0.0300   0.0545    0.1680   0.0000      0.534283   440.9354      -3.00923       19.5939       3.82215      -2.99486       1.77071      -1.97517      0.760108      0.694927       1.00813     -0.152197     -0.999224      0.593656     -0.130076     -0.572808      0.540264     -0.131782      0.508673       1.01295       1.34091       1.47388       1.60199       1.67341       1.68905       1.63280       1.49667       1.38418       1.32325       1.15474       1.02825      0.872712      0.748004      0.598278      0.483727      0.400621      0.328365
  35  10 2740.5178    2.8124  1.1912 10.6217 -0.0013       1.80918  0.0296   0.0421   0.0523    0.1996   0.0000      0.558861   439.2042      -1.59917       20.9937      0.927528      -1.95879      0.572183      0.350250      0.690050      0.437979     -0.542640      -1.67444       1.32240     -0.858222       1.46483      0.492736     -0.485721     -0.316999    -0.0469222      0.950581       1.27003       1.37148       1.48235       1.55098       1.49526       1.51246       1.39381       1.33304       1.22468       1.08533      0.963094      0.827600      0.689632      0.573078      0.454911      0.394321      0.311579
  35  11 2906.7956    3.5789  1.0312 11.1424 -0.0010       2.22081  0.0275   0.0569   0.0497    0.2094   0.0000      0.608660   440.4004      -1.20724       21.5094       1.37739     -0.735032     -0.893445     -0.283791     -0.495922     0.0130998     -0.599125     -0.506044     -0.261198       1.22798      0.438505      0.246846      -1.13951    -0.0793202      0.141980       1.14586       1.64692       1.99233       2.22520       2.30789       2.22749       2.19567       1.99647       1.80884       1.61404       1.36900       1.14952      0.927389      0.776719      0.604901      0.491459      0.376002      0.286345
  35  12 3069.5606    4.0480  1.1123 11.5249  0.0004       1.47177  0.0277   0.0624   0.0516    0.2023   0.0000      0.605639   439.2768     -0.947823       19.8097       2.11042      -3.15313     -0.406336     -0.175578       1.04836       2.48233      0.420501      -1.45932      0.291455      0.794022      0.668630     -0.161533      0.217434    -0.0225530      0.423026      0.881860       1.16217       1.27232       1.42529       1.39508       1.41008       1.39104       1.30839       1.23618       1.11267       1.03619      0.884259      0.779468      0.695910      0.564189      0.459376      0.372699      0.299770
  35  13 3229.1028    3.8905  1.4201 11.7203 -0.0007       1.36044  0.0336   0.0547   0.0585    0.1330   0.0000      0.448114   441.4836      0.956028       16.1717       2.60084     -0.615131      -1.22465      0.738999       1.95924       1.79981       1.32911     -0.618655      0.419060     -0.168258     -0.937840     -0.191115     -0.413214     -0.433170     -0.236394       1.13986       1.53011       1.65222       1.82713       1.90296       1.88136       1.83316       1.73943       1.58686       1.45207       1.25860       1.11050      0.968681      0.822175      0.683396      0.548418      0.438958      0.353198
  35  14 3386.5666    3.3692  2.1262 11.1754  0.0016      0.806346  0.0420   0.0377   0.0713    0.0889   0.0000      0.273014   439.4028      -2.31624       17.9476      -1.06045      -2.42115       1.15320      -1.60361      -1.64753      -1.90292       1.86687     -0.601041     -0.627944      -1.42579     -0.377497     -0.844048     -0.772435     -0.894429     -0.498536       1.32813       1.75024       1.89421       2.04348       2.11959       2.15636       2.01433       1.91569       1.80811       1.68059       1.50982       1.31981       1.14794      0.980586      0.821820      0.675522      0.547293      0.424155
  35  15 3542.7594    2.6975  3.2756 10.6569 -0.0001      0.743733  0.0520   0.0248   0.0934    0.0642   0.0000      0.149805   439.4824       1.93452       12.4923      -1.65668     -0.386641      -5.16277     -0.182046       3.27998     0.0680216      -2.66515     -0.764455       1.32200       1.86592      0.988013     -0.172198     -0.207967      0.142318       1.34287       1.63472       2.15179       2.39681       2.57909       2.65954       2.71695       2.62076       2.44900       2.33708       2.09065       1.86707       1.68440       1.42658       1.21308       1.02244      0.837356      0.650784      0.532995
  35  16 3697.7982    2.2020  5.3283 10.0435 -0.0001      0.500702  0.0714   0.0160   0.1240    0.0477   0.0000     0.0855872   439.2864       4.20855       11.0305       5.01708      -3.51887     -0.509769       3.16641       2.16731      -1.34256       4.74662       3.24643      -3.46384      -1.86318     -0.561515      0.592554       1.67225     -0.386986      0.224396       2.18427       2.88754       3.22651       3.49827       3.57108       3.59418       3.45967       3.33696       3.09053       2.86299       2.54099       2.22701       1.90417       1.62689       1.36805       1.11518      0.904858      0.722511
  35  17 3851.9147    1.7688  7.3050  9.8093  0.0000      0.357602  0.0942   0.0115   0.1684    0.0413   0.0000     0.0725779   446.5727       2.47170       18.0131      -1.14860       1.38371      -3.55404      -4.84314       4.40091       1.33756      0.733725      -2.44498      -2.07757      -2.24605       2.72940       2.58349     -0.965055     -0.434609       1.66847       2.78255       3.73295       4.08599       4.45217       4.59854       4.59078       4.43872       4.23163       3.89043       3.61279       3.22724       2.87641       2.50876       2.14971       1.75982       1.44691       1.17476      0.929904
  35  18 4005.3300    1.4966 10.3690  9.5804 -0.0002      0.302820  0.1369   0.0084   0.2327    0.0370   0.0000     0.0635819   439.6988      -4.21316       12.0100      0.475505       3.98822       3.48565       3.90876      -3.26304       7.25336       2.89602      -3.01953      -2.93256      -1.85114       5.62968       2.66865      -2.35296      -1.39791       1.48855       3.80227       4.99032       5.51509       6.00191       6.10596       6.16843       5.96312       5.68798       5.36995       4.86914       4.38104       3.83185       3.35416       2.83649       2.39509       1.95498       1.56397       1.24061
  35  19 4158.4118    1.2433 13.1627  9.4084 -0.0005      0.477957  0.1864   0.0065   0.2934    0.0342   0.0000     0.0764404   444.8182       2.12178       8.32217       19.4467       8.30887       6.36859      -19.1415      -1.33179      -3.47876      -1.15094      -5.89716      0.861284      -3.35018     -0.404925       2.20441      -1.06913      -2.86456       1.59262       4.63812       6.02350       6.79751       7.19576       7.43905       7.47213       7.27513       6.92020       6.51838       5.97580       5.39114       4.69266       4.14131       3.38985       2.92135       2.35898       1.91717       1.53837
  36   4 1681.9338    0.2915  0.3276  8.7348 -0.0050       15.8317  0.0154   0.0088   0.0305    0.0417   0.0000       3.31393   441.0552      0.145156       20.6230       1.32687      -3.04142     -0.511012      0.664400     -0.592272     -0.902171     -0.274709   -0.00638631     -0.233087      0.487752      0.211199      0.336485     -0.288689     -0.181742      0.127357      0.615815      0.854653      0.912536      0.992443       1.02390       1.09700      0.994487      0.922437      0.872712      0.774957      0.777381      0.599095      0.600424      0.516447      0.495035      0.346845      0.260556      0.263874
  36   5 1875.4490    0.4884  0.5184  8.7149 -0.0038       10.4612  0.0171   0.0111   0.0359    0.0645   0.0000       1.38656   439.6562     -0.822834       20.2428     -0.468707      -3.64559     -0.479596       1.31676      0.513800     -0.706924     -0.829772      0.528982      0.996552      0.892549      0.603847      0.292413     0.0168743      0.414532      0.118283      0.672814      0.872363      0.986411       1.05485       1.10480       1.05565       1.01706      0.974711      0.941792      0.862889      0.768132      0.687002      0.631405      0.503952      0.448093      0.356990      0.297825      0.241402
  36   6 2063.1579    0.7511  0.7821  8.7135 -0.0029       6.12120  0.0231   0.0136   0.0425    0.1141   0.0000      0.843424   439.6520     -0.435569       19.9522      0.248265      -2.62872     -0.261223     -0.730591      0.335854     -0.463636      -1.08158     -0.259306      -1.57651     -0.288409      0.701793      0.599174     -0.223551     0.0823320     -0.188385      0.949123       1.35397       1.65377       1.87728       2.00723       2.00539       1.97259       1.80363       1.65933       1.42187       1.24889       1.01881      0.847742      0.684824      0.539194      0.437800      0.337248      0.273890
  36   7 2245.6420    1.1043  1.0203  8.9828 -0.0008       6.91499  0.0271   0.0177   0.0495    0.1652   0.0000      0.795558   440.1028      0.438591       20.6512     -0.512635     -0.934817     -0.346250      -1.54549      0.385300      0.250620     -0.479300      -1.50433     -0.610185     -0.200654      0.135593       1.15516     -0.134274    -0.0810682      0.246139      0.891847       1.16266       1.34649       1.45549       1.47253       1.58816       1.45513       1.37076       1.30171       1.18180       1.02952      0.909095      0.770656      0.633261      0.552887      0.460658      0.360585      0.297818
  36   8 2421.1858    1.5855  1.2447  9.3141 -0.0008       2.62596  0.0306   0.0227   0.0529    0.1948   0.0000      0.588732   438.7484     -0.545726       21.0922      -1.25438      -3.44974     -0.280583       3.19471      -2.11797      -2.10541     -0.353829     -0.469903     -0.263953      0.391131      0.678842    -0.0418267      0.853771     -0.550355     -0.458934      0.929564       1.22585       1.36798       1.43104       1.56378       1.50248       1.55894       1.42760       1.33240       1.18175       1.05810      0.967115      0.843964      0.730395      0.592282      0.503132      0.389864      0.321071
  36   9 2592.7683    2.1577  1.1553 10.6110 -0.0017       1.95602  0.0297   0.0334   0.0541    0.1580   0.0000      0.715505   440.0008       1.53697       20.3598      0.358055      -2.93290      0.576825     -0.265986       1.48416      -1.29824      0.854361      0.860977      0.403804       1.03852     0.0136958       1.57084      0.259026     -0.681395     -0.146139      0.965745       1.27851       1.41825       1.50916       1.56199       1.56979       1.56439       1.45023       1.38518       1.20125       1.09321      0.982596      0.887443      0.760896      0.657521      0.503903      0.409902      0.339773
  36  10 2762.6827    3.0137  0.9842 11.1114 -0.0025      0.997622  0.0258   0.0484   0.0455    0.1648   0.0000      0.615370   441.6330      -1.14474       19.6933      -4.48778      -1.28972      0.183694     -0.653715      -1.68470      0.765910     -0.487928      0.148179      -2.47270     -0.855123      0.755631      0.143731      0.131229     -0.177573     0.0380779      0.835560       1.13932       1.23616       1.39850       1.42892       1.43628       1.44543       1.32149       1.22756       1.11669       1.00366      0.887820      0.742179      0.634952      0.523385      0.421948      0.336223      0.284109
  36  11 2930.2598    3.7422  1.1253 11.3785  0.0008       2.27536  0.0280   0.0575   0.0524    0.2005   0.0000      0.672133   441.0603      0.891277       18.7199       2.36971      -2.83706     0.0753236       1.27636      -1.35286       1.31109      -1.86569     -0.120530     -0.988211       1.65797     -0.118536     -0.113979    -0.0274579     -0.152720   -0.00346595      0.855993       1.15727       1.27848       1.41096       1.45999       1.43388       1.42882       1.34280       1.23472       1.14803      0.992644      0.891156      0.777493      0.657732      0.558189      0.441592      0.370338      0.297777
  36  12 3094.2118    4.1945  1.1067 11.4709 -0.0027      0.626314  0.0287   0.0636   0.0496    0.2498   0.0000      0.603342   439.0764     -0.532921       18.2655       2.02396      -2.77545     -0.179808      -3.26726     -0.789354       1.79731       1.43004       1.05882     -0.113258      0.229309     -0.856013      0.327390      0.678356     -0.525817     -0.328933      0.860651       1.21532       1.33205       1.47263       1.46841       1.45909       1.47623       1.37634       1.28711       1.15741       1.09924      0.893064      0.831919      0.678851      0.559600      0.466668      0.383027      0.301813
  36  13 3255.0047    3.8000  1.4973 11.6748 -0.0016       1.14214  0.0332   0.0507   0.0602    0.1182   0.0000      0.399798   440.7061       1.33891       15.9680      -1.53235      -3.20865     0.0108650       1.35051       1.28317      -1.80778       1.66934      0.192091       1.05994     -0.240905     -0.938933     -0.113945      0.940844     -0.170772     -0.558348       1.01816       1.33477       1.47082       1.59996       1.69107       1.66961       1.66463       1.52814       1.45628       1.34967       1.15133       1.06904      0.920540      0.795651      0.654512      0.552154      0.437912      0.354265
  36  14 3413.6170    3.2476  2.3467 11.0635 -0.0013      0.607356  0.0433   0.0336   0.0721    0.0720   0.0000      0.223126   441.2833      -1.31950       14.6302       2.69514      -5.32459       2.06122       3.70699      0.657312      -2.99898      0.519273      0.497202      -1.53052     -0.259984       1.90747       2.59520     -0.760273      0.735722      0.311065       1.32158       1.74728       1.97924       2.08105       2.14315       2.19620       2.12340       2.00178       1.91905       1.75043       1.51013       1.39101       1.19422       1.03952      0.854044      0.700453      0.571946      0.460799
  36  15 3570.8087    2.5833  3.5274 10.6584 -0.0001      0.715228  0.0536   0.0230   0.0975    0.0589   0.0000      0.137404   438.5438      -1.10479       14.4827       2.58635      -3.73329      0.633743       4.57576      -2.68933     0.0265028       2.30842       1.66698       1.11168     -0.685104       1.23957      0.465044      0.650598     -0.956172      0.349870       1.65554       2.17381       2.39748       2.60267       2.63557       2.65643       2.65522       2.48052       2.32324       2.14789       1.93900       1.72654       1.50038       1.28164       1.08879      0.866857      0.711496      0.577876
  36  16 3726.5056    2.1517  5.6035  9.9742 -0.0000      0.321091  0.0708   0.0150   0.1294    0.0475   0.0000     0.0781888   442.8106      0.846969       15.9103      -2.68418       5.78292     -0.264441      -3.88755       1.48507       1.50150      -1.12414       2.05100      -2.33614       2.08243      -3.20015       1.16752      0.150992       1.24950       1.20939       2.15966       2.81343       3.18196       3.36137       3.51669       3.52121       3.45005       3.29005       3.04334       2.82136       2.55127       2.24370       1.95136       1.67008       1.38504       1.15926      0.939277      0.751255
  36  17 3881.8052    1.7470  8.1367  9.7601 -0.0006      0.483259  0.1014   0.0106   0.1816    0.0411   0.0000     0.0652081   439.4201      -5.23857       16.7108     0.0907167       3.19769      -4.66830       6.24147      -6.94659       2.20576      -5.17123      0.182927       2.82703      -4.13546     -0.378632      0.630340     -0.423135      -1.32436     -0.574928       2.87913       3.88258       4.30675       4.62882       4.76929       4.71562       4.70227       4.45718       4.18763       3.81281       3.44443       3.04157       2.68446       2.26843       1.89562       1.57465       1.26638       1.00773
  36  18 4035.7042    1.4296 10.8646  9.6187 -0.0007      0.392292  0.1476   0.0077   0.2403    0.0355   0.0000     0.0730073   444.5043       2.12570       18.2249      0.718411      -4.94675      -7.43710       1.09590      -11.5887      -3.69730       5.16464       14.9957      -4.40509       6.26081       1.87500      -2.30609      0.282230      -2.14757     -0.147888       3.77011       4.97242       5.52895       5.93866       6.23158       6.15069       6.01805       5.73992       5.50060       4.97778       4.48046       3.96115       3.50068       2.99421       2.48638       2.07245       1.67334       1.33522
  37   3 1486.8056    0.1677  0.1555  8.8914 -0.0043       9.37326  0.0190   0.0082   0.0216    0.0273   0.0000       13.3769   442.3107     -0.293299       19.8739     -0.990876      -1.88913      -1.18987     -0.406184     -0.513268     -0.772666      0.686755      0.294802     -0.167759      -1.09128     0.0846370      0.175902      0.425325     -0.212013     -0.107926      0.642194      0.669265      0.826875       1.01042      0.841150      0.835395      0.955909       1.03690      0.644123      0.803667      0.759698      0.635596      0.467872      0.476603      0.402272      0.341304      0.375893      0.330548
  37   4 1697.6314    0.2966  0.3383  8.7964 -0.0018       24.9081  0.0159   0.0088   0.0328    0.0390   0.0000       3.55306   441.5946      -1.10574       21.3512     -0.463034      -3.16672     -0.339373     -0.245063      -1.06359      0.405334     -0.148406       1.52705     -0.277633     -0.907171     -0.321611     -0.218191      0.130550     -0.378989     0.0907280      0.713961      0.936893       1.13250       1.22720       1.31266       1.33635       1.27330       1.23706       1.12887      0.943364      0.874663      0.785854      0.622080      0.513684      0.406866      0.331209      0.266765      0.213043
  37   5 1892.2667    0.5092  0.5232  8.6035 -0.0011       10.8675  0.0172   0.0109   0.0339    0.0696   0.0000       1.33113   441.3219     0.0751370       20.5013     -0.254306      -2.39218       1.61371      0.546563     -0.617737     0.0715957      -1.11587  -0.000694371      0.449016     -0.364247      0.119818      0.174143     -0.205578      0.204110     -0.205157      0.676695      0.881209       1.00351       1.11021       1.13888       1.14099       1.11520       1.07377       1.03456      0.893221      0.759387      0.707120      0.581849      0.520111      0.429762      0.352693      0.285443      0.222055
  37   6 2081.1717    0.7746  0.7192  8.8870 -0.0036       5.24599  0.0201   0.0143   0.0407    0.1068   0.0000      0.866985   441.3552     -0.130347       20.9485     -0.234011      -3.44849     -0.886521      0.218505      -2.32142      -1.24471      0.802658       1.56865      0.125888      0.548527     0.0982922    -0.0931653     -0.187254      0.523972      0.145790      0.738335      0.973806       1.09970       1.17549       1.17486       1.14457       1.20343       1.05680       1.05635      0.981127      0.896516      0.791829      0.690276      0.594899      0.504695      0.390668      0.331646      0.270945
  37   7 2264.3931    1.1514  1.0266  9.2400  0.0022       4.87956  0.0274   0.0183   0.0484    0.1562   0.0000      0.755262   439.8283       1.12813       21.0066     -0.381071      -2.09431     -0.775673      0.920921      -2.02939      0.771038       1.76513     -0.465013    0.00635068     -0.164740      0.610910     0.0546954      0.103136     -0.196414     -0.116520      0.874126       1.15938       1.28760       1.38126       1.40995       1.41977       1.33751       1.28047       1.22233       1.12151       1.03722      0.958207      0.815958      0.736999      0.595552      0.500979      0.420606      0.330389
  37   8 2440.7021    1.6649  1.2373  9.2270 -0.0013       3.28198  0.0294   0.0240   0.0532    0.2631   0.0000      0.589766   440.4888       1.02850       20.2799     -0.493823      -3.21426     -0.756593       1.30389      -3.53716      -1.34577     -0.480231     -0.804291     -0.548465    -0.0946905     -0.296371      0.318315     -0.472635      0.400960     -0.523017      0.884389       1.16864       1.28166       1.41274       1.47744       1.45208       1.43430       1.37350       1.31966       1.19998       1.05019      0.973508      0.840307      0.699621      0.579854      0.502454      0.396164      0.328640
  37   9 2613.3469    2.2597  1.1986 10.4341 -0.0023       1.95978  0.0295   0.0334   0.0529    0.1787   0.0000      0.608024   441.4537      0.640609       21.9770      0.647712      -1.93095      -3.61107       1.64376      0.738794       1.84428     -0.113322      0.250924      0.366606      -2.15924     -0.721318      0.345755      0.529137      0.520015    -0.0943681      0.904541       1.13425       1.27009       1.38059       1.41825       1.39885       1.44996       1.35067       1.25870       1.16645       1.05408      0.944775      0.820161      0.706484      0.600452      0.483690      0.406286      0.331509
  37  11 2953.2213    3.8852  1.0394 11.0926 -0.0016      0.541421  0.0248   0.0595   0.0465    0.2649   0.0000      0.554412   441.0701       2.04077       17.2920     -0.251370      0.327615       1.62801       1.74683      -1.00250       1.66347     -0.426727      0.166975     -0.875218       1.81131     0.0817337     -0.159915      0.274893      0.502870      0.154185      0.825909       1.05722       1.19712       1.29315       1.31280       1.37547       1.35301       1.29010       1.20071       1.06082      0.958757      0.862249      0.739912      0.630632      0.520633      0.417425      0.368107      0.297054
  37  12 3118.4969    4.1500  1.3207 11.1511 -0.0000       1.23204  0.0289   0.0560   0.0540    0.2024   0.0000      0.418139   439.8564     -0.259598       16.1482       2.09079      -1.61593     -0.259583     -0.451371      -2.71034     -0.281522     -0.153074     -0.852615       1.78660     -0.683869     -0.584766    -0.0517337      0.915852     -0.636406      0.155727      0.880645       1.17433       1.26481       1.35860       1.39732       1.47495       1.41142       1.35206       1.24702       1.15749       1.03246      0.954801      0.814160      0.713531      0.594134      0.483841      0.405123      0.328384
  37  13 3280.5471    3.7472  1.6639 11.4613 -0.0023      0.995736  0.0346   0.0463   0.0633    0.1153   0.0000      0.368553   439.9209       1.82617       17.4645       2.87089      -1.99349      0.496810     -0.628914       2.67037      -1.14558     -0.878835     -0.198275      0.409223       1.77452     -0.455124       1.20377      0.270207     0.0851777     -0.693069       1.06525       1.43463       1.60231       1.70073       1.70309       1.67935       1.64892       1.59023       1.54389       1.42956       1.27355       1.14237      0.989413      0.857607      0.699147      0.580787      0.483696      0.392393
  37  14 3440.3669    3.0972  2.5705 11.0579 -0.0004      0.757890  0.0430   0.0304   0.0772    0.0614   0.0000      0.194235   443.2210      -1.66202       17.6501       2.51040      -1.13044       1.01637     -0.739289     -0.305883       1.63832     -0.520756       4.53623    -0.0223606      -1.88479     -0.205598      0.556885    -0.0122961     -0.708782     -0.533046       1.31940       1.71007       1.96238       2.12174       2.18413       2.15264       2.16341       2.07063       1.96209       1.77576       1.59218       1.38740       1.21288       1.02960      0.863501      0.730134      0.587519      0.478396
  37  15 3598.4748    2.5175  3.9319 10.5681 -0.0005      0.476878  0.0571   0.0207   0.1001    0.0526   0.0000      0.120574   440.9927       1.58260       18.3630       2.53968      -2.44593       3.51989     -0.889583       3.96357       1.98535     -0.934499       2.16349       2.84280      -1.09305      0.480352      -1.31765     -0.330576     -0.938063     -0.713187       1.73066       2.19708       2.46787       2.71311       2.75250       2.79167       2.66184       2.54953       2.46911       2.26938       2.07173       1.80726       1.59103       1.37194       1.13840      0.972419      0.791614      0.634857
  37  16 3755.1778    2.0515  5.9521 10.0055 -0.0000      0.376782  0.0759   0.0137   0.1348    0.0434   0.0000     0.0758163   439.4284       1.58069       14.1740      0.609649      -2.31029      -1.56613      0.353737      0.862443     -0.549874      -1.25822       1.32047     -0.690799      -2.22723       2.86324     -0.693552      0.220831      0.267006     -0.794119       2.19178       2.93483       3.29302       3.52795       3.70372       3.69197       3.66623       3.44896       3.27196       2.94050       2.66693       2.36402       2.09132       1.80056       1.52237       1.27029       1.02781      0.819258
  37  17 3910.9535    1.7028  8.9349  9.7012 -0.0006      0.443883  0.1104   0.0096   0.1926    0.0399   0.0000     0.0639350   441.4004      -3.12490       11.3852      -2.07187     -0.373221       3.79442       9.46724      -2.09058       4.51872      -4.23402       2.89680       1.97984       9.33279       1.20663       1.34142      -1.42478       2.46891      0.889157       3.01844       4.00169       4.43386       4.76349       4.90107       4.98994       4.87703       4.64719       4.39842       4.02649       3.63632       3.24757       2.86744       2.48092       2.05080       1.72857       1.39409       1.12738
  37  18 4065.6022    1.3919 11.5819  9.5876  0.0000      0.325677  0.1579   0.0071   0.2553    0.0344   0.0000     0.0758187   436.9361      -6.23383       16.2073       1.04212      -1.99269       7.81346       1.76557       1.14240    -0.0610422     -0.634390      -1.66779       4.90450       1.53995    -0.0545201      -1.81556      -1.05524       1.05639      0.205240       3.84364       5.17785       5.79392       6.17988       6.55679       6.50052       6.37736       6.02778       5.74904       5.36807       4.79240       4.26719       3.67075       3.16512       2.64046       2.21548       1.81029       1.45232
  38   4 1713.0683    0.3116  0.3560  8.7824 -0.0069       15.7980  0.0160   0.0086   0.0302    0.0421   0.0000       2.89701   440.1079      -1.23112       20.5811      0.532388      -3.21091     -0.791284       1.61735       1.08205      0.643041      0.992749      0.546882      0.851951     -0.151186    -0.0237805     -0.467963      0.312953     -0.282520    -0.0295970      0.583268      0.680691      0.885764      0.914928      0.923945      0.928788      0.990142      0.915250      0.799548      0.820453      0.679731      0.598960      0.540225      0.458954      0.415158      0.341098      0.268661      0.213320
  38   5 1908.8709    0.5394  0.5418  8.6415 -0.0010       10.4518  0.0171   0.0111   0.0331    0.0717   0.0000       1.27766   440.1754     -0.613893       19.9516      0.697794      -2.99764      0.547411     -0.829231      0.425771      0.187388      0.401070      0.654324      0.166153      0.937565     -0.442892     -0.425449     0.0865116     0.0870505      0.146547      0.605688      0.795322      0.880751      0.955683      0.992893      0.982444       1.03483      0.934061      0.913876      0.783204      0.741424      0.652224      0.569199      0.487286      0.425042      0.347731      0.290939      0.234018
  38   6 2099.0214    0.8222  0.7688  8.6666  0.0002       5.62622  0.0202   0.0144   0.0407    0.1252   0.0000      0.812521   442.6981     -0.991177       20.8847      0.279472      -3.31140      0.454359      0.423446     -0.270494      -1.08822      0.232301      0.152419     -0.244977     -0.683098     -0.431432       1.17264     0.0795079     -0.127918     -0.316353      0.683856      0.865649      0.992028       1.07789       1.10802       1.13816       1.06424       1.05824      0.994087      0.889503      0.845701      0.736176      0.647981      0.541969      0.472188      0.389270      0.335774      0.263105
  38   7 2282.9788    1.1764  0.9999  9.5863 -0.0040       4.50885  0.0264   0.0191   0.0489    0.1318   0.0000      0.802426   440.5209     -0.991167       18.7272      -1.75306      -4.23960      0.920703      0.714668     -0.334338      -1.18644     0.0857763      -1.45603      0.401743     -0.150653      0.700193      -1.26355     -0.452550    -0.0213100     0.0611548      0.802799       1.07807       1.14842       1.30728       1.30047       1.35331       1.26737       1.26114       1.18335       1.08169       1.03276      0.873919      0.763992      0.657101      0.559554      0.459079      0.388147      0.319101
  38   8 2459.9921    1.7578  1.2024  9.5830 -0.0018       2.11566  0.0283   0.0254   0.0534    0.2198   0.0000      0.593932   441.1384       2.09261       20.3555       2.11084      -1.36001       2.31647     -0.891169      0.799094       1.48368     -0.530283      -1.34292      0.760327     -0.595449      0.808740     -0.342078      0.738129      0.187206      0.200230      0.910742       1.14427       1.25376       1.36949       1.46767       1.48279       1.42240       1.34371       1.27366       1.16697       1.07106      0.968910      0.839377      0.704924      0.585310      0.510836      0.424430      0.340392
  38   9 2633.7455    2.3634  1.2696 10.1468 -0.0054       2.51233  0.0286   0.0331   0.0534    0.1999   0.0000      0.642802   440.2044      -1.44932       19.6665      0.657948      -1.76085      -1.86758       2.66934      0.895010     -0.781988       1.80679     -0.729682     -0.704652     -0.666777       2.14635       1.62917     0.0394493    -0.0338367     -0.181477      0.873623       1.16377       1.27188       1.38826       1.46083       1.43599       1.40752       1.30330       1.25383       1.16101       1.06991      0.966514      0.834770      0.734172      0.614754      0.519688      0.420014      0.348315
  38  10 2805.9356    3.2161  1.0345 10.8768 -0.0034     0.0881990  0.0261   0.0493   0.0458    0.2366   0.0000      0.717887   441.9249       1.39637       18.8123     -0.524092      -1.91185       1.28758      0.196186       2.84377      0.454795     -0.342493     -0.149355      -1.52173      0.711373     -0.340082      0.175347       1.12861      0.240088     0.0337298      0.767953       1.03706       1.16828       1.33835       1.22950       1.37710       1.27190       1.25840       1.13971       1.08991      0.959956      0.861029      0.727941      0.643661      0.539581      0.467592      0.375434      0.299732
  38  11 2975.8050    3.9736  1.0221 11.5504 -0.0028      0.152454  0.0250   0.0615   0.0480    0.1892   0.0000      0.566604   441.2839     -0.221425       19.1088      -1.02200      -3.31752      -1.01919      0.219111     -0.334598       1.42468       2.01585      -1.40786      -1.02321      -1.37560     -0.450739    -0.0879998     0.0218812      0.711745     -0.102998      0.814635       1.03823       1.21253       1.26208       1.26353       1.35976       1.27582       1.22829       1.18441       1.09228      0.946068      0.872283      0.751509      0.642893      0.557703      0.457408      0.380371      0.291339
  38  12 3142.2113    4.3127  1.1713 11.5788 -0.0024      0.151566  0.0283   0.0615   0.0492    0.2044   0.0000      0.456378   440.4469      -1.24791       15.8295       1.28393      -2.01498       1.74149     -0.991841       1.01184      -1.70657      -1.19110      -1.51127     -0.707470      -1.04342      0.732886       1.29191     -0.113861      0.249678     -0.127391      0.838452       1.15785       1.25364       1.40647       1.40153       1.40181       1.38658       1.32931       1.22455       1.17090       1.02939      0.935630      0.828373      0.719140      0.603759      0.490300      0.414855      0.330618
  38  13 3305.6842    3.7056  1.8805 11.1596 -0.0013       1.22953  0.0361   0.0415   0.0625    0.1055   0.0000      0.273209   441.0056     0.0104997       16.1498      -1.56458      -1.34560       1.65820       3.73080     -0.504918     -0.605253       1.05000     -0.320817     -0.687476      -1.32524      -1.61021      0.894969     -0.234216  -0.000634293      0.385865       1.06220       1.42176       1.58531       1.70349       1.76769       1.79392       1.80844       1.69167       1.59470       1.43512       1.27887       1.18518       1.03026      0.912003      0.749909      0.624531      0.501978      0.412390
  38  14 3466.6058    2.9888  2.8590 11.0198 -0.0016      0.388074  0.0467   0.0276   0.0825    0.0558   0.0000      0.185866   441.6247       2.25703       18.0011       1.45557      -3.66158       3.24710    -0.0262657       2.03450      -1.62172      -3.54853      0.865968      0.148228     -0.457483      0.200246     -0.327165     -0.197194     -0.235615     -0.169789       1.37672       1.78915       2.00535       2.23223       2.28899       2.32370       2.23147       2.14930       2.03397       1.82461       1.66776       1.49305       1.31016       1.16130      0.959010      0.829889      0.672492      0.537235
  38  15 3625.7694    2.4355  4.2855 10.4462  0.0000      0.413366  0.0591   0.0186   0.1056    0.0470   0.0000      0.104666   441.8757       3.13626       15.8349       2.96924       2.62482      -5.52476      -2.82126      -1.47077      -2.86568      0.733643      0.906450       1.04871       1.15718      -1.64931     -0.137039     -0.545856     0.0819329      0.276538       1.67499       2.24411       2.50463       2.74431       2.86903       2.89265       2.79896       2.67402       2.50948       2.31619       2.10891       1.85481       1.65165       1.42232       1.20696      0.993926      0.806449      0.669245
  38  16 3783.4310    2.0041  6.6486  9.7599 -0.0002      0.348562  0.0801   0.0123   0.1443    0.0446   0.0000     0.0693144   438.3805      -1.31556       20.2320       9.09506      -3.10849      -1.16116       6.07327       3.76855     -0.210812      -1.15453    -0.0208546      -1.09565      -2.80218     -0.671803      -1.65492      -2.32086      0.840144     0.0433672       2.23780       2.95479       3.31055       3.63099       3.79330       3.78660       3.73712       3.58372       3.35497       3.06986       2.79614       2.49423       2.15180       1.89080       1.57942       1.32603       1.09710      0.867928
  38  17 3939.6213    1.6602  9.5777  9.6602 -0.0001      0.282950  0.1205   0.0088   0.2037    0.0388   0.0000     0.0629018   438.4038      -1.72146       12.7368       8.07364      -4.04562      -6.34453       1.21521      -2.73295      -2.88003      -3.93786      -3.42220       1.61385       4.43200       4.15741       2.52336    -0.0717592      0.143063      0.707589       3.07735       3.99891       4.54242       4.81957       5.11006       5.15881       5.02039       4.82911       4.52287       4.20508       3.82113       3.40768       2.97527       2.57113       2.20109       1.83255       1.48099       1.21141
  38  18 4095.8232    1.3247 12.6572  9.5878 -0.0003      0.497538  0.1779   0.0065   0.2744    0.0321   0.0000     0.0775253   440.2123      -2.07395       23.0493     -0.754242      -4.72907       7.61673      0.682861       3.84749     -0.525073      -6.37915      -5.73346      0.399017       2.37322       2.54650       3.87734       4.90606       6.71867   -0.00651263       4.00338       5.29566       5.94559       6.39291       6.58191       6.74221       6.48775       6.33217       5.98716       5.44907       4.98681       4.44075       3.93265       3.34890       2.86692       2.38752       1.95044       1.59048
  39   4 1728.2976    0.3398  0.3095  8.8332 -0.0039       20.3388  0.0136   0.0097   0.0264    0.0400   0.0000       2.91451   440.8408     -0.165539       21.3463     -0.205682      -4.01551     -0.497481      0.232396      0.148072     -0.286745      0.249642      0.303111     0.0563385       1.07452     -0.115083    -0.0395408      0.142093      0.160800     -0.100805      0.509611      0.685875      0.773423      0.810537      0.919311      0.871724      0.846670      0.809083      0.787566      0.781673      0.659919      0.620772      0.516807      0.438267      0.363867      0.294869      0.242889      0.201229
  39   6 2116.6843    0.8351  0.7953  8.9814 -0.0003       7.99905  0.0214   0.0144   0.0413    0.1022   0.0000      0.873958   440.6602     -0.346619       20.0685     -0.556646      -2.63347      0.165451      0.414506      -1.36119     -0.109318       2.11255      -1.68248     -0.861899       1.45075      0.171336      0.228417      0.931058     -0.184760    -0.0780767      0.691173      0.925025       1.00703       1.09656       1.09676       1.11883       1.05064       1.06213       1.02270      0.964878      0.881603      0.784342      0.688101      0.571331      0.512098      0.431873      0.354890      0.292735
  39   7 2301.3053    1.2613  0.9950  9.4480 -0.0011       4.01468  0.0249   0.0199   0.0473    0.1576   0.0000      0.718036   441.7989     -0.160597       22.5610       2.34386      -4.17650     0.0516681      0.219186      0.748741      0.843062       1.29136      -1.81092      -1.08791     -0.241118     -0.348519     -0.652630     -0.399318      0.352334     -0.124481      0.742794       1.03652       1.12950       1.22762       1.26061       1.23306       1.23659       1.16597       1.12574       1.04926      0.980162      0.868509      0.757553      0.669144      0.551346      0.466828      0.379408      0.303081
  39   8 2479.1337    1.8168  1.1747  9.8864 -0.0020       3.29876  0.0279   0.0261   0.0512    0.1638   0.0000      0.635642   440.9326     -0.841155       19.8882       1.64610      -1.01274      -1.37242      -2.06312     0.0131759      0.389755       1.72745     -0.882654       2.17889      -1.41530     -0.162070      0.687263     -0.604176      0.374998    -0.0987818      0.777450       1.04236       1.17585       1.30423       1.29715       1.33383       1.32424       1.23027       1.20674       1.08530       1.02250      0.900287      0.784517      0.670294      0.570284      0.486086      0.394064      0.318166
  39   9 2653.8532    2.4975  1.2066 10.3709 -0.0001       1.92866  0.0281   0.0353   0.0512    0.2020   0.0000      0.571979   441.3032     -0.104517       18.5064     0.0628898      -2.75641     -0.120882      -1.16656      0.191329     -0.792036      0.812895      0.419961     -0.230210     -0.524800       1.19917      0.741173     -0.441969      0.257165      0.119462      0.846741       1.11782       1.18667       1.31980       1.32474       1.37650       1.39615       1.33002       1.24687       1.09821       1.01168      0.935545      0.833363      0.710544      0.589339      0.517240      0.422086      0.337861
  39  10 2827.3054    3.2980  1.0756 11.0720 -0.0008       2.13197  0.0252   0.0488   0.0492    0.2052   0.0000      0.585250   440.1318      -1.25647       17.7964      -2.59558      -2.11470      -1.26221     0.0697931      0.808946      0.263089      -1.00956     -0.527744      0.700642     -0.734960      0.365200      0.347346     -0.132415     0.0767455      0.660942      0.780692       1.01619       1.15934       1.25172       1.29414       1.26523       1.21594       1.18318       1.12211       1.04092      0.939955      0.870051      0.801878      0.735194      0.609078      0.510699      0.417890      0.342071
  39  11 2998.1227    4.1231  1.0669 11.2756 -0.0015       2.07538  0.0258   0.0607   0.0469    0.2402   0.0000      0.661444   439.8840     -0.782777       21.3814       1.41667      -3.04277       1.10794       1.83797      0.696695       1.87351      0.184560      0.662517      0.235126      0.446951     -0.563329      0.284906      0.157555    -0.0624770      0.253062      0.770511      0.992140       1.06839       1.20122       1.27586       1.28521       1.26719       1.15520       1.10954       1.02667      0.948209      0.859748      0.732056      0.639679      0.536829      0.450865      0.369052      0.311035
  39  12 3165.5930    4.0732  1.3754 11.6204 -0.0019      0.458685  0.0300   0.0541   0.0565    0.1437   0.0000      0.501634   440.0032      -2.68851       16.7926       1.02252      -1.28215      0.193696      0.374969      -1.19857      -2.83869      -1.45267       1.31664     -0.968136      0.557305     -0.326418     -0.237948     -0.225598     -0.299945     -0.358865      0.855659       1.17654       1.26554       1.43761       1.46179       1.47679       1.41679       1.34776       1.29497       1.19780       1.06551      0.984005      0.870508      0.758684      0.632218      0.528626      0.449201      0.374344
  39  13 3330.3426    3.6794  1.9384 11.1135 -0.0006      0.688352  0.0356   0.0398   0.0635    0.0945   0.0000      0.253300   440.8083      -1.39759       17.3440      0.980165      -3.86670       1.24274     -0.224097      0.887506      0.173266      0.885588       1.35026     -0.569578       1.71230      -1.52078       1.10304       1.15775     -0.779152   -0.00564117       1.05233       1.35416       1.51793       1.61938       1.69271       1.68791       1.65968       1.62197       1.50777       1.38431       1.27389       1.17385       1.04793      0.892857      0.758100      0.652568      0.537587      0.439349
  39  14 3492.6361    2.9404  3.0133 10.9766 -0.0010      0.930493  0.0470   0.0263   0.0855    0.0524   0.0000      0.166924   439.5882      -3.15472       16.5323       3.21901      -1.89890       1.69020      -1.60996       2.46207       5.66084       2.35790      -1.25772      -3.57418     -0.530299       1.19476     -0.438228     0.0270150      0.398188      -1.10934       1.30392       1.76244       1.90151       2.08831       2.13427       2.21268       2.15098       2.09621       1.94656       1.85236       1.62475       1.49311       1.30695       1.12980      0.966112      0.798930      0.678655      0.548858
  39  15 3652.7376    2.3755  4.6560 10.3272 -0.0004      0.439579  0.0619   0.0172   0.1091    0.0457   0.0000     0.0997281   438.3364      -3.45939       14.7212       1.70641      -6.74922       1.72738      -2.29893       5.49306      -1.65004       1.59239      -1.93795      0.471515      -3.28353       4.08506       1.64889      -1.97782      -1.78349      0.567634       1.68484       2.28473       2.52514       2.75192       2.82991       2.87808       2.84074       2.68553       2.58780       2.37769       2.14996       1.95629       1.72482       1.52202       1.25729       1.09232      0.886630      0.716610
  39  16 3811.3304    1.9409  7.0713  9.8105 -0.0004      0.346857  0.0856   0.0114   0.1510    0.0410   0.0000     0.0684722   443.0213      -10.1337       20.9245       9.80923      0.970401       2.36043       1.78494      -1.33792       5.25831       1.79523      -2.34758       3.93268      -3.55792      -5.66191       1.33709     -0.544807      0.317585     -0.760602       2.28940       3.09768       3.47629       3.74308       3.85532       3.86947       3.80466       3.70593       3.49517       3.23095       2.97099       2.64576       2.31494       2.02184       1.70323       1.43310       1.18349      0.969608
  39  17 3968.5177    1.5707 10.0884  9.6448 -0.0003      0.379130  0.1315   0.0080   0.2154    0.0367   0.0000     0.0725586   437.9203     -0.499022       22.8509       7.28511       1.21252       7.21779      -13.6701      -12.8173       1.57799     -0.374472      -2.28881      -2.46141      0.545299       2.58505       1.83245      -1.26191     -0.667722      0.492747       3.17185       4.27707       4.72367       5.16585       5.38140       5.42455       5.25132       5.10706       4.82274       4.48937       4.09196       3.68830       3.21567       2.76726       2.35307       1.99290       1.66137       1.34504
  40   4 1743.2988    0.3615  0.3883  8.7587 -0.0013       13.8367  0.0150   0.0091   0.0300    0.0452   0.0000       2.20779   440.8988    -0.0326399       21.2322     -0.846562      -2.79293      -1.53383     -0.474487      0.511106     -0.741281      0.740794     -0.296015    -0.0903798     -0.559048      0.166401     -0.202500    -0.0958462     0.0878473     0.0495844      0.566993      0.746951      0.816940      0.848431      0.867388      0.863785      0.874236      0.873615      0.840010      0.757123      0.703938      0.596515      0.562531      0.466407      0.416489      0.351667      0.290243      0.237355
  40   5 1941.4681    0.5711  0.5998  8.6543 -0.0000       9.15166  0.0183   0.0112   0.0361    0.0801   0.0000       1.15565   440.4473     -0.912162       19.1510      0.282796     -0.741848     -0.723658     0.0194313      0.613477       1.00384     0.0353235      0.757537      0.169556     -0.375928      0.275188      0.112647     -0.304025      0.254827    -0.0255640      0.613380      0.778297      0.947889      0.977374       1.05232       1.02466       1.02187      0.975401      0.933141      0.816145      0.781253      0.718362      0.610529      0.526850      0.476439      0.401564      0.356774      0.278292
  40   6 2134.0380    0.8608  0.8161  9.1994 -0.0053       6.70427  0.0230   0.0147   0.0408    0.0994   0.0000      0.908985   440.7561      0.175128       21.5689      0.979939      -1.42015      0.943343      0.636745      -3.59451     -0.512990      0.118084     -0.386465      0.671041     0.0359239      0.827763     -0.983818     -0.574479      0.391733     0.0373935      0.687034      0.865603      0.968764       1.09098       1.09255       1.11041       1.11924       1.07130      0.986809      0.948596      0.831498      0.790077      0.694420      0.611979      0.523983      0.407323      0.366936      0.282330
  40   7 2319.4228    1.3047  1.1173  9.2438 -0.0007       5.10084  0.0277   0.0192   0.0493    0.1767   0.0000      0.721032   441.0344     -0.113709       18.6385      0.548779      -3.31276      -1.01750      0.439779     -0.119722     -0.974159      -1.35020     -0.171589     0.0807329    -0.0716023      0.426949     -0.679126     0.0234112     -0.788615      0.152377      0.800719       1.07851       1.19897       1.31216       1.32931       1.34867       1.32962       1.29161       1.20317       1.10037       1.02274      0.921094      0.829273      0.720063      0.603985      0.509596      0.401650      0.336090
  40   8 2497.9594    1.9070  1.2650  9.5773 -0.0010       2.54282  0.0293   0.0256   0.0503    0.2082   0.0000      0.538768   441.1202     -0.795899       21.9778       1.54706      -3.58172      -1.13561       1.58799      -1.53538       1.22552      0.375793      -1.45429       1.36495       1.98399     -0.920430      0.475097     -0.737140      0.753495     -0.412601      0.796004       1.08102       1.17460       1.31024       1.34102       1.33997       1.33165       1.28939       1.23021       1.15780       1.02089      0.921380      0.808652      0.723463      0.608062      0.515371      0.425488      0.346703
  40   9 2673.8099    2.5736  1.2134 10.4787 -0.0011       2.33597  0.0287   0.0358   0.0498    0.1886   0.0000      0.590106   440.8546      -1.33331       19.9953       1.52557      -2.41797       1.77742     0.0727980       2.13529      0.616331      0.164231       1.09580     0.0643513      0.136396     0.0682087      0.482132      0.550487      0.134224      0.176240      0.820283       1.12554       1.27660       1.36874       1.38166       1.40799       1.35855       1.31710       1.26358       1.15069       1.07237      0.952333      0.834884      0.750807      0.617689      0.535483      0.463758      0.362392
  40  10 2848.2255    3.4006  1.1215 10.9048 -0.0017       1.29865  0.0276   0.0492   0.0480    0.2437   0.0000      0.606686   439.3319      -1.11375       21.3952      0.261217      -3.06031      -1.74780      0.186338     -0.163495      0.926524      0.375619     0.0911429      -2.18976       1.15022      0.199568     -0.825335     -0.135886      0.151462     -0.185670      0.829965       1.11916       1.23507       1.28220       1.33619       1.27507       1.26674       1.26219       1.22856       1.15543       1.03897      0.937072      0.823937      0.702917      0.599931      0.491388      0.418222      0.346452
  40  11 3020.0077    4.1313  1.1386 11.3392 -0.0018       1.64133  0.0259   0.0598   0.0491    0.2408   0.0000      0.644615   440.5614     -0.516599       19.4045       2.20134      -1.18683      0.828333       1.35063      0.470732      0.545552     -0.677929      -2.43143    -0.0307976     -0.753752      0.429375     -0.275559     -0.811767     -0.191138     -0.439278      0.777937      0.968763       1.10767       1.22401       1.25758       1.27333       1.26054       1.20883       1.16096       1.05736      0.979672      0.867331      0.747750      0.639551      0.563338      0.473186      0.391045      0.320858
  40  12 3188.6048    4.1903  1.3496 11.6127 -0.0007      0.177095  0.0300   0.0556   0.0522    0.1588   0.0000      0.481729   442.0252      0.271239       19.0297     -0.154795     -0.485330     -0.624547      0.290660      0.134302      0.509602     -0.779600      0.759763       1.79022      0.295682     -0.848003     -0.417416     -0.672029     -0.772368      0.288650      0.883198       1.14474       1.27493       1.37754       1.44287       1.47209       1.44569       1.37817       1.35161       1.23758       1.10428      0.964580      0.874264      0.772755      0.643914      0.557759      0.454186      0.375308
  40  13 3354.5775    3.5258  2.1115 11.3384 -0.0013      0.581871  0.0386   0.0368   0.0672    0.0776   0.0000      0.237517   441.1380      -1.38389       16.1942      0.708704      -4.56126       1.57606     -0.999426       1.81193      0.966182      0.278236       2.09555     -0.984793      0.991653      0.272736      0.142212      0.626263       1.56986      0.591058       1.07218       1.41116       1.58616       1.71306       1.79934       1.82412       1.78008       1.69783       1.61862       1.50421       1.35938       1.21981       1.09107      0.951162      0.829742      0.709893      0.570001      0.478268
  40  14 3518.1212    2.7785  3.4063 10.8550 -0.0002      0.679651  0.0499   0.0229   0.0919    0.0480   0.0000      0.145959   442.7656      -1.09036       13.2839       1.78032     -0.517230       2.79406       1.57748      0.591479      0.926410       2.86627      0.129732    -0.0590997      -1.30440      0.255031     -0.523314     -0.289307      -1.04582     -0.642203       1.39063       1.86895       2.08917       2.27594       2.33539       2.32697       2.23358       2.18557       2.04100       1.90406       1.78191       1.60706       1.45120       1.28519       1.10396      0.959779      0.777664      0.636943
  40  15 3679.4003    2.2834  5.3499 10.2219  0.0001      0.344010  0.0678   0.0151   0.1178    0.0407   0.0000     0.0865507   441.0245      0.387649       16.7397       1.83948      -5.37540       2.33081      -1.37342      0.542070       1.42618       2.05294      0.842533     -0.248061       1.51096      -2.14959      -2.29235     -0.386958       1.52770     -0.789781       1.85449       2.44160       2.73970       2.85844       3.00836       2.96370       2.99167       2.92195       2.80272       2.58590       2.38214       2.12330       1.86413       1.62358       1.41378       1.18605      0.999779      0.822464
  40  16 3838.8193    1.8777  7.7906  9.7206 -0.0002      0.333164  0.0934   0.0103   0.1609    0.0407   0.0000     0.0647147   443.6180      -3.22102       10.1511       3.36856      -1.62923      -2.19039       3.61397       5.91325      -4.52728      -3.89491       3.78034     -0.437033       1.06718      -3.03254      -1.81146      0.631312      -1.04633      0.263559       2.37804       3.14943       3.49185       3.79311       3.92921       4.02648       3.97879       3.83122       3.57375       3.37805       3.06159       2.75794       2.45121       2.14761       1.85387       1.56355       1.29504       1.07465
  40  17 3997.0525    1.5186 10.0301  9.6510 -0.0002      0.470701  0.1298   0.0077   0.2180    0.0354   0.0000     0.0777374   442.1804      -3.84816       20.1370      -9.10376      -18.5578      -1.14989       2.47086      -5.01558       1.19101      0.954745       1.69634      -5.30150       1.45285      -1.33176     -0.612577      0.707620      -1.46594      -1.20539       3.08324       4.08901       4.62190       4.99626       5.18953       5.22628       5.10960       4.96583       4.63564       4.41599       3.97567       3.62244       3.22353       2.81181       2.39619       2.02042       1.69501       1.38052
  41   4 1758.0610    0.3802  0.3660  8.7695 -0.0069       14.2980  0.0137   0.0099   0.0280    0.0465   0.0000       2.12332   441.2385     -0.100112       21.9129      0.674747      -2.94752     -0.292761     -0.323919       1.26568     -0.570727       1.83053      0.674301     -0.534584      0.610607      0.184197     -0.115033      0.609141     -0.396942      0.101468      0.509301      0.634926      0.728448      0.768534      0.781830      0.839787      0.801502      0.791808      0.734267      0.651434      0.612867      0.575780      0.541264      0.445418      0.393243      0.324358      0.272619      0.233262
  41   5 1957.5396    0.5771  0.6035  8.8034 -0.0028       12.2514  0.0188   0.0111   0.0336    0.0704   0.0000       1.23030   441.8189     -0.991589       21.6397       1.77856      -2.67981       1.05296      0.544739       1.61107     -0.527634      0.764108       1.76334       1.23590     -0.106895     0.0867491      0.680589      0.344271     -0.187616      0.186058      0.596900      0.763899      0.886072      0.981885      0.994950       1.00715       1.02752      0.924413      0.891291      0.854425      0.819866      0.682313      0.629653      0.546059      0.459168      0.383851      0.340386      0.267706
  41   6 2151.2094    0.8917  0.9853  8.8769 -0.0004       5.63362  0.0241   0.0137   0.0480    0.1303   0.0000      0.798737   440.3690     -0.522394       21.6802      0.363741      -3.89570     -0.873735      -1.47653       1.99073     -0.711965      0.523219     -0.321795      0.363267    -0.0892215     -0.639029      0.999868     -0.281349     -0.292997      0.250716      0.695968      0.905578       1.03130       1.11480       1.15091       1.18017       1.15283       1.13633       1.06991      0.989162      0.909496      0.825578      0.717464      0.630830      0.545504      0.446934      0.383576      0.313509
  41   7 2337.3014    1.4027  1.0269  9.2133 -0.0008       3.90762  0.0269   0.0208   0.0435    0.1957   0.0000      0.689971   439.9470    -0.0606220       21.9231      -1.92615      -3.11245    -0.0290982     -0.791790      -1.54472     -0.330330      -1.24724      0.385263     -0.538172     -0.536625      -1.26018      -1.24407      0.139478      0.401685      -1.19589      0.766312      0.992835       1.08433       1.24717       1.29140       1.29299       1.25004       1.19713       1.19719       1.06322      0.988206      0.859727      0.777234      0.664976      0.570303      0.492327      0.411703      0.344614
  41   8 2516.6027    1.9743  1.2033 10.2207 -0.0017       3.16219  0.0279   0.0278   0.0530    0.1488   0.0000      0.645396   440.5634     -0.909775       21.7260      0.138328      -2.00658     -0.802047      0.480966       1.71227     0.0550941      -1.51143      0.347179      -1.98949      0.254908      0.442151     -0.696417      0.704115     -0.423664      0.191262      0.769618       1.01557       1.09854       1.26261       1.26518       1.31710       1.26170       1.22663       1.15007       1.11432      0.987923      0.926644      0.785094      0.695488      0.593657      0.516325      0.433985      0.354335
  41   9 2693.5187    2.7003  1.2535 10.3852 -0.0016       1.75739  0.0274   0.0367   0.0503    0.1977   0.0000      0.534535   440.5546      -1.09012       19.3986     -0.528259      -1.95174      -1.18740      0.509179       2.22501      -1.21316     0.0542225      -1.41153     -0.727796      0.918432     -0.235721      0.365039     0.0633344     -0.216018     -0.451700      0.803180       1.04126       1.10986       1.24318       1.26840       1.32307       1.28949       1.22218       1.18574       1.06054      0.989051      0.935370      0.836370      0.718528      0.606499      0.525222      0.441787      0.360196
  41  10 2868.8758    3.5687  1.1081 10.5079 -0.0006       1.17452  0.0261   0.0499   0.0452    0.3487   0.0000      0.581623   441.3899      -1.08619       19.0475      0.444044      -3.40548     -0.216069      -1.86807     -0.714602      -1.13723      0.119406      -2.08034     -0.432913      0.797418     -0.303758      0.632118     -0.818004     -0.430571      0.387928      0.714109      0.942391       1.06354       1.13837       1.21100       1.19481       1.24924       1.15503       1.11990      0.992136      0.893550      0.839638      0.756012      0.661194      0.560493      0.488449      0.404183      0.331053
  41  11 3041.5697    4.1945  1.1150 11.5633 -0.0017       1.11999  0.0257   0.0606   0.0476    0.2244   0.0000      0.558303   441.0388     -0.406695       19.3503       2.00019      -1.26823     -0.687406      -1.91546       2.60067      0.218748      0.128283      0.561709     -0.519752     -0.699983      0.264823     -0.456543     -0.377778     -0.327018    -0.0624836      0.728284      0.945182       1.05834       1.17708       1.20402       1.23776       1.25110       1.19362       1.10491       1.03161      0.958582      0.855959      0.742373      0.641707      0.544522      0.466953      0.398529      0.317414
  41  12 3211.3122    3.9969  1.4395 11.7347 -0.0021       1.41856  0.0309   0.0507   0.0553    0.1247   0.0000      0.441099   439.3944      0.130622       16.1848       2.32965       1.14167      -2.99072       3.25019       1.03347       1.18984     -0.911695       1.08414     -0.535059      0.259227      0.697255     -0.222028     -0.182038      0.173639    -0.0951237      0.869642       1.11198       1.21697       1.32387       1.39042       1.38862       1.42495       1.36970       1.30364       1.19313       1.10078      0.965733      0.855997      0.766866      0.675549      0.574682      0.471532      0.397810
  41  13 3378.4495    3.4943  2.2226 10.9479 -0.0002      0.717180  0.0382   0.0342   0.0657    0.0815   0.0000      0.228469   441.8101      -1.99656       14.3500       1.00122      -1.02995     -0.460067      -1.75936     0.0852496      -2.58623      0.441948       2.82997      0.173658     -0.290574     -0.693434      -1.95929    0.00221625      0.566583     -0.712726       1.02278       1.35549       1.51494       1.66588       1.72351       1.73488       1.76426       1.64386       1.57008       1.45085       1.34530       1.22033       1.06844      0.959989      0.816723      0.676739      0.572045      0.474426
  41  14 3543.3652    2.7605  3.7299 10.6295 -0.0006      0.844674  0.0519   0.0214   0.0930    0.0490   0.0000      0.129597   441.3317      0.666086       18.9729       1.81442      -4.17213      0.183391      -1.79844     -0.378041       4.14825     -0.298291      -1.93870     -0.563010       2.63594      0.716746     -0.350537      0.200525     -0.184209      0.666613       1.37636       1.84357       2.03997       2.23600       2.32257       2.41057       2.30896       2.23742       2.14874       1.98193       1.83555       1.65159       1.44833       1.26486       1.06979      0.941990      0.759425      0.622663
  41  15 3705.6348    2.2194  5.4895 10.1672 -0.0001      0.320912  0.0674   0.0143   0.1221    0.0403   0.0000     0.0901679   440.1676      -1.10641       14.3222       5.44525      -1.25388       5.64566      0.855826     -0.370295       1.55380      -1.17459      0.658780       2.58536     -0.130127      -5.08818     -0.658815    -0.0463568      -1.05645     -0.582826       1.79252       2.39023       2.68294       2.91940       3.08628       3.14696       3.07355       2.95340       2.76740       2.59056       2.39058       2.14252       1.88228       1.64290       1.42060       1.22027       1.01038      0.832524
  41  16 3865.8807    1.8549  8.4272  9.6916 -0.0004      0.161496  0.1000   0.0095   0.1716    0.0391   0.0000     0.0633801   442.8115      0.738681       11.7482       7.87964      -5.79588      -8.28699      -2.91562      -7.74121      -3.07491      -3.35835      -1.93976      -2.70196     -0.291645       2.70352     -0.282562      -3.94783      -2.22112     -0.452107       2.44920       3.19076       3.64840       3.93152       4.07081       4.15716       4.13246       4.00303       3.74923       3.46647       3.24694       2.88379       2.56540       2.26011       1.95490       1.67334       1.38400       1.13957
  41  17 4025.3857    1.4864 11.5311  9.5494  0.0002      0.539905  0.1473   0.0068   0.2407    0.0350   0.0000     0.0761049   437.9160      -1.18975       16.3232       6.12445      -6.01867      -7.07713      -7.42132       7.71703      -2.67958      -2.82350      -2.26104      0.290477      -2.09346      0.964155      0.674667     -0.340474       3.53985      -1.22741       3.24628       4.35417       4.86630       5.30126       5.46291       5.57447       5.47492       5.30843       5.05500       4.71495       4.27731       3.90728       3.44319       3.02765       2.63405       2.23296       1.88614       1.54471
  42   4 1772.6782    0.3743  0.3971  8.8764 -0.0004       17.9791  0.0145   0.0091   0.0300    0.0441   0.0000       2.39017   440.7934     -0.868959       19.7706      0.311110      -2.43770       2.35313      0.732669    -0.0645034      0.422491      0.304594     -0.941969    -0.0478131      0.542605      0.190796     -0.325524    0.00993950     -0.302028      0.144525      0.484944      0.687774      0.784402      0.855548      0.895000      0.912471      0.917898      0.867862      0.815064      0.730334      0.675006      0.598818      0.533595      0.461549      0.390617      0.352264      0.271095      0.228401
  42   5 1973.3985    0.6141  0.6301  8.8791 -0.0006       9.92252  0.0184   0.0115   0.0341    0.0729   0.0000       1.11484   441.6047      0.535129       20.2352     -0.302361      -3.48452     -0.633543      -1.21451      -1.81855      0.919491     -0.474557     -0.525980    -0.0112515      0.430850      -1.21569    -0.0150173      0.340896      0.383222     -0.520787      0.550227      0.689265      0.823268      0.901717      0.933741      0.918262      0.948995      0.891743      0.867062      0.805463      0.737526      0.689719      0.594854      0.553032      0.430239      0.371060      0.317313      0.275400
  42   7 2354.9167    1.3907  1.2194  9.4073 -0.0009       3.86875  0.0281   0.0189   0.0512    0.1641   0.0000      0.619565   441.0552      0.913758       19.3780      0.498632      -2.37849      -1.05589     -0.747999       1.39564     -0.662457      0.348865      0.851097      -1.52875      0.864057     0.0586092      0.477253     -0.305179     -0.264870     -0.470896      0.758911      0.975352       1.11835       1.27781       1.23353       1.29270       1.31026       1.25705       1.18981       1.09898       1.01737      0.883008      0.796739      0.696037      0.611242      0.533382      0.441693      0.350743
  42   8 2535.1212    2.0417  1.3492  9.9315 -0.0021       3.39940  0.0293   0.0263   0.0530    0.1640   0.0000      0.507899   440.6879      0.614220       21.5598     -0.418832      -2.34518     -0.215321       1.59327       1.64084       1.05814      -1.15908       2.65815      0.349868      0.794443     -0.292477      0.432396      0.452202     -0.235175     -0.214234      0.809883       1.10882       1.25939       1.35261       1.42616       1.41421       1.41575       1.34483       1.27281       1.19902       1.08584      0.977954      0.890581      0.758832      0.646708      0.555506      0.459179      0.391404
  42   9 2713.0389    2.7031  1.1764 10.7201 -0.0040       2.00558  0.0263   0.0377   0.0489    0.1797   0.0000      0.589505   442.9357     -0.535290       22.4691      0.427203      -2.31225       1.44781       3.10870      0.971697      0.886088      0.836198       1.27524      0.250805      -1.49158      0.231947     0.0183227      0.262079     0.0907733      0.883055      0.740162      0.950205       1.05173       1.17927       1.21925       1.24858       1.23154       1.15182       1.15234       1.06163      0.980950      0.857400      0.766764      0.698053      0.576606      0.500746      0.413140      0.340923
  42  10 2889.3781    3.6689  1.1399 10.8976 -0.0017      0.976263  0.0262   0.0513   0.0473    0.3021   0.0000      0.592247   441.0070      -1.30803       20.4494       1.11140      -1.18184     -0.148347       1.38069      0.605959      0.460495      0.354859     -0.575019     -0.911481      -1.01284     0.0874861      0.186395      0.294553     -0.564867      0.188155      0.731185      0.946310       1.05874       1.16067       1.20783       1.23324       1.22488       1.17179       1.09621       1.03150      0.955523      0.853969      0.782708      0.678676      0.565963      0.480570      0.417639      0.341507
  42  11 3062.8454    4.2595  1.0645 12.1042 -0.0017       1.13602  0.0255   0.0628   0.0461    0.1493   0.0000      0.602942   439.5989      -1.44042       20.5238       2.00641      -2.96082     -0.147701       1.19900      -1.00166      0.996191       1.94100      0.837100     -0.727877      0.228029      0.333112       1.04914      -1.00333     -0.481223     -0.113937      0.732433       1.00659       1.10439       1.19622       1.20247       1.17402       1.17042       1.11772       1.11600       1.01961      0.972228      0.893967      0.797473      0.711331      0.593182      0.510528      0.418920      0.352554
  42  12 3233.6040    4.0602  1.5194 11.7752 -0.0033       1.10833  0.0312   0.0502   0.0561    0.1234   0.0000      0.395215   440.7647     -0.753224       19.5700       1.83253      -3.48047     -0.728431     -0.646788      -1.67237      -1.57987       3.57931      0.501100     -0.173964      0.347073      0.642999     -0.634243      -1.29315     -0.496951     -0.264848      0.842088       1.18055       1.32018       1.45350       1.51316       1.53208       1.51576       1.45274       1.36473       1.31998       1.18017       1.05352      0.945392      0.801366      0.695211      0.580614      0.490470      0.399140
  42  13 3401.9449    3.4182  2.4441 11.0096  0.0005      0.762829  0.0386   0.0316   0.0698    0.0725   0.0000      0.200190   440.0874       1.27440       17.0471      -1.46473     -0.661103      0.549075      -3.82336     -0.648632       2.28580      0.262807      -1.24700     0.0495408     -0.277765      -2.22300       1.68684      0.644486      0.818263     -0.564656       1.05770       1.39022       1.58591       1.68221       1.81029       1.78718       1.78904       1.70171       1.63671       1.53185       1.40967       1.26450       1.12764      0.999703      0.862564      0.748412      0.625045      0.513482
  42  14 3568.0193    2.6455  3.8781 10.7107 -0.0007      0.618039  0.0544   0.0202   0.0946    0.0481   0.0000      0.124559   439.4692      -2.13639       17.4424     -0.315434      -2.07648      -1.15714      -5.70078       1.16929       1.10643      -2.32078     -0.118020      -1.42036       1.62747      -3.16659      -1.00642      -1.24157     -0.684692      0.302366       1.41452       1.91994       2.10435       2.32388       2.40048       2.49780       2.40711       2.38973       2.21978       2.08908       1.89132       1.70833       1.52859       1.36369       1.15541      0.989323      0.823214      0.684807
  42  15 3731.5328    2.1396  5.9793 10.1148  0.0001      0.378911  0.0729   0.0129   0.1288    0.0403   0.0000     0.0839141   439.3935      -2.35579       14.2351       2.48080      -3.28625     0.0243831       2.35179       2.91829      0.383018      -3.87669      -1.47969       1.74055      0.423937      0.300751     -0.712342      0.902737      0.675899     -0.351088       1.87033       2.48701       2.78700       2.98354       3.11217       3.17267       3.14869       3.05150       2.92436       2.67221       2.50588       2.26957       2.01137       1.79550       1.53202       1.30460       1.09717      0.901973
  42  16 3892.7845    1.7561  8.8698  9.7598 -0.0013      0.191450  0.1091   0.0086   0.1840    0.0379   0.0000     0.0723132   440.4440      -4.37006       18.2697       2.57471      0.629623       1.93990    0.00392692     -0.395508      -4.55796     -0.464629       6.61147       1.28935      -4.76122      0.223292       2.21324      0.437818      -1.64324      -1.06373       2.51716       3.35187       3.79696       4.04838       4.24832       4.34695       4.32123       4.18836       3.94658       3.74004       3.36056       3.11544       2.72397       2.39610       2.07121       1.76856       1.48685       1.23418
  42  17 4052.4428    1.4254 11.5036  9.5925 -0.0011      0.218247  0.1549   0.0063   0.2419    0.0338   0.0000     0.0807964   435.6475     -0.175368       18.2842       7.62887      -13.1932       5.12012      -4.53841     -0.840950       2.70830       2.44559      -6.41938       3.02774       2.10322     -0.408724     -0.729250      0.382130       1.46892       2.02572       3.31902       4.42541       4.96739       5.37771       5.58077       5.57956       5.66686       5.46246       5.16467       4.87160       4.48501       4.05552       3.63279       3.15954       2.74990       2.36344       1.96321       1.61905
  43   3 1571.8399    0.2019  0.1843  8.8701 -0.0038       48.6055  0.0134   0.0079   0.0211    0.0306   0.0000       8.59436   441.3686     -0.337925       20.8929      0.108179      -3.21276      0.407709      0.428654     -0.108480     -0.308252     0.0657396      0.288675      0.197636      0.125015    -0.0779025      0.182681     0.0940480    -0.0283815     0.0760127      0.349932      0.536333      0.616406      0.601355      0.666784      0.707965      0.565288      0.706890      0.593204      0.534402      0.583065      0.478143      0.394417      0.395690      0.327223      0.318800      0.248067      0.189277
  43   4 1787.0887    0.4016  0.3772  8.9468 -0.0055       20.1813  0.0142   0.0102   0.0277    0.0419   0.0000       2.32185   441.6221     -0.218288       21.8339       1.01302      -3.09660      -1.74562     -0.842746       1.72679     -0.224244     -0.509428      0.984191      0.774853      0.652194      0.202267     -0.319437      0.197266    -0.0548285      0.595252      0.450123      0.619304      0.679718      0.699320      0.753699      0.712558      0.749603      0.731254      0.724910      0.628186      0.661965      0.535377      0.489428      0.428791      0.384094      0.321684      0.275206      0.248049
  43   5 1989.1501    0.6277  0.6848  8.8652 -0.0030       9.29774  0.0192   0.0113   0.0370    0.0803   0.0000       1.06073   441.4153      -1.05674       21.9615      0.291535      -1.24357       1.62688       1.01515      -3.17320      0.464022      0.500789     0.0860094      0.122336     -0.725357     -0.457766      0.758584      0.643606      0.162696      0.360526      0.575090      0.770086      0.909437      0.966580      0.998908      0.996775      0.959434      0.961272      0.867096      0.835059      0.793602      0.720589      0.639186      0.577969      0.501297      0.430625      0.353380      0.296226
  43   6 2184.9277    0.9980  0.9640  8.7009  0.0008       4.20153  0.0225   0.0147   0.0439    0.1691   0.0000      0.721336   440.3091      -1.54062       23.2585    -0.0770986      -4.69220       2.60215       1.45833     -0.714565     -0.131810      0.599664     -0.146096      0.799620    -0.0757716      0.150231     -0.192414     0.0656241     -0.497099      0.545899      0.628951      0.861479      0.938115       1.06993       1.06738       1.13186       1.11896       1.07546      0.989524      0.967233      0.877724      0.799831      0.694795      0.609059      0.510784      0.437528      0.388258      0.327796
  43   7 2372.2549    1.5186  1.2126  9.2128 -0.0010       3.35992  0.0272   0.0204   0.0486    0.2189   0.0000      0.575129   440.3133      0.575665       21.5295       1.91336      -3.27305     -0.932408      -2.13875      -1.00230       1.71348     -0.437132     -0.718316      -1.49256     -0.541906     -0.495243     -0.974555    -0.0788295    -0.0638885      0.282547      0.764937       1.02604       1.14807       1.27260       1.31218       1.36564       1.36034       1.32682       1.24450       1.17937       1.05558      0.961298      0.857160      0.728246      0.605308      0.507910      0.427308      0.354841
  43   8 2553.3699    2.0949  1.3031  9.9835 -0.0023       2.44418  0.0282   0.0273   0.0514    0.1957   0.0000      0.565214   440.1873      -1.69074       21.4234     -0.690333      -4.46725     -0.323609     -0.199545       2.17660    -0.0332880       1.15206       1.27343     -0.465582      0.899496      0.330199     -0.388584      0.385735     -0.548900    -0.0698623      0.736811      0.960887       1.05304       1.16691       1.21098       1.25431       1.22073       1.19093       1.12077       1.06108      0.974198      0.878852      0.821853      0.713695      0.641557      0.552060      0.468974      0.385224
  43   9 2732.3351    2.9104  1.1578 10.5903  0.0003      0.837028  0.0261   0.0407   0.0470    0.2483   0.0000      0.543671   441.7550       1.22703       20.6508      -1.48118      -2.43085     -0.397087       1.27090      -3.12799      -1.25697      -1.56775      -1.81409     -0.680224     -0.513066     -0.421380      0.743094   -0.00637948      -1.03239      0.380326      0.661315      0.928358      0.990964       1.14141       1.13708       1.18450       1.13941       1.15935       1.07423       1.02686      0.910585      0.863325      0.757373      0.676894      0.569190      0.503951      0.405097      0.329694
  43  10 2909.6346    3.7528  1.0770 11.3147  0.0011       2.84782  0.0244   0.0531   0.0463    0.2082   0.0000      0.595933   441.1380     -0.839332       21.4594      0.508537      -2.43854      0.920937      0.336931      0.220498      0.471786     -0.325498     -0.423822      -1.19827     0.0896126      0.116012     -0.301859     -0.102401     -0.684487     -0.199670      0.677824      0.880271      0.969902       1.06749       1.08386       1.07467       1.09429       1.06848       1.07551      0.972265      0.898997      0.800287      0.700978      0.632978      0.546281      0.466159      0.410249      0.346470
  43  11 3083.8914    4.2523  1.1886 11.6103 -0.0010      0.645469  0.0269   0.0572   0.0473    0.1861   0.0000      0.619846   441.3701      0.668217       19.9212       2.49615      -3.32941       1.32760      0.458685      0.682233      -1.01531      0.531010     -0.877490      0.325836      0.487655     -0.490647      0.976717    -0.0257116      0.284539      0.462698      0.680382      0.908075       1.03361       1.15746       1.21860       1.19770       1.17147       1.12757       1.07876      0.990645      0.893256      0.878391      0.761537      0.683409      0.604768      0.521936      0.432842      0.358761
  43  12 3255.5638    3.9326  1.5924 11.7480 -0.0005      0.404665  0.0323   0.0458   0.0556    0.1057   0.0000      0.363978   442.4211      0.413906       20.4524      0.114660      -3.49287      0.497898     -0.851344      -1.51966       1.49586      0.967711     -0.133790     -0.210479       1.68536      0.115936      0.119094      0.434499     0.0847670     0.0747216      0.829347       1.12444       1.25194       1.35921       1.38215       1.41989       1.43718       1.38330       1.36705       1.23458       1.15553       1.03737      0.902730      0.796879      0.683150      0.589271      0.516013      0.423497
  43  13 3425.0958    3.2545  2.5535 11.2661 -0.0005      0.677788  0.0406   0.0300   0.0761    0.0608   0.0000      0.198618   440.1508      0.500117       19.5459       4.69473      -5.19192      0.458233     -0.245014       4.53925     -0.585944      0.933312       1.77699     -0.887251      -2.43763       1.57103      -1.34433      0.218089      0.503344      0.826607       1.05936       1.46792       1.61975       1.77341       1.87578       1.86045       1.87913       1.77092       1.67005       1.58356       1.42227       1.32270       1.19376       1.07085      0.916964      0.799281      0.665202      0.546436
  43  14 3592.3475    2.5693  4.1914 10.5995 -0.0004      0.563726  0.0552   0.0183   0.0995    0.0446   0.0000      0.111059   442.1200     -0.606088       17.3541      -2.10598      -7.20552     -0.258319       2.30258      0.158414     -0.578304      0.688424     -0.552242       1.36891     -0.102827      -1.72284     -0.817403     -0.631696       1.79942     -0.623087       1.39556       1.83423       2.08898       2.22410       2.36488       2.32231       2.32615       2.32689       2.17931       2.07331       1.88791       1.72695       1.53316       1.36454       1.17595       1.01972      0.860517      0.719350
  43  15 3757.2476    2.0589  6.6444 10.0794 -0.0003      0.539616  0.0795   0.0118   0.1407    0.0390   0.0000     0.0773100   439.7765      -7.36245       22.0324       6.08823      0.627490      -1.45160      0.778037       5.77113      -5.18922      -1.14112      -3.87582       2.24713       3.37979      -1.27023      0.312309      -1.50872       1.89762     -0.465558       1.95844       2.55843       2.94137       3.09858       3.32223       3.29755       3.27639       3.22447       3.08097       2.85556       2.66117       2.40827       2.15192       1.90456       1.65515       1.43219       1.23268       1.00248
  43  16 3919.7707    1.7382  9.5641  9.7069  0.0039      0.399109  0.1162   0.0080   0.1931    0.0379   0.0000     0.0697303   438.6143      0.733490       12.1036      0.678152       2.56867       2.80628       1.42738       3.28452       1.45534      -7.22488       2.42060       5.73814      -2.56984      -1.60129       2.22156       3.21658     -0.693628     -0.174242       2.54705       3.42625       3.82825       4.10484       4.33543       4.42604       4.30366       4.26996       4.04160       3.78458       3.50822       3.17008       2.87255       2.57328       2.17371       1.88642       1.58423       1.31072
[truncated: 736,726 more chars]
