# Supplementary material for: Global-Mode Analysis of Full-Disk Data from the Michelson Doppler Imager and the Helioseismic and Magnetic Imager
Source: Sol Phys. 2018 Jan 31;293(2):29. doi: 10.1007/s11207-017-1201-5 (PMC6566312; doi:10.1007/s11207-017-1201-5)
Supplement: Supplementary file 3 — (TAR 230.0 MB) [file 11207_2017_1201_MOESM3_ESM.tar › MDI/mdivwcomm.3904.18]

   1  13 2020.0512    0.6107  0.5994 14.0905  0.0000  0.1818   0.0958   0.3638    0.1276   0.0000   -55.5299       381.552       0.00000       0.00000       0.00000       0.00000       0.00000       0.00000       0.00000       0.00000       0.00000       0.00000       0.00000       0.00000       0.00000       0.00000       0.00000       0.00000       376.242       139.838       0.00000       0.00000       0.00000       0.00000       0.00000       0.00000       0.00000       0.00000       0.00000       0.00000       0.00000       0.00000       0.00000       0.00000       0.00000       0.00000
   1  16 2425.7700    1.5808  0.8756 15.2483  0.0000  0.1459   0.2004   0.4576    0.1529   0.0000   382.1452      -83.9331       0.00000       0.00000       0.00000       0.00000       0.00000       0.00000       0.00000       0.00000       0.00000       0.00000       0.00000       0.00000       0.00000       0.00000       0.00000       0.00000       255.108       85.1566       0.00000       0.00000       0.00000       0.00000       0.00000       0.00000       0.00000       0.00000       0.00000       0.00000       0.00000       0.00000       0.00000       0.00000       0.00000       0.00000
   1  17 2559.1348    2.4932  0.8679 14.7284  0.0000  0.1106   0.2109   0.2523    0.1804   0.0000   174.3713      -20.6048       0.00000       0.00000       0.00000       0.00000       0.00000       0.00000       0.00000       0.00000       0.00000       0.00000       0.00000       0.00000       0.00000       0.00000       0.00000       0.00000       155.281       83.9352       0.00000       0.00000       0.00000       0.00000       0.00000       0.00000       0.00000       0.00000       0.00000       0.00000       0.00000       0.00000       0.00000       0.00000       0.00000       0.00000
   1  18 2693.1602    2.5672  1.2274 14.7942  0.0000  0.1611   0.2325   0.3309    0.2169   0.0000   150.7914       178.619       0.00000       0.00000       0.00000       0.00000       0.00000       0.00000       0.00000       0.00000       0.00000       0.00000       0.00000       0.00000       0.00000       0.00000       0.00000       0.00000       216.748       104.355       0.00000       0.00000       0.00000       0.00000       0.00000       0.00000       0.00000       0.00000       0.00000       0.00000       0.00000       0.00000       0.00000       0.00000       0.00000       0.00000
   1  19 2827.8089    3.3726  1.5502 14.8939 -0.0570  0.2557   0.2239   0.3740    0.1944   0.0000    59.8418      -230.848       0.00000       0.00000       0.00000       0.00000       0.00000       0.00000       0.00000       0.00000       0.00000       0.00000       0.00000       0.00000       0.00000       0.00000       0.00000       0.00000       330.351       139.080       0.00000       0.00000       0.00000       0.00000       0.00000       0.00000       0.00000       0.00000       0.00000       0.00000       0.00000       0.00000       0.00000       0.00000       0.00000       0.00000
   1  20 2963.3580    3.8267  1.1104 15.0473  0.0000  0.1349   0.2754   0.3115    0.2270   0.0000   247.0666      -121.806       0.00000       0.00000       0.00000       0.00000       0.00000       0.00000       0.00000       0.00000       0.00000       0.00000       0.00000       0.00000       0.00000       0.00000       0.00000       0.00000       215.361       83.7933       0.00000       0.00000       0.00000       0.00000       0.00000       0.00000       0.00000       0.00000       0.00000       0.00000       0.00000       0.00000       0.00000       0.00000       0.00000       0.00000
   1  21 3098.2415    3.6457  1.1467 15.0730  0.0058  0.1165   0.2565   0.4609    0.2118   0.0000   343.0417       331.662       0.00000       0.00000       0.00000       0.00000       0.00000       0.00000       0.00000       0.00000       0.00000       0.00000       0.00000       0.00000       0.00000       0.00000       0.00000       0.00000       152.913       80.1662       0.00000       0.00000       0.00000       0.00000       0.00000       0.00000       0.00000       0.00000       0.00000       0.00000       0.00000       0.00000       0.00000       0.00000       0.00000       0.00000
   1  23 3369.0359    3.5914  2.8497 15.8058  0.0000  0.3277   0.2037   0.8250    0.1028   0.0000  1245.8560       494.783       0.00000       0.00000       0.00000       0.00000       0.00000       0.00000       0.00000       0.00000       0.00000       0.00000       0.00000       0.00000       0.00000       0.00000       0.00000       0.00000       493.197       207.989       0.00000       0.00000       0.00000       0.00000       0.00000       0.00000       0.00000       0.00000       0.00000       0.00000       0.00000       0.00000       0.00000       0.00000       0.00000       0.00000
   1  24 3504.2309    2.9018  3.1703 15.9992  0.0000  0.4112   0.1712   0.9146    0.0918   0.0000  -594.5544       209.543       0.00000       0.00000       0.00000       0.00000       0.00000       0.00000       0.00000       0.00000       0.00000       0.00000       0.00000       0.00000       0.00000       0.00000       0.00000       0.00000       697.104       315.283       0.00000       0.00000       0.00000       0.00000       0.00000       0.00000       0.00000       0.00000       0.00000       0.00000       0.00000       0.00000       0.00000       0.00000       0.00000       0.00000
   1  25 3639.2367    2.8832  4.2684 15.9450 -0.0051  0.4978   0.1400   1.3886    0.0759   0.0000   845.0149       895.006       0.00000       0.00000       0.00000       0.00000       0.00000       0.00000       0.00000       0.00000       0.00000       0.00000       0.00000       0.00000       0.00000       0.00000       0.00000       0.00000       850.370       403.350       0.00000       0.00000       0.00000       0.00000       0.00000       0.00000       0.00000       0.00000       0.00000       0.00000       0.00000       0.00000       0.00000       0.00000       0.00000       0.00000
   2  12 1945.7114    0.6578  1.0024 13.2126  0.0814  0.1341   0.0375   0.2314    0.1314   0.0000   317.3709      -55.1513       10.8060      -1.31175       0.00000       0.00000       0.00000       0.00000       0.00000       0.00000       0.00000       0.00000       0.00000       0.00000       0.00000       0.00000       0.00000       0.00000       117.837       87.5996       40.2591       14.0563       0.00000       0.00000       0.00000       0.00000       0.00000       0.00000       0.00000       0.00000       0.00000       0.00000       0.00000       0.00000       0.00000       0.00000
   2  13 2081.8604    0.8680  1.3533 13.1893  0.0044  0.1767   0.0441   0.2812    0.1287   0.0000   459.3578       26.0981       72.5893       16.7742       0.00000       0.00000       0.00000       0.00000       0.00000       0.00000       0.00000       0.00000       0.00000       0.00000       0.00000       0.00000       0.00000       0.00000       127.316       97.5169       52.4946       15.4811       0.00000       0.00000       0.00000       0.00000       0.00000       0.00000       0.00000       0.00000       0.00000       0.00000       0.00000       0.00000       0.00000       0.00000
   2  14 2217.6324    1.0517  1.0581 14.0793  0.0000  0.2054   0.0619   0.1799    0.1334   0.0000   466.6097       96.4377       46.3816      -13.3004       0.00000       0.00000       0.00000       0.00000       0.00000       0.00000       0.00000       0.00000       0.00000       0.00000       0.00000       0.00000       0.00000       0.00000       193.784       164.798       57.0200       13.6861       0.00000       0.00000       0.00000       0.00000       0.00000       0.00000       0.00000       0.00000       0.00000       0.00000       0.00000       0.00000       0.00000       0.00000
   2  17 2619.7294    2.8208  1.5056 13.5994  0.0000  0.1208   0.1258   0.2257    0.1749   0.0000   346.3365       66.2564      -45.0448       4.88948       0.00000       0.00000       0.00000       0.00000       0.00000       0.00000       0.00000       0.00000       0.00000       0.00000       0.00000       0.00000       0.00000       0.00000       103.448       77.0886       43.8461       12.0523       0.00000       0.00000       0.00000       0.00000       0.00000       0.00000       0.00000       0.00000       0.00000       0.00000       0.00000       0.00000       0.00000       0.00000
   2  21 3160.1294    4.1773  1.1359 14.0855  0.0000  0.0786   0.2036   0.1987    0.2207   0.0000   354.6579       163.544      -27.7664       31.5157       0.00000       0.00000       0.00000       0.00000       0.00000       0.00000       0.00000       0.00000       0.00000       0.00000       0.00000       0.00000       0.00000       0.00000       68.0165       49.7512       27.9186       8.54460       0.00000       0.00000       0.00000       0.00000       0.00000       0.00000       0.00000       0.00000       0.00000       0.00000       0.00000       0.00000       0.00000       0.00000
   2  22 3295.2604    4.2481  3.2657 14.4783  0.0000  0.4868   0.1214   0.3613    0.1156   0.0000   256.4078      -16.4216       16.6209       20.0812       0.00000       0.00000       0.00000       0.00000       0.00000       0.00000       0.00000       0.00000       0.00000       0.00000       0.00000       0.00000       0.00000       0.00000       253.366       373.099       81.9149       23.3827       0.00000       0.00000       0.00000       0.00000       0.00000       0.00000       0.00000       0.00000       0.00000       0.00000       0.00000       0.00000       0.00000       0.00000
   3  12 2001.0827    0.6866  1.0686 11.2572  0.0000  0.1414   0.0303   0.2075    0.1679   0.0000   473.7271       90.2517       31.3359       20.2505      -5.38305      -4.90641       0.00000       0.00000       0.00000       0.00000       0.00000       0.00000       0.00000       0.00000       0.00000       0.00000       0.00000       0.00000       86.5213       80.0272       44.5682       24.0727       8.21674       2.43044       0.00000       0.00000       0.00000       0.00000       0.00000       0.00000       0.00000       0.00000       0.00000       0.00000       0.00000       0.00000
   3  13 2137.6421    0.9481  0.7632 11.7196  0.0000  0.0938   0.0516   0.1529    0.1797   0.0000   361.6300       15.2979       57.3799       4.76979       1.49008      -1.08328       0.00000       0.00000       0.00000       0.00000       0.00000       0.00000       0.00000       0.00000       0.00000       0.00000       0.00000       0.00000       50.8500       41.4888       33.1545       21.9693       8.14361       2.10817       0.00000       0.00000       0.00000       0.00000       0.00000       0.00000       0.00000       0.00000       0.00000       0.00000       0.00000       0.00000
   3  18 2811.4474    3.1349  1.1735 12.0386 -0.0015  0.1278   0.1239   0.1654    0.4682   0.0000   392.2956       48.4019      -3.89519       8.92069      -17.9277     -0.674563       0.00000       0.00000       0.00000       0.00000       0.00000       0.00000       0.00000       0.00000       0.00000       0.00000       0.00000       0.00000       86.2515       79.0618       51.5611       19.2415       10.0096       2.78840       0.00000       0.00000       0.00000       0.00000       0.00000       0.00000       0.00000       0.00000       0.00000       0.00000       0.00000       0.00000
   3  19 2947.0721    3.7105  0.9014 13.1594  0.0000  0.0657   0.1649   0.1363    0.2504   0.0000   437.7150       16.1062       17.6560      -4.20034      0.226997     -0.355389       0.00000       0.00000       0.00000       0.00000       0.00000       0.00000       0.00000       0.00000       0.00000       0.00000       0.00000       0.00000       37.5452       35.2861       23.9730       12.6280       5.70077       1.52851       0.00000       0.00000       0.00000       0.00000       0.00000       0.00000       0.00000       0.00000       0.00000       0.00000       0.00000       0.00000
   3  20 3082.3475    4.1141  1.2776 12.9995  0.0061  0.0794   0.1542   0.1615    0.2963   0.0000   415.0035       31.7904       5.70811      -26.8401       7.02689      -1.15148       0.00000       0.00000       0.00000       0.00000       0.00000       0.00000       0.00000       0.00000       0.00000       0.00000       0.00000       0.00000       41.7880       41.8987       27.6255       19.1176       6.54758       2.30925       0.00000       0.00000       0.00000       0.00000       0.00000       0.00000       0.00000       0.00000       0.00000       0.00000       0.00000       0.00000
   3  21 3217.8615    4.2850  1.6933 12.8139 -0.0023  0.0930   0.1461   0.2164    0.2989   0.0000   408.0051       42.5486      -23.2560       11.5981      -2.69592      0.851130       0.00000       0.00000       0.00000       0.00000       0.00000       0.00000       0.00000       0.00000       0.00000       0.00000       0.00000       0.00000       57.4440       49.9346       36.1206       18.6703       7.28506       2.25455       0.00000       0.00000       0.00000       0.00000       0.00000       0.00000       0.00000       0.00000       0.00000       0.00000       0.00000       0.00000
   3  22 3353.7914    3.9984  2.2855 13.0244  0.0000  0.1109   0.1173   0.2348    0.1941   0.0000   567.5332       90.0057       64.4695      -3.02673       2.61660      -2.10848       0.00000       0.00000       0.00000       0.00000       0.00000       0.00000       0.00000       0.00000       0.00000       0.00000       0.00000       0.00000       65.0371       57.3370       42.3705       22.2939       9.55186       2.62531       0.00000       0.00000       0.00000       0.00000       0.00000       0.00000       0.00000       0.00000       0.00000       0.00000       0.00000       0.00000
   3  23 3490.0366    3.1954  3.0260 13.0087  0.0000  0.1533   0.0878   0.3636    0.1553   0.0000   335.0210      -27.7340      -11.9730       49.6491      -9.61129       1.88974       0.00000       0.00000       0.00000       0.00000       0.00000       0.00000       0.00000       0.00000       0.00000       0.00000       0.00000       0.00000       90.1929       92.7995       58.3819       27.3143       12.0084       3.24567       0.00000       0.00000       0.00000       0.00000       0.00000       0.00000       0.00000       0.00000       0.00000       0.00000       0.00000       0.00000
   4  13 2188.3695    0.7435  0.9210 10.6104 -0.0034  0.0914   0.0353   0.1552    0.1493   0.0000   440.0796      -32.2549      -7.74629       26.2901      -1.29343      -6.41227     -0.720743      0.805457       0.00000       0.00000       0.00000       0.00000       0.00000       0.00000       0.00000       0.00000       0.00000       0.00000       22.7090       38.2315       20.1471       23.6529       8.95087       6.95901       1.67898      0.906584       0.00000       0.00000       0.00000       0.00000       0.00000       0.00000       0.00000       0.00000       0.00000       0.00000
   4  14 2324.0787    1.2672  1.1807 10.4495 -0.0045  0.1553   0.0458   0.1829    0.2675   0.0000   415.6356       1.09746       9.78099       18.1111      -15.6761       2.28074       2.79410      0.991180       0.00000       0.00000       0.00000       0.00000       0.00000       0.00000       0.00000       0.00000       0.00000       0.00000       49.1458       36.5532       55.4009       31.5170       16.9944       14.2075       4.93083      0.823128       0.00000       0.00000       0.00000       0.00000       0.00000       0.00000       0.00000       0.00000       0.00000       0.00000
   4  17 2728.3453    2.7153  0.8833 11.8318  0.0034  0.1751   0.1087   0.1863    0.3435   0.0000   471.8237       68.0274       28.6441       40.9376       18.0290       6.79764      0.487130     -0.224361       0.00000       0.00000       0.00000       0.00000       0.00000       0.00000       0.00000       0.00000       0.00000       0.00000       67.5449       56.7748       48.0133       38.0057       21.7195       8.52109       3.42918      0.583896       0.00000       0.00000       0.00000       0.00000       0.00000       0.00000       0.00000       0.00000       0.00000       0.00000
   4  18 2864.2618    3.2993  0.8920  8.9462 -0.0018  0.0583   0.1334   0.1229    3.9693   0.0000   465.4838      -1.52738       40.3894      -5.54043       1.78313       7.67846    -0.0729322      0.440999       0.00000       0.00000       0.00000       0.00000       0.00000       0.00000       0.00000       0.00000       0.00000       0.00000       20.1950       23.1754       17.7520       12.8787       7.46829       3.64046       1.41347      0.410739       0.00000       0.00000       0.00000       0.00000       0.00000       0.00000       0.00000       0.00000       0.00000       0.00000
   4  19 3000.2555    4.1080  0.9937  9.3090 -0.0005  0.0662   0.1585   0.1583    4.9135   0.0000   390.3462       8.29030       16.5965       21.5664       5.57947       5.70150     -0.511349      0.103536       0.00000       0.00000       0.00000       0.00000       0.00000       0.00000       0.00000       0.00000       0.00000       0.00000       32.0838       33.4511       25.0370       15.6165       8.30537       3.33214       1.29116      0.315349       0.00000       0.00000       0.00000       0.00000       0.00000       0.00000       0.00000       0.00000       0.00000       0.00000
   4  20 3135.9647    3.8877  1.3575  5.5028 -0.0089  0.0666   0.1356   0.1894  697.7310   0.0000   382.3209       58.8570      -1.80916      -24.5777      -5.58421       7.46010       1.73346     -0.568061       0.00000       0.00000       0.00000       0.00000       0.00000       0.00000       0.00000       0.00000       0.00000       0.00000       23.2180       25.3518       22.2918       15.0610       9.19750       4.66985       1.95723      0.488759       0.00000       0.00000       0.00000       0.00000       0.00000       0.00000       0.00000       0.00000       0.00000       0.00000
   4  21 3271.6547    3.7299  1.6860 10.2294  0.0007  0.0836   0.1074   0.1958    1.3534   0.0000   420.5785       61.7027      -12.6740      -17.6780       6.81239      -3.52006       3.36443    -0.0684613       0.00000       0.00000       0.00000       0.00000       0.00000       0.00000       0.00000       0.00000       0.00000       0.00000       31.6809       31.6634       26.7116       21.3966       12.9861       6.02966       2.15578      0.585589       0.00000       0.00000       0.00000       0.00000       0.00000       0.00000       0.00000       0.00000       0.00000       0.00000
   4  22 3408.1311    3.3304  2.2016 11.2352 -0.0009  0.1012   0.0856   0.2291    0.3496   0.0000   427.6413       30.2770     0.0122480       8.05612      0.582688       3.44833     -0.402395      0.784022       0.00000       0.00000       0.00000       0.00000       0.00000       0.00000       0.00000       0.00000       0.00000       0.00000       32.8586       42.5865       30.3825       22.9527       12.4487       6.52063       2.55750      0.867515       0.00000       0.00000       0.00000       0.00000       0.00000       0.00000       0.00000       0.00000       0.00000       0.00000
   4  23 3544.8399    3.0248  2.3293 11.7437 -0.0035  0.1120   0.0775   0.2246    0.2333   0.0000   486.4714       96.6357      0.940385       20.2763       10.4397      -7.76970      -3.60458      -1.33250       0.00000       0.00000       0.00000       0.00000       0.00000       0.00000       0.00000       0.00000       0.00000       0.00000       42.7283       46.3312       38.3331       24.4218       14.4543       7.22349       2.91758      0.787042       0.00000       0.00000       0.00000       0.00000       0.00000       0.00000       0.00000       0.00000       0.00000       0.00000
   5  14 2371.1199    1.4648  1.1251 11.8848 -0.0118  0.1128   0.0552   0.1399    0.1742   0.0000   415.7697      -15.2387       46.5848       6.94833      -17.1207      -2.80177      -3.11772      -1.99493      0.698520     -0.202051       0.00000       0.00000       0.00000       0.00000       0.00000       0.00000       0.00000       0.00000       52.1144       51.9940       42.3406       31.9383       19.1992       9.64351       3.96371       1.38111      0.448719     0.0937808       0.00000       0.00000       0.00000       0.00000       0.00000       0.00000       0.00000       0.00000
   5  15 2506.1148    1.7926  1.0765 11.5858 -0.0014  0.0572   0.0609   0.1453    0.2086   0.0000   434.9263      -12.1764     -0.864562       12.6339       2.04370      -7.94287      -1.62171     0.0107455      0.298349     0.0878986       0.00000       0.00000       0.00000       0.00000       0.00000       0.00000       0.00000       0.00000       17.1250       19.2565       14.8605       14.5885       9.39386       5.86620       2.59086       1.13472      0.353805      0.104446       0.00000       0.00000       0.00000       0.00000       0.00000       0.00000       0.00000       0.00000
   5  17 2777.3565    2.7571  1.0182 11.9674 -0.0005  0.0634   0.0863   0.1251    0.3148   0.0000   448.2267       33.5397       25.9327       4.86030      -2.03163      -3.25908       1.60068      0.251004      0.102295    -0.0475934       0.00000       0.00000       0.00000       0.00000       0.00000       0.00000       0.00000       0.00000       21.6144       24.2709       22.6368       15.5670       8.97006       5.37720       3.02109       1.31899      0.422584     0.0918965       0.00000       0.00000       0.00000       0.00000       0.00000       0.00000       0.00000       0.00000
   5  19 3050.0301    3.6454  1.1966 12.1125 -0.0051  0.0759   0.1048   0.1522    0.4434   0.0000   467.5505       23.8543       26.9703       10.9698       12.2941      -9.41660      -2.80805      -2.31331     -0.925170   -0.00302806       0.00000       0.00000       0.00000       0.00000       0.00000       0.00000       0.00000       0.00000       21.0778       27.2324       22.3138       17.1804       10.9134       6.58220       3.10349       1.49143      0.508085      0.145166       0.00000       0.00000       0.00000       0.00000       0.00000       0.00000       0.00000       0.00000
   5  20 3186.3168    3.6441  2.0140 11.8728 -0.0019  0.1049   0.0828   0.1916    0.2864   0.0000   438.9024       62.0004       28.9941       4.12870      0.370995      0.304444      0.600393      0.964597     -0.453899    -0.0611270       0.00000       0.00000       0.00000       0.00000       0.00000       0.00000       0.00000       0.00000       28.2453       34.9741       34.2919       23.4976       19.8785       9.70755       6.76463       2.24281       1.07021      0.202366       0.00000       0.00000       0.00000       0.00000       0.00000       0.00000       0.00000       0.00000
   6  13 2279.8223    1.1135  0.6811 10.9891  0.0063  0.0427   0.0513   0.0920    0.1623   0.0000   426.9626       29.2099       27.4212      -25.9672      -4.11762      0.165960      -9.29172       2.07055       1.31646      0.268301    -0.0729860   -0.00766360       0.00000       0.00000       0.00000       0.00000       0.00000       0.00000       11.2870       12.9299       12.7448       10.5822       6.29665       4.40917       2.62161       1.51419      0.655701      0.270373     0.0667881     0.0165800       0.00000       0.00000       0.00000       0.00000       0.00000       0.00000
   6  14 2415.4891    1.4648  0.9811 11.7144  0.0029  0.0725   0.0613   0.1326    0.2061   0.0000   437.6835     -0.229911       9.84296       5.38085       5.74954     0.0328143       2.49001       1.33892     -0.111870     0.0983330     0.0396773    -0.0144317       0.00000       0.00000       0.00000       0.00000       0.00000       0.00000       16.4844       20.8864       15.2856       14.6995       12.9227       7.89543       5.28532       2.04653       1.11054      0.283378      0.137666     0.0316398       0.00000       0.00000       0.00000       0.00000       0.00000       0.00000
   6  16 2687.1301    2.7250  0.9903 12.0244 -0.0094  0.0595   0.1080   0.1149    0.3426   0.0000   409.7131       26.0082       19.9691       25.0414      -5.82649       7.90845       4.76432      -3.44851     -0.369947     -0.123158    -0.0112350    -0.0382279       0.00000       0.00000       0.00000       0.00000       0.00000       0.00000       21.8270       25.8648       23.1182       16.7070       10.4612       5.71490       3.02192       1.44878      0.600421      0.219820     0.0684984     0.0155614       0.00000       0.00000       0.00000       0.00000       0.00000       0.00000
   6  17 2823.7893    3.1694  0.9844 11.5977 -0.0100  0.0440   0.1123   0.1164    0.5760   0.0000   434.8060       8.50392       5.86476      -10.3489       3.51982      -1.90825      -3.93672     -0.420346       2.26481     -0.302198   -0.00206473   -0.00721811       0.00000       0.00000       0.00000       0.00000       0.00000       0.00000       11.6886       14.6776       12.4757       10.3340       7.29752       5.05792       2.58069       1.51014      0.587552      0.271527     0.0764919     0.0187356       0.00000       0.00000       0.00000       0.00000       0.00000       0.00000
   6  18 2960.7363    3.7701  1.0627 11.6846 -0.0037  0.0567   0.1258   0.1186    0.7183   0.0000   420.3592       20.0887       19.9265       2.46580      0.724550       5.64498       1.24828      -2.56455      0.471327    -0.0332777     0.0145358   -0.00155575       0.00000       0.00000       0.00000       0.00000       0.00000       0.00000       16.4394       17.3849       14.1168       12.9286       10.8995       6.87698       4.01398       1.76874      0.814071      0.246625     0.0893514     0.0192624       0.00000       0.00000       0.00000       0.00000       0.00000       0.00000
   6  19 3097.4012    4.3492  0.9951 11.5128 -0.0042  0.0497   0.1501   0.1181    1.1167   0.0000   444.4415       7.63718       6.90282       14.7677       11.0169      -3.46339       5.64370     -0.127910       1.10351      0.232350    -0.0933658   -0.00637593       0.00000       0.00000       0.00000       0.00000       0.00000       0.00000       13.8797       14.7845       12.9352       10.8629       8.77026       6.00421       3.34238       1.61445      0.671847      0.268772     0.0801304     0.0164505       0.00000       0.00000       0.00000       0.00000       0.00000       0.00000
   6  20 3234.1087    3.7705  1.1182 12.4423 -0.0042  0.0583   0.1200   0.1332    0.4152   0.0000   406.0033       47.1195      -5.95784       4.21664      -14.7471       2.22869     -0.740940     -0.253091      0.262414     -0.302465      0.195857   -0.00394573       0.00000       0.00000       0.00000       0.00000       0.00000       0.00000       15.5302       19.6744       16.5028       14.4933       9.69776       5.63069       3.71469       1.94399      0.917807      0.305337      0.102003     0.0252832       0.00000       0.00000       0.00000       0.00000       0.00000       0.00000
   6  21 3371.1150    3.5915  2.3204 10.8884  0.0007  0.0976   0.0729   0.2058    0.6596   0.0000   445.4684       3.86246      -41.5374       7.09533       6.22190       6.20826      -6.16071       1.11595      0.798762    -0.0666626     -0.194805     0.0248918       0.00000       0.00000       0.00000       0.00000       0.00000       0.00000       20.7097       28.2841       25.2940       20.6521       15.7110       10.5475       5.73978       3.31087       1.32356      0.628491      0.202550     0.0469287       0.00000       0.00000       0.00000       0.00000       0.00000       0.00000
   6  22 3508.3892    3.2352  2.7754 10.9955 -0.0019  0.1274   0.0626   0.2480    0.4025   0.0000   465.7077       69.3677       46.7279      -25.3256       11.7752      -5.26446       12.5553      -4.79678     -0.972537     -0.572445     -0.195103     0.0237773       0.00000       0.00000       0.00000       0.00000       0.00000       0.00000       23.1441       38.2277       27.7561       28.4716       17.7277       13.0029       6.92008       4.20933       1.65328      0.769921      0.223072     0.0699419       0.00000       0.00000       0.00000       0.00000       0.00000       0.00000
   6  23 3646.1156    2.6048  3.8939 11.3355  0.0009  0.1194   0.0420   0.2974    0.1659   0.0000   393.1768      -14.3454       57.1567       58.3186       12.4790      -9.96309      -5.55865       4.48982      -3.88892     -0.319571      0.437654     0.0929320       0.00000       0.00000       0.00000       0.00000       0.00000       0.00000       31.5851       35.8062       36.4695       28.3509       21.5620       14.3382       8.42552       4.39165       2.13626      0.858804      0.265810     0.0464359       0.00000       0.00000       0.00000       0.00000       0.00000       0.00000
   6  24 3784.3349    2.0507  5.4291 11.5607 -0.0007  0.1593   0.0299   0.4176    0.0997   0.0000   466.4699       74.9085       32.1876      -24.2254       27.3978      -4.78647       5.76191       4.61371      -3.13920      0.392774   -0.00699969     0.0329990       0.00000       0.00000       0.00000       0.00000       0.00000       0.00000       40.9467       46.6013       45.9381       38.4409       29.1304       19.7426       11.6941       6.24117       2.85269       1.16857      0.350974     0.0641528       0.00000       0.00000       0.00000       0.00000       0.00000       0.00000
   7  11 2045.7838    0.6150  0.5955 10.4299  0.0118  0.0462   0.0313   0.0886    0.0954   0.0000   416.6929      -27.6256       4.88678       12.2256      -4.95024       4.58302      -3.25148       2.45332      0.250409     -0.237799     -0.240141     -0.178717    0.00845346    0.00349667       0.00000       0.00000       0.00000       0.00000       10.9039       13.7355       12.4732       10.6350       8.29169       5.54573       3.79053       2.01761       1.09549      0.469759      0.212202     0.0645695     0.0212333    0.00435628       0.00000       0.00000       0.00000       0.00000
   7  12 2184.6095    0.7824  0.6954 10.6383 -0.0095  0.0593   0.0351   0.0851    0.1228   0.0000   434.9902      -9.85103      -6.10196       23.3118      -9.54379      -2.57746      0.520465     -0.703182       1.17722     -0.485272    -0.0465990     0.0830617    -0.0121412    -0.0126871       0.00000       0.00000       0.00000       0.00000       9.90920       15.9156       12.2720       14.6031       8.59754       8.05807       4.25865       2.84016       1.16536      0.786600      0.256758      0.130028     0.0280638    0.00836337       0.00000       0.00000       0.00000       0.00000
   7  13 2322.1791    0.9852  0.8432 11.0009 -0.0219  0.0509   0.0393   0.1063    0.1400   0.0000   427.9817       27.6685      -9.20561      -4.35266       26.1774       4.56384       6.44391      -3.81048       1.77826       1.15684     -0.304745     0.0651965    -0.0142760    -0.0124520       0.00000       0.00000       0.00000       0.00000       10.8101       12.3876       11.6741       9.95267       8.38450       6.82651       4.36053       2.33709       1.29262      0.533059      0.257176     0.0886081     0.0234963    0.00474864       0.00000       0.00000       0.00000       0.00000
   7  14 2458.2219    1.5169  0.8584 11.0349 -0.0203  0.0428   0.0560   0.1017    0.2236   0.0000   463.0083      0.470844      -15.0226       11.7211       5.75869      -13.2897      -1.84691      -1.91960      0.279351     -0.516994    0.00106066     -0.102914     0.0431310     0.0106770       0.00000       0.00000       0.00000       0.00000       9.54915       11.1678       11.4171       9.41145       6.98686       4.91855       3.06829       1.94426      0.985670      0.505700      0.204264     0.0769049     0.0203006    0.00388155       0.00000       0.00000       0.00000       0.00000
   7  15 2594.2827    1.9590  0.9291 11.7378 -0.0071  0.0508   0.0774   0.1194    0.1912   0.0000   438.8756       25.2380       19.5472       6.68130       10.3956      -5.52381     -0.704505      0.321988      -1.30146      -1.85023     -0.315710     0.0773292     0.0523865  -0.000925712       0.00000       0.00000       0.00000       0.00000       10.7846       13.3003       10.9210       9.57525       9.00321       6.59119       4.35838       2.35254       1.21898      0.582133      0.225694     0.0777507     0.0259815    0.00525651       0.00000       0.00000       0.00000       0.00000
   7  16 2731.2588    2.6685  0.8192 12.4408 -0.0026  0.0452   0.1031   0.0961    0.1718   0.0000   433.2030       17.4020      -1.98083       15.9305       25.6503       5.66858       5.70573      -3.06520     0.0910979      0.694233     -0.121544     0.0737157    0.00676228    0.00127728       0.00000       0.00000       0.00000       0.00000       10.0638       11.6045       12.4891       9.53068       7.37498       5.75345       3.69219       1.97293       1.10943      0.509807      0.245129     0.0846333     0.0224812    0.00384802       0.00000       0.00000       0.00000       0.00000
   7  17 2868.3555    2.9806  0.7975 13.0285 -0.0114  0.0430   0.1210   0.0951    0.1521   0.0000   413.9879       36.4321       11.0206      -13.4562      -9.98308       1.52025     -0.373116      -1.31634      0.280384     -0.811796      0.105450     0.0237669    -0.0434441    -0.0187866       0.00000       0.00000       0.00000       0.00000       10.1439       11.6896       10.9966       9.39149       7.46854       5.61908       3.54535       1.95493       1.11942      0.426062      0.219799     0.0698069     0.0199267    0.00400628       0.00000       0.00000       0.00000       0.00000
   7  18 3005.7096    3.8019  0.7537 13.5836 -0.0136  0.0881   0.1788   0.0950    0.1514   0.0000   436.5593       35.8332       4.67557      -12.5736       6.82114      -5.83854      -3.43652      -1.82210      0.371847      -1.50478     -0.159104     0.0810102    -0.0114135   0.000466190       0.00000       0.00000       0.00000       0.00000       31.5823       39.6936       38.7567       28.3638       18.7271       9.72195       4.51790       2.06118      0.990205      0.534894      0.191302     0.0627516     0.0180509    0.00336726       0.00000       0.00000       0.00000       0.00000
   7  19 3142.9518    3.8980  1.1581 12.6760 -0.0111  0.0491   0.1314   0.1221    0.3319   0.0000   442.6415      -8.79014       35.2737       9.36119       5.31787      -8.54581       3.86166      -1.08306      0.227625     0.0494206     -0.339886    -0.0247250     0.0209743    0.00827776       0.00000       0.00000       0.00000       0.00000       11.3440       12.4693       12.2779       11.1703       9.05017       5.54240       3.81276       2.39993       1.34499      0.593356      0.231984     0.0777235     0.0237752    0.00428966       0.00000       0.00000       0.00000       0.00000
   7  20 3280.1236    3.7227  1.3375 12.9231 -0.0024  0.0553   0.1225   0.1306    0.2192   0.0000   444.9034       5.08952       26.6643      -11.4172      -9.33279       5.58926      -3.89154      -3.70487      -2.21303      -1.13350     -0.149240    -0.0366458     0.0487700    0.00687257       0.00000       0.00000       0.00000       0.00000       13.3462       16.5712       15.9990       12.9339       9.46503       6.74515       4.03204       2.55368       1.19206      0.663759      0.239238     0.0960332     0.0247281    0.00498291       0.00000       0.00000       0.00000       0.00000
   7  21 3417.6668    3.3953  2.0551 12.0337  0.0087  0.0705   0.0900   0.1878    0.2524   0.0000   438.1874       43.8064       19.1052       9.96663      -2.41518      -2.18144      -6.32439      -1.44224      0.677928     -0.805400      0.238172      0.250753    -0.0314668   -0.00377862       0.00000       0.00000       0.00000       0.00000       15.9127       18.4981       17.1667       15.9903       12.6498       8.08245       5.58218       3.31557       1.89025      0.806176      0.344339      0.108862     0.0344308    0.00674982       0.00000       0.00000       0.00000       0.00000
   7  22 3555.5641    2.8612  2.8307 11.0383 -0.0019  0.0968   0.0584   0.2196    0.3741   0.0000   457.6798       28.8314       35.0162      -43.9969      -9.94428       4.02494      -1.57097       1.53218       4.18943     -0.968007       1.09660      0.197387    -0.0137410    -0.0118735       0.00000       0.00000       0.00000       0.00000       19.6247       27.4719       22.3273       21.0826       15.3340       11.7649       7.28118       4.36199       2.09543       1.09403      0.427342      0.161196     0.0447310     0.0113049       0.00000       0.00000       0.00000       0.00000
   7  24 3832.2469    2.0298  5.4241 10.9272 -0.0042  0.1559   0.0337   0.4332    0.1563   0.0000   440.4125       46.3678      -15.6389       5.96724       45.2067      0.368551      -14.1321       1.85691      -5.87773     -0.537570    -0.0284029      0.601342      0.138508    0.00591335       0.00000       0.00000       0.00000       0.00000       34.3403       42.0662       40.1121       34.4384       26.9693       17.9554       11.6455       7.16627       3.80944       1.81029      0.729386      0.270012     0.0801143     0.0150261       0.00000       0.00000       0.00000       0.00000
   8  10 1946.0788    0.5772  0.8141 10.6151 -0.0089  0.0697   0.0273   0.1077    0.1523   0.0000   434.4795      -4.00335    -0.0519077      -6.25348      -8.63122       7.04432      -9.31364      -2.65665      0.565791     -0.586077    -0.0975787   -0.00858942     0.0342873     0.0164854    -0.0102448   0.000494063       0.00000       0.00000       15.0877       15.5416       17.6654       17.6503       12.2619       8.39709       7.17050       4.40670       2.02889       1.21505      0.755090      0.325113      0.107210     0.0303794    0.00736875    0.00118623       0.00000       0.00000
   8  12 2225.2071    0.9445  0.9016 11.3367 -0.0062  0.0577   0.0337   0.1018    0.1271   0.0000   436.4769       4.47308       34.8375       14.0678      -3.56776      -6.44634      -2.25291      -1.17728      0.180419     -0.723550     0.0434643     -0.139178    -0.0504304     0.0280273   -0.00276900   0.000591309       0.00000       0.00000       12.4736       16.8084       12.5266       12.9123       10.5763       8.93066       6.28347       3.74888       2.06749      0.853207      0.480743      0.140655     0.0824515     0.0228869    0.00714375    0.00160153       0.00000       0.00000
   8  14 2499.4934    1.7125  1.1274 12.1960 -0.0165  0.0735   0.0608   0.1191    0.1754   0.0000   437.3622       29.5745       3.89465       10.7061       4.31763      -1.61689       1.65146       8.01200      -3.60959      -1.63535     0.0646451      0.103081    -0.0853214     0.0219535    -0.0155341   0.000345074       0.00000       0.00000       15.3204       19.6191       22.4995       16.4649       11.7244       9.05459       5.28699       3.08108       2.33528       1.13464      0.403456      0.246837      0.111861     0.0337894    0.00837856    0.00137140       0.00000       0.00000
   8  16 2773.8955    3.2838  1.0698 10.3526 -0.0001  0.0625   0.1004   0.0987    1.3772   0.0000   435.1002     -0.941292      0.847446       13.1219      -5.32478      -8.93959      -6.14085      -4.34893       1.37258      -1.41897    -0.0281126     0.0782136    -0.0102228    -0.0110345    0.00498252   0.000419168       0.00000       0.00000       16.1945       18.1743       12.8081       11.8917       11.8362       10.7090       7.68952       4.58677       2.29301      0.944640      0.429658      0.139932     0.0635049     0.0158810    0.00523233    0.00112148       0.00000       0.00000
   8  18 3049.2072    3.9467  1.2956 13.4841 -0.0221  0.0724   0.1342   0.1277    0.2429   0.0000   438.4398       6.31954       11.4230       16.3201       16.1266      -10.9572      -3.80621       3.72148     -0.351113      0.340132      0.337488      0.150949     0.0371327   0.000485792    -0.0181101   -0.00186625       0.00000       0.00000       16.1511       13.2856       13.0476       16.8356       14.9079       8.31670       4.37301       4.40454       3.21192       1.82745      0.729135      0.247390     0.0747283     0.0243620    0.00622059   0.000945343       0.00000       0.00000
   8  20 3324.4398    3.9449  1.5377 13.1691 -0.0046  0.0744   0.1149   0.1378    0.2327   0.0000   442.8877       36.8463       20.6917      -19.0524       2.56961       7.81194      -2.75586      -2.61239       3.64502       2.37260     -0.225960    -0.0255269      0.112742    -0.0174904   -0.00212982   0.000716321       0.00000       0.00000       18.2847       24.5689       23.1080       19.7204       13.9813       10.0296       5.54006       3.53627       1.80454       1.00827      0.479440      0.208831     0.0779783     0.0302353    0.00697804    0.00141661       0.00000       0.00000
   8  22 3601.0542    2.8469  3.0514 12.3369 -0.0110  0.1045   0.0558   0.2371    0.1559   0.0000   377.5541      -21.0465       40.7698       20.2984      -11.1500      -14.5129       1.75893      -11.7981     -0.448260      -1.01394       2.27673     0.0933832     0.0431713     -0.106328     0.0203265    0.00115915       0.00000       0.00000       19.2488       25.9222       24.8058       21.0207       18.2707       11.2795       8.54960       5.33608       3.14850       1.85100      0.774293      0.401788      0.130372     0.0476934     0.0151087    0.00241687       0.00000       0.00000
   8  23 3739.7150    2.3428  4.3367 11.7913 -0.0054  0.1187   0.0321   0.2772    0.1076   0.0000   480.4243       13.3734       3.12155       30.4620       34.5003       17.3756      -8.78292       1.14920       7.33109     -0.502910     -0.219395      0.438156     -0.288202    -0.0272739     0.0415885   -0.00286064       0.00000       0.00000       24.4200       29.9927       28.9999       25.7066       21.4775       14.7869       9.85042       6.61851       3.86513       2.18807      0.965994      0.445612      0.158764     0.0580532     0.0157041    0.00271797       0.00000       0.00000
   8  25 4017.9073    1.5351  8.2482 11.4594 -0.0009  0.1850   0.0159   0.4668    0.0598   0.0000   409.9913       45.1005       53.7998       51.6871      -21.7840       2.28822       7.96500       11.9306       4.14128       3.29122     -0.105230     0.0360724      0.165358     0.0366418     0.0619859   -0.00455703       0.00000       0.00000       35.1170       46.6882       46.2716       40.4700       34.2260       25.2544       17.2210       11.3471       6.36035       3.39718       1.78743      0.734974      0.307257      0.107329     0.0287390    0.00478352       0.00000       0.00000
   9  12 2264.5596    0.8806  0.8387 11.1283  0.0077  0.0467   0.0348   0.0955    0.1131   0.0000   423.2776       17.5476       17.5288      -12.0765       14.5677       11.7648      -8.65842      -4.48652       1.76408     -0.648212     -0.430342      0.132145   -0.00125028   -0.00167878    -0.0421174     0.0117804   -0.00113804   0.000818574       7.64512       10.1659       10.2002       9.30939       7.45963       6.51591       4.19530       3.06206       1.81364       1.20374      0.545397      0.327273      0.117798     0.0652156     0.0208520    0.00751006    0.00154560   0.000309219
   9  13 2402.3425    1.2788  0.9684 11.5481 -0.0048  0.0499   0.0438   0.1088    0.1206   0.0000   435.2814       6.98710       1.45666      -9.67914       14.5873       5.45177      -2.69221       1.86671      0.954679      -2.10450     0.0221072     0.0673837     -0.297675     0.0238936    0.00939496   -0.00217616   -0.00211758   0.000248370       9.05331       11.9946       11.4353       11.3427       8.51577       6.50695       4.72591       2.96331       1.99564       1.07839      0.629601      0.290265      0.155635     0.0531684     0.0221613    0.00563720    0.00157164   0.000314622
   9  14 2539.5671    1.7212  0.8553 11.8436 -0.0017  0.0575   0.0578   0.0897    0.1434   0.0000   432.1519       16.5148       8.88130      -8.78773      -4.74847       16.8906       2.50062      -2.61344      -2.26143      0.656744      0.563978     -0.544264    -0.0501240      0.101156     0.0171364   -0.00246215   -0.00140330   0.000448260       6.53774       12.7668       7.15116       12.3059       6.75084       8.25285       3.59050       4.03034       1.85097       1.55616      0.634650      0.428164      0.133310     0.0784308     0.0195009    0.00961615    0.00137285   0.000536401
   9  15 2677.1649    2.3561  0.7844 12.4192  0.0060  0.0372   0.0848   0.0883    0.1308   0.0000   408.8615      -12.5913       21.3215      -6.02444       2.83903      -14.7064      -2.09323      -1.64968       2.61271      0.645189     -0.634523      0.167457     0.0875905     0.0289656     0.0315005   -0.00412022    0.00134204  -0.000361228       6.15910       8.18379       7.27665       7.40368       6.05892       4.70174       3.86532       2.34426       1.65360      0.809063      0.506356      0.229962      0.116678     0.0419876     0.0176275    0.00422083    0.00136099   0.000242797
   9  16 2815.2375    2.8501  0.8039 12.7686  0.0029  0.0419   0.0991   0.0885    0.1403   0.0000   439.3193       14.8608       8.15260   -0.00325774       1.64072       4.52580      -3.23595      -1.35355    -0.0226497      0.133971      0.295457      0.177067    -0.0381757    -0.0488043     0.0135985    0.00983873  -5.68642e-06  -0.000253158       9.44897       10.7007       9.01362       7.62453       7.45975       6.57085       5.30038       3.50308       1.94520       1.02312      0.460832      0.226829     0.0999190     0.0423074     0.0131714    0.00427496    0.00111412   0.000178782
   9  18 3091.6180    3.8242  0.8349 13.6399 -0.0042  0.0435   0.1291   0.0894    0.1359   0.0000   442.0783       4.76018       2.64922       10.8430       1.29556       11.4122      -3.29305      -2.21191      0.115611      -1.34660      0.228129     0.0947571     0.0494729     0.0171673     0.0236612   -0.00425841   0.000784356  -3.58725e-05       7.44554       9.73665       9.28792       8.28373       7.55174       5.04188       4.45432       2.60555       1.74085      0.974074      0.476872      0.308691     0.0968004     0.0557011     0.0168787    0.00508883    0.00166151   0.000251964
   9  19 3229.6735    3.8108  1.1709 13.6406 -0.0108  0.0492   0.1119   0.1190    0.1404   0.0000   443.0396       11.4721       14.7607       7.29185      -5.73127       8.13508       1.70971      -8.52448       1.76754     -0.946729     -0.538573     -0.202856      0.192135    0.00180385    -0.0175504    0.00375959   0.000952215  -0.000221966       10.2343       12.6861       12.6753       11.5466       9.18408       6.67912       4.85498       3.07184       1.91480       1.09531      0.580396      0.295110      0.126347     0.0539670     0.0183018    0.00516004    0.00146352   0.000231226
   9  20 3367.8986    3.2509  1.5823 13.8180 -0.0093  0.0587   0.0912   0.1510    0.0947   0.0000   454.9992       11.4634       22.0279       2.86671     -0.601988      -2.05075       10.5968      -1.54407       2.84298     -0.447224       1.06691     -0.201541     -0.104481     0.0310725   -0.00150947    0.00150987  -0.000245621  -0.000677610       10.4704       12.2836       12.5803       12.2541       10.1969       7.44485       5.50721       3.79537       2.43059       1.37968      0.827881      0.411906      0.182311     0.0691295     0.0263568    0.00745484    0.00183355   0.000328037
   9  21 3506.3765    2.8860  2.4021 12.9949  0.0035  0.0823   0.0669   0.1880    0.0866   0.0000   406.7544       34.3886       7.95991      -11.0731       5.52308       1.68945      0.650153      -1.48277       2.91314      -2.59649      -1.64006     -0.638395     0.0169346     0.0573899     0.0353322    0.00465791   -0.00343953  -0.000685618       13.3892       17.3888       17.8231       15.5725       13.2960       10.9981       7.42714       5.21436       3.39238       1.78630       1.06647      0.514510      0.233094     0.0923119     0.0390101     0.0117030    0.00282303   0.000493866
   9  22 3645.3887    2.4245  2.9368 12.5474  0.0007  0.0884   0.0528   0.2188    0.0871   0.0000   469.2218       1.06348       67.7427      -41.6478       29.2236      -5.01513      -15.7073      0.165187      -4.60280       1.21046     -0.985020      0.126654     -0.172941     0.0789679     0.0157696    -0.0172172  -5.45888e-05   0.000791976       17.7891       22.8449       23.0252       21.1322       17.1283       12.6873       8.19078       5.49757       3.54341       2.09928       1.15212      0.550286      0.242049     0.0973415     0.0358013     0.0111600    0.00263713   0.000477498
   9  24 3923.6574    1.6756  6.2005 11.3797 -0.0005  0.1411   0.0236   0.3704    0.0767   0.0000   476.0287       43.8841       13.9329       4.15329       8.00164       24.7491       2.61089      -16.5687      -11.6240      0.454572      0.304851     -0.136349     -0.462184     -0.432172      0.193024     0.0307897    -0.0103256   -0.00110702       25.0648       31.3076       31.2617       28.8215       25.5683       19.1680       13.9994       9.53484       6.33204       3.51631       2.03801      0.944283      0.450328      0.170239     0.0684217     0.0203526    0.00521528   0.000806895
  10  13 2440.8916    1.3959  0.9426 11.1026 -0.0192  0.0589   0.0486   0.0895    0.1424   0.0000   429.1779       11.7783       24.6625       18.1697      -12.6407      -2.56583       14.9613      -3.11929      -3.98501     -0.226658      0.694903   -0.00590948    0.00199859     0.0527746     0.0415448    -0.0260278   -0.00211648   0.000159582       7.40947       10.4729       12.0984       8.78736       9.33806       6.40568       6.24299       3.06155       2.66022       1.44586      0.723079      0.498623      0.249760      0.107887     0.0476783     0.0260909    0.00896814    0.00180109
  10  15 2717.0916    2.3739  0.7633 12.1804 -0.0226  0.0337   0.0818   0.0810    0.1155   0.0000   436.9763       6.20647       16.3194       6.94841      -5.11694       2.92744      -3.47538      0.550967       3.18219     -0.520792     -0.371507      0.857616      0.121242    -0.0888586    -0.0589772     0.0124145    0.00712314   -0.00435365       5.76779       6.66409       6.54956       5.87733       5.36446       4.42555       3.71259       2.47172       1.65290       1.09340      0.589964      0.316346      0.160737     0.0683912     0.0340750     0.0123610    0.00356505    0.00113183
  10  17 2994.6350    3.6948  0.9057 12.7237 -0.0083  0.0334   0.1144   0.0873    0.1450   0.0000   435.7637       14.1995       6.43699       7.23750      -5.12412       8.82455     -0.190081     -0.141370      -4.31906     -0.244290      0.310831      0.286252     -0.156737     -0.138628     0.0527755    0.00739669    0.00523355  -0.000404589       5.24159       6.53984       6.43239       6.25204       5.36620       4.34131       3.27969       2.36662       1.67292      0.992968      0.590735      0.340445      0.163601     0.0846106     0.0312090     0.0130252    0.00419656    0.00119919
  10  18 3133.0354    3.6361  0.8108 13.3527 -0.0066  0.0386   0.1201   0.0813    0.1063   0.0000   432.9077       15.5175       19.1875      -3.81642      -3.02912       7.77782       2.61130     -0.463199      0.566878      0.369285     -0.480784    -0.0167428     0.0555794    -0.0931332    -0.0112882     0.0140927    0.00701367   0.000329096       6.72621       8.68495       8.85600       7.92228       6.64185       5.00593       4.14365       2.62597       1.81749       1.08679      0.564616      0.345562      0.176795     0.0776077     0.0351045     0.0141629    0.00437832    0.00117909
  10  19 3271.5020    3.6130  1.2342 12.9244 -0.0147  0.0474   0.0998   0.1121    0.1256   0.0000   427.0914       21.7237       28.0429     -0.399983      -14.0617       9.39326      -9.57024      -3.15752       2.71775       1.55122    -0.0892392     -0.261646     -0.269794      0.209317     0.0347067     0.0350476   0.000633094    0.00326221       8.01290       10.7108       10.6347       10.3761       8.18209       6.77018       4.60436       3.15590       2.27165       1.35738      0.835767      0.441774      0.249240     0.0971303     0.0473703     0.0175682    0.00633409    0.00166711
  10  20 3410.2378    2.9493  2.1841 12.8621 -0.0100  0.0651   0.0704   0.1641    0.0748   0.0000   440.5894       19.8810       40.3484       25.0622      -2.14554      -7.49854       1.34118     -0.377087      -4.11278     0.0315953       4.66939     -0.598902      0.315256      0.115050     -0.104366    -0.0142004    -0.0147913    0.00183331       11.0079       13.7017       14.1769       13.6823       11.2379       8.97063       6.60315       4.47351       3.27138       1.92080       1.17994      0.671552      0.341744      0.154382     0.0648835     0.0265219    0.00885950    0.00231329
  10  21 3549.2115    2.5538  2.8305 12.1902 -0.0031  0.0739   0.0488   0.1838    0.0753   0.0000   463.9760       21.8859      -4.23184      -6.10493       7.16788       19.7531      -5.77900      -2.70131      -1.35268      -1.03024     -0.913563      0.242570     -0.380134     -0.205585     0.0813162  -8.92926e-05    -0.0125326    0.00187403       12.4488       15.4197       16.2772       15.1664       12.7441       9.93772       7.55104       5.10665       3.49755       2.28165       1.27776      0.742178      0.384079      0.168901     0.0781584     0.0298351    0.00949925    0.00274023
  10  23 3828.1547    1.6707  5.0887 11.3289 -0.0036  0.1144   0.0277   0.3162    0.0653   0.0000   428.5398       44.2595       26.9396       52.7973       38.1600       15.1609      -10.9305      -9.44358     -0.653857      -7.98478      -5.33595      -1.43004      0.181736      0.860322    0.00616611    -0.0402023     0.0112283    0.00375321       18.4317       23.3498       23.5251       22.8446       18.9397       15.8600       11.4071       8.46865       5.71835       3.67035       2.14128       1.22204      0.614165      0.285761      0.122617     0.0480350     0.0157713    0.00454258
  10  26 4248.4282    1.0551  8.8309 10.2382 -0.0024  0.1856   0.0147   0.4919    0.0669   0.0000   432.4341      -51.6574       33.7426       6.64337       8.04646       32.8776       21.5146      -12.0323      -8.05660      -4.94344       6.05682      -1.95641     -0.775372     -0.119382     0.0932208     0.0431113    -0.0437862  -0.000642877       28.2441       35.0009       36.7531       35.8770       30.2835       24.7582       18.7036       14.4044       9.73799       5.82097       3.61431       1.99339       1.10856      0.486638      0.220060     0.0794833     0.0281366    0.00784291
  11  10 2057.9776    0.6659  0.5099 10.9896  0.0026  0.0390   0.0261   0.0572    0.0731   0.0000   448.0388      0.779889       8.90318       3.53999       5.94686       5.69649      0.109708       2.69512      0.917265     -0.879764     -0.468992      0.492851    -0.0410642     0.0652541     0.0735818    -0.0242885   -0.00181882   1.04512e-05       7.25423       9.30683       9.12034       7.89426       7.03148       5.92492       5.52469       3.75670       2.63869       1.56738      0.821214      0.499500      0.223007      0.121759     0.0625745     0.0223112     0.0121627    0.00378760
  11  11 2199.8146    0.9452  0.8037 10.5043 -0.0100  0.0517   0.0322   0.0782    0.1771   0.0000   452.2259       14.6170       4.06639       6.81621       2.85714       6.57731      -5.45305      -3.70052     -0.183853      -1.50648     -0.611775      0.441665    -0.0360554     -0.281021   -0.00661309     0.0576809    0.00650490    0.00275129       8.92396       10.2990       10.6775       10.8453       9.59612       7.82889       6.18045       4.29068       2.62407       1.94651       1.40155      0.762613      0.322626      0.165751      0.100157     0.0409513     0.0146521    0.00429170
  11  12 2340.0213    1.2162  0.9658 10.7178 -0.0014  0.0467   0.0333   0.0886    0.1968   0.0000   436.8295       8.12682       19.8874       9.73573      -7.33480       6.17835      -4.75582      -2.84856      -3.03493      -2.05926    -0.0932676     -0.261618   -0.00329482    -0.0304772     0.0159992    -0.0282932    -0.0281927    0.00250432       7.03477       8.68579       8.14411       8.13429       7.73814       5.92112       5.61535       3.49692       2.70762       1.77905       1.09592      0.725699      0.319110      0.170068      0.101151     0.0350148     0.0159727    0.00548234
  11  13 2478.5265    1.6540  1.1504 10.8267 -0.0012  0.0538   0.0472   0.1250    0.3629   0.0000   438.1637       3.27046       24.5617       7.73330      -4.85981      -13.2331      -1.72460       2.95959     -0.758376      -2.80053     -0.223344     0.0391775      0.277745      0.479677      0.170162    -0.0559795   -0.00442358   9.49894e-05       9.23647       10.6848       10.2711       10.1586       8.73820       7.88041       5.89441       4.21554       2.99410       2.12045       1.15632      0.710007      0.375953      0.183858     0.0772220     0.0333194     0.0139338    0.00526020
  11  15 2756.1885    2.6234  0.9392 12.7674 -0.0089  0.0386   0.0775   0.0812    0.1366   0.0000   433.9571       12.8257       5.19716       1.10741     -0.577260       1.61778     -0.469270      -3.74731     -0.746352     0.0796841     -0.259995    -0.0631654      0.324636     -0.279128     0.0283575     0.0349856   -0.00786012   -0.00740538       5.69485       7.48903       7.27197       7.50745       6.35270       5.01494       3.76039       2.58856       1.94282       1.25507      0.786140      0.498486      0.261462      0.143449     0.0630137     0.0279092     0.0102118    0.00419316
  11  17 3034.5840    3.8309  0.8448 13.6664 -0.0081  0.0336   0.1213   0.0806    0.1278   0.0000   440.3139       13.9623       7.50108      -4.57098      -5.26985      -4.76563       1.29868      -3.85167      -1.60005      0.226228      0.461277      0.595334     -0.170948    -0.0814896    -0.0201510     0.0173295    0.00604490   -0.00635168       5.45373       6.57041       6.41575       6.22522       5.63843       4.89923       3.68984       2.61043       1.92220       1.23992      0.770548      0.450190      0.236444      0.115271     0.0530632     0.0216477    0.00919278    0.00342201
  11  19 3312.5692    3.6110  1.1982 13.5821 -0.0040  0.0505   0.0979   0.0969    0.1373   0.0000   432.5260       11.2526       8.64469       11.8374       12.4690       2.29545       2.70025      -2.16921       3.61559       2.90421      0.212019      -1.28269      0.202654      0.145986     -0.112006    -0.0266747    -0.0126743    0.00124405       9.40248       12.1992       12.9363       11.6628       10.1940       7.44129       5.88391       4.02869       2.57234       1.70361      0.896127      0.554708      0.305549      0.154205     0.0735377     0.0311389     0.0127336    0.00454145
  11  20 3451.6264    2.9808  2.0682 13.2671  0.0039  0.0641   0.0655   0.1435    0.0879   0.0000   435.7677       16.9561      -2.58740       32.0051     0.0474079      -5.51965      -8.42594      -12.9534       3.09639     -0.364392    -0.0123490      -1.35456      0.542369     0.0351665      0.105854    -0.0438123  -0.000104080    0.00618832       9.51289       13.1159       13.3338       13.1914       11.3766       8.46234       6.67403       4.46726       3.47495       1.96971       1.29326      0.749156      0.438709      0.237421     0.0979088     0.0475172     0.0164790    0.00643558
  11  22 3731.0816    2.1589  4.4980 12.3305  0.0006  0.1009   0.0353   0.2506    0.0723   0.0000   430.4468       43.2138       30.4365       10.9695       30.3452      -19.5928      0.691166      -1.11921       8.37054      -1.15129      0.310084      -1.35964      0.440871     0.0849501     0.0476977    -0.0751523    -0.0240872   -0.00177387       14.8282       19.3331       20.0671       19.2020       16.3436       13.5551       10.9454       8.12883       5.48124       3.55997       2.22768       1.24434      0.676968      0.356545      0.169619     0.0804032     0.0310261     0.0110360
  11  23 3870.7359    1.7303  6.7839 11.7506 -0.0066  0.1259   0.0229   0.3684    0.0689   0.0000   448.7393       38.7984       8.85349       20.2017      -18.6428      -11.2349      -3.77226       5.83256       14.7123      -3.97494     -0.583451      -3.57323     -0.443059      0.515932     -0.306896      0.179763     0.0369805    0.00182566       18.7748       23.6408       23.7476       23.7438       20.6133       17.1115       13.5139       10.1833       7.07858       4.68733       2.84653       1.71388      0.915804      0.476426      0.227451     0.0983671     0.0385755     0.0142626
  12  10 2093.6258    0.6134  0.6924 10.3063 -0.0041  0.0379   0.0201   0.0682    0.0736   0.0000   440.6436      0.505856       10.6643      0.128779      -4.79147       6.51709     -0.270775     -0.335040      0.177801      0.309927      0.431423     -0.530875      0.201173      0.203478    -0.0870146    -0.0551875     0.0366141    0.00838089       4.97327       5.54452       7.02158       5.99548       5.58065       5.07374       3.62503       2.54853       2.20991       1.43417      0.873157      0.636560      0.317850      0.199122      0.106159     0.0618464     0.0181678     0.0100671
  12  11 2235.9427    0.8809  0.7197 10.7636 -0.0103  0.0369   0.0310   0.0764    0.0870   0.0000   443.8089       5.48688       16.4471       6.77648      0.194178      0.533592      -7.62897      -9.28382       1.86778     -0.853440      0.238440      0.150556      0.490632     -0.194437    -0.0628490      0.109368    -0.0347153   -0.00663070       4.47941       6.42172       5.95552       6.43513       5.40232       4.63155       3.79098       2.95193       1.87887       1.35004      0.896481      0.580868      0.314217      0.170491     0.0871461     0.0494327     0.0218686    0.00836772
  12  12 2376.3313    1.2351  1.0265 10.8945 -0.0107  0.0447   0.0364   0.0939    0.1790   0.0000   440.1937       6.73883       7.03047      -10.0763       4.93454    -0.0945493      0.213424      -3.94461       2.67413      0.147090    -0.0176023     -0.732560      0.642299      0.304262     -0.288934     -0.143878     0.0128177     0.0376182       5.75618       7.10237       5.96168       7.45515       7.33455       5.91953       3.86887       3.48334       2.64147       1.91688       1.20521      0.761973      0.522672      0.289668      0.151630     0.0672560     0.0279717     0.0109578
  12  14 2654.6406    2.2709  0.8662 11.3876  0.0002  0.0336   0.0673   0.0791    0.2971   0.0000   424.0323       8.03334       21.2579       3.03202       2.74190       5.82034      -2.08419      -4.19775       2.13510      -2.81075       1.42367   -0.00248551    0.00358524    -0.0557705     0.0175248     0.0796640    0.00421085  -0.000491581       4.68054       5.16793       4.97655       5.80139       5.28081       4.19483       3.36020       2.76988       1.88532       1.43941      0.876880      0.605218      0.329226      0.203778     0.0982043     0.0466142     0.0221610    0.00811480
  12  16 2934.4305    3.1981  0.7623 13.4365  0.0024  0.0358   0.0979   0.0680    0.0932   0.0000   442.0734       13.7778       20.0256       6.16059      -1.60947      -4.71422      -6.73956      -2.43783      -1.71172     -0.629004      0.936556      0.405482     -0.862995      0.115388    -0.0451656    -0.0895518    -0.0392112    0.00197696       4.93307       6.02727       6.40570       6.41151       5.55676       4.31582       3.69992       3.05565       1.88240       1.24066      0.899964      0.571963      0.326471      0.163234     0.0908753     0.0527918     0.0219431     0.0105321
  12  17 3073.9532    3.6514  0.9285 13.2266 -0.0037  0.0363   0.1027   0.0794    0.1213   0.0000   435.6515       5.24204       20.7849       7.64763       2.41853       7.17277      -5.96802     -0.772993      0.678677       1.01659       1.02160      0.896958     -0.445042     0.0524340    0.00967933     0.0153187     0.0246719     0.0223476       4.24666       6.21148       5.82258       6.02591       5.18092       4.53506       3.83577       2.72092       2.12939       1.46093      0.993104      0.645641      0.323663      0.235677     0.0934768     0.0543406     0.0223789     0.0101339
  12  18 3213.3457    3.5344  1.2227 13.5865 -0.0131  0.0503   0.0971   0.1027    0.1038   0.0000   427.1863       11.0723       20.4336       3.81667      -9.56598      -12.2387       3.50013       1.05445      -3.60691      -1.33662      0.433901     -0.112757     -0.759235      0.168695      0.159232    -0.0125055  -0.000773118    0.00310290       8.34230       11.1477       12.2835       11.9852       10.9715       8.28110       6.23821       3.69125       2.73484       1.85526       1.15378      0.790459      0.492524      0.234096      0.136717     0.0616497     0.0249605     0.0107085
  12  20 3492.6383    2.7941  2.5757 12.4016 -0.0018  0.0594   0.0511   0.1543    0.0746   0.0000   434.9837       19.4068       4.47879      -4.23434       4.86945       18.6291       1.56540      -4.28472       7.74418      -2.18084     -0.323642      -2.13359     -0.259097     0.0361887      0.150330    -0.0653285   -0.00606323     0.0108619       8.07966       9.41087       10.7609       10.0980       8.75192       7.73858       6.46124       4.64266       3.40741       2.46747       1.55980       1.02218      0.588069      0.309306      0.169122     0.0822544     0.0384343     0.0160539
  12  21 3632.6889    2.2990  3.5608 12.0488 -0.0016  0.0760   0.0369   0.1901    0.0634   0.0000   419.8814       20.7835       26.9672       2.52827      -17.6582       14.5060       3.20254      -3.48217       4.26487      -1.78379      -1.24981     -0.628805     -0.108649     -0.278986      0.168529     0.0985930     -0.154040     0.0161673       9.95512       12.6356       14.3145       13.3009       12.0673       10.1345       8.02477       6.44592       4.44873       3.06913       2.04452       1.23009      0.739629      0.390221      0.217479      0.102199     0.0494922     0.0194222
  12  24 4053.7791    1.3682  7.8535 10.9759  0.0018  0.1364   0.0175   0.3852    0.0584   0.0000   478.0297      -10.7568      -2.98571     -0.613437       3.45826       6.89656       21.5115      -17.7777       4.82731      0.729445       11.1529       2.97649     -0.813991     -0.391766      0.211182     -0.167915     0.0132848     0.0519659       17.7476       23.3247       24.5111       23.7944       21.6594       18.2093       14.3640       11.3382       7.91769       5.76104       3.76130       2.35703       1.40998      0.781329      0.398143      0.209017     0.0842748     0.0373890
  12  25 4194.8398    1.1520  9.5845 10.6251 -0.0010  0.1686   0.0135   0.4492    0.0562   0.0000   488.5916      -3.93048       13.1821      -42.3667       12.7428       51.0759      -20.2063       10.0705       21.7064       5.46456      -7.80565      -3.95886     -0.261812     -0.192294      0.334888     -0.217178     -0.158057   -0.00728485       21.7423       28.0040       30.0878       29.3297       26.7288       21.8613       18.1439       13.5569       10.1978       6.97673       4.65650       2.81684       1.75388      0.985720      0.523404      0.242316      0.115299     0.0465262
  13  10 2128.4768    0.6922  0.7146  9.9471 -0.0006  0.0341   0.0218   0.0733    0.0780   0.0000   431.3292      -6.21213       12.3164       7.49139      -1.36464       3.47377      -1.24288      -3.72033       2.43741     -0.803200      -2.47724     -0.552934      0.250286      0.147012    -0.0852578    -0.0380306     0.0796524    -0.0180327       3.91353       4.30805       4.83070       5.05571       4.62599       3.81172       3.32034       2.71102       2.04099       1.33933      0.964207      0.700512      0.401071      0.225880      0.123948     0.0702482     0.0382914     0.0171968
  13  11 2271.2192    0.9320  0.6825 10.4947 -0.0065  0.0299   0.0293   0.0672    0.0790   0.0000   445.0388       6.00492       11.5096      -3.00797      -4.20878      -6.59205       2.35971       3.27269      -1.88111      0.751590      0.617872      -1.19947      0.290481      0.623210      0.105779     0.0243164    -0.0270867    -0.0110698       3.37818       4.61985       4.21756       4.48026       4.02003       3.89281       2.97869       2.25765       1.75932       1.21127      0.941606      0.604549      0.408219      0.233232      0.121640     0.0702865     0.0305076     0.0135493
  13  12 2411.8894    1.3498  0.7137 10.8177 -0.0068  0.0313   0.0424   0.0693    0.1057   0.0000   439.7645       5.56382       10.9502       1.42872       1.92080      -6.67225      -5.84672      -5.54676      -2.60721      -2.71908      -1.36486     -0.340396     -0.627191     -0.186224     0.0268187     0.0360064     0.0281699     0.0104709       4.19032       5.08675       5.49976       5.53199       3.97169       4.06162       3.88851       2.82169       2.12217       1.58905      0.981242      0.560944      0.358231      0.208893      0.134312     0.0668779     0.0298277     0.0199679
  13  13 2551.6696    1.7241  0.9778 11.3593 -0.0047  0.0377   0.0486   0.0877    0.1477   0.0000   443.1963       7.60238       9.33561      -5.55999      -2.23966       7.83756      -3.21297      -2.59242      -1.20631      0.648124     -0.576796     -0.660400       1.12194     -0.191309     0.0627801     -0.104348     0.0100389    -0.0171721       4.65905       6.03209       6.29506       5.35843       5.33354       4.50172       4.20278       3.20475       2.54760       1.73677       1.13618      0.717910      0.441712      0.237766      0.137879     0.0720969     0.0342581     0.0155776
  13  14 2691.7788    2.3208  0.9953 11.7451 -0.0110  0.0351   0.0689   0.0917    0.1880   0.0000   435.2568       11.3849       9.79301       6.31185      -2.37569      0.352073       10.2492       1.76842       3.81084      -2.74713      -2.29841     0.0711089      0.239282     -0.454568    -0.0932103     0.0385515    -0.0142292    0.00937230       3.95001       5.30817       5.72084       5.10242       4.96798       4.46069       3.60317       2.94247       2.09217       1.64316      0.962027      0.744852      0.405781      0.240462      0.150589     0.0687171     0.0340222     0.0168143
  13  15 2832.2259    2.8287  0.7416 12.4166 -0.0145  0.0397   0.0978   0.0727    0.1559   0.0000   435.8604       15.3368       16.7797       4.11617       1.37212       4.83541       2.16973      -3.10562      -3.31122      -1.88756    -0.0667479      0.828507     -0.177974     -0.234789     -0.139509    -0.0809812     0.0224730    -0.0132687       5.01183       5.53669       6.73585       6.40845       5.61722       4.10287       4.67661       3.35114       2.36557       2.09013       1.14865      0.797981      0.479042      0.263271      0.143388     0.0756272     0.0504283     0.0184269
  13  16 2972.7659    3.3438  0.7740 12.9236 -0.0050  0.0315   0.0974   0.0709    0.1120   0.0000   437.7804       15.0676       8.69851      -3.73253       1.10260      -7.65534      -2.97110      -1.78411     -0.266103      -2.66026       2.15768      0.606081     -0.569586     -0.268122    -0.0301222    -0.0584242    -0.0189198     0.0229308       3.80522       4.87135       5.36117       4.54468       4.47092       4.11510       3.22886       2.75846       1.99443       1.48994      0.943667      0.643016      0.388900      0.195890      0.138900     0.0547559     0.0307765     0.0139424
  13  17 3112.6065    3.8454  0.8981 13.1826  0.0005  0.0337   0.1065   0.0759    0.1056   0.0000   441.7233       12.0029      0.676857      -2.43672      0.361419       10.8220       2.93707      -1.66162      -1.10660     -0.604305    0.00900423     -0.240528     -0.185538      0.124374     0.0596415     0.0247953    -0.0439033     0.0308176       3.76892       5.27605       4.79968       5.30524       4.53196       4.29253       3.24593       2.79360       2.09100       1.48576      0.975913      0.645829      0.401811      0.230213      0.140066     0.0662753     0.0345996     0.0154403
  13  18 3252.4550    3.3561  1.0930 13.1799 -0.0156  0.0435   0.0953   0.0956    0.0978   0.0000   442.2007       38.5437      -11.5588      0.606775      -2.15843       4.78178      -1.11596       7.58641      -4.33046       3.47480       3.35348       3.72297      -1.02304      0.220809      0.492368      0.270000    -0.0234733    -0.0318027       5.39868       6.94878       6.59704       6.55087       6.67154       5.47697       4.70619       3.42349       2.53430       1.93413       1.33452      0.945215      0.557923      0.319493      0.175297     0.0910997     0.0419927     0.0200596
  13  19 3392.4544    2.9844  1.7921 12.4480 -0.0038  0.0502   0.0637   0.1231    0.0852   0.0000   440.6309       17.7551       20.0823       19.9598       10.5622       4.12426      0.705214       3.48971       4.46585       1.20543      -3.23790       1.70442      0.311739     -0.151175     0.0257061     0.0975056    -0.0236300     0.0151852       6.37165       8.35708       8.24464       7.97457       7.16845       6.18875       6.00377       4.53134       3.63336       2.50489       1.67944       1.09291      0.603792      0.375455      0.200750      0.107147     0.0498596     0.0251628
  13  20 3532.6273    2.4766  2.4489 12.1184  0.0005  0.0711   0.0491   0.1476    0.0720   0.0000   463.1442       36.4612       6.91876       7.73635       15.4436       7.09044       2.34314      -5.07892      -4.34635       2.09836      0.473076     -0.696909     -0.845797      0.213846     0.0774197     -0.449799    -0.0273759     0.0223600       10.8752       15.2897       16.5366       15.6916       13.9571       10.9541       8.34094       6.04582       4.23181       2.90394       1.89736       1.21459      0.744806      0.446324      0.245629      0.131127     0.0616847     0.0287877
  13  21 3673.2213    2.0413  3.6998 11.3576 -0.0008  0.0754   0.0324   0.1877    0.0653   0.0000   458.7206       39.0133       6.34427      -22.6063      -12.3457       15.7875      0.589385       6.99370      -14.4235      -2.55233       1.81911       1.48118     -0.725918     -0.995860    -0.0808706    -0.0628975     -0.174728    -0.0144578       8.97387       11.4020       12.0783       11.9814       11.1745       9.08944       8.07930       6.19030       4.73336       3.35195       2.33308       1.57670      0.947642      0.577875      0.311652      0.172667     0.0825168     0.0401443
  13  22 3813.8079    1.7540  5.3891 10.9362 -0.0058  0.0942   0.0237   0.2493    0.0574   0.0000   448.6955       28.7651      -34.8676       29.9554       18.7411      -24.9999       2.77840       27.1234       3.38842      -9.80699       2.24145      0.342887      -2.22258      -1.42125     -0.969735      0.248032     0.0418560    -0.0357810       10.6041       14.4004       14.7144       15.1871       13.5181       11.9833       10.0693       7.58001       5.95351       4.27458       2.96203       1.98154       1.23048      0.731146      0.415933      0.210674      0.101904     0.0466349
  13  23 3954.3981    1.4496  6.7709 10.5930  0.0002  0.1135   0.0186   0.3059    0.0567   0.0000   474.8186       58.4989       17.3900       18.8249       26.6540      -4.35506       17.1668      -1.28343       1.48973      -8.18739      -1.57080      -1.47038      -2.21527     -0.944625      -1.14906     0.0258420      0.302662    -0.0526927       12.9723       16.8556       18.2978       17.2834       16.5122       13.9007       12.2253       9.37727       7.30945       5.11662       3.62744       2.30522       1.48360      0.895436      0.469636      0.269520      0.120413     0.0563936
  14   9 2017.0422    0.5722  0.6579 10.2752 -0.0133  0.0331   0.0190   0.0653    0.0777   0.0000   438.7664      -2.00509       14.1484       3.27260      -5.50803      -6.96207       1.77611      -1.11075      -1.72486       1.94223      -1.09984       1.48732      0.810808    -0.0210348     0.0802239    -0.0274196    0.00695702    -0.0159642       3.81469       4.36532       4.95381       4.80354       5.03158       4.12630       3.09406       2.90541       2.21001       1.56990       1.09109      0.706349      0.502392      0.277195      0.182919     0.0951615     0.0554758     0.0282178
  14  11 2305.7257    1.0589  0.7468 11.3936 -0.0076  0.0316   0.0323   0.0648    0.0751   0.0000   441.0290       7.71785       9.87060       15.4085      -1.04053      -7.41935      -2.72897      -1.95851      -1.21600      0.626763       1.81510     -0.965096     -0.695042    -0.0833615      0.131866     -0.230414    -0.0338952     0.0676056       3.43054       4.91065       4.94706       5.20940       4.73706       3.89857       3.33359       2.47743       2.04635       1.34512       1.08894      0.625790      0.418752      0.263525      0.152947     0.0962874     0.0428555     0.0234523
  14  15 2869.3024    3.1757  0.9554 12.4414 -0.0025  0.0396   0.0968   0.0844    0.3034   0.0000   437.0675       15.9951       14.1186       3.66447      -1.09743       6.67459      -2.00129       3.93871       2.53250      -2.24126     -0.126380      0.234242     -0.663380      0.171929     0.0179750     -0.204396     0.0228009     0.0241892       4.83071       6.01029       5.89061       5.53796       4.50872       4.72259       4.47436       3.63626       3.03796       2.25371       1.45697      0.918163      0.559531      0.341461      0.199620      0.109341     0.0558974     0.0270007
  14  18 3290.9701    3.5920  1.4853 13.0444 -0.0013  0.0464   0.0770   0.0939    0.1296   0.0000   437.4665       16.2708       4.36033       8.28233      -3.00699       1.40972      -2.77546      -1.08532       2.42142       1.70895      0.255683      0.413222      0.658100     0.0573861     -0.395081     0.0785444     0.0569776     0.0282846       4.71260       6.33939       6.89990       6.83544       6.07404       5.66691       4.65374       3.27029       3.07722       2.07668       1.38484       1.01570      0.635214      0.375102      0.245248      0.125879     0.0669058     0.0322674
  14  19 3431.6729    3.0119  2.1012 13.1140 -0.0069  0.0556   0.0602   0.1310    0.0778   0.0000   429.2126       7.80866       12.8417       11.3685      0.888679      -7.39559       1.55844      -1.13471      -9.89407      -2.99788     -0.303741      -2.59077      0.360115     0.0563201      0.312963      0.345858      0.129615     0.0150919       6.73151       9.10632       9.86621       9.69885       8.92997       7.51191       6.46391       4.39714       3.64096       2.47398       1.78978       1.17635      0.836166      0.457238      0.292896      0.151014     0.0807926     0.0405829
  14  20 3572.2536    2.5997  3.3533 12.3156 -0.0007  0.0648   0.0408   0.1665    0.0720   0.0000   437.3022       35.4231       6.18664       8.87256      -8.72504       1.76257      0.711942      -5.79285       10.9621       2.87671      0.727848      -2.27488      0.281359      -1.32386     0.0607560      0.209578      0.110725     -0.107396       7.17690       9.32670       9.82888       9.80838       9.32184       8.21906       6.99084       5.49293       4.23773       3.16307       2.22576       1.59623      0.974216      0.637817      0.374571      0.202613      0.102906     0.0515058
  14  21 3713.3267    2.0813  4.4588 11.9337 -0.0015  0.0810   0.0288   0.2030    0.0623   0.0000   437.0148      -4.98916      -30.0479       7.66785       13.2545       24.0395     0.0725704       11.7769      -5.53199      -6.08807       2.33506      -1.91892     -0.531866     -0.133788      0.610251     -0.310690     -0.370461     0.0931370       8.92967       11.6992       12.6627       12.3141       11.5550       10.2998       8.64090       6.96588       5.36136       3.91202       2.79308       1.91201       1.25444      0.754440      0.451075      0.248574      0.125750     0.0653677
  14  22 3854.3320    1.7770  5.7031 11.6165 -0.0009  0.0964   0.0223   0.2527    0.0562   0.0000   452.5072       29.8985      -1.35073      -26.5156       32.8735      -6.31124      -15.8106      -1.65066       4.63429       8.28868       2.39143      -4.78022      -3.02899     -0.366847      0.580358      0.363292     -0.304294     -0.135071       11.2136       14.1755       16.0389       15.4516       14.3719       12.1073       10.7332       8.45842       6.43881       4.86744       3.38368       2.26247       1.42275      0.909742      0.531981      0.284153      0.156740     0.0755598
  14  23 3995.3478    1.4902  8.0145 11.1550 -0.0027  0.1273   0.0166   0.3285    0.0578   0.0000   420.3285       61.6542      -3.50853    -0.0500935      -4.07382      -15.3831      -6.54911       5.33596       14.3897      -2.74409      -10.6165     -0.272237       3.80981     -0.981163      -1.23364     -0.522275     0.0967608    0.00774044       14.0538       18.4688       19.1675       18.6149       18.2928       15.9561       13.8762       10.9029       8.97331       6.20058       4.65559       3.24908       2.04681       1.28088      0.722504      0.399656      0.202101      0.105934
  14  24 4137.0776    1.2490 10.1831 10.9050 -0.0018  0.1533   0.0129   0.4207    0.0514   0.0000   440.7555       15.3927       44.6917       42.9119      -21.3171      -22.2648       3.22071       9.33896       15.3887      -8.26615      0.671372       4.22664       1.42353       3.76664       1.58360      -1.13463     -0.321525      0.165362       16.3132       22.3303       23.2316       23.4329       21.8900       19.1825       16.5413       13.1495       10.7724       7.70153       5.60808       3.79189       2.38909       1.51548      0.883760      0.494022      0.241661      0.125617
  15  10 2195.8504    0.8433  0.7432 10.5883 -0.0013  0.0325   0.0237   0.0657    0.0745   0.0000   440.4567      -3.23939       18.1108       5.95969      -5.51172      -2.05476      -1.69814       3.26342      -1.53612      0.920199      -2.69088      0.598287      0.573694     -0.304782      0.173563     0.0434841     0.0625099    -0.0658823       3.35496       4.84948       4.21959       5.10001       4.28707       4.31710       3.38194       3.24508       1.93865       1.67157       1.08184      0.936333      0.627583      0.394502      0.220929      0.117582     0.0667905     0.0364959
  15  11 2339.4863    1.1511  0.8148 11.0368 -0.0020  0.0350   0.0309   0.0637    0.0883   0.0000   435.0402       3.43806       12.3148       4.19664       3.21308       3.47290      -5.49165       4.83708       2.71176       3.09072       1.66664      -1.15895     -0.890410     0.0119961      0.116898    -0.0432537    0.00227467    -0.0217574       3.88377       5.03276       5.34489       5.37784       4.91246       4.04551       3.80656       3.07225       2.34172       1.95126       1.26190      0.849736      0.563161      0.359432      0.210035      0.122583     0.0697199     0.0378261
  15  13 2622.3613    1.9885  0.8941 12.3389 -0.0055  0.0368   0.0513   0.0753    0.0828   0.0000   434.6680     -0.217923       7.93807       3.42827      -8.28958       6.62657      -2.82538      -1.18029      0.413689      -1.44235       1.32085     -0.159733     -0.573052      0.110494     -0.156837     0.0162597    -0.0474222    -0.0261546       4.53808       5.49906       5.56966       5.54276       4.76213       3.80210       3.91700       3.67409       2.73731       2.09254       1.41870       1.00489      0.589052      0.365845      0.186879      0.122492     0.0663359     0.0350198
  15  14 2764.1894    2.5730  0.8706 12.6735 -0.0018  0.0318   0.0675   0.0732    0.1008   0.0000   436.6383       9.16699       17.5226       4.89156      -5.94129      -3.06049     -0.563811      -2.43040      -2.59535      0.985671     -0.976031     -0.195499      0.855225     0.0774259    -0.0571920    -0.0597959     0.0444487    -0.0227154       3.25881       4.27759       4.03310       3.81769       4.32425       3.61754       3.47619       2.63333       2.12143       1.52749       1.11069      0.894506      0.604533      0.385779      0.219217      0.128334     0.0661001     0.0337136
  15  15 2905.8801    3.2832  0.8217 12.9463 -0.0116  0.0304   0.0961   0.0655    0.1534   0.0000   443.3613       18.0342       12.1703       8.16407       4.91720     -0.174378       2.77264      -2.75696       1.67975     -0.584079      0.926060     -0.210886      0.639406      0.419557     0.0468098     -0.341477     0.0759622    -0.0341790       3.32047       4.60784       4.55381       4.54371       4.32644       3.85457       3.47903       2.60279       2.09513       1.47465       1.08215      0.794662      0.531651      0.325908      0.199113      0.114560     0.0582202     0.0278337
  15  16 3047.1724    3.9163  0.9531 13.4022  0.0006  0.0317   0.1100   0.0794    0.1550   0.0000   440.0343       10.5133       7.87478       4.45465      -10.1332      -1.14085       3.60418      0.868384       1.77742      -1.57856     -0.224402     -0.409357      0.197429     -0.452570     -0.201067      0.415087     0.0907031    -0.0592455       3.68899       4.82972       4.75890       4.66844       4.24175       3.90254       3.49531       2.95386       2.33748       1.76017       1.23015      0.871882      0.553861      0.362951      0.205165      0.127753     0.0634229     0.0360536
  15  17 3188.1025    3.8830  1.0042 13.5203  0.0088  0.0410   0.1135   0.0796    0.1599   0.0000   440.2310       12.4271       10.4644       6.49874      -10.6560     -0.752901      -4.63750       7.47600       1.08048      -5.86616      0.531965     -0.576001      0.247046     -0.343715     -0.498960     -0.169874      0.149826    0.00160717       4.30114       5.95256       6.10189       6.20454       6.60483       4.92000       3.97125       4.01136       2.73159       2.23517       1.32624       1.01260      0.633646      0.443332      0.304946      0.147627     0.0911975     0.0547373
  15  18 3329.0120    3.2032  1.7592 13.0983 -0.0113  0.0498   0.0715   0.1159    0.1150   0.0000   437.4388     -0.183270      -1.76060       9.52884       8.29064    -0.0432625     -0.519164       7.77874       4.42326      -7.89107      -3.83730      0.813409     -0.446001     -0.207772      0.304986     0.0678305     0.0767243     0.0230570       5.28000       7.23021       7.50634       6.97083       7.08569       6.06649       5.20053       4.39243       3.29341       2.68181       1.82068       1.25848      0.809914      0.529400      0.303345      0.190479     0.0995287     0.0526624
  15  19 3470.1208    2.7636  2.2160 12.7475  0.0013  0.0541   0.0515   0.1317    0.0817   0.0000   431.7908       7.20657     -0.850305       10.6754       6.33200       2.46657       1.41832      -1.02953      -4.14942     -0.424553       2.84850      0.433009      0.366609      0.177309     -0.275807      0.202804    -0.0401644    -0.0733352       5.46444       7.45820       8.13680       8.12209       7.52774       6.82685       5.43585       4.71937       3.52670       2.76727       1.87065       1.42242      0.912038      0.609627      0.346475      0.221428      0.110545     0.0587022
  15  21 3752.7796    2.0114  4.8785 11.6029 -0.0015  0.0868   0.0260   0.2104    0.0601   0.0000   428.8179       10.0117      -17.0242       3.68135      -2.91953       6.66923      -4.98873      -4.67523      -1.90407      -12.2036      0.792081       4.38606      -2.92133      0.676052      0.227266      0.428587      0.291429    0.00481045       10.3165       13.8723       15.4952       15.5425       14.3832       12.1168       9.90948       7.95222       5.84981       4.42020       3.01576       2.18204       1.45826      0.917216      0.554520      0.332836      0.180664     0.0950099
  15  22 3894.3877    1.5622  6.9067 11.2689 -0.0044  0.1031   0.0184   0.2938    0.0501   0.0000   441.8930       14.8367       37.9734       4.60972       6.38179      -7.56993      -11.6771      -10.3588      -7.96447       1.92435      -1.09907       6.12650      0.876665       1.45920     -0.956361      0.965547    -0.0848124      0.171867       11.0006       13.9787       15.5021       15.3319       14.3376       12.9234       11.1955       9.15963       7.23514       5.60282       4.09891       2.76200       1.86379       1.21308      0.743886      0.435695      0.238052      0.128567
  15  23 4035.9269    1.3564  8.0728 11.0071 -0.0022  0.1279   0.0158   0.3309    0.0506   0.0000   433.9944       23.2598       30.2335      -41.8483      -11.9207       23.1729       10.9313      -6.89600       2.05442      -2.76469       1.75892      -1.62826      -6.43267      0.959761     -0.862602      0.124936     0.0927076    -0.0216651       13.6394       18.8054       20.1331       20.2574       18.6310       16.8686       13.9232       11.3483       8.81554       6.83820       4.75874       3.41006       2.27049       1.44689      0.893385      0.504736      0.278501      0.144378
  15  24 4177.5552    1.1328 11.0009 10.6179 -0.0033  0.1605   0.0118   0.4473    0.0488   0.0000   457.8070       62.5074      -8.20476      0.445690       56.4642       15.3168       4.52311      -40.2436       27.7851       27.1227       2.82294      -2.88694      0.344012      0.253462       2.35244      0.769294      -1.09427     -0.537564       17.1328       21.9286       24.4720       23.8917       22.5422       19.8917       17.4819       14.0929       11.4411       8.66555       6.15002       4.42748       2.89338       1.87660       1.18056      0.679174      0.373347      0.202471
  16   8 1933.1874    0.4711  0.3733  9.5148 -0.0037  0.0253   0.0187   0.0461    0.0548   0.0000   440.6140       1.80698       12.2662       2.13090      0.163265       4.23050     -0.420803      -1.03885      -2.41201      0.133626     -0.402016      0.163890      0.131862     -0.402305      0.117201      0.273642    -0.0717628   -0.00296865       3.11319       3.00104       4.35254       3.17273       2.91068       3.67948       2.42787       2.04596       2.32552       1.68918       1.05315      0.817864      0.511109      0.248249      0.213438      0.121905     0.0744430     0.0439252
  16   9 2081.6355    0.5903  0.5563 10.0348 -0.0177  0.0285   0.0198   0.0569    0.0642   0.0000   433.1072       4.36753       18.3747      -1.94831      -1.83895       4.39722       2.23877      -2.94143       1.16912       2.19661      0.200384     -0.244322      0.110202      0.528602      0.121930    -0.0713559     0.0740786      0.119926       2.42614       3.44369       3.49026       3.68489       3.68893       3.00250       2.86121       2.17158       1.86922       1.36028       1.12367      0.633198      0.526964      0.355723      0.220834      0.117462     0.0775496     0.0470370
  16  10 2228.4019    0.9156  0.6900 10.2064 -0.0035  0.0265   0.0250   0.0601    0.0901   0.0000   439.6746       2.86630       17.5690      -1.55985      -3.99109       4.40251     0.0684576      -4.65201     -0.597295      0.481629     -0.704708       1.35024      0.137324      0.216762     0.0424267     -0.147978      0.123503     0.0662552       2.49875       3.20268       3.33117       3.42660       3.46235       2.95714       2.54523       2.03676       1.60378       1.41698      0.944116      0.691690      0.447195      0.314033      0.198560      0.124830     0.0780832     0.0445268
  16  11 2372.7228    1.1628  0.7494 11.0309 -0.0057  0.0307   0.0315   0.0636    0.0709   0.0000   445.2631      -5.28486       5.60518       8.48731      -3.38015       11.2170       5.29058      -2.49647       2.84114       2.42436     -0.866127      0.728259     -0.374798      0.228553   -0.00357666     -0.112463     0.0332735     0.0760312       3.15215       3.23780       3.91627       4.71362       3.80802       2.98664       3.33985       2.83775       1.87917       1.40076       1.31254      0.881115      0.523872      0.350215      0.261637      0.161811     0.0901445     0.0451821
  16  12 2515.0073    1.4987  0.8537 11.7168 -0.0017  0.0352   0.0400   0.0816    0.0681   0.0000   437.9486       3.81010       15.5298      -1.00575      -17.0459       1.49567      0.375011       2.17484      0.398147     -0.530063     -0.640918      -1.51857     -0.659956      0.642264     -0.346228    -0.0621341      0.137085    -0.0229263       3.58711       4.62664       5.06793       4.61572       4.09739       3.89090       3.46910       2.94566       2.75510       2.13733       1.44583       1.02682      0.715523      0.414110      0.293489      0.147016     0.0894009     0.0533006
  16  13 2656.9993    2.0138  0.8425 12.0013  0.0012  0.0327   0.0539   0.0711    0.0796   0.0000   439.0837       8.14728       11.6300       3.66302      0.344690       5.26491     -0.549886      -1.20725      -1.89836       5.90642     -0.224372     0.0720714     -0.721353    -0.0910646      0.370249    -0.0707933    -0.0414896    -0.0183371       3.21113       3.71617       3.89721       4.63036       4.26996       3.16478       3.40844       3.09589       2.35087       1.65786       1.44887       1.12166      0.727867      0.340981      0.277743      0.221944      0.126306     0.0587926
  16  17 3225.0184    3.3945  1.2071 13.0751  0.0024  0.0390   0.0910   0.0925    0.1350   0.0000   439.3068       10.2270       11.2387       2.02194       6.00504      -8.49596      -5.00670       5.73647       4.25657      0.470802      -5.26724     -0.308345      0.233533     -0.148396     -0.392854    -0.0272897     -0.154511     0.0503997       3.71859       4.89624       5.04392       5.01152       4.70419       4.26255       3.96417       3.36523       2.73331       2.15010       1.59179       1.16156      0.782019      0.527933      0.336547      0.197752      0.109575     0.0655236
  16  18 3366.4043    3.2040  1.6224 12.6625  0.0030  0.0440   0.0710   0.1134    0.1223   0.0000   449.4164       11.9140      -5.86957       12.3975       8.22072     -0.654563      -1.59020       4.37476       1.93099       1.17165      -1.99048      -1.43096      0.183423      0.546045    -0.0232030    -0.0577587     0.0905878    -0.0185281       4.40745       6.00445       6.73824       6.32004       6.50691       5.32890       4.74810       3.80944       2.85802       2.19902       1.62200       1.18044      0.859406      0.535890      0.350647      0.222285      0.117952     0.0672862
  16  19 3507.9548    2.6287  2.7723 11.9884 -0.0058  0.0572   0.0438   0.1441    0.0836   0.0000   441.5488       32.9422       16.5186      -13.4833       10.2920    -0.0339394       5.24330      -4.60065      -2.37552     -0.993166      -4.61419       1.54956      -1.83564     -0.586300     -0.399507    -0.0226059     0.0187427    -0.0889235       5.75654       7.69986       8.67005       8.33660       8.04985       6.83151       6.26216       5.01118       3.90428       3.14285       2.23681       1.58623       1.14641      0.733414      0.478151      0.292300      0.153075     0.0918418
  16  20 3649.8657    2.1662  3.7455 11.6295  0.0017  0.0681   0.0324   0.1787    0.0641   0.0000   429.9490       18.7368       22.0652       10.6077      -14.8050       1.56146       5.66486      -8.77802      -5.76316       4.92050     -0.195068      -4.62747      -1.05533     -0.350320      0.249713      0.225069     0.0998948     0.0178442       6.47226       8.49066       9.63850       9.14068       8.98445       8.03389       7.10828       5.85067       4.57587       3.62366       2.75661       1.93270       1.35396      0.945069      0.569419      0.358857      0.203970      0.107596
  16  21 3791.7804    1.8435  5.0375 11.1816 -0.0006  0.0804   0.0241   0.2226    0.0550   0.0000   442.7319       12.7367      -20.0911       14.9001      -7.90671      -24.3224      0.808542       8.34918       12.0520      -1.98346     -0.147202      -2.33550      0.805069     -0.605601   -0.00664736      0.355322    -0.0329519    -0.0744712       7.70032       9.58189       10.8471       10.8319       10.3400       9.04809       8.43396       6.77648       5.53955       4.17036       3.25619       2.35374       1.62392       1.09418      0.705834      0.442871      0.244201      0.133037
  16  22 3933.7137    1.4969  6.9796 10.7061 -0.0013  0.1033   0.0180   0.2811    0.0513   0.0000   431.0068       48.1740      -5.62492       16.6388       8.38245       6.26085      -12.7287      -22.1817       15.9412       10.2714      -3.08122      -3.66386       3.51527      0.546445      0.670393      -1.12557    -0.0491025      0.394666       10.0399       12.8794       14.0520       13.7825       13.4019       12.0813       10.7682       9.10450       7.17574       5.80003       4.20961       3.08420       2.12599       1.42300      0.905081      0.562002      0.309669      0.178685
  16  23 4075.5582    1.2262  9.1060 10.3161 -0.0014  0.1294   0.0140   0.3623    0.0514   0.0000   417.0580       21.4010       27.4117       46.5721      -12.8620      -16.3110       39.8497      -11.8759      -2.31015       5.36811       4.09939      -4.91196       1.31807   -0.00704962      -2.07541      -1.27708      0.395890      0.673580       12.4514       16.3031       17.8437       17.7998       16.8005       15.6164       13.6507       11.2104       9.31545       6.99356       5.29265       3.88408       2.72303       1.82919       1.16152      0.711525      0.392503      0.219795
  16  25 4360.1311    0.8103 11.6608 10.0245  0.0005  0.1898   0.0103   0.5170    0.0444   0.0000   440.2476       22.2096       25.5065       22.1540       81.5213       1.95041       8.24175       18.7006       24.0402      -2.89269      0.265544       20.0875      -4.08584      -3.65884       1.86729      0.724943      0.208380     -0.212776       18.6751       23.5372       25.9389       25.5500       24.2286       22.7137       20.3299       16.4162       13.3075       10.4801       7.88555       5.74700       4.03414       2.70129       1.74491       1.05738      0.605518      0.334606
  16  26 4503.1014    0.6948 13.5931  9.7691 -0.0017  0.2250   0.0078   0.6148    0.0406   0.0000   407.7543       39.6401       22.8765       8.23295       25.5329      -9.13664      -68.7973       5.38666      -8.30306      -11.9266      -11.0185       2.94429      -8.18775       4.54865       2.00131      -2.06888      -1.47631      0.750300       21.3348       28.1473       31.0124       30.3582       29.9197       26.5966       23.5380       19.4954       15.6011       12.4654       9.24987       6.70782       4.67055       3.16043       2.01518       1.24597      0.704176      0.391845
  17   6 1656.9319    0.2386  0.5392  9.6273 -0.0055  0.0463   0.0103   0.0771    0.0477   0.0000   438.7226       1.04526       10.7228      -8.45272     -0.527330       1.87605      -4.31894      -3.05157       1.45845     -0.485338     -0.651662      -1.38645      0.699244     0.0886271     -0.841969      0.268784      0.279115     -0.154056       4.35097       5.46359       6.70167       7.01389       5.82216       5.78862       4.66492       3.14731       2.74020       2.21806       1.39748       1.28006      0.796883      0.490633      0.393192      0.285167      0.131559     0.0909857
  17   8 1963.2813    0.4781  0.6363 10.0567 -0.0084  0.0320   0.0144   0.0616    0.0589   0.0000   434.5270      0.734695       16.3653       1.35132       5.05390       6.60299      0.226839      0.294295      -5.73240       1.52562      -2.04412       1.94048     -0.679586      0.186698    -0.0895672     -0.247124     -0.249306    -0.0427337       3.28336       3.66988       3.94156       4.23595       3.83581       3.53390       3.42792       2.69694       1.97464       1.56304       1.18108      0.917492      0.653074      0.511054      0.356516      0.207861      0.107233     0.0672738
  17   9 2113.0518    0.6636  0.5274 10.6120 -0.0039  0.0278   0.0209   0.0518    0.0560   0.0000   442.4601      -3.56806       17.4405       6.23336       3.56117     -0.507400       2.54211       3.27293       3.24673      -1.65140      0.770462      0.883433     0.0236936     -0.423861     -0.365948      0.326143    -0.0399186     0.0210249       3.10162       3.98634       3.95287       3.59021       2.96089       3.03593       2.99063       2.86547       2.44454       1.93543       1.43186       1.01831      0.699032      0.413773      0.274051      0.159276     0.0877782     0.0534786
  17  10 2260.3088    1.0013  0.9486 10.7695 -0.0064  0.0377   0.0256   0.0773    0.1019   0.0000   438.7335       2.87688       7.82411      -2.60725       2.93367      0.365651       1.40399      -1.28858     -0.801002      -3.68595       3.13666     -0.178410      -1.18208      0.439374    -0.0632957      0.255207     -0.195155     0.0948085       2.76020       4.42387       4.32157       4.39369       4.61465       3.71698       3.77555       2.67787       2.47704       1.77313       1.43093       1.11026      0.716417      0.576962      0.301853      0.224366      0.120435     0.0708683
  17  11 2405.1441    1.3220  1.0246 11.5151 -0.0059  0.0334   0.0324   0.0836    0.0857   0.0000   438.2386      -12.2293       14.2830       9.17165       2.87806      -4.74769      -4.87413      -7.10940      -2.49197      -2.24696      -1.50469     -0.589629      0.432487      0.522878    -0.0823090    -0.0356885     0.0147603     0.0100209       3.15056       4.18922       4.49961       4.34334       4.46869       4.10705       3.38306       2.83369       2.22415       1.68269       1.33128      0.917911      0.664568      0.473191      0.304206      0.193130      0.112575     0.0660013
  17  14 2834.4339    2.7356  0.8665 13.1363 -0.0070  0.0303   0.0682   0.0676    0.0726   0.0000   437.7835       6.04878       16.0177       6.19706      -6.26770       7.41701       7.46590      -2.26357       2.17128      -2.66607     -0.785313     -0.983747     -0.681223     -0.280629      0.692571    -0.0561668     -0.101934    -0.0131363       3.04679       4.06263       4.34705       4.33647       3.91324       3.97963       3.61870       2.72325       2.07476       1.50538       1.11025      0.885470      0.675907      0.497256      0.325202      0.193766      0.111638     0.0652093
  17  15 2977.3382    3.3992  0.7926 13.5006 -0.0083  0.0296   0.0896   0.0645    0.0823   0.0000   441.8194       9.58144       18.6423       6.09645     -0.302301       3.86904     -0.418921       1.81889      -2.70838      -2.30477       3.06040       1.45436       1.31730     -0.440771      0.192281      0.163337     0.0368216     0.0870463       3.20602       4.34948       4.65368       5.02168       4.58014       4.03716       3.36660       2.74757       2.06353       1.63258       1.24272      0.907381      0.564049      0.363460      0.237396      0.169640      0.102137     0.0593694
  17  16 3119.5198    3.9458  0.9769 13.3958 -0.0025  0.0289   0.0941   0.0716    0.1213   0.0000   439.9639       15.3200       11.5505       5.00770      -3.04562       11.3217     -0.529759      0.960013      0.690343      -2.31172       1.46193     -0.732497      0.847657     0.0997294     0.0777631     -0.130038    -0.0338973     0.0326015       2.62346       3.47553       3.49388       3.58396       3.57691       3.22710       3.01048       2.35942       2.03854       1.48467       1.29207      0.828195      0.653898      0.425307      0.282799      0.174364      0.109107     0.0623897
  17  17 3261.5475    3.4706  1.5840 13.1832 -0.0076  0.0424   0.0769   0.1076    0.1320   0.0000   434.6715       21.7322       17.6373       9.44855       2.48344      -3.86384      -7.22173      0.183809       1.75908      -3.71191       1.94019      -1.30684     -0.669105      -1.11867     -0.479845     -0.250740     -0.261498     0.0125281       4.39940       5.64091       6.08280       6.22557       5.83273       4.96672       4.61422       3.83770       3.20649       2.50633       1.81031       1.30575      0.913217      0.595587      0.382387      0.250795      0.140870     0.0829015
  17  18 3403.5840    3.2414  1.7958 12.8953 -0.0084  0.0484   0.0684   0.1065    0.1388   0.0000   442.4374       5.53809       23.0021       12.1117       8.37574       3.78074      -4.19288      -6.45441     -0.839227      -2.01996     -0.920658    -0.0349075     -0.656502     -0.815237      0.496093     -0.444679      0.111362     0.0387408       4.94956       6.65096       6.61095       6.13813       5.63941       5.12004       5.06768       4.50017       4.12660       3.11003       2.38210       1.68722       1.14348      0.748872      0.443305      0.283566      0.175269     0.0979291
  17  19 3545.6487    2.6333  3.0601 12.3466 -0.0085  0.0610   0.0425   0.1586    0.0877   0.0000   434.7143       27.4180       13.5700       1.01617      0.526512      -16.2230      -8.42931       7.43832      -5.59192      -13.8325       1.87300       1.58444      0.454852      -1.62776      0.333366      0.298012     -0.129152      0.209401       5.43993       7.24900       8.00323       7.64434       7.98030       6.75593       6.27971       5.06152       4.26073       3.40212       2.46774       1.90619       1.25889      0.898458      0.620965      0.356013      0.220451      0.130629
  17  20 3687.9002    2.1855  4.4864 11.7196 -0.0016  0.0713   0.0269   0.1882    0.0655   0.0000   447.1902       20.6541       5.51877       15.8655      -9.03459      -5.56815      -11.0675      -3.79847      -6.40572      -2.81855       5.03543      -1.69921      -1.10074    -0.0544484     -0.419891      0.442158      0.198929     -0.194210       6.49502       8.35672       9.31271       9.27308       9.00521       8.31646       7.23265       6.17484       5.01635       3.95887       3.09055       2.27619       1.55809       1.08406      0.716910      0.455180      0.273694      0.158803
  17  22 3972.6505    1.4673  7.5153 11.1182 -0.0008  0.1080   0.0155   0.2889    0.0474   0.0000   443.5258       39.9353      -7.49685      0.855215       25.9744       1.84078      -26.0944       14.4195       1.24315      -7.02044       2.59166      -2.87343       1.34893      -1.04864     -0.895681     -0.555565     -0.672572     -0.191578       9.61189       12.6220       13.7205       13.7315       13.2163       12.3737       10.8833       9.35621       7.65465       5.89384       4.61153       3.35038       2.49772       1.67306       1.08742      0.705005      0.415365      0.232783
  18   7 1839.9902    0.3927  0.4569  9.9231 -0.0028  0.0376   0.0130   0.0465    0.0528   0.0000   439.4624      -1.77073       11.9890      -4.08750      -1.25721       7.00397       2.72162      0.911493      -1.09370     -0.215009      0.665728     -0.929714     -0.733879     -0.175349      0.283170     0.0232307     -0.218064    -0.0959164       3.07916       5.35585       4.91415       6.20890       4.90096       5.15429       3.91913       3.31603       2.33137       1.95028       1.41807       1.00269      0.715469      0.459397      0.328654      0.181688      0.137631     0.0676386
  18   8 1992.8240    0.5096  0.6263 10.0280 -0.0071  0.0301   0.0147   0.0571    0.0618   0.0000   441.6167     -0.454805       15.3997       1.85179      -7.72806      -1.24697      -1.59832      -3.15068     -0.528069      -2.77521       2.64604      0.354413     -0.731773      0.284401    -0.0451208      0.235879    -0.0642346     0.0950245       2.76260       3.50522       3.85767       4.11419       3.85259       3.53668       2.73123       2.44310       2.18081       1.60326       1.17594      0.902120      0.689353      0.455489      0.288776      0.179488      0.114894     0.0900758
  18   9 2143.7371    0.7534  0.6544 10.5516 -0.0063  0.0261   0.0210   0.0606    0.0640   0.0000   437.1975       4.41130       14.9165       2.76697      -1.73083     -0.268390       2.36228      -2.80236    -0.0155973      0.929698       1.16784      0.888249      -1.03789     0.0524493      0.284125     0.0333154     -0.189142      0.117861       2.28594       3.16233       3.40889       3.77304       3.47339       2.75074       2.82341       2.12535       1.82792       1.23112       1.14146      0.764796      0.532270      0.378625      0.261955      0.175463     0.0988793     0.0620703
  18  10 2291.5728    0.9847  0.7217 11.2881 -0.0128  0.0284   0.0283   0.0639    0.0715   0.0000   434.6907      -6.68303       11.1325       1.98547     -0.454593      -3.05216      -5.83966       4.49260      0.993048      -3.28060     -0.282614     -0.232357     -0.256858     -0.275185      0.261794     -0.275291    -0.0729519     -0.205404       2.75340       3.61853       3.69746       3.92390       4.10905       3.50235       3.06071       2.36400       2.00456       1.64688       1.15446      0.854250      0.604238      0.444848      0.301918      0.200494      0.119728     0.0699160
  18  11 2436.8290    1.3765  0.9032 11.6715 -0.0065  0.0298   0.0354   0.0746    0.0929   0.0000   436.7685       4.59358       12.0861       5.35753      -1.17178      -8.36857       2.20152     0.0512514       4.38747       1.54912       1.51313       1.24193    -0.0841238     -0.416165     -0.555836     0.0602610      0.202109    -0.0595005       2.64692       3.19134       3.67533       3.57766       3.49635       3.60193       3.05937       2.45288       2.22258       1.73355       1.23220       1.11253      0.686778      0.483978      0.358401      0.209598      0.140035     0.0793353
  18  12 2580.9003    1.7014  0.8357 12.2810 -0.0054  0.0309   0.0439   0.0688    0.0691   0.0000   440.6014       5.53471       14.5546      -1.09219      -2.56141      -5.91740       4.82893      -4.13591       1.41637      -1.95470      0.765141      0.821650      -1.26460      0.928893    -0.0222146    -0.0709308    -0.0603474    -0.0482620       3.55102       4.82585       5.56519       5.56811       5.40636       4.76385       4.06642       3.27721       2.41918       1.69526       1.19285      0.883918      0.690597      0.491503      0.332613      0.208377      0.133939     0.0723393
  18  13 2724.8073    2.2663  0.8634 12.7769  0.0011  0.0320   0.0549   0.0682    0.0767   0.0000   438.2346       6.59256       17.3607       3.75593      -9.97343      -10.1772     -0.844540       1.64440      -1.03008      -1.95561     -0.639942      0.780269     -0.381928     -0.892704      0.183716      0.256013     -0.215115    -0.0309200       2.77685       3.34369       3.79941       3.73816       3.46473       3.35395       3.01858       2.26021       2.04565       1.68195       1.28884      0.941338      0.694095      0.505878      0.309143      0.211570      0.153022     0.0850373
  18  14 2868.7453    3.0316  0.7090 13.2861 -0.0042  0.0267   0.0756   0.0613    0.0712   0.0000   434.2981       10.2892       12.1028       5.08332       1.46415      -2.40823      0.749336      -4.03257      -1.75759      -1.10922       2.19953      -1.27303     -0.217635      0.337439     0.0680950     0.0725698     -0.103620      0.102888       3.02832       3.53734       3.69399       3.76274       4.26973       4.15227       3.13838       2.24375       1.84098       1.66533       1.48966       1.01790      0.614323      0.375023      0.301093      0.238487      0.161844     0.0867016
  18  16 3155.0160    3.4915  1.1170 13.7084 -0.0095  0.0313   0.0793   0.0872    0.0858   0.0000   443.3350       13.2640       13.9005       4.23009      -6.67356       4.47653       3.50109      -3.84414      -5.26931       1.08798     -0.718134      0.448725     -0.131470     -0.740466     -0.206180     -0.140083      0.389914     -0.150613       2.80647       3.81450       4.17588       4.24149       4.02317       3.73269       3.13767       2.72650       2.29136       1.72424       1.33971       1.02180      0.682101      0.499259      0.322992      0.205685      0.134599     0.0825028
  18  17 3297.5498    3.3228  1.5295 13.3887 -0.0039  0.0420   0.0689   0.1009    0.0951   0.0000   441.9830       1.51935       10.9926       8.48622      -1.43546      -10.2702      -1.25123       4.83720      -1.84444      -1.68341       1.27429       2.57259   -0.00448129      -1.70009      0.160606      0.182398    -0.0329143     0.0330205       3.69958       5.19268       5.52658       5.21812       5.27569       4.52298       4.15387       3.75953       2.96487       2.40731       1.85440       1.35081      0.972970      0.657182      0.431877      0.280636      0.162870      0.103952
  18  18 3440.1357    2.8357  2.2459 12.6032 -0.0033  0.0490   0.0501   0.1204    0.1031   0.0000   442.5798       16.6703       5.54049       6.09814      -5.05408       9.79268       1.92275      -4.99680      -6.28862       7.58898       3.07657      0.387957      0.973921      -1.21317    -0.0256102     -0.171806     0.0582236      0.283315       4.59297       6.17845       6.61285       6.49738       6.21986       5.35913       5.09808       4.37601       3.73316       3.23441       2.39549       1.72861       1.22344      0.800430      0.536170      0.354899      0.200212      0.127823
  18  19 3582.7908    2.4900  3.8279 12.0302 -0.0024  0.0637   0.0330   0.1630    0.0756   0.0000   439.1322      -4.65526       1.97574       6.58085     -0.438583      -11.9690       9.89696      -6.04216      -4.53333     -0.479572     -0.240429      -1.18799      0.935538       1.12895    -0.0459283      0.412185     -0.490089      0.138239       6.03796       7.66736       7.97584       8.44267       8.38274       7.86009       6.63075       5.30827       4.60916       3.75851       2.88280       2.07695       1.47787       1.08264      0.726479      0.480960      0.305183      0.188662
  18  20 3725.3191    1.9835  4.7031 11.6533 -0.0026  0.0756   0.0248   0.1998    0.0656   0.0000   456.4193       22.4326       9.69045      -9.04989      -12.6850     -0.695184      0.609743      -11.7485       4.15527      -9.29137      -3.71485      -4.82835       2.58163       1.17313    -0.0916399     -0.531837     -0.169547     0.0124932       6.63899       8.56295       9.67239       9.77854       9.28665       8.48107       7.83580       6.30617       5.34698       4.25403       3.43928       2.44446       1.77942       1.26440      0.827779      0.553333      0.347667      0.209083
  18  22 4011.1992    1.3833  8.9775 10.9292  0.0002  0.1167   0.0135   0.3273    0.0449   0.0000   465.5951       43.4080       22.6967      -73.4126       2.45430       11.9013      -14.7998      -13.8256       6.32758      -2.06676       2.50127       1.23525       2.99455      0.428042       3.04943      -1.23566      0.706075      0.614409       10.5251       14.3895       15.7403       15.7825       15.6575       14.2542       12.5465       10.4936       8.42632       6.71741       5.24549       3.89276       2.85999       1.98537       1.34772      0.881993      0.545372      0.334957
  19   9 2173.7669    0.7546  0.7019 10.2704 -0.0017  0.0305   0.0204   0.0601    0.0622   0.0000   435.4287      -2.31260       12.7268       5.73334      -5.69681      -3.53335     -0.574324       2.09782      -3.22713      -1.15695      -1.21194    -0.0600081      0.678524      0.652581     -0.550852     -0.310566      0.187160    -0.0318902       3.36241       4.47062       4.81211       4.69945       4.83850       4.52117       4.01525       3.13242       2.32043       1.58513       1.26841      0.984399      0.741113      0.547045      0.355100      0.232289      0.141003     0.0946718
  19  10 2322.3550    1.0480  0.7990 10.8175  0.0055  0.0324   0.0255   0.0640    0.0646   0.0000   438.4686      0.982633       10.9826       6.34040      -3.53683      -1.99959      -2.66429      -2.08144     0.0175613      -2.47794     -0.222817       1.41136      0.348644     -0.903936     -0.257933      0.189703     -0.113491      0.175947       2.49045       3.40908       2.76834       3.81816       3.57552       3.35418       2.70832       2.77249       2.55731       2.04614       1.49411      0.895377      0.877919      0.690267      0.544612      0.354984      0.210526     0.0987670
  19  11 2468.2193    1.4733  0.9344 11.4158 -0.0074  0.0301   0.0345   0.0691    0.0886   0.0000   437.5518      -1.31632       20.7529       4.36324      -1.62841       3.59554       1.13977      -5.41585      -1.36018     -0.197605     -0.609217     -0.647516       1.04192     -0.114892    -0.0936081     -0.253711     0.0932402    -0.0631156       2.63275       3.34853       3.86013       3.75245       3.73186       3.38266       3.07816       2.59754       2.20801       1.80468       1.27760       1.04786      0.748052      0.532578      0.382994      0.253189      0.153912     0.0993244
  19  12 2613.1078    1.9219  0.9043 11.7568  0.0004  0.0297   0.0450   0.0642    0.0927   0.0000   439.9791       4.34613       17.9673       5.37077      -6.02551      -6.45188      -4.75532      -2.25126       3.04616      0.629228      0.466835     -0.471000      0.949443      0.267198     -0.819773     -0.180814      0.326410     -0.121609       2.35731       3.06351       3.47631       3.12230       3.28258       2.74971       2.86113       2.41842       2.00872       1.73746       1.27684       1.03199      0.732650      0.544583      0.346568      0.245161      0.154106     0.0966135
  19  16 3189.9301    3.3743  1.2146 13.1819 -0.0044  0.0335   0.0727   0.0870    0.0805   0.0000   439.2119       20.0835       5.81426     -0.385130      -2.21585       4.89333      -7.74873      -4.61451      0.474817     -0.823568       1.84572       1.29106     -0.783768      0.464537     -0.562036     -0.388751      0.190342    -0.0885377       2.86497       3.88420       4.19836       4.36646       4.03275       3.98758       3.38227       2.89013       2.37913       1.87360       1.50415       1.22289      0.875475      0.597482      0.377121      0.263020      0.186738      0.135098
  19  17 3333.0689    3.0482  1.4238 12.9064 -0.0051  0.0400   0.0623   0.0878    0.0821   0.0000   437.0462       13.5929       11.7657     -0.176994      -7.71979      -6.96253      -10.9860       3.21402      0.577861      -3.64151     -0.625245      -1.69302       1.70045     -0.343576      0.415947     -0.169107      0.164005     0.0108493       3.28496       4.44188       5.13211       5.09361       5.13094       4.49527       4.28641       3.38264       2.87693       2.45787       1.66946       1.37929       1.02711      0.708031      0.486621      0.328803      0.202696      0.117637
  19  18 3476.3282    2.6186  2.5024 12.4135 -0.0065  0.0553   0.0453   0.1334    0.0700   0.0000   441.7900       14.7813       15.3217       14.7979     -0.741383      0.756864       3.33791     -0.261760       4.05516       1.94128       4.70567      0.244955       1.52275     -0.847996    -0.0772385      0.291967     -0.443263     -0.406028       4.27981       6.34494       6.32913       7.07385       6.33050       6.62428       5.12032       4.75483       3.62717       3.02282       2.46355       1.83457       1.35891      0.896665      0.656458      0.444958      0.282536      0.178850
  19  19 3619.4907    2.2700  3.7606 11.6142  0.0009  0.0631   0.0317   0.1689    0.0716   0.0000   430.9579       16.1782       27.4390       14.3463      -7.73133       10.2555       7.66142      -8.09576      -2.10561      -2.74305      -6.73968       1.61621      0.311683     -0.587805     -0.128672      0.132917     -0.691396      0.105619       5.40679       7.05743       8.29855       8.32652       8.06281       7.26877       6.64339       5.52837       4.60102       3.71054       2.99277       2.13745       1.62081       1.13157      0.794924      0.522955      0.330740      0.207967
  19  20 3762.7538    1.9171  5.1158 11.1242 -0.0050  0.0737   0.0229   0.2031    0.0626   0.0000   446.5474       16.7158       9.36008      -3.46697       2.31270      -13.5465      -19.5092       6.31820       5.87432       4.72609      -2.13283      -2.03551       4.60218     -0.530830       1.08201    -0.0199866     0.0901083     -0.358194       6.16571       8.22757       9.07644       9.26952       9.13369       8.31451       7.49697       6.46124       5.34590       4.24829       3.37083       2.61776       1.90705       1.39785      0.928580      0.662660      0.398771      0.259192
  19  21 3906.0144    1.5714  7.6238 10.6471 -0.0035  0.0978   0.0161   0.2729    0.0509   0.0000   438.4929     0.0805788       35.1047      -7.45002       5.83831      -5.04876       4.06948      -15.1168      -12.6082      0.593207       9.65524       3.67400      0.949078     -0.815859      -1.59682       2.01057      0.886314     -0.651964       8.11584       10.5025       11.6174       11.9781       11.6052       10.8339       9.68341       8.50032       7.04140       5.71362       4.58355       3.46917       2.55754       1.86439       1.27807      0.890537      0.539292      0.339913
  19  22 4049.2616    1.3002  9.0605 10.3743 -0.0002  0.1121   0.0132   0.3337    0.0481   0.0000   445.2575       6.50375       23.6305       30.5080       8.27582       2.44873       18.6670      -22.1437      -15.4076       4.65017       9.96920      -2.35718     -0.721869     -0.840281      0.186219     0.0483232      -1.27629     -0.205077       9.39919       12.1498       13.4775       13.7183       12.9622       12.6164       11.1170       9.77519       8.13179       6.75007       5.32881       3.98888       2.96453       2.20886       1.46470      0.997345      0.643793      0.394088
  19  23 4192.7153    1.0780 10.1135 10.2875 -0.0022  0.1337   0.0116   0.3763    0.0438   0.0000   455.2283      -10.5756      -5.47170       20.6239       21.2808       6.44070      -15.2776      -18.2443       13.8424     -0.274572     -0.193495      -3.09146      -9.93079      -3.26139       2.01011     -0.793661     -0.921626      -1.38523       10.9948       14.4956       16.0002       16.7863       16.2393       14.9289       13.3238       11.5498       9.64026       7.75796       6.07584       4.83169       3.44300       2.49272       1.72079       1.18659      0.737901      0.465220
  19  24 4335.9920    0.8406 12.1092 10.1305 -0.0038  0.1763   0.0094   0.4950    0.0402   0.0000   416.6421       17.7358       37.3919      -25.9590       19.1854      -23.0433      -11.4182       10.6359      -16.4375      -28.1910      -1.89258       14.1723      -3.78914      -1.04569       2.79357       5.01578       1.02089     -0.555383       14.5764       19.4672       21.3327       21.4135       21.2989       19.7465       18.0656       15.2937       12.8750       10.4762       8.28687       6.24467       4.81150       3.32697       2.37837       1.61357      0.996824      0.615102
  19  25 4479.6563    0.7044 14.7539  9.9801 -0.0006  0.2315   0.0074   0.6134    0.0344   0.0000   472.4531      -40.5429       18.8399      -39.9794       35.4228       24.6835       5.36046      -48.6354       9.52371       34.2442       11.7706      -3.45249      -16.3050       2.45757       1.40420       1.45514      0.636573       1.74957       18.7212       25.0621       27.1440       28.3060       27.2986       25.8899       22.6551       19.9507       16.8484       13.6289       10.6468       8.38676       6.12746       4.43759       3.04538       2.10371       1.30549      0.810873
  20   7 1893.9464    0.4453  0.4732  9.6377 -0.0108  0.0219   0.0138   0.0475    0.0503   0.0000   442.4305      -2.32830       17.4036       4.92275       3.75143     -0.574976       3.76464     -0.444713     -0.145065       1.77976     -0.845294    -0.0573629     -0.567617    -0.0421045     -0.232344     -0.156555     -0.147508    -0.0807326       2.10244       2.73941       2.96064       2.68996       2.35856       2.15233       2.06373       2.09659       1.97063       1.65685       1.32081      0.999758      0.703872      0.494645      0.349919      0.228427      0.137199     0.0834995
  20   9 2203.1544    0.8944  0.8507 10.1893 -0.0066  0.0299   0.0208   0.0610    0.0777   0.0000   436.4180       3.13069       13.3499       5.07037      -2.87562       1.15667       7.24369      -3.61763      -2.35646      -1.77844      0.696311     0.0513862     -0.381907      0.354241      0.518371     0.0796408     -0.223709     0.0843964       2.15167       3.30685       3.04926       3.43155       2.80903       3.02462       2.56621       2.58373       2.07624       1.68037       1.39623       1.00765      0.766786      0.579568      0.408524      0.277183      0.174311      0.112029
  20  10 2352.4619    1.1355  0.8008 11.2856  0.0021  0.0270   0.0272   0.0631    0.0578   0.0000   436.1816     -0.208838       16.0359      -1.81790     -0.770516       4.03338      -2.06256       3.29919      -2.25721      -2.17141      -1.00063       1.48101      0.283697     -0.507793      0.225672      0.232638     -0.208911     -0.107586       2.25870       2.74945       3.12004       3.09527       2.91214       2.98960       2.73381       2.26109       1.94478       1.66448       1.20453      0.982847      0.716033      0.534640      0.393898      0.245475      0.179042      0.110355
  20  11 2498.9555    1.4871  0.9842 11.4299 -0.0092  0.0288   0.0337   0.0695    0.0874   0.0000   437.9005       2.99795       15.6545       3.30552     -0.235005       2.01181     -0.902794      -2.18681      -1.81279       3.30319       1.67770       2.22461       1.20950       1.12430     -0.276060      0.148586    0.00950125     0.0335506       2.44608       3.18082       3.42639       3.48722       3.26282       3.14429       2.88726       2.56307       2.10135       1.85689       1.41194       1.12739      0.779149      0.623248      0.440552      0.285159      0.178131      0.121481
  20  12 2644.8292    2.0277  0.9867 11.9865 -0.0012  0.0303   0.0454   0.0702    0.0945   0.0000   437.4983       7.97429       9.89302       1.64188      -1.97094      -3.73463     -0.136508      0.826079      -2.31782      -1.95628      0.438975      -1.53984     -0.501419       1.20421      0.151843   -0.00189092     -0.100992    -0.0482928       2.64889       3.37414       3.46789       3.41049       3.55578       3.38070       3.10263       2.74335       2.16390       1.86317       1.47922       1.23077      0.898615      0.618750      0.414242      0.302148      0.202409      0.129022
  20  13 2790.7767    2.6108  0.7370 12.9072 -0.0013  0.0242   0.0622   0.0543    0.0588   0.0000   440.4949       6.50381       20.0615       2.49376      -4.92793      -2.98326       1.83093      -1.88685      0.217210     -0.342769      0.564670       1.11632     -0.851581     -0.258219     -0.724440      0.225972    -0.0743757    -0.0414905       1.89478       2.46820       2.67753       2.79751       2.51162       2.51192       2.41208       2.01428       1.76910       1.41046       1.09449      0.865541      0.644870      0.491261      0.356189      0.237334      0.158078     0.0959817
  20  14 2936.0304    3.1612  0.8116 12.9290 -0.0016  0.0248   0.0742   0.0600    0.0732   0.0000   438.3021       5.51169       14.5443       6.35843       1.17139       3.90600      -4.98802      -1.18336       3.58892      0.406287      0.666409       1.38520      0.689231      0.724732      0.129724      0.468831     0.0966662     -0.158519       2.08044       2.78161       2.91484       2.84777       2.94790       2.59339       2.64211       2.13435       1.79958       1.45475       1.16746      0.922531      0.698459      0.482107      0.327095      0.230735      0.164350      0.102099
  20  15 3080.5576    3.5948  0.8928 13.4234 -0.0048  0.0294   0.0859   0.0651    0.0742   0.0000   439.8023       8.24859       7.37403       3.71528       2.42162       7.11783       7.31658       2.14552     -0.442585      -3.94607      0.753556     -0.314234      0.989860     -0.836101     -0.509963     -0.276737      0.124157     -0.186928       2.46987       3.46222       3.27406       3.37204       3.30879       3.29023       3.36407       2.66477       2.12773       1.62451       1.20407      0.976485      0.804516      0.633835      0.423020      0.304583      0.193018      0.128066
  20  16 3224.5282    3.4654  1.0960 13.5286  0.0015  0.0307   0.0755   0.0841    0.0685   0.0000   434.7406       13.0168       17.2596      -2.58311       1.17994      0.984756       1.79533     -0.978962     -0.857054      -1.85018     0.0571699       2.90447     -0.377495     -0.518840  -0.000301715     -0.273206      0.204044      0.104948       2.38549       3.12787       3.23485       3.42700       3.51948       3.30708       2.93705       2.45815       2.02944       1.83095       1.40444       1.14871      0.741267      0.589316      0.393201      0.278372      0.187570      0.121168
  20  17 3368.1069    2.9437  1.6965 13.1181 -0.0070  0.0413   0.0557   0.1082    0.0547   0.0000   432.1931       10.9200       8.68313       11.3290      -4.57101       11.1953       6.48825      -12.9311       1.84669    -0.0767172       3.75235      -3.40278       2.08339      0.448255      0.157989     -0.481514    -0.0861266    -0.0293520       3.27398       4.31848       4.63602       4.77360       4.76172       4.22182       4.02816       3.64326       3.07004       2.76477       1.89188       1.68198       1.22465      0.858684      0.593180      0.390902      0.277623      0.171598
  20  18 3512.0204    2.4835  2.7670 12.3489 -0.0008  0.0520   0.0377   0.1359    0.0570   0.0000   428.8234       15.7715       24.6399       9.47404      -4.11184       9.53905       8.06123       1.63248      0.104006      -1.40354      -1.82872     -0.108471       2.61090     -0.443154     -0.766585      0.777679       1.28889      0.160408       4.28745       5.69335       6.10388       6.09471       6.08980       5.69384       5.13157       4.72388       3.85783       3.24989       2.47961       1.95715       1.50219       1.08344      0.773374      0.520861      0.344817      0.221431
  20  19 3655.6816    2.1053  4.0454 11.6835 -0.0051  0.0655   0.0271   0.1703    0.0560   0.0000   440.3098       21.1893      -6.24590       5.74219       19.4427       1.74663      -18.0365       1.10486       14.5452      -2.33634       2.10821      -2.04195      -4.47536      -1.54428     -0.909984     -0.762575      -1.00545    -0.0153664       5.14927       6.92485       7.49826       7.44518       7.57214       6.89527       6.38662       5.69903       4.81346       4.03123       3.13530       2.44876       1.85583       1.37425      0.936734      0.662242      0.420527      0.268887
  20  20 3799.5219    1.8093  6.4109 10.9048 -0.0016  0.0857   0.0182   0.2315    0.0524   0.0000   434.0383       27.5857       26.9878       7.37003      -8.03359       4.51762      -12.0554       2.14339       6.29520       4.65589       4.62565       2.31130       1.55592       1.92477      -2.11253     0.0878949    -0.0711797      0.166734       6.52608       8.26011       9.35528       9.38260       9.81141       8.73621       8.21633       6.98596       6.00696       5.14741       4.02481       3.15737       2.33482       1.72039       1.24607      0.844837      0.543074      0.346391
  20  21 3943.2490    1.5337  7.5102 10.7231  0.0004  0.1001   0.0154   0.2599    0.0478   0.0000   459.0722       12.1550       15.3494       12.9119      -13.0950      -16.5767      -14.2835     0.0493188       12.9342      -6.11999     -0.789817      -2.19286       1.29216     -0.691651     -0.684138     -0.255576      0.652541     -0.688430       7.86751       10.4455       11.8866       11.9328       11.9640       11.1758       9.87365       8.83858       7.27558       6.02323       4.62158       3.79480       2.71116       2.04437       1.46037      0.987474      0.642003      0.414095
  20  24 4374.0710    0.9271 17.3163 10.1099  0.0010  0.2271   0.0071   0.5823    0.0320   0.0000   420.4057      -13.3608       32.3547      -16.0642       32.1348      -34.9738      -28.5169      -16.7855       45.2946       16.7801       1.10883      -12.0195       12.5820      -14.5424       2.22328     -0.389609    -0.0758548       1.19248       17.6037       23.4129       26.3323       26.8993       26.6230       25.2805       22.6219       19.4531       16.6273       13.4930       10.5816       8.31097       6.44195       4.62511       3.36583       2.31502       1.47927      0.955093
  21   9 2231.8532    0.9341  0.7911 10.6300 -0.0036  0.0261   0.0222   0.0591    0.0702   0.0000   437.9474       3.55610       16.7944       2.88513      -9.02473      -4.27092       1.28948      0.427304     -0.823557     -0.513915       1.13904     -0.285076      -1.01078    -0.0368835       1.21082     -0.376139      0.346638    -0.0526656       2.16118       2.92254       3.15779       3.14940       3.14602       2.92217       2.54777       2.25638       1.96698       1.69084       1.31383       1.02377      0.786122      0.566143      0.403098      0.265895      0.177778      0.119996
  21  10 2381.8719    1.1488  0.9620 11.2102  0.0011  0.0294   0.0256   0.0719    0.0660   0.0000   444.6417       3.59204       17.7176       4.19138      -1.52601     -0.703677      -4.56585       3.80734      -3.12211      -3.63437       2.38934      0.534513     -0.375696      0.295532      0.280083     -0.699645     -0.254545      0.273828       2.25817       2.77686       3.05747       3.27722       3.31646       2.97775       2.67843       2.46850       2.04888       1.68686       1.39252      0.978746      0.767018      0.601538      0.462116      0.331411      0.202778      0.137728
  21  13 2823.0268    2.6531  0.7837 13.0624 -0.0077  0.0263   0.0679   0.0616    0.0721   0.0000   440.1760       11.2986       12.7575       4.78662      -3.54302      -1.82369       4.21031       2.73087      -3.12257      -2.16520      -1.53471      -1.15747      0.788179     -0.264620      0.476220      0.214505    -0.0417561    -0.0257032       2.08133       2.89480       3.18242       3.29725       3.23900       2.76129       2.64059       2.26169       2.04411       1.57265       1.35465      0.988756      0.790634      0.539971      0.388117      0.251768      0.173553      0.114296
  21  14 2969.0016    3.3186  0.8511 13.3486  0.0056  0.0253   0.0747   0.0642    0.0642   0.0000   441.2136       5.77494       13.5949       6.02865       1.36448      0.272985      -3.79395      -2.99748     -0.723329       2.21138     -0.110352      -1.02088     -0.411710      -1.19560     -0.610748      0.744157      0.228333     -0.395439       2.08270       2.79896       3.22746       3.36185       3.21017       2.87455       2.69793       2.25675       1.88480       1.51341       1.19578      0.901402      0.689186      0.510953      0.351453      0.247867      0.169580      0.108217
  21  17 3402.9808    2.8198  1.8884 13.1727 -0.0026  0.0434   0.0515   0.1157    0.0513   0.0000   440.1451      -2.03280       18.9726       2.51394       8.65592       3.74591      -3.90183      -6.37707       3.83102     -0.676964     -0.833676      -2.29281    -0.0668182      -1.53830     -0.611430     -0.507855      0.819133     -0.100730       3.53431       4.58781       5.14934       5.24171       5.39442       4.88548       4.52522       3.86238       3.24681       2.59446       2.03577       1.67438       1.28470      0.899129      0.657297      0.476338      0.321961      0.215557
  21  18 3547.3778    2.3848  3.1436 12.1646 -0.0019  0.0556   0.0322   0.1381    0.0514   0.0000   437.8341       14.6460       13.1710      0.884658      -5.13328      -9.55765       2.35732      -6.08442       3.24884     0.0527127       1.72816      -3.75598      -1.00823       1.02640       1.03417      -1.76540      0.143216      0.292388       3.99162       5.62690       5.83954       6.40111       6.15865       5.93790       5.16829       4.61502       4.01497       3.48026       2.58244       2.12622       1.61573       1.20129      0.862525      0.591991      0.391093      0.257783
  21  19 3691.6800    1.9760  4.1911 11.7713 -0.0025  0.0663   0.0250   0.1773    0.0498   0.0000   430.3052       20.8383       8.11609      0.707784      -12.5793       6.69827      -6.71073      -8.33378      -3.29847       1.12992     0.0199922      -4.37967      -1.06041       3.57245       1.63135     -0.523674     -0.240510     -0.255724       4.86347       6.27378       7.16459       7.19191       6.96461       6.80957       6.28057       5.39427       4.61383       4.00110       3.20013       2.58771       1.90450       1.44473       1.02915      0.710130      0.476794      0.328110
  21  21 3980.0822    1.3805  7.7161 10.9173 -0.0010  0.1068   0.0147   0.2834    0.0414   0.0000   443.9807       21.9656       18.4603      -9.85366      -1.44946      -17.7227      -1.51862       3.61420       6.32600       5.63814       3.98098       1.55317      -2.65000      -5.05523       3.71581       1.25596     -0.490116     -0.195315       7.76608       10.4105       11.1135       11.8004       11.3856       11.2773       9.99604       8.95473       7.51581       6.53578       5.11356       4.19160       3.12644       2.29593       1.72917       1.18417      0.784351      0.525079
  21  22 4124.6809    1.1963 10.8364 10.5230 -0.0007  0.1363   0.0110   0.3678    0.0381   0.0000   420.1998       16.6538       4.46435      -5.58568      -5.73121       18.5808       12.9792       24.6277      -45.2123      -2.28156       11.5571      -6.70833    -0.0650373      0.966797      -2.45946     0.0228085      0.132610     -0.303765       10.1870       13.3866       14.9800       15.7213       15.1046       14.5407       13.2042       11.6422       9.79514       8.59786       6.54888       5.40119       4.08965       3.05735       2.16389       1.49707       1.01243      0.679257
  21  23 4268.3092    0.9969 13.0852 10.3694 -0.0008  0.1733   0.0089   0.4614    0.0343   0.0000   433.3973       29.9260       7.83382       27.0527       20.6087      -21.9753      -6.15867       19.4343       14.7167      0.380906      -16.9417       3.17096      0.926756      -4.85216      0.519009       3.28578       3.25419      -1.18159       12.3638       17.2606       18.8967       19.2456       19.4850       18.2019       16.5636       14.6782       12.5630       10.6621       8.50725       6.72128       5.25666       3.72304       2.82685       1.94247       1.25141      0.812524
  21  24 4413.1357    0.8347 15.4528 10.2134 -0.0030  0.2101   0.0069   0.5588    0.0301   0.0000   463.8211       16.4864    -0.0260647      -21.4375       37.5701       20.8197      -26.3633      -32.2531       8.87562       16.9461       5.47407      -21.0305     -0.376620       4.52713      -3.20937      -5.44754       1.18812      -1.06987       15.8680       20.8462       23.5122       24.0942       23.9978       22.4160       20.3937       18.2386       15.4758       13.1190       10.4740       8.46969       6.33823       4.67104       3.42368       2.40060       1.57981       1.03103
  22   6 1781.5157    0.3229  0.3584  9.4520  0.0010  0.0207   0.0112   0.0429    0.0399   0.0000   440.7722      0.307945       18.5336       4.12196      -1.89920     -0.956090      -1.57943     0.0280516      -2.35207       1.92349      0.599524      0.437427     -0.777970      0.138096     -0.163042    -0.0134816      0.105161    -0.0440216       1.79762       2.41617       2.40098       2.27629       2.10837       1.84723       1.83328       1.69346       1.70952       1.67015       1.31452      0.999269      0.779564      0.597697      0.359758      0.261500      0.181221      0.119891
  22   8 2104.7756    0.7106  0.5971 10.0512 -0.0013  0.0228   0.0178   0.0484    0.0566   0.0000   440.0472      -2.79403       16.1439       2.73642      -2.68670      0.448885       2.70169       1.88950     -0.795993       1.43550     -0.908312     -0.266692     -0.349655      0.673264      0.438793      0.240163    -0.0918051     0.0253307       1.52392       2.07562       2.23046       2.16321       2.22869       1.92952       2.02497       1.70380       1.46610       1.49732       1.05474      0.891823      0.697525      0.490567      0.387223      0.252756      0.174849      0.113295
  22   9 2259.9964    0.9496  0.7867 10.5793 -0.0010  0.0244   0.0214   0.0582    0.0636   0.0000   438.7890       2.13924       8.94572     -0.998228       1.18582       3.87981      -5.45604     -0.801948       1.71087      -2.91551       1.60498     -0.856413      0.862765     -0.517049     0.0939418     -0.439967      0.573215     -0.239992       1.81604       2.47008       2.58378       2.60935       2.58988       2.47382       2.35088       2.18062       1.87357       1.47854       1.11987      0.878339      0.667991      0.553829      0.430001      0.345038      0.242192      0.161239
  22  11 2559.2693    1.7965  0.8815 11.7232 -0.0012  0.0284   0.0388   0.0591    0.0714   0.0000   439.0176       5.35986       10.3365       1.28083      -3.27749      0.309586       5.00409       1.19387      -1.47712      0.624471      0.205112      -2.17304     -0.195526      0.624039      0.237252     -0.706342     0.0625674     -0.257300       2.37769       3.33679       3.62954       3.69640       3.52772       3.07269       2.94495       2.68836       2.32150       2.00958       1.64794       1.31810      0.976984      0.736856      0.499449      0.338518      0.225541      0.151071
  22  12 2707.1786    2.1260  0.8288 12.3858 -0.0055  0.0264   0.0494   0.0629    0.0660   0.0000   437.5870      -1.82284       9.02727       1.27284      -4.17433      -6.70967      -4.75124       2.43811      -1.21665     -0.931718      0.560240     -0.257807      0.197081     -0.619782      0.936341     -0.718611     -0.139244      0.370991       2.07858       3.01990       3.42516       3.35439       3.47091       3.02424       2.77013       2.50341       1.93482       1.74610       1.33387       1.01872      0.794204      0.566366      0.422935      0.314248      0.217597      0.132404
  22  13 2854.8158    2.7778  0.8700 12.6862 -0.0002  0.0265   0.0634   0.0611    0.0856   0.0000   441.8191       5.01516       13.6294       1.99393      -3.41483     -0.565427      0.727385     -0.415966      -6.03477     -0.297115       1.42533      0.319230      0.601457     -0.295047      0.682264     -0.526340    -0.0204465     -0.398417       2.18121       3.22457       3.21287       2.97161       2.88623       3.06081       3.00013       2.69310       2.23213       1.75590       1.27238       1.00574      0.880017      0.660253      0.470846      0.373771      0.285153      0.182522
  22  15 3147.1413    3.6544  1.1266 13.1551 -0.0025  0.0278   0.0713   0.0740    0.0816   0.0000   436.8948       9.94804       7.83371       4.10252      -3.50791      -3.76876      -2.32088      0.848052      0.374188     -0.294417      0.322792      -1.21850      0.591915      0.403228      0.521781      0.436133     -0.112614      0.249432       1.99970       2.58802       2.96704       2.92249       2.92859       2.65751       2.51774       2.30439       2.13408       1.78315       1.38392       1.08813      0.822977      0.637645      0.537264      0.389469      0.279353      0.176678
  22  16 3292.3887    3.2409  1.4147 13.2212 -0.0074  0.0360   0.0623   0.0858    0.0639   0.0000   446.2844       15.1281       9.98579      -1.61229       3.16815      -10.6957      0.664599     -0.478492      -2.58662      -4.39023      0.298102      -3.09964      -2.20567     -0.888761       1.53541      0.277552      0.356528      0.276247       2.71258       3.68179       3.95594       3.86302       3.54647       3.64579       3.21240       3.04327       2.75182       2.29993       1.90651       1.49141       1.17177      0.891580      0.641989      0.450837      0.307691      0.204003
  22  18 3582.2610    2.2354  3.1517 12.1407 -0.0035  0.0521   0.0305   0.1420    0.0446   0.0000   437.8956       8.16637       12.4714       16.1889      -4.61241      -14.7147       10.8868       5.39758      -1.84533      -4.53126      -4.84913       1.19058      -1.06667      -2.15297       1.07189     -0.350166     -0.381646    -0.0951355       3.78828       4.82404       5.45534       5.50073       5.54221       5.14687       4.76395       4.31926       3.76664       3.17186       2.69599       2.07736       1.61290       1.24212      0.891540      0.647805      0.428575      0.291215
  22  19 3727.0990    1.9166  4.5957 11.4667 -0.0074  0.0662   0.0228   0.1804    0.0483   0.0000   430.0245     -0.273262       3.47466       19.0641       14.2386     -0.335615      -4.98896       1.65406      -2.95828       9.71024       2.48294      -10.9547      0.526768       3.01542       1.64461      0.224464     -0.378082     -0.236180       5.00154       6.58587       7.42865       7.89823       7.62362       7.21016       6.43232       5.66413       4.96641       4.16118       3.33259       2.72871       2.02117       1.53056       1.11415      0.785025      0.528804      0.351851
  22  20 3871.9565    1.5840  6.4929 10.9972 -0.0026  0.0858   0.0170   0.2363    0.0444   0.0000   435.1250       10.5902     0.0345266      -3.39952       3.86320       14.2549      -19.0120      -5.08805       9.91367      -7.90484      -7.41820      -1.91821      -5.37655      -1.12517    -0.0417830      0.228839      -1.72491      0.204558       6.01483       8.02939       8.65616       9.12476       8.68353       8.51669       8.22776       7.16161       6.18222       5.02763       4.21081       3.29208       2.63185       1.95743       1.49268       1.05144      0.750083      0.493131
  22  22 4161.0910    1.0784 11.2430 10.3490 -0.0026  0.1454   0.0102   0.3866    0.0370   0.0000   439.4971       15.8305       2.03997       14.9118       2.08194       15.8402       13.4330       1.84091      -9.25179      -5.71828       31.8937      -3.49695      -12.3863      -3.97842      -3.68903      -1.43177    -0.0663104     -0.756379       10.1299       13.1067       14.9727       15.0922       14.9201       14.2055       13.0473       11.8123       10.5358       8.87001       7.47049       6.00249       4.54382       3.49144       2.55776       1.77753       1.19010      0.816323
  22  25 4594.7852    0.5925 16.0101 10.0069 -0.0044  0.2620   0.0062   0.6718    0.0272   0.0000   440.4575       49.1009       17.4938      -39.8085       6.78451      -27.5817       25.7905       20.5373       32.1264      -11.6076      -19.4095      -9.45946       2.27285       4.78727      -1.68689       1.69160       3.51507      0.742381       18.4101       24.9701       27.7647       28.8940       28.0346       27.8033       24.3956       21.9148       19.0210       15.9915       13.3334       10.5046       8.20593       6.13067       4.57055       3.25743       2.15558       1.48508
  23   7 1969.6381    0.4960  0.4684  9.9328 -0.0052  0.0210   0.0144   0.0422    0.0461   0.0000   437.6562      -2.37205       17.1817      -1.62050      -4.14883     -0.654016      -1.37721      -1.81019      -1.86208      -2.08661     -0.736794     -0.280650     -0.364271     -0.669571     -0.153088     -0.814213    0.00344438      0.295932       1.45741       2.06475       2.14814       1.92978       2.19258       1.92153       2.04988       1.74865       1.50842       1.26867      0.949202      0.832015      0.656824      0.530908      0.369985      0.275173      0.196652      0.130686
  23   8 2131.1005    0.6856  0.7161 10.2738 -0.0049  0.0246   0.0165   0.0600    0.0554   0.0000   440.3751       4.35746       15.7029    -0.0794925      -2.86733      -1.92931       4.28403       3.72102      -1.86154      0.293175       3.02261       2.37311       1.19909      0.112981     -0.236540      0.455596      0.353962     0.0195438       2.08757       2.91099       3.32150       3.42473       3.29680       3.06933       2.85345       2.48477       2.07947       1.77421       1.47602       1.20522      0.897449      0.651755      0.450481      0.330753      0.223315      0.140144
  23   9 2287.5474    0.9719  0.8881 10.9077 -0.0002  0.0280   0.0215   0.0667    0.0610   0.0000   439.4869      0.694252       13.2626      0.696718      -7.64100       5.88323      0.535057      -4.08232      -2.27314       1.73487       2.63441      -2.94775      -1.72337       1.01488       1.39327     -0.647765     -0.240900      0.132442       1.95928       2.33881       2.81512       2.69092       2.65882       2.80165       2.49738       1.98980       1.98348       1.63815       1.32084       1.10214      0.811808      0.620239      0.488403      0.328745      0.258233      0.156122
  23  10 2439.2144    1.3639  0.9088 11.2548 -0.0022  0.0264   0.0292   0.0626    0.0815   0.0000   441.2588       9.09395       15.2465       2.77327      -4.90537     -0.498305       1.45125      -1.29486       1.57432       1.31700     -0.918538     0.0771774      0.766629      -1.01803      0.273138      0.311900      0.294340    -0.0555303       1.76647       2.33660       2.37007       2.51876       2.50914       2.55920       2.35274       2.01818       1.75859       1.50421       1.25138       1.01384      0.839923      0.628954      0.451128      0.321014      0.243051      0.159408
  23  11 2588.6311    1.6868  0.9788 11.8690 -0.0120  0.0267   0.0357   0.0682    0.0680   0.0000   438.6438       6.66822       10.9318       4.26335      -3.08584      -2.83486      0.533302      0.622353       2.38998     -0.546205      -1.37098      0.292161       1.27577      -1.20392      0.879414      0.863705     -0.453924      0.100296       1.86540       2.49609       2.52509       2.62094       2.84578       2.64654       2.49908       2.17104       1.97928       1.57107       1.46594      0.999335      0.900954      0.665848      0.489296      0.359598      0.244326      0.174277
  23  12 2737.6924    2.3345  0.7722 12.5958 -0.0077  0.0220   0.0535   0.0574    0.0610   0.0000   433.4049       10.0509       14.6360       2.68726      0.583710       1.75746      -1.53602     -0.546137      0.120741       1.94576       1.37450      0.992640      0.422240      0.468381     -0.618335      -1.00752     0.0462940      0.155163       1.66475       2.22591       2.44003       2.47604       2.50783       2.35362       2.27184       1.93325       1.66513       1.35883       1.11961      0.874443      0.703569      0.537407      0.403915      0.286733      0.197706      0.134755
  23  13 2886.1720    2.9128  0.9411 12.9184 -0.0010  0.0294   0.0622   0.0658    0.0802   0.0000   440.8842       4.90711       9.34074       2.40565      -5.30276       2.29722     -0.998898       2.14743    -0.0875717       1.63065      -1.32936      -2.25951     -0.652865      0.557876     -0.313591     -0.210031      0.390746    -0.0192493       2.38926       3.27480       3.43985       3.06918       2.77558       2.44052       2.47005       2.50373       2.41346       2.19103       1.89885       1.49280       1.16584      0.824251      0.567592      0.410812      0.283833      0.189718
  23  15 3179.9102    3.3883  1.1273 13.4848 -0.0098  0.0292   0.0701   0.0809    0.0702   0.0000   437.3200       8.70837       10.8281       8.80643      -1.63023       1.18158       1.33012       1.43371      -4.15312      -2.08187     -0.586784      -1.29328      0.617626      -2.05882      0.356983     -0.374208     -0.148013     0.0508080       2.14588       2.85678       3.05595       3.20746       2.94219       2.86038       2.82032       2.53322       2.21356       1.83713       1.54196       1.18564      0.931298      0.727012      0.544763      0.387768      0.264984      0.182998
  23  16 3325.6516    3.0306  1.4927 13.1848 -0.0025  0.0353   0.0560   0.0878    0.0592   0.0000   440.3247       12.8843       14.5202       10.0779       6.55178      -5.11981     -0.843561       2.05826     -0.443161   -0.00905071      -1.54830       3.84496      -1.29899      -1.75861       1.86363    -0.0878434     0.0323753      0.253027       2.52152       3.38493       3.64801       3.83762       3.76297       3.63544       3.30969       2.80362       2.51500       2.19462       1.91659       1.47182       1.18413      0.874604      0.620801      0.449605      0.316374      0.214119
  23  17 3471.4414    2.5522  2.3560 12.6798 -0.0026  0.0460   0.0389   0.1180    0.0462   0.0000   436.4734       2.04140       12.7854       14.8309       6.88134      -7.27936       4.49394      -3.86395      -2.38170      -2.33406       4.36102       2.04352      -1.00287     -0.890597      0.499169     -0.891987     -0.198261     0.0219891       3.14368       4.24455       4.73587       4.62593       4.82586       4.33213       4.16759       3.84760       3.23930       2.83516       2.38080       1.94571       1.54464       1.14438      0.841167      0.595068      0.409356      0.278341
  23  18 3616.8647    2.0770  3.6166 12.0454 -0.0047  0.0583   0.0273   0.1563    0.0422   0.0000   437.8195       6.73661       10.6827       1.92630       9.53398       7.65110      -3.95944      -1.69671      0.349392       4.65184     -0.823744      -3.28296      -4.74666      -4.75007       3.52824       1.53366     -0.895766      0.374545       3.91583       5.22396       5.71745       5.73146       5.90607       5.39133       5.29413       4.59532       4.11987       3.56622       2.98089       2.40110       1.88569       1.45806       1.09686      0.762034      0.535130      0.369478
  23  19 3762.1233    1.8322  5.6679 11.3600 -0.0009  0.0756   0.0195   0.1994    0.0427   0.0000   438.8476       14.5812       18.6240      -3.45698      -1.94974      -4.17454      -5.43896       13.9744      -9.94390      -2.36097       5.70333    -0.0380490       2.01278      -1.81544      -2.37022      -2.33537      0.826891     -0.950121       5.01846       6.77267       7.21967       7.67574       7.54423       7.46571       6.71822       6.16700       5.51368       4.45453       3.77528       3.03768       2.39436       1.90351       1.34880       1.00950      0.688327      0.488208
  23  20 3907.3991    1.5692  7.1558 10.9104 -0.0015  0.0909   0.0155   0.2393    0.0431   0.0000   437.4345       24.1470       23.2505       19.3517       6.79567       1.08090      0.174607      -5.18584       8.07851      -8.32958      -7.88572      -1.09626       2.56957       2.99449      -1.84669     -0.832512       2.44155       1.03250       6.47479       8.86037       9.86160       10.2122       10.0637       9.75282       9.00260       7.70442       6.84261       5.60456       4.77233       3.72134       2.96743       2.23124       1.64221       1.17963      0.823784      0.573911
  23  21 4052.8442    1.3002  9.4436 10.6799 -0.0004  0.1141   0.0123   0.3155    0.0375   0.0000   430.6995       21.5621       21.1149       16.1322       18.3541      -1.45156       8.90111       3.26880      -3.06803       1.87581       2.83427      -8.58803      -1.86879       2.96853       2.02804      0.869222      -1.12591     -0.455242       7.82684       10.3357       11.7536       12.1071       12.0382       11.5355       10.8166       9.47269       8.51228       6.97129       5.72488       4.58406       3.71949       2.80776       2.12944       1.50253       1.06502      0.744939
  23  22 4198.2414    1.1023 12.1180 10.4587 -0.0002  0.1459   0.0094   0.4044    0.0328   0.0000   446.8837      -12.4969      -4.43734       7.84242       20.5040       6.58360      -21.1986       13.1131      -21.4611      -19.3516      -21.7772       1.86524       7.97033      -2.01513       2.71111       3.07521       1.87705      0.534772       9.76215       13.1666       14.3473       15.0387       15.0828       14.3401       13.6087       11.9409       10.6110       8.78127       7.52820       5.91431       4.76274       3.62224       2.76740       1.91046       1.35291      0.942436
  23  23 4342.5614    0.8611 13.8998 10.3222 -0.0010  0.1846   0.0075   0.5005    0.0294   0.0000   435.2837      -5.34435       40.3707      -5.46260       32.4487      -38.7437       25.6279       13.8567       3.27557      -5.33007       9.09977      0.546720       2.64769      -1.02642      -1.77963       4.10327    -0.0287737       1.58066       12.5682       16.2303       18.6889       18.6708       19.2539       18.1180       16.8601       15.4231       13.5030       11.0970       9.64317       7.59419       5.99720       4.79712       3.44114       2.50927       1.71242       1.20712
  23  24 4487.7825    0.7306 17.1414 10.1390 -0.0009  0.2389   0.0060   0.6130    0.0263   0.0000   387.1161       42.4391       42.9878       60.0169      -4.94716      -12.9948       46.0482      -6.93021      -33.8103       8.08302      -1.67234       1.80525     -0.555202      -1.62097      -2.80687       9.29870      0.626351      -3.88863       16.2897       21.8361       24.0487       24.6462       25.2465       23.9703       22.0952       20.0096       17.4341       14.8657       12.3338       10.0261       7.97022       6.14549       4.47736       3.26876       2.21534       1.58366
  24   5 1653.6792    0.2376  0.2053  9.4858 -0.0241  0.0207   0.0149   0.0384    0.0330   0.0000   440.9649       1.66776       18.9869      0.116572      -3.04746      -1.39314     -0.228560     -0.439465      -1.53626      -1.08449       1.38926     -0.686144     -0.308956      0.646444     -0.629054    -0.0514402     0.0472553     -0.263144       1.54910       1.78971       2.19709       2.23096       2.63062       2.96090       1.93520       2.10037       2.07839       1.15494       1.48486       1.13820      0.475494      0.617943      0.523384      0.268342      0.236584      0.184162
  24   6 1826.2396    0.3862  0.4665  9.4928  0.0033  0.0226   0.0111   0.0453    0.0434   0.0000   440.9757       1.77452       16.2454      -6.68793      0.456885      0.741895      0.372654     -0.374582       1.42597    -0.0718979     0.0896057     -0.382392    -0.0257752      0.611685     -0.418404     -0.267478      0.382475     -0.222102       1.66280       2.39690       2.68501       2.88400       2.92074       2.81351       2.35608       2.06453       1.78178       1.37054       1.16436      0.893326      0.670164      0.492808      0.374293      0.269821      0.183563      0.131399
  24   7 1993.5841    0.5717  0.5317  9.9664  0.0007  0.0204   0.0148   0.0444    0.0465   0.0000   440.6533      -1.06477       13.2981       5.93830       1.60497     -0.953008       1.36596      -1.52797      -3.61141      0.912654      0.920826      -1.72380      0.149247      0.148069      0.327117      0.301652     -0.175076     -0.267544       1.33357       1.68800       2.00729       1.87803       1.93066       1.96900       1.84742       1.75404       1.41148       1.22794      0.954820      0.747300      0.620429      0.469884      0.409018      0.268153      0.226311      0.148515
  24   8 2156.7855    0.7946  0.6424 10.3576 -0.0039  0.0209   0.0186   0.0473    0.0542   0.0000   439.9761       2.17301       12.9960       2.48354      0.194360      -2.25137      -1.94310       4.28061       1.16802     -0.801904      -1.26023      0.243210    -0.0678667     -0.248751      0.328795     -0.508833      0.607858    -0.0163660       1.39563       1.73444       2.06496       1.84063       2.07440       1.96082       1.94847       1.73795       1.46201       1.21056      0.963284      0.858902      0.664581      0.523883      0.386500      0.288655      0.208706      0.145830
  24   9 2314.3511    1.0891  0.6347 11.2180 -0.0002  0.0249   0.0263   0.0502    0.0507   0.0000   439.7314      -1.12497       18.5786      -6.45337     -0.918530       6.92242      -3.71266      -1.18758       2.37639      -1.38589      0.947730      -1.48435     -0.281250      0.447687      0.460113      0.614917     -0.271680      0.193546       2.01180       2.55228       2.22533       2.13362       2.27031       2.53775       2.66336       2.26261       1.79519       1.31255       1.13813      0.893406      0.822615      0.646843      0.508838      0.347549      0.223863      0.152019
  24  10 2467.0356    1.5144  1.1146 11.2764 -0.0097  0.0290   0.0300   0.0719    0.0897   0.0000   440.8248       4.61677       15.7739       4.97556      -2.71776      0.960360       4.15647       2.30486     -0.972075      -4.50416       2.68959      -1.80023      0.244739      -1.35722      0.556848      0.499019     0.0716821     0.0176876       2.19402       2.71923       2.83712       2.85544       3.20430       3.18231       2.81548       2.27933       1.93839       1.74835       1.54174       1.21753      0.981652      0.734630      0.518873      0.375423      0.303235      0.203485
  24  12 2767.7392    2.4010  0.8872 12.5194 -0.0005  0.0267   0.0493   0.0601    0.0638   0.0000   439.5786       1.38817       12.4835       2.58846      -1.00657      0.834577     -0.175011      -1.22867      -1.99693      -2.03328      0.359165       1.44854       1.06413      0.475865     0.0621204      0.294167     -0.284065    -0.0418998       2.20570       2.99682       3.33770       3.35862       3.00547       2.65600       2.39653       2.42060       2.34778       2.07947       1.74599       1.49126       1.10630      0.819627      0.613494      0.413063      0.277294      0.181862
  24  13 2917.0540    3.1253  0.8389 13.1504 -0.0056  0.0238   0.0678   0.0568    0.0666   0.0000   437.1254       5.44712       14.1703       1.42875      0.429986       3.04784     -0.948160      -2.74424      -1.56495       2.62371      -1.30963       1.54369     -0.468891      0.588930      0.530770     -0.814340      0.139060     -0.192159       1.61209       2.03497       2.13957       2.20814       2.23541       2.18162       2.13456       1.96774       1.75747       1.40445       1.13766      0.911180      0.747414      0.639223      0.482186      0.336469      0.241268      0.175895
  24  14 3065.1308    3.5287  0.9369 13.2306 -0.0029  0.0255   0.0748   0.0626    0.0866   0.0000   442.0232       6.92341       20.4622       6.73980      -4.07323       6.81172       5.07767      -3.05685      0.695276     0.0607903      0.425355      -1.10782      -1.13937       2.11186       1.07311     0.0121126     -0.311884      0.256758       1.74507       2.19099       2.24704       2.50356       2.62404       2.39554       2.06002       1.92992       1.84350       1.64773       1.26553       1.00227      0.830315      0.703797      0.508590      0.343442      0.246803      0.184811
  24  15 3212.0723    3.3661  1.2727 13.2903 -0.0006  0.0306   0.0661   0.0802    0.0788   0.0000   440.7675       6.00065       25.5731      0.222155       1.64975       6.79932       2.98620     -0.938068      -1.51332      -2.77164       1.09747     -0.771380      0.111758     -0.334409      0.834646     -0.104979      0.193831      0.119741       2.09908       2.86131       3.01657       3.25736       3.28591       3.13611       2.98493       2.59062       2.31945       1.91717       1.63769       1.29826      0.974324      0.782651      0.578546      0.437611      0.330005      0.247948
  24  16 3358.6354    2.9237  1.7967 13.1219 -0.0012  0.0402   0.0502   0.1032    0.0516   0.0000   440.2682       6.27354       17.9195       3.83642      -4.41424       6.14011       6.01124      -2.53230       1.83427      -2.95821       2.44275       1.47165     -0.211727     -0.134730       1.12649     -0.137170      0.603068     0.0186113       2.57626       3.42227       3.94317       3.97756       4.26254       3.84750       3.63212       3.25225       2.78352       2.37057       1.96838       1.65389       1.27921      0.977888      0.726461      0.538382      0.373934      0.255720
  24  17 3504.9306    2.4938  2.4198 12.6570 -0.0047  0.0466   0.0377   0.1138    0.0454   0.0000   440.8359       17.3564       7.85765      -2.13185      -1.03136     -0.761427      -1.73132      -10.8545      -6.50707      0.857222       2.78489      -2.11937     -0.662926       2.34903       1.40676     0.0446639      0.309801     -0.788859       3.21815       4.03389       4.13490       4.48218       4.49932       4.51776       4.29973       3.76063       3.32709       2.80532       2.41160       1.95387       1.53616       1.18529      0.919288      0.677706      0.508890      0.364033
  24  18 3650.9426    2.0984  4.0118 11.8729 -0.0046  0.0580   0.0241   0.1563    0.0390   0.0000   434.4134       13.5465       13.9322      -3.89530       9.50226       8.00093      -3.78536      -11.4094       1.03157       4.99227     0.0656902       6.73652       1.36372       1.34809      -2.10468     -0.306391      0.521096      0.607769       3.79530       5.01002       5.55975       5.88931       5.74569       5.74730       5.17540       4.66069       4.10070       3.57187       2.99527       2.43705       1.92598       1.51985       1.13592      0.811046      0.561411      0.414830
  24  19 3797.0092    1.7322  5.7471 11.3530  0.0002  0.0767   0.0179   0.2032    0.0385   0.0000   433.8519       5.01709      -2.85478       26.0622      -6.35160      -6.90703      -4.82848       10.9422       15.8077      -3.36996      0.353733      -4.04358      -4.04424     -0.834885       1.81648       1.71315      -1.20694     -0.469631       4.96551       6.51699       7.00431       7.15461       7.61144       7.15678       6.72538       5.96324       5.32060       4.57976       3.88646       3.19602       2.53788       1.93658       1.48093       1.08852      0.751587      0.547309
  24  20 3942.6167    1.4684  7.9215 10.9321 -0.0014  0.0968   0.0138   0.2621    0.0362   0.0000   439.7892       33.5148       29.3421       6.61512      -1.62527       10.9395      -15.2179      -4.13992       18.0280       11.7447       1.47900       6.36499     -0.326072      -2.93375       5.18784      -2.04013     -0.493736       1.43269       6.22459       8.13505       9.11845       9.48727       9.55006       9.16272       8.48256       7.72789       6.97547       5.90969       4.88823       4.02047       3.25778       2.51077       1.93644       1.39631      0.949265      0.689194
  24  21 4088.6773    1.2693 10.0381 10.5652 -0.0003  0.1192   0.0111   0.3220    0.0364   0.0000   438.2630       30.9733       13.5071       11.2747      -12.4327     -0.775667       3.30208      -5.06205      -6.32232       16.6462       7.35454      -13.7654      -3.22647       5.69448      -2.40969      -2.04405      0.586792      -1.31206       7.84833       10.7927       11.5495       11.7828       11.9398       11.1730       10.7957       9.52607       8.59755       7.64299       6.40483       5.31570       4.17986       3.26755       2.39635       1.76464       1.21034      0.844402
  24  23 4379.7082    0.8934 15.4783 10.2801 -0.0005  0.1928   0.0068   0.5032    0.0259   0.0000   450.2296       10.3962       5.62257       11.6966       15.3453      -7.02006       22.3517      -4.43336      -31.9911      -10.1955      -21.9006      -11.3958      -13.4415       6.30681      -3.75487      -3.63359       1.80721      0.250389       12.3600       16.4908       18.1943       19.3131       18.8230       18.5529       17.5752       15.2955       13.8691       11.8036       9.94777       8.15422       6.64486       5.06976       3.87786       2.76864       1.92428       1.36735
  25   5 1674.1374    0.2436  0.4118  9.1684 -0.0110  0.0261   0.0089   0.0503    0.0378   0.0000   440.6996      0.451037       18.7545       1.26456      -1.43636     -0.617314       2.56280     0.0694812    0.00886250     -0.918483       1.63020      0.378538     -0.534229      0.809862     -0.375008      0.343076     -0.500032      0.146637       1.75838       2.31184       2.31071       2.17876       2.30256       2.48016       2.65779       2.22368       1.81136       1.63615       1.25134       1.03935      0.777202      0.685637      0.550465      0.378665      0.317695      0.242259
  25   8 2181.7700    0.8063  0.8320 10.2452  0.0009  0.0250   0.0173   0.0595    0.0562   0.0000   441.1982      -1.63519       16.9979      0.440462       1.51746      0.883820       3.69518      0.739527      0.163592       1.64277      -1.77665     -0.847741       1.19586      -1.33401     -0.591048    -0.0676594      0.147739     0.0647104       1.61968       2.30554       2.53864       2.69568       2.77350       2.67177       2.42264       2.17126       1.85590       1.52112       1.27172       1.01061      0.773070      0.672882      0.430531      0.367119      0.254583      0.177415
  25   9 2340.5400    1.1214  0.8388 11.0141 -0.0043  0.0259   0.0243   0.0577    0.0581   0.0000   442.8113    -0.0175324       16.3630       6.31400       1.14126      0.771290     -0.306183       1.43737       2.44956      0.634896       1.51242       1.35976      0.303873      -1.53671     -0.541093     -0.178740      0.382176    0.00161827       1.68963       2.34566       2.67397       2.66194       2.78452       2.76025       2.49925       2.19249       1.87997       1.54435       1.33261       1.12747      0.885488      0.664657      0.506854      0.353296      0.266427      0.202069
  25  11 2646.3021    2.1881  0.9242 11.9932 -0.0037  0.0250   0.0442   0.0594    0.0733   0.0000   438.5837       4.27025       17.2898       7.15620     -0.707347      -1.84992     -0.959611      -2.76387     -0.336215     -0.709820     -0.777393     -0.713446       1.21973       1.04996      0.791478     -0.135040      0.517705     -0.358695       1.55670       2.25409       2.28878       2.53229       2.40456       2.37133       2.25627       2.06091       1.73167       1.51662       1.32968       1.07115      0.837097      0.664096      0.505700      0.357990      0.276073      0.194696
  25  12 2797.4224    2.6824  0.8606 12.5674  0.0008  0.0275   0.0548   0.0566    0.0622   0.0000   439.6438       3.98153       12.7298       6.00169      -7.78425      0.223367     -0.806933      -1.45069      0.628765      -2.31719      0.693434      0.870623      -1.15416      0.101900    -0.0281662     -0.506546      0.201211    -0.0690632       1.59096       2.35941       2.38749       2.23541       2.70029       2.19994       2.60038       1.97707       1.85886       1.60109       1.15023       1.10409      0.785566      0.679168      0.478527      0.378830      0.270433      0.190436
  25  13 2947.4955    3.2200  0.9011 12.7275 -0.0021  0.0227   0.0630   0.0571    0.0687   0.0000   440.1951       7.03432       17.8479       7.80767      -1.42102    -0.0852512      -1.84546       2.66566      -3.21105      -3.21895      -1.57891      -1.90839      -2.16257      0.102232      0.268891     -0.664922     -0.196278    -0.0149705       1.46380       2.11654       2.27990       2.25261       2.20284       2.13946       2.14132       1.97158       1.73898       1.55764       1.17264      0.954384      0.780814      0.649987      0.466933      0.366056      0.280702      0.208070
  25  14 3096.2798    3.7117  1.0013 13.0531  0.0015  0.0281   0.0744   0.0637    0.0872   0.0000   439.6617       5.13074       12.6822       3.26532      -1.02033       1.90619      -5.17712       1.84406       2.23805     -0.339973       1.99124     -0.341720     -0.679981      0.853647      0.659313     0.0960430    -0.0451875      0.304642       2.00874       2.72213       2.98331       2.83595       2.60163       2.26563       2.05199       2.17836       2.07586       1.94398       1.77657       1.51100       1.24184      0.939101      0.663789      0.482614      0.327288      0.228028
  25  15 3243.9999    3.2244  1.2185 13.1394 -0.0070  0.0329   0.0654   0.0788    0.0791   0.0000   440.2513       8.01056       14.6520       2.61832      -1.61327       2.24550       1.54270      -7.04834      -5.43361      -1.15763     -0.735659     -0.639660       2.14894      -1.43613     -0.816069      0.699553      0.183633     -0.160493       2.07206       2.65515       3.07341       3.02039       2.95226       2.64595       2.83908       2.45773       2.21180       2.02909       1.69065       1.43920       1.14705      0.870786      0.658135      0.480267      0.354387      0.244554
  25  16 3391.2722    2.8137  1.9313 12.6742 -0.0020  0.0380   0.0448   0.1010    0.0519   0.0000   438.0613       19.8208       9.16792      0.158431      0.521818     -0.647949      0.119712      -2.06966      -3.82481       4.27447      0.103280      -1.79764     -0.885048      0.791035     -0.969382      0.239525     -0.702846      0.285374       2.42148       3.19150       3.28523       3.43386       3.52522       3.37153       3.32940       2.97204       2.57058       2.30221       1.95674       1.56337       1.28485       1.06057      0.790633      0.581635      0.410273      0.295825
  25  17 3538.3277    2.3066  2.7060 12.3537  0.0004  0.0470   0.0333   0.1292    0.0409   0.0000   434.3541       12.9688       22.0743      -4.04103      0.138316      -4.29089       6.24694       1.05197      -2.78951       3.34036      -1.96061      -2.87123       2.14065     -0.206540      -2.28610       1.05244      0.138642      0.647573       3.18254       4.13974       4.41320       4.49929       4.51476       4.46792       4.18158       3.97504       3.51166       2.95329       2.49893       2.00542       1.68003       1.32143       1.00277      0.758063      0.554147      0.395495
  25  18 3685.0095    1.9949  4.5139 11.5139  0.0001  0.0632   0.0220   0.1651    0.0387   0.0000   432.5547       4.92504       15.8440      -2.24766      -10.0319      -7.29604      -3.44507      -11.0548     0.0843959       2.25415     -0.457041      -5.03616      -1.25202       2.50102     -0.589610     -0.662770     -0.844021      0.265827       3.87617       5.33347       5.81744       6.13452       6.22313       5.62897       5.68647       4.90408       4.58726       3.73491       3.27682       2.66225       2.15445       1.69354       1.27253      0.963434      0.679087      0.495840
  25  19 3831.4680    1.6598  6.2212 11.0180 -0.0021  0.0772   0.0165   0.2113    0.0381   0.0000   436.5524       16.0897       12.4910       6.74660       3.08280       6.35019       5.03302      -7.40329      -12.6118       1.28579     -0.932911       2.78057       5.08616       1.16366       1.77061       1.37751     -0.316790     -0.495852       4.74006       6.24904       6.94287       6.98435       7.34509       7.13173       6.76148       6.03604       5.50168       4.61991       3.94499       3.16998       2.66817       2.07326       1.56095       1.21877      0.858257      0.606588
  25  20 3977.6948    1.3793  7.6502 10.7569 -0.0027  0.0956   0.0138   0.2571    0.0353   0.0000   443.7323       16.9253       11.3128       32.4168       12.7585      -1.92810      -5.46157      -19.8982      -24.6738       6.38389      0.756743     0.0913186      -3.67178      0.492941      -1.21431      -1.60768     0.0741358      -2.67931       6.09386       8.07197       8.85013       9.20128       9.54355       8.88616       8.48939       7.70678       6.94851       5.80438       5.06028       4.16120       3.28669       2.63392       1.96580       1.49386       1.07474      0.745562
  25  22 4269.9909    0.9339 12.4903 10.2105 -0.0016  0.1575   0.0085   0.4320    0.0298   0.0000   437.5368      -22.7070       20.2231       10.4217     -0.273022       17.0685      -18.7674      -4.40368       4.98829     -0.123216     -0.670476      -6.24245      -9.74103       1.03235      -6.67311      -9.51800       2.26885       3.31708       9.83468       13.2015       14.5611       14.9625       15.2608       14.8220       14.3119       12.6521       11.1346       9.71491       8.02665       6.83156       5.42715       4.26646       3.20912       2.48155       1.74506       1.25179
  25  23 4415.7636    0.7341 13.8467 10.0706 -0.0024  0.1940   0.0067   0.5197    0.0269   0.0000   420.5258       21.1576       24.7491      -17.3842       14.7968       9.97944      -13.9200      -21.9891      -4.54030       20.0776       16.0412     -0.904823       14.6583     -0.579263       6.11530      0.626296      -6.75128      -1.70041       12.1621       15.6791       17.5442       18.3398       18.3764       17.6402       17.0522       15.3447       13.6405       11.8077       10.2708       8.32858       6.67069       5.33894       4.10512       3.07554       2.22154       1.58429
  26   6 1869.0525    0.4038  0.4772  9.4746 -0.0070  0.0186   0.0110   0.0456    0.0425   0.0000   441.7631      -1.57601       19.0274      -1.50462      -1.11971      0.381052     -0.935520       2.77433     0.0243494      -1.27300       1.47642    0.00428798      -1.18437     -0.413133      0.410979     -0.527417    -0.0701171     -0.100765       1.21486       1.54551       1.81492       1.78622       1.81416       1.83098       1.66584       1.67893       1.37795       1.11836      0.977302      0.811180      0.610098      0.534082      0.393734      0.307771      0.217811      0.161461
  26   7 2039.7900    0.6089  0.6244  9.9568 -0.0051  0.0207   0.0142   0.0485    0.0495   0.0000   439.4929     -0.136398       18.6216       2.47009      -5.71577     -0.656907       1.48034     -0.404037       2.47487      -1.89294      0.681062    0.00818725      -1.19698      0.847453      0.840487    -0.0248885     0.0113743      0.224733       1.36320       1.64545       1.91796       2.03558       1.95121       1.98805       1.92425       1.59687       1.47280       1.31167       1.05337      0.854861      0.732835      0.570057      0.452586      0.318581      0.235269      0.171922
  26   8 2206.0849    0.9090  0.7827 10.2832 -0.0024  0.0222   0.0186   0.0510    0.0612   0.0000   440.1131       2.75867       17.8295       1.74632      -1.84126       2.42410      0.877071       2.68260      -1.65273      -2.82221      0.827881       1.79211      0.159410    -0.0792129     -0.163136      0.620481      0.349866     0.0840868       1.28631       1.57431       1.90947       1.89283       2.03335       1.86454       1.77837       1.67048       1.48012       1.29899       1.03956      0.915987      0.699795      0.599239      0.437039      0.346278      0.239998      0.185924
  26   9 2366.0578    1.2642  0.9390 11.0688 -0.0002  0.0246   0.0246   0.0601    0.0606   0.0000   442.2807       3.77497       18.6377       3.79922      0.529133       1.35185      -3.49396      0.511841       2.83054     -0.696469     -0.368584      -1.94472     -0.890591     -0.332139     -0.163691     -0.217260      0.176558     -0.263974       1.50041       1.98719       2.13204       2.27712       2.35819       2.24975       1.98631       1.97375       1.66659       1.52524       1.25066       1.03440      0.887533      0.659312      0.514857      0.385445      0.280079      0.204006
  26  10 2521.1635    1.5832  0.9456 11.6195 -0.0010  0.0243   0.0312   0.0629    0.0615   0.0000   439.3346       5.40192       19.3662       8.42454      -3.81466     -0.399441      0.587556       1.49787      -1.32832      -2.45633       2.09884     -0.329764      -1.75722     -0.821295      0.283895      0.530120     -0.511701      0.232330       1.53132       2.13229       2.28830       2.43316       2.30269       2.15881       2.12550       1.96107       1.74595       1.55920       1.31895       1.08901      0.919358      0.712487      0.535722      0.410952      0.287872      0.204773
  26  11 2674.4582    2.1202  0.9574 12.4161  0.0018  0.0276   0.0439   0.0663    0.0634   0.0000   439.3209       1.47322       15.4006     -0.904510      -1.28346      0.682016      -2.96735      -4.05035       2.83821     0.0953232       1.57532      0.827421     -0.792778     0.0750544      0.370800      0.529569    -0.0699800     -0.152227       1.81319       2.54661       2.84434       3.17823       3.31074       2.97366       2.80619       2.42314       2.24435       1.77265       1.42768       1.08563      0.931762      0.720248      0.546022      0.394193      0.284140      0.207472
  26  12 2826.6847    2.8442  0.8710 12.6879  0.0002  0.0238   0.0559   0.0552    0.0677   0.0000   437.7727       5.10425       11.5528       4.06129      -4.21591      0.304813       1.09074      -2.15238      0.332570       1.19093    -0.0112872      -2.04383      -1.24764     -0.280631     -0.612804     -0.107165    -0.0603669      0.123978       1.57332       2.22204       2.44392       2.57053       2.58431       2.36929       2.26047       1.95075       1.77126       1.51275       1.30048       1.11853      0.914643      0.693007      0.521156      0.376750      0.268554      0.193059
  26  13 2977.5424    3.5000  0.8676 13.1587  0.0021  0.0218   0.0684   0.0547    0.0622   0.0000   439.1854    -0.0247395       17.0867       3.86175      -1.31852      -3.15710      -1.12721       1.69832       1.56461      0.827694      0.566055       1.68293      -1.29112      0.333627     -0.438917      0.721577    0.00561849     -0.231855       1.37860       1.90631       2.06976       2.22107       2.21890       2.12049       2.00323       1.81833       1.57311       1.40489       1.14577      0.995359      0.776683      0.596354      0.493320      0.342910      0.258075      0.194510
  26  14 3127.0038    3.6164  0.8721 13.5204 -0.0009  0.0256   0.0751   0.0594    0.0616   0.0000   440.9739       4.63586       15.9548       8.14224      -1.39213       3.99072    0.00941965    -0.0121186       3.76835     -0.457329      0.515098     -0.373840     -0.609465      -1.16149      0.756373     0.0478604    -0.0501544     0.0101657       1.96623       2.72621       3.04321       3.28427       3.41991       3.33155       3.06564       2.63667       2.19745       1.71983       1.39329       1.16525      0.898322      0.710742      0.509682      0.352975      0.273210      0.228357
  26  15 3275.4498    3.2917  1.5638 13.0594 -0.0032  0.0344   0.0572   0.0876    0.0689   0.0000   438.3930       12.8126       16.7263       8.85711      -2.39262     -0.300924       2.98282       2.60317       1.08651      -2.76236       2.55065    -0.0309796     -0.392523      -1.27358     -0.684182     -0.628647      0.179500     -0.152842       1.99851       2.85271       3.02219       3.17843       3.30605       2.99523       3.01246       2.75029       2.46309       2.11997       1.78848       1.45687       1.14232      0.961654      0.734394      0.567047      0.392385      0.303451
  26  16 3423.4971    2.7783  2.0355 12.6851 -0.0046  0.0482   0.0443   0.0981    0.0579   0.0000   436.7938       4.46439       6.29250       13.2941       5.21955      -2.02505      -3.48784      -5.16071       4.37191      -3.08451      -1.49713      -1.25423     -0.642571     -0.688247      -2.56461      0.766161     -0.896235     -0.370558       3.87750       5.24081       5.90640       5.73643       5.03495       3.95416       3.36762       3.57277       3.81705       3.99865       4.02758       3.51874       3.02664       2.43405       1.64497       1.11066      0.773600      0.528126
  26  17 3571.0150    2.2231  3.3925 12.2067 -0.0001  0.0514   0.0275   0.1426    0.0372   0.0000   433.5633       15.0837       29.2172      -7.20628      -8.36371       7.48591     -0.702952     -0.206467       1.82809     -0.857113      -2.92767       3.39119      -3.29939      -1.28052      0.940308      -1.52614      -1.74906      0.101206       3.20253       4.27347       4.79392       4.97858       5.15688       4.81333       4.53922       4.13510       3.75536       3.29203       2.69801       2.26635       1.82895       1.48395       1.12563      0.842914      0.604903      0.458052
  26  18 3718.4910    1.8986  4.8233 11.5824 -0.0038  0.0648   0.0199   0.1739    0.0354   0.0000   439.0719       12.1903       10.0578       3.29570      -1.75845       2.01427      0.248408      -10.0766       3.12775      -12.1226     0.0806139       4.88034      -2.05239      -1.42904      -2.61219       1.20910      0.688982      0.164315       3.82450       5.02627       5.72229       5.73066       6.08078       5.92898       5.45372       5.10399       4.31786       3.90010       3.36867       2.77327       2.23024       1.77197       1.35599       1.05713      0.762075      0.553172
  26  19 3865.4248    1.5856  6.7854 11.0700 -0.0031  0.0823   0.0154   0.2238    0.0362   0.0000   440.1984       23.1501       7.37554       17.6809      -1.84772      -4.45636      -4.47156       1.04983       2.36678      -14.5008      -4.08045     -0.984063       2.66220      0.775099     -0.566100      -2.01718     -0.705868       1.64249       4.94554       6.56528       7.26269       7.71092       7.78784       7.40153       6.94422       6.39075       5.87065       4.99544       4.30938       3.59334       2.94305       2.37753       1.79406       1.37802      0.952823      0.704779
  26  20 4012.0889    1.3318  9.4527 10.7297  0.0002  0.1086   0.0120   0.3060    0.0334   0.0000   436.2375       28.5052       41.6048       11.9595       5.37880       3.00662       12.6866      -2.87015       8.62788       10.7337       9.24801      0.748328      -3.08385      -3.02788       4.63532       2.26832      -1.84891      -2.16458       6.48433       8.40565       9.63923       10.3280       9.99767       10.0287       9.45334       8.44992       7.68991       6.54944       5.61141       4.73070       3.79051       3.05715       2.32958       1.77833       1.28417      0.933308
  26  21 4159.1300    1.1003 10.8576 10.5172 -0.0026  0.1316   0.0096   0.3540    0.0305   0.0000   441.2383       20.2131      -1.06440       24.2675       16.7296      -18.1424       6.95856      -9.68887       9.15942       18.5534   -0.00548644      -15.3313      -6.18093       8.66180      -1.98048      0.725836      0.610130     -0.432387       7.73688       10.3936       11.5698       12.2695       12.1909       11.8521       11.2313       10.2344       9.24779       8.11803       6.87925       5.65156       4.69615       3.62912       2.88313       2.18413       1.56498       1.13902
  26  22 4305.6396    0.9065 12.9629 10.3164 -0.0053  0.1624   0.0076   0.4387    0.0277   0.0000   419.3727       31.7473       34.9088      -27.3622      -4.50389       16.6916       21.9655      -2.88012      -17.6192       6.20425      -19.6116       7.98346      -3.83416      -11.8108       7.10456     -0.685716      -5.96255     -0.633532       9.65482       12.8269       14.4824       15.3954       15.4093       14.7949       14.1630       12.9447       11.4399       10.0263       8.39721       7.08049       5.71922       4.58015       3.59204       2.66235       1.92787       1.39092
  27   6 1889.8079    0.4364  0.4936  9.6137 -0.0055  0.0190   0.0115   0.0452    0.0426   0.0000   440.1648       2.49356       16.0506      -1.97871      -1.92103      0.528232       1.20629      0.723073     -0.138396     -0.176278     -0.220702      -1.06161      0.293532      0.692305     -0.734486     -0.465301     -0.221954      0.350129       1.11150       1.49613       1.68957       1.77537       1.70940       1.71840       1.67926       1.38474       1.40471       1.16224      0.947013      0.889913      0.651826      0.489849      0.424324      0.325191      0.231474      0.164364
  27   7 2062.0430    0.6075  0.7692  9.8647 -0.0045  0.0244   0.0130   0.0548    0.0535   0.0000   437.9617       1.36166       12.8596       1.37000      0.745172       2.67175     -0.527421      0.670704      0.583422       1.55703     -0.649537      0.512869      0.714351     -0.567061     -0.366027     -0.385691     -0.228608     -0.252991       1.44126       1.93060       2.09726       2.23645       1.93465       2.06296       1.81781       1.72111       1.57034       1.47462       1.32095       1.16425      0.989204      0.706676      0.568564      0.413255      0.315152      0.239806
  27   8 2229.7794    0.9419  0.8248 10.4361 -0.0056  0.0229   0.0190   0.0539    0.0599   0.0000   437.6285       1.07540       17.9771      -1.09467      -3.92720     0.0414146       1.03290       1.17130     -0.964152      -3.11319      0.103187      0.266914      -1.23287     0.0119015     -0.125592     -0.309005     -0.820680    -0.0518570       1.37660       1.69902       2.02554       2.09317       2.05522       1.90456       2.03159       1.78038       1.55879       1.36623       1.14374      0.916751      0.759163      0.617189      0.474805      0.381273      0.298892      0.217100
  27   9 2391.0532    1.2662  0.9889 11.1029 -0.0018  0.0282   0.0239   0.0642    0.0587   0.0000   442.2722       2.64745       12.7506       4.46919      -2.01431     -0.128514      -2.40409      0.788440      -2.54286      -2.51117     -0.362090   -0.00643806      0.643866      -1.61080     -0.242451      0.115020    -0.0551877     0.0957768       2.05383       3.16341       3.42147       3.29412       2.89135       2.45311       2.17226       1.99946       2.40569       2.33536       2.26378       2.01047       1.65488       1.33646      0.903403      0.678611      0.476086      0.327606
  27  10 2547.5382    1.7842  0.9783 11.6815  0.0004  0.0240   0.0329   0.0618    0.0618   0.0000   438.4498       5.67471       13.9932       3.82929       2.62165      -1.17840     -0.188994      -3.06508      0.902662       1.02112      0.410438     -0.495203       2.78872    0.00833493     -0.161533      0.414915       1.26831   -0.00435532       1.40529       1.94593       2.15052       2.32083       2.27900       2.19350       2.05419       1.76704       1.74438       1.43063       1.29877       1.03586      0.902394      0.705794      0.519669      0.405671      0.297032      0.208573
  27  11 2702.1472    2.1425  0.8226 12.3454 -0.0064  0.0224   0.0444   0.0553    0.0581   0.0000   439.2111       5.85438       16.7628      -2.57418       1.27720      -2.01528      0.807687      -2.24168       1.11780      -2.97175      -3.45242       1.06672       1.81365      -2.05801     -0.836081     0.0371246     -0.294558     -0.406886       1.41285       1.78623       2.06063       2.21903       2.08055       2.12007       2.07027       1.91975       1.55543       1.39932       1.24642      0.973561      0.761462      0.640095      0.496660      0.382416      0.289394      0.214057
  27  12 2855.4555    2.8792  0.8175 12.9681 -0.0021  0.0224   0.0593   0.0542    0.0616   0.0000   441.1501       4.67986       9.78000       5.58295      -3.09682       5.09341      -2.96310      -4.39810     -0.341830       1.53566      0.257648      0.350958      0.347543     -0.683247     -0.443187     -0.310066     0.0618175     0.0293939       1.32294       1.84489       1.97183       2.08691       2.09801       2.00126       1.85340       1.78633       1.51094       1.44511       1.15444       1.00240      0.793735      0.653339      0.515363      0.383844      0.283354      0.201051
  27  14 3157.3941    3.5460  0.9962 13.6706 -0.0099  0.0271   0.0717   0.0667    0.0571   0.0000   437.4333       7.78506       12.7860      0.358639      -2.44549      -1.46517       1.95888       3.78588      -6.88489      -3.71162     -0.595965      -1.58130    -0.0964875     0.0286143     -0.202755      -1.02534      0.669138      0.199812       1.60295       2.18561       2.30579       2.58030       2.27102       2.45636       2.16459       2.10300       1.82518       1.64242       1.44651       1.25761      0.960685      0.814389      0.588974      0.463502      0.364337      0.247211
  27  15 3306.6932    3.2029  1.5591 12.8906 -0.0048  0.0330   0.0542   0.0840    0.0686   0.0000   437.7466       5.90897       11.4641       7.16510       5.77099       3.61166      -2.31525      -5.74812      0.884444       2.08390     -0.605057      -1.60558      -3.13219       2.11078       1.70627     -0.361525      0.456347      0.128650       1.82178       2.50278       2.77241       2.93930       2.92005       2.70522       2.70152       2.39829       2.14770       1.98852       1.69852       1.45989       1.16631      0.966941      0.735989      0.557061      0.411499      0.281166
  27  16 3455.3239    2.7875  2.2904 12.4501 -0.0026  0.0422   0.0397   0.1017    0.0574   0.0000   440.1409       13.1142       9.02467       3.65078       6.22042      -1.52965      -6.25309       3.51893       2.21331      -4.53703      -2.56086       1.01781      -1.73047       1.06466     -0.548575     -0.383452      0.288864      0.620793       2.82479       3.98222       4.58892       4.96666       5.03946       4.85051       4.53703       4.06414       3.41989       2.86314       2.31271       1.86337       1.52590       1.16834      0.880224      0.679237      0.519289      0.378329
  27  17 3603.6407    2.2175  3.6507 11.9959 -0.0003  0.0530   0.0263   0.1424    0.0404   0.0000   437.9645       4.83728       8.68920       4.37156      -5.70211       2.23385      -1.30777       1.73716      -6.45762      -1.35747       5.05436       3.76718       1.35952      0.579440       2.33197      0.100046       1.39714     -0.408800       3.22714       4.17405       4.62678       4.88986       4.94416       4.93944       4.51198       4.17706       3.71037       3.30933       2.83429       2.40130       1.99440       1.56973       1.20293      0.924231      0.703863      0.512345
  27  18 3751.6363    1.8365  5.2455 11.3407 -0.0005  0.0648   0.0177   0.1754    0.0359   0.0000   438.7926       22.8519       16.6973       15.5845     -0.126731       12.2097      -5.17837       6.82059       7.50209       1.61738      0.992693       2.00288       2.02141      0.393897     -0.979984     -0.158235     -0.826997       1.17647       3.95947       5.26431       5.97333       6.25987       6.18700       6.17867       5.65473       5.20605       4.75577       4.08396       3.57235       2.94879       2.37051       1.88775       1.49252       1.15129      0.845718      0.629042
  27  19 3899.4061    1.5226  6.8287 11.1010 -0.0008  0.0810   0.0144   0.2277    0.0322   0.0000   440.4264       11.5775       6.76230       6.90577       1.34245      -20.9746     -0.853553       8.34936       6.04286       5.55832      0.305851       2.36727       4.62301     -0.406532       2.06500      -1.72556      0.828698      0.429641       4.73542       6.08245       6.87549       7.05847       7.24203       6.98850       6.64979       5.99817       5.60262       4.95608       4.25877       3.64184       2.97348       2.42063       1.88885       1.43927       1.04780      0.757739
  27  20 4046.7718    1.2882  9.6804 10.6614 -0.0010  0.1091   0.0110   0.3001    0.0318   0.0000   453.8508       13.1667       13.4818      -23.4568       14.2698       10.3509     -0.746068       9.75284       6.92040      -4.33252      -6.32573       5.78060       7.24650       3.27407      -2.42182       2.90523     -0.292410      0.499332       6.41222       8.35612       9.39354       10.0235       9.74890       9.63083       9.31187       8.33662       7.55958       6.79541       5.86262       4.84583       4.09007       3.22871       2.57045       1.92833       1.41151       1.04037
  27  21 4193.8819    1.1004 12.4513 10.4401 -0.0005  0.1421   0.0086   0.3884    0.0286   0.0000   445.5944       18.7481       5.83621       5.92997      -13.3535       4.55832       14.6029       3.82393       8.71657      -5.43713      -12.6726      0.785627       7.37665       3.12065      -5.47933       4.83840     -0.525865      -2.34596       8.39548       11.0463       12.5131       13.1341       13.5129       12.8438       12.3442       11.0650       10.2776       8.66505       7.65960       6.43124       5.18662       4.30090       3.34754       2.48917       1.79959       1.34454
  27  22 4340.5666    0.9041 15.3022 10.1967 -0.0002  0.1828   0.0064   0.4646    0.0249   0.0000   439.3590       9.55608       46.9988       20.1395      -21.9926      -23.5816      -16.2127       19.3265       35.7030      -13.7349      -4.64682       8.12463       5.34120      -2.36257     -0.434656      -6.14585     -0.185934       2.99536       10.3148       13.7365       15.3887       16.3013       16.4643       16.3406       15.1461       13.9975       12.8398       10.9148       9.79121       8.00283       6.68691       5.39431       4.20426       3.15901       2.34832       1.71011
  28   6 1910.1385    0.5005  0.5474  9.2308 -0.0012  0.0229   0.0133   0.0432    0.0487   0.0000   439.5390       2.05695       19.3969      -1.70058      -4.76304       1.41673       1.95784     -0.429284      -1.32636     -0.378510     -0.927630     -0.159006     -0.414670      -1.37764     -0.376258    -0.0933638     0.0281381     0.0949236       1.82813       2.43740       2.72110       2.62785       2.07945       1.77324       1.42273       1.45787       1.75370       1.87475       1.94852       1.79192       1.54707       1.23012      0.893292      0.572068      0.422907      0.266039
  28   7 2083.9441    0.7000  0.5788  9.8478 -0.0012  0.0199   0.0159   0.0437    0.0472   0.0000   442.0495     -0.449389       20.7326      -1.25051     -0.539524     -0.957526     -0.321858       1.00266     -0.504444       1.44529     -0.717006       1.41704      -1.22302      0.294451      0.281938      0.845694     -0.111604      0.111657       1.71202       2.31699       2.93443       2.32555       2.33946       1.81368       1.47871       1.50733       2.04919       1.56137       1.96324       1.61211       1.45886       1.16471      0.752012      0.656481      0.400008      0.346351
  28   9 2415.3686    1.3304  0.9578 11.0192 -0.0033  0.0241   0.0253   0.0606    0.0585   0.0000   442.1005      0.114833       19.6092       2.45036      -1.82868       1.44453      -4.55073       2.37436      0.429691      -2.83927      -1.94673      -2.10057      -1.66291     -0.590525      0.627789      0.502220      0.353184   -0.00396393       1.42421       1.76461       1.94326       2.19426       2.13569       2.07369       1.98398       1.87610       1.65946       1.45543       1.23177       1.08289      0.901083      0.690768      0.590666      0.425893      0.317822      0.238898
  28  10 2573.4414    1.8764  0.8758 11.8078 -0.0011  0.0229   0.0367   0.0563    0.0551   0.0000   440.2912     -0.645683       19.0674       5.83818      -2.74836      0.607347      -2.87665      0.452672       2.80984      0.697304      -2.62514       1.97349       1.32769     -0.444846      0.555501      0.643343    -0.0676196    -0.0385040       1.31526       1.71662       1.84780       1.91808       1.90618       1.90634       1.85857       1.81227       1.56020       1.41919       1.21010       1.02291      0.785441      0.620754      0.548023      0.422443      0.334790      0.255381
  28  11 2729.4183    2.3453  1.0552 12.0964 -0.0006  0.0247   0.0426   0.0633    0.0641   0.0000   440.0361       7.32854       12.7118      -1.17691      0.317705       2.23797      -2.68923       1.07722       6.93839     -0.591056     -0.723873       1.72556     -0.531428     -0.436388      0.576519      0.634466     -0.257736      0.222981       1.46836       1.92797       2.16796       2.30559       2.41414       2.31948       2.22810       1.93794       1.75424       1.63544       1.32630       1.08602      0.861332      0.731982      0.613803      0.443036      0.324332      0.234942
  28  12 2883.7746    2.9256  0.9032 12.7057  0.0009  0.0233   0.0559   0.0579    0.0610   0.0000   439.9494       3.95900       12.4184       1.68774      -2.15025      -7.38762       2.22419     -0.206835      0.292141      -2.28814       3.35434     -0.102038      0.163476      0.264888     -0.827620     -0.341808      0.126028     -0.178522       1.25076       1.73331       1.86754       2.03604       2.01017       1.87681       1.87662       1.77411       1.58844       1.39317       1.15847      0.999415      0.754894      0.653887      0.526526      0.392456      0.294477      0.241622
  28  13 3036.2459    3.5456  1.0495 12.9084 -0.0044  0.0257   0.0641   0.0617    0.0691   0.0000   438.6618       6.09062       12.2956       1.04790    -0.0327500       2.23086       3.49540      -1.99978    -0.0114315       1.48253       1.50944     0.0482181       3.09718     -0.171973      0.311736     -0.745450      0.397582     0.0138241       1.38353       1.99728       2.13115       2.22576       2.36502       2.12878       2.19533       1.96751       1.70971       1.54576       1.32833       1.07087      0.936649      0.695244      0.595370      0.418800      0.343529      0.246045
  28  14 3187.2731    3.3985  1.2681 13.0308 -0.0049  0.0307   0.0590   0.0750    0.0584   0.0000   441.2756       6.39365       16.5964       3.18808      -7.75745      -2.17474       5.61186      -2.54206      -2.69414      0.453799      0.308623      0.149815      0.985601      0.694687      -1.74889      0.731131      0.351775      -1.07311       1.58216       2.15211       2.42509       2.28508       2.73766       2.43070       2.45861       2.16926       1.85210       1.72602       1.46889       1.29578       1.02017      0.843274      0.650297      0.513587      0.368178      0.279482
  28  15 3337.4302    3.0006  1.6758 12.7329 -0.0020  0.0339   0.0484   0.0881    0.0554   0.0000   441.8371       13.8559       14.6195    -0.0195048      -2.33782      -5.11468       3.85250       3.23081       1.82588      -1.48009      -3.37160      -2.09262       1.13612      -1.29609      0.245237      0.255053     -0.193218      0.407528       1.97637       2.54520       2.75056       3.04094       3.08719       2.94182       2.91549       2.61215       2.41403       2.01149       1.73332       1.46684       1.20974      0.953467      0.779772      0.631525      0.453538      0.326001
  28  16 3486.8703    2.6482  2.7145 12.0255 -0.0053  0.0433   0.0350   0.1139    0.0545   0.0000   438.4762       21.2929       4.83014      -2.19119       2.93694       6.41560      -1.61794      -3.09601       5.65898       4.81243      -2.00509      -1.60244     -0.380087       2.94848     -0.728293      -1.04383       1.67866     -0.739735       2.38588       3.17871       3.57530       3.47162       3.68974       3.78179       3.46555       3.34354       2.88309       2.54048       2.23596       1.89661       1.57182       1.25061       1.00657      0.766801      0.595657      0.450324
  28  17 3635.9449    2.1101  3.9373 11.5210 -0.0021  0.0551   0.0242   0.1437    0.0429   0.0000   438.2410       12.0324       12.9740       3.51047       7.64819      0.872658      -4.09249     -0.732165       6.48159       2.03907      0.602329      -3.73271      -1.78641     -0.254754     -0.740801      -1.50942      0.640858      0.915881       3.06224       4.09614       4.52871       4.80854       4.99751       4.89473       4.58823       4.18613       3.71951       3.34823       2.88381       2.42988       1.96245       1.60603       1.23467      0.983348      0.731811      0.542260
  28  18 3784.7297    1.7465  5.6402 10.9922 -0.0002  0.0684   0.0167   0.1821    0.0358   0.0000   435.5263       8.20931       8.87762       5.91582      -7.02167      -6.67121       9.39057      -4.08429      -4.79766      -1.46141     -0.920188       4.79628       1.73373     -0.702797     -0.793980      0.678062      -1.82077     -0.358235       3.87576       4.99190       5.54559       5.75111       5.99615       6.00321       5.61435       5.15601       4.67823       4.12440       3.51661       3.05369       2.55976       2.07104       1.64738       1.24507      0.924794      0.681490
  28  19 3932.6875    1.4371  7.7702 10.6433 -0.0015  0.0897   0.0130   0.2438    0.0328   0.0000   450.6748       13.4968       4.59230       26.5495       23.5740      0.831991      -17.0729       3.51595      -5.12734       5.63606       4.70911       2.98200      -1.68670       1.49357      -2.12700       2.75772       1.81499       1.16216       4.91147       6.39171       7.25449       7.65234       7.63554       7.77290       7.20697       6.66918       6.02169       5.24999       4.77967       3.90859       3.26601       2.64594       2.11226       1.60477       1.20510      0.912436
  28  20 4080.7518    1.2346 10.7556 10.3647 -0.0005  0.1198   0.0103   0.3237    0.0307   0.0000   448.4861       10.0002       21.0697      0.147187       6.50421      -4.04883       7.51497       7.52888      -5.60278      -12.1467      -15.4299      -1.89975       2.20542       5.50543     -0.641169     -0.746004     -0.942479      -1.73686       6.55091       8.48285       9.85636       10.2564       10.3739       10.3272       9.74194       8.90821       8.18878       7.21494       6.25133       5.28168       4.35343       3.50170       2.84671       2.17172       1.61113       1.19592
  28  21 4228.4191    1.0064 12.3177 10.1670 -0.0003  0.1441   0.0083   0.3884    0.0281   0.0000   423.8321       14.0859       48.4966      -8.87746      -12.4239       3.02171       14.9777      -6.38694     -0.526785       8.23323     -0.457662      -5.97760     -0.922478      -3.19307       3.52762       1.60862       2.29278      0.933233       7.88834       10.5519       11.7096       12.4877       12.6574       12.4111       11.6996       10.9333       9.80123       8.71438       7.68457       6.42362       5.33503       4.33745       3.45981       2.66265       1.96908       1.43367
  28  22 4375.9331    0.7871 14.6870  9.9564 -0.0003  0.1913   0.0062   0.4952    0.0247   0.0000   457.3239       18.2728       38.0098       17.6294       13.6399       6.88175      -1.68790      -24.3997      -7.78058       8.38594       12.3063      -10.1125      -15.3399       15.1362      -11.3806      -1.08179       4.51827      -1.78818       10.6665       13.5653       15.0990       16.7206       16.4517       16.4489       15.1637       14.5614       13.1703       11.5795       10.0863       8.47142       6.89916       5.74663       4.59616       3.56833       2.63131       1.94388
  29   6 1930.1963    0.5015  0.4900  9.4950 -0.0033  0.0169   0.0124   0.0393    0.0449   0.0000   438.5563      -2.24008       17.5169     -0.933081      -2.28877       2.04938      -1.23457      -2.14212      0.271281      0.932590    -0.0574336     -0.269467     -0.281034      -1.13004     -0.237500      0.277671     0.0401238     -0.229175      0.955055       1.25167       1.40500       1.39501       1.47816       1.40569       1.38576       1.36359       1.17730       1.04233      0.892314      0.712499      0.607977      0.476112      0.392454      0.329354      0.241662      0.192314
  29   7 2105.3446    0.7184  0.7224  9.9680 -0.0052  0.0199   0.0149   0.0501    0.0507   0.0000   440.0440      -1.46460       22.2763       1.74406      -1.11221      -1.46953      -2.05329    -0.0865865      -2.16003      -5.05536     -0.408914       2.20278     0.0598703    -0.0195057    -0.0273548    -0.0678320      0.267693     -0.200690       1.08663       1.37135       1.58611       1.76785       1.72520       1.63467       1.65321       1.54001       1.33919       1.21571       1.06255      0.877006      0.706875      0.611492      0.451500      0.378094      0.281669      0.220391
  29   8 2275.3899    1.0313  0.9538 10.5474 -0.0049  0.0241   0.0190   0.0606    0.0584   0.0000   440.2577      0.497324       19.4691       3.49078      0.138517      -1.43485     -0.955101      -4.23709      0.934908       2.37099      -1.33134     -0.298338     -0.890933      0.447317    -0.0654726     0.0462825      0.262244     -0.346295       1.37225       1.85305       2.05995       2.07982       1.98494       1.87481       1.75765       1.68905       1.55068       1.58000       1.36277       1.20360       1.00155      0.819066      0.623460      0.463525      0.368182      0.273077
  29   9 2439.1517    1.4473  0.9775 11.2768 -0.0049  0.0251   0.0275   0.0606    0.0595   0.0000   441.5891      0.286586       17.8841       6.53858      -1.61660       3.28642      -1.08799      -4.66365      0.797419      -1.79798       1.24719      0.708851     -0.457106      -2.20309      0.826999     -0.137596     0.0738542     -0.114721       1.40768       1.97779       2.20161       2.22101       2.22086       1.96899       1.88513       1.76790       1.71737       1.64878       1.47848       1.36040       1.10694      0.963985      0.689141      0.517848      0.397052      0.282474
  29  10 2598.7300    2.0059  0.9835 11.7215 -0.0014  0.0230   0.0358   0.0578    0.0632   0.0000   436.6143       2.74223       17.1491     -0.723958      -2.79825      -4.15920       1.29397      -1.67268      -1.10846      -2.76563     -0.737974     -0.841846     -0.548289     -0.519348       1.65377      0.641818     -0.422487     -0.480065       1.23759       1.63208       1.82642       1.98588       2.06250       1.94614       1.87726       1.72514       1.55523       1.36671       1.19977      0.983825      0.832883      0.672908      0.544410      0.443211      0.304542      0.238244
  29  11 2756.1991    2.5390  0.7947 12.5538 -0.0045  0.0202   0.0503   0.0528    0.0544   0.0000   440.2682       6.07123       15.1244      -1.87472      -2.84736       2.93913       1.88929      0.172551     -0.508886      0.827927       2.76570      -4.49021      -2.93949     -0.636299    -0.0922713     -0.337642    -0.0316627     0.0954476       1.09794       1.43448       1.60208       1.66020       1.66454       1.68724       1.58032       1.52088       1.38003       1.20133       1.04107      0.911577      0.756567      0.552639      0.492207      0.377286      0.300513      0.212956
  29  12 2911.7521    3.1026  0.9216 12.8688  0.0024  0.0214   0.0578   0.0545    0.0643   0.0000   439.9685       5.16097       14.6563     -0.941765       2.03835       2.37200      0.442656     -0.821682      0.129636       1.46996       2.54390      0.531072      0.101691      0.113563     -0.416253      0.193806      0.253714    -0.0318594       1.25781       1.64652       1.82666       1.96204       1.97500       1.96393       1.91793       1.75303       1.54648       1.30130       1.17986      0.967922      0.779448      0.660466      0.522223      0.422540      0.298798      0.221334
  29  13 3065.1200    3.5794  0.9295 13.1572 -0.0025  0.0226   0.0674   0.0573    0.0669   0.0000   440.7321       4.24940       16.7615       5.18604       1.45564       1.26505       1.03108     -0.526215      -1.91028      -2.37519     -0.476479      0.995465      0.202436     -0.251186       1.43360     -0.188665     -0.644202      0.304735       1.34442       1.70475       1.98855       2.13082       2.16680       2.13870       1.97885       1.73904       1.63304       1.42351       1.24733       1.01898      0.854467      0.719169      0.569838      0.454294      0.319549      0.241309
  29  14 3216.8984    3.4024  1.2934 13.2207 -0.0093  0.0287   0.0605   0.0748    0.0612   0.0000   438.2898       10.7624       14.0520       2.74429      -2.66146       3.49120       6.43804     -0.865915      -1.40084      0.489644      -3.18309      0.161154     -0.289409      -1.87905     -0.517688    -0.0427658      -1.89417     -0.184479       1.52707       2.08039       2.30399       2.40039       2.38309       2.37257       2.41733       2.17950       1.96681       1.73735       1.46476       1.24230       1.02982      0.862065      0.695277      0.539068      0.417649      0.312435
  29  15 3367.7951    3.0253  2.0083 12.6974  0.0014  0.0358   0.0426   0.0953    0.0474   0.0000   434.9782       8.54804       15.4214       5.42710      -1.99350      0.211741      -2.13375     -0.780629       2.94393     -0.434977     -0.977865      -3.16743     -0.164784     -0.192980      0.889811     0.0329505     -0.252733    -0.0950796       1.86981       2.52645       2.76507       2.84476       2.89943       2.95368       2.78647       2.52434       2.32198       2.12434       1.85307       1.62993       1.36785       1.13286      0.878503      0.681318      0.517754      0.379827
  29  16 3518.0201    2.5138  2.8037 12.2286 -0.0032  0.0435   0.0324   0.1213    0.0462   0.0000   437.9192       7.04570       10.6603     -0.959015      0.162407      -2.89874     -0.403265       8.28364      -5.54411      -4.04669      -1.28472       2.02485     -0.907088      -1.46784      0.674088       1.22108      -1.44099      -1.26786       2.34136       3.03762       3.40646       3.66519       3.65833       3.58207       3.47692       3.16635       3.04689       2.59329       2.27052       1.91817       1.61497       1.37730       1.05355      0.844830      0.627142      0.482388
  29  17 3667.9575    2.0500  4.5739 11.5323 -0.0010  0.0584   0.0216   0.1602    0.0385   0.0000   433.3668       10.2037       23.7940       11.3748      -10.3055       7.79417      -4.02288       1.00079       4.10598      -6.25135       9.31107       2.04114       3.39058      0.111924       1.56281      -1.82035      -1.27363      0.766764       3.17791       4.23648       4.73441       4.94503       5.03220       4.99598       4.76659       4.51088       3.99902       3.48463       3.09986       2.69296       2.28840       1.79630       1.42929       1.12703      0.848478      0.637282
  29  18 3816.9985    1.6960  6.3065 11.0067 -0.0022  0.0734   0.0153   0.1955    0.0345   0.0000   445.2494       5.53116       30.0734       2.12796      -12.6554      -3.58132       13.6102      -16.1900       6.07862       14.3436     -0.421094      -7.30875     -0.866419       5.50431      -2.72146      -2.06619      0.447189       1.56884       3.90721       5.16515       5.85518       6.07840       6.36293       6.01939       5.94640       5.55241       4.94401       4.49514       3.80084       3.24419       2.73578       2.20785       1.77266       1.41165       1.04143      0.792185
  29  19 3965.7099    1.3391  8.4582 10.7916 -0.0020  0.0979   0.0120   0.2677    0.0298   0.0000   444.2778       18.6003       5.36178      -14.5723       10.1423      -13.8546      -19.3647       3.25593       10.0287      -1.24627       9.62083     -0.995156       5.16546      -2.75010      -3.88912       1.69792       1.68114      -1.80655       5.22487       6.85393       7.79406       8.08058       8.40779       8.02610       7.84490       7.35211       6.71158       5.81481       5.17628       4.33683       3.73898       3.09996       2.44451       1.89494       1.43015       1.02838
  29  20 4114.3600    1.1321 11.0769 10.5133 -0.0044  0.1266   0.0095   0.3542    0.0290   0.0000   440.2740       2.02845       7.77899       7.42836       13.7934       15.5865      -11.1701       17.9581       1.20544       7.49776      -10.7517      -4.98141       13.1437      0.349676       3.43831      -7.21361      -2.05206       2.82734       6.81999       8.82916       10.0962       10.6415       10.8988       10.6031       10.1551       9.27666       8.55589       7.74932       6.69017       5.70327       4.86814       3.99539       3.15677       2.47231       1.83207       1.37615
  29  21 4262.6500    0.9461 13.1853 10.2549  0.0005  0.1585   0.0074   0.4143    0.0270   0.0000   442.1893       5.29372       13.1603       10.8332       1.31632       1.61415      -18.6059       21.3452      -13.5201      -18.9269       16.7608       8.59928      -5.51915     -0.399503      -5.60272      -7.49968      -5.61446      -2.36377       8.60488       11.0400       12.2311       13.4354       13.5870       13.1302       13.0267       11.7042       10.8579       9.63991       8.42142       7.02491       5.91517       4.89918       3.94878       3.10280       2.29521       1.71811
  29  22 4410.0876    0.7839 15.4368 10.0603 -0.0015  0.1912   0.0058   0.5030    0.0235   0.0000   459.2670       1.45893      -8.70042       1.55820       3.35985      -9.35953       37.2750      -20.7487      -27.3273      -1.44332       34.3822      -6.52835      -7.61329       9.79332     -0.250785       4.21560       4.90967       3.73264       10.2611       13.2817       15.1409       15.6628       16.2081       15.8658       15.3901       14.4159       12.8541       11.2239       10.2406       8.66011       7.39755       6.00321       4.80367       3.72980       2.77634       2.11556
  30   5 1770.0521    0.3331  0.4105  9.4467 -0.0069  0.0213   0.0095   0.0401    0.0356   0.0000   439.2463      -1.95889       20.7136       3.25557      -3.73981      -1.06051      -1.55970     -0.776364      0.945854      0.179540      0.985582      -1.01099    -0.0124918      0.951318     0.0816818     0.0818034      0.150797     -0.176382       1.33958       1.75639       2.33397       2.22385       2.33997       2.00911       1.81289       1.61696       1.43065       1.48660       1.49920       1.32741       1.17515       1.17490      0.675413      0.538191      0.479128      0.384176
  30   7 2126.4011    0.7660  0.7008 10.1599 -0.0031  0.0208   0.0155   0.0459    0.0525   0.0000   442.1598       1.43094       19.0316       4.20119      -4.91960       1.29027      -1.05102      -2.03196      -1.81958      0.456319      0.478470    -0.0324033      0.270262     -0.623308     -0.223517      0.465609     -0.404217      0.291736       1.08851       1.54988       1.70531       1.89246       1.82791       1.73140       1.70502       1.49575       1.42966       1.28313       1.13815      0.972906      0.766018      0.688795      0.490743      0.392814      0.297737      0.230815
  30   9 2462.3851    1.4897  1.0222 11.4534 -0.0034  0.0247   0.0273   0.0627    0.0628   0.0000   438.2774      -1.40432       19.8748      -1.49905      -2.16956      -3.80900       1.19869      0.567330      -1.99947      -2.39850      -1.75370      0.286865       1.73951     -0.650312      0.398171      0.158483      0.366559     -0.289599       1.32568       1.70701       1.92061       2.02606       2.05592       2.00890       1.90179       1.81969       1.74146       1.50534       1.33618       1.05990      0.927419      0.769513      0.615397      0.477826      0.395627      0.283591
  30  10 2623.5577    2.0905  0.9385 12.0508 -0.0023  0.0222   0.0380   0.0546    0.0627   0.0000   440.0015       4.63416       17.0608       1.26187      -1.28225     -0.637728       1.59376      -4.30024      -1.09387      0.270215      -1.32325     -0.278706      -1.90272     -0.572467       1.03677      0.193329     -0.286253     -0.525380       1.22333       1.62553       1.86654       1.98026       2.06174       1.98189       1.88449       1.78063       1.60788       1.38947       1.16663       1.08836      0.966255      0.751870      0.563125      0.464389      0.363560      0.262999
  30  12 2939.2147    3.3133  0.8858 12.9362 -0.0006  0.0215   0.0595   0.0503    0.0630   0.0000   435.5208       3.30015       11.8440      0.771956       1.28448      -4.64250      -1.78391      -1.81425      -1.63386      -1.24686      -1.32905      -1.68681       1.48595      -1.51452     -0.195459     0.0134100     0.0545803    -0.0832956       1.21844       1.70452       1.77873       1.79128       1.80491       1.81106       1.73849       1.68976       1.53270       1.34131       1.17184      0.998222      0.881902      0.747355      0.558463      0.446740      0.335630      0.257565
  30  13 3093.4429    3.7467  0.8726 13.3061 -0.0048  0.0214   0.0712   0.0518    0.0706   0.0000   439.2841       4.80786       13.5916       2.47451      0.569790     -0.621964      -1.40127      -2.61762      -1.01287      -3.24468       3.49370      -1.11028       2.33536      0.364592     -0.677498     -0.348117      0.170318      0.413005       1.18676       1.54267       1.78923       1.92050       1.95712       1.82530       1.84247       1.67636       1.45284       1.33111       1.15011       1.02007      0.815704      0.688716      0.547940      0.394576      0.321850      0.251024
  30  14 3246.0773    3.3791  1.3326 13.3836 -0.0012  0.0285   0.0569   0.0770    0.0572   0.0000   437.5294       8.12259       13.7554       8.51360      -4.06417       4.68818      -2.42000     -0.438050       1.03037      0.267217       1.22875     -0.660841     -0.872266     -0.461289     -0.989559      0.136567      0.281273     -0.351940       1.65255       2.24120       2.52469       2.54039       2.55647       2.47834       2.36237       2.27943       2.05451       1.84211       1.69772       1.43818       1.26400      0.994377      0.800795      0.612077      0.475230      0.372738
  30  15 3397.8034    2.9311  2.1821 12.6006  0.0001  0.0355   0.0378   0.0957    0.0475   0.0000   439.9310       7.18525       14.2710       3.24480      -5.18126       5.56132      -1.38638      -1.90972      -3.01596      -1.26291      0.122376     -0.586211      -1.51815      -2.84957      -1.03605      0.164835     -0.111333     -0.333471       1.85075       2.55248       2.77680       2.95686       3.00441       2.84788       2.75322       2.59703       2.38773       2.10870       1.97485       1.64678       1.38698       1.17359      0.935095      0.728038      0.576715      0.406810
  30  16 3548.8421    2.4209  3.0357 12.2043 -0.0032  0.0460   0.0290   0.1209    0.0435   0.0000   445.3373       16.6302       14.9882       4.07104      -2.08284       2.05554       8.48618       3.43935       7.86671       1.57731       3.07080      0.201142      -2.40005     -0.563686       1.93367      -1.64960      0.128675     -0.783167       2.44960       3.21553       3.85349       4.04352       4.20453       4.09002       3.81189       3.60824       3.18043       2.86368       2.43828       2.07042       1.72995       1.35049       1.15204      0.894411      0.659184      0.510549
  30  17 3699.2602    1.9824  4.6747 11.6120 -0.0006  0.0599   0.0201   0.1608    0.0369   0.0000   434.3975       21.0922       13.6274       3.03658       1.15313       2.62338       8.69405      -5.03549       2.95242    -0.0390934      -4.55506     -0.939438      -1.80057      -1.69326       2.49664       2.88661     -0.819455     -0.906473       3.14492       4.13426       4.65677       4.85837       5.03672       4.88642       4.81030       4.46821       4.15444       3.64998       3.20230       2.64098       2.20882       1.89909       1.53592       1.20590      0.927725      0.687535
  30  18 3849.1718    1.6419  6.7748 11.1004 -0.0016  0.0745   0.0142   0.2096    0.0321   0.0000   431.2821       28.9794       11.4970       4.45381      -2.58586      -6.91645      -7.22491      0.297072       2.85110       7.86962      -2.09704      -3.19822      -1.91843       1.11794       1.22435      -3.46375     -0.260771       1.64178       3.95304       5.12670       5.77774       6.02284       6.24800       6.13255       5.73162       5.58100       5.06956       4.47156       4.00034       3.34397       2.83785       2.38026       1.90577       1.55622       1.16124      0.855724
  30  19 3998.6098    1.3502  8.8853 10.8264 -0.0031  0.0976   0.0112   0.2660    0.0292   0.0000   449.8087       26.2818       16.3864       3.27870      -5.10746     -0.695507       2.19463      -15.3428       8.69622      -1.48737      -10.1427      -8.41044       8.99853     -0.484585      -6.50748       4.14452       5.38326      -1.47760       5.37322       6.73683       7.50237       7.89768       8.19953       8.09795       7.67491       7.41282       6.56143       5.85277       5.22982       4.51961       3.96278       3.16075       2.60374       1.98860       1.53862       1.19020
  30  20 4147.8112    1.1304 11.6695 10.5738  0.0022  0.1321   0.0086   0.3473    0.0268   0.0000   457.6812       10.4888      -8.93081      0.901288       22.4837       6.74280      -24.0543      -23.9782       21.7148       8.69911     -0.453179      -19.3602      -1.70484       3.11461      -1.67322       2.41235      0.918564      -2.99460       6.91671       8.98025       10.4585       10.8605       11.0917       10.7197       10.3659       9.59127       8.97278       8.16859       7.05326       6.18593       5.04053       4.25440       3.46809       2.69958       2.03989       1.57558
  30  21 4296.1469    0.9424 14.7988 10.3185 -0.0004  0.1713   0.0064   0.4393    0.0240   0.0000   464.2209       9.90781       9.49584       34.3669       4.47537      -12.3055       8.75367       1.60231       25.4780      0.563509      -10.3223     -0.341698      -2.19995       15.9281      -8.64295       4.37761       7.23117      0.733159       8.98696       11.6994       13.4160       14.2867       14.1257       14.0025       13.2954       12.6106       11.6247       10.4504       9.33887       7.93592       6.60242       5.44877       4.49055       3.52863       2.67735       2.05047
  31   5 1788.2325    0.3677  0.4354  9.2558 -0.0025  0.0158   0.0096   0.0393    0.0378   0.0000   439.9421      -1.09627       20.6107    -0.0274802      -3.37687      0.547697     -0.268621      -1.51528      0.730543     0.0450119      0.231797     0.0880952      0.265731     -0.303298      0.636839      0.589575     -0.134033     0.0342782      0.807121       1.09516       1.17185       1.34010       1.26265       1.25082       1.22134       1.18427       1.05292       1.00057      0.874219      0.748227      0.595884      0.484314      0.431888      0.326439      0.278949      0.202098
  31   6 1969.4511    0.5343  0.5802  9.6157  0.0003  0.0192   0.0119   0.0429    0.0449   0.0000   438.6770     -0.866198       21.4010      -2.05542      -1.91413     -0.551105     0.0461353      0.531245       1.69956      -1.54522      -1.19842       1.05862    -0.0941215     -0.330319     -0.602932      0.776130     -0.130448     0.0997114       1.01641       1.35046       1.44516       1.40978       1.54384       1.49511       1.55938       1.47416       1.28430       1.18428      0.924215      0.850936      0.727727      0.609409      0.490971      0.370663      0.317978      0.235773
  31   7 2147.0680    0.7995  0.7519 10.0264 -0.0027  0.0201   0.0154   0.0493    0.0555   0.0000   442.2720      -3.86237       18.4576      -3.02587      -1.22037      -1.28448      0.888612     -0.594834      0.483197       1.58387       1.03785     -0.467308      -1.06887     -0.120168     -0.420301     -0.152417      0.605211     -0.359659       1.15762       1.45734       1.58872       1.61450       1.65737       1.67814       1.70528       1.65063       1.42099       1.20029       1.04011      0.872373      0.785756      0.649255      0.530824      0.402181      0.319921      0.259233
  31   9 2485.0736    1.6344  1.0233 11.4101 -0.0003  0.0260   0.0287   0.0573    0.0628   0.0000   440.4198       1.00126       15.3655       7.43070      -3.04829       3.52225      -4.57253       3.48400       1.04930     -0.653078       1.57638       1.20629      -1.32196      -1.52918      0.367162    -0.0397769     -0.452329     -0.345591       1.34300       1.96600       2.13286       2.41048       2.39002       2.31969       2.22096       2.10595       1.93076       1.63618       1.49949       1.19340       1.07182      0.772729      0.634431      0.503510      0.392029      0.303959
  31  10 2647.8883    2.1394  1.0316 12.0237 -0.0003  0.0237   0.0370   0.0590    0.0610   0.0000   442.3136       4.01307       16.9772       1.98625       2.20238      -1.16134     -0.759604      0.410636      -1.79268     -0.321586     -0.682708      -1.05964    -0.0993791       1.36575     -0.216283      0.211295      0.678346     0.0391261       1.25048       1.55195       1.78180       1.94595       1.96780       1.96763       1.89503       1.72492       1.55471       1.44701       1.21095       1.08693      0.929775      0.755053      0.648956      0.473753      0.374514      0.279957
  31  11 2808.4551    2.7195  0.9796 12.5260 -0.0026  0.0224   0.0476   0.0571    0.0593   0.0000   443.5173       6.24957       12.7957       6.35669      -4.04750      -1.29849       2.15561     -0.566882      -2.47168      -1.58531     -0.143781      -4.06705     -0.253760     -0.759405      -1.07371      0.284052      0.408098     -0.188241       1.15326       1.65395       1.82432       2.04037       1.96992       1.99982       1.83131       1.72601       1.57831       1.40324       1.21676       1.08381      0.855577      0.722215      0.556801      0.458463      0.350015      0.266246
  31  12 2966.2256    3.4104  0.9566 12.7930 -0.0034  0.0220   0.0579   0.0515    0.0652   0.0000   438.6749       2.06045       16.9550       3.66241      -7.70558     -0.132344     -0.352561      -2.85768      -1.41962     -0.688775       1.18928      -1.62480     -0.647794      0.365383     -0.994153      0.800224   -0.00284328      0.212487       1.14525       1.50251       1.63716       1.80848       1.84470       1.90202       1.72551       1.65979       1.48457       1.34485       1.13702      0.982663      0.789662      0.682121      0.560195      0.427605      0.326387      0.265374
  31  13 3121.3931    3.6705  1.1494 13.0615 -0.0032  0.0247   0.0634   0.0654    0.0791   0.0000   437.3669       4.76763       13.4422       2.79221    -0.0453492       1.62528      0.636282      -1.91897       1.80049     -0.119263      -1.26427      -1.15759      -1.65522     -0.591365     0.0932242      0.719658    -0.0327603     -0.164958       1.26652       1.75616       1.90354       1.89513       2.00123       1.91293       1.83722       1.85076       1.61335       1.62962       1.31140       1.10234      0.967882      0.770109      0.639996      0.510585      0.408615      0.313367
  31  14 3274.9364    3.2907  1.4809 13.0551 -0.0043  0.0307   0.0524   0.0779    0.0563   0.0000   442.2024       4.76830       15.8531     -0.207804     -0.184680       3.92167       3.60150      -2.42711      -3.50084      -2.21159       1.22978      0.461163     -0.880358      -1.01309      0.244617      -1.09178     -0.313595     -0.218715       1.75820       2.24287       2.66009       2.89866       2.97412       2.86366       2.64244       2.49424       2.28239       2.03259       1.73382       1.47509       1.22962      0.967883      0.794461      0.636919      0.489956      0.361621
  31  15 3427.5177    2.8672  2.2139 12.5941 -0.0013  0.0366   0.0378   0.0973    0.0438   0.0000   439.2746       14.5900       20.7434       3.94067      -6.50016       5.40117       5.71300      -1.23878      -5.14102     -0.629119       4.24775      -1.24101      0.361667     -0.472381      -1.84494      -1.91674     -0.610171      0.626179       1.89761       2.51021       2.72053       2.98502       3.04694       2.97535       2.96831       2.75551       2.42464       2.14734       1.96988       1.67570       1.40005       1.15494      0.939262      0.745045      0.579224      0.454284
  31  16 3579.3580    2.3262  3.7686 11.8454  0.0004  0.0489   0.0240   0.1313    0.0372   0.0000   431.3972       1.31896       20.0774       11.4865      -7.08108      -1.50351       2.31890      -3.68919      -6.06355      -7.06397       3.88637      0.437500     -0.737070      0.358904     -0.787311      -1.27494      -1.16554      0.535691       2.55731       3.31594       3.78319       3.99784       4.04806       3.94434       3.70132       3.57455       3.21171       2.96303       2.65890       2.30863       1.94920       1.64047       1.32880       1.01990      0.805240      0.623758
  31  17 3730.4090    1.9043  5.2220 11.2591 -0.0010  0.0602   0.0173   0.1642    0.0348   0.0000   443.4080       11.9577       16.5863       8.66558      -7.63841       11.3404      -2.24994      -7.78004      0.749597      -9.38918      -1.43003       2.65217      0.841529       3.03329       1.19383      -1.00263       1.23850      -1.30461       3.12705       4.11502       4.70347       5.01091       5.03233       4.99298       4.74822       4.37103       4.17394       3.72305       3.25501       2.80998       2.33923       2.01201       1.58763       1.25228      0.973858      0.753887
  31  18 3881.1638    1.5876  7.1482 10.9002 -0.0007  0.0788   0.0133   0.2164    0.0309   0.0000   433.5170       16.1310       10.1933       13.7255      -6.70453       2.64575       5.93714      -10.5786      -2.43136       2.88427      -6.29799      -5.20616      0.603598      -1.96316      -2.71559       3.08119       1.85353    -0.0218068       3.99012       5.08122       5.90634       6.00328       6.39416       6.17981       6.03946       5.63049       5.08096       4.69965       4.11919       3.62902       2.98233       2.60490       2.02633       1.65858       1.26761      0.963480
  31  19 4030.9264    1.2801  9.7880 10.6446 -0.0008  0.1064   0.0104   0.2912    0.0277   0.0000   449.1834       6.95550       16.8954      0.248556      -3.60705      -13.1765      -4.54851       8.65575      -3.10501      -9.82628      -10.9978      -1.09516       6.54887      -5.75252       3.04800      -2.80017      0.491339     -0.421049       5.41422       7.14021       8.18174       8.41791       8.70265       8.64858       8.30944       7.88287       7.23238       6.33548       5.71978       4.89861       4.13937       3.43869       2.78112       2.23288       1.71988       1.33167
  31  20 4180.6436    1.0429 11.3802 10.3926 -0.0037  0.1336   0.0083   0.3485    0.0273   0.0000   424.5550       37.2687       12.2230       11.9698       8.81345       4.75412       12.6131      -17.6895      -23.1471      -6.16811       16.8249      -2.65634      -2.89570       1.60723      -6.07656      -5.81123      -2.79117       3.49334       6.68146       8.79145       10.0583       10.5952       10.8286       10.5928       10.3395       9.88169       8.96927       7.86056       7.20146       6.00679       5.18441       4.22861       3.50612       2.79509       2.13469       1.63407
  32   4 1616.4232    0.2108  0.2961  9.1131 -0.0171  0.0176   0.0077   0.0374    0.0294   0.0000   440.4167      -2.62704       15.4206      -1.17471      -2.18528       1.24665      0.166761      0.592040       1.25611      0.510506       1.99490       1.08555      0.416270       1.22843      0.395982     0.0299205     -0.574840    -0.0610385      0.900988       1.13236       1.30119       1.18598       1.32951       1.26579       1.20854       1.32794       1.16016       1.04632      0.900011      0.758961      0.609393      0.512205      0.440636      0.358517      0.309764      0.242193
  32   5 1806.1839    0.3901  0.4021  9.2604 -0.0024  0.0176   0.0100   0.0345    0.0378   0.0000   441.0072      0.672357       19.6490       1.09477      -3.18776     -0.704081      0.331447     -0.798338     -0.213310      -1.00014      0.455370      0.528756     -0.410704     -0.381825     -0.946370     0.0918101      0.278463      0.231376      0.853742       1.17981       1.28230       1.07075       1.46884       1.30026       1.22913       1.36219       1.05008       1.08637      0.855387      0.656368      0.674564      0.481693      0.444471      0.348955      0.246365      0.233429
  32   6 1988.6762    0.5383  0.6008  9.6498 -0.0011  0.0186   0.0116   0.0448    0.0438   0.0000   441.3450     -0.330515       21.0790       5.50675      -1.60115       1.52595     -0.920176       1.57854      0.380563     -0.416435       1.46433     -0.256375     0.0999664     -0.275345     -0.650628     -0.158989      0.160914      0.318642      0.865738       1.09632       1.34188       1.36006       1.44873       1.34962       1.35094       1.24079       1.12473       1.07046      0.952035      0.769089      0.706188      0.568299      0.452094      0.376334      0.289234      0.228629
  32   7 2167.3871    0.8626  0.7540 10.1631 -0.0002  0.0189   0.0160   0.0452    0.0501   0.0000   441.9731     -0.395327       19.4396       2.03395      -2.07148      0.603982       1.00955      -1.00718      0.415734      0.661104      0.645454       1.39448      0.907824      0.149922     -0.604153     0.0129429     -0.256272      0.188578      0.872986       1.20637       1.37545       1.47451       1.47845       1.44029       1.46120       1.31644       1.21680       1.15899      0.930188      0.849919      0.699965      0.581620      0.494090      0.390122      0.304712      0.236406
  32   8 2340.1007    1.2234  0.9589 10.7997  0.0003  0.0225   0.0212   0.0558    0.0589   0.0000   441.4203       1.30583       18.8489       3.33505     -0.788271      -1.12016      -1.11746      0.188861     -0.973730      -3.54872      0.498732      0.951541     -0.101723     -0.891075      0.469881     0.0186337    -0.0701964      0.136746       1.12345       1.54114       1.65511       1.80972       1.87520       1.88051       1.72951       1.62360       1.52291       1.37139       1.27863      0.994041      0.891384      0.734164      0.577586      0.486157      0.379980      0.287133
  32   9 2507.3619    1.6333  0.9613 11.6183 -0.0056  0.0237   0.0300   0.0555    0.0565   0.0000   439.2116      0.451904       18.9758       3.35598       2.05041       2.18725       2.51703       3.79241      0.219193     -0.898294       1.06128       1.77565      -1.04159     -0.457032     -0.195887      0.500693      0.621271     -0.967707       1.28174       1.62322       1.81167       1.97586       1.92455       1.79871       1.75963       1.72047       1.57750       1.48626       1.33757       1.11861      0.994115      0.835134      0.656918      0.535386      0.443330      0.348142
  32  10 2671.7153    2.2251  1.0681 12.0548 -0.0012  0.0236   0.0380   0.0617    0.0640   0.0000   440.0697      0.172003       21.6224       5.69542      -2.90925      -4.96751    -0.0895632       1.17325      0.952450      -4.17872     -0.945669       1.03063      0.584772      -1.08678      0.333757     -0.255824     -0.437604      0.180678       1.21142       1.60425       1.80048       1.94717       1.94737       1.83542       1.78068       1.63575       1.59548       1.44620       1.26134       1.16624       1.02494      0.838437      0.661111      0.532571      0.411276      0.333254
  32  11 2833.7761    2.8472  1.0088 12.3722 -0.0036  0.0229   0.0466   0.0536    0.0632   0.0000   438.5325       5.19309       17.2413       4.36851      -4.17170       5.46220       4.66600       1.66442       2.11334      -2.75873       1.54282      0.111487     -0.498823      0.335039      0.177525      0.537648     -0.353756     -0.373532       1.11755       1.49235       1.54659       1.63030       1.83285       1.73983       1.78442       1.51909       1.41994       1.29599       1.16234       1.01682      0.876602      0.706905      0.566621      0.483524      0.372108      0.280646
  32  12 2992.8073    3.3200  0.9005 13.0970  0.0015  0.0227   0.0599   0.0510    0.0552   0.0000   439.9365       6.27288       15.3195       2.74417      -5.34289       3.12170      -1.95725      0.395220      0.691154      -1.23031      -1.43944      -2.26134     -0.596259       1.34778      -1.30923     -0.170509      0.536697     -0.157599       1.32503       1.84319       1.90158       1.97635       1.84685       1.76462       1.83535       2.13945       2.08760       1.82781       1.32370       1.05429      0.882476      0.842371      0.756828      0.605178      0.444716      0.335029
  32  13 3149.0541    3.6638  1.2955 12.8676 -0.0022  0.0251   0.0562   0.0661    0.0684   0.0000   439.7761       7.45032       15.1387       5.36756      -1.49582      -1.40802       1.37393      -2.66855      -2.01439      -3.16627     -0.913817       1.53535      0.674210      -1.57469      -1.32957      0.597003      0.754434      0.227657       1.30079       1.68752       1.96892       1.97973       2.07888       1.96145       1.99310       1.91868       1.67224       1.53775       1.34298       1.20406       1.04625      0.831889      0.706003      0.556551      0.450147      0.336882
  32  14 3303.4642    3.3146  1.5221 12.8965 -0.0023  0.0301   0.0511   0.0762    0.0598   0.0000   439.3060       3.05975       16.2396       6.06120       4.06578      -2.26180      -5.52883      -7.60196      -1.53413      -1.98386      -1.25292      -1.89290     -0.703720      -1.00307     -0.711982      0.745242       1.30464     -0.837189       1.42724       2.03280       2.19736       2.36312       2.47671       2.30344       2.29976       2.16010       1.97636       1.81383       1.52411       1.36884       1.13759      0.993557      0.769832      0.623116      0.510584      0.380210
  32  15 3456.8363    2.6650  2.4128 12.4016 -0.0038  0.0382   0.0333   0.1017    0.0409   0.0000   443.3208       8.32226       15.8489       2.48702       2.01284     -0.832763      0.171197      -7.12114       3.94437       2.08115      -4.95654       1.60401       1.16028       2.86984      0.180873       1.61232     -0.990201     0.0952739       1.85384       2.53718       2.85125       2.96228       3.14048       2.98359       2.79544       2.80514       2.48150       2.31267       2.04230       1.74767       1.48266       1.29976       1.00645      0.827419      0.628767      0.490483
  32  16 3609.5017    2.2091  3.7716 11.7453 -0.0012  0.0489   0.0223   0.1293    0.0358   0.0000   441.3147       8.71232       7.89165     -0.213248      -4.80980      -2.66241       4.29027      -4.47576     -0.560767      -3.66154      -2.95553       3.22786       1.87102      -2.97454      -1.67813       3.18541      -1.35496     -0.339226       2.39186       3.13832       3.58038       3.76647       3.97723       3.85139       3.74196       3.56784       3.25963       2.85590       2.62489       2.23018       1.86717       1.57754       1.29416       1.05145      0.803816      0.624238
  32  17 3761.4461    1.8396  5.9544 11.1398 -0.0013  0.0650   0.0156   0.1821    0.0323   0.0000   438.6630       16.9435       10.3825       8.58867      -3.67014      -6.59954      -3.33437      -3.25913      -4.52080      -7.00586      -3.15068       4.06733       1.92821      -2.74981    -0.0350158       2.18205    -0.0605933      0.213429       3.25068       4.23931       4.86988       5.12411       5.37569       5.11966       4.96490       4.72512       4.33747       3.94564       3.50558       3.00078       2.54607       2.11835       1.78976       1.42338       1.11030      0.844018
  32  18 3912.6710    1.5369  7.6586 10.8043 -0.0010  0.0814   0.0122   0.2240    0.0293   0.0000   445.7340       13.4863       20.9875       23.1700      -15.6898       3.65744       4.18562     -0.644674       6.16635     -0.472862      -4.76266      -7.64935      0.216764     -0.848089      0.214609      -3.35244       1.86488      0.389337       4.16029       5.41325       6.26234       6.41124       6.62528       6.38608       6.22049       5.91154       5.40932       4.97622       4.40233       3.90789       3.35661       2.78170       2.32298       1.87106       1.41227       1.09634
  32  19 4063.1801    1.2224  9.7903 10.5904 -0.0017  0.1098   0.0099   0.2971    0.0276   0.0000   423.1794       22.0442       10.1720      -4.87332      -3.90696     -0.365959       4.55837      -3.89916       13.5275      -1.31659      -5.90092      0.848392      0.542331      -3.27622      -1.28810       5.44138     -0.955875     0.0624326       5.39307       7.02572       8.01785       8.44956       8.87948       8.61174       8.33676       7.99628       7.26324       6.48818       5.83671       4.99962       4.28435       3.64031       2.89911       2.40169       1.82622       1.42267
  33   7 2187.4004    0.8863  0.8086 10.1889 -0.0056  0.0198   0.0165   0.0505    0.0524   0.0000   441.7565      -1.79652       21.6960       3.13629     -0.339481      -1.13378     -0.339826      -3.18212     0.0218391       1.53608     -0.192866      0.501829      -1.78212       1.45303      0.677371     -0.917962     -0.659931      0.362988       1.00363       1.32284       1.44808       1.62208       1.58795       1.55288       1.43448       1.42606       1.26878       1.18964       1.07661      0.936962      0.789073      0.700546      0.590931      0.469655      0.370427      0.295614
  33   8 2360.8457    1.2569  1.0879 10.8748 -0.0036  0.0237   0.0214   0.0630    0.0591   0.0000   439.0195      0.686229       16.3832      0.702288      0.118364       1.70819       1.57351      -1.03940       2.03314       1.81820     -0.142962       2.79714       1.39629      0.452637      0.806157     -0.518279     -0.637664     -0.139910       1.19041       1.57256       1.61187       1.76214       1.74594       1.73736       1.78824       1.81247       1.59835       1.38015       1.21180       1.07489      0.923399      0.784535      0.592567      0.529240      0.411402      0.333325
  33   9 2529.2342    1.7731  1.0943 11.5419 -0.0001  0.0229   0.0286   0.0632    0.0589   0.0000   439.7245       4.76259       19.8911      -3.19174      -3.39989       5.33586      -1.84641      -2.18855     0.0842994      0.997302     -0.872214     -0.996464     -0.458797      0.234443      0.427808      0.694681     -0.716702    -0.0357793       1.10282       1.52974       1.76658       1.79269       1.89769       1.87716       1.77574       1.73708       1.60716       1.34222       1.27992       1.07265      0.919630      0.750934      0.611074      0.512379      0.391984      0.299107
  33  10 2695.0826    2.3664  1.0039 12.0028 -0.0057  0.0214   0.0389   0.0557    0.0624   0.0000   441.9443       2.81423       16.5773       1.54174      -1.50302      -1.46290     -0.446938      0.355486       1.51419      -1.59284      -3.00144    -0.0763295       1.08119      0.917356      0.148963     -0.904911      0.460054     -0.316500       1.07106       1.46504       1.62264       1.72772       1.75081       1.66776       1.68334       1.55263       1.44989       1.28749       1.16713       1.06311      0.933733      0.760883      0.644512      0.510628      0.397458      0.307603
  33  11 2858.6486    3.0241  1.0111 12.5808 -0.0042  0.0219   0.0512   0.0551    0.0645   0.0000   439.8434       4.14479       16.8964      -1.49718      -1.41590      0.680489     0.0792703      -5.88197      -2.38361       2.68938     0.0137887      -3.62625     0.0452201      0.949004      0.757952      0.627720     0.0635999    -0.0995926       1.05569       1.41604       1.56170       1.66889       1.68852       1.66502       1.53988       1.61557       1.38502       1.31278       1.16366       1.06336      0.882282      0.733422      0.572336      0.458612      0.379768      0.318453
  33  12 3018.9115    3.7898  0.9479 13.0962 -0.0032  0.0206   0.0642   0.0521    0.0611   0.0000   441.3979       3.58269       16.2285       1.88898      0.718349       2.24472       1.33442      -2.58337      -2.02359       1.49083      0.918698      -1.00401     0.0231876      0.492704      0.481794    -0.0705695     -0.460459     -0.569532       1.03578       1.43053       1.63034       1.73237       1.79095       1.71393       1.70009       1.60709       1.44018       1.31404       1.15478      0.986199      0.863677      0.726880      0.554426      0.440371      0.370969      0.293472
  33  13 3176.1807    3.7188  1.1777 12.9703 -0.0029  0.0241   0.0592   0.0613    0.0720   0.0000   442.1733       5.61454       16.4540       5.43879     -0.530457    -0.0704156     -0.765312      0.520032     -0.512038       1.84168     -0.814261      0.682294       1.14958      -1.64402     -0.753921     -0.961021      0.844246   -0.00274918       1.23076       1.72325       1.80395       1.96499       1.95348       1.99495       1.93227       1.83381       1.68785       1.58075       1.38326       1.14824      0.988515      0.786679      0.668362      0.541111      0.449296      0.351808
  33  14 3331.5840    3.2027  1.7258 12.8191 -0.0008  0.0324   0.0454   0.0815    0.0526   0.0000   441.7816       9.50219       15.3145       6.68192       1.13454       5.41535      0.882272      -3.34994       2.18926       3.10356     -0.568489     -0.744756     -0.210053       1.38752       1.06042      0.241180      -1.21878      0.338416       1.68680       2.38505       2.86889       3.22013       3.29557       3.29166       3.13720       2.88685       2.54423       2.20517       1.91535       1.58174       1.25024       1.06922      0.833023      0.692609      0.503682      0.389818
  33  15 3485.8946    2.7580  2.6188 12.2000 -0.0019  0.0376   0.0315   0.1041    0.0435   0.0000   440.2896       3.76091       13.7543       8.47202       5.24723      -6.01312       1.73473      -5.79558      -1.47259      -3.71296       3.20487     0.0645958       1.47791      -3.22970      -1.12576     -0.528222      0.115250    -0.0684315       1.77342       2.40665       2.65340       2.84029       2.99950       2.90102       2.78708       2.76338       2.49785       2.23719       1.99254       1.71128       1.40678       1.22790      0.986352      0.807534      0.649442      0.506866
  33  16 3639.3116    2.1625  4.2108 11.5642 -0.0023  0.0512   0.0200   0.1353    0.0339   0.0000   438.5668       6.11068       13.7237       10.0721      -2.60792      -4.51313       3.21225      -3.23969       1.59878      -5.35134      -2.64275      -1.40552      -3.87914      -3.37518       1.85152     -0.664625      -1.52115     -0.626544       2.37179       3.19361       3.67601       3.89258       3.96985       4.00057       3.88155       3.70062       3.33909       3.02846       2.65431       2.31369       1.95714       1.67763       1.35026       1.10577      0.864334      0.654336
  33  17 3791.7819    1.7860  6.4201 11.0443 -0.0009  0.0691   0.0144   0.1915    0.0308   0.0000   442.3612       7.64645       10.2762       1.43149       7.94323      -2.07792      -2.56110       1.75426      -1.81458      -1.69845     -0.901004     -0.356912       4.73339       1.71764      -1.75934      -3.58418     -0.806341       1.03859       3.25654       4.26018       4.98670       5.17317       5.44755       5.35832       5.14019       4.98712       4.54082       4.01072       3.66356       3.14458       2.67833       2.28457       1.82929       1.54034       1.18326      0.914914
  33  19 4094.7618    1.2768 11.4232 10.4042  0.0005  0.1176   0.0082   0.3125    0.0259   0.0000   446.6455       25.6122       24.1887      -9.09979       8.61839      -20.4747       5.82797      -4.94339      -8.03603      -2.86795       1.12808       7.72546      -19.1186      -5.92577       5.89882      -2.61551      -6.26028     -0.438437       5.66780       7.32015       8.58774       8.84186       9.17863       9.11616       8.74116       8.22168       7.49597       6.85983       6.45172       5.53629       4.78960       4.06009       3.31842       2.66613       2.11108       1.63795
  33  21 4396.1400    0.8481 15.8344  9.9537 -0.0005  0.1815   0.0050   0.4503    0.0212   0.0000   466.3976       10.1226       1.36435      -3.76609      -2.29556      -20.9234       4.02670      -2.95462       3.73885       14.9908      -1.71487      -7.09027      -3.18440       3.18675      0.191797      -11.6454     0.0884705      0.767538       8.44686       10.9382       12.5973       13.1725       13.4794       13.4679       13.4237       12.4981       11.6476       10.4414       9.48462       8.23455       7.10736       6.12202       4.99902       4.03669       3.15613       2.42790
  34   4 1649.7038    0.2590  0.3926  8.9629 -0.0092  0.0181   0.0074   0.0400    0.0314   0.0000   442.0803      0.597507       18.3593      0.384907      -2.95719    -0.0863806       3.48794      0.481813      -2.04031      -1.03716      0.903310       1.31533      0.519126      -1.16007     -0.194078      0.152974      0.223997      0.110860      0.786661       1.04065       1.18859       1.29909       1.24961       1.31924       1.29677       1.13073       1.13371       1.03192      0.942338      0.744163      0.668451      0.529037      0.457721      0.402228      0.308661      0.226188
  34   5 1841.2270    0.4310  0.4611  9.2083 -0.0009  0.0168   0.0100   0.0343    0.0395   0.0000   439.8815     -0.452814       19.6716     -0.480823      0.641449      0.789429      -1.73136      0.814376       1.33303     -0.260398     -0.817198       1.02632      0.457218     -0.982357    -0.0684656     0.0830200     0.0955689     -0.145288      0.777510       1.05039       1.11806       1.26931       1.32345       1.18150       1.30305       1.17527       1.17020      0.918885      0.917875      0.748357      0.673163      0.529734      0.421000      0.396616      0.293376      0.232620
  34   6 2026.3230    0.6318  0.8025  9.6147 -0.0009  0.0222   0.0121   0.0497    0.0515   0.0000   442.3244     -0.197386       21.8277       1.19466    -0.0903617     -0.424461      -3.13405      0.867681     -0.719683      0.561086      0.804626       1.17659     -0.964158     -0.523265      0.247967     -0.505095     -0.313525      0.303341       1.01163       1.44626       1.54443       1.66180       1.64529       1.59749       1.67743       1.56353       1.48128       1.27867       1.19115      0.994372      0.817781      0.727934      0.566510      0.473998      0.388234      0.321385
  34   7 2207.0635    0.9041  0.9573 10.1328 -0.0013  0.0213   0.0155   0.0561    0.0565   0.0000   441.9827       2.99031       21.3026       2.06686     -0.485769      0.264816       4.40807    -0.0781884      -2.35428     -0.900779       1.65271     -0.679132      -1.17274      0.302649      0.867565     -0.227267      0.283321      0.358294      0.991297       1.36010       1.55000       1.61342       1.73142       1.71083       1.69299       1.58553       1.43826       1.27884       1.16636       1.02094      0.805232      0.681277      0.580607      0.465526      0.384824      0.294776
  34   8 2381.2680    1.3128  1.0401 10.8120 -0.0025  0.0228   0.0220   0.0563    0.0611   0.0000   442.9327      0.142447       19.9905       1.84172      -2.31002       3.47288       2.19275       2.58567       1.22757     -0.787786    -0.0342999     -0.550398     -0.665497      0.783627      0.508666      0.252574      0.131666      0.154440       1.03013       1.48869       1.54709       1.70048       1.76295       1.75673       1.69326       1.63735       1.48328       1.37817       1.16902       1.04164      0.884939      0.746265      0.598626      0.495177      0.396452      0.313407
  34   9 2550.7051    1.8150  1.0866 11.5131 -0.0005  0.0225   0.0290   0.0594    0.0569   0.0000   441.6676       4.28240       16.5861       2.57885      -1.76779      -1.08663      -2.11544     -0.709115     0.0327989     -0.297334      -2.36465    -0.0315358      0.771315       1.02080     -0.160347      0.158294     -0.724975     -0.185870       1.00168       1.35959       1.49634       1.61935       1.70843       1.67070       1.64112       1.52421       1.49128       1.29832       1.14492      0.960176      0.867950      0.743076      0.598445      0.499134      0.397490      0.300331
  34  10 2718.0283    2.4565  1.0968 11.8789 -0.0006  0.0229   0.0388   0.0566    0.0689   0.0000   439.2101       4.66209       18.5640       1.34086      -2.98067       2.16629     -0.936725      -1.18704      0.158002      0.444533     0.0202134       1.40733      0.582474      0.663449     -0.224672       1.05585      0.579396     -0.188705       1.14983       1.61492       1.86604       1.99005       2.14340       2.06406       1.99469       1.87909       1.67873       1.48193       1.32914       1.09891      0.952441      0.770768      0.620568      0.521058      0.413024      0.326548
  34  11 2883.0282    3.1425  1.0774 12.5428 -0.0002  0.0215   0.0492   0.0574    0.0605   0.0000   438.3193       5.27414       18.4843       3.68859     -0.163853     -0.888407     -0.930727      0.531021     -0.783341      -1.28539     -0.373978      0.131778      -2.05726     -0.155816     -0.125826      -1.49481   -0.00835612      0.270611      0.987958       1.29935       1.46375       1.57804       1.60752       1.56530       1.54520       1.40242       1.37632       1.25772       1.11887      0.981141      0.862798      0.724291      0.597782      0.491889      0.387669      0.306637
  34  12 3044.5218    3.5967  0.9780 13.0462 -0.0028  0.0228   0.0608   0.0530    0.0570   0.0000   441.6175       5.83442       16.3569       4.33152       1.18847       1.05687      0.437957      -1.56298       2.50145     -0.915574      -1.17456      -1.95360     -0.375558      -1.57716       1.03663     -0.124214      0.541309      0.310854       1.06171       1.48905       1.76739       1.74102       1.95850       1.87051       1.79444       1.77122       1.49345       1.38775       1.23232       1.03654      0.887836      0.735736      0.618125      0.495669      0.379706      0.299820
  34  13 3202.9083    3.6779  1.2975 12.8441 -0.0003  0.0245   0.0537   0.0647    0.0603   0.0000   436.1518       4.66127       14.9605       3.47700      0.270375       1.79075     -0.228320      -2.53508       1.43578     -0.981472      -1.28801      0.379301      0.344855      -1.29812     -0.485195      0.296599     -0.184822     -0.140628       1.10161       1.50384       1.63574       1.74029       1.80643       1.80302       1.79920       1.72730       1.59985       1.38410       1.32624       1.04916      0.943195      0.782427      0.679826      0.544421      0.419816      0.335989
  34  14 3359.2824    3.1174  1.9072 12.4706 -0.0018  0.0323   0.0407   0.0818    0.0526   0.0000   438.0938       8.93450       8.82570       6.36755     -0.720921     0.0453005      -2.36926       1.62737      0.219022      -7.05377      0.494476     -0.685610       2.59233      0.809406      -1.96063      -1.09997     -0.113635       1.20629       1.41969       1.92927       2.14628       2.29601       2.50290       2.36375       2.30408       2.21436       1.96953       1.83264       1.63688       1.44121       1.25400       1.04738      0.907264      0.700206      0.551353      0.432867
  34  15 3514.5091    2.5766  2.8163 11.9753 -0.0016  0.0392   0.0279   0.1048    0.0423   0.0000   441.4181       12.7335       3.85292       10.6873       4.50508       4.88332       1.06676      -2.23273     -0.247826      0.512931       3.87983      -1.34642      -2.59191      -1.13310       1.71419      0.240280      -1.23211     -0.368015       1.78807       2.35909       2.60447       2.88484       2.90301       2.93561       2.77698       2.69579       2.47179       2.29862       2.05150       1.82875       1.48256       1.31277       1.07725      0.858424      0.689743      0.564021
  34  16 3668.8229    2.0276  4.7136 11.4247 -0.0004  0.0554   0.0181   0.1483    0.0309   0.0000   435.8726       8.75129       10.7692       13.2924      -5.72628       4.09307       5.02678       6.04584      -2.23577      -6.88256      0.997665      0.498397      -2.11875      0.928191      0.417987      -1.11692     -0.100185       1.01706       2.65446       3.46770       4.04244       4.09383       4.28907       4.09793       3.99485       3.83673       3.63324       3.37985       3.05653       2.61978       2.24478       1.93011       1.53183       1.28632       1.05815      0.818994
  34  17 3822.1541    1.6903  6.6302 10.9877 -0.0040  0.0712   0.0135   0.1942    0.0283   0.0000   442.1435       3.43292       16.7626      -11.0557      -4.10093      -7.77403      0.189034      -2.06087       9.13901      -14.2711       3.79825       1.08617       8.17714       1.41706       3.99240       1.64791       1.60418       1.31614       3.40474       4.27151       5.01834       5.30378       5.35587       5.40226       5.30816       4.96125       4.64561       4.17669       3.75487       3.38413       2.85767       2.47660       2.06350       1.66925       1.32701       1.03177
  34  18 3974.9312    1.4630  8.9104 10.5806 -0.0006  0.0916   0.0103   0.2440    0.0268   0.0000   433.1999      -4.90161       20.4273       12.6670      -21.2440       2.26597       7.69867       1.06375       9.46829      -8.57175       2.10582      -10.6928      -6.50322      -2.01056       3.67968      0.158710     -0.254239      -1.75669       4.14533       5.36757       6.11468       6.55938       6.84281       6.83143       6.60166       6.24049       5.74707       5.40440       4.70859       4.12717       3.59963       2.99641       2.49969       2.05608       1.63121       1.25841
  34  19 4126.5911    1.1711 11.5185 10.3469 -0.0026  0.1282   0.0076   0.3273    0.0244   0.0000   436.8637       24.3300      0.360488      -2.13954       13.8493       10.2749       7.09812     -0.620007      -10.9268      -10.6237     -0.573151       3.72251       11.6469       2.24554      -3.83161       5.73837       3.74290      -4.81757       5.54388       7.46914       8.45624       9.08078       9.39154       9.41490       8.99462       8.73524       8.04948       7.26043       6.55115       5.83022       4.99788       4.14885       3.45744       2.89057       2.18247       1.74654
  34  20 4277.8623    0.9559 13.4681 10.0500 -0.0016  0.1501   0.0058   0.3867    0.0232   0.0000   430.0953       37.0993       35.7344      -4.07035      -8.92521       13.5385      -7.30951      -3.73173       6.69379       13.6957       13.5987      -2.57421      -4.08671      -1.31906       10.3647       1.49234      -6.38664     -0.473254       6.78425       8.79133       10.2441       10.7654       11.3497       11.1337       10.9373       10.5472       9.62866       8.73134       7.80196       6.76347       5.82378       4.98855       4.08966       3.34188       2.66016       2.07650
  35   3 1456.6232    0.1379  0.1323  9.0377 -0.0122  0.0206   0.0072   0.0248    0.0232   0.0000   441.1285     -0.625056       19.2688      0.933517      -1.21531     -0.999352     -0.324800     -0.713204      -1.31239     -0.472226      0.399996      0.761889      0.865129     -0.436858     -0.517883    0.00902831      0.113214     -0.229602      0.890860      0.874465      0.934885       1.32016       1.56250       1.25032       1.08747      0.930590       1.16120       1.48497      0.997633      0.730460      0.777345      0.912942      0.644491      0.331308      0.424442      0.384992
  35   4 1665.9323    0.2532  0.3147  9.1027 -0.0129  0.0184   0.0080   0.0318    0.0293   0.0000   440.9597      0.362776       18.9242     -0.154954      -4.16752     -0.588392      0.454636      -2.11758      0.616612      0.780333      -2.31876      -1.29164     -0.583399      0.309119      0.597316     -0.202088      0.213631     0.0451756      0.744092       1.01083       1.13640       1.15190       1.30511       1.43112       1.15854       1.21246       1.02470      0.976336       1.00762      0.761659      0.685790      0.583024      0.435087      0.411540      0.314987      0.219379
  35   5 1858.4381    0.4178  0.5305  9.2903 -0.0078  0.0181   0.0094   0.0370    0.0403   0.0000   441.3906     -0.173025       20.3843      0.258262      -2.18613      0.215054      -1.94288      0.847037      0.104613      0.277991      0.984490      -2.31416     -0.560199     -0.361849    -0.0447821      0.293516    -0.0868764     0.0565713      0.792030       1.08278       1.20984       1.36183       1.40051       1.45046       1.37723       1.26849       1.15971       1.10362      0.967484      0.885085      0.647312      0.661550      0.500081      0.406775      0.318102      0.245095
  35   6 2044.8660    0.6326  0.6368  9.7947 -0.0004  0.0178   0.0127   0.0414    0.0449   0.0000   441.1991       2.77918       20.0595       3.24236      -2.18759      0.706353       2.51636     -0.486272     0.0692909     -0.545841      0.267945      0.693544      0.520567      0.217981     -0.540028     -0.345534    -0.0898548      0.196535      0.854526       1.19788       1.36289       1.43049       1.53150       1.38172       1.35662       1.29776       1.12979       1.10904      0.979954      0.918388      0.748187      0.679850      0.527585      0.442310      0.339414      0.283040
  35   7 2226.4499    0.9717  0.9981 10.1970 -0.0018  0.0232   0.0161   0.0528    0.0610   0.0000   440.9185     -0.645255       20.7708      0.857770      -3.52694      0.716133      0.929417      -2.03307    -0.0433250      0.382996      -1.11821     -0.583432    -0.0213572     -0.213886    -0.0390810     -0.280232      0.196317     -0.563010       1.00747       1.34475       1.49897       1.55599       1.63506       1.62219       1.51318       1.51096       1.38518       1.31069       1.17913      0.998296      0.940773      0.766308      0.648247      0.509534      0.429752      0.326661
  35   8 2401.3396    1.3969  1.1051 10.9211  0.0005  0.0238   0.0223   0.0597    0.0634   0.0000   441.4486      0.763630       16.6917      0.989270      -1.95546    -0.0717743      0.752793      0.264634     -0.659714      0.402180      0.769382     -0.392758      -1.35278      0.425956       1.30317     -0.651538      0.731574     -0.727149       1.00052       1.43797       1.53774       1.70092       1.78223       1.67121       1.61524       1.53830       1.47510       1.34506       1.21498       1.04240      0.930004      0.796852      0.656347      0.549362      0.424129      0.335507
  35   9 2571.9055    1.9491  1.1607 11.6220 -0.0022  0.0228   0.0303   0.0608    0.0613   0.0000   439.2734       1.82539       15.8576      0.793613      -3.09803      -2.37053      -2.03476      0.184960       2.65936      -2.43431      0.285132      -2.71415      0.897207    -0.0296186       1.19094      0.145268    -0.0480844     0.0303442       1.03521       1.41387       1.57890       1.68537       1.74093       1.75173       1.68293       1.67615       1.48738       1.34344       1.19948       1.03920      0.925140      0.777872      0.637981      0.510962      0.442819      0.338295
  35  10 2740.5946    2.5432  1.0428 12.1916 -0.0028  0.0221   0.0401   0.0531    0.0616   0.0000   440.6419       3.84040       16.6229       2.71402      -2.96509       1.47668       2.04016      -3.24782      -4.90867      0.313353      0.155519     -0.674983      0.592496     -0.529385     -0.420634     -0.469654      0.383210      0.260565      0.987953       1.41573       1.53281       1.64412       1.71192       1.69043       1.62533       1.57653       1.45801       1.32237       1.16513       1.02996      0.895841      0.794049      0.641111      0.529818      0.434127      0.332684
  35  11 2906.9583    3.3993  1.0040 12.7025 -0.0007  0.0207   0.0535   0.0524    0.0615   0.0000   439.5498       2.96066       16.3225       4.59406      -4.46994       1.85396     0.0446957     -0.407169    -0.0119689      -1.67471     -0.564665     -0.742504      0.126874      -1.10619      -1.74521     0.0563759      0.314096     -0.326519      0.973097       1.34152       1.51393       1.60395       1.61938       1.64748       1.63727       1.52174       1.42268       1.32290       1.14957       1.03267      0.856371      0.687066      0.582654      0.462518      0.394785      0.300273
  35  12 3069.7380    3.7034  1.1110 13.0840 -0.0025  0.0228   0.0587   0.0572    0.0632   0.0000   439.1848       6.11966       18.4648       3.55072      -2.55512       2.68630     -0.502573     0.0694348      -2.34843     -0.849268     -0.109501      -1.44851      -3.47194     -0.296698     -0.108680     -0.432824      0.421120     -0.353676       1.01862       1.40532       1.55123       1.66245       1.70846       1.71116       1.65246       1.58777       1.51491       1.34974       1.25693       1.08186      0.945260      0.741782      0.617536      0.532449      0.427618      0.352607
  35  13 3229.2518    3.6023  1.4714 12.9289  0.0004  0.0259   0.0507   0.0712    0.0527   0.0000   439.6945       8.37703       14.1290      -1.46115     -0.408687      0.503268      -1.79486       1.47917      -2.78418      0.113170       1.76250      -2.36385      -1.25008      0.184854   -0.00890233       1.13194      0.326480     -0.896165       1.17102       1.63353       1.82579       1.92314       2.01937       1.98398       1.93003       1.78538       1.73665       1.55211       1.40074       1.20231       1.02366      0.886752      0.748283      0.612804      0.498248      0.392701
  35  14 3386.7818    3.0480  2.0391 12.5787 -0.0005  0.0317   0.0376   0.0882    0.0442   0.0000   440.9185       8.15918       12.6917       5.33021     0.0989333      -2.00560      -2.56518      -1.44198       1.04520      -2.74553      -3.00451     -0.461679   -0.00271212     -0.430645      0.994230      0.213910     0.0920682    -0.0259283       1.35773       1.81612       2.12018       2.20163       2.29521       2.23873       2.30343       2.17296       1.95094       1.89726       1.60966       1.43377       1.21763       1.08696      0.876204      0.709145      0.575451      0.451068
  35  15 3542.9606    2.4816  3.3753 11.9084 -0.0028  0.0419   0.0245   0.1173    0.0378   0.0000   439.0594       6.72913       14.7637       7.72920      -11.1196       5.46271      -4.19507      -1.45005       1.04372      0.723198      -5.86898      -3.10355       6.57704      -2.33658     -0.298176     -0.534520    0.00940015      0.755400       1.86535       2.48426       2.81796       2.96514       3.05888       3.08910       2.90937       2.84956       2.63096       2.46463       2.21637       1.93227       1.65519       1.42636       1.18807      0.992541      0.801420      0.621584
  35  16 3697.9173    1.9690  4.6086 11.5648  0.0006  0.0547   0.0179   0.1445    0.0297   0.0000   438.9023       11.4187       13.7452       3.67467       1.72140      -2.41753      0.622243      -7.35757       5.70709     -0.797509     -0.273761      -2.38190      -4.02989       1.17092      0.217740      0.406145      -1.21644      0.946964       2.43292       3.19909       3.54687       3.89517       3.95240       3.99961       3.90557       3.72605       3.39945       3.20932       2.83390       2.51874       2.17290       1.83264       1.55930       1.29389      0.995839      0.820549
  35  17 3852.2908    1.6410  6.8052 11.0127 -0.0007  0.0728   0.0128   0.1986    0.0276   0.0000   432.8504       6.17673       8.40495       7.87493      -2.56091       9.72842      -7.45185      -2.10502       9.73839       12.6988      -4.38186      -1.49280      -1.65917      -2.09363      0.148200      0.580612      -2.36390       1.15866       3.30355       4.32775       5.05497       5.24199       5.45130       5.47640       5.18815       5.05106       4.71913       4.39503       3.86623       3.39920       2.92801       2.48024       2.05207       1.70311       1.35090       1.09304
  35  18 4005.3296    1.3461  9.0122 10.6783 -0.0006  0.0952   0.0097   0.2597    0.0258   0.0000   442.8212       4.16794       26.1902      -4.21213      -1.13891      0.667782       1.17590      -11.2328     -0.815318       2.36192       7.45365      -6.01134      0.637864       3.70601      0.628349       2.21417     -0.825236       1.19745       4.29970       5.66990       6.25993       6.73963       6.98084       7.09506       6.74226       6.46150       6.05040       5.52369       5.00115       4.57453       3.76595       3.32960       2.70680       2.23107       1.82508       1.43767
  35  19 4157.7348    1.1092 11.4870 10.4120 -0.0007  0.1261   0.0072   0.3256    0.0232   0.0000   430.9941       14.4156      -8.44447       14.0524      -17.3076      -7.42637       8.28716      -9.12312      -4.02448      -5.79067       10.9254      -10.2236      -11.5001      -5.11292       5.41362      -3.37338      0.682319      -1.12082       5.47602       7.21145       8.39750       8.59415       9.37826       9.02384       8.85306       8.36822       7.81660       7.29720       6.54592       5.79219       4.95719       4.29266       3.57459       2.84820       2.36207       1.85399
  36   3 1471.8671    0.1605  0.0741  9.1161  0.0735  0.0204   0.0079   0.0130    0.0234   0.0000   441.2334      -1.82722       21.7378       1.49173      -3.46500     -0.216512       1.62645     -0.569094     -0.581713       2.30961     -0.131392     -0.617068      0.158354      0.370973     -0.422862      0.107769     -0.314626      0.240733      0.632194       1.10481       1.22549       1.14298       1.83786       1.10060       1.74910       1.19492       1.31743       1.27507      0.778498      0.997887      0.561220      0.677566      0.543707      0.405256      0.462076      0.212014
  36   4 1681.9103    0.2830  0.3347  9.1404 -0.0024  0.0145   0.0079   0.0349    0.0305   0.0000   441.9435     -0.455816       19.8319      0.545171      -1.93171       1.89331      0.555583      0.605967     -0.477622     -0.401172     0.0512577     -0.418362     -0.435595      0.497720    -0.0857107    -0.0607308     -0.168395      0.319582      0.647394      0.868796      0.974918       1.10158       1.11789       1.09395       1.01455       1.03514      0.863643      0.870282      0.730415      0.697507      0.559055      0.502235      0.425278      0.384550      0.296418      0.229049
  36   5 1875.4634    0.4484  0.4431  9.5123 -0.0029  0.0151   0.0104   0.0344    0.0359   0.0000   440.1163      -2.30623       20.0546       1.22924      -3.25543       1.07889     -0.164354     -0.276273      0.209310      0.257294     -0.210612     -0.230353     -0.891421      0.356793       1.23149     -0.387404     -0.348784    -0.0278432      0.645466      0.835815       1.00335      0.995821       1.14169       1.03519       1.02843       1.01779      0.941377      0.926673      0.712413      0.676272      0.562431      0.479153      0.414107      0.339241      0.280832      0.226880
  36   6 2063.0956    0.6685  0.7719  9.7447 -0.0065  0.0205   0.0124   0.0479    0.0514   0.0000   440.9303     -0.956696       21.1390      -2.26614      -2.52786      -1.29419      0.423520     -0.380265       1.63510       2.26675      -2.58575      -3.31315       1.94404       2.03666     -0.949368     -0.633760      0.946546      0.441197      0.857979       1.25623       1.34678       1.47023       1.40727       1.55646       1.39445       1.42490       1.33869       1.13662       1.06875      0.927790      0.828716      0.683069      0.588597      0.453776      0.401305      0.313195
  36   7 2245.5404    1.0135  0.9754 10.4830 -0.0024  0.0219   0.0169   0.0544    0.0549   0.0000   441.8256      0.420643       19.8473       1.94774     -0.150228      0.679790       1.56459      -1.14155      -1.92401      0.479350       2.76993       1.17722     -0.392408     -0.626430       1.16413    -0.0209843     -0.537684     -0.674748       1.04511       1.42718       1.65663       1.74765       1.89855       1.84955       1.83878       1.67302       1.49100       1.33771       1.21151       1.04305      0.926874      0.798456      0.663055      0.535177      0.410374      0.323612
  36   8 2421.1768    1.4350  1.1279 11.0441 -0.0057  0.0231   0.0227   0.0596    0.0644   0.0000   439.1306       1.95876       20.1156       1.91108      -2.28981     0.0580221      -2.70652       1.02233      -2.97052       1.43191      0.947514      -1.41531     -0.319848      -1.10223      0.174360      0.409941      0.807192      0.566275      0.975728       1.29129       1.46887       1.58118       1.64032       1.71695       1.62172       1.54509       1.37287       1.29713       1.19785       1.04293      0.873253      0.772996      0.624087      0.518665      0.430565      0.332960
  36   9 2592.7606    1.9486  1.1261 11.9742 -0.0036  0.0237   0.0324   0.0607    0.0577   0.0000   440.3174       3.13681       17.6059       1.75641     -0.632862       1.88805       1.92396      -2.81043     -0.852107     -0.189838       3.48243     -0.244461      -1.90639       1.51067     -0.181308     -0.992378     -0.213690     0.0347458       1.07252       1.40581       1.57519       1.64572       1.76249       1.69280       1.74457       1.66954       1.48135       1.37681       1.25255       1.07902      0.981521      0.814549      0.675884      0.558262      0.447594      0.361223
  36  10 2762.7854    2.6827  1.0642 12.2656 -0.0041  0.0206   0.0421   0.0561    0.0637   0.0000   440.5385       4.32941       17.2679      -1.64065     -0.832250       2.65937       2.38233    -0.0417052       2.91491      -3.80773      0.717042     -0.350048      0.760279      0.240806     -0.187324     -0.587888      0.411996      0.275046      0.912646       1.23687       1.36933       1.50069       1.55451       1.51532       1.49952       1.43348       1.32318       1.24563       1.08218      0.939300      0.831323      0.729700      0.634773      0.500699      0.396700      0.316276
  36  11 2930.3447    3.4506  0.9034 12.8977 -0.0010  0.0187   0.0556   0.0477    0.0562   0.0000   440.6749       5.70049       18.5018       1.84773      -5.42775       2.96682     -0.723522      -1.42688       1.89941     -0.802586       2.25029      0.746015      0.167347     -0.786561     -0.143820    -0.0201615      0.368527     -0.303948      0.862108       1.15102       1.25046       1.38156       1.34624       1.36689       1.24146       1.25712       1.21459       1.12422       1.01089      0.898366      0.777739      0.667781      0.561249      0.455961      0.382107      0.304342
  36  12 3094.3556    3.8324  1.0983 13.1841 -0.0006  0.0229   0.0600   0.0577    0.0615   0.0000   441.1455       6.24837       15.5204       1.53648     -0.652225      -4.28844     -0.993212     -0.953499       1.25145      -3.24661       3.74832    -0.0465868     -0.374897       1.14175       1.83684      0.560969     -0.540282      0.116297      0.937459       1.35135       1.51327       1.50124       1.64601       1.51393       1.62508       1.50144       1.39100       1.34760       1.13029       1.05360      0.857592      0.795035      0.643303      0.540238      0.420704      0.331308
  36  13 3255.2101    3.3905  1.4106 13.1826 -0.0046  0.0273   0.0505   0.0708    0.0492   0.0000   439.1092       4.05816       16.8003      -3.00701      -2.78661      -3.23509      -2.68094      0.295083      0.403428      -3.97159      -1.23896      -4.78467       2.07400      0.789102       1.77760     -0.292159      0.601944      0.922742       1.27040       1.76227       2.00440       2.01681       2.05077       2.11312       2.16474       2.05231       1.93948       1.73437       1.49328       1.28965       1.08720      0.936083      0.763540      0.655877      0.525054      0.420584
  36  14 3413.8141    2.9600  2.3206 12.4352 -0.0007  0.0343   0.0334   0.0892    0.0417   0.0000   440.2473       8.84390       16.7141       2.64878       2.86337      -2.58398      -3.01379      0.977904       1.40426       1.67869      -2.63618     -0.752248      0.906263       1.39764     -0.914230       1.50754     0.0579724     -0.759870       1.57947       2.18650       2.52647       2.52109       2.55931       2.44829       2.28016       2.21709       2.11922       2.02532       1.96176       1.77576       1.55854       1.32579       1.04470      0.877600      0.719416      0.579338
  36  15 3570.8016    2.3546  3.6413 11.9158 -0.0041  0.0464   0.0227   0.1184    0.0351   0.0000   436.5121       9.98502       10.5018       4.98837       2.20229     -0.507063       8.20932     -0.455413       3.06306    -0.0489527      -4.89227      -2.07986      0.971922      -2.53454       1.06972       2.56641      0.279877     -0.601278       1.98582       2.72030       3.10975       3.23660       3.32363       3.37878       3.24242       3.12089       2.84691       2.66911       2.46799       2.15955       1.88707       1.62435       1.35387       1.09234      0.918213      0.732853
  36  16 3726.6337    1.8740  5.1290 11.4874 -0.0005  0.0589   0.0161   0.1576    0.0282   0.0000   444.1884       12.3608       5.31699      -5.33274       1.93740       3.21505      -2.99786      -4.80886       5.67009      -3.42638      -6.17264       1.77499       2.74267      0.371135     -0.258266      -1.74383      -1.58137     -0.761293       2.55483       3.43106       3.93625       4.08888       4.26412       4.29448       4.12789       3.99166       3.72081       3.42373       3.11706       2.82291       2.31390       2.12604       1.70119       1.42329       1.17643      0.929091
  36  17 3881.5160    1.5693  7.4024 10.9976 -0.0015  0.0771   0.0117   0.2143    0.0263   0.0000   432.5911       7.12850       29.8560      0.803702      -10.5410       2.99220       4.13234       4.71227       12.3095      -14.2482       7.40993     -0.235828      -1.47738       4.38659     -0.876892      -4.15561      -3.48636      -2.29226       3.36427       4.34240       5.13250       5.27223       5.60044       5.46743       5.40533       5.21438       4.76687       4.46592       4.05998       3.59762       3.08951       2.63051       2.20672       1.81258       1.50119       1.19727
  36  19 4188.9998    1.0790 12.9846 10.4221  0.0004  0.1386   0.0063   0.3608    0.0213   0.0000   433.4754       8.36347       2.94432       16.6822       24.5411     0.0396244      -1.63945      -14.1651      -4.36846       13.5337      -3.99139       2.30223       4.10901      -3.47776       2.30449      -3.07287      0.313391      -6.84064       5.77878       7.73642       9.01571       9.34635       9.87731       9.83609       9.52302       9.23003       8.69255       8.01225       7.13205       6.34719       5.49837       4.64731       3.98038       3.29071       2.62509       2.06520
  37   4 1697.5829    0.2693  0.3534  9.1016 -0.0052  0.0154   0.0077   0.0348    0.0292   0.0000   441.5244       1.55387       19.4199       1.06740      -1.86791     -0.196095     0.0485027     -0.136556      -1.43265      0.221311      0.392206     -0.656278      0.229111      0.640493     -0.170253     -0.264757      0.383964    -0.0808253      0.752485      0.981795       1.14548       1.27339       1.25063       1.22497       1.16115       1.10919       1.12496      0.977496      0.877626      0.802082      0.774237      0.637073      0.560402      0.432791      0.336064      0.273578
  37   5 1892.2040    0.4718  0.6028  9.2317 -0.0012  0.0177   0.0095   0.0401    0.0418   0.0000   441.0040      0.273850       20.9664      -1.25278     -0.592373       2.05019      0.989097      -3.07903    -0.0211884      0.353708      0.449284     -0.191740      0.149558      0.796204    -0.0641653    -0.0398680     -0.238431      0.323527      0.766959      0.980546       1.09565       1.23070       1.22804       1.25347       1.13504       1.26080       1.11827      0.993639      0.888385      0.846418      0.706886      0.587115      0.474899      0.419324      0.347088      0.290022
  37   6 2081.1422    0.6816  0.7563  9.7264 -0.0064  0.0198   0.0127   0.0454    0.0493   0.0000   440.5597      -1.40468       19.3307       1.05163      -2.20238     -0.936030     -0.143354       1.72748       1.38990      -2.08928     -0.599040       1.54576     0.0308115      -1.93251      -1.45249     -0.216323     -0.746922      0.551833      0.806867       1.03092       1.31413       1.27984       1.43946       1.40495       1.33642       1.38156       1.22868       1.11456      0.969715      0.878045      0.804422      0.664497      0.514602      0.471438      0.373183      0.305909
  37   7 2264.3804    1.0128  0.9157 10.4943 -0.0045  0.0220   0.0174   0.0536    0.0516   0.0000   441.6834     -0.412695       17.8052       3.19450      -2.54835       1.89152       1.54042       1.84867     -0.333601      0.376404      -2.11382      0.344399      0.913670    -0.0769877      0.977371      -1.03655      0.191011     -0.359035      0.936727       1.30380       1.50586       1.53643       1.60746       1.55986       1.58206       1.58983       1.38982       1.32555       1.10861       1.00766      0.846434      0.743152      0.622418      0.532473      0.435819      0.329371
  37   8 2440.7176    1.5372  1.1599 11.1520  0.0015  0.0230   0.0237   0.0598    0.0577   0.0000   441.6437       3.63211       22.3774       3.00251      -2.61096       1.25144       1.41240       1.31416      -1.24299      -1.32378      0.330013      0.999276     -0.453390     -0.208600     -0.616774      0.389549      0.413800    -0.0805783      0.954484       1.28848       1.50430       1.51998       1.63355       1.57251       1.56072       1.50030       1.36199       1.33194       1.20162       1.03155      0.936058      0.797961      0.672036      0.563335      0.451964      0.370893
  37   9 2613.4300    2.1514  1.1757 11.6551 -0.0013  0.0228   0.0324   0.0592    0.0645   0.0000   439.0939       2.71569       21.9658       3.47186      -2.22019       1.09964      -2.17105     0.0837005       1.53644      0.314603      0.223732       1.76881       1.25328      -2.00420      0.607636       1.20254      -1.04008    -0.0325125       1.00218       1.33808       1.45103       1.52109       1.68992       1.62432       1.63845       1.51657       1.43843       1.31311       1.19994       1.07675      0.911904      0.773992      0.689584      0.573677      0.467533      0.359606
  37  10 2784.6293    2.8451  1.0555 12.2371 -0.0062  0.0211   0.0441   0.0522    0.0634   0.0000   441.2646       3.66010       17.5781       1.65359      0.388889       1.68898      -6.13582      -1.62918       4.79603     -0.644480       1.30305      0.837328      -1.17431     -0.140359     -0.649205     -0.413230       1.23434    -0.0466183      0.928186       1.26849       1.43700       1.46279       1.49770       1.52376       1.48117       1.49299       1.35748       1.27208       1.10636      0.979571      0.871558      0.745399      0.614232      0.510233      0.438016      0.339869
  37  11 2953.4543    3.4038  1.1093 12.8151 -0.0004  0.0221   0.0522   0.0581    0.0578   0.0000   443.4471       3.04649       18.6623       3.22162      -2.46638      -2.03311      -1.24706      -1.11459      -1.62827      -1.73605       1.24263      -3.21528      -1.76805       2.23830      0.121268     -0.859786     -0.661234    0.00306540      0.895623       1.23093       1.35323       1.47111       1.53354       1.46809       1.52746       1.39311       1.36012       1.24571       1.11323       1.01273      0.850277      0.735667      0.601131      0.519081      0.439926      0.326457
  37  12 3118.6918    3.6242  1.1981 13.0016 -0.0006  0.0234   0.0554   0.0606    0.0615   0.0000   440.3460       3.00108       19.3537       5.46016      -3.11759      0.492991      -1.80040      -1.02030      0.680585      -2.89064     -0.261706      -1.18264     -0.564257      -1.27794     -0.106757     -0.137527     -0.398081    -0.0357340      0.988525       1.40417       1.53093       1.64902       1.70014       1.69398       1.65906       1.68679       1.53198       1.43046       1.23321       1.03945      0.914518      0.813440      0.673868      0.571527      0.472709      0.366420
  37  13 3280.7286    3.4089  1.5916 12.9077 -0.0013  0.0279   0.0462   0.0725    0.0461   0.0000   440.5152       5.74306       19.0101       3.19166       2.02002       2.83203      -1.52026      -3.85367      -1.35675     -0.487162      -2.61533      0.252239     -0.140685       1.51246     -0.950309     -0.450993      0.449507     -0.182178       1.18189       1.65744       1.81670       1.93404       2.04250       1.91830       1.95285       1.90413       1.76844       1.65804       1.48342       1.29660       1.11491      0.953908      0.809558      0.692076      0.550513      0.434955
  37  14 3440.5494    2.7583  2.3485 12.3233 -0.0008  0.0342   0.0315   0.0912    0.0381   0.0000   442.4782       11.0911       13.1495       3.26530       11.3908       3.52670      -1.05800      -5.07211      0.681815       1.00532       2.75947    -0.0306868      -2.41371      -1.15542      0.790530      0.252357      0.782277     -0.403422       1.43044       1.93126       2.18477       2.39092       2.41497       2.42776       2.34547       2.28381       2.07012       1.98175       1.73249       1.60897       1.36627       1.20786       1.01976      0.859874      0.697518      0.566630
  37  15 3598.6275    2.3364  3.9937 11.6472 -0.0025  0.0471   0.0207   0.1222    0.0326   0.0000   443.7677       8.51508       15.7731       13.5426      -1.57300       3.27519       1.92993      -1.81502      -2.98979      -2.30667      -1.97926       3.76594     0.0922904      0.599087    -0.0267528      -1.93983      -2.77868     -0.567403       2.03700       2.85100       3.19351       3.43687       3.52928       3.55529       3.36991       3.34806       3.02956       2.89535       2.54445       2.26538       1.93594       1.66148       1.38875       1.15310      0.948352      0.762900
  37  16 3755.2734    1.9022  5.9898 11.1070 -0.0006  0.0618   0.0144   0.1699    0.0280   0.0000   436.9877       6.94979       14.9288       4.13659      -9.77059      -1.89246      -3.66030       1.45488      -1.16269       1.91372       1.21591     0.0123421      -2.42927      0.872808     -0.807000      -3.98871      -2.01163       1.01941       2.67783       3.51656       3.98777       4.21986       4.46162       4.43711       4.28289       4.19228       3.95658       3.62665       3.25318       2.87922       2.51533       2.13263       1.80964       1.51882       1.22713       1.00587
  37  17 3910.8228    1.5584  8.2373 10.7522  0.0003  0.0822   0.0107   0.2200    0.0252   0.0000   429.0760       10.1740       11.2637       8.36234   -0.00511593       8.40137       2.85793      -6.44711      -12.2778       3.77409     -0.396054       2.11322       2.55451      -3.61742       4.29219      -2.20320     -0.581845      0.915435       3.48706       4.59961       5.19577       5.63147       5.78488       5.76917       5.73844       5.36363       5.07683       4.67553       4.29687       3.84644       3.35761       2.89141       2.40743       2.02850       1.63475       1.31019
  37  18 4065.5084    1.2360 10.2506 10.4905 -0.0028  0.1106   0.0080   0.2878    0.0234   0.0000   441.4154       8.99824      -5.47730       7.09515      -8.15569      -5.95746      -2.14820       7.21958       1.07458      -4.46002       7.19944     -0.734175      -4.75009       5.42702       4.41808       6.66058      -6.85846      -4.74240       4.52158       6.00089       6.97294       7.25679       7.67462       7.76657       7.51973       7.32369       6.71888       6.34478       5.60191       5.06280       4.34322       3.78390       3.12378       2.64529       2.14348       1.73110
  37  19 4219.2821    1.0258 12.7128 10.2477 -0.0021  0.1372   0.0061   0.3563    0.0212   0.0000   452.8704       9.35800       23.8487       7.85193      -27.1758       3.42353       18.3245       4.87164       5.43000      -6.71184       1.48414      -15.0087       7.97838       8.41758     -0.166018       8.99329       2.55201      0.971736       5.74594       7.46698       8.64625       9.08837       9.71675       9.67016       9.45916       8.86649       8.32936       7.82248       7.08008       6.37881       5.51954       4.77626       4.03003       3.33132       2.70185       2.17380
  38   3 1501.5587    0.1562  0.2651  8.8393 -0.0110  0.0176   0.0060   0.0393    0.0239   0.0000   440.5918      0.484061       21.8670       1.41560      -3.05355      0.578829       1.41966       2.09165     0.0299833      -1.16673     -0.442956       1.66325      0.339303     -0.457545      0.367243      0.870050     -0.282877      0.194404      0.806057       1.00645       1.12304       1.14808       1.16152       1.28033       1.35254       1.18647       1.20544      0.999141      0.933284      0.781185      0.767828      0.736585      0.666654      0.508182      0.365027      0.276965
  38   5 1908.7719    0.5030  0.5838  9.1871 -0.0027  0.0199   0.0101   0.0387    0.0419   0.0000   440.1523     -0.214438       21.0837     0.0933728    -0.0848574      0.937595      0.361320      0.377768       1.17830     -0.633585       1.28886       1.15107     -0.734874     0.0415162    -0.0692607      0.106540      0.384150     0.0529833       1.19625       1.47050       1.97185       1.68233       1.66282       1.44294       1.18168       1.16871       1.32127       1.15298       1.35957       1.15940       1.18773      0.986482      0.814542      0.674443      0.509473      0.454092
  38   6 2098.9773    0.7203  0.8340  9.7142 -0.0004  0.0189   0.0126   0.0490    0.0485   0.0000   441.7730     -0.351493       21.0961     -0.519261     -0.309680     -0.753626     -0.907199      0.791461     -0.769866      -2.36689     -0.997363      0.311587      0.853754      -1.12421      0.366381     -0.452309      0.547031      0.261056      0.846413       1.06661       1.16457       1.28941       1.33405       1.35525       1.29154       1.25701       1.16063       1.07200      0.955520      0.866399      0.820395      0.705629      0.615687      0.512522      0.406345      0.327827
  38   7 2282.9323    1.1213  0.9236 10.3384 -0.0009  0.0205   0.0178   0.0487    0.0546   0.0000   441.4239       1.75448       20.2130       1.68130     -0.904213      -3.05078      0.652436      -3.93142      0.586367      -1.93934      0.464967      0.993820      0.147473    -0.0424255     -0.207589     -0.414058   -0.00407187      0.225068      0.895669       1.16771       1.39261       1.52524       1.61046       1.54455       1.51516       1.52361       1.38794       1.24163       1.12814      0.917378      0.836155      0.701856      0.581498      0.509103      0.411474      0.306253
  38   8 2460.0421    1.5837  1.1394 11.0256 -0.0015  0.0225   0.0239   0.0593    0.0597   0.0000   441.3601       2.16490       20.0283       1.01816      -4.49109      -1.61890     -0.132236      -1.20658       1.46795      0.994165     -0.494891      -2.67856      0.126325       1.53990     -0.329718     -0.432271      0.333575      0.735527       1.02279       1.39707       1.54046       1.60289       1.61941       1.47521       1.41680       1.40762       1.36770       1.33438       1.26124       1.13370       1.02257      0.867135      0.707567      0.617491      0.499237      0.388104
  38   9 2633.8247    2.0948  1.1884 11.7601 -0.0017  0.0233   0.0321   0.0613    0.0582   0.0000   439.6881       2.84587       20.9559     -0.866376      -6.96724      0.483933      0.204702      -1.36780       2.24916      -1.27882      0.672048      0.112176     -0.736309     -0.619692     -0.525622       1.03712     -0.346713     -0.691236      0.963402       1.31610       1.43795       1.49175       1.60213       1.58259       1.54213       1.49378       1.39115       1.33942       1.21418       1.09715      0.931445      0.876397      0.704245      0.601288      0.483107      0.405230
  38  10 2806.1685    2.8511  1.0877 12.2141 -0.0027  0.0207   0.0429   0.0568    0.0596   0.0000   440.6057       1.85441       17.2235       2.26941      -2.24671      0.633526      -1.94097      0.165260      -1.64001      -3.06141       1.00672      -1.72525     -0.629278      -1.31116     -0.848987       1.25950      0.453197     -0.390624      0.878717       1.19308       1.31257       1.36443       1.43454       1.40308       1.42252       1.31487       1.23813       1.22157       1.09972      0.995275      0.854159      0.750867      0.613476      0.512790      0.414010      0.357616
  38  11 2976.0082    3.5619  0.8895 12.9632 -0.0059  0.0189   0.0596   0.0498    0.0522   0.0000   440.2328       6.12001       17.6974       3.69805     -0.706122       1.20981       1.12274     0.0486565     -0.178317     -0.925012      -1.53125       2.36951      0.367420     -0.723859     -0.528784     -0.435444      -1.50626      0.311759      0.885202       1.17279       1.29418       1.27594       1.30236       1.28058       1.38613       1.34904       1.25902       1.19344       1.03207      0.899612      0.758244      0.672396      0.587490      0.477545      0.397669      0.326029
  38  12 3142.4220    3.7813  1.1794 13.0719  0.0009  0.0229   0.0572   0.0618    0.0560   0.0000   439.8379       7.65088       16.0490      0.824561      -4.60862       4.43200      -2.14119      -3.01919       2.30530     -0.189727     -0.295377      0.104640      -2.24174      0.377725     -0.833672      0.392869     -0.215874      -1.00312       1.01373       1.41189       1.51469       1.65897       1.73986       1.75421       1.78339       1.73172       1.58119       1.40692       1.26890       1.10877      0.942856      0.797099      0.672770      0.548857      0.459312      0.375584
  38  13 3305.8525    3.3494  1.7649 12.6139 -0.0044  0.0283   0.0422   0.0774    0.0444   0.0000   438.3595       6.73583       14.1537       3.08278     -0.183310     -0.164191       1.51360      -1.72534      0.452544      -7.91266      -1.16898       2.03779      -3.15487    -0.0515873       1.07716      -1.51915      -1.65996     0.0903638       1.14603       1.63634       1.77690       1.93158       1.98998       1.96029       1.95134       1.85873       1.72060       1.66753       1.51901       1.29211       1.20631      0.987363      0.838650      0.738326      0.585859      0.481325
  38  14 3466.8313    2.7407  2.9377 12.0096  0.0000  0.0377   0.0270   0.0963    0.0342   0.0000   440.6031       8.67658       13.6245       6.04503       2.35053     -0.275143      -4.76896       1.70547       2.83906      -1.71288     -0.461311      -2.39539     -0.181008      -1.87096      -1.63701      0.848985      -1.72816      0.880380       1.61784       2.06860       2.35471       2.54902       2.59621       2.58777       2.60225       2.47069       2.31723       2.11163       1.98772       1.78514       1.54658       1.33049       1.13157      0.965535      0.765865      0.636591
  38  15 3625.9641    2.1744  4.2692 11.5047 -0.0008  0.0491   0.0190   0.1301    0.0301   0.0000   437.5920       5.20336       11.3605       3.76448      0.993279       8.08703     -0.843137       3.11882       5.89523     -0.404377      -1.06305       2.99898      -3.05090      -4.38523      0.482476      0.998178      -1.36632      0.316929       2.06532       2.70730       3.11177       3.16240       3.37543       3.42489       3.35956       3.19679       3.04062       2.73819       2.56941       2.27293       2.01988       1.77382       1.47909       1.24945       1.03741      0.836608
  38  16 3783.4419    1.8583  6.2784 10.9704 -0.0029  0.0652   0.0135   0.1698    0.0265   0.0000   441.4796       4.50573       16.0917       3.44970       6.86809      0.265879       10.6373       2.20077      -2.03592       2.35329      -3.35718      -10.7082       3.68561      -6.67080      -3.56788     -0.377506       1.62695     -0.535693       2.65029       3.50474       4.03501       4.32612       4.50200       4.59564       4.44532       4.32392       4.12471       3.73064       3.32998       2.99830       2.57441       2.22304       1.90739       1.59737       1.27665       1.03595
  38  17 3939.8688    1.4721  8.4563 10.6325 -0.0014  0.0871   0.0099   0.2316    0.0241   0.0000   441.4684       7.88784       13.8891       14.4597      0.571727      -1.30973      -4.09239      -11.3589      -1.54183       6.07126       2.18891      -7.86973      -6.32362       1.33557       4.43832      -2.11952      -1.44958     -0.834405       3.50834       4.63866       5.41417       5.57288       5.95519       6.01906       5.86112       5.67101       5.32178       4.87339       4.47223       4.00830       3.51489       2.95387       2.59063       2.13319       1.73901       1.40057
  38  18 4095.1813    1.2109 11.1510 10.3334 -0.0023  0.1155   0.0070   0.3031    0.0217   0.0000   430.2968       17.0014       25.0879       12.3848       14.9821      -10.5149      -30.1726      -9.72187       12.2755       20.3200      -5.91251      -5.48125       5.46224      -1.76330      0.754354       4.02884       6.94374       1.34918       4.70268       6.08579       7.09125       7.40516       7.83347       7.81188       7.79527       7.45765       6.99642       6.56469       5.95710       5.27149       4.68575       3.92348       3.41427       2.88063       2.33540       1.90587
  38  19 4249.4394    0.9959 13.7134 10.1068  0.0006  0.1469   0.0054   0.3760    0.0194   0.0000   428.1117       3.97100       37.1419      -6.14985       5.60739      -16.8936      -31.9533      0.364374       18.6393      -6.06513       2.93361      -4.26448      -11.0772      -2.21984       13.1585      -2.73294      -8.06662     0.0104048       5.93536       7.68215       9.10505       9.64833       9.99423       10.1843       10.0193       9.61743       9.10913       8.34427       7.51655       6.73249       5.90456       5.08020       4.27990       3.64627       2.86294       2.37971
  39   4 1728.2430    0.3159  0.3519  9.1918 -0.0056  0.0130   0.0081   0.0329    0.0302   0.0000   440.7342      0.961818       20.7143     -0.456114      -2.54492      -1.56309      0.524763      0.787110     -0.637606      -1.70490     -0.121373      0.960584      0.205812     -0.254938     -0.138679      0.361457      0.493525      0.189863      0.513189      0.671783      0.780139      0.817720      0.874886      0.861195      0.849674      0.817475      0.768061      0.747716      0.679648      0.575365      0.515602      0.460288      0.373319      0.329530      0.249223      0.216712
  39   5 1925.1801    0.5310  0.5711  9.4128 -0.0051  0.0174   0.0103   0.0369    0.0413   0.0000   442.2888     -0.966994       20.4294      -1.60505      -3.44926      0.920559       1.73683      0.373446      0.868614      -1.86395      0.803852      0.545140      -1.09158      0.122334      0.109328      0.408225      0.113526      0.502625      0.725064       1.09759       1.29416       1.47164       1.54582       1.56897       1.54171       1.45562       1.32938       1.24178       1.07940      0.894880      0.788490      0.644907      0.496244      0.417867      0.354578      0.253509
  39   6 2116.5977    0.7501  0.8192  9.8323  0.0002  0.0187   0.0126   0.0465    0.0494   0.0000   441.7258       1.71244       22.6633      0.507882      -2.01125      0.251508     0.0406646      -1.25236      0.208802      0.498511      0.276420      0.616681     -0.440760      0.106642      0.654438     -0.221151     -0.535573     -0.301866      0.739829      0.973323       1.15278       1.21591       1.31978       1.24753       1.27231       1.27009       1.11430       1.07203      0.958954      0.884139      0.728507      0.603990      0.579555      0.466585      0.359834      0.296754
  39   7 2301.2617    1.1512  1.0201 10.6671 -0.0028  0.0205   0.0182   0.0550    0.0541   0.0000   438.2634       1.07836       20.1541       1.69021      -2.73036      0.864565       1.21216      -2.03431     -0.176984      -2.21583      -2.09352      -1.16731    -0.0193628      0.148696      0.388941     -0.493639      0.306320      0.342288      0.843450       1.08421       1.26752       1.39480       1.40526       1.44476       1.41217       1.35273       1.31306       1.13659       1.02323      0.940755      0.865137      0.724678      0.648202      0.554366      0.446094      0.337778
  39   8 2479.1018    1.6553  1.2202 11.1677 -0.0012  0.0229   0.0238   0.0592    0.0600   0.0000   440.8358      0.752557       17.8054       1.77523     -0.129083      -1.74553     -0.910618      -2.07748      -1.12927      -1.49230      -1.19438     -0.434808     -0.459909      0.705455     -0.173417   -0.00545875     -0.623291      0.127965      0.938461       1.28642       1.50537       1.59988       1.68758       1.71382       1.67062       1.57826       1.48347       1.34943       1.22372       1.05383      0.944770      0.832565      0.703122      0.585121      0.483409      0.375915
  39   9 2653.9155    2.2172  1.1181 11.9066  0.0014  0.0210   0.0327   0.0573    0.0569   0.0000   441.3765       3.89482       16.8631      0.518254       1.64521       2.63289      -1.35191      -1.31706       2.96365    0.00201574      0.350556      -1.38044     -0.205715     -0.246098     -0.937114    -0.0471568      0.397880      0.100667      0.846268       1.15595       1.26833       1.31700       1.39299       1.39403       1.41136       1.36797       1.31109       1.15183       1.08561      0.953659      0.826253      0.743473      0.622054      0.510170      0.441982      0.351427
  39  10 2827.3792    3.1464  1.0569 12.3656 -0.0039  0.0198   0.0458   0.0511    0.0629   0.0000   440.7849       4.36267       21.1247      0.740463      -2.40283     -0.875990       1.79098      -3.20451     -0.168085     -0.788961       2.55736      -1.12466      0.768047       1.85621      0.153652      -1.01024     -0.790463     0.0462283      0.857435       1.11907       1.23047       1.32854       1.39207       1.36833       1.35283       1.24303       1.17834       1.17488       1.05132      0.910532      0.837247      0.737706      0.620942      0.523300      0.446321      0.356631
  39  11 2998.2533    3.6285  1.0500 12.9187  0.0011  0.0205   0.0543   0.0524    0.0593   0.0000   442.7395       3.02769       19.4468       2.71233      -1.52307      0.619905      0.750033     -0.541340      -1.11514       1.59524     -0.245903      -1.59078      0.797193       1.05064      0.147321      0.110018     -0.500933      0.382239      0.872048       1.21451       1.38650       1.48148       1.57640       1.57549       1.47549       1.49173       1.36714       1.26899       1.15001      0.994234      0.858646      0.737860      0.613935      0.527821      0.435997      0.365820
  39  12 3165.8353    3.8606  1.3247 13.0200 -0.0000  0.0238   0.0526   0.0599    0.0548   0.0000   440.7289       4.63022       17.3623       4.19235      -1.91025      0.966197      -2.29772     -0.219137     -0.232695       1.35968      -1.13292     -0.508085      -1.68412       1.59464     -0.540640      0.652684      0.281069     -0.464776      0.992074       1.34811       1.53513       1.65390       1.78174       1.80437       1.77088       1.65983       1.51006       1.39204       1.30311       1.10829       1.00252      0.863437      0.686692      0.590499      0.494009      0.390340
  39  13 3330.5028    3.3232  1.7433 12.8792  0.0012  0.0288   0.0427   0.0752    0.0443   0.0000   440.1643       10.3923       15.8751       2.26748     -0.964778       2.99713       2.59618     0.0214714       1.14055      -1.41040     -0.440164     -0.301284      -3.13766      0.446467      -1.07975     -0.946444      0.470050     -0.148801       1.19405       1.59938       1.77786       1.96551       2.01062       1.96962       1.85077       1.90480       1.76575       1.61902       1.51206       1.30923       1.21651       1.06268      0.883405      0.760007      0.640968      0.515387
  39  14 3492.7954    2.7000  2.9546 12.1693 -0.0009  0.0371   0.0260   0.1011    0.0333   0.0000   443.7112       5.26991       8.50335       2.73555       1.34514     -0.694546      -3.85249       3.77046       1.84088      -4.50513       3.66228      0.919990      0.443653      -1.92595      -1.72480     -0.854905     -0.988032      0.174722       1.43401       1.94672       2.21221       2.29771       2.46085       2.48478       2.38578       2.40744       2.20098       2.05392       1.88663       1.63275       1.47982       1.27753       1.10854      0.913885      0.756291      0.606393
  39  15 3653.0256    2.1709  4.7360 11.5370  0.0001  0.0512   0.0172   0.1358    0.0281   0.0000   438.4576       12.4178       24.0778      -3.15129      -4.62713       2.19364     -0.534697      -5.44228     -0.785400      -1.62958      -1.86770      -4.19562     -0.590850       2.73873     -0.767248      -3.16177     -0.326325     -0.225890       2.06976       2.80113       3.10062       3.31977       3.51308       3.50960       3.42431       3.31503       3.08284       2.89637       2.67242       2.37127       2.13244       1.81047       1.56354       1.29566       1.08644      0.888442
  39  16 3811.2834    1.7457  6.7805 11.0585 -0.0005  0.0689   0.0119   0.1810    0.0247   0.0000   438.1390       16.7133       10.6095      -2.05050      -19.4152       3.76222       1.86989       1.43140       1.80624      0.311302      0.461032       6.78032      -4.50191      -3.95781      -1.17346       4.68211       1.38767      0.617190       2.78307       3.63122       4.18715       4.48058       4.68207       4.75466       4.66101       4.49534       4.17999       3.88472       3.54884       3.11258       2.86711       2.45630       2.11519       1.77350       1.49722       1.19937
  39  17 3968.3249    1.4578  9.2475 10.7454 -0.0000  0.0932   0.0086   0.2471    0.0217   0.0000   441.7119       3.09498       23.2484   -0.00275058       4.84741       14.8516       8.80197      -8.03059       11.4774      -9.83096      -4.13093      -2.17425       1.43923     -0.398858       1.35962       1.04142       2.87269      0.991249       3.65608       4.82836       5.57940       5.86161       6.31665       6.30283       6.07911       6.00750       5.50335       5.17240       4.79126       4.27855       3.76356       3.25751       2.75440       2.32477       1.90209       1.54194
  40   4 1743.2664    0.3186  0.4105  9.2856 -0.0045  0.0158   0.0079   0.0342    0.0315   0.0000   441.6758     -0.397630       21.4782    -0.0733678      -1.78143       1.82776     -0.342406       1.03550     -0.277894      0.306508     -0.568727      0.185491     -0.258055      -1.03727      0.658321     0.0267340      0.401529     -0.423811      0.581197      0.793008      0.921320      0.904251       1.03498       1.02852       1.01696      0.994128      0.891991      0.887887      0.738691      0.698611      0.604557      0.533567      0.461837      0.378073      0.308207      0.250483
  40   5 1941.4202    0.5532  0.6659  9.4805 -0.0018  0.0183   0.0103   0.0396    0.0448   0.0000   441.5637     -0.273260       22.7553     -0.401850      -3.28540     -0.231756      0.441758       1.37372      0.843633      -1.19530      -1.40615      -1.01688    -0.0241429     -0.285843      -1.05371    -0.0209073      0.169617     0.0283877      0.709421      0.973926       1.05133       1.05147       1.20129       1.18472       1.18050       1.19738       1.09232      0.974362      0.871012      0.797966      0.691391      0.627210      0.511090      0.429868      0.352996      0.305605
  40   6 2133.9914    0.8236  0.6951 10.2089 -0.0018  0.0165   0.0145   0.0404    0.0451   0.0000   441.4311      -1.93110       20.4657       2.66734      -1.64369     -0.157757      -1.76667       1.00995      -1.70401     -0.504007      -1.15378     -0.947568      -1.51408     -0.311497      0.112600      -1.39544      0.371561     -0.299609      0.685928      0.920351       1.02755       1.09882       1.14535       1.18995       1.17590       1.10852       1.06427      0.985168      0.886725      0.751056      0.678029      0.596583      0.510140      0.438818      0.364407      0.292518
  40   7 2319.3568    1.1932  1.0505 10.8201 -0.0045  0.0213   0.0186   0.0571    0.0547   0.0000   442.0078     -0.874422       18.9827     -0.862317      0.252922      0.240801       1.45355       3.35909       3.28030      -3.99248       1.72490       1.13944      0.967173      -1.03942     -0.861062     -0.888984     0.0383365     -0.512626      0.851794       1.22329       1.31221       1.38711       1.48310       1.46163       1.53727       1.39777       1.36175       1.19992       1.14533      0.992982      0.922271      0.745118      0.680104      0.550744      0.445946      0.375252
  40   8 2497.9671    1.7789  1.1775 11.3988 -0.0012  0.0234   0.0259   0.0562    0.0631   0.0000   441.3592       2.06281       22.1333       3.09629      -5.47347    -0.0188199       1.51238      -1.60492       2.07209     -0.731923       2.03073     -0.117343      -1.01986     -0.921372       1.32665     -0.119702      0.719276      0.569272       1.02943       1.44484       1.66666       1.92085       2.05570       2.04125       1.97052       1.87411       1.71785       1.56905       1.37500       1.18773       1.03080      0.860888      0.740558      0.603367      0.524173      0.398925
  40   9 2673.8069    2.4416  1.1585 11.9934 -0.0006  0.0213   0.0347   0.0557    0.0625   0.0000   440.8451       3.97106       19.0224      -1.72433      0.887937      0.312381     -0.960341     -0.393664       1.30231      0.185130      0.107394      -2.50917      0.118425      0.301092     -0.966811    0.00825363      0.397485      0.819268      0.912466       1.24872       1.35132       1.47789       1.54985       1.53128       1.43921       1.34036       1.29010       1.19692       1.18119       1.00681      0.927839      0.839278      0.706243      0.600180      0.492908      0.410320
  40  10 2848.3418    3.2054  1.0021 12.6219 -0.0006  0.0198   0.0467   0.0484    0.0591   0.0000   440.3035       5.73551       19.2423       3.45629      -4.28682     -0.776566     0.0847108     -0.934539     -0.522628     0.0167607     -0.274172      0.187866    -0.0584027     -0.314149      0.571918     -0.601857      0.511948    -0.0944083      0.866699       1.18810       1.25732       1.37637       1.33380       1.30653       1.25066       1.25864       1.21977       1.18541       1.08195      0.991019      0.869270      0.733582      0.628303      0.521666      0.468509      0.368573
  40  11 3020.1738    3.6540  1.1668 13.1773 -0.0000  0.0218   0.0538   0.0572    0.0565   0.0000   443.8182       5.01424       18.8736       1.03219      -2.08257       2.96949     -0.134331      0.106260       3.29767      -1.84527     -0.552870      -1.31959      -1.11749     -0.379030    -0.0544297       1.11381      0.554386     -0.404158      0.899588       1.22063       1.37817       1.49565       1.56938       1.53191       1.45846       1.45167       1.34992       1.25506       1.13224       1.06127       1.00459      0.855654      0.718102      0.602132      0.494195      0.400217
  40  12 3188.9089    3.7273  1.3292 13.2821 -0.0033  0.0237   0.0515   0.0629    0.0481   0.0000   442.2472       4.15771       18.3943       4.99416      -1.03569      0.261286      0.540948     -0.564489     0.0640399    -0.0881316      -1.50428      -2.44929     -0.511853     -0.156909     -0.331941      -2.03990     -0.887891     -0.471183      0.926268       1.28065       1.44435       1.52115       1.61155       1.65684       1.57235       1.49578       1.44010       1.31126       1.24121       1.07931       1.01446      0.853594      0.736038      0.608312      0.507572      0.419885
  40  13 3354.7835    3.1971  1.9708 12.7230 -0.0016  0.0294   0.0374   0.0797    0.0419   0.0000   439.3800       4.48302       15.8953       3.02497     -0.621120      0.115981     -0.371868       1.38401       1.38115     -0.936487      -1.87511       3.01997     -0.379243      -2.39437       1.23403      0.404117       1.51925     0.0846037       1.10804       1.52504       1.71031       1.78927       1.89640       1.96540       1.90492       1.90301       1.76507       1.62929       1.48510       1.31041       1.13526       1.04182      0.849155      0.754384      0.598646      0.493160
  40  14 3518.3555    2.5362  3.3879 12.0693  0.0000  0.0400   0.0226   0.1069    0.0309   0.0000   438.6122       4.63591       12.2285       7.30878       2.67236      -9.00617     -0.444979       3.25878      0.806121      -6.13212      -1.79732       1.78353       5.03079      -1.68976     -0.121169      -1.24488      0.407033      0.857886       1.55936       2.10495       2.39532       2.63638       2.74533       2.77937       2.75410       2.61982       2.44269       2.27365       2.05852       1.85068       1.62893       1.41295       1.23770       1.01709      0.838229      0.689444
  40  15 3679.6246    2.0766  5.1055 11.5838 -0.0010  0.0547   0.0162   0.1422    0.0264   0.0000   440.2319       13.3444       18.1288      -4.07463       2.18960     -0.868936      -5.30378      -2.73370       4.95770     0.0691561      -2.77365      0.274500      -4.47753      -1.54825     0.0733395       1.07223       1.72028     -0.562555       2.13092       2.77740       3.19196       3.48204       3.54706       3.64142       3.53701       3.44760       3.18629       3.00691       2.82790       2.50023       2.22515       1.92252       1.67647       1.39130       1.15309      0.965947
  40  16 3839.0026    1.6856  7.3684 11.1192 -0.0002  0.0737   0.0114   0.1938    0.0238   0.0000   444.5302       11.7785       17.3841       16.4570       6.90924     -0.750263       4.01210      -1.77876      0.305214      0.358656      -4.07362      -7.20468      0.605317      0.825389       2.51925      -2.90268      -3.47093      0.619391       2.82459       3.76270       4.36528       4.62308       4.96815       4.97216       4.83211       4.80138       4.43358       4.06827       3.76483       3.30620       2.99437       2.60106       2.23172       1.87147       1.52469       1.25126
  40  17 3996.8896    1.3960  9.8513 10.8194 -0.0014  0.0970   0.0083   0.2600    0.0216   0.0000   444.3509       14.7571       13.2109       2.81510       8.58455      -11.7052      -4.96123       17.6627       7.39135      0.583219       3.30934       1.76023       3.37071       9.33189       4.16752       1.09291      -2.72970       4.02978       3.72956       5.07358       5.80379       6.22219       6.33118       6.47233       6.33124       6.17642       5.80722       5.44760       5.03459       4.46086       4.04608       3.49999       3.01260       2.47074       2.06986       1.71704
  40  18 4153.6186    1.1234 12.2162 10.5169 -0.0007  0.1288   0.0062   0.3293    0.0203   0.0000   434.5538       15.5748       15.5226      -11.4982      -8.75563      -10.3924      -17.8333      -12.1974      -3.49409      -7.18139       6.12571      -3.49138       3.01397      -5.35766       5.37465      -1.63577       2.20162      -1.60149       4.80715       6.55689       7.57023       7.95553       8.57286       8.45749       8.45503       8.12436       7.57794       7.15949       6.46184       5.92402       5.21368       4.53986       3.88914       3.27403       2.70279       2.16684
  41   4 1758.0465    0.3615  0.3567  9.4107 -0.0011  0.0154   0.0085   0.0289    0.0304   0.0000   441.0328      -1.13386       19.9221     -0.898240      -2.72739     -0.909082      0.363177     -0.362949      -1.33838      -1.03018     -0.325602     -0.720026     -0.566228     -0.225994     -0.102526     -0.437043     -0.336143      0.129683      0.604121      0.993251       1.03025       1.31193       1.26874       1.36060       1.18874       1.24310       1.07992       1.03926      0.806029      0.744155      0.633627      0.549162      0.421129      0.362737      0.315481      0.252235
  41   5 1957.4586    0.5517  0.6178  9.8555 -0.0019  0.0164   0.0103   0.0405    0.0387   0.0000   440.5612       1.47063       21.2442       1.10946      -3.58398      -2.56725      0.730568       2.31250     -0.574567     -0.543131     -0.310698     -0.747625     -0.338002      0.129597     0.0288987      0.236863      0.158206    -0.0693637      0.693773      0.929223       1.08822       1.12087       1.11595       1.14489       1.08968       1.03667      0.962466      0.908523      0.912652      0.854084      0.795020      0.717390      0.595392      0.489238      0.395056      0.318423
  41   6 2151.1476    0.8373  0.7507 10.3892 -0.0024  0.0175   0.0142   0.0433    0.0449   0.0000   440.7305     -0.436088       19.5825      0.313158      -1.17780      -1.72041       3.45092      -1.41335     -0.261404     -0.532362       1.53625     -0.543990      0.862915     -0.535794     -0.717791     -0.194652      0.215252     0.0298239      0.670689      0.952776       1.05266       1.15877       1.21002       1.31297       1.17852       1.18886       1.04291       1.02361      0.920216      0.797617      0.708993      0.616512      0.529862      0.432151      0.375435      0.298831
  41   7 2337.1724    1.2828  1.0118 11.0775  0.0003  0.0207   0.0196   0.0502    0.0507   0.0000   440.6716       1.74540       20.3344       1.20763      -2.62339       3.84438      -1.28535    -0.0419320      0.176291       1.83934       1.68490      0.102781      -1.75055      0.106689     -0.984577     -0.151193     -0.742221       1.10837      0.838534       1.13635       1.23074       1.25817       1.39650       1.38394       1.36710       1.23869       1.12753       1.11850       1.06200      0.955677      0.914713      0.806333      0.718390      0.606412      0.534982      0.451987
  41   8 2516.5872    1.7651  1.1446 11.7980 -0.0028  0.0217   0.0267   0.0585    0.0542   0.0000   441.4649       3.97476       21.4552       2.14301    -0.0435618       1.62347     -0.812609      0.341057     -0.445222     0.0725797      0.339676      -1.03560      0.800658       1.37801     -0.229813     -0.676624      0.113762       1.77021      0.849066       1.21321       1.33896       1.51212       1.58366       1.58696       1.54285       1.45660       1.42456       1.24376       1.18985       1.04657      0.940547      0.784531      0.713341      0.580409      0.470736      0.392705
  41   9 2693.5408    2.4627  1.1906 12.1323 -0.0012  0.0215   0.0344   0.0560    0.0637   0.0000   439.6981       2.15189       22.4034       1.02278      0.182806       2.62615      -2.01824     -0.566000       1.15079       1.33538      0.255390      0.195134     -0.404619      -1.89061     -0.609356     -0.563147      0.393867     -0.530460      0.863101       1.17742       1.30511       1.34452       1.42261       1.48879       1.49186       1.47101       1.34654       1.22618       1.14423      0.975299      0.899830      0.768287      0.668097      0.560058      0.460392      0.388854
  41  10 2869.0227    3.2099  0.9531 12.8340 -0.0032  0.0181   0.0483   0.0473    0.0557   0.0000   440.7323       3.85360       19.0544       1.18632      -2.69378       1.91464       2.26702      -2.38464      0.305648     -0.113877     -0.144068      -1.09385    -0.0648920     0.0923417     -0.760360     -0.571235      -1.40944    -0.0343713      0.708857      0.978130       1.01877       1.11257       1.20463       1.21630       1.20344       1.13282       1.06397       1.00180      0.945160      0.833713      0.725603      0.664829      0.569243      0.478360      0.423575      0.337512
  41  11 3041.7648    3.7698  1.0239 13.3903 -0.0047  0.0201   0.0563   0.0508    0.0551   0.0000   440.7550       3.94385       18.9349       1.68819     -0.242459      -2.63951      -2.77300       1.96258      -1.26841      -2.47184      0.461777     0.0752111      0.584357      0.412006     -0.655367      0.373117     -0.876421      0.211415      0.792455       1.06011       1.20700       1.23039       1.34235       1.33501       1.31848       1.28865       1.18198       1.09048      0.996702      0.916586      0.884211      0.782834      0.683060      0.577682      0.493227      0.400307
  41  12 3211.4837    3.7005  1.4451 13.2290 -0.0003  0.0258   0.0488   0.0634    0.0512   0.0000   443.0965       2.98352       20.0423       3.79190       1.29333     -0.229072       3.04503      -1.35995      0.323480      -1.45233       1.92595      -1.21295     -0.580896     0.0743210      -1.43398     -0.355430      -1.04780      0.489764       1.03116       1.42421       1.65106       1.78303       1.77509       1.83364       1.75598       1.72993       1.63383       1.49044       1.36642       1.25945       1.04763      0.932951      0.789112      0.682075      0.566111      0.466579
  41  13 3378.6346    3.0865  2.1546 12.9091 -0.0003  0.0318   0.0350   0.0842    0.0372   0.0000   443.7841       5.90369       14.8941       1.91255       1.75810      -2.58809      0.913520      -4.50355     0.0507523      -3.88168       3.07388      -2.29236       1.66708      0.426285      0.278820    -0.0803435      0.757382      -1.20934       1.20048       1.68972       1.93003       2.06234       2.25851       2.20468       2.18504       2.08557       1.93674       1.82552       1.64450       1.50622       1.31485       1.14178      0.981990      0.817287      0.676008      0.573117
  41  14 3543.4801    2.5392  3.6300 12.2493 -0.0013  0.0410   0.0218   0.1116    0.0279   0.0000   438.9682       10.3638       13.2193       7.22751      -3.70714      -2.53547      -1.07457       2.56711       4.62460     -0.805536       3.21878      0.836527       3.84788      -1.70354       1.20007     -0.737627      0.654478       1.00407       1.61211       2.14115       2.45879       2.59128       2.78492       2.71426       2.63597       2.56943       2.45696       2.27733       2.15862       1.91307       1.74392       1.54585       1.29138       1.10595      0.914214      0.759164
  41  15 3705.8678    2.0393  5.1609 11.6955 -0.0003  0.0526   0.0155   0.1476    0.0250   0.0000   440.6267       6.46064       15.2928      0.644521       1.30531      0.863220       4.47787     -0.648466      -3.86925      -4.42160       3.71842       4.81244      0.773748      -1.86377      0.909399       2.64135      -1.09575       1.19931       2.09564       2.73901       3.13668       3.28922       3.52632       3.49002       3.44176       3.27952       3.07745       2.90036       2.71788       2.53657       2.21763       1.97949       1.68208       1.45548       1.19747      0.989768
  41  16 3866.2180    1.6590  7.2861 11.2279 -0.0010  0.0711   0.0111   0.1900    0.0234   0.0000   438.3484       4.55734       23.8082       7.55558       5.28558     -0.879063      -4.99162      -2.10382      -6.09747      -6.74835      -5.68241       3.53480       5.85594      -1.29289      -3.44246       5.59181      0.814053      -1.32235       2.76515       3.64430       4.22962       4.43855       4.58523       4.60913       4.66904       4.48815       4.21670       3.94297       3.67919       3.27145       2.97622       2.64013       2.21895       1.93049       1.61994       1.33349
  41  18 4182.7299    1.1004 12.9554 10.6478  0.0022  0.1306   0.0060   0.3397    0.0191   0.0000   426.0444       19.7188       37.2248      -23.7552      -9.51723       6.89579       9.87904      -12.0648      -2.43048       10.2256      -6.62991      -6.98719       1.22252       14.0025      -3.17132      0.974252      0.945534       2.53297       4.90366       6.56221       7.62044       8.17697       8.42026       8.61480       8.42008       8.19140       7.69140       7.21408       6.59429       6.05698       5.38327       4.70616       4.06374       3.47837       2.91594       2.38668
  42   3 1558.1930    0.1898  0.2136  9.2380 -0.0087  0.0143   0.0066   0.0291    0.0232   0.0000   442.3855     -0.510303       20.9427      -1.54116      -3.54505      0.544927      -1.62310     -0.647706      -1.29387     -0.891772     -0.481191     -0.888659      0.121726      0.618453      0.120218     -0.362770     -0.266866     -0.174813      0.518370      0.803839      0.738845      0.948255      0.832597      0.962554      0.860520      0.855774      0.731638      0.751495      0.731995      0.645137      0.606608      0.516690      0.469820      0.368405      0.322412      0.260470
  42   5 1973.3285    0.5790  0.6427  9.8237 -0.0024  0.0171   0.0105   0.0396    0.0410   0.0000   441.7328     -0.893196       20.0974     -0.590345      -3.01175       1.01051     -0.118414     -0.650169      0.955099       1.90349      0.638972     -0.448587     -0.564363     -0.627215      0.336304     -0.180738      0.537213     -0.463007      0.649512      0.925492      0.980861       1.07562       1.07170       1.04530       1.05363       1.07309       1.00273      0.950379      0.899216      0.807114      0.710884      0.598346      0.508445      0.415494      0.384562      0.308430
  42   6 2168.1223    0.8776  0.8619 10.3337 -0.0016  0.0190   0.0138   0.0465    0.0495   0.0000   442.3189       1.09138       19.1543       2.14889      -2.02516      -3.58677      -1.25257      -2.25174     0.0553398      0.738421      0.344204     -0.223061      0.616706      0.795186     -0.133679      0.184239     -0.460461     -0.115942      0.764134       1.09545       1.26550       1.33984       1.36851       1.33032       1.31710       1.19118       1.14888       1.04845       1.03256      0.940806      0.902054      0.789548      0.698653      0.569094      0.506886      0.400777
  42   7 2354.8648    1.2848  1.1235 11.0701 -0.0003  0.0222   0.0190   0.0565    0.0554   0.0000   441.8773       2.45464       20.5697      0.808996      -2.92421       1.66645      -1.78962      0.346563       1.07770      0.361661       1.68762       1.37891      0.356161     -0.884320     -0.424210      0.464297      0.449894      0.217841      0.795442       1.09650       1.23942       1.31729       1.46657       1.36430       1.43469       1.34732       1.26363       1.21098       1.09236      0.957564      0.923625      0.764365      0.682180      0.570317      0.469042      0.396333
  42   8 2535.1091    1.8361  1.1266 12.0393 -0.0012  0.0225   0.0280   0.0576    0.0505   0.0000   439.6248       2.96190       23.1563      0.937335      -3.59816       1.12362       1.97393     -0.341443      0.538879     -0.839699     0.0892452      -1.12595      -1.09560     -0.332179      0.606342      0.184581     -0.484569      0.204871      0.857564       1.17982       1.30375       1.39672       1.41518       1.41503       1.35846       1.34269       1.26685       1.19879       1.16844       1.03527      0.974217      0.826995      0.732091      0.609229      0.512612      0.424373
  42   9 2713.1203    2.4817  1.0251 12.4620 -0.0025  0.0196   0.0367   0.0510    0.0530   0.0000   441.7276       4.44620       21.6402     0.0668258      -2.87249      -1.71844       1.36431       1.26981     -0.817890      -1.05669     -0.305773     0.0662277      0.278512     -0.817657     0.0726289     -0.236622       1.46624      0.231879      0.720260      0.985816       1.09651       1.18496       1.24851       1.22528       1.23596       1.22761       1.05542       1.07504      0.974771      0.917755      0.803840      0.721372      0.611813      0.518675      0.449651      0.362526
  42  10 2889.5009    3.3144  1.0970 12.8292  0.0011  0.0194   0.0465   0.0511    0.0586   0.0000   440.6583       4.58688       19.0167       1.95250      -1.65932      -1.77212      -3.26690      -2.35910      -1.03341      0.812483      0.764799      -1.31360      -1.16442    -0.0957396     0.0661382     0.0433024    -0.0644084     -0.503083      0.735627      0.997374       1.16630       1.23333       1.35933       1.30628       1.30540       1.25515       1.17703       1.12725      0.995030      0.920575      0.838419      0.743304      0.596987      0.523216      0.427796      0.367169
  42  11 3063.1053    3.8398  1.0953 13.3799 -0.0011  0.0208   0.0549   0.0561    0.0526   0.0000   439.0744       4.03686       18.3245       3.29704      -3.43116       1.77261     -0.142459      0.897621     -0.540435     -0.546650     -0.292525      0.851433      0.541582     -0.648418     -0.403295      0.193654      0.284456      0.383261      0.802266       1.14276       1.29844       1.41492       1.33906       1.35957       1.16759       1.20885       1.14203       1.14207       1.07226      0.996998      0.901929      0.840587      0.679052      0.590599      0.518430      0.419299
  42  12 3233.7817    3.6504  1.4354 13.3697 -0.0011  0.0250   0.0493   0.0648    0.0477   0.0000   437.7158       7.20834       22.3227       1.31717      -3.78722     -0.589385       1.07107      -2.17967     -0.627633      -1.31914      -2.57101      -2.11908      -2.10028     -0.793451      0.684006    -0.0699294      0.315285      -1.04056      0.955194       1.29706       1.44374       1.49629       1.58035       1.60818       1.60818       1.55191       1.46227       1.42567       1.29205       1.19309       1.03755      0.877860      0.796482      0.676466      0.569053      0.452698
  42  13 3402.1970    3.0546  2.0233 12.9606  0.0004  0.0311   0.0352   0.0782    0.0370   0.0000   439.4900       4.93256       20.7776       2.92670      -1.77801      0.226786     -0.807959     -0.583100     -0.360337       1.13638     -0.311804     -0.129401     -0.158851     -0.452919      0.253304     0.0295001      0.945317     -0.969147       1.10768       1.56488       1.74045       1.90900       1.92079       1.99766       1.96498       1.89809       1.80152       1.66118       1.55932       1.40327       1.24889       1.11372      0.939586      0.815875      0.689582      0.556304
  42  14 3568.1995    2.4206  3.9240 12.1337 -0.0012  0.0439   0.0202   0.1191    0.0275   0.0000   440.7282       11.7401       14.8853       2.82029       2.86055      0.544117       2.78990      0.689934      -4.70728      -5.94518     -0.662435       3.39203      0.835144     -0.926296     -0.463568    -0.0755507     -0.568139      0.873742       1.60014       2.17416       2.48824       2.66437       2.82402       2.81007       2.78005       2.68246       2.58983       2.42831       2.20570       2.05374       1.75016       1.55381       1.36802       1.15996      0.992663      0.806276
  42  15 3731.7372    1.9483  6.1397 11.5796 -0.0009  0.0603   0.0135   0.1633    0.0226   0.0000   442.1666       16.2426       13.9131      -2.05887       4.69020      -5.67712      -11.7615      -1.95329       6.84429       2.51980      0.458126       3.87036      -2.55199      0.161640     -0.293441     -0.114191      -1.96967      0.344715       2.30860       2.99892       3.46741       3.69715       3.92438       3.91041       3.84251       3.77605       3.56866       3.35266       3.05891       2.77684       2.49816       2.16304       1.93670       1.67681       1.37237       1.14678
  42  16 3892.9475    1.5721  8.2526 11.2288 -0.0024  0.0802   0.0102   0.2190    0.0218   0.0000   438.2290       7.62845       22.8160       1.82076     -0.215531      -6.10618       2.52377       8.37091      -1.07904       6.89355      0.408576      -5.81684      -2.35392     -0.218569     0.0670895       4.20678     -0.655552      -2.43174       3.08508       3.97071       4.70802       4.92534       5.22001       5.28387       5.09727       4.90133       4.72183       4.40299       4.08759       3.73218       3.38555       2.94032       2.57228       2.20384       1.87179       1.57544
  42  17 4052.7926    1.2655 10.6349 10.8479 -0.0008  0.1083   0.0071   0.2800    0.0205   0.0000   435.6765       21.3854       5.54199       2.10011      -1.49631      -3.82804      -5.09629       11.4990     -0.296461      -3.69493       7.34645      -2.35620      -8.85527       1.61494       8.51659       1.07947      -4.39777      -1.57111       3.93108       5.38217       6.13897       6.63109       7.02181       6.91029       6.93517       6.58580       6.33325       5.97476       5.44709       4.91921       4.48966       3.92498       3.46494       2.91674       2.38835       2.02328
  42  18 4211.2021    1.0279 13.1966 10.6496 -0.0032  0.1436   0.0056   0.3614    0.0183   0.0000   425.4561       19.0470       31.4233       6.63544       5.65287      0.939677      0.367821       5.95951      -8.30682      -17.0228       4.78940       8.03404       4.05130      -6.80963      -3.41325       7.55949      -2.01781       2.86921       5.25639       7.22537       8.09519       8.76799       8.93861       9.22335       8.81022       8.70071       8.17416       7.79651       7.20230       6.67134       5.94673       5.34616       4.54486       3.88994       3.28441       2.75573
  43   3 1571.8032    0.1983  0.2448  9.0510 -0.0052  0.0129   0.0063   0.0279    0.0237   0.0000   441.9108      -1.09705       21.4391     -0.203896      -4.01523     -0.865931      0.288501      0.400340      0.182646       1.01642     -0.236770      -1.01477      0.868620    -0.0123324      0.289216      0.374641     -0.152248     -0.120369      0.500140      0.579799      0.741602      0.774962      0.852023      0.820735      0.779247      0.780322      0.755966      0.694315      0.639116      0.597896      0.533717      0.464847      0.393364      0.348184      0.296120      0.254560
  43   4 1787.0447    0.3796  0.4429  9.2738 -0.0002  0.0154   0.0082   0.0322    0.0324   0.0000   441.6674      0.568442       21.0333      -1.23640      -2.01607       1.61404      0.647729      -1.68104      -1.31066     -0.583110      0.908559     -0.223575     -0.482075     -0.129272     -0.278508     -0.242312      0.343330    -0.0585753      0.698001      0.979865       1.09601       1.11805       1.10179       1.04715      0.976007      0.858102      0.869544      0.871995      0.831742      0.789606      0.772146      0.694250      0.584606      0.481806      0.392238      0.328003
  43   5 1989.0609    0.6018  0.6114  9.7179 -0.0019  0.0159   0.0110   0.0366    0.0402   0.0000   440.0653      -1.00749       20.3066       2.02570      -1.19925    -0.0780887     -0.497962      0.648702       1.37364     -0.159891      0.102263     -0.124413       1.05501     -0.767196      0.368495      0.358601      0.480358      0.407780      0.541986      0.758989      0.884268      0.960791      0.971065       1.03328       1.00115      0.931972      0.985504      0.846688      0.773188      0.755338      0.604334      0.579032      0.473173      0.425798      0.354561      0.284276
  43   6 2184.8516    0.9252  0.9703 10.1766 -0.0020  0.0202   0.0140   0.0481    0.0523   0.0000   440.4540       1.34729       18.3197      0.454736      -2.19314       1.84821      -1.23001     -0.757044      0.933104     -0.361029      0.663540     0.0487133     -0.243675     -0.545897      0.499804      0.615295     -0.957683      0.261446      0.714335      0.962755       1.11946       1.18729       1.35470       1.24851       1.31689       1.25574       1.14051       1.13191      0.967848      0.914036      0.791188      0.709488      0.606037      0.512951      0.430829      0.356214
  43   7 2372.2795    1.3794  1.1662 10.9096 -0.0017  0.0212   0.0196   0.0547    0.0580   0.0000   439.1045       1.93933       18.9738       2.47529      -3.08589     -0.317180      0.534276     -0.600530     -0.508129       1.55875      0.353834     -0.986560     -0.303590     -0.752798      -1.05260     -0.939291      0.143471      0.756390      0.829028       1.08731       1.26144       1.32251       1.39371       1.36522       1.38261       1.34802       1.29271       1.19709       1.12367       1.02524      0.927627      0.806570      0.716478      0.583155      0.501329      0.418383
  43   8 2553.3950    1.9232  1.1660 11.8356 -0.0013  0.0218   0.0281   0.0568    0.0523   0.0000   441.9019       3.89617       19.9151       3.59371      -2.07560      0.252117      -2.94559      -1.82786     -0.295732      -2.02668      0.200041      0.415765      0.460801     -0.729482       2.12509      0.196001      0.754603     -0.359483      0.833382       1.15152       1.27946       1.41705       1.40946       1.45125       1.43624       1.35935       1.27289       1.19077       1.11564       1.05330      0.956285      0.873201      0.742188      0.613774      0.531069      0.457348
  43   9 2732.4691    2.6346  1.1240 12.2084 -0.0039  0.0201   0.0376   0.0531    0.0611   0.0000   440.6926       4.78019       18.8487      0.200243      -3.72303    -0.0881386       3.61524      -1.56774     -0.693841       3.20175     -0.782910      0.671334     -0.462558       1.12254     0.0110594     -0.368507     -0.263549      0.269068      0.752709       1.03434       1.13996       1.24611       1.28435       1.31020       1.28905       1.23311       1.21813       1.11847       1.01610      0.924213      0.855568      0.742822      0.640379      0.560574      0.456802      0.395633
  43  10 2909.7645    3.4429  0.9490 12.8856 -0.0016  0.0190   0.0508   0.0468    0.0540   0.0000   440.6833       5.05635       20.0524      0.312287      -3.25440       3.37926      0.882771     -0.260255      0.799328      -1.33874       1.14361      -3.18067  -0.000285866      -1.63412     -0.482502     -0.108355      0.115401     -0.464225      0.729178       1.01827       1.21250       1.26565       1.27083       1.28260       1.18988       1.16207       1.08814       1.06089      0.987509      0.980244      0.840053      0.733084      0.641398      0.541705      0.439856      0.374303
  43  11 3084.1045    3.8605  1.2011 13.2132 -0.0014  0.0209   0.0534   0.0574    0.0534   0.0000   442.2661       5.35778       18.2694       3.52057      -4.74049       1.42412      0.535043     0.0560513     -0.859511      -1.15988      0.254729     -0.871545       1.30711      0.209918      0.205479      0.224587      0.661562      0.656010      0.749536       1.00475       1.11692       1.18539       1.30608       1.26134       1.29980       1.25091       1.22708       1.13386      0.996915      0.944881      0.858759      0.722676      0.654078      0.541163      0.471528      0.384902
  43  12 3255.7749    3.6570  1.5128 13.0740 -0.0004  0.0246   0.0464   0.0649    0.0454   0.0000   441.6735       6.60721       21.3795       4.88184      0.781054       4.30321      -1.56238      -3.47386      0.867886     -0.114383     -0.368145      -2.57003      -2.09249    -0.0782589     0.0698098     -0.228055     -0.516714     -0.610461      0.927916       1.21414       1.39176       1.48536       1.51337       1.47955       1.53752       1.48066       1.40290       1.35093       1.24622       1.14130       1.00737      0.897925      0.795852      0.648451      0.571010      0.461863
  43  13 3425.2828    2.9753  2.4012 12.5563  0.0005  0.0322   0.0311   0.0854    0.0354   0.0000   441.6740       8.38778       17.6061       6.40044      0.476028       2.93687       1.23851       1.33544       2.79794       1.63443     -0.451125      -1.80193      -2.08197     -0.639653     0.0105811     0.0884654      -1.55751     -0.572347       1.17301       1.62238       1.85847       1.90132       2.05909       1.98750       1.98545       1.98161       1.84608       1.80757       1.63842       1.50597       1.33027       1.16742       1.02354      0.874684      0.735685      0.611242
  43  14 3592.5547    2.4256  4.2310 11.7998 -0.0009  0.0447   0.0189   0.1186    0.0276   0.0000   440.6949       7.06021       16.9302       1.52381      -1.60926      -1.74154      -3.77331      -1.69267       4.12848      0.408268      -5.14637      -1.39250      -3.89954      -3.54181      -2.13236     -0.148835       2.10754     -0.601515       1.63152       2.17842       2.50149       2.65616       2.82814       2.83039       2.81721       2.67237       2.60206       2.42580       2.29595       2.06295       1.87267       1.62086       1.37571       1.21792       1.03455      0.844102
  43  15 3757.3056    1.9208  6.5128 11.2838 -0.0003  0.0635   0.0125   0.1689    0.0225   0.0000   440.6242       4.54137       18.9395       2.11369      -1.02828       1.49451       4.05142      -1.14825      -2.09752       4.71324      -1.80656      -5.00800      -6.32336       1.50057      -3.11604      -1.34151      0.717679     -0.554195       2.24130       3.08225       3.54866       3.75924       4.02345       3.94666       3.91289       3.69998       3.67904       3.37399       3.16993       2.94287       2.58499       2.32959       1.98059       1.71649       1.42905       1.18657
  43  16 3919.6705    1.5710  8.5795 10.9898  0.0005  0.0831   0.0096   0.2179    0.0213   0.0000   442.1659       11.8353       17.6544       8.41035      0.185701      -3.74984      -13.3849      -4.32906       4.08889      -6.75872      -1.56181      0.529165       7.31556      -1.09679      -1.12882      -2.01119      -1.67465       1.36320       3.03062       3.92718       4.57134       4.84302       5.11700       5.17126       5.15760       4.98582       4.68952       4.42360       4.12669       3.84525       3.38709       2.98732       2.63969       2.24205       1.90165       1.55559
  43  17 4080.3398    1.2449 11.0352 10.6973  0.0000  0.1122   0.0069   0.2838    0.0194   0.0000   441.2765       16.5594       6.26136       5.53100       3.05924       2.88418       4.54028      -6.27897       5.42149       2.10167      -11.6399      -8.60704       2.43484     -0.921164       6.53467       1.73835       3.00417      -1.57708       3.99549       5.33559       6.14289       6.49229       6.92128       6.90546       7.01950       6.75832       6.46492       6.01429       5.54380       5.02031       4.66392       4.00593       3.59150       3.12070       2.51367       2.12217
  44   2 1339.0936    0.0948  0.0945  8.8801 -0.0776  0.0153   0.0063   0.0234    0.0192   0.0000   442.2579     -0.530524       20.4605      -1.15665      -2.90323      0.389716     -0.724933      0.224492     -0.190793     -0.808683     -0.831379     0.0487432      0.398326     -0.205792     0.0323301     -0.313106     -0.308680      0.127663      0.578435      0.763763      0.717774      0.922199       1.09464       1.04899      0.893651      0.891510       1.01702       1.02631      0.886353      0.650132      0.540726      0.580744      0.537622      0.397981      0.355696      0.302857
  44   4 1801.2280    0.4035  0.5401  9.0881 -0.0025  0.0160   0.0080   0.0357    0.0347   0.0000   442.2606    -0.0867289       20.6573     -0.321940      -2.60978    -0.0312920      0.596276     -0.380529     -0.182157      -1.67681      0.365322      -1.08176     -0.373849     -0.794179     -0.194994      0.279852    0.00181712     0.0675494      0.530758      0.713182      0.833946      0.906189      0.937609      0.966043      0.950718      0.920059      0.846857      0.854189      0.776118      0.666324      0.670343      0.533236      0.486023      0.424143      0.343616      0.287559
  44   6 2201.4502    0.9375  0.9118 10.2126 -0.0042  0.0189   0.0145   0.0474    0.0487   0.0000   442.1066      0.566295       20.5523     -0.432851      -2.08416      0.821737     -0.532106       2.76113      0.518043      0.901866       1.30076       1.80516     -0.600866      -1.20788      0.470760       1.15431      -1.42244     -0.121099      0.678776      0.922556       1.02047       1.05716       1.20403       1.12398       1.13778       1.18458       1.07568       1.04465      0.932182      0.865104      0.755348      0.668325      0.596865      0.486612      0.412677      0.356141
  44   7 2389.4673    1.3716  1.2703 10.7605 -0.0032  0.0223   0.0184   0.0564    0.0521   0.0000   442.1742      0.729179       18.8282       1.96295      -1.34075      0.229446     -0.233464      -1.35761     -0.822111      0.962927       3.74117     -0.492174      0.376398     -0.863020     -0.968594       1.07116      0.492175     -0.482334      0.821489       1.07124       1.19078       1.30929       1.38663       1.42253       1.36660       1.33721       1.25629       1.19007       1.12129       1.01224      0.934983      0.820716      0.702559      0.624319      0.528075      0.438218
  44   8 2571.4923    1.9932  1.2162 11.5172 -0.0018  0.0218   0.0270   0.0539    0.0555   0.0000   441.5416       3.66358       22.7174       2.50613     -0.858980      0.330607       1.29906       1.19448      -1.89593      -2.62856     0.0307991      0.401939      -1.07633      -1.42997     0.0543181      -1.38351     0.0196423      0.328893      0.763674       1.05944       1.15389       1.32867       1.33994       1.35427       1.35282       1.35773       1.24710       1.12854       1.10074      0.973828      0.906482      0.797326      0.718228      0.621058      0.515340      0.420943
  44   9 2751.6628    2.7048  1.1893 12.0771 -0.0023  0.0209   0.0368   0.0556    0.0609   0.0000   441.2011       3.35367       20.7204       2.13160      0.259063       2.27508      -1.34022      -1.03152      0.495171      0.423451     0.0698939      -1.21358     -0.999659      -2.05294    -0.0434282      0.760524     -0.363457     -0.283106      0.740112       1.07806       1.22534       1.38212       1.42458       1.46054       1.44869       1.38651       1.36642       1.24590       1.15790       1.01736      0.914247      0.773669      0.667247      0.559426      0.466600      0.383638
  44  10 2929.7529    3.4604  1.1134 12.6244 -0.0009  0.0201   0.0476   0.0504    0.0600   0.0000   440.7179       5.14774       21.3636       3.92863      -2.07415      0.114367     -0.210573      -1.32836       3.10847       1.09590     -0.260474      -1.20780       1.38940     0.0795194      0.396637      0.341772     -0.976975     -0.392049      0.690965      0.970301       1.10438       1.12177       1.24530       1.18108       1.23824       1.21347       1.10511       1.06402      0.974652      0.882572      0.823607      0.726627      0.631753      0.564628      0.471667      0.394464
  44  11 3104.9343    3.8756  1.2076 13.0052 -0.0065  0.0218   0.0526   0.0531    0.0571   0.0000   440.9896       5.99411       19.7197     -0.707976      -1.41063     -0.197036     -0.840411     0.0739207      -1.02497      -1.93482      0.435755      0.138741      0.202082      0.879532     -0.892410     -0.101590     -0.464565      0.315721      0.818210       1.08146       1.20395       1.29734       1.37320       1.42539       1.34573       1.35392       1.27216       1.20965       1.12087      0.998814      0.947659      0.829279      0.702284      0.613086      0.492767      0.418845
  44  12 3277.5107    3.5933  1.6447 12.7840 -0.0025  0.0266   0.0427   0.0658    0.0456   0.0000   439.2822       4.66549       19.8518       3.54498      -3.88482       1.41365      -1.46388      -5.53090      -2.26646      0.497575     -0.915964      -2.10582       1.51837      0.534726      0.294938     -0.942331     -0.631033      0.929006      0.936391       1.34762       1.46658       1.53565       1.57096       1.65177       1.58944       1.66604       1.54617       1.48553       1.29769       1.21238       1.04017      0.976355      0.811211      0.730924      0.608382      0.516046
  44  13 3448.0856    2.9319  2.9579 12.3048 -0.0003  0.0351   0.0270   0.0947    0.0312   0.0000   442.2630       9.16036       22.8572      0.866758     -0.545316       6.45384      -3.51960      -1.34088      0.713992      0.718763      -1.34707      -2.07703     -0.567002     -0.921933      -2.09235       1.69219      0.731636      -1.08223       1.28936       1.67818       1.94673       2.08724       2.12485       2.27321       2.19591       2.14192       2.05600       1.93253       1.75134       1.65878       1.41320       1.31346       1.12887      0.956862      0.804812      0.696175
  44  14 3616.5060    2.3301  4.3416 11.7697 -0.0005  0.0459   0.0184   0.1232    0.0256   0.0000   442.4548       4.52968       21.7257       7.62812      -6.30911       1.27693       1.08783       2.33095      -3.26625      -1.75627      0.632269      -2.64836       3.26367      0.514408      0.892581     -0.966459     0.0113146      0.131870       1.66515       2.18076       2.50979       2.66630       2.77043       2.81686       2.81641       2.76964       2.62570       2.50045       2.31669       2.09735       1.86446       1.67433       1.46358       1.27456       1.09306      0.890842
  44  15 3782.4004    1.8618  6.5431 11.1861 -0.0007  0.0641   0.0124   0.1711    0.0229   0.0000   442.8385       10.9083       12.3567      0.421059    -0.0343132      -2.43959       2.82285      -4.98940      0.506213      0.588980      -2.46250      -3.69502      0.192793      -1.10264     -0.771751      -1.90808      -1.83931       2.55260       2.30418       3.06413       3.51398       3.75412       3.96363       3.99887       3.97562       3.91022       3.80440       3.44236       3.18642       2.90730       2.65094       2.34441       2.07557       1.75692       1.49427       1.23905
  44  16 3946.0169    1.4787  8.8887 10.8187 -0.0014  0.0872   0.0087   0.2302    0.0212   0.0000   439.6452      -7.07669       20.5090      -3.71209      -12.0522       12.7567      -7.25406      -3.78516      -6.97603       4.29274      -8.90950      -3.12089     -0.884198       3.75294      -2.43984     -0.631179       6.08370      0.801169       3.10211       4.08012       4.76385       5.10194       5.40146       5.42537       5.54481       5.25644       5.04403       4.75702       4.42788       3.98778       3.59383       3.12927       2.74457       2.38125       1.97774       1.66368
  44  17 4107.4998    1.2089 11.7038 10.5346 -0.0016  0.1184   0.0064   0.3029    0.0192   0.0000   447.0955       10.1693       22.7404     -0.575434      -8.71579     -0.792530       13.4674      -7.93740      -4.26302       6.38266       1.94894      -8.16542       1.55636       5.59983      -6.78589      -1.49100      -8.47784      -1.18811       4.22656       5.43262       6.31177       6.87425       7.20494       7.16343       7.30881       7.14104       6.74167       6.44400       5.82690       5.36792       4.80524       4.27052       3.74435       3.24777       2.70496       2.24720
  45   3 1598.4156    0.2085  0.3135  9.0482 -0.0033  0.0161   0.0063   0.0340    0.0250   0.0000   441.6220     -0.131385       21.3275     -0.240774      -2.35853       1.36256       2.38948      0.326614     -0.730553     -0.991766      0.345039     -0.735941     -0.325624      0.673869      0.310750    -0.0874307      0.273045    -0.0775980      0.586517      0.764061      0.873745      0.910057      0.873865      0.998975       1.02416      0.948533      0.871710      0.836213      0.787950      0.678148      0.657803      0.545449      0.466535      0.421165      0.325565      0.321071
  45   4 1815.3135    0.4021  0.5170  9.3048 -0.0004  0.0161   0.0081   0.0340    0.0334   0.0000   441.4934     -0.882401       21.8651    -0.0688814      -2.52742       2.06041     -0.128976      -1.58998       1.52534      0.931623     -0.149576     -0.145581     -0.457755      0.358131      0.476804     -0.334654    -0.0754709      0.670457      0.593013      0.843316       1.00926       1.09161       1.20526       1.19263       1.20116       1.12439       1.01606      0.955428      0.839797      0.802989      0.681546      0.621764      0.507632      0.461897      0.383777      0.323616
  45   5 2020.0038    0.6231  0.7195  9.8021 -0.0015  0.0168   0.0106   0.0403    0.0396   0.0000   441.7787     -0.234403       22.7284     -0.995135      -2.96057       1.78365      0.193254     -0.497296    -0.0648777     -0.262390       1.34525      0.871847    -0.0786632      0.872252     0.0776605      0.311854     -0.414569     0.0709662      0.626321      0.801541      0.863577      0.959686      0.997565       1.08712       1.07524       1.04470      0.938550      0.878230      0.834082      0.810681      0.682963      0.602850      0.539613      0.456135      0.384144      0.329136
  45   6 2217.7905    1.0130  0.9835 10.2818 -0.0030  0.0195   0.0148   0.0486    0.0532   0.0000   441.7264       2.10058       19.9897       1.07402      -5.05610      0.250248       1.48447      -1.26203      0.249459       1.28707     -0.928691     -0.836719     -0.721450      0.239983      0.301994     -0.291348      0.329156     -0.526127      0.642108      0.960255       1.00959       1.13597       1.13208       1.21288       1.11765       1.20079       1.04015       1.08765      0.936541      0.897434      0.771315      0.718039      0.601001      0.546200      0.441098      0.380472
  45   7 2406.4518    1.4187  1.2208 11.0291 -0.0025  0.0221   0.0196   0.0566    0.0531   0.0000   438.5391       3.00327       19.6218      0.535422      -2.08686       2.23978     -0.797597     -0.910212      -1.23854       1.38744      0.704829      -2.93598      -1.77016      0.297084     -0.371609     -0.380651     -0.615524      0.105649      0.762110       1.05907       1.19426       1.29305       1.35597       1.39529       1.35205       1.35989       1.29914       1.20148       1.11123       1.00189      0.896616      0.814437      0.693964      0.605428      0.521786      0.427192
  45   8 2589.5580    2.0893  1.1772 11.7383 -0.0014  0.0207   0.0285   0.0551    0.0574   0.0000   443.3438       3.43865       20.0056       1.47249      -3.13039      0.748980      0.911806     -0.188248     -0.964712     -0.954773     -0.656218      0.744955       1.79256      0.112575     -0.409548     -0.669281      0.504630     -0.647660      0.730479       1.03042       1.18416       1.22736       1.30761       1.28403       1.26884       1.21825       1.16006       1.10991       1.07280      0.977175      0.897264      0.773261      0.667190      0.581142      0.509354      0.436802
  45   9 2770.6570    2.7893  1.0910 12.4399 -0.0025  0.0197   0.0391   0.0525    0.0541   0.0000   442.2553       3.50875       17.0089       2.50875      -2.09587       1.07396      0.442300     -0.714605       2.36684      -1.57942       2.06388      0.439135       1.11286      0.798374    -0.0758585      0.782200    -0.0890080     -0.122735      0.707936      0.987948       1.16475       1.22615       1.28664       1.35209       1.32105       1.28237       1.22003       1.13564       1.07354      0.986143      0.859672      0.768122      0.621192      0.550933      0.448003      0.378601
  45  10 2949.5632    3.5923  1.0295 13.0059 -0.0017  0.0189   0.0512   0.0482    0.0536   0.0000   441.1323       5.71989       17.6266       2.27290      -2.99982       1.09946      -1.09903      0.329158     -0.716355      -1.38655      0.880925     -0.199677      0.993963      -1.15695     -0.544030      0.266269     -0.135382     -0.105145      0.652677      0.901373       1.03133       1.10739       1.23690       1.20907       1.22493       1.17141       1.12188       1.07833      0.961898      0.880244      0.767846      0.682476      0.575870      0.518127      0.432886      0.364714
  45  11 3125.5052    3.8354  1.2136 13.2510 -0.0037  0.0214   0.0522   0.0556    0.0511   0.0000   441.9548       5.97335       20.5149       2.26208      -2.97569     -0.653217       2.66884       1.55359      0.186447      -1.13694     -0.183813      -1.89859    -0.0636231      -1.29211      0.813854     -0.513153      0.155189     -0.673096      0.739078      0.997581       1.10687       1.17113       1.27465       1.31887       1.29101       1.31022       1.20880       1.10693       1.03176      0.979317      0.892197      0.768752      0.649118      0.575744      0.473384      0.413331
  45  12 3299.0473    3.5874  1.7654 12.8633 -0.0027  0.0259   0.0411   0.0679    0.0420   0.0000   441.8700       6.07018       17.8197      0.913623      -1.20025       1.95859       2.86979      0.910457       2.22559      -1.96896     -0.733278      -4.30069      -1.21922     -0.422490      -1.02313     -0.295427     -0.297546      0.477397      0.960793       1.20112       1.39360       1.45130       1.50501       1.53665       1.61154       1.56949       1.48605       1.39122       1.29082       1.16186       1.04068      0.954653      0.845484      0.721724      0.600620      0.516977
  45  13 3470.6265    2.8504  3.0994 12.2150  0.0006  0.0350   0.0246   0.0950    0.0306   0.0000   443.4023       8.99450       14.4580      -2.79936      0.819204      -1.01726      -6.77383      -4.95882      -1.13046     -0.571783      0.390812      0.987868     -0.243163      -3.18962      0.305549       1.83717      0.830019    -0.0612561       1.24181       1.61399       1.93453       2.03321       2.13890       2.20542       2.16568       2.13363       2.03167       1.90315       1.75759       1.58796       1.42918       1.31586       1.15807       1.00120      0.836978      0.703581
  45  14 3640.2206    2.2054  4.6917 11.8206 -0.0014  0.0502   0.0171   0.1317    0.0242   0.0000   439.3895       6.06024       18.7437       7.98563      -1.65893       4.71224      -1.79303      -1.42450      -2.15850      -3.70496       2.10622       4.35966      -3.06303      -4.38958       2.17487     -0.846288      -2.13064      0.273565       1.75903       2.35501       2.69316       2.94453       3.11293       3.13700       3.16055       3.07758       2.95198       2.70754       2.55401       2.31406       2.04746       1.83314       1.58629       1.40528       1.15248      0.990548
  45  15 3807.4634    1.8580  7.5313 11.2612 -0.0014  0.0715   0.0111   0.1882    0.0206   0.0000   441.4452       12.8984       24.5572       8.48868      -1.20931       8.20253      -9.56135      -9.61230       4.34926     -0.880597       5.03933      -1.74628       4.37013       1.32605     -0.324576      0.113935       4.53706      0.931102       2.51537       3.23819       3.78244       4.04889       4.23675       4.39348       4.39505       4.17949       4.05726       3.80790       3.51408       3.24017       2.92819       2.64043       2.28434       1.95042       1.70714       1.40860
  45  16 3971.6892    1.5122 10.4603 10.8288  0.0023  0.0976   0.0073   0.2553    0.0190   0.0000   442.9876       5.74689       14.5140       4.95880      -7.55879       5.44343      -7.87787      -2.80317       3.54035       3.02435      -4.47832     -0.342688      -1.21597      0.667061      -2.57167      -5.53120      0.252237       1.65722       3.33318       4.37535       5.19510       5.42825       5.75036       6.01923       5.78222       5.68663       5.50424       5.17466       4.75828       4.40205       3.89000       3.53650       3.05991       2.69792       2.26696       1.93841
  45  17 4134.1883    1.2266 13.0958 10.5486  0.0030  0.1244   0.0055   0.3193    0.0169   0.0000   444.8616       15.8618       15.0748       1.20775      -6.87853       14.6326       4.59925      -14.7326      -3.86650       11.8049      -7.22114       22.1972       15.8681      -1.13101       10.0358      -3.85965      -7.67904       2.70874       4.32357       5.74093       6.70486       7.09219       7.43319       7.60421       7.50374       7.41581       7.15524       6.70501       6.14353       5.68725       5.18319       4.52748       3.98316       3.44371       2.93965       2.47293
  46   3 1611.4392    0.2294  0.3049  9.0879 -0.0013  0.0135   0.0063   0.0299    0.0252   0.0000   441.8406     -0.605919       20.7281      0.834275      -1.92909       1.05128      0.980288     -0.593296      -1.63173      -1.30236      0.931606      0.549758     -0.159788      0.432576     -0.109111     -0.639246      0.533759     0.0760630      0.468695      0.563392      0.700055      0.731540      0.767958      0.770562      0.749936      0.775405      0.729817      0.650036      0.655321      0.595527      0.543100      0.459873      0.436337      0.374068      0.321227      0.264744
  46   4 1829.2071    0.4353  0.4812  9.3360 -0.0059  0.0145   0.0088   0.0324    0.0359   0.0000   442.0213      0.835168       22.7596      -1.56596      -3.81669     -0.237618      0.872427     -0.998081     -0.384196     -0.623657      0.777942      0.899647     -0.913625      0.266084      0.602865      0.168737     -0.732960     -0.221818      0.471792      0.667762      0.793437      0.820391      0.885567      0.911906      0.880132      0.860578      0.822036      0.742739      0.719088      0.680448      0.586442      0.523708      0.424983      0.387866      0.354688      0.286360
  46   5 2035.2602    0.6851  0.7481  9.8079 -0.0001  0.0175   0.0110   0.0394    0.0444   0.0000   440.9381     -0.403908       21.6767       1.93086      -2.27338      -1.35173      0.379807      -1.22726     -0.382103      0.137587      0.925443    -0.0864144     -0.242157     -0.693919      0.876199    -0.0437114     -0.376476     0.0137886      0.569213      0.821464      0.861815       1.02248       1.02685       1.05338       1.03040       1.02925      0.964921      0.903065      0.841908      0.800790      0.669588      0.634243      0.545291      0.488300      0.405591      0.356171
  46   6 2234.0197    1.0022  0.9646 10.5692 -0.0012  0.0191   0.0151   0.0497    0.0469   0.0000   441.1589       1.17514       20.1214      0.154798      -2.29059     -0.688565      0.532215      -1.53920      0.966373      0.227272     -0.983860      0.641634       1.34966     -0.473262     -0.207006      0.301219      0.249309     -0.211905      0.625529      0.903209       1.00452       1.10758       1.15290       1.16845       1.18534       1.15038       1.12111       1.01179      0.963662      0.846046      0.800261      0.698424      0.620570      0.517959      0.446810      0.365991
  46   7 2423.3207    1.5429  1.2304 11.1256  0.0014  0.0206   0.0205   0.0566    0.0516   0.0000   441.8859       2.96557       17.4462       2.34538     -0.445541      -1.60191     -0.442224      -1.23630       1.47835      -1.42365       1.71030       1.62421      0.187420      -1.88690      -1.46148       1.29619     -0.185604     -0.798761      0.704180      0.949346       1.08854       1.20918       1.28643       1.27707       1.28647       1.22811       1.17689       1.13241       1.01488      0.945500      0.838285      0.777798      0.662148      0.589091      0.487558      0.417894
  46   8 2607.3569    2.1497  1.2848 11.6115 -0.0030  0.0215   0.0273   0.0546    0.0572   0.0000   441.2013       2.87345       18.9798       1.71204     -0.443528      0.310518      0.855815      -1.33117     -0.767341     -0.974828     -0.114869      -1.23275     -0.614604     -0.422927      -1.87386       1.39835      -1.56027     -0.667494      0.749547       1.03135       1.13912       1.19037       1.29551       1.34941       1.30623       1.26132       1.19704       1.10591       1.06802      0.980316      0.910420      0.799517      0.709424      0.584656      0.524759      0.455147
  46   9 2789.4304    2.8985  1.1617 12.4368 -0.0034  0.0198   0.0388   0.0523    0.0575   0.0000   441.8730       3.73816       21.9125       1.23814      -4.50453      0.424289     -0.221133     -0.795921      -2.19861     -0.771029       1.14645      -2.15433     -0.497158      0.391056       1.15720      0.114903      0.670192    -0.0909094      0.690228      0.928592       1.04531       1.12353       1.15875       1.16099       1.16670       1.13543       1.08082       1.03534      0.991910      0.918746      0.841126      0.738356      0.647673      0.543849      0.478164      0.414555
  46  10 2969.1469    3.5603  1.0847 13.1383 -0.0013  0.0198   0.0494   0.0495    0.0506   0.0000   442.2006       3.18600       18.6227       6.11382      -1.86616     -0.265679      0.795069       2.28521       1.27141      0.245052      -2.20064     -0.817072      0.244768      0.246208     -0.112867     -0.521710     0.0634654      0.533890      0.663332      0.923123       1.04208       1.17527       1.19795       1.23494       1.22315       1.19666       1.12279       1.07780      0.982458      0.934657      0.804149      0.733086      0.638607      0.554033      0.458451      0.375230
  46  11 3145.8006    3.8154  1.3061 13.2316 -0.0006  0.0223   0.0502   0.0586    0.0500   0.0000   439.5830       5.94690       19.4503       3.42086      -2.77846      -2.04416      -1.10199     -0.519663      -1.30737      -2.35513       1.17142       2.62912      0.950164      0.527724     -0.935693   0.000321892      0.541910     0.0308320      0.796655       1.13274       1.32366       1.41624       1.49705       1.46181       1.49271       1.40724       1.34405       1.23912       1.16916       1.07888      0.963241      0.823170      0.741581      0.619581      0.538503      0.460428
  46  12 3320.2196    3.4604  1.9019 12.9126 -0.0009  0.0275   0.0381   0.0705    0.0388   0.0000   443.0874       6.55178       16.9650       5.26022     -0.995713      -1.48113      -2.32091      -3.45094     -0.597240     -0.527877      0.250097      0.244871       1.78902      0.328960     -0.309285      0.338740      0.231408      0.739261      0.896769       1.23805       1.41025       1.49931       1.58632       1.61539       1.58815       1.61187       1.47078       1.39247       1.34388       1.21570       1.14253      0.993216      0.856944      0.768827      0.630897      0.546851
  46  13 3492.8425    2.7185  3.2991 12.3544 -0.0013  0.0376   0.0237   0.1031    0.0283   0.0000   441.0196       4.36834       21.6238     -0.223781       1.12936      0.754052      0.487487       2.33255      -1.29668      -3.02479       1.73173      0.643570      -1.52422      -3.82654      -2.18537      -1.41460      0.242973      0.678314       1.28103       1.70225       1.93767       2.09993       2.17497       2.20972       2.28773       2.16446       2.07653       1.95629       1.88131       1.69586       1.51987       1.37972       1.18602       1.04259      0.878467      0.745330
  46  14 3663.5111    2.1644  5.0464 11.7107 -0.0017  0.0513   0.0156   0.1360    0.0241   0.0000   438.1591       13.6488       22.5426       5.49526     -0.681723       5.38594      -1.08063      -5.35179       2.15405       5.59420       3.99956      -3.95987       4.69603     -0.682765     -0.728386     -0.956966       1.16134      -2.71810       1.74107       2.29873       2.69922       2.82873       3.03037       3.05777       3.00815       3.02386       2.88073       2.69832       2.53756       2.30164       2.09647       1.87135       1.63219       1.43640       1.21245       1.00750
  46  15 3831.6555    1.7829  7.4676 11.3006 -0.0005  0.0722   0.0108   0.1893    0.0209   0.0000   440.7255       14.3994       19.9636       4.88827      -1.25957      -4.37608       1.58525       4.78186      -3.10220      -5.02958     -0.892033      -2.77638      -1.98047      0.769529      0.233423     -0.748287     -0.204644      0.605299       2.38060       3.16515       3.62886       3.95640       4.11876       4.15805       4.25185       4.14383       4.03816       3.70906       3.45709       3.20850       2.86788       2.55202       2.30227       1.99329       1.65369       1.39694
  46  16 3997.4891    1.3957  9.5685 10.9194 -0.0029  0.0932   0.0075   0.2461    0.0194   0.0000   445.1223      -2.10575       30.9610      -2.03886       7.37851      -8.39278     0.0258280       8.21804      -5.69204      -6.35341      -5.29225       4.47828      -1.73958      -7.25081      -2.09791      0.673301       5.02059      0.657589       3.17234       4.07601       4.83460       5.17381       5.48214       5.56604       5.62017       5.44500       5.17867       4.91673       4.52526       4.25703       3.78276       3.36784       2.97750       2.60256       2.18136       1.88276
  46  17 4160.8903    1.1257 12.2011 10.6037 -0.0035  0.1238   0.0055   0.3138    0.0178   0.0000   434.1625       3.42759       20.9485      -3.57832     -0.492128       11.3571      -18.3734      0.205890      -5.81938      -7.92360       3.32613      -11.3989     -0.277960      -8.58723     -0.436347       10.9877       6.30773      -2.57836       4.17456       5.56285       6.39562       6.96090       7.38047       7.48321       7.49882       7.13168       7.00031       6.50179       6.17865       5.62831       5.09837       4.51949       3.96656       3.45565       2.96145       2.45935
  47   3 1624.2256    0.2247  0.2836  8.9417 -0.0071  0.0138   0.0065   0.0280    0.0250   0.0000   441.7921       1.55360       21.3698      -1.71156      -2.82867      0.453841      0.484320      -1.49877      0.596443     -0.113199       1.36033      0.578083      -1.07112     0.0797565     -0.167544     0.0694514     -0.219048      0.109665      0.499523      0.694839      0.817227      0.917035      0.984701       1.06039       1.02975       1.10027       1.06388      0.994098      0.918537      0.811051      0.712301      0.566940      0.488991      0.386362      0.332498      0.275594
  47   4 1842.9319    0.4457  0.5459  9.1421  0.0012  0.0153   0.0084   0.0342    0.0365   0.0000   442.2613    -0.0731103       21.4877    -0.0804439      -1.97613    -0.0338386     -0.281081       1.59157      -1.03149     -0.679958      0.452169     -0.251622     -0.488581      0.469021      0.175867     -0.662171      0.134864      0.200802      0.501076      0.708996      0.812715      0.883948      0.922462      0.932590      0.831548      0.918246      0.817603      0.761381      0.770860      0.706029      0.634462      0.568892      0.502051      0.448439      0.354890      0.325940
  47   5 2050.3724    0.7137  0.7637  9.6181  0.0013  0.0166   0.0113   0.0402    0.0449   0.0000   441.2463       1.00889       21.6123     -0.417607      -1.12496     -0.221212      0.834133     0.0653443     -0.306862     -0.552515      0.282367    -0.0342859       2.07017       1.46119      -1.24711     -0.237066      0.140158    -0.0162164      0.596360      0.814181      0.926679      0.962498       1.01820       1.01166       1.00470      0.963526      0.948237      0.862479      0.870046      0.781504      0.724604      0.668211      0.580646      0.489953      0.422637      0.346438
  47   6 2249.9680    1.0636  1.0707 10.3066 -0.0001  0.0197   0.0149   0.0502    0.0510   0.0000   440.9501       1.28427       17.7015       2.21235      -1.41623      -1.85550      -3.09944       1.04864      0.373901      -1.10452      0.346378      0.954255      0.532378     -0.927694     -0.136668      -1.35543     -0.451558     -0.197056      0.665581      0.899936       1.02921       1.08875       1.14501       1.14600       1.17406       1.16994       1.14437       1.09159      0.992137      0.887039      0.819254      0.712807      0.634508      0.554289      0.461108      0.406458
  47   7 2440.0183    1.6053  1.1891 10.9920 -0.0029  0.0211   0.0214   0.0527    0.0571   0.0000   441.4547       1.02723       20.8703       2.87260      -4.26306      0.154031      -1.88165     -0.374280     -0.156687      0.142983     -0.786006      -1.75872      0.771686      -1.39194     -0.707435     0.0354491     -0.411354      0.296596      0.663180      0.932507       1.07739       1.10974       1.24516       1.23997       1.24431       1.24511       1.13512       1.14387       1.02389      0.935404      0.844989      0.747478      0.669387      0.565286      0.511393      0.414980
  47   8 2624.9894    2.2239  1.2369 11.5333 -0.0018  0.0203   0.0285   0.0539    0.0580   0.0000   440.0055       1.90972       19.5023       1.45888      -3.29653    -0.0383442      0.472820       1.31930       2.53032      -2.21885     -0.138344     -0.459486       1.11611      -1.26312     -0.570335      0.220319      0.939827     0.0663177      0.672090      0.888301      0.995665       1.10150       1.16316       1.15677       1.17258       1.14622       1.11918       1.02899      0.977301      0.879733      0.806839      0.719582      0.657881      0.575298      0.502136      0.397812
  47   9 2808.1046    2.9373  1.0811 12.4381 -0.0009  0.0192   0.0402   0.0498    0.0522   0.0000   440.2965       1.18713       21.2353      0.306128      -4.27739      -1.12101      0.803440     -0.487132      0.747006      -1.20419       2.12214     -0.133818      0.515784    -0.0154170     -0.421516     -0.374248      0.943080      0.139954      0.675356      0.907400       1.00453       1.08218       1.11435       1.16935       1.12747       1.09332       1.07905       1.01755      0.975491      0.874019      0.824427      0.705709      0.627060      0.532932      0.459424      0.389024
  47  10 2988.5913    3.6949  1.2261 12.8256 -0.0031  0.0206   0.0483   0.0516    0.0531   0.0000   442.6054       4.42193       19.8833       2.00356      -3.89189      0.442921      0.953665     -0.675079      0.952546      -2.14401      0.139997     -0.495369      0.768968    -0.0472481      -1.45692      0.905433     -0.755158     -0.507253      0.718860      0.973076       1.10017       1.19725       1.31678       1.31321       1.31427       1.31107       1.19591       1.11928       1.03466      0.968673      0.860507      0.758250      0.672292      0.591027      0.519079      0.422151
  47  11 3165.9987    3.8594  1.4334 13.0126 -0.0016  0.0226   0.0473   0.0612    0.0456   0.0000   440.6657       4.27102       20.1271       2.63281      -5.06412     -0.595087      0.756398     0.0786580       1.06307       1.31939      0.700957     -0.718996       1.61676     -0.470067      0.278155      -1.26523     0.0334620    -0.0290488      0.756547       1.05542       1.16365       1.31932       1.37639       1.32970       1.41760       1.31146       1.28692       1.18177       1.12385       1.03127      0.942141      0.838854      0.726521      0.655445      0.552425      0.474432
  47  12 3341.2882    3.3514  2.0655 12.6849 -0.0002  0.0292   0.0354   0.0766    0.0357   0.0000   441.4708       3.60504       18.8807       4.60740      -1.55976       2.68155      -2.23032     -0.253258       2.07025      -1.68202      -2.40568     -0.537904      -1.46131       1.46798     0.0225008      0.101035    0.00600468      0.272041      0.923082       1.38490       1.46971       1.67281       1.75604       1.76907       1.80290       1.66524       1.66673       1.53165       1.44620       1.31290       1.21077       1.07509      0.913750      0.800976      0.686961      0.579886
  47  13 3514.8483    2.6744  3.5009 12.0442 -0.0006  0.0392   0.0224   0.1037    0.0280   0.0000   441.4298     -0.470586       16.1640       7.97651       2.55547      0.675669      -1.19990      -1.91300       5.30586      -4.88776       1.51776      -2.13266      -2.91734     -0.547903      -2.46630      -1.39846     -0.419552      -1.49970       1.30275       1.75385       2.03438       2.19635       2.28608       2.33453       2.35798       2.27103       2.25938       2.05285       1.94331       1.76492       1.60939       1.46064       1.23957       1.11448      0.952632      0.822646
  47  14 3686.3922    2.1570  5.7144 11.4443 -0.0005  0.0560   0.0145   0.1482    0.0229   0.0000   441.4323       4.64181       22.1177       3.26926       2.51332       2.08916      -4.78884      -3.87727       9.35697      0.548956      -4.43463       3.04777       1.77499       1.49680       2.53091       4.74289       2.27199       1.39581       1.82370       2.45683       2.80514       3.07736       3.20992       3.35481       3.23903       3.26349       3.06237       2.91266       2.71055       2.48392       2.28371       2.03481       1.78077       1.56295       1.33473       1.09838
  47  15 3855.8226    1.7004  7.6842 11.0407 -0.0002  0.0736   0.0101   0.1952    0.0206   0.0000   437.4375       7.47737       18.0473      0.837001      -3.06849       8.29670      -1.07952      -5.63245       4.96664      -1.09359     -0.975397     -0.548093      -6.82380     -0.266821       3.52871      0.985858      -3.58341     -0.895871       2.46114       3.28182       3.75463       4.08282       4.31196       4.33038       4.42191       4.16603       4.10215       3.84342       3.60279       3.32338       3.01190       2.71870       2.39219       2.10298       1.79077       1.51947
  47  16 4022.5139    1.3661 10.7480 10.6807  0.0011  0.1043   0.0068   0.2664    0.0183   0.0000   433.1717       3.43894       15.0314      -4.20987       7.30537      0.613673     -0.250137      -4.45378      -1.49373      -3.53731       4.17571       2.69477       3.78681      -1.79185      -4.60721      0.494447       5.57462      -1.69518       3.44892       4.54549       5.26890       5.72712       6.01700       6.11466       6.09347       5.89671       5.74748       5.35281       5.02789       4.67169       4.31930       3.80218       3.43099       2.96830       2.50848       2.14189
  48   3 1636.8409    0.2537  0.3521  8.8296 -0.0126  0.0143   0.0064   0.0309    0.0260   0.0000   442.3194    0.00569056       20.2941    -0.0960952      -2.37589      0.135227      0.314263      0.887989     -0.520987     -0.545818      0.929656      0.521467      -1.45156       1.35612      0.883044     -0.364148     -0.491589   -0.00237037      0.447243      0.640247      0.666116      0.799938      0.815678      0.863671      0.851215      0.861725      0.723999      0.771021      0.638711      0.610367      0.550187      0.576615      0.460287      0.429077      0.367767      0.375110
  48   4 1856.5633    0.4422  0.5265  9.0853  0.0011  0.0145   0.0083   0.0329    0.0348   0.0000   442.2706      0.794027       21.3952      0.170075     -0.191902      0.399060     -0.788139     -0.786875      0.321688     0.0192620      0.131560     -0.844316      0.270145     -0.239749     -0.738735    -0.0145627      0.651686     -0.299749      0.487486      0.653489      0.762456      0.792842      0.881213      0.855408      0.855793      0.844930      0.722399      0.713820      0.716068      0.656417      0.634077      0.568303      0.486004      0.441771      0.383947      0.319502
  48   6 2265.7692    1.1252  1.0924 10.2512 -0.0001  0.0196   0.0155   0.0510    0.0540   0.0000   442.2446       3.14034       21.7768       1.25619      -4.36914      -1.68282      0.209765      0.318502     -0.572820      -2.83783      0.378433     -0.206928     -0.521641     -0.106388      0.216136      0.451241      0.791911     -0.571308      0.638554      0.887362      0.992004       1.07060       1.09331       1.12472       1.15618       1.10644       1.09930       1.02427      0.928610      0.857897      0.795811      0.749465      0.652497      0.561276      0.486420      0.413052
  48   7 2456.5709    1.6533  1.3586 10.8313 -0.0004  0.0229   0.0203   0.0560    0.0520   0.0000   442.3323       2.78545       20.5222       1.14074      -3.57270      0.214162      -1.35394     -0.116497     -0.566944     -0.512556     -0.705507     -0.714093      0.699012      -2.31463     -0.986024     -0.497069      0.177232      0.509051      0.773720       1.10519       1.25954       1.42859       1.56844       1.52690       1.53698       1.51645       1.41964       1.31915       1.19132       1.09064      0.981831      0.858151      0.742241      0.641665      0.543283      0.485948
  48   8 2642.4980    2.3357  1.2404 11.5224 -0.0005  0.0205   0.0293   0.0527    0.0577   0.0000   441.3059      0.454092       18.8106      0.444888      -2.09247      -2.07043       1.35503    -0.0769071      -1.59138      -1.84821       1.21243      -1.05230   -0.00322943     -0.327708       1.80355      0.248472     0.0613586      0.291962      0.656598      0.922435       1.03714       1.13885       1.22007       1.23917       1.19031       1.18430       1.12674       1.04949       1.02163      0.896706      0.846946      0.749757      0.656052      0.588696      0.492150      0.420672
  48   9 2826.5916    3.1546  1.1426 12.3144 -0.0014  0.0197   0.0413   0.0504    0.0567   0.0000   442.5547       3.86483       20.0490       2.17727      -2.60208     -0.545143       1.02081     -0.854044     -0.145155      0.372505     -0.627112     -0.426896       1.24745      0.309643      -1.08971     0.0137042     -0.164710       1.05074      0.693812      0.952657       1.09442       1.17098       1.22245       1.27145       1.28978       1.28055       1.17122       1.09155       1.00365      0.909506      0.855260      0.747627      0.670313      0.577035      0.497116      0.418829
  48  10 3007.7970    3.7652  1.0737 12.8807 -0.0019  0.0191   0.0517   0.0479    0.0538   0.0000   443.0808       5.56685       22.2315       1.67153     -0.277861      -1.16457      0.396303      0.916959     -0.564977     -0.974073       1.08385     -0.679634     0.0677202      0.632336      0.522090       1.84626       1.16778     0.0953535      0.662903      0.919554       1.05149       1.14457       1.17742       1.17438       1.15298       1.13084       1.05809       1.02944      0.978792      0.921424      0.862042      0.776583      0.660262      0.570752      0.489055      0.418425
  48  11 3186.0228    3.8946  1.3167 13.0111 -0.0022  0.0219   0.0498   0.0563    0.0476   0.0000   441.3874       3.42629       18.3763       1.75720      -2.09420       2.88574      0.537404      0.342166      -1.17476      0.863792       2.98308     -0.633041      0.730738      -3.32768      -1.19634       1.17737      0.206013      0.179217      0.723951       1.00319       1.11113       1.13344       1.25291       1.27725       1.28621       1.33255       1.22216       1.17082       1.06626      0.979383      0.889034      0.806416      0.698549      0.641571      0.526344      0.451755
  48  12 3362.0327    3.3313  2.2275 12.4824 -0.0008  0.0285   0.0329   0.0757    0.0349   0.0000   441.9297       5.71263       20.6756       2.37584     0.0161739      -1.07760      -1.20709      -3.06150       1.34375       1.64567      -1.59484     -0.972537       1.13121     -0.417356       1.19475     -0.513223    -0.0619416      0.916207      0.935502       1.26956       1.46311       1.59831       1.67399       1.71551       1.70695       1.67890       1.58373       1.51709       1.38784       1.29635       1.20675       1.06197      0.919181      0.820830      0.709903      0.582441
  48  13 3536.3948    2.6746  3.7705 11.8463 -0.0014  0.0397   0.0208   0.1042    0.0272   0.0000   438.1355       5.53798       19.3303       3.94820       2.81365       3.26125    -0.0288797       2.02046      -3.09268      -5.51664     -0.113039    -0.0997648     -0.356350      -3.53787      -2.08922     -0.756137     -0.222993      0.171415       1.29519       1.72475       1.95831       2.10638       2.22842       2.28849       2.31980       2.24512       2.19051       2.06176       1.95575       1.76648       1.65108       1.40675       1.28414       1.10549      0.939908      0.800210
  48  14 3709.1000    2.0965  6.2413 11.3222 -0.0002  0.0603   0.0134   0.1582    0.0221   0.0000   439.9500       12.1397       23.8689       8.54655       3.86526       2.72132      -1.17722       3.24513       6.15003      -1.34642      -1.05715       1.31571       4.54390       3.39068      -1.00394      -1.47182       1.41249      0.791000       1.95215       2.64827       3.03681       3.30575       3.46434       3.49778       3.49128       3.42461       3.33739       3.16429       2.97906       2.75384       2.49283       2.19183       1.94540       1.71639       1.45806       1.23729
  48  15 3879.3724    1.6517  8.3213 10.9557 -0.0010  0.0800   0.0091   0.2117    0.0197   0.0000   440.1051       7.32943       15.7463       2.71860      -3.01222       13.8361       3.03014       6.50105     -0.870558      -2.12423       3.84110      -2.41119       3.87117       5.33916      -3.19744      -3.87793      -1.06914      0.565421       2.55849       3.42781       3.90845       4.24368       4.46980       4.60910       4.71753       4.46304       4.33251       4.12244       3.83002       3.51826       3.23006       2.86591       2.57481       2.25275       1.90519       1.64477
  48  16 4047.2305    1.3253 11.4066 10.5463 -0.0013  0.1109   0.0061   0.2844    0.0176   0.0000   440.4416       3.68427       22.4506       3.94041       9.41133       3.12648      -13.6832      -7.66083     -0.659464      -5.54281       2.38215      -5.11770     -0.513756      -2.98359       8.23506       3.92753      -1.62496       4.75233       3.54754       4.71571       5.45291       5.95814       6.28974       6.36285       6.40500       6.11850       6.00160       5.80256       5.29607       4.90011       4.50934       4.01308       3.60604       3.13743       2.68965       2.25260
  49   3 1649.3477    0.2684  0.3277  8.9915 -0.0106  0.0153   0.0068   0.0271    0.0258   0.0000   441.3836      -1.24568       21.5584     -0.417258      -3.11704     -0.421387     0.0160155      0.990723     -0.104552     -0.794016      0.879896     -0.629785     -0.343989    -0.0818006    -0.0928412     -0.145007      0.718638      0.493444      0.582341      0.855056      0.956678       1.01900      0.950264      0.842571      0.748769      0.734576      0.762764      0.796768      0.824224      0.839396      0.798731      0.681181      0.598234      0.463649      0.383743      0.311993
  49   4 1869.9542    0.4911  0.5925  9.1982 -0.0005  0.0145   0.0086   0.0352    0.0377   0.0000   442.8131     -0.882052       20.4898       1.10939      -3.01665     -0.617538     -0.984187    -0.0237762     -0.107361      0.853616     -0.659419     -0.762798      0.380446      0.856745     -0.270295      0.315651     -0.228740     -0.380512      0.469549      0.621345      0.658547      0.735668      0.813905      0.845761      0.847063      0.800354      0.766446      0.768852      0.724319      0.641789      0.566367      0.529961      0.451858      0.420992      0.345150      0.307182
  49   5 2080.0726    0.7396  0.7473  9.8432 -0.0005  0.0166   0.0116   0.0386    0.0410   0.0000   442.2146     -0.388742       20.8593      0.805811      -3.76949     -0.375202      0.886528       2.77218     -0.177464     -0.984619      0.244777     -0.296398      0.648605       2.18071      -1.09022     -0.482935     -0.287352    -0.0141229      0.595805      0.843367       1.00855       1.08698       1.15947       1.18117       1.17108       1.13753       1.09484       1.00921      0.922270      0.857746      0.749343      0.654014      0.568617      0.490099      0.426140      0.353235
  49   6 2281.3760    1.1626  1.0372 10.4372 -0.0008  0.0194   0.0161   0.0483    0.0522   0.0000   441.7684       1.03712       17.9047      0.292474      -4.60402      -1.25773     -0.151999       2.09781     -0.872866     -0.162434       1.26784      0.982962       1.02768     -0.115625     -0.255347      -1.00375      0.938846    -0.0827997      0.589148      0.819205      0.945981      0.982867       1.04169       1.10619       1.03634       1.06946      0.989534      0.988016      0.910560      0.836861      0.746519      0.695008      0.609387      0.542668      0.467394      0.385327
  49   7 2472.8741    1.7054  1.2630 11.0685 -0.0066  0.0211   0.0213   0.0539    0.0513   0.0000   442.3800       1.18487       20.9687       1.85605     -0.559559     -0.835577      0.947509     -0.266416       2.60909      -1.39667       1.49593     0.0456374     -0.339519     -0.300150     -0.517099      0.416633     -0.401964      0.121484      0.650153      0.923883       1.03236       1.14966       1.21058       1.23830       1.24307       1.18972       1.18036       1.08210       1.05370      0.944642      0.853905      0.766330      0.675468      0.587166      0.504264      0.415422
  49   8 2659.8878    2.3597  1.3139 11.7131 -0.0008  0.0212   0.0288   0.0544    0.0526   0.0000   440.6516       3.59154       19.7717     -0.505045      -1.42680      0.235224      -1.55707      -2.40460      -3.23591       1.70333       2.43061      0.989490      -1.17533     -0.499600     -0.586091     -0.822708      0.452649      0.360975      0.674689      0.941136       1.09732       1.16193       1.28067       1.23095       1.32224       1.27071       1.22818       1.14297       1.05847      0.965743      0.874021      0.786328      0.689095      0.611875      0.522176      0.435875
  49   9 2844.8802    3.2354  1.2153 12.2840  0.0038  0.0193   0.0405   0.0513    0.0616   0.0000   441.9242       2.14453       21.5406       1.40632      -1.86164      0.524765      -1.41488     -0.301140       1.89469      -1.66679       1.46962     -0.579657      0.850579      0.463163       1.00083      0.385929     -0.146974     -0.379147      0.639564      0.867033      0.993219       1.08204       1.16969       1.16983       1.11785       1.08029       1.10241      0.995883      0.950751      0.888326      0.802739      0.736582      0.640022      0.560294      0.501701      0.410322
  49  10 3026.8840    3.8797  1.2147 12.9540 -0.0005  0.0193   0.0496   0.0535    0.0511   0.0000   439.8410       5.75405       21.3584       3.02963      0.308516       1.24962     -0.413328     0.0744972      0.989017     -0.775986     -0.474816      -1.38750      -1.23660       1.47190      0.646032     -0.848635     -0.109524     -0.334557      0.640133      0.869840       1.03168       1.06005       1.17170       1.14528       1.13274       1.12172       1.05611       1.00192      0.938943      0.868870      0.797691      0.736150      0.654676      0.579382      0.509268      0.430622
  49  11 3205.7568    3.9190  1.4335 12.9531 -0.0021  0.0227   0.0473   0.0576    0.0487   0.0000   441.4245       7.24441       18.5089       2.91357      -2.57799       2.62131      -1.02461      -2.99626      0.682464     -0.849016       2.45122      0.128553      0.616782     -0.866719      -1.16916      -1.52632     -0.321464     -0.421079      0.682866      0.959170       1.08448       1.16770       1.22763       1.25619       1.24929       1.20921       1.23380       1.12270       1.07182      0.974126      0.902978      0.824375      0.718610      0.648673      0.523787      0.444918
  49  12 3382.6620    3.2145  2.4374 12.4319 -0.0003  0.0302   0.0300   0.0786    0.0336   0.0000   443.3641       9.42290       14.2790       1.91870       1.70262       2.65572      -7.39183     -0.347612      -2.59578      -1.67795      -2.58553      -1.41897       1.03741       1.86044       1.26948     -0.743494      -1.04917       1.39462      0.961884       1.32264       1.53068       1.67562       1.74286       1.75372       1.79612       1.74598       1.64089       1.56934       1.48356       1.34877       1.25769       1.12329      0.976373      0.849855      0.731567      0.629787
  49  13 3557.9967    2.5158  3.8655 11.9557 -0.0015  0.0419   0.0199   0.1082    0.0263   0.0000   440.4660       7.74433       18.7463       2.16716      -1.30740       2.74253      0.160418       2.35504     -0.221069      -2.78469       3.97151       1.06513      -2.57122      0.596754       3.07419      0.537554      0.149458      -1.19927       1.31282       1.78814       2.01483       2.20084       2.33506       2.35039       2.35494       2.29699       2.25954       2.13688       2.01339       1.86619       1.68869       1.50338       1.33752       1.17557       1.02054      0.879699
  49  14 3731.3159    2.0108  6.4683 11.3804 -0.0011  0.0611   0.0123   0.1647    0.0213   0.0000   433.9417       7.14761       15.6412      -1.02145      -1.79133       4.69711       3.48296      -6.39356      -1.80981      -4.35290       6.36472      -6.03244     -0.871141   -0.00985165       3.35933      -2.18735      -2.68220       1.37455       1.97778       2.60294       3.02772       3.24109       3.38393       3.47704       3.48122       3.44820       3.38814       3.16296       2.95162       2.73607       2.50878       2.25603       1.98504       1.73852       1.49550       1.30122
  49  15 3902.9493    1.6801  9.1042 10.9291  0.0015  0.0833   0.0084   0.2199    0.0202   0.0000   440.7797       2.42984       18.4895     -0.879663       5.90798       6.77637     -0.800001      -7.17935       3.18196       3.70503       7.36523      -1.66207       4.00453       4.56494      -3.88076      -2.04891     -0.352409      -2.61204       2.62534       3.50673       4.06735       4.34949       4.65680       4.72301       4.65976       4.63872       4.48127       4.25906       4.00378       3.69898       3.38363       3.05244       2.69069       2.37595       2.00694       1.72897
  50   3 1661.5925    0.2628  0.3618  8.9750 -0.0086  0.0155   0.0065   0.0311    0.0259   0.0000   442.0002     -0.174582       21.0047      0.419013      -2.32947      0.356486      0.750549    -0.0410423      0.539905     -0.921344     -0.824076      0.244261      0.295032     -0.769164      0.652185     -0.704216      0.333573     -0.221744      0.443638      0.568190      0.764117      0.654659      0.842193      0.800739      0.779167      0.812749      0.747701      0.730372      0.672378      0.613155      0.575613      0.498315      0.499440      0.386993      0.352763      0.317426
  50   4 1883.3105    0.5047  0.5212  9.2708 -0.0025  0.0134   0.0092   0.0308    0.0355   0.0000   442.5320     -0.593030       20.2731    -0.0306895      -1.42414      0.114419     -0.220330      -1.71039      0.184843    -0.0198890      0.780165     -0.293980     -0.883033     -0.256960     -0.310558    -0.0226594      0.320288      0.684805      0.426182      0.580191      0.643257      0.699562      0.752503      0.725100      0.750492      0.736968      0.697204      0.664797      0.621168      0.590194      0.560099      0.498833      0.438369      0.382579      0.370565      0.319699
  50   5 2094.6771    0.7960  0.8560  9.7261 -0.0017  0.0169   0.0116   0.0422    0.0456   0.0000   442.9352       1.24409       21.9919     -0.305859      -1.65064      0.851382       2.24333      -1.72894      -1.43759     -0.364783     -0.434433      0.236952     0.0264636       1.34087      0.192050     -0.216997      -1.07671     0.0536164      0.537214      0.734751      0.832641      0.889054      0.970480       1.01209      0.997543      0.960652      0.921007      0.830776      0.877434      0.741934      0.705418      0.635316      0.546733      0.506736      0.435569      0.362762
  50   6 2296.8250    1.1925  1.1068 10.4550 -0.0026  0.0200   0.0159   0.0489    0.0512   0.0000   440.5668      -1.26565       19.6692      0.529383      -2.80722       2.32523      0.101285      -1.47202      0.509166      -1.57009       1.06020      0.206573       2.11624      -1.15351     0.0469225      0.413818       1.25332      0.549850      0.621312      0.848808      0.950004      0.978923       1.05706       1.06809       1.10035       1.10603       1.09023      0.991593      0.931326      0.868779      0.769337      0.719110      0.628050      0.579140      0.518982      0.438056
  50   7 2489.0408    1.7616  1.2749 11.1407 -0.0010  0.0216   0.0222   0.0534    0.0513   0.0000   441.4921       1.89505       21.8090      0.813787      -1.22748       1.27912     -0.518330     0.0755517       2.20853      -1.72711       1.27511      0.647543       1.58837      0.430237      0.269677      -1.50611      0.621641      0.456014      0.648808      0.925240       1.02101       1.09368       1.18639       1.23526       1.19252       1.16538       1.14624       1.07459       1.05133      0.933885      0.860130      0.783760      0.696759      0.600423      0.518853      0.444881
  50   8 2677.0948    2.5540  1.2059 11.9745 -0.0003  0.0201   0.0326   0.0519    0.0500   0.0000   441.9096       2.23239       20.7273      0.895913      -3.91676      -1.42665     -0.161144     -0.393796      -2.28524      -1.57249       1.18043     -0.335843      -3.25527      0.600456       1.13605      -1.36052      0.534146      0.322347      0.605851      0.852123      0.952985       1.08065       1.10594       1.14249       1.10585       1.12826       1.07983       1.00375      0.968956      0.870712      0.821692      0.730548      0.653609      0.575317      0.482348      0.415161
  50   9 2863.0244    3.3065  1.1195 12.4267 -0.0016  0.0187   0.0425   0.0485    0.0560   0.0000   442.9008       3.43264       17.6435       1.26174      -3.74246       1.87724     0.0595159      -2.62054      -1.13266     -0.952843      -1.14731      0.399841      0.476010      -1.58987     -0.275764      -1.05064     -0.434429      0.392939      0.623648      0.880293      0.993779       1.07000       1.18059       1.17658       1.21283       1.13526       1.10777       1.02066      0.933370      0.888403      0.813250      0.743415      0.644414      0.567568      0.484260      0.416554
  50  10 3045.7796    3.8778  1.2249 12.9779 -0.0002  0.0199   0.0496   0.0527    0.0497   0.0000   440.8559       2.76565       18.0354       2.51910     -0.215743       1.23772       2.34952      -1.49464      0.448409     -0.858635     -0.312671      0.842701      -1.90620     -0.105255      0.783540      0.498937      0.559206     -0.762816      0.649254      0.886794       1.00592       1.06487       1.16296       1.15417       1.12167       1.12751       1.08425       1.04335      0.990302      0.907971      0.844806      0.745628      0.647992      0.595507      0.509790      0.434032
  50  11 3225.4095    3.8024  1.7041 12.6089 -0.0013  0.0233   0.0405   0.0627    0.0443   0.0000   440.1386       5.47499       21.0703       5.00824      -1.01169      -1.69609     -0.229785      -1.89917     -0.425302      -1.09587       1.32605      -2.88155      -1.56279     0.0842414     -0.223020       1.37470   -0.00848270       1.03109      0.768138       1.03527       1.21922       1.31901       1.43432       1.46515       1.46364       1.46022       1.37235       1.29515       1.22242       1.13625       1.01869      0.929788      0.786647      0.668925      0.584171      0.494130
  50  12 3403.0677    3.0595  2.6254 12.4058 -0.0004  0.0312   0.0284   0.0848    0.0312   0.0000   439.1019       7.35053       18.8429       2.49197      0.255809      -3.51603      -2.07905       2.69481       1.21021       3.92249      -2.64971      -1.23463       2.66035      -1.14267     -0.470003      -3.02243       1.10844      0.208543      0.990341       1.32349       1.48070       1.59509       1.69400       1.73275       1.78134       1.72647       1.68483       1.58755       1.49286       1.37215       1.26256       1.16708      0.996835      0.890572      0.773769      0.667515
  50  13 3579.1978    2.4733  4.6853 11.6861 -0.0005  0.0454   0.0173   0.1238    0.0245   0.0000   443.6707       9.71295       21.8378       4.19199      -6.87380      -2.29098      -2.27104      -1.06681      -3.39977      -3.65702      -4.73038       1.92278       4.04624      -5.01852      -1.75818       3.18273       1.25250      0.739393       1.43398       1.89618       2.21382       2.38033       2.48168       2.54850       2.54101       2.53656       2.43314       2.30110       2.16142       1.99953       1.85158       1.67695       1.51712       1.33382       1.15963      0.998296
[truncated: 604,392 more chars]
