# Supplementary material for: Global-Mode Analysis of Full-Disk Data from the Michelson Doppler Imager and the Helioseismic and Magnetic Imager
Source: Sol Phys. 2018 Jan 31;293(2):29. doi: 10.1007/s11207-017-1201-5 (PMC6566312; doi:10.1007/s11207-017-1201-5)
Supplement: Supplementary file 3 — (TAR 230.0 MB) [file 11207_2017_1201_MOESM3_ESM.tar › MDI/mdifdvwapb0.1834.36]

   0  18 2629.6487    1.6156  0.6917 13.0181 -0.0697  0.1468   0.3352   0.5970    0.3701   0.0000     0.0000       0.00000       0.00000       0.00000       0.00000       0.00000       0.00000       0.00000       0.00000       0.00000       0.00000       0.00000       0.00000       0.00000       0.00000       0.00000       0.00000       0.00000       0.00000       0.00000       0.00000       0.00000       0.00000       0.00000       0.00000       0.00000       0.00000       0.00000       0.00000       0.00000       0.00000       0.00000       0.00000       0.00000       0.00000       0.00000       0.00000       0.00000       0.00000       0.00000       0.00000       0.00000       0.00000       0.00000       0.00000       0.00000       0.00000       0.00000       0.00000       0.00000       0.00000       0.00000       0.00000       0.00000       0.00000       0.00000       0.00000       0.00000       0.00000       0.00000       0.00000       0.00000       0.00000       0.00000       0.00000       0.00000       0.00000       0.00000       0.00000       0.00000       0.00000       0.00000
   0  20 2899.0645    3.4408  1.0248 12.1178  0.0000  0.1416   0.4878   0.4376    1.8146   0.0000     0.0000       0.00000       0.00000       0.00000       0.00000       0.00000       0.00000       0.00000       0.00000       0.00000       0.00000       0.00000       0.00000       0.00000       0.00000       0.00000       0.00000       0.00000       0.00000       0.00000       0.00000       0.00000       0.00000       0.00000       0.00000       0.00000       0.00000       0.00000       0.00000       0.00000       0.00000       0.00000       0.00000       0.00000       0.00000       0.00000       0.00000       0.00000       0.00000       0.00000       0.00000       0.00000       0.00000       0.00000       0.00000       0.00000       0.00000       0.00000       0.00000       0.00000       0.00000       0.00000       0.00000       0.00000       0.00000       0.00000       0.00000       0.00000       0.00000       0.00000       0.00000       0.00000       0.00000       0.00000       0.00000       0.00000       0.00000       0.00000       0.00000       0.00000       0.00000       0.00000
   0  25 3575.1995    3.2325  3.7976 12.0385  0.0285  0.3757   0.2685   1.2955    0.6285   0.0000     0.0000       0.00000       0.00000       0.00000       0.00000       0.00000       0.00000       0.00000       0.00000       0.00000       0.00000       0.00000       0.00000       0.00000       0.00000       0.00000       0.00000       0.00000       0.00000       0.00000       0.00000       0.00000       0.00000       0.00000       0.00000       0.00000       0.00000       0.00000       0.00000       0.00000       0.00000       0.00000       0.00000       0.00000       0.00000       0.00000       0.00000       0.00000       0.00000       0.00000       0.00000       0.00000       0.00000       0.00000       0.00000       0.00000       0.00000       0.00000       0.00000       0.00000       0.00000       0.00000       0.00000       0.00000       0.00000       0.00000       0.00000       0.00000       0.00000       0.00000       0.00000       0.00000       0.00000       0.00000       0.00000       0.00000       0.00000       0.00000       0.00000       0.00000       0.00000       0.00000
   1  14 2156.7436    0.9658  0.9590 12.4924  0.0000  0.1480   0.0989   0.2907    0.1741   0.0000   400.9385       8.24829       0.00000       0.00000       0.00000       0.00000       0.00000       0.00000       0.00000       0.00000       0.00000       0.00000       0.00000       0.00000       0.00000       0.00000       0.00000       0.00000       0.00000       0.00000       0.00000       0.00000       0.00000       0.00000       0.00000       0.00000       0.00000       0.00000       0.00000       0.00000       0.00000       0.00000       0.00000       0.00000       0.00000       0.00000       196.911       84.2961       0.00000       0.00000       0.00000       0.00000       0.00000       0.00000       0.00000       0.00000       0.00000       0.00000       0.00000       0.00000       0.00000       0.00000       0.00000       0.00000       0.00000       0.00000       0.00000       0.00000       0.00000       0.00000       0.00000       0.00000       0.00000       0.00000       0.00000       0.00000       0.00000       0.00000       0.00000       0.00000       0.00000       0.00000
   1  15 2291.8525    1.0355  1.2799 11.8479  0.0000  0.1476   0.0849   0.3646    0.2513   0.0000   326.9924      -84.4839       0.00000       0.00000       0.00000       0.00000       0.00000       0.00000       0.00000       0.00000       0.00000       0.00000       0.00000       0.00000       0.00000       0.00000       0.00000       0.00000       0.00000       0.00000       0.00000       0.00000       0.00000       0.00000       0.00000       0.00000       0.00000       0.00000       0.00000       0.00000       0.00000       0.00000       0.00000       0.00000       0.00000       0.00000       197.421       82.7706       0.00000       0.00000       0.00000       0.00000       0.00000       0.00000       0.00000       0.00000       0.00000       0.00000       0.00000       0.00000       0.00000       0.00000       0.00000       0.00000       0.00000       0.00000       0.00000       0.00000       0.00000       0.00000       0.00000       0.00000       0.00000       0.00000       0.00000       0.00000       0.00000       0.00000       0.00000       0.00000       0.00000       0.00000
   1  16 2425.4268    1.4625  0.8584 12.6358  0.0000  0.1213   0.1195   0.2402    0.2118   0.0000   632.8106      -17.9926       0.00000       0.00000       0.00000       0.00000       0.00000       0.00000       0.00000       0.00000       0.00000       0.00000       0.00000       0.00000       0.00000       0.00000       0.00000       0.00000       0.00000       0.00000       0.00000       0.00000       0.00000       0.00000       0.00000       0.00000       0.00000       0.00000       0.00000       0.00000       0.00000       0.00000       0.00000       0.00000       0.00000       0.00000       182.579       65.8942       0.00000       0.00000       0.00000       0.00000       0.00000       0.00000       0.00000       0.00000       0.00000       0.00000       0.00000       0.00000       0.00000       0.00000       0.00000       0.00000       0.00000       0.00000       0.00000       0.00000       0.00000       0.00000       0.00000       0.00000       0.00000       0.00000       0.00000       0.00000       0.00000       0.00000       0.00000       0.00000       0.00000       0.00000
   1  17 2559.1081    2.2317  0.9718 11.3880  0.0000  0.0777   0.1402   0.2017    0.6011   0.0000   473.3040      -47.8515       0.00000       0.00000       0.00000       0.00000       0.00000       0.00000       0.00000       0.00000       0.00000       0.00000       0.00000       0.00000       0.00000       0.00000       0.00000       0.00000       0.00000       0.00000       0.00000       0.00000       0.00000       0.00000       0.00000       0.00000       0.00000       0.00000       0.00000       0.00000       0.00000       0.00000       0.00000       0.00000       0.00000       0.00000       105.618       47.9291       0.00000       0.00000       0.00000       0.00000       0.00000       0.00000       0.00000       0.00000       0.00000       0.00000       0.00000       0.00000       0.00000       0.00000       0.00000       0.00000       0.00000       0.00000       0.00000       0.00000       0.00000       0.00000       0.00000       0.00000       0.00000       0.00000       0.00000       0.00000       0.00000       0.00000       0.00000       0.00000       0.00000       0.00000
   1  18 2693.1945    2.9255  1.0780  5.2398  0.0000  0.0797   0.1890   0.2164  568.1503   0.0000   358.9052       61.4079       0.00000       0.00000       0.00000       0.00000       0.00000       0.00000       0.00000       0.00000       0.00000       0.00000       0.00000       0.00000       0.00000       0.00000       0.00000       0.00000       0.00000       0.00000       0.00000       0.00000       0.00000       0.00000       0.00000       0.00000       0.00000       0.00000       0.00000       0.00000       0.00000       0.00000       0.00000       0.00000       0.00000       0.00000       87.9274       54.6535       0.00000       0.00000       0.00000       0.00000       0.00000       0.00000       0.00000       0.00000       0.00000       0.00000       0.00000       0.00000       0.00000       0.00000       0.00000       0.00000       0.00000       0.00000       0.00000       0.00000       0.00000       0.00000       0.00000       0.00000       0.00000       0.00000       0.00000       0.00000       0.00000       0.00000       0.00000       0.00000       0.00000       0.00000
   1  20 2963.3102    4.2149  0.7469 12.7487  0.0000  0.0732   0.3027   0.1871    0.6276   0.0000   501.7864      -43.4999       0.00000       0.00000       0.00000       0.00000       0.00000       0.00000       0.00000       0.00000       0.00000       0.00000       0.00000       0.00000       0.00000       0.00000       0.00000       0.00000       0.00000       0.00000       0.00000       0.00000       0.00000       0.00000       0.00000       0.00000       0.00000       0.00000       0.00000       0.00000       0.00000       0.00000       0.00000       0.00000       0.00000       0.00000       89.8135       54.6904       0.00000       0.00000       0.00000       0.00000       0.00000       0.00000       0.00000       0.00000       0.00000       0.00000       0.00000       0.00000       0.00000       0.00000       0.00000       0.00000       0.00000       0.00000       0.00000       0.00000       0.00000       0.00000       0.00000       0.00000       0.00000       0.00000       0.00000       0.00000       0.00000       0.00000       0.00000       0.00000       0.00000       0.00000
   1  22 3233.1920    4.1096  1.4553  5.1576  0.0000  0.1006   0.2044   0.2876 1000.0000   0.0000   100.1886      -196.209       0.00000       0.00000       0.00000       0.00000       0.00000       0.00000       0.00000       0.00000       0.00000       0.00000       0.00000       0.00000       0.00000       0.00000       0.00000       0.00000       0.00000       0.00000       0.00000       0.00000       0.00000       0.00000       0.00000       0.00000       0.00000       0.00000       0.00000       0.00000       0.00000       0.00000       0.00000       0.00000       0.00000       0.00000       102.503       79.5818       0.00000       0.00000       0.00000       0.00000       0.00000       0.00000       0.00000       0.00000       0.00000       0.00000       0.00000       0.00000       0.00000       0.00000       0.00000       0.00000       0.00000       0.00000       0.00000       0.00000       0.00000       0.00000       0.00000       0.00000       0.00000       0.00000       0.00000       0.00000       0.00000       0.00000       0.00000       0.00000       0.00000       0.00000
   1  23 3368.5605    3.6829  3.2516 11.1693  0.0000  0.1720   0.1219   0.4388    0.6887   0.0000   623.2963       46.5273       0.00000       0.00000       0.00000       0.00000       0.00000       0.00000       0.00000       0.00000       0.00000       0.00000       0.00000       0.00000       0.00000       0.00000       0.00000       0.00000       0.00000       0.00000       0.00000       0.00000       0.00000       0.00000       0.00000       0.00000       0.00000       0.00000       0.00000       0.00000       0.00000       0.00000       0.00000       0.00000       0.00000       0.00000       220.618       114.789       0.00000       0.00000       0.00000       0.00000       0.00000       0.00000       0.00000       0.00000       0.00000       0.00000       0.00000       0.00000       0.00000       0.00000       0.00000       0.00000       0.00000       0.00000       0.00000       0.00000       0.00000       0.00000       0.00000       0.00000       0.00000       0.00000       0.00000       0.00000       0.00000       0.00000       0.00000       0.00000       0.00000       0.00000
   1  25 3640.7287    2.8949  4.9335 11.9277  0.0029  0.2251   0.0808   0.6661    0.2180   0.0000   234.6917       41.6468       0.00000       0.00000       0.00000       0.00000       0.00000       0.00000       0.00000       0.00000       0.00000       0.00000       0.00000       0.00000       0.00000       0.00000       0.00000       0.00000       0.00000       0.00000       0.00000       0.00000       0.00000       0.00000       0.00000       0.00000       0.00000       0.00000       0.00000       0.00000       0.00000       0.00000       0.00000       0.00000       0.00000       0.00000       288.572       150.948       0.00000       0.00000       0.00000       0.00000       0.00000       0.00000       0.00000       0.00000       0.00000       0.00000       0.00000       0.00000       0.00000       0.00000       0.00000       0.00000       0.00000       0.00000       0.00000       0.00000       0.00000       0.00000       0.00000       0.00000       0.00000       0.00000       0.00000       0.00000       0.00000       0.00000       0.00000       0.00000       0.00000       0.00000
   2  11 1810.2664    0.4060  0.1437 11.8114  0.0000  0.0328   0.0706   0.0935    0.0826   0.0000   400.4459       6.81447      -3.50366      -2.11695       0.00000       0.00000       0.00000       0.00000       0.00000       0.00000       0.00000       0.00000       0.00000       0.00000       0.00000       0.00000       0.00000       0.00000       0.00000       0.00000       0.00000       0.00000       0.00000       0.00000       0.00000       0.00000       0.00000       0.00000       0.00000       0.00000       0.00000       0.00000       0.00000       0.00000       0.00000       0.00000       19.7459       18.0151       13.4014       8.37269       0.00000       0.00000       0.00000       0.00000       0.00000       0.00000       0.00000       0.00000       0.00000       0.00000       0.00000       0.00000       0.00000       0.00000       0.00000       0.00000       0.00000       0.00000       0.00000       0.00000       0.00000       0.00000       0.00000       0.00000       0.00000       0.00000       0.00000       0.00000       0.00000       0.00000       0.00000       0.00000
   2  12 1945.8329    0.6436  0.2955 11.3394  0.0000  0.0894   0.1293   0.2414    0.1379   0.0000   410.7372      -24.3803      -18.2175       18.3439       0.00000       0.00000       0.00000       0.00000       0.00000       0.00000       0.00000       0.00000       0.00000       0.00000       0.00000       0.00000       0.00000       0.00000       0.00000       0.00000       0.00000       0.00000       0.00000       0.00000       0.00000       0.00000       0.00000       0.00000       0.00000       0.00000       0.00000       0.00000       0.00000       0.00000       0.00000       0.00000       42.0179       94.8033       18.2536       17.5364       0.00000       0.00000       0.00000       0.00000       0.00000       0.00000       0.00000       0.00000       0.00000       0.00000       0.00000       0.00000       0.00000       0.00000       0.00000       0.00000       0.00000       0.00000       0.00000       0.00000       0.00000       0.00000       0.00000       0.00000       0.00000       0.00000       0.00000       0.00000       0.00000       0.00000       0.00000       0.00000
   2  13 2081.9667    0.7926  0.9901 11.4975  0.0000  0.0850   0.0478   0.1989    0.1724   0.0000   377.6693      -38.0741       32.6057      -9.09912       0.00000       0.00000       0.00000       0.00000       0.00000       0.00000       0.00000       0.00000       0.00000       0.00000       0.00000       0.00000       0.00000       0.00000       0.00000       0.00000       0.00000       0.00000       0.00000       0.00000       0.00000       0.00000       0.00000       0.00000       0.00000       0.00000       0.00000       0.00000       0.00000       0.00000       0.00000       0.00000       57.5766       57.6813       23.5892       12.4914       0.00000       0.00000       0.00000       0.00000       0.00000       0.00000       0.00000       0.00000       0.00000       0.00000       0.00000       0.00000       0.00000       0.00000       0.00000       0.00000       0.00000       0.00000       0.00000       0.00000       0.00000       0.00000       0.00000       0.00000       0.00000       0.00000       0.00000       0.00000       0.00000       0.00000       0.00000       0.00000
   2  14 2217.5992    1.0590  0.9389 11.2202  0.0000  0.0703   0.0554   0.1462    0.2118   0.0000   433.5190      -1.33218       19.4284       4.13092       0.00000       0.00000       0.00000       0.00000       0.00000       0.00000       0.00000       0.00000       0.00000       0.00000       0.00000       0.00000       0.00000       0.00000       0.00000       0.00000       0.00000       0.00000       0.00000       0.00000       0.00000       0.00000       0.00000       0.00000       0.00000       0.00000       0.00000       0.00000       0.00000       0.00000       0.00000       0.00000       55.1777       44.3880       23.1836       7.51515       0.00000       0.00000       0.00000       0.00000       0.00000       0.00000       0.00000       0.00000       0.00000       0.00000       0.00000       0.00000       0.00000       0.00000       0.00000       0.00000       0.00000       0.00000       0.00000       0.00000       0.00000       0.00000       0.00000       0.00000       0.00000       0.00000       0.00000       0.00000       0.00000       0.00000       0.00000       0.00000
   2  15 2352.2433    1.3980  1.1936 11.2638  0.0000  0.0700   0.0657   0.1952    0.2720   0.0000   458.3521      -54.2986      -8.43403      -14.2365       0.00000       0.00000       0.00000       0.00000       0.00000       0.00000       0.00000       0.00000       0.00000       0.00000       0.00000       0.00000       0.00000       0.00000       0.00000       0.00000       0.00000       0.00000       0.00000       0.00000       0.00000       0.00000       0.00000       0.00000       0.00000       0.00000       0.00000       0.00000       0.00000       0.00000       0.00000       0.00000       45.8102       42.9362       21.3373       10.3413       0.00000       0.00000       0.00000       0.00000       0.00000       0.00000       0.00000       0.00000       0.00000       0.00000       0.00000       0.00000       0.00000       0.00000       0.00000       0.00000       0.00000       0.00000       0.00000       0.00000       0.00000       0.00000       0.00000       0.00000       0.00000       0.00000       0.00000       0.00000       0.00000       0.00000       0.00000       0.00000
   2  16 2485.8273    1.9809  1.1551 10.8863  0.0000  0.0655   0.0879   0.1622    0.5201   0.0000   455.8884       2.35087      -24.5578      0.148603       0.00000       0.00000       0.00000       0.00000       0.00000       0.00000       0.00000       0.00000       0.00000       0.00000       0.00000       0.00000       0.00000       0.00000       0.00000       0.00000       0.00000       0.00000       0.00000       0.00000       0.00000       0.00000       0.00000       0.00000       0.00000       0.00000       0.00000       0.00000       0.00000       0.00000       0.00000       0.00000       50.4636       41.1716       22.0581       7.95840       0.00000       0.00000       0.00000       0.00000       0.00000       0.00000       0.00000       0.00000       0.00000       0.00000       0.00000       0.00000       0.00000       0.00000       0.00000       0.00000       0.00000       0.00000       0.00000       0.00000       0.00000       0.00000       0.00000       0.00000       0.00000       0.00000       0.00000       0.00000       0.00000       0.00000       0.00000       0.00000
   2  20 3024.6874    4.2285  1.2318 11.5514  0.0000  0.0673   0.1805   0.1665    1.2594   0.0000   405.0788       26.4166       29.1028      -10.9722       0.00000       0.00000       0.00000       0.00000       0.00000       0.00000       0.00000       0.00000       0.00000       0.00000       0.00000       0.00000       0.00000       0.00000       0.00000       0.00000       0.00000       0.00000       0.00000       0.00000       0.00000       0.00000       0.00000       0.00000       0.00000       0.00000       0.00000       0.00000       0.00000       0.00000       0.00000       0.00000       54.0986       41.6903       23.6970       7.52758       0.00000       0.00000       0.00000       0.00000       0.00000       0.00000       0.00000       0.00000       0.00000       0.00000       0.00000       0.00000       0.00000       0.00000       0.00000       0.00000       0.00000       0.00000       0.00000       0.00000       0.00000       0.00000       0.00000       0.00000       0.00000       0.00000       0.00000       0.00000       0.00000       0.00000       0.00000       0.00000
   2  21 3159.9938    4.5460  1.0818 -1.5593  0.0000  0.0578   0.1967   0.1412 1000.0000   0.0000   463.1122       54.1122       3.45092      -4.60294       0.00000       0.00000       0.00000       0.00000       0.00000       0.00000       0.00000       0.00000       0.00000       0.00000       0.00000       0.00000       0.00000       0.00000       0.00000       0.00000       0.00000       0.00000       0.00000       0.00000       0.00000       0.00000       0.00000       0.00000       0.00000       0.00000       0.00000       0.00000       0.00000       0.00000       0.00000       0.00000       45.8943       35.3545       20.4326       6.67230       0.00000       0.00000       0.00000       0.00000       0.00000       0.00000       0.00000       0.00000       0.00000       0.00000       0.00000       0.00000       0.00000       0.00000       0.00000       0.00000       0.00000       0.00000       0.00000       0.00000       0.00000       0.00000       0.00000       0.00000       0.00000       0.00000       0.00000       0.00000       0.00000       0.00000       0.00000       0.00000
   2  22 3295.0510    4.1603  1.8656  4.7056  0.0000  0.0771   0.1447   0.2124  660.2253   0.0000   420.6180      -28.9905       34.8159       2.17406       0.00000       0.00000       0.00000       0.00000       0.00000       0.00000       0.00000       0.00000       0.00000       0.00000       0.00000       0.00000       0.00000       0.00000       0.00000       0.00000       0.00000       0.00000       0.00000       0.00000       0.00000       0.00000       0.00000       0.00000       0.00000       0.00000       0.00000       0.00000       0.00000       0.00000       0.00000       0.00000       52.2775       48.3968       24.0295       11.0982       0.00000       0.00000       0.00000       0.00000       0.00000       0.00000       0.00000       0.00000       0.00000       0.00000       0.00000       0.00000       0.00000       0.00000       0.00000       0.00000       0.00000       0.00000       0.00000       0.00000       0.00000       0.00000       0.00000       0.00000       0.00000       0.00000       0.00000       0.00000       0.00000       0.00000       0.00000       0.00000
   2  23 3430.7825    3.4902  2.5614 11.7837  0.0000  0.0990   0.1053   0.2434    0.4425   0.0000   367.5177      -40.4732      -74.2094       3.05632       0.00000       0.00000       0.00000       0.00000       0.00000       0.00000       0.00000       0.00000       0.00000       0.00000       0.00000       0.00000       0.00000       0.00000       0.00000       0.00000       0.00000       0.00000       0.00000       0.00000       0.00000       0.00000       0.00000       0.00000       0.00000       0.00000       0.00000       0.00000       0.00000       0.00000       0.00000       0.00000       71.4141       60.6369       34.5974       12.3744       0.00000       0.00000       0.00000       0.00000       0.00000       0.00000       0.00000       0.00000       0.00000       0.00000       0.00000       0.00000       0.00000       0.00000       0.00000       0.00000       0.00000       0.00000       0.00000       0.00000       0.00000       0.00000       0.00000       0.00000       0.00000       0.00000       0.00000       0.00000       0.00000       0.00000       0.00000       0.00000
   3  10 1729.1020    0.3373  0.2995  9.7966  0.0000  0.1031   0.0344   0.1219    0.1042   0.0000   421.4821      -5.66426       15.2842      -15.3471       1.24415      0.495331       0.00000       0.00000       0.00000       0.00000       0.00000       0.00000       0.00000       0.00000       0.00000       0.00000       0.00000       0.00000       0.00000       0.00000       0.00000       0.00000       0.00000       0.00000       0.00000       0.00000       0.00000       0.00000       0.00000       0.00000       0.00000       0.00000       0.00000       0.00000       0.00000       0.00000       72.2172       67.0502       36.8236       15.4041       4.19288       1.05815       0.00000       0.00000       0.00000       0.00000       0.00000       0.00000       0.00000       0.00000       0.00000       0.00000       0.00000       0.00000       0.00000       0.00000       0.00000       0.00000       0.00000       0.00000       0.00000       0.00000       0.00000       0.00000       0.00000       0.00000       0.00000       0.00000       0.00000       0.00000       0.00000       0.00000
   3  11 1865.2439    0.4734  0.2757 10.2082  0.0000  0.0311   0.0362   0.0903    0.1151   0.0000   430.2100       16.5831      -5.01196      -15.5264       1.21973     -0.191979       0.00000       0.00000       0.00000       0.00000       0.00000       0.00000       0.00000       0.00000       0.00000       0.00000       0.00000       0.00000       0.00000       0.00000       0.00000       0.00000       0.00000       0.00000       0.00000       0.00000       0.00000       0.00000       0.00000       0.00000       0.00000       0.00000       0.00000       0.00000       0.00000       0.00000       15.5696       15.3128       10.9600       7.40037       2.70842      0.985913       0.00000       0.00000       0.00000       0.00000       0.00000       0.00000       0.00000       0.00000       0.00000       0.00000       0.00000       0.00000       0.00000       0.00000       0.00000       0.00000       0.00000       0.00000       0.00000       0.00000       0.00000       0.00000       0.00000       0.00000       0.00000       0.00000       0.00000       0.00000       0.00000       0.00000
   3  13 2137.7031    0.9069  0.8100  9.9760  0.0000  0.0552   0.0482   0.1469    0.3419   0.0000   388.8655       51.9176       10.8667       17.7645      -1.39429      0.388976       0.00000       0.00000       0.00000       0.00000       0.00000       0.00000       0.00000       0.00000       0.00000       0.00000       0.00000       0.00000       0.00000       0.00000       0.00000       0.00000       0.00000       0.00000       0.00000       0.00000       0.00000       0.00000       0.00000       0.00000       0.00000       0.00000       0.00000       0.00000       0.00000       0.00000       25.5827       28.0793       16.7627       11.4727       3.88315       1.86210       0.00000       0.00000       0.00000       0.00000       0.00000       0.00000       0.00000       0.00000       0.00000       0.00000       0.00000       0.00000       0.00000       0.00000       0.00000       0.00000       0.00000       0.00000       0.00000       0.00000       0.00000       0.00000       0.00000       0.00000       0.00000       0.00000       0.00000       0.00000       0.00000       0.00000
   3  14 2273.3288    1.0877  1.0681 10.0751 -0.0057  0.0602   0.0493   0.1422    0.4604   0.0000   433.0399      -34.4430       4.07427       8.87525      -5.99522     0.0942089       0.00000       0.00000       0.00000       0.00000       0.00000       0.00000       0.00000       0.00000       0.00000       0.00000       0.00000       0.00000       0.00000       0.00000       0.00000       0.00000       0.00000       0.00000       0.00000       0.00000       0.00000       0.00000       0.00000       0.00000       0.00000       0.00000       0.00000       0.00000       0.00000       0.00000       33.4340       30.6821       22.6149       12.1277       5.75492       1.55624       0.00000       0.00000       0.00000       0.00000       0.00000       0.00000       0.00000       0.00000       0.00000       0.00000       0.00000       0.00000       0.00000       0.00000       0.00000       0.00000       0.00000       0.00000       0.00000       0.00000       0.00000       0.00000       0.00000       0.00000       0.00000       0.00000       0.00000       0.00000       0.00000       0.00000
   3  15 2407.5957    1.7236  1.0623 10.0284  0.0000  0.0578   0.0808   0.1727    1.0894   0.0000   475.8245      -28.0788       18.7385      -3.69807      -5.44192      0.747035       0.00000       0.00000       0.00000       0.00000       0.00000       0.00000       0.00000       0.00000       0.00000       0.00000       0.00000       0.00000       0.00000       0.00000       0.00000       0.00000       0.00000       0.00000       0.00000       0.00000       0.00000       0.00000       0.00000       0.00000       0.00000       0.00000       0.00000       0.00000       0.00000       0.00000       30.3586       28.1888       20.8798       9.79395       5.77043       1.48446       0.00000       0.00000       0.00000       0.00000       0.00000       0.00000       0.00000       0.00000       0.00000       0.00000       0.00000       0.00000       0.00000       0.00000       0.00000       0.00000       0.00000       0.00000       0.00000       0.00000       0.00000       0.00000       0.00000       0.00000       0.00000       0.00000       0.00000       0.00000       0.00000       0.00000
   3  16 2541.6272    1.9502  0.9186 11.5615  0.0015  0.0562   0.1115   0.1598    0.4907   0.0000   445.3642      -15.1941      -14.7841      0.741708       5.12734       2.35407       0.00000       0.00000       0.00000       0.00000       0.00000       0.00000       0.00000       0.00000       0.00000       0.00000       0.00000       0.00000       0.00000       0.00000       0.00000       0.00000       0.00000       0.00000       0.00000       0.00000       0.00000       0.00000       0.00000       0.00000       0.00000       0.00000       0.00000       0.00000       0.00000       0.00000       32.5478       30.2149       20.4237       10.4353       5.09633       1.51152       0.00000       0.00000       0.00000       0.00000       0.00000       0.00000       0.00000       0.00000       0.00000       0.00000       0.00000       0.00000       0.00000       0.00000       0.00000       0.00000       0.00000       0.00000       0.00000       0.00000       0.00000       0.00000       0.00000       0.00000       0.00000       0.00000       0.00000       0.00000       0.00000       0.00000
   3  17 2676.1631    2.5959  0.9242 11.9923  0.0000  0.0654   0.1305   0.1510    0.4712   0.0000   411.5936      -28.9627       26.6364       2.02100       5.73786       1.19684       0.00000       0.00000       0.00000       0.00000       0.00000       0.00000       0.00000       0.00000       0.00000       0.00000       0.00000       0.00000       0.00000       0.00000       0.00000       0.00000       0.00000       0.00000       0.00000       0.00000       0.00000       0.00000       0.00000       0.00000       0.00000       0.00000       0.00000       0.00000       0.00000       0.00000       34.9098       23.4929       25.7408       17.9232       6.99095       1.49091       0.00000       0.00000       0.00000       0.00000       0.00000       0.00000       0.00000       0.00000       0.00000       0.00000       0.00000       0.00000       0.00000       0.00000       0.00000       0.00000       0.00000       0.00000       0.00000       0.00000       0.00000       0.00000       0.00000       0.00000       0.00000       0.00000       0.00000       0.00000       0.00000       0.00000
   3  18 2811.3501    3.2287  0.8574 12.3744  0.0000  0.0480   0.1660   0.1430    0.4572   0.0000   413.7923       7.53312       34.9786       7.80299      -5.31273      -3.24374       0.00000       0.00000       0.00000       0.00000       0.00000       0.00000       0.00000       0.00000       0.00000       0.00000       0.00000       0.00000       0.00000       0.00000       0.00000       0.00000       0.00000       0.00000       0.00000       0.00000       0.00000       0.00000       0.00000       0.00000       0.00000       0.00000       0.00000       0.00000       0.00000       0.00000       22.1162       22.3884       16.1408       10.4412       4.41427       1.49837       0.00000       0.00000       0.00000       0.00000       0.00000       0.00000       0.00000       0.00000       0.00000       0.00000       0.00000       0.00000       0.00000       0.00000       0.00000       0.00000       0.00000       0.00000       0.00000       0.00000       0.00000       0.00000       0.00000       0.00000       0.00000       0.00000       0.00000       0.00000       0.00000       0.00000
   3  19 2947.0383    3.6861  1.0072 12.0065  0.0000  0.0665   0.1747   0.1285    0.8917   0.0000   399.9968      -25.7454       16.4978      -9.15742       3.75372      0.490432       0.00000       0.00000       0.00000       0.00000       0.00000       0.00000       0.00000       0.00000       0.00000       0.00000       0.00000       0.00000       0.00000       0.00000       0.00000       0.00000       0.00000       0.00000       0.00000       0.00000       0.00000       0.00000       0.00000       0.00000       0.00000       0.00000       0.00000       0.00000       0.00000       0.00000       34.7061       24.6134       25.1756       17.4958       6.69713       1.38851       0.00000       0.00000       0.00000       0.00000       0.00000       0.00000       0.00000       0.00000       0.00000       0.00000       0.00000       0.00000       0.00000       0.00000       0.00000       0.00000       0.00000       0.00000       0.00000       0.00000       0.00000       0.00000       0.00000       0.00000       0.00000       0.00000       0.00000       0.00000       0.00000       0.00000
   3  20 3082.2408    4.3760  0.9531 12.4266  0.0000  0.0472   0.1933   0.1325    0.6082   0.0000   405.7083       26.9125       42.3462     -0.730240     -0.247074      -2.88521       0.00000       0.00000       0.00000       0.00000       0.00000       0.00000       0.00000       0.00000       0.00000       0.00000       0.00000       0.00000       0.00000       0.00000       0.00000       0.00000       0.00000       0.00000       0.00000       0.00000       0.00000       0.00000       0.00000       0.00000       0.00000       0.00000       0.00000       0.00000       0.00000       0.00000       25.7771       23.1547       17.7977       10.2043       4.48255       1.15904       0.00000       0.00000       0.00000       0.00000       0.00000       0.00000       0.00000       0.00000       0.00000       0.00000       0.00000       0.00000       0.00000       0.00000       0.00000       0.00000       0.00000       0.00000       0.00000       0.00000       0.00000       0.00000       0.00000       0.00000       0.00000       0.00000       0.00000       0.00000       0.00000       0.00000
   3  21 3217.7466    4.2094  1.1912 12.3718  0.0033  0.0541   0.1847   0.1686    0.7523   0.0000   432.7613       19.6615       14.2402       25.4516       4.96998     -0.768985       0.00000       0.00000       0.00000       0.00000       0.00000       0.00000       0.00000       0.00000       0.00000       0.00000       0.00000       0.00000       0.00000       0.00000       0.00000       0.00000       0.00000       0.00000       0.00000       0.00000       0.00000       0.00000       0.00000       0.00000       0.00000       0.00000       0.00000       0.00000       0.00000       0.00000       32.0486       29.8040       19.9886       10.8309       4.49455       1.36105       0.00000       0.00000       0.00000       0.00000       0.00000       0.00000       0.00000       0.00000       0.00000       0.00000       0.00000       0.00000       0.00000       0.00000       0.00000       0.00000       0.00000       0.00000       0.00000       0.00000       0.00000       0.00000       0.00000       0.00000       0.00000       0.00000       0.00000       0.00000       0.00000       0.00000
   3  22 3353.4938    3.6592  1.8520 12.6010 -0.0000  0.0724   0.1456   0.2441    0.3702   0.0000   444.1800      -26.9036      -37.4778      0.599009       1.90332     -0.673716       0.00000       0.00000       0.00000       0.00000       0.00000       0.00000       0.00000       0.00000       0.00000       0.00000       0.00000       0.00000       0.00000       0.00000       0.00000       0.00000       0.00000       0.00000       0.00000       0.00000       0.00000       0.00000       0.00000       0.00000       0.00000       0.00000       0.00000       0.00000       0.00000       0.00000       40.0790       38.2581       26.6658       14.3492       6.34422       1.90045       0.00000       0.00000       0.00000       0.00000       0.00000       0.00000       0.00000       0.00000       0.00000       0.00000       0.00000       0.00000       0.00000       0.00000       0.00000       0.00000       0.00000       0.00000       0.00000       0.00000       0.00000       0.00000       0.00000       0.00000       0.00000       0.00000       0.00000       0.00000       0.00000       0.00000
   3  23 3489.4205    3.2340  2.4942 11.9330  0.0000  0.0909   0.1042   0.2339    0.3346   0.0000   458.1556       47.1334       44.3304       12.3994       16.1293      -1.85216       0.00000       0.00000       0.00000       0.00000       0.00000       0.00000       0.00000       0.00000       0.00000       0.00000       0.00000       0.00000       0.00000       0.00000       0.00000       0.00000       0.00000       0.00000       0.00000       0.00000       0.00000       0.00000       0.00000       0.00000       0.00000       0.00000       0.00000       0.00000       0.00000       0.00000       50.0850       47.5895       33.8772       17.4909       8.48526       2.38287       0.00000       0.00000       0.00000       0.00000       0.00000       0.00000       0.00000       0.00000       0.00000       0.00000       0.00000       0.00000       0.00000       0.00000       0.00000       0.00000       0.00000       0.00000       0.00000       0.00000       0.00000       0.00000       0.00000       0.00000       0.00000       0.00000       0.00000       0.00000       0.00000       0.00000
   3  25 3762.8671    2.1904  4.8891 11.5810  0.0000  0.1522   0.0653   0.4153    0.1889   0.0000   603.0413      -74.1417      -13.7284       12.9550      -5.20021      -5.93256       0.00000       0.00000       0.00000       0.00000       0.00000       0.00000       0.00000       0.00000       0.00000       0.00000       0.00000       0.00000       0.00000       0.00000       0.00000       0.00000       0.00000       0.00000       0.00000       0.00000       0.00000       0.00000       0.00000       0.00000       0.00000       0.00000       0.00000       0.00000       0.00000       0.00000       86.0420       83.7427       54.6263       30.2164       12.5995       4.15974       0.00000       0.00000       0.00000       0.00000       0.00000       0.00000       0.00000       0.00000       0.00000       0.00000       0.00000       0.00000       0.00000       0.00000       0.00000       0.00000       0.00000       0.00000       0.00000       0.00000       0.00000       0.00000       0.00000       0.00000       0.00000       0.00000       0.00000       0.00000       0.00000       0.00000
   4  12 2051.6634    0.6355  0.5845 10.1517 -0.0035  0.0419   0.0357   0.1011    0.1375   0.0000   427.5861      -13.8774       27.5150      -12.1085       5.01895       3.22959     -0.337158     0.0679322       0.00000       0.00000       0.00000       0.00000       0.00000       0.00000       0.00000       0.00000       0.00000       0.00000       0.00000       0.00000       0.00000       0.00000       0.00000       0.00000       0.00000       0.00000       0.00000       0.00000       0.00000       0.00000       0.00000       0.00000       0.00000       0.00000       0.00000       0.00000       14.1311       16.8293       14.2506       9.02623       5.30063       2.94207       1.21284      0.313043       0.00000       0.00000       0.00000       0.00000       0.00000       0.00000       0.00000       0.00000       0.00000       0.00000       0.00000       0.00000       0.00000       0.00000       0.00000       0.00000       0.00000       0.00000       0.00000       0.00000       0.00000       0.00000       0.00000       0.00000       0.00000       0.00000       0.00000       0.00000
   4  13 2188.3351    0.9446  0.6087  9.9864 -0.0063  0.0467   0.0425   0.0836    0.2465   0.0000   400.2696       5.16373      -8.05047       12.9934      -1.80952       2.21156     -0.529799      0.342572       0.00000       0.00000       0.00000       0.00000       0.00000       0.00000       0.00000       0.00000       0.00000       0.00000       0.00000       0.00000       0.00000       0.00000       0.00000       0.00000       0.00000       0.00000       0.00000       0.00000       0.00000       0.00000       0.00000       0.00000       0.00000       0.00000       0.00000       0.00000       14.1462       17.3938       15.8999       9.35580       7.22293       2.97414       1.54776      0.384649       0.00000       0.00000       0.00000       0.00000       0.00000       0.00000       0.00000       0.00000       0.00000       0.00000       0.00000       0.00000       0.00000       0.00000       0.00000       0.00000       0.00000       0.00000       0.00000       0.00000       0.00000       0.00000       0.00000       0.00000       0.00000       0.00000       0.00000       0.00000
   4  14 2324.0630    1.4188  0.9624 -2.9921  0.0000  0.0560   0.0544   0.1413 1000.0000   0.0000   437.7305      -4.33763       18.5537      -7.08399       5.71675      -1.80768       0.00000       0.00000       0.00000       0.00000       0.00000       0.00000       0.00000       0.00000       0.00000       0.00000       0.00000       0.00000       0.00000       0.00000       0.00000       0.00000       0.00000       0.00000       0.00000       0.00000       0.00000       0.00000       0.00000       0.00000       0.00000       0.00000       0.00000       0.00000       0.00000       0.00000       17.4907       22.8084       16.4455       13.7936       6.84678       4.29349       1.38184      0.482376       0.00000       0.00000       0.00000       0.00000       0.00000       0.00000       0.00000       0.00000       0.00000       0.00000       0.00000       0.00000       0.00000       0.00000       0.00000       0.00000       0.00000       0.00000       0.00000       0.00000       0.00000       0.00000       0.00000       0.00000       0.00000       0.00000       0.00000       0.00000
   4  15 2458.4780    1.6755  0.8901 10.6761 -0.0043  0.0577   0.0601   0.1312    0.5462   0.0000   435.5491      -29.3848      -3.65319      -20.5082       5.64288     -0.143104      -2.20788      0.164430       0.00000       0.00000       0.00000       0.00000       0.00000       0.00000       0.00000       0.00000       0.00000       0.00000       0.00000       0.00000       0.00000       0.00000       0.00000       0.00000       0.00000       0.00000       0.00000       0.00000       0.00000       0.00000       0.00000       0.00000       0.00000       0.00000       0.00000       0.00000       18.5073       21.1257       20.4202       11.5546       9.10051       3.79729       1.95411      0.423376       0.00000       0.00000       0.00000       0.00000       0.00000       0.00000       0.00000       0.00000       0.00000       0.00000       0.00000       0.00000       0.00000       0.00000       0.00000       0.00000       0.00000       0.00000       0.00000       0.00000       0.00000       0.00000       0.00000       0.00000       0.00000       0.00000       0.00000       0.00000
   4  16 2592.9598    2.3192  1.0978  9.4332  0.0001  0.0614   0.0809   0.1485    7.7444   0.0000   420.1920      -15.0247      -2.77756       13.4034    -0.0535311      0.156316      -2.31508     -0.724050       0.00000       0.00000       0.00000       0.00000       0.00000       0.00000       0.00000       0.00000       0.00000       0.00000       0.00000       0.00000       0.00000       0.00000       0.00000       0.00000       0.00000       0.00000       0.00000       0.00000       0.00000       0.00000       0.00000       0.00000       0.00000       0.00000       0.00000       0.00000       21.6059       24.9033       19.5522       13.8442       8.06032       4.01429       1.61244      0.478730       0.00000       0.00000       0.00000       0.00000       0.00000       0.00000       0.00000       0.00000       0.00000       0.00000       0.00000       0.00000       0.00000       0.00000       0.00000       0.00000       0.00000       0.00000       0.00000       0.00000       0.00000       0.00000       0.00000       0.00000       0.00000       0.00000       0.00000       0.00000
   4  17 2728.3928    3.1860  0.7962  8.5732  0.0023  0.0444   0.1215   0.1016    7.2276   0.0000   437.1165       2.70240       22.2144      -9.66418      -2.29745      -4.66841     -0.808062     -0.185290       0.00000       0.00000       0.00000       0.00000       0.00000       0.00000       0.00000       0.00000       0.00000       0.00000       0.00000       0.00000       0.00000       0.00000       0.00000       0.00000       0.00000       0.00000       0.00000       0.00000       0.00000       0.00000       0.00000       0.00000       0.00000       0.00000       0.00000       0.00000       15.5743       15.2617       14.8230       10.0070       6.45554       3.15364       1.23906      0.276889       0.00000       0.00000       0.00000       0.00000       0.00000       0.00000       0.00000       0.00000       0.00000       0.00000       0.00000       0.00000       0.00000       0.00000       0.00000       0.00000       0.00000       0.00000       0.00000       0.00000       0.00000       0.00000       0.00000       0.00000       0.00000       0.00000       0.00000       0.00000
   4  18 2864.1772    3.7766  0.8041 11.4325 -0.0055  0.0426   0.1573   0.0952    1.0988   0.0000   463.4183      -2.66451       3.29194       3.32972       4.07862     -0.299075      0.814796      0.145300       0.00000       0.00000       0.00000       0.00000       0.00000       0.00000       0.00000       0.00000       0.00000       0.00000       0.00000       0.00000       0.00000       0.00000       0.00000       0.00000       0.00000       0.00000       0.00000       0.00000       0.00000       0.00000       0.00000       0.00000       0.00000       0.00000       0.00000       0.00000       19.0870       19.3712       15.2297       10.1064       5.65136       2.61905      0.982930      0.263700       0.00000       0.00000       0.00000       0.00000       0.00000       0.00000       0.00000       0.00000       0.00000       0.00000       0.00000       0.00000       0.00000       0.00000       0.00000       0.00000       0.00000       0.00000       0.00000       0.00000       0.00000       0.00000       0.00000       0.00000       0.00000       0.00000       0.00000       0.00000
   4  19 3000.1663    4.6049  0.7069 10.3895  0.0079  0.0350   0.2233   0.1067    3.4267   0.0000   418.3805      -35.7572       1.72075       9.57161      -2.15105      -4.18338      -1.29291      0.422805       0.00000       0.00000       0.00000       0.00000       0.00000       0.00000       0.00000       0.00000       0.00000       0.00000       0.00000       0.00000       0.00000       0.00000       0.00000       0.00000       0.00000       0.00000       0.00000       0.00000       0.00000       0.00000       0.00000       0.00000       0.00000       0.00000       0.00000       0.00000       13.8381       13.9773       11.0258       8.85726       5.05950       2.40423      0.807657      0.234700       0.00000       0.00000       0.00000       0.00000       0.00000       0.00000       0.00000       0.00000       0.00000       0.00000       0.00000       0.00000       0.00000       0.00000       0.00000       0.00000       0.00000       0.00000       0.00000       0.00000       0.00000       0.00000       0.00000       0.00000       0.00000       0.00000       0.00000       0.00000
   4  20 3135.9697    4.4118  1.1844 11.9696 -0.0008  0.0526   0.1776   0.1524    1.2354   0.0000   421.9065      -1.74979       11.4788      -3.35135       1.69136     -0.301679     -0.889993     -0.481824       0.00000       0.00000       0.00000       0.00000       0.00000       0.00000       0.00000       0.00000       0.00000       0.00000       0.00000       0.00000       0.00000       0.00000       0.00000       0.00000       0.00000       0.00000       0.00000       0.00000       0.00000       0.00000       0.00000       0.00000       0.00000       0.00000       0.00000       0.00000       19.3095       21.5250       17.9247       11.7873       7.52755       3.20057       1.49499      0.380343       0.00000       0.00000       0.00000       0.00000       0.00000       0.00000       0.00000       0.00000       0.00000       0.00000       0.00000       0.00000       0.00000       0.00000       0.00000       0.00000       0.00000       0.00000       0.00000       0.00000       0.00000       0.00000       0.00000       0.00000       0.00000       0.00000       0.00000       0.00000
   4  21 3271.7268    4.2698  1.2138 11.9902 -0.0045  0.0514   0.1670   0.1466    1.0887   0.0000   423.2872       5.49880       11.6976      -16.5771       12.9649      -5.33959      0.169479     -0.518627       0.00000       0.00000       0.00000       0.00000       0.00000       0.00000       0.00000       0.00000       0.00000       0.00000       0.00000       0.00000       0.00000       0.00000       0.00000       0.00000       0.00000       0.00000       0.00000       0.00000       0.00000       0.00000       0.00000       0.00000       0.00000       0.00000       0.00000       0.00000       20.7751       21.9327       16.4898       12.7786       7.16486       3.47464       1.17757      0.363215       0.00000       0.00000       0.00000       0.00000       0.00000       0.00000       0.00000       0.00000       0.00000       0.00000       0.00000       0.00000       0.00000       0.00000       0.00000       0.00000       0.00000       0.00000       0.00000       0.00000       0.00000       0.00000       0.00000       0.00000       0.00000       0.00000       0.00000       0.00000
   4  22 3407.9691    3.7604  1.8340 12.1919 -0.0073  0.0704   0.1223   0.1831    0.4539   0.0000   433.7426      -2.01766       46.7047      -9.70528      -9.06915       1.34179       1.93252     -0.594333       0.00000       0.00000       0.00000       0.00000       0.00000       0.00000       0.00000       0.00000       0.00000       0.00000       0.00000       0.00000       0.00000       0.00000       0.00000       0.00000       0.00000       0.00000       0.00000       0.00000       0.00000       0.00000       0.00000       0.00000       0.00000       0.00000       0.00000       0.00000       26.1068       30.0421       22.8181       15.7620       9.30863       4.27913       1.77277      0.527069       0.00000       0.00000       0.00000       0.00000       0.00000       0.00000       0.00000       0.00000       0.00000       0.00000       0.00000       0.00000       0.00000       0.00000       0.00000       0.00000       0.00000       0.00000       0.00000       0.00000       0.00000       0.00000       0.00000       0.00000       0.00000       0.00000       0.00000       0.00000
   4  23 3544.7319    3.1509  2.6306 11.7792 -0.0059  0.0870   0.0901   0.2361    0.3312   0.0000   452.2934       41.9883       22.5376      -12.4687      -10.1294       7.40580      -2.73842     -0.393928       0.00000       0.00000       0.00000       0.00000       0.00000       0.00000       0.00000       0.00000       0.00000       0.00000       0.00000       0.00000       0.00000       0.00000       0.00000       0.00000       0.00000       0.00000       0.00000       0.00000       0.00000       0.00000       0.00000       0.00000       0.00000       0.00000       0.00000       0.00000       34.1373       36.8769       29.3968       19.1964       11.2178       5.35995       2.20008      0.575581       0.00000       0.00000       0.00000       0.00000       0.00000       0.00000       0.00000       0.00000       0.00000       0.00000       0.00000       0.00000       0.00000       0.00000       0.00000       0.00000       0.00000       0.00000       0.00000       0.00000       0.00000       0.00000       0.00000       0.00000       0.00000       0.00000       0.00000       0.00000
   4  24 3681.3714    2.6559  4.0294 11.1952 -0.0011  0.1195   0.0616   0.2857    0.2595   0.0000   407.9446       41.2607      -15.2203      -35.0631      -37.7836      -11.1905      0.216953      -2.43027       0.00000       0.00000       0.00000       0.00000       0.00000       0.00000       0.00000       0.00000       0.00000       0.00000       0.00000       0.00000       0.00000       0.00000       0.00000       0.00000       0.00000       0.00000       0.00000       0.00000       0.00000       0.00000       0.00000       0.00000       0.00000       0.00000       0.00000       0.00000       43.3761       44.5562       37.6988       27.0934       15.6370       8.03447       2.98096      0.805293       0.00000       0.00000       0.00000       0.00000       0.00000       0.00000       0.00000       0.00000       0.00000       0.00000       0.00000       0.00000       0.00000       0.00000       0.00000       0.00000       0.00000       0.00000       0.00000       0.00000       0.00000       0.00000       0.00000       0.00000       0.00000       0.00000       0.00000       0.00000
   4  25 3818.7777    2.2008  5.8077 10.8514 -0.0006  0.1488   0.0427   0.3796    0.1964   0.0000   434.0185      -21.3814      0.537061       10.9271      -19.5558       18.5884       2.44552      -1.61304       0.00000       0.00000       0.00000       0.00000       0.00000       0.00000       0.00000       0.00000       0.00000       0.00000       0.00000       0.00000       0.00000       0.00000       0.00000       0.00000       0.00000       0.00000       0.00000       0.00000       0.00000       0.00000       0.00000       0.00000       0.00000       0.00000       0.00000       0.00000       57.1073       63.2103       48.7082       32.7194       18.7796       8.82837       3.54745       1.01733       0.00000       0.00000       0.00000       0.00000       0.00000       0.00000       0.00000       0.00000       0.00000       0.00000       0.00000       0.00000       0.00000       0.00000       0.00000       0.00000       0.00000       0.00000       0.00000       0.00000       0.00000       0.00000       0.00000       0.00000       0.00000       0.00000       0.00000       0.00000
   5   9 1685.8190    0.2902  0.2331 10.1496  0.0002  0.0335   0.0256   0.0595    0.0604   0.0000   434.7502      -14.5840       7.97167       8.29206      -6.53152       2.55647      -1.75177      0.538132     -0.205077    -0.0544694       0.00000       0.00000       0.00000       0.00000       0.00000       0.00000       0.00000       0.00000       0.00000       0.00000       0.00000       0.00000       0.00000       0.00000       0.00000       0.00000       0.00000       0.00000       0.00000       0.00000       0.00000       0.00000       0.00000       0.00000       0.00000       0.00000       10.2325       10.5591       6.64305       8.68807       6.11336       3.83496       1.55789      0.710337      0.165966     0.0652101       0.00000       0.00000       0.00000       0.00000       0.00000       0.00000       0.00000       0.00000       0.00000       0.00000       0.00000       0.00000       0.00000       0.00000       0.00000       0.00000       0.00000       0.00000       0.00000       0.00000       0.00000       0.00000       0.00000       0.00000       0.00000       0.00000
   5  10 1823.3739    0.4002  0.2909 10.4697 -0.0038  0.0272   0.0277   0.0606    0.0674   0.0000   437.8877       3.70952       14.4123      -4.83520      -4.49758       3.06525     -0.183110     -0.253903     -0.251999     0.0534645       0.00000       0.00000       0.00000       0.00000       0.00000       0.00000       0.00000       0.00000       0.00000       0.00000       0.00000       0.00000       0.00000       0.00000       0.00000       0.00000       0.00000       0.00000       0.00000       0.00000       0.00000       0.00000       0.00000       0.00000       0.00000       0.00000       7.70139       8.46621       8.21847       6.15183       4.34889       2.45897       1.47236      0.556352      0.215290     0.0448891       0.00000       0.00000       0.00000       0.00000       0.00000       0.00000       0.00000       0.00000       0.00000       0.00000       0.00000       0.00000       0.00000       0.00000       0.00000       0.00000       0.00000       0.00000       0.00000       0.00000       0.00000       0.00000       0.00000       0.00000       0.00000       0.00000
   5  11 1960.5690    0.5620  0.4659 10.2111  0.0003  0.0437   0.0303   0.0758    0.1072   0.0000   440.0984      -1.74211       19.9036      -2.93095      -3.86555     -0.597443      -1.70801      0.100428      0.104738     0.0136391       0.00000       0.00000       0.00000       0.00000       0.00000       0.00000       0.00000       0.00000       0.00000       0.00000       0.00000       0.00000       0.00000       0.00000       0.00000       0.00000       0.00000       0.00000       0.00000       0.00000       0.00000       0.00000       0.00000       0.00000       0.00000       0.00000       13.1798       15.2276       12.0047       9.67555       7.39618       3.71368       2.18811      0.597056      0.296635     0.0743498       0.00000       0.00000       0.00000       0.00000       0.00000       0.00000       0.00000       0.00000       0.00000       0.00000       0.00000       0.00000       0.00000       0.00000       0.00000       0.00000       0.00000       0.00000       0.00000       0.00000       0.00000       0.00000       0.00000       0.00000       0.00000       0.00000
   5  12 2098.4499    0.7335  0.4841 10.8143 -0.0024  0.0367   0.0388   0.0728    0.0956   0.0000   427.4503       1.39346       16.2158       13.4775      -2.53423      -4.70658      -2.07670     -0.140373     0.0418616    -0.0194905       0.00000       0.00000       0.00000       0.00000       0.00000       0.00000       0.00000       0.00000       0.00000       0.00000       0.00000       0.00000       0.00000       0.00000       0.00000       0.00000       0.00000       0.00000       0.00000       0.00000       0.00000       0.00000       0.00000       0.00000       0.00000       0.00000       11.4554       14.0897       10.7170       9.00020       5.57109       3.44679       1.66249      0.703573      0.218533     0.0671454       0.00000       0.00000       0.00000       0.00000       0.00000       0.00000       0.00000       0.00000       0.00000       0.00000       0.00000       0.00000       0.00000       0.00000       0.00000       0.00000       0.00000       0.00000       0.00000       0.00000       0.00000       0.00000       0.00000       0.00000       0.00000       0.00000
   5  13 2235.4143    0.9725  0.6975 11.0694 -0.0059  0.0456   0.0446   0.0882    0.1200   0.0000   430.8820      -15.2747       21.6825      -4.21842       1.07983     -0.523609      -2.17107     -0.682699     0.0737872    -0.0171193       0.00000       0.00000       0.00000       0.00000       0.00000       0.00000       0.00000       0.00000       0.00000       0.00000       0.00000       0.00000       0.00000       0.00000       0.00000       0.00000       0.00000       0.00000       0.00000       0.00000       0.00000       0.00000       0.00000       0.00000       0.00000       0.00000       14.1201       14.3042       14.5946       11.1254       5.71198       3.74958       2.51412       1.01792      0.290125     0.0624433       0.00000       0.00000       0.00000       0.00000       0.00000       0.00000       0.00000       0.00000       0.00000       0.00000       0.00000       0.00000       0.00000       0.00000       0.00000       0.00000       0.00000       0.00000       0.00000       0.00000       0.00000       0.00000       0.00000       0.00000       0.00000       0.00000
   5  14 2371.0893    1.3904  0.8919 10.9148  0.0018  0.0456   0.0544   0.0942    0.2260   0.0000   424.3111      -6.75140       21.1683       8.34753      -1.39233       7.16983       1.05702     -0.180025      0.168928    -0.0556062       0.00000       0.00000       0.00000       0.00000       0.00000       0.00000       0.00000       0.00000       0.00000       0.00000       0.00000       0.00000       0.00000       0.00000       0.00000       0.00000       0.00000       0.00000       0.00000       0.00000       0.00000       0.00000       0.00000       0.00000       0.00000       0.00000       14.5321       14.6368       13.5763       11.2260       7.44333       4.35963       2.52639      0.904838      0.292612     0.0651717       0.00000       0.00000       0.00000       0.00000       0.00000       0.00000       0.00000       0.00000       0.00000       0.00000       0.00000       0.00000       0.00000       0.00000       0.00000       0.00000       0.00000       0.00000       0.00000       0.00000       0.00000       0.00000       0.00000       0.00000       0.00000       0.00000
   5  15 2506.0585    1.9022  0.8568 11.4389 -0.0047  0.0386   0.0737   0.1027    0.2746   0.0000   456.8566       5.35126       6.76923       13.3533       3.65594     -0.597522      -2.05671      0.622021     0.0269245     -0.102266       0.00000       0.00000       0.00000       0.00000       0.00000       0.00000       0.00000       0.00000       0.00000       0.00000       0.00000       0.00000       0.00000       0.00000       0.00000       0.00000       0.00000       0.00000       0.00000       0.00000       0.00000       0.00000       0.00000       0.00000       0.00000       0.00000       13.2637       13.4532       11.4895       9.42027       6.96331       3.84907       1.83278      0.690100      0.241470     0.0523047       0.00000       0.00000       0.00000       0.00000       0.00000       0.00000       0.00000       0.00000       0.00000       0.00000       0.00000       0.00000       0.00000       0.00000       0.00000       0.00000       0.00000       0.00000       0.00000       0.00000       0.00000       0.00000       0.00000       0.00000       0.00000       0.00000
   5  16 2641.1826    2.4165  1.0179 10.9512 -0.0006  0.0461   0.0847   0.1139    0.6739   0.0000   416.5980       13.3781       12.2495      -1.21955      -5.53965      -3.62033      -1.36510     -0.347948      0.333862     0.0197954       0.00000       0.00000       0.00000       0.00000       0.00000       0.00000       0.00000       0.00000       0.00000       0.00000       0.00000       0.00000       0.00000       0.00000       0.00000       0.00000       0.00000       0.00000       0.00000       0.00000       0.00000       0.00000       0.00000       0.00000       0.00000       0.00000       15.2434       16.4900       12.9815       11.4004       8.39826       4.77771       2.22114      0.821601      0.298523     0.0731473       0.00000       0.00000       0.00000       0.00000       0.00000       0.00000       0.00000       0.00000       0.00000       0.00000       0.00000       0.00000       0.00000       0.00000       0.00000       0.00000       0.00000       0.00000       0.00000       0.00000       0.00000       0.00000       0.00000       0.00000       0.00000       0.00000
   5  18 2913.6410    4.1235  0.7388 11.4460  0.0030  0.0522   0.1512   0.1070    1.2769   0.0000   425.2895       8.74579     -0.139270      -16.9198      -7.46227       1.22727       1.62097      0.114124      0.196115    -0.0460156       0.00000       0.00000       0.00000       0.00000       0.00000       0.00000       0.00000       0.00000       0.00000       0.00000       0.00000       0.00000       0.00000       0.00000       0.00000       0.00000       0.00000       0.00000       0.00000       0.00000       0.00000       0.00000       0.00000       0.00000       0.00000       0.00000       16.7874       19.4018       15.3649       12.6196       8.76455       5.30257       2.50385       1.00848      0.299965     0.0808257       0.00000       0.00000       0.00000       0.00000       0.00000       0.00000       0.00000       0.00000       0.00000       0.00000       0.00000       0.00000       0.00000       0.00000       0.00000       0.00000       0.00000       0.00000       0.00000       0.00000       0.00000       0.00000       0.00000       0.00000       0.00000       0.00000
   5  20 3186.2554    4.4506  1.2139  5.7277  0.0000  0.0617   0.1361   0.1441  638.5613   0.0000   449.0163      -14.1736       8.99185       4.31408      -4.07348      -5.54260       0.00000       0.00000       0.00000       0.00000       0.00000       0.00000       0.00000       0.00000       0.00000       0.00000       0.00000       0.00000       0.00000       0.00000       0.00000       0.00000       0.00000       0.00000       0.00000       0.00000       0.00000       0.00000       0.00000       0.00000       0.00000       0.00000       0.00000       0.00000       0.00000       0.00000       22.2548       26.1667       21.9774       15.3135       10.0906       5.37691       2.80190       1.16246      0.437347      0.100035       0.00000       0.00000       0.00000       0.00000       0.00000       0.00000       0.00000       0.00000       0.00000       0.00000       0.00000       0.00000       0.00000       0.00000       0.00000       0.00000       0.00000       0.00000       0.00000       0.00000       0.00000       0.00000       0.00000       0.00000       0.00000       0.00000
   5  22 3459.3014    3.4883  2.1875 10.5451  0.0028  0.0689   0.0776   0.1837    1.1214   0.0000   426.8745       8.08415      -6.10857     -0.924658       2.70388       2.91608       3.58093      -1.86589     -0.645322      0.203670       0.00000       0.00000       0.00000       0.00000       0.00000       0.00000       0.00000       0.00000       0.00000       0.00000       0.00000       0.00000       0.00000       0.00000       0.00000       0.00000       0.00000       0.00000       0.00000       0.00000       0.00000       0.00000       0.00000       0.00000       0.00000       0.00000       21.1099       24.0031       21.0285       16.4834       11.0604       6.66410       3.36557       1.48593      0.483765      0.112842       0.00000       0.00000       0.00000       0.00000       0.00000       0.00000       0.00000       0.00000       0.00000       0.00000       0.00000       0.00000       0.00000       0.00000       0.00000       0.00000       0.00000       0.00000       0.00000       0.00000       0.00000       0.00000       0.00000       0.00000       0.00000       0.00000
   5  23 3596.4339    3.0186  3.3213 10.9714 -0.0029  0.0993   0.0591   0.2494    0.4654   0.0000   440.2995       37.7588      -1.49190       35.0174       5.32208      -4.52561      -1.49253     0.0948818     -0.770228    0.00260535       0.00000       0.00000       0.00000       0.00000       0.00000       0.00000       0.00000       0.00000       0.00000       0.00000       0.00000       0.00000       0.00000       0.00000       0.00000       0.00000       0.00000       0.00000       0.00000       0.00000       0.00000       0.00000       0.00000       0.00000       0.00000       0.00000       29.5087       36.0749       29.3243       23.8921       15.0869       9.10752       4.72397       2.00072      0.675531      0.183558       0.00000       0.00000       0.00000       0.00000       0.00000       0.00000       0.00000       0.00000       0.00000       0.00000       0.00000       0.00000       0.00000       0.00000       0.00000       0.00000       0.00000       0.00000       0.00000       0.00000       0.00000       0.00000       0.00000       0.00000       0.00000       0.00000
   6  11 2004.0098    0.6262  0.3971  9.7014 -0.0012  0.0358   0.0316   0.0657    0.0940   0.0000   437.8282      -2.50085       16.5686      -7.00080       15.2669      -3.00170      -2.89398     -0.276426      0.438549     -0.192717    -0.0619282     0.0152363       0.00000       0.00000       0.00000       0.00000       0.00000       0.00000       0.00000       0.00000       0.00000       0.00000       0.00000       0.00000       0.00000       0.00000       0.00000       0.00000       0.00000       0.00000       0.00000       0.00000       0.00000       0.00000       0.00000       0.00000       8.26990       10.9198       7.72900       7.61644       6.18462       4.37474       2.17484       1.36035      0.392933      0.233854     0.0675569     0.0183694       0.00000       0.00000       0.00000       0.00000       0.00000       0.00000       0.00000       0.00000       0.00000       0.00000       0.00000       0.00000       0.00000       0.00000       0.00000       0.00000       0.00000       0.00000       0.00000       0.00000       0.00000       0.00000       0.00000       0.00000
   6  12 2142.4836    0.8083  0.6093  9.9764 -0.0118  0.0317   0.0349   0.0803    0.1216   0.0000   452.6530      -6.90557      -16.4439      -2.14784       7.88250    -0.0830930      -1.33830       1.37440      0.476298      0.188581     -0.129018    0.00423652       0.00000       0.00000       0.00000       0.00000       0.00000       0.00000       0.00000       0.00000       0.00000       0.00000       0.00000       0.00000       0.00000       0.00000       0.00000       0.00000       0.00000       0.00000       0.00000       0.00000       0.00000       0.00000       0.00000       0.00000       8.76738       10.7402       9.47906       7.63639       5.29529       3.25745       2.00380      0.950175      0.489104      0.162165     0.0578385     0.0124900       0.00000       0.00000       0.00000       0.00000       0.00000       0.00000       0.00000       0.00000       0.00000       0.00000       0.00000       0.00000       0.00000       0.00000       0.00000       0.00000       0.00000       0.00000       0.00000       0.00000       0.00000       0.00000       0.00000       0.00000
   6  13 2279.7694    1.0615  0.7107 10.7726  0.0088  0.0391   0.0444   0.0829    0.1189   0.0000   437.6920      -4.08856       9.02543      -1.59228      -8.56595      -6.48326     -0.888215      0.707607       1.30611      0.340524      0.155246    -0.0222391       0.00000       0.00000       0.00000       0.00000       0.00000       0.00000       0.00000       0.00000       0.00000       0.00000       0.00000       0.00000       0.00000       0.00000       0.00000       0.00000       0.00000       0.00000       0.00000       0.00000       0.00000       0.00000       0.00000       0.00000       11.3121       12.5892       11.8777       9.17789       6.41883       4.48411       2.45130       1.17312      0.592273      0.231279     0.0646542     0.0129934       0.00000       0.00000       0.00000       0.00000       0.00000       0.00000       0.00000       0.00000       0.00000       0.00000       0.00000       0.00000       0.00000       0.00000       0.00000       0.00000       0.00000       0.00000       0.00000       0.00000       0.00000       0.00000       0.00000       0.00000
   6  14 2415.4953    1.5762  0.8230 11.0675 -0.0015  0.0399   0.0590   0.0916    0.1541   0.0000   428.3352      -11.3207       5.97534      -11.4790       2.59862       1.74041      -3.52589     -0.147236     -0.229463      0.295375     0.0329799     0.0343601       0.00000       0.00000       0.00000       0.00000       0.00000       0.00000       0.00000       0.00000       0.00000       0.00000       0.00000       0.00000       0.00000       0.00000       0.00000       0.00000       0.00000       0.00000       0.00000       0.00000       0.00000       0.00000       0.00000       0.00000       9.77901       10.7689       11.8833       8.35411       6.09323       4.71174       2.52658       1.19113      0.682214      0.300684     0.0799525     0.0148360       0.00000       0.00000       0.00000       0.00000       0.00000       0.00000       0.00000       0.00000       0.00000       0.00000       0.00000       0.00000       0.00000       0.00000       0.00000       0.00000       0.00000       0.00000       0.00000       0.00000       0.00000       0.00000       0.00000       0.00000
   6  15 2551.0937    1.9981  0.7596 11.8919 -0.0025  0.0375   0.0757   0.0912    0.1336   0.0000   429.4962      0.129941       13.6352       9.42375      -1.28367       2.62991      0.405692     -0.629020     -0.220479    -0.0930767    -0.0113905   -0.00314922       0.00000       0.00000       0.00000       0.00000       0.00000       0.00000       0.00000       0.00000       0.00000       0.00000       0.00000       0.00000       0.00000       0.00000       0.00000       0.00000       0.00000       0.00000       0.00000       0.00000       0.00000       0.00000       0.00000       0.00000       7.86092       10.5073       9.06663       8.33256       5.56968       4.33498       2.28003       1.34401      0.573351      0.255596     0.0704479     0.0180739       0.00000       0.00000       0.00000       0.00000       0.00000       0.00000       0.00000       0.00000       0.00000       0.00000       0.00000       0.00000       0.00000       0.00000       0.00000       0.00000       0.00000       0.00000       0.00000       0.00000       0.00000       0.00000       0.00000       0.00000
   6  16 2687.1138    2.5967  0.8856 12.1536 -0.0028  0.0376   0.0986   0.1090    0.1707   0.0000   449.6979      -15.8994       18.8872       4.93341      -8.12309       5.28114       1.45217     -0.164215      -1.20384      0.271070     0.0592958     0.0141666       0.00000       0.00000       0.00000       0.00000       0.00000       0.00000       0.00000       0.00000       0.00000       0.00000       0.00000       0.00000       0.00000       0.00000       0.00000       0.00000       0.00000       0.00000       0.00000       0.00000       0.00000       0.00000       0.00000       0.00000       9.70524       11.6084       10.5380       8.53104       6.09910       3.90672       2.39259       1.10072      0.596260      0.205803     0.0680910     0.0150139       0.00000       0.00000       0.00000       0.00000       0.00000       0.00000       0.00000       0.00000       0.00000       0.00000       0.00000       0.00000       0.00000       0.00000       0.00000       0.00000       0.00000       0.00000       0.00000       0.00000       0.00000       0.00000       0.00000       0.00000
   6  17 2823.7309    3.1734  0.8500 12.2433  0.0040  0.0349   0.1146   0.0946    0.2046   0.0000   428.6711      -13.8127      -3.26455       8.24000      -1.87316      -6.22750      -1.47570      -1.95312    0.00851540     -0.259225     0.0694533     0.0234649       0.00000       0.00000       0.00000       0.00000       0.00000       0.00000       0.00000       0.00000       0.00000       0.00000       0.00000       0.00000       0.00000       0.00000       0.00000       0.00000       0.00000       0.00000       0.00000       0.00000       0.00000       0.00000       0.00000       0.00000       8.36704       10.2391       8.91054       7.58381       5.78032       3.74491       2.23844       1.10764      0.531693      0.194255     0.0639342     0.0146699       0.00000       0.00000       0.00000       0.00000       0.00000       0.00000       0.00000       0.00000       0.00000       0.00000       0.00000       0.00000       0.00000       0.00000       0.00000       0.00000       0.00000       0.00000       0.00000       0.00000       0.00000       0.00000       0.00000       0.00000
   6  18 2960.7664    3.7735  0.8560 12.6636 -0.0035  0.0341   0.1335   0.0946    0.2108   0.0000   429.0381       9.01468       5.36768      -17.4336       2.44159       3.54309      -2.01835     -0.549001      0.757522     -0.148454     0.0188715     0.0325157       0.00000       0.00000       0.00000       0.00000       0.00000       0.00000       0.00000       0.00000       0.00000       0.00000       0.00000       0.00000       0.00000       0.00000       0.00000       0.00000       0.00000       0.00000       0.00000       0.00000       0.00000       0.00000       0.00000       0.00000       8.35120       9.38062       9.10498       7.42149       5.62423       3.72877       2.23762       1.17843      0.536159      0.204839     0.0631401     0.0134852       0.00000       0.00000       0.00000       0.00000       0.00000       0.00000       0.00000       0.00000       0.00000       0.00000       0.00000       0.00000       0.00000       0.00000       0.00000       0.00000       0.00000       0.00000       0.00000       0.00000       0.00000       0.00000       0.00000       0.00000
   6  19 3097.2915    4.3917  0.8216 13.2812 -0.0053  0.0367   0.1694   0.0938    0.2067   0.0000   434.5523       14.4602      -24.8593      -16.5912       7.32448      0.116564      -1.74349    -0.0212639       1.27421     -0.411057    0.00822986     0.0206418       0.00000       0.00000       0.00000       0.00000       0.00000       0.00000       0.00000       0.00000       0.00000       0.00000       0.00000       0.00000       0.00000       0.00000       0.00000       0.00000       0.00000       0.00000       0.00000       0.00000       0.00000       0.00000       0.00000       0.00000       9.22144       11.2508       10.1928       8.54213       6.23906       3.88291       2.51982       1.12649      0.636259      0.210970     0.0688455     0.0160313       0.00000       0.00000       0.00000       0.00000       0.00000       0.00000       0.00000       0.00000       0.00000       0.00000       0.00000       0.00000       0.00000       0.00000       0.00000       0.00000       0.00000       0.00000       0.00000       0.00000       0.00000       0.00000       0.00000       0.00000
   6  20 3233.9724    4.0698  1.0712 13.0865 -0.0249  0.0443   0.1445   0.1110    0.3300   0.0000   439.6896      -18.1934       22.2122      -17.5257      -6.35039      -5.05794      -2.69827       2.41298       1.73796     -0.345969     0.0565644   -0.00743824       0.00000       0.00000       0.00000       0.00000       0.00000       0.00000       0.00000       0.00000       0.00000       0.00000       0.00000       0.00000       0.00000       0.00000       0.00000       0.00000       0.00000       0.00000       0.00000       0.00000       0.00000       0.00000       0.00000       0.00000       11.1623       12.4136       12.1594       9.89131       7.28014       4.80943       3.03073       1.56089      0.771022      0.272338     0.0836242     0.0165266       0.00000       0.00000       0.00000       0.00000       0.00000       0.00000       0.00000       0.00000       0.00000       0.00000       0.00000       0.00000       0.00000       0.00000       0.00000       0.00000       0.00000       0.00000       0.00000       0.00000       0.00000       0.00000       0.00000       0.00000
   6  21 3370.9944    3.7043  1.6302 12.7495  0.0022  0.0624   0.1214   0.1627    0.3087   0.0000   419.4875       31.9726       5.97127      -32.0305      -2.06367      -5.36635      -2.05378      -2.83872     0.0832368     -0.473214     -0.124978     0.0244847       0.00000       0.00000       0.00000       0.00000       0.00000       0.00000       0.00000       0.00000       0.00000       0.00000       0.00000       0.00000       0.00000       0.00000       0.00000       0.00000       0.00000       0.00000       0.00000       0.00000       0.00000       0.00000       0.00000       0.00000       15.7782       18.6236       16.9570       14.1121       10.7400       6.83244       4.31328       2.27953       1.03153      0.373256      0.121840     0.0248311       0.00000       0.00000       0.00000       0.00000       0.00000       0.00000       0.00000       0.00000       0.00000       0.00000       0.00000       0.00000       0.00000       0.00000       0.00000       0.00000       0.00000       0.00000       0.00000       0.00000       0.00000       0.00000       0.00000       0.00000
   6  22 3508.2185    3.2146  2.2845 11.9681 -0.0023  0.0731   0.0809   0.2115    0.2906   0.0000   400.0861      -3.82786       14.5129       14.8227       2.78607      -2.43701       6.21557      0.391706   -0.00967834      0.113303      0.372566    -0.0548782       0.00000       0.00000       0.00000       0.00000       0.00000       0.00000       0.00000       0.00000       0.00000       0.00000       0.00000       0.00000       0.00000       0.00000       0.00000       0.00000       0.00000       0.00000       0.00000       0.00000       0.00000       0.00000       0.00000       0.00000       17.3313       21.7828       20.4013       16.5881       12.9342       8.65475       5.09473       2.81537       1.25229      0.527757      0.164791     0.0324492       0.00000       0.00000       0.00000       0.00000       0.00000       0.00000       0.00000       0.00000       0.00000       0.00000       0.00000       0.00000       0.00000       0.00000       0.00000       0.00000       0.00000       0.00000       0.00000       0.00000       0.00000       0.00000       0.00000       0.00000
   6  23 3646.1377    2.4688  3.1371 11.9269  0.0003  0.0933   0.0609   0.2551    0.1671   0.0000   426.5719      -22.9997       37.5492       23.1010       11.9262      -17.2846      -9.60525       4.18498       2.35778     -0.579849     -0.195427     0.0678928       0.00000       0.00000       0.00000       0.00000       0.00000       0.00000       0.00000       0.00000       0.00000       0.00000       0.00000       0.00000       0.00000       0.00000       0.00000       0.00000       0.00000       0.00000       0.00000       0.00000       0.00000       0.00000       0.00000       0.00000       21.7913       28.0177       25.3822       21.9680       16.2582       11.3776       6.89897       3.43535       1.72853      0.653370      0.201371     0.0436441       0.00000       0.00000       0.00000       0.00000       0.00000       0.00000       0.00000       0.00000       0.00000       0.00000       0.00000       0.00000       0.00000       0.00000       0.00000       0.00000       0.00000       0.00000       0.00000       0.00000       0.00000       0.00000       0.00000       0.00000
   6  24 3783.8266    2.1068  4.9479 11.1845 -0.0038  0.1169   0.0417   0.3276    0.1437   0.0000   457.7956       57.9694      -58.8570      -21.6962       9.03068       11.9625      -20.7525      -3.43831      0.781182     -0.751327     0.0243553    -0.0134834       0.00000       0.00000       0.00000       0.00000       0.00000       0.00000       0.00000       0.00000       0.00000       0.00000       0.00000       0.00000       0.00000       0.00000       0.00000       0.00000       0.00000       0.00000       0.00000       0.00000       0.00000       0.00000       0.00000       0.00000       30.8608       36.4604       34.1915       28.6343       20.9818       13.8986       8.58276       4.71866       2.12309      0.828179      0.244686     0.0481804       0.00000       0.00000       0.00000       0.00000       0.00000       0.00000       0.00000       0.00000       0.00000       0.00000       0.00000       0.00000       0.00000       0.00000       0.00000       0.00000       0.00000       0.00000       0.00000       0.00000       0.00000       0.00000       0.00000       0.00000
   6  25 3921.9629    1.8471  6.5164 10.6217 -0.0008  0.1367   0.0314   0.3951    0.1322   0.0000   494.5335       52.3549      -2.27730      -10.8910       37.0724      -16.6223      -9.66279       6.03298     -0.630367      -2.28720     0.0478906     0.0874489       0.00000       0.00000       0.00000       0.00000       0.00000       0.00000       0.00000       0.00000       0.00000       0.00000       0.00000       0.00000       0.00000       0.00000       0.00000       0.00000       0.00000       0.00000       0.00000       0.00000       0.00000       0.00000       0.00000       0.00000       34.5969       42.5285       38.8715       33.3320       24.1674       16.4499       9.70369       5.46917       2.42957      0.988573      0.291033     0.0607293       0.00000       0.00000       0.00000       0.00000       0.00000       0.00000       0.00000       0.00000       0.00000       0.00000       0.00000       0.00000       0.00000       0.00000       0.00000       0.00000       0.00000       0.00000       0.00000       0.00000       0.00000       0.00000       0.00000       0.00000
   6  28 4337.6074    1.0365 11.7808 10.3519 -0.0084  0.2452   0.0184   0.7297    0.0673   0.0000   496.3215       30.1220       45.4588      -69.0133       89.3301      -18.2105      -63.9276       8.99343       3.94886       1.03663       1.00811     -0.207742       0.00000       0.00000       0.00000       0.00000       0.00000       0.00000       0.00000       0.00000       0.00000       0.00000       0.00000       0.00000       0.00000       0.00000       0.00000       0.00000       0.00000       0.00000       0.00000       0.00000       0.00000       0.00000       0.00000       0.00000       64.7801       76.5685       73.7761       59.3597       45.4741       29.5721       18.8427       9.47189       4.73808       1.74517      0.550855      0.100283       0.00000       0.00000       0.00000       0.00000       0.00000       0.00000       0.00000       0.00000       0.00000       0.00000       0.00000       0.00000       0.00000       0.00000       0.00000       0.00000       0.00000       0.00000       0.00000       0.00000       0.00000       0.00000       0.00000       0.00000
   7  11 2045.8395    0.6962  0.5553  9.8750  0.0001  0.0319   0.0289   0.0724    0.1032   0.0000   435.5699      -7.21331       8.79201       6.23318       2.37780       4.42513      -1.26849     -0.120302       1.11354     0.0366854     -0.146457     0.0264011    0.00518188  -2.88620e-05       0.00000       0.00000       0.00000       0.00000       0.00000       0.00000       0.00000       0.00000       0.00000       0.00000       0.00000       0.00000       0.00000       0.00000       0.00000       0.00000       0.00000       0.00000       0.00000       0.00000       0.00000       0.00000       7.58042       8.85902       7.94986       6.75201       5.79260       3.98055       2.87085       1.40058      0.736621      0.378132      0.153274     0.0448700     0.0154733    0.00287750       0.00000       0.00000       0.00000       0.00000       0.00000       0.00000       0.00000       0.00000       0.00000       0.00000       0.00000       0.00000       0.00000       0.00000       0.00000       0.00000       0.00000       0.00000       0.00000       0.00000       0.00000       0.00000
   7  14 2458.1512    1.7194  0.8778 10.7965 -0.0037  0.0353   0.0549   0.0922    0.1961   0.0000   437.5355       6.36786      -7.57310      -10.0458       10.7629      -7.26537      -2.14169      0.295483      0.197965     -0.375501      0.156318    -0.0876749    -0.0240948    0.00175488       0.00000       0.00000       0.00000       0.00000       0.00000       0.00000       0.00000       0.00000       0.00000       0.00000       0.00000       0.00000       0.00000       0.00000       0.00000       0.00000       0.00000       0.00000       0.00000       0.00000       0.00000       0.00000       7.44008       8.29442       8.53400       7.32230       5.86108       3.92135       2.83520       1.64416      0.829648      0.473447      0.171632     0.0608075     0.0181778    0.00317028       0.00000       0.00000       0.00000       0.00000       0.00000       0.00000       0.00000       0.00000       0.00000       0.00000       0.00000       0.00000       0.00000       0.00000       0.00000       0.00000       0.00000       0.00000       0.00000       0.00000       0.00000       0.00000
   7  15 2594.2710    1.9573  0.9034 11.8891 -0.0019  0.0391   0.0641   0.0945    0.1356   0.0000   441.2363       9.03294      -2.57381      -12.3296       7.17333       9.88713      0.466682     -0.118475     0.0117400      0.391030      0.101277     0.0209926    -0.0319114   -0.00279520       0.00000       0.00000       0.00000       0.00000       0.00000       0.00000       0.00000       0.00000       0.00000       0.00000       0.00000       0.00000       0.00000       0.00000       0.00000       0.00000       0.00000       0.00000       0.00000       0.00000       0.00000       0.00000       8.85891       10.4774       10.1687       8.36277       6.84510       4.34565       3.08648       1.74674      0.901495      0.476776      0.178020     0.0620724     0.0198583    0.00350027       0.00000       0.00000       0.00000       0.00000       0.00000       0.00000       0.00000       0.00000       0.00000       0.00000       0.00000       0.00000       0.00000       0.00000       0.00000       0.00000       0.00000       0.00000       0.00000       0.00000       0.00000       0.00000
   7  16 2731.1223    2.8858  0.8095 12.3280 -0.0052  0.0326   0.0946   0.0799    0.1503   0.0000   432.4656   -0.00997959      -6.05404      -2.87499      -3.49114      -4.83617      -1.52823      0.523384     -0.553814      0.407618     0.0819527    -0.0294612    -0.0122453    0.00294717       0.00000       0.00000       0.00000       0.00000       0.00000       0.00000       0.00000       0.00000       0.00000       0.00000       0.00000       0.00000       0.00000       0.00000       0.00000       0.00000       0.00000       0.00000       0.00000       0.00000       0.00000       0.00000       6.61649       8.17456       7.98843       6.45986       5.61522       3.60454       2.55525       1.46175      0.762404      0.390711      0.153731     0.0554438     0.0182869    0.00321696       0.00000       0.00000       0.00000       0.00000       0.00000       0.00000       0.00000       0.00000       0.00000       0.00000       0.00000       0.00000       0.00000       0.00000       0.00000       0.00000       0.00000       0.00000       0.00000       0.00000       0.00000       0.00000
   7  17 2868.3437    3.1305  0.8473 12.9535 -0.0056  0.0411   0.1085   0.0849    0.1250   0.0000   434.4444       8.61123       5.66893       2.29248       4.44282       1.83357      -2.20081       1.58080       1.28057     -0.671848     -0.279510      0.132332     0.0384570   -0.00549423       0.00000       0.00000       0.00000       0.00000       0.00000       0.00000       0.00000       0.00000       0.00000       0.00000       0.00000       0.00000       0.00000       0.00000       0.00000       0.00000       0.00000       0.00000       0.00000       0.00000       0.00000       0.00000       9.03314       9.23471       10.1091       8.16008       7.08290       4.85539       3.48073       1.95905      0.998881      0.552750      0.208198     0.0718225     0.0211611    0.00326906       0.00000       0.00000       0.00000       0.00000       0.00000       0.00000       0.00000       0.00000       0.00000       0.00000       0.00000       0.00000       0.00000       0.00000       0.00000       0.00000       0.00000       0.00000       0.00000       0.00000       0.00000       0.00000
   7  18 3005.6989    3.9873  0.7896 13.1607 -0.0049  0.0309   0.1393   0.0828    0.1387   0.0000   424.7642       10.1879       7.06271       16.6787       3.67301      -10.0516       2.27327    -0.0825905       1.05188     -0.232995     -0.208371    -0.0636712     0.0109276    0.00402483       0.00000       0.00000       0.00000       0.00000       0.00000       0.00000       0.00000       0.00000       0.00000       0.00000       0.00000       0.00000       0.00000       0.00000       0.00000       0.00000       0.00000       0.00000       0.00000       0.00000       0.00000       0.00000       7.21979       8.16648       7.89152       7.05718       5.09011       3.74522       2.32709       1.49551      0.760425      0.383165      0.146184     0.0539526     0.0128794    0.00276825       0.00000       0.00000       0.00000       0.00000       0.00000       0.00000       0.00000       0.00000       0.00000       0.00000       0.00000       0.00000       0.00000       0.00000       0.00000       0.00000       0.00000       0.00000       0.00000       0.00000       0.00000       0.00000
   7  19 3142.7935    3.9147  1.0904 13.0322 -0.0019  0.0410   0.1231   0.1010    0.1805   0.0000   428.1749      -16.6949       9.64335     -0.343529      -4.26709       7.36204     -0.965383      -1.00986      -2.68209      0.261304      0.232211     0.0494969     0.0152937   -0.00303901       0.00000       0.00000       0.00000       0.00000       0.00000       0.00000       0.00000       0.00000       0.00000       0.00000       0.00000       0.00000       0.00000       0.00000       0.00000       0.00000       0.00000       0.00000       0.00000       0.00000       0.00000       0.00000       9.37397       10.1290       10.3162       8.71711       7.21872       5.01469       3.26832       2.06048       1.08196      0.512887      0.199921     0.0726595     0.0200567    0.00341837       0.00000       0.00000       0.00000       0.00000       0.00000       0.00000       0.00000       0.00000       0.00000       0.00000       0.00000       0.00000       0.00000       0.00000       0.00000       0.00000       0.00000       0.00000       0.00000       0.00000       0.00000       0.00000
   7  20 3279.8893    3.9989  1.3325 12.5690 -0.0024  0.0428   0.1205   0.1150    0.2594   0.0000   427.1445      -4.31471       31.6391      -28.6541       8.30446      -7.67758      -3.26883      -2.40288     -0.803055      0.163691   -0.00656569     0.0320708   -0.00423760    0.00357398       0.00000       0.00000       0.00000       0.00000       0.00000       0.00000       0.00000       0.00000       0.00000       0.00000       0.00000       0.00000       0.00000       0.00000       0.00000       0.00000       0.00000       0.00000       0.00000       0.00000       0.00000       0.00000       9.30996       11.6793       10.3111       9.46150       7.27030       5.38867       3.43777       2.06465       1.02560      0.520499      0.199473     0.0754290     0.0210709    0.00460784       0.00000       0.00000       0.00000       0.00000       0.00000       0.00000       0.00000       0.00000       0.00000       0.00000       0.00000       0.00000       0.00000       0.00000       0.00000       0.00000       0.00000       0.00000       0.00000       0.00000       0.00000       0.00000
   7  21 3417.4165    3.4827  1.7282 12.3544 -0.0031  0.0504   0.0939   0.1389    0.2019   0.0000   448.9110       19.0169       12.9218       12.9330       4.47380      -7.36390      -3.09565      -3.73265    -0.0784066     -0.263725     -0.254146     -0.143545    0.00780222    0.00293192       0.00000       0.00000       0.00000       0.00000       0.00000       0.00000       0.00000       0.00000       0.00000       0.00000       0.00000       0.00000       0.00000       0.00000       0.00000       0.00000       0.00000       0.00000       0.00000       0.00000       0.00000       0.00000       10.5257       13.0462       11.6857       10.9367       8.61308       5.88082       4.01328       2.41265       1.25118      0.626530      0.240745     0.0852406     0.0256920    0.00536675       0.00000       0.00000       0.00000       0.00000       0.00000       0.00000       0.00000       0.00000       0.00000       0.00000       0.00000       0.00000       0.00000       0.00000       0.00000       0.00000       0.00000       0.00000       0.00000       0.00000       0.00000       0.00000
   7  22 3555.2882    2.8271  2.6911 12.2432 -0.0112  0.0734   0.0666   0.1943    0.1418   0.0000   427.5306      -6.32074       25.1943      -3.38703     -0.582585      -16.1389      -1.05403     -0.190645      -2.43606      -1.79423      0.338972      0.186687   9.03084e-06    0.00220851       0.00000       0.00000       0.00000       0.00000       0.00000       0.00000       0.00000       0.00000       0.00000       0.00000       0.00000       0.00000       0.00000       0.00000       0.00000       0.00000       0.00000       0.00000       0.00000       0.00000       0.00000       0.00000       15.5304       19.7516       18.9938       16.1720       12.6358       8.79641       5.74813       3.48286       1.86563      0.911102      0.377509      0.137225     0.0397312    0.00762660       0.00000       0.00000       0.00000       0.00000       0.00000       0.00000       0.00000       0.00000       0.00000       0.00000       0.00000       0.00000       0.00000       0.00000       0.00000       0.00000       0.00000       0.00000       0.00000       0.00000       0.00000       0.00000
   7  23 3693.5808    2.4944  3.9242 11.2519 -0.0079  0.0897   0.0454   0.2515    0.1607   0.0000   447.3924       8.54631      -10.4913       7.38853       15.0362      -10.5439      -6.61523       11.3296       1.30791      -1.60450      0.842673     -0.116627    -0.0916460   -0.00588750       0.00000       0.00000       0.00000       0.00000       0.00000       0.00000       0.00000       0.00000       0.00000       0.00000       0.00000       0.00000       0.00000       0.00000       0.00000       0.00000       0.00000       0.00000       0.00000       0.00000       0.00000       0.00000       19.9889       23.8259       22.1392       20.3699       15.5737       11.0645       7.16758       4.45614       2.35495       1.12053      0.452231      0.161996     0.0448367    0.00899186       0.00000       0.00000       0.00000       0.00000       0.00000       0.00000       0.00000       0.00000       0.00000       0.00000       0.00000       0.00000       0.00000       0.00000       0.00000       0.00000       0.00000       0.00000       0.00000       0.00000       0.00000       0.00000
   7  24 3831.9653    1.9538  5.0024 11.2928 -0.0058  0.1114   0.0339   0.3052    0.0931   0.0000   458.0583       21.3675      -8.18131      -12.9109       26.6680      -27.0740     -0.821782       9.03780     -0.104488     -0.203357      0.743097    -0.0899213    -0.0711783     0.0110770       0.00000       0.00000       0.00000       0.00000       0.00000       0.00000       0.00000       0.00000       0.00000       0.00000       0.00000       0.00000       0.00000       0.00000       0.00000       0.00000       0.00000       0.00000       0.00000       0.00000       0.00000       0.00000       24.3683       29.0096       28.7115       24.2768       19.6987       13.9593       9.42033       5.53319       3.12191       1.43171      0.627798      0.214512     0.0618184     0.0108342       0.00000       0.00000       0.00000       0.00000       0.00000       0.00000       0.00000       0.00000       0.00000       0.00000       0.00000       0.00000       0.00000       0.00000       0.00000       0.00000       0.00000       0.00000       0.00000       0.00000       0.00000       0.00000
   7  25 3970.6616    1.6131  6.7182 10.6629 -0.0012  0.1373   0.0249   0.3839    0.0932   0.0000   378.2958      -18.6914       1.17263       43.8276      -1.60716      -3.34103       14.4486       3.56084      -1.77792      -1.87157     -0.603296      0.232446    -0.0193863   -0.00363067       0.00000       0.00000       0.00000       0.00000       0.00000       0.00000       0.00000       0.00000       0.00000       0.00000       0.00000       0.00000       0.00000       0.00000       0.00000       0.00000       0.00000       0.00000       0.00000       0.00000       0.00000       0.00000       27.8938       35.3558       34.5950       29.2573       25.2488       17.0303       11.6540       7.07640       3.82544       1.84171      0.762096      0.278623     0.0831942     0.0143741       0.00000       0.00000       0.00000       0.00000       0.00000       0.00000       0.00000       0.00000       0.00000       0.00000       0.00000       0.00000       0.00000       0.00000       0.00000       0.00000       0.00000       0.00000       0.00000       0.00000       0.00000       0.00000
   7  26 4109.5265    1.3855  8.8603 10.4812  0.0006  0.1646   0.0204   0.5140    0.0727   0.0000   398.3684      -77.0287       45.8373       16.8586       42.7234       2.20060      -22.5663      -10.3391       2.63368       3.26265      -1.89656     0.0840033     -0.131455   0.000578991       0.00000       0.00000       0.00000       0.00000       0.00000       0.00000       0.00000       0.00000       0.00000       0.00000       0.00000       0.00000       0.00000       0.00000       0.00000       0.00000       0.00000       0.00000       0.00000       0.00000       0.00000       0.00000       34.2177       41.8429       43.2340       35.4438       29.7166       20.8690       14.1089       8.41394       4.59883       2.22899      0.963517      0.345084     0.0999991     0.0166484       0.00000       0.00000       0.00000       0.00000       0.00000       0.00000       0.00000       0.00000       0.00000       0.00000       0.00000       0.00000       0.00000       0.00000       0.00000       0.00000       0.00000       0.00000       0.00000       0.00000       0.00000       0.00000
   7  27 4248.1475    1.1524 10.5820 10.3901  0.0001  0.1991   0.0179   0.5851    0.0610   0.0000   471.4769      -43.8656       81.6314       57.8128       34.0627      -37.4399       2.51881       33.1820       7.28358      0.828964      0.373494     -0.245596     0.0192329     0.0253389       0.00000       0.00000       0.00000       0.00000       0.00000       0.00000       0.00000       0.00000       0.00000       0.00000       0.00000       0.00000       0.00000       0.00000       0.00000       0.00000       0.00000       0.00000       0.00000       0.00000       0.00000       0.00000       44.0375       51.8351       51.7608       44.2850       37.2869       25.5866       17.8427       10.5751       6.00499       2.71882       1.18003      0.395706      0.117610     0.0194835       0.00000       0.00000       0.00000       0.00000       0.00000       0.00000       0.00000       0.00000       0.00000       0.00000       0.00000       0.00000       0.00000       0.00000       0.00000       0.00000       0.00000       0.00000       0.00000       0.00000       0.00000       0.00000
   8   9 1806.2482    0.3244  0.2639 10.0087 -0.0178  0.0292   0.0200   0.0497    0.0591   0.0000   425.1375      -9.36354       15.7318      -5.65341      -1.75607      -3.42832       2.52098     -0.774121      0.280552     0.0330320      0.160924    0.00838955    -0.0135468   -0.00692218    0.00282262  -0.000245851       0.00000       0.00000       0.00000       0.00000       0.00000       0.00000       0.00000       0.00000       0.00000       0.00000       0.00000       0.00000       0.00000       0.00000       0.00000       0.00000       0.00000       0.00000       0.00000       0.00000       4.81078       7.04388       6.96163       5.37434       5.73739       2.98896       3.29546       1.54004       1.04349      0.696049      0.200697      0.167729     0.0478927     0.0145466    0.00549713   0.000732836       0.00000       0.00000       0.00000       0.00000       0.00000       0.00000       0.00000       0.00000       0.00000       0.00000       0.00000       0.00000       0.00000       0.00000       0.00000       0.00000       0.00000       0.00000       0.00000       0.00000
   8  11 2086.1106    0.6906  0.5070 10.3397 -0.0123  0.0329   0.0324   0.0630    0.0809   0.0000   431.7571     0.0958043       21.3245      0.951564      -1.83713    -0.0714337      -1.24590      -1.81322      -1.66902     -0.221561     -0.504668    -0.0334718    -0.0342068    -0.0105203    0.00701801   -0.00118752       0.00000       0.00000       0.00000       0.00000       0.00000       0.00000       0.00000       0.00000       0.00000       0.00000       0.00000       0.00000       0.00000       0.00000       0.00000       0.00000       0.00000       0.00000       0.00000       0.00000       5.63133       6.74595       7.29633       5.01993       5.54124       3.95048       2.66803       1.91396       1.06799      0.552465      0.298835      0.112250     0.0466329     0.0193634    0.00475848   0.000761690       0.00000       0.00000       0.00000       0.00000       0.00000       0.00000       0.00000       0.00000       0.00000       0.00000       0.00000       0.00000       0.00000       0.00000       0.00000       0.00000       0.00000       0.00000       0.00000       0.00000
   8  12 2225.2123    1.0384  0.6258 10.5845 -0.0033  0.0274   0.0369   0.0650    0.1017   0.0000   437.7181       2.20336       2.49593       7.83140      -3.55789       2.57135     -0.725424      0.232116       1.64783      0.558756     -0.287729    0.00446219     0.0531566    0.00373683  -0.000360188  -0.000486760       0.00000       0.00000       0.00000       0.00000       0.00000       0.00000       0.00000       0.00000       0.00000       0.00000       0.00000       0.00000       0.00000       0.00000       0.00000       0.00000       0.00000       0.00000       0.00000       0.00000       5.27810       6.44217       6.08072       5.68285       4.53002       3.46963       2.32128       1.59117      0.890863      0.513679      0.234576      0.108233     0.0372432     0.0135093    0.00320643   0.000656338       0.00000       0.00000       0.00000       0.00000       0.00000       0.00000       0.00000       0.00000       0.00000       0.00000       0.00000       0.00000       0.00000       0.00000       0.00000       0.00000       0.00000       0.00000       0.00000       0.00000
   8  14 2499.4623    1.8179  0.8758 11.4814 -0.0169  0.0362   0.0591   0.0800    0.1535   0.0000   447.0625       5.48927       3.76329     -0.651428       3.33980       1.94342       7.10045     -0.726060      -1.11083      0.407607      0.304633     -0.135116     0.0355859     0.0249067   -0.00196820  -0.000660662       0.00000       0.00000       0.00000       0.00000       0.00000       0.00000       0.00000       0.00000       0.00000       0.00000       0.00000       0.00000       0.00000       0.00000       0.00000       0.00000       0.00000       0.00000       0.00000       0.00000       6.44495       8.49749       7.92438       7.14601       5.97561       4.19229       3.28065       1.86573       1.17373      0.616790      0.307445      0.137965     0.0534392     0.0165062    0.00498832   0.000905769       0.00000       0.00000       0.00000       0.00000       0.00000       0.00000       0.00000       0.00000       0.00000       0.00000       0.00000       0.00000       0.00000       0.00000       0.00000       0.00000       0.00000       0.00000       0.00000       0.00000
   8  15 2636.2066    2.4252  0.8222 11.9891 -0.0005  0.0334   0.0770   0.0795    0.1438   0.0000   432.9428      -10.5422       8.97527      -5.57048       8.72344      -1.48282      -2.18692     -0.323494      0.191736      0.529150     0.0756518    -0.0340267   -0.00594429     0.0195765    0.00678305  -0.000737466       0.00000       0.00000       0.00000       0.00000       0.00000       0.00000       0.00000       0.00000       0.00000       0.00000       0.00000       0.00000       0.00000       0.00000       0.00000       0.00000       0.00000       0.00000       0.00000       0.00000       6.03119       7.90525       6.25018       7.17557       5.22733       4.27202       2.63891       1.86996       1.12289      0.609977      0.275084      0.116733     0.0434730     0.0152783    0.00358830   0.000955830       0.00000       0.00000       0.00000       0.00000       0.00000       0.00000       0.00000       0.00000       0.00000       0.00000       0.00000       0.00000       0.00000       0.00000       0.00000       0.00000       0.00000       0.00000       0.00000       0.00000
   8  16 2773.8645    2.8489  0.8232 12.4054 -0.0141  0.0300   0.0881   0.0789    0.1522   0.0000   423.4812       2.26261       11.5693      -1.68816       4.87479      -4.92761       2.26345     0.0414942       1.25561     -0.669090   0.000881431    -0.0520751     0.0853901    0.00699082    0.00210884    0.00178968       0.00000       0.00000       0.00000       0.00000       0.00000       0.00000       0.00000       0.00000       0.00000       0.00000       0.00000       0.00000       0.00000       0.00000       0.00000       0.00000       0.00000       0.00000       0.00000       0.00000       5.79061       6.93251       6.78402       5.92168       4.93496       3.91104       2.53420       1.78090      0.919847      0.525821      0.252587      0.110261     0.0404036     0.0153075    0.00360283   0.000691416       0.00000       0.00000       0.00000       0.00000       0.00000       0.00000       0.00000       0.00000       0.00000       0.00000       0.00000       0.00000       0.00000       0.00000       0.00000       0.00000       0.00000       0.00000       0.00000       0.00000
   8  17 2911.5161    3.7407  0.7570 13.1029 -0.0053  0.0317   0.1264   0.0817    0.1315   0.0000   436.7975      -2.10297       19.1175      0.836594      -5.34818      -7.93857       3.07444       1.41740      0.166292     -0.377740      0.217464    -0.0507817     0.0139424   -0.00368914   -0.00371072   0.000979283       0.00000       0.00000       0.00000       0.00000       0.00000       0.00000       0.00000       0.00000       0.00000       0.00000       0.00000       0.00000       0.00000       0.00000       0.00000       0.00000       0.00000       0.00000       0.00000       0.00000       6.23660       7.25313       6.37311       5.67408       5.35075       4.21768       3.02190       1.87928       1.08533      0.528901      0.268843      0.100757     0.0426037     0.0136818    0.00386131   0.000675995       0.00000       0.00000       0.00000       0.00000       0.00000       0.00000       0.00000       0.00000       0.00000       0.00000       0.00000       0.00000       0.00000       0.00000       0.00000       0.00000       0.00000       0.00000       0.00000       0.00000
   8  18 3049.1879    4.0771  0.8336 13.3750  0.0032  0.0336   0.1281   0.0814    0.1258   0.0000   434.6421      -5.70269       19.8925       4.55679      -6.38106      -2.44557      -1.13871      -2.30784     -0.350549      0.529135      0.292960      0.342615    -0.0347371    0.00850645    0.00456119    0.00161571       0.00000       0.00000       0.00000       0.00000       0.00000       0.00000       0.00000       0.00000       0.00000       0.00000       0.00000       0.00000       0.00000       0.00000       0.00000       0.00000       0.00000       0.00000       0.00000       0.00000       6.24948       7.52585       6.89516       6.60396       5.53759       4.05997       2.96487       1.92902       1.08373      0.607833      0.291168      0.128671     0.0452142     0.0153422    0.00419101   0.000793140       0.00000       0.00000       0.00000       0.00000       0.00000       0.00000       0.00000       0.00000       0.00000       0.00000       0.00000       0.00000       0.00000       0.00000       0.00000       0.00000       0.00000       0.00000       0.00000       0.00000
   8  19 3186.7680    4.1300  1.0698 13.2752 -0.0023  0.0397   0.1181   0.1058    0.1601   0.0000   435.3004      -8.35928       4.46555       2.02984       2.40574      -12.7291      -3.04310      0.232825    -0.0904393    0.00724541     0.0706543     -0.189491     0.0365920     0.0368310   0.000992037   0.000314220       0.00000       0.00000       0.00000       0.00000       0.00000       0.00000       0.00000       0.00000       0.00000       0.00000       0.00000       0.00000       0.00000       0.00000       0.00000       0.00000       0.00000       0.00000       0.00000       0.00000       7.61496       9.86898       9.93491       7.94810       7.11173       4.50524       3.51547       2.02289       1.28051      0.694483      0.322607      0.151655     0.0582983     0.0190907    0.00604422   0.000937387       0.00000       0.00000       0.00000       0.00000       0.00000       0.00000       0.00000       0.00000       0.00000       0.00000       0.00000       0.00000       0.00000       0.00000       0.00000       0.00000       0.00000       0.00000       0.00000       0.00000
   8  20 3324.5644    3.6348  1.4379 13.0909 -0.0131  0.0475   0.0942   0.1165    0.1289   0.0000   437.8218      -6.44312       10.0504      -1.51137       12.7691      -6.94901      -4.09820       1.37838      -1.81846     0.0464944     -0.122044     0.0642495    -0.0336158     0.0248895  -0.000663829    0.00271184       0.00000       0.00000       0.00000       0.00000       0.00000       0.00000       0.00000       0.00000       0.00000       0.00000       0.00000       0.00000       0.00000       0.00000       0.00000       0.00000       0.00000       0.00000       0.00000       0.00000       8.67679       11.4992       10.7727       9.84614       7.78143       5.61284       3.96170       2.47903       1.51906      0.796505      0.410069      0.171108     0.0686968     0.0218236    0.00616207    0.00122383       0.00000       0.00000       0.00000       0.00000       0.00000       0.00000       0.00000       0.00000       0.00000       0.00000       0.00000       0.00000       0.00000       0.00000       0.00000       0.00000       0.00000       0.00000       0.00000       0.00000
   8  21 3462.3970    3.1244  2.0842 12.7365 -0.0029  0.0605   0.0712   0.1495    0.0999   0.0000   459.1165       25.5269      -4.42539      -8.93934       7.58696       3.80873       4.87807      -7.29983     -0.697636     -0.626697      0.405356      0.334598      0.123074   -0.00528781   -0.00665195    0.00199962       0.00000       0.00000       0.00000       0.00000       0.00000       0.00000       0.00000       0.00000       0.00000       0.00000       0.00000       0.00000       0.00000       0.00000       0.00000       0.00000       0.00000       0.00000       0.00000       0.00000       11.1747       15.1548       13.6975       13.0949       10.0363       7.73770       5.17776       3.41956       1.92197       1.05968      0.519419      0.228759     0.0871233     0.0304609    0.00795497    0.00165814       0.00000       0.00000       0.00000       0.00000       0.00000       0.00000       0.00000       0.00000       0.00000       0.00000       0.00000       0.00000       0.00000       0.00000       0.00000       0.00000       0.00000       0.00000       0.00000       0.00000
   8  22 3600.8832    2.7389  2.9325 12.0595 -0.0014  0.0672   0.0525   0.1828    0.1056   0.0000   417.5013       18.6390      -6.17451      -8.38133       4.63962      -34.7310       4.84816      -1.47015     -0.470300     -0.989818       1.06143      0.419904    -0.0694781    -0.0287948    -0.0172492    0.00115058       0.00000       0.00000       0.00000       0.00000       0.00000       0.00000       0.00000       0.00000       0.00000       0.00000       0.00000       0.00000       0.00000       0.00000       0.00000       0.00000       0.00000       0.00000       0.00000       0.00000       13.5423       16.2188       15.7702       14.2169       11.6300       8.69177       6.16315       3.90524       2.34238       1.23169      0.629602      0.261359      0.102630     0.0322869    0.00874529    0.00152571       0.00000       0.00000       0.00000       0.00000       0.00000       0.00000       0.00000       0.00000       0.00000       0.00000       0.00000       0.00000       0.00000       0.00000       0.00000       0.00000       0.00000       0.00000       0.00000       0.00000
   8  23 3739.3016    2.2520  3.9203 11.4794  0.0003  0.0872   0.0380   0.2318    0.1106   0.0000   452.4457       28.1281      -44.8300      -1.50193       12.1460      -24.1442       11.2610      0.881053       1.78572     -0.520783     -0.100891    -0.0549339     -0.186045     0.0128597    0.00901137   0.000424583       0.00000       0.00000       0.00000       0.00000       0.00000       0.00000       0.00000       0.00000       0.00000       0.00000       0.00000       0.00000       0.00000       0.00000       0.00000       0.00000       0.00000       0.00000       0.00000       0.00000       15.9010       19.7959       19.7887       17.4057       14.8910       10.4659       7.94810       4.93180       2.84586       1.63378      0.758838      0.367990      0.130797     0.0442458     0.0126074    0.00210137       0.00000       0.00000       0.00000       0.00000       0.00000       0.00000       0.00000       0.00000       0.00000       0.00000       0.00000       0.00000       0.00000       0.00000       0.00000       0.00000       0.00000       0.00000       0.00000       0.00000
   8  24 3878.2330    1.8678  5.5463 10.9979  0.0003  0.1084   0.0265   0.2913    0.0865   0.0000   445.9634      -32.8592      -14.8740       20.8270      -10.3367      -37.4994       5.94034       2.23697      -1.69251       2.68383     -0.369271     -0.659969    -0.0153940     0.0297656    0.00246824  -0.000258694       0.00000       0.00000       0.00000       0.00000       0.00000       0.00000       0.00000       0.00000       0.00000       0.00000       0.00000       0.00000       0.00000       0.00000       0.00000       0.00000       0.00000       0.00000       0.00000       0.00000       20.1119       25.2885       24.8283       22.6242       18.4567       13.6765       9.95050       6.28259       3.66574       1.97740       1.02848      0.436034      0.170925     0.0561565     0.0155533    0.00275029       0.00000       0.00000       0.00000       0.00000       0.00000       0.00000       0.00000       0.00000       0.00000       0.00000       0.00000       0.00000       0.00000       0.00000       0.00000       0.00000       0.00000       0.00000       0.00000       0.00000
   8  26 4156.7417    1.3630  9.7494 10.4515 -0.0014  0.1734   0.0175   0.4497    0.0627   0.0000   453.5901       30.6004       80.3254      -12.5202      -25.6202       44.1215       10.7568      -16.3862      -4.30638       4.35589      0.901536     -0.204086      0.217620   -0.00481739    -0.0338125    0.00261085       0.00000       0.00000       0.00000       0.00000       0.00000       0.00000       0.00000       0.00000       0.00000       0.00000       0.00000       0.00000       0.00000       0.00000       0.00000       0.00000       0.00000       0.00000       0.00000       0.00000       31.7984       40.5614       39.3208       35.8798       30.3378       22.2324       16.3765       10.4725       6.25768       3.49442       1.70009      0.768279      0.289142     0.0953464     0.0262909    0.00446462       0.00000       0.00000       0.00000       0.00000       0.00000       0.00000       0.00000       0.00000       0.00000       0.00000       0.00000       0.00000       0.00000       0.00000       0.00000       0.00000       0.00000       0.00000       0.00000       0.00000
   8  28 4436.0308    0.9833 13.7226 10.3696 -0.0037  0.2574   0.0143   0.6813    0.0476   0.0000   449.0784       35.6236      -61.5158       41.7365       56.1849       4.44088      -42.0094      -3.05394      -9.10391       13.3937      -1.90719    -0.0357185      0.296354    -0.0582966    -0.0641093    -0.0111589       0.00000       0.00000       0.00000       0.00000       0.00000       0.00000       0.00000       0.00000       0.00000       0.00000       0.00000       0.00000       0.00000       0.00000       0.00000       0.00000       0.00000       0.00000       0.00000       0.00000       51.6129       61.4298       63.8940       55.0456       47.2991       34.7985       24.7549       15.8867       9.57905       5.28677       2.53203       1.15039      0.439660      0.145849     0.0390515    0.00610447       0.00000       0.00000       0.00000       0.00000       0.00000       0.00000       0.00000       0.00000       0.00000       0.00000       0.00000       0.00000       0.00000       0.00000       0.00000       0.00000       0.00000       0.00000       0.00000       0.00000
   9   9 1843.5433    0.4032  0.3441  9.5899 -0.0077  0.0277   0.0230   0.0621    0.0620   0.0000   432.2423       8.02467       21.3511      -10.1331      -9.66527       11.3899       5.52958      -1.39047      -2.74487      0.787772      0.977022     -0.109024     0.0438139     0.0364338   0.000464084   -0.00269923   0.000412245   5.67328e-05       0.00000       0.00000       0.00000       0.00000       0.00000       0.00000       0.00000       0.00000       0.00000       0.00000       0.00000       0.00000       0.00000       0.00000       0.00000       0.00000       0.00000       0.00000       4.83289       6.07327       5.64465       6.12809       4.32315       3.12474       2.36108       1.75597      0.985854      0.567925      0.355231      0.199499     0.0875153     0.0295992    0.00942473    0.00279224   0.000666140   0.000163740       0.00000       0.00000       0.00000       0.00000       0.00000       0.00000       0.00000       0.00000       0.00000       0.00000       0.00000       0.00000       0.00000       0.00000       0.00000       0.00000       0.00000       0.00000
   9  10 1984.1630    0.5844  0.5048  9.7396 -0.0197  0.0281   0.0247   0.0627    0.0979   0.0000   432.2903      -2.79710       11.4335      -8.46754       5.75259      -4.93659     -0.730404       4.51849      -1.86997     -0.456916     -0.261647     -0.111001     0.0914564     0.0224345    -0.0143785    0.00683337   0.000200256  -0.000298843       0.00000       0.00000       0.00000       0.00000       0.00000       0.00000       0.00000       0.00000       0.00000       0.00000       0.00000       0.00000       0.00000       0.00000       0.00000       0.00000       0.00000       0.00000       4.13601       5.93791       4.82243       5.05704       4.34031       3.60009       2.48481       1.85048       1.09292      0.678465      0.333839      0.176868     0.0704201     0.0316441     0.0105825    0.00383635   0.000946271   0.000202966       0.00000       0.00000       0.00000       0.00000       0.00000       0.00000       0.00000       0.00000       0.00000       0.00000       0.00000       0.00000       0.00000       0.00000       0.00000       0.00000       0.00000       0.00000
   9  11 2125.1229    0.7721  0.6033  9.9572 -0.0071  0.0351   0.0281   0.0654    0.1174   0.0000   431.8175      -1.86535       15.0073      -1.91901      -2.40052       6.05661       2.00256      -1.25338     -0.236993      0.235449      0.389110      0.123838    -0.0201518    0.00851035   0.000937886    0.00347222   -0.00152027   1.64693e-05       0.00000       0.00000       0.00000       0.00000       0.00000       0.00000       0.00000       0.00000       0.00000       0.00000       0.00000       0.00000       0.00000       0.00000       0.00000       0.00000       0.00000       0.00000       5.55806       5.88061       6.73401       6.42312       5.19706       3.94680       3.34391       2.15642       1.31276      0.894411      0.487958      0.217430      0.127823     0.0471170     0.0152726    0.00453407    0.00108183   0.000171411       0.00000       0.00000       0.00000       0.00000       0.00000       0.00000       0.00000       0.00000       0.00000       0.00000       0.00000       0.00000       0.00000       0.00000       0.00000       0.00000       0.00000       0.00000
   9  12 2264.5352    1.0242  0.7993 10.6678 -0.0105  0.0373   0.0346   0.0823    0.1078   0.0000   446.8039      -2.22485       9.49726       14.2062       1.76799      -9.59524       1.45860      -1.14247     -0.615857      0.474898     -0.239747     0.0538956      0.136503    -0.0234917    -0.0188308   -0.00393966   7.66546e-06   0.000193572       0.00000       0.00000       0.00000       0.00000       0.00000       0.00000       0.00000       0.00000       0.00000       0.00000       0.00000       0.00000       0.00000       0.00000       0.00000       0.00000       0.00000       0.00000       5.23366       7.15916       7.35480       5.86368       5.91935       4.47671       3.29226       2.52643       1.40044      0.940229      0.489163      0.238453      0.120828     0.0460195     0.0166870    0.00610433    0.00142304   0.000226125       0.00000       0.00000       0.00000       0.00000       0.00000       0.00000       0.00000       0.00000       0.00000       0.00000       0.00000       0.00000       0.00000       0.00000       0.00000       0.00000       0.00000       0.00000
   9  14 2539.4997    1.9066  0.9041 11.3831 -0.0063  0.0351   0.0550   0.0796    0.1457   0.0000   450.3534       5.38920       3.90420      -11.8670       7.19731       3.10780      -2.63862       1.44561      0.799434     -0.127667     -0.739742      0.389762     0.0800301    -0.0441153    0.00300832    0.00624785  -0.000834321   7.54552e-05       0.00000       0.00000       0.00000       0.00000       0.00000       0.00000       0.00000       0.00000       0.00000       0.00000       0.00000       0.00000       0.00000       0.00000       0.00000       0.00000       0.00000       0.00000       5.52928       7.80323       7.07793       6.63308       5.37637       4.61662       3.11909       2.24946       1.34577      0.818922      0.428644      0.218407     0.0963041     0.0416153     0.0149431    0.00502829    0.00117271   0.000231501       0.00000       0.00000       0.00000       0.00000       0.00000       0.00000       0.00000       0.00000       0.00000       0.00000       0.00000       0.00000       0.00000       0.00000       0.00000       0.00000       0.00000       0.00000
   9  15 2676.9891    2.4398  0.9900 11.6679 -0.0041  0.0380   0.0668   0.0773    0.1531   0.0000   425.8258      -4.91690       13.8206       4.37111       7.96405      -10.4048      -4.08318      -2.48371      0.834791     -0.314224      0.920739     -0.217475    0.00395993     0.0195681   -0.00589027   0.000195187   -0.00165036  -0.000116587       0.00000       0.00000       0.00000       0.00000       0.00000       0.00000       0.00000       0.00000       0.00000       0.00000       0.00000       0.00000       0.00000       0.00000       0.00000       0.00000       0.00000       0.00000       5.64219       8.27048       7.15017       7.52882       5.55810       4.87371       3.36749       2.37647       1.57972      0.790527      0.552428      0.228643      0.128280     0.0406942     0.0189429    0.00505024    0.00126580   0.000272879       0.00000       0.00000       0.00000       0.00000       0.00000       0.00000       0.00000       0.00000       0.00000       0.00000       0.00000       0.00000       0.00000       0.00000       0.00000       0.00000       0.00000       0.00000
   9  16 2815.2198    3.0411  0.8169 12.3462 -0.0020  0.0325   0.0933   0.0755    0.1362   0.0000   447.1179      -7.39019       5.96867     0.0510593       4.15554      0.367115      -1.76308      -1.71698     -0.188617     -0.690268      0.331141      0.158095    -0.0865883    -0.0479178     0.0120625   0.000224569  -0.000727867   0.000238450       0.00000       0.00000       0.00000       0.00000       0.00000       0.00000       0.00000       0.00000       0.00000       0.00000       0.00000       0.00000       0.00000       0.00000       0.00000       0.00000       0.00000       0.00000       4.91285       7.42369       5.93177       6.31179       4.82059       4.42383       2.95484       2.21730       1.22931      0.857325      0.357425      0.239331     0.0759846     0.0443806     0.0123354    0.00490649    0.00106662   0.000245736       0.00000       0.00000       0.00000       0.00000       0.00000       0.00000       0.00000       0.00000       0.00000       0.00000       0.00000       0.00000       0.00000       0.00000       0.00000       0.00000       0.00000       0.00000
   9  17 2953.6130    3.6959  0.9197 12.6237 -0.0000  0.0318   0.1078   0.0802    0.1556   0.0000   434.1070      -17.3721       14.7848      -8.33733       10.6046      -3.20192      0.202007     -0.614191     -0.684494     -0.442694      0.245104     -0.264900    -0.0721198     0.0299607   -0.00929595    0.00376055    0.00185268   0.000210144       0.00000       0.00000       0.00000       0.00000       0.00000       0.00000       0.00000       0.00000       0.00000       0.00000       0.00000       0.00000       0.00000       0.00000       0.00000       0.00000       0.00000       0.00000       5.55196       7.06385       6.81723       6.48044       5.27115       4.01692       3.03845       1.98997       1.30352      0.735595      0.403916      0.222319     0.0883636     0.0393073     0.0135593    0.00401507    0.00107920   0.000186526       0.00000       0.00000       0.00000       0.00000       0.00000       0.00000       0.00000       0.00000       0.00000       0.00000       0.00000       0.00000       0.00000       0.00000       0.00000       0.00000       0.00000       0.00000
   9  18 3091.5322    4.1542  0.8351 13.1754 -0.0086  0.0297   0.1345   0.0836    0.1277   0.0000   431.4037      -9.29127       10.7485      -3.46776      -6.40050      -2.18866      -7.37891       3.07811      -1.43533      -1.02192   -0.00813763     -0.197828      0.115912    -0.0202445     0.0365263   -0.00361025  -0.000413942   0.000298166       0.00000       0.00000       0.00000       0.00000       0.00000       0.00000       0.00000       0.00000       0.00000       0.00000       0.00000       0.00000       0.00000       0.00000       0.00000       0.00000       0.00000       0.00000       5.20068       6.74792       6.43596       6.16350       4.98051       3.87231       2.63276       1.95359       1.16049      0.743339      0.406346      0.183096     0.0962722     0.0340013     0.0132079    0.00420310   0.000928792   0.000181273       0.00000       0.00000       0.00000       0.00000       0.00000       0.00000       0.00000       0.00000       0.00000       0.00000       0.00000       0.00000       0.00000       0.00000       0.00000       0.00000       0.00000       0.00000
   9  19 3229.5127    3.8893  1.1457 13.0937 -0.0125  0.0377   0.1059   0.0942    0.1436   0.0000   424.3424       22.3781       12.5672      -6.38455      -5.76666      -3.12779       5.14058     -0.151117      0.341516     -0.785396     -0.125646      0.110461     0.0886147     0.0448885    -0.0112532   -0.00409819    0.00126915   0.000116992       0.00000       0.00000       0.00000       0.00000       0.00000       0.00000       0.00000       0.00000       0.00000       0.00000       0.00000       0.00000       0.00000       0.00000       0.00000       0.00000       0.00000       0.00000       6.25429       8.10997       8.06401       7.13280       6.39680       4.51630       3.75971       2.23618       1.59251      0.925598      0.482189      0.270366      0.106338     0.0509790     0.0170675    0.00491553    0.00144799   0.000216238       0.00000       0.00000       0.00000       0.00000       0.00000       0.00000       0.00000       0.00000       0.00000       0.00000       0.00000       0.00000       0.00000       0.00000       0.00000       0.00000       0.00000       0.00000
   9  20 3367.8496    3.4882  1.6169 12.8747 -0.0061  0.0465   0.0822   0.1226    0.1094   0.0000   441.2533       6.32524       6.02012     -0.154177       13.3009      -7.91954       2.41630       4.41232      -2.29150      -1.10377      0.173149      0.663876      0.153731    -0.0165910    -0.0114006    0.00750202   -0.00111920  -2.83987e-05       0.00000       0.00000       0.00000       0.00000       0.00000       0.00000       0.00000       0.00000       0.00000       0.00000       0.00000       0.00000       0.00000       0.00000       0.00000       0.00000       0.00000       0.00000       8.13813       10.2432       9.78882       9.11758       7.60645       5.98530       4.59917       3.08390       1.94159       1.10489      0.617179      0.309589      0.143929     0.0574532     0.0205844    0.00596186    0.00155930   0.000268910       0.00000       0.00000       0.00000       0.00000       0.00000       0.00000       0.00000       0.00000       0.00000       0.00000       0.00000       0.00000       0.00000       0.00000       0.00000       0.00000       0.00000       0.00000
   9  21 3506.2955    2.9950  2.3171 12.3915 -0.0011  0.0571   0.0611   0.1462    0.0856   0.0000   441.3071     -0.919461       1.06173       6.59636      -3.42488      -17.5083      -4.69566     -0.955183       3.05046     -0.771300      0.524771    -0.0734998     -0.113907     0.0435774    0.00592379   -0.00369952    0.00325055   0.000158011       0.00000       0.00000       0.00000       0.00000       0.00000       0.00000       0.00000       0.00000       0.00000       0.00000       0.00000       0.00000       0.00000       0.00000       0.00000       0.00000       0.00000       0.00000       9.32738       11.4283       11.5841       11.0984       9.40188       7.26506       5.40060       3.78957       2.41860       1.41237      0.804085      0.407434      0.184998     0.0731805     0.0266526    0.00824018    0.00205776   0.000339296       0.00000       0.00000       0.00000       0.00000       0.00000       0.00000       0.00000       0.00000       0.00000       0.00000       0.00000       0.00000       0.00000       0.00000       0.00000       0.00000       0.00000       0.00000
   9  22 3645.1890    2.3940  3.2729 11.9079 -0.0046  0.0714   0.0429   0.1874    0.0709   0.0000   434.0782      -28.1686       15.1292       9.71343      -15.3262      -8.28512      -7.97889      -1.52854      -1.91531     -0.149809      0.933843     -0.186384     -0.615846    -0.0373273     0.0562029     0.0131678   0.000801910  -0.000201442       0.00000       0.00000       0.00000       0.00000       0.00000       0.00000       0.00000       0.00000       0.00000       0.00000       0.00000       0.00000       0.00000       0.00000       0.00000       0.00000       0.00000       0.00000       11.7095       15.0329       14.8772       13.9504       11.7200       9.17097       7.10839       4.54554       3.13807       1.76334       1.02236      0.482462      0.238967     0.0934471     0.0359555    0.00993246    0.00265704   0.000437257       0.00000       0.00000       0.00000       0.00000       0.00000       0.00000       0.00000       0.00000       0.00000       0.00000       0.00000       0.00000       0.00000       0.00000       0.00000       0.00000       0.00000       0.00000
   9  23 3784.4470    2.0089  4.6992 11.4683 -0.0068  0.0926   0.0322   0.2403    0.0673   0.0000   439.4154      -5.46750       11.1226       2.00114       25.0399       6.05234      -27.7460      -6.75509       3.26558      0.900374     -0.603500      -1.62681     -0.264471      0.157927     0.0529523   -0.00425227   -0.00337613   -0.00109142       0.00000       0.00000       0.00000       0.00000       0.00000       0.00000       0.00000       0.00000       0.00000       0.00000       0.00000       0.00000       0.00000       0.00000       0.00000       0.00000       0.00000       0.00000       15.8576       19.0266       19.1974       17.2358       16.2999       11.8768       9.04806       6.12376       4.13853       2.55978       1.32703      0.724238      0.283539      0.130152     0.0429213     0.0136451    0.00348541   0.000503097       0.00000       0.00000       0.00000       0.00000       0.00000       0.00000       0.00000       0.00000       0.00000       0.00000       0.00000       0.00000       0.00000       0.00000       0.00000       0.00000       0.00000       0.00000
   9  24 3923.3379    1.6957  6.5349 11.0435 -0.0044  0.1148   0.0241   0.3244    0.0596   0.0000   411.0775      -33.2855       18.8804       25.5350      -8.98349       26.2507      -5.91925       2.23822       5.14851       8.34990       1.51950      -1.89172    -0.0183803      0.194835    -0.0934927    0.00511817     0.0102086   0.000107606       0.00000       0.00000       0.00000       0.00000       0.00000       0.00000       0.00000       0.00000       0.00000       0.00000       0.00000       0.00000       0.00000       0.00000       0.00000       0.00000       0.00000       0.00000       19.1308       23.5808       24.1601       21.5998       19.6275       14.9652       11.4511       7.83027       5.14674       3.04022       1.72769      0.836569      0.398391      0.155420     0.0576369     0.0173820    0.00438171   0.000650310       0.00000       0.00000       0.00000       0.00000       0.00000       0.00000       0.00000       0.00000       0.00000       0.00000       0.00000       0.00000       0.00000       0.00000       0.00000       0.00000       0.00000       0.00000
   9  25 4063.0872    1.4128  7.3776 10.8143 -0.0063  0.1349   0.0206   0.3747    0.0558   0.0000   476.6908       33.8848       83.8257      0.588977      -35.4260      -48.4868       29.2559       14.2633     -0.426241      -17.7153       1.07662       2.20384      0.122958     -0.486815    -0.0525694    -0.0193824     0.0107220   0.000378235       0.00000       0.00000       0.00000       0.00000       0.00000       0.00000       0.00000       0.00000       0.00000       0.00000       0.00000       0.00000       0.00000       0.00000       0.00000       0.00000       0.00000       0.00000       22.9987       28.1511       28.2383       26.1185       23.3618       17.6983       13.6619       9.36377       6.11092       3.63502       2.03142       1.02948      0.466615      0.187911     0.0674620     0.0203236    0.00511271   0.000777110       0.00000       0.00000       0.00000       0.00000       0.00000       0.00000       0.00000       0.00000       0.00000       0.00000       0.00000       0.00000       0.00000       0.00000       0.00000       0.00000       0.00000       0.00000
   9  26 4202.6731    1.1885  9.7402 10.4656 -0.0035  0.1645   0.0164   0.4623    0.0505   0.0000   403.7729      -29.0363       53.1372      -8.41798      -18.4836      -8.65764       41.6314      -28.9162      -5.13333       12.1354       5.20373      -1.13708      -1.11307     -0.212325      0.116423  -0.000729482   -0.00560680   0.000908794       0.00000       0.00000       0.00000       0.00000       0.00000       0.00000       0.00000       0.00000       0.00000       0.00000       0.00000       0.00000       0.00000       0.00000       0.00000       0.00000       0.00000       0.00000       27.6325       34.8195       35.3946       32.4393       28.3725       21.7107       16.8120       11.0493       7.56462       4.57161       2.50186       1.27722      0.577133      0.242600     0.0857984     0.0250697    0.00636086   0.000971982       0.00000       0.00000       0.00000       0.00000       0.00000       0.00000       0.00000       0.00000       0.00000       0.00000       0.00000       0.00000       0.00000       0.00000       0.00000       0.00000       0.00000       0.00000
   9  27 4343.0665    0.9557 10.8635 10.4434 -0.0083  0.2085   0.0157   0.5796    0.0466   0.0000   448.4424      -49.3175       79.3393       22.4081       41.1562      -14.3960      -27.8080       9.46593      -2.32235      -8.60079     -0.237584      0.969590       1.42846     -0.185288    -0.0604922    -0.0646648  -0.000472466    0.00109682       0.00000       0.00000       0.00000       0.00000       0.00000       0.00000       0.00000       0.00000       0.00000       0.00000       0.00000       0.00000       0.00000       0.00000       0.00000       0.00000       0.00000       0.00000       33.9477       43.2480       44.6115       39.6096       36.0157       27.0912       21.3983       14.4370       9.52183       5.86054       3.21954       1.65758      0.763001      0.316877      0.110416     0.0333429    0.00838878    0.00122751       0.00000       0.00000       0.00000       0.00000       0.00000       0.00000       0.00000       0.00000       0.00000       0.00000       0.00000       0.00000       0.00000       0.00000       0.00000       0.00000       0.00000       0.00000
  10   9 1879.9400    0.4583  0.3732  9.4505 -0.0116  0.0262   0.0214   0.0470    0.0660   0.0000   434.4979      -2.25056       13.7728      -3.91120      0.124620      -1.86862       1.01490      -2.81083       1.95538      0.999824      0.243520     -0.282642     -0.116352    0.00964841    -0.0195437    0.00678731    0.00309735  -9.08097e-05   5.03495e-05   5.64323e-05       0.00000       0.00000       0.00000       0.00000       0.00000       0.00000       0.00000       0.00000       0.00000       0.00000       0.00000       0.00000       0.00000       0.00000       0.00000       0.00000       4.22852       4.38172       4.64161       4.91477       3.96413       3.21669       2.64741       1.77867       1.11958      0.874709      0.496061      0.252254      0.129021     0.0617060     0.0278840    0.00995656    0.00284853   0.000810962   0.000186105   3.26373e-05       0.00000       0.00000       0.00000       0.00000       0.00000       0.00000       0.00000       0.00000       0.00000       0.00000       0.00000       0.00000       0.00000       0.00000       0.00000       0.00000
  10  10 2021.4828    0.6110  0.4676  9.8897  0.0018  0.0279   0.0261   0.0573    0.0786   0.0000   441.1334     -0.663553       12.9276      -3.20320      -3.73723      -2.27400      0.247852       1.61683      -3.97734       1.77685      0.390404     -0.186269     0.0272511     0.0483150     0.0127141    0.00884313    0.00257394   1.35079e-05   0.000338585   3.87140e-05       0.00000       0.00000       0.00000       0.00000       0.00000       0.00000       0.00000       0.00000       0.00000       0.00000       0.00000       0.00000       0.00000       0.00000       0.00000       0.00000       5.15603       6.01974       5.59718       5.00894       4.84932       3.95212       2.82613       1.99960       1.40579      0.917148      0.471527      0.259987      0.124600     0.0487837     0.0209236    0.00858157    0.00272045   0.000820124   0.000173253   2.82292e-05       0.00000       0.00000       0.00000       0.00000       0.00000       0.00000       0.00000       0.00000       0.00000       0.00000       0.00000       0.00000       0.00000       0.00000       0.00000       0.00000
  10  11 2162.9394    0.8874  0.6209 10.0297 -0.0001  0.0267   0.0330   0.0645    0.1217   0.0000   434.4290      -9.31490       1.58782      0.126137       2.32835      -1.40680      -7.73981      -1.22888     -0.865222       1.75074     -0.139728     -0.300242    -0.0718278     0.0873078    0.00628573   -0.00430775   -0.00255210   0.000898300  -3.61550e-05  -3.72953e-05       0.00000       0.00000       0.00000       0.00000       0.00000       0.00000       0.00000       0.00000       0.00000       0.00000       0.00000       0.00000       0.00000       0.00000       0.00000       0.00000       3.83839       4.71703       4.70126       4.38448       3.98819       3.20740       2.65340       1.72816       1.27342      0.767576      0.454694      0.262017      0.118188     0.0645657     0.0226051     0.0101250    0.00339237   0.000899625   0.000228549   3.51066e-05       0.00000       0.00000       0.00000       0.00000       0.00000       0.00000       0.00000       0.00000       0.00000       0.00000       0.00000       0.00000       0.00000       0.00000       0.00000       0.00000
  10  12 2302.7752    1.2654  0.7905 10.2281  0.0073  0.0299   0.0383   0.0692    0.1759   0.0000   434.6543       1.16601       2.74436       9.66198    -0.0375637       1.87582      -5.95026      -1.56004       3.15498      0.309452     -0.524425      0.194359     -0.147949    -0.0271094     0.0148710   -0.00330801    0.00351919  -0.000644536  -0.000213789   6.10918e-05       0.00000       0.00000       0.00000       0.00000       0.00000       0.00000       0.00000       0.00000       0.00000       0.00000       0.00000       0.00000       0.00000       0.00000       0.00000       0.00000       4.92600       5.79713       5.54112       4.64867       4.50232       3.94471       3.28902       2.40794       1.54094      0.897581      0.503063      0.265203      0.138368     0.0610293     0.0272745    0.00991811    0.00347917    0.00101465   0.000234439   3.51439e-05       0.00000       0.00000       0.00000       0.00000       0.00000       0.00000       0.00000       0.00000       0.00000       0.00000       0.00000       0.00000       0.00000       0.00000       0.00000       0.00000
  10  13 2440.7687    1.6532  0.8856 10.8091 -0.0063  0.0325   0.0459   0.0691    0.1572   0.0000   436.9456       3.56921       12.9178       1.47123      -2.83160      -2.70667      -5.44273     -0.600033    -0.0880137     -0.700775      0.349995      0.166757     -0.131176      0.152055    -0.0196138    0.00208365   -0.00163151  -0.000504755   0.000325243  -3.55269e-05       0.00000       0.00000       0.00000       0.00000       0.00000       0.00000       0.00000       0.00000       0.00000       0.00000       0.00000       0.00000       0.00000       0.00000       0.00000       0.00000       5.04994       6.36197       5.68561       5.23205       5.20966       4.25560       3.46884       2.39508       1.66363       1.00729      0.584296      0.320562      0.150334     0.0736009     0.0280175     0.0116341    0.00386721    0.00113119   0.000297377   4.55484e-05       0.00000       0.00000       0.00000       0.00000       0.00000       0.00000       0.00000       0.00000       0.00000       0.00000       0.00000       0.00000       0.00000       0.00000       0.00000       0.00000
  10  14 2578.6574    2.1302  0.9525 11.3846  0.0079  0.0328   0.0593   0.0784    0.1323   0.0000   439.6325       2.36347     -0.325544       5.58500       7.59792       2.82409      -9.29133      -2.27433      0.947952       2.74566      -1.05620      0.246234     0.0614728    -0.0387298     0.0270178    0.00104239   -0.00160296    0.00188277  -4.38399e-05  -2.94775e-05       0.00000       0.00000       0.00000       0.00000       0.00000       0.00000       0.00000       0.00000       0.00000       0.00000       0.00000       0.00000       0.00000       0.00000       0.00000       0.00000       5.44897       6.68103       6.71558       6.60437       5.63731       3.89021       3.32409       2.33735       1.54839      0.888835      0.545479      0.312888      0.172135     0.0781345     0.0319560     0.0110860    0.00368425    0.00103700   0.000276769   4.22989e-05       0.00000       0.00000       0.00000       0.00000       0.00000       0.00000       0.00000       0.00000       0.00000       0.00000       0.00000       0.00000       0.00000       0.00000       0.00000       0.00000
  10  15 2717.0086    2.7678  0.7600 11.9060 -0.0056  0.0274   0.0825   0.0659    0.1323   0.0000   438.8368      0.690141       14.8211      -10.3828       6.31203       3.26482      -1.69964      -2.90695     -0.570747      0.632757     0.0593664     0.0719425   -0.00667024      0.114983    -0.0113297    0.00596517   -0.00692729  -0.000978689   0.000249197   2.32273e-05       0.00000       0.00000       0.00000       0.00000       0.00000       0.00000       0.00000       0.00000       0.00000       0.00000       0.00000       0.00000       0.00000       0.00000       0.00000       0.00000       4.60251       5.53087       5.28499       4.87835       4.42127       3.62227       2.95605       2.19159       1.38841      0.832861      0.476673      0.253362      0.131609     0.0627723     0.0257987    0.00903138    0.00320169   0.000963516   0.000228458   3.58940e-05       0.00000       0.00000       0.00000       0.00000       0.00000       0.00000       0.00000       0.00000       0.00000       0.00000       0.00000       0.00000       0.00000       0.00000       0.00000       0.00000
  10  16 2855.6942    3.3438  0.8257 12.1075 -0.0007  0.0279   0.0920   0.0662    0.1367   0.0000   447.5986      -4.02233       9.26461      -4.73429       2.33445      -4.17652     -0.605010      0.703723      -1.48689     -0.353211      0.115693      0.108046     0.0639640   -0.00639240     0.0445630    -0.0144220   -0.00161819    0.00212856  -0.000144218  -1.46938e-05       0.00000       0.00000       0.00000       0.00000       0.00000       0.00000       0.00000       0.00000       0.00000       0.00000       0.00000       0.00000       0.00000       0.00000       0.00000       0.00000       4.51969       5.86184       5.76671       5.04950       4.44883       3.80141       2.85628       2.13832       1.34454      0.816161      0.476379      0.244185      0.130450     0.0588264     0.0270998    0.00973025    0.00355139    0.00106991   0.000230598   3.81623e-05       0.00000       0.00000       0.00000       0.00000       0.00000       0.00000       0.00000       0.00000       0.00000       0.00000       0.00000       0.00000       0.00000       0.00000       0.00000       0.00000
  10  17 2994.4853    3.9202  0.8950 12.5250 -0.0061  0.0314   0.1053   0.0677    0.1441   0.0000   433.5585     0.0721786       16.8869      -8.04363       1.74663      -1.17265       3.43026      -3.55289      -4.10164      0.580477      0.169966     -0.338662      0.228928    -0.0144501     0.0127841   -0.00325987   -0.00364385  -1.15956e-05   0.000145637  -5.69197e-05       0.00000       0.00000       0.00000       0.00000       0.00000       0.00000       0.00000       0.00000       0.00000       0.00000       0.00000       0.00000       0.00000       0.00000       0.00000       0.00000       4.36299       6.07861       5.54035       5.45313       4.76058       3.90351       2.93817       2.21152       1.46480      0.896421      0.551531      0.283938      0.158515     0.0676615     0.0313153     0.0106070    0.00408090    0.00118011   0.000280581   5.04247e-05       0.00000       0.00000       0.00000       0.00000       0.00000       0.00000       0.00000       0.00000       0.00000       0.00000       0.00000       0.00000       0.00000       0.00000       0.00000       0.00000
  10  18 3132.9114    4.3245  0.8035 12.8749 -0.0060  0.0313   0.1352   0.0719    0.1394   0.0000   430.7703       2.95890       17.7635      -7.58504       2.48636       4.47828       4.25731     -0.652781      -2.88120     -0.820767     -0.730953     -0.280117    -0.0794133     0.0903224     0.0519361    0.00222176   -0.00332252  -0.000100830  -3.48321e-06  -9.32149e-06       0.00000       0.00000       0.00000       0.00000       0.00000       0.00000       0.00000       0.00000       0.00000       0.00000       0.00000       0.00000       0.00000       0.00000       0.00000       0.00000       5.50755       6.07203       5.24134       5.91647       5.86692       4.36290       2.82177       1.89668       1.59016       1.13298      0.689089      0.355429      0.172582     0.0628286     0.0279440    0.00897466    0.00321233   0.000935672   0.000237479   3.88893e-05       0.00000       0.00000       0.00000       0.00000       0.00000       0.00000       0.00000       0.00000       0.00000       0.00000       0.00000       0.00000       0.00000       0.00000       0.00000       0.00000
  10  19 3271.3700    4.0399  1.2463 12.6441 -0.0048  0.0350   0.0985   0.0900    0.1550   0.0000   437.9032       18.2546       22.9907      -3.18126      -2.22075      -8.17616      -4.66445      -3.56211       3.10681      -1.24750    -0.0752228      0.419677     -0.395341    -0.0127225     0.0644564   -0.00159523  -0.000541219   6.63736e-05   0.000186665   4.10945e-05       0.00000       0.00000       0.00000       0.00000       0.00000       0.00000       0.00000       0.00000       0.00000       0.00000       0.00000       0.00000       0.00000       0.00000       0.00000       0.00000       5.91783       7.21112       7.44133       6.72484       5.93783       4.72692       3.60934       2.44083       1.67422       1.09437      0.635500      0.333869      0.174395     0.0754620     0.0356911     0.0130247    0.00439164    0.00124678   0.000292030   4.36126e-05       0.00000       0.00000       0.00000       0.00000       0.00000       0.00000       0.00000       0.00000       0.00000       0.00000       0.00000       0.00000       0.00000       0.00000       0.00000       0.00000
  10  20 3410.0286    3.4010  1.9840 12.2758  0.0008  0.0465   0.0668   0.1203    0.0950   0.0000   442.2748       1.62026       11.0159      -1.62828       6.55556      -11.7822      -10.2648      -2.44211       5.58312    -0.0218842     -0.458943     -0.418979     -0.304005      0.119437    -0.0106048    0.00446293    0.00833888   0.000865247   0.000474877  -4.44412e-05       0.00000       0.00000       0.00000       0.00000       0.00000       0.00000       0.00000       0.00000       0.00000       0.00000       0.00000       0.00000       0.00000       0.00000       0.00000       0.00000       7.02670       8.93023       8.59144       8.44835       7.48406       6.23409       4.45835       3.30990       2.27073       1.46239      0.850960      0.485475      0.225579      0.112538     0.0426880     0.0181375    0.00607475    0.00183169   0.000409555   7.00660e-05       0.00000       0.00000       0.00000       0.00000       0.00000       0.00000       0.00000       0.00000       0.00000       0.00000       0.00000       0.00000       0.00000       0.00000       0.00000       0.00000
  10  21 3549.1217    2.7668  2.7024 12.1404 -0.0044  0.0589   0.0501   0.1556    0.0713   0.0000   432.1726      0.311028       12.0475      -11.5708       5.89875      -14.9616      -3.69059     -0.821569      -4.50491      -1.64045       1.57711      0.778642     -0.395810     0.0986867     0.0283720    -0.0310274     0.0139236    0.00307213  -0.000884116  -9.27599e-06       0.00000       0.00000       0.00000       0.00000       0.00000       0.00000       0.00000       0.00000       0.00000       0.00000       0.00000       0.00000       0.00000       0.00000       0.00000       0.00000       9.12435       11.9569       11.6022       10.7801       9.54950       7.70996       6.24466       4.33525       2.96816       1.81889       1.08756      0.585104      0.298341      0.142450     0.0607411     0.0235457    0.00799668    0.00225315   0.000560087   8.65735e-05       0.00000       0.00000       0.00000       0.00000       0.00000       0.00000       0.00000       0.00000       0.00000       0.00000       0.00000       0.00000       0.00000       0.00000       0.00000       0.00000
  10  22 3688.2931    2.2972  3.7943 11.6216 -0.0019  0.0733   0.0370   0.1951    0.0635   0.0000   440.1086       18.0278       20.3147      -23.3481      0.739013       9.85490      -8.05205      -8.93190       2.90208       5.22681     -0.778693     -0.240987      0.424061     -0.131808     0.0531705     0.0315089   -0.00166307   -0.00201402  -0.000395929  -0.000131532       0.00000       0.00000       0.00000       0.00000       0.00000       0.00000       0.00000       0.00000       0.00000       0.00000       0.00000       0.00000       0.00000       0.00000       0.00000       0.00000       11.1004       14.4085       14.3971       13.7398       12.0193       9.43633       7.46368       5.04397       3.72921       2.18887       1.33621      0.756269      0.381319      0.179926     0.0737493     0.0297138     0.0102332    0.00272535   0.000702227   0.000107112       0.00000       0.00000       0.00000       0.00000       0.00000       0.00000       0.00000       0.00000       0.00000       0.00000       0.00000       0.00000       0.00000       0.00000       0.00000       0.00000
  10  23 3827.6970    1.8804  4.9264 11.3204 -0.0050  0.0903   0.0293   0.2396    0.0605   0.0000   427.6180       28.8632       21.1221      -20.1581       40.7954      -11.4367      -15.0969       4.14189       2.43508      -5.44352     -0.426385      0.482262      0.889372      0.351831     -0.154170    -0.0576047    0.00683000    0.00376328    0.00221001   0.000158377       0.00000       0.00000       0.00000       0.00000       0.00000       0.00000       0.00000       0.00000       0.00000       0.00000       0.00000       0.00000       0.00000       0.00000       0.00000       0.00000       13.4623       17.1258       17.0907       16.5135       14.3547       11.9248       9.24433       6.60134       4.57138       2.91482       1.78286      0.950761      0.512219      0.227679      0.104082     0.0377850     0.0132394    0.00365833   0.000849473   0.000134680       0.00000       0.00000       0.00000       0.00000       0.00000       0.00000       0.00000       0.00000       0.00000       0.00000       0.00000       0.00000       0.00000       0.00000       0.00000       0.00000
  10  24 3967.5680    1.6282  6.8313 10.8477  0.0036  0.1117   0.0222   0.3111    0.0560   0.0000   415.3497      -2.02696      -2.95831       28.1098       23.1045      -17.9052      -4.83873      -8.96185      0.914415     -0.361498      -1.99375      -1.25820       1.13451      0.335783    0.00619060     0.0539808    -0.0148544    0.00557258   0.000621745  -4.35475e-05       0.00000       0.00000       0.00000       0.00000       0.00000       0.00000       0.00000       0.00000       0.00000       0.00000       0.00000       0.00000       0.00000       0.00000       0.00000       0.00000       16.9255       20.8294       21.2416       20.4025       17.9518       14.6835       11.2693       8.35520       5.68883       3.65418       2.22271       1.23318      0.641477      0.301231      0.128167     0.0481557     0.0163266    0.00459264    0.00101844   0.000159218       0.00000       0.00000       0.00000       0.00000       0.00000       0.00000       0.00000       0.00000       0.00000       0.00000       0.00000       0.00000       0.00000       0.00000       0.00000       0.00000
  10  25 4107.6217    1.3604  8.0557 10.5916 -0.0024  0.1304   0.0183   0.3573    0.0513   0.0000   423.2844       53.2526      -11.6393      -24.1788       2.66200      -6.68180      -30.1333      -11.3750      0.102057      0.152878       1.15299      -1.26877     -0.607410      0.360702    -0.0254609     0.0203717    0.00512702   -0.00845096    0.00261027   9.32262e-05       0.00000       0.00000       0.00000       0.00000       0.00000       0.00000       0.00000       0.00000       0.00000       0.00000       0.00000       0.00000       0.00000       0.00000       0.00000       0.00000       18.9010       23.7696       24.5978       23.0914       20.7740       16.8296       13.5404       9.79008       6.75140       4.19081       2.51127       1.41378      0.734875      0.344413      0.148182     0.0568592     0.0193348    0.00545794    0.00128936   0.000190241       0.00000       0.00000       0.00000       0.00000       0.00000       0.00000       0.00000       0.00000       0.00000       0.00000       0.00000       0.00000       0.00000       0.00000       0.00000       0.00000
  10  27 4387.9346    0.9313 11.6122 10.2253 -0.0072  0.2060   0.0144   0.5549    0.0452   0.0000   418.8127       6.93959       75.0328       56.2654       8.07922      -20.8437       5.00395       8.62274       15.2992      -4.33945       2.76602       3.77162      -1.01084     -0.279329      0.407474     0.0253586     -0.111748  -0.000431093    0.00399909  -0.000159347       0.00000       0.00000       0.00000       0.00000       0.00000       0.00000       0.00000       0.00000       0.00000       0.00000       0.00000       0.00000       0.00000       0.00000       0.00000       0.00000       30.6807       38.3982       40.0458       37.9831       33.4833       26.8752       21.6851       15.2684       10.6823       6.90177       4.22719       2.33574       1.21028      0.587193      0.250547     0.0954830     0.0317111    0.00871090    0.00202832   0.000297683       0.00000       0.00000       0.00000       0.00000       0.00000       0.00000       0.00000       0.00000       0.00000       0.00000       0.00000       0.00000       0.00000       0.00000       0.00000       0.00000
  10  28 4528.4486    0.7516 12.5522 10.1510 -0.0054  0.2466   0.0135   0.6620    0.0427   0.0000   438.1415       28.3760      -4.81348      -53.5886       6.83141       10.4310      -20.5314      -17.9307      -23.7402       12.7402       4.55896       1.53711       2.44293     -0.257234     -0.451500     0.0327140     0.0283503    0.00773950    0.00345420  -4.36435e-05       0.00000       0.00000       0.00000       0.00000       0.00000       0.00000       0.00000       0.00000       0.00000       0.00000       0.00000       0.00000       0.00000       0.00000       0.00000       0.00000       37.2266       46.3028       48.4723       45.4411       40.7138       32.7546       26.5471       18.9443       13.4783       8.24687       5.13194       2.95768       1.53698      0.751184      0.309109      0.117990     0.0389829     0.0104072    0.00247372   0.000352413       0.00000       0.00000       0.00000       0.00000       0.00000       0.00000       0.00000       0.00000       0.00000       0.00000       0.00000       0.00000       0.00000       0.00000       0.00000       0.00000
  11   9 1915.4049    0.4875  0.4156  9.7622 -0.0089  0.0254   0.0212   0.0531    0.0619   0.0000   438.7784       1.59633       6.06534      -5.82531       1.19417       3.51022     -0.979869     -0.563244       1.46627     -0.547557      0.157208      0.169496    0.00599294   -0.00606610    -0.0463481   -0.00371894    -0.0138258    0.00221707   0.000848937   0.000230458   2.37869e-05   5.72779e-07       0.00000       0.00000       0.00000       0.00000       0.00000       0.00000       0.00000       0.00000       0.00000       0.00000       0.00000       0.00000       0.00000       0.00000       4.18246       4.46674       4.05166       4.48896       4.22709       3.35216       2.50804       2.17378       1.67773      0.962781      0.549193      0.351834      0.205579      0.106822     0.0482649     0.0178057    0.00652331    0.00233843   0.000727188   0.000196143   4.26192e-05   7.18419e-06       0.00000       0.00000       0.00000       0.00000       0.00000       0.00000       0.00000       0.00000       0.00000       0.00000       0.00000       0.00000       0.00000       0.00000
  11  10 2057.9148    0.6774  0.6030  9.7962 -0.0160  0.0288   0.0237   0.0617    0.0869   0.0000   428.3231      -6.83788     0.0604508      0.189478       1.71809      -3.39696       2.15457      0.577098       2.96524      0.484135      0.734284     0.0346428     0.0432219    -0.0827734    -0.0210686     0.0118705   -0.00489821  -0.000705009   0.000975318  -0.000162193   5.23238e-05   1.79945e-05       0.00000       0.00000       0.00000       0.00000       0.00000       0.00000       0.00000       0.00000       0.00000       0.00000       0.00000       0.00000       0.00000       0.00000       3.71745       5.11264       4.73428       4.49381       4.06351       3.67028       2.66676       2.22278       1.39495      0.997927      0.596332      0.355098      0.175558      0.101586     0.0403329     0.0216138    0.00737317    0.00298400   0.000942235   0.000302667   5.70838e-05   1.07795e-05       0.00000       0.00000       0.00000       0.00000       0.00000       0.00000       0.00000       0.00000       0.00000       0.00000       0.00000       0.00000       0.00000       0.00000
  11  11 2199.7788    0.9578  0.7118 10.2521  0.0030  0.0316   0.0287   0.0599    0.1150   0.0000   432.7485       3.90355       9.39643      -3.18234       1.42457      -1.79193      -6.83174      0.722710     -0.742084     -0.915683     0.0592962      0.156535     0.0320595    -0.0644121     0.0359092  -0.000783076    0.00981505    0.00289360   0.000303956  -0.000579400  -5.87937e-05   5.15007e-06       0.00000       0.00000       0.00000       0.00000       0.00000       0.00000       0.00000       0.00000       0.00000       0.00000       0.00000       0.00000       0.00000       0.00000       3.65613       5.38665       5.17345       5.32119       4.58687       3.66330       3.31409       2.08651       1.77449      0.941670      0.751942      0.393134      0.225205      0.118720     0.0597171     0.0269433     0.0105073    0.00382785    0.00138272   0.000297987   8.65806e-05   1.28276e-05       0.00000       0.00000       0.00000       0.00000       0.00000       0.00000       0.00000       0.00000       0.00000       0.00000       0.00000       0.00000       0.00000       0.00000
  11  12 2340.0220    1.2469  0.8573 10.8171 -0.0069  0.0294   0.0398   0.0775    0.1620   0.0000   422.1198      -2.76752       14.4683       19.8020       3.11465      -2.00818      -1.17425      0.678672      0.724903      0.146736      0.131449      0.304764    -0.0382475   -0.00649931      0.118780   -0.00465904   0.000221169   0.000935037    0.00147940  -0.000509642  -9.47251e-05  -8.01524e-06       0.00000       0.00000       0.00000       0.00000       0.00000       0.00000       0.00000       0.00000       0.00000       0.00000       0.00000       0.00000       0.00000       0.00000       4.46848       5.36524       5.13280       5.00813       4.41331       3.87317       3.12443       2.32646       1.65207       1.06294      0.660904      0.383833      0.206096      0.105424     0.0512250     0.0217824    0.00857490    0.00313129   0.000995691   0.000260285   5.78622e-05   9.30748e-06       0.00000       0.00000       0.00000       0.00000       0.00000       0.00000       0.00000       0.00000       0.00000       0.00000       0.00000       0.00000       0.00000       0.00000
  11  13 2478.4878    1.6707  1.0141 11.2125 -0.0171  0.0342   0.0460   0.0845    0.2002   0.0000   444.4486      -1.57795       13.1792     -0.893421      -5.13777      -1.88711      -3.02511      -2.94597       1.00449     -0.593039      -1.00162    -0.0692582    -0.0908426    -0.0326279    -0.0706539    -0.0389333    0.00748136    0.00666829   -0.00156933   0.000112724   0.000114783  -2.41169e-05       0.00000       0.00000       0.00000       0.00000       0.00000       0.00000       0.00000       0.00000       0.00000       0.00000       0.00000       0.00000       0.00000       0.00000       4.74297       6.39057       6.80376       5.85405       5.65853       4.15858       3.56166       2.57900       1.69276       1.20109      0.742285      0.421196      0.238421      0.125924     0.0587541     0.0284811     0.0111561    0.00394976    0.00125856   0.000381537   8.65176e-05   1.10392e-05       0.00000       0.00000       0.00000       0.00000       0.00000       0.00000       0.00000       0.00000       0.00000       0.00000       0.00000       0.00000       0.00000       0.00000
  11  14 2616.9690    2.1315  0.8251 12.0544 -0.0079  0.0331   0.0629   0.0759    0.1188   0.0000   432.7727       2.47410       19.9342      -10.3073       1.27776      -5.44204      0.639372       3.13328     -0.501750     -0.697531     -0.282574      0.143270      0.204445    -0.0246632    -0.0455644    -0.0463373   0.000492527    0.00381539   0.000233925  -0.000365557  -0.000113213   5.26872e-06       0.00000       0.00000       0.00000       0.00000       0.00000       0.00000       0.00000       0.00000       0.00000       0.00000       0.00000       0.00000       0.00000       0.00000       3.84655       5.40769       5.00721       5.47327       4.43885       3.88914       3.15213       2.15090       1.61351       1.07233      0.740774      0.412559      0.238878      0.116564     0.0612447     0.0264673     0.0112317    0.00378409    0.00121915   0.000306927   7.65209e-05   1.34774e-05       0.00000       0.00000       0.00000       0.00000       0.00000       0.00000       0.00000       0.00000       0.00000       0.00000       0.00000       0.00000       0.00000       0.00000
  11  15 2756.1609    2.7959  0.8055 12.2938 -0.0074  0.0319   0.0820   0.0661    0.1167   0.0000   439.2834      -6.95234       11.4371      -1.15480      -7.37031       1.91546       3.55302       3.31401      -2.69056       1.79857      0.942649     -0.273865     0.0941435      0.212978     0.0339216    0.00988513    0.00263533   -0.00452291  -0.000102662   0.000163189   6.21004e-05   5.26926e-07       0.00000       0.00000       0.00000       0.00000       0.00000       0.00000       0.00000       0.00000       0.00000       0.00000       0.00000       0.00000       0.00000       0.00000       3.68732       5.35499       5.37997       4.85769       4.75089       3.73352       3.06453       2.43444       1.70107       1.04184      0.725481      0.347000      0.244450      0.125436     0.0498858     0.0281341     0.0102877    0.00336179    0.00133320   0.000353517   8.27160e-05   1.20675e-05       0.00000       0.00000       0.00000       0.00000       0.00000       0.00000       0.00000       0.00000       0.00000       0.00000       0.00000       0.00000       0.00000       0.00000
  11  16 2895.4297    3.6619  0.7421 12.6243 -0.0065  0.0273   0.1044   0.0627    0.1258   0.0000   441.4341      -2.48043       6.71524      -3.46552       2.05772      -3.54843      0.658690      -4.40394      -2.51505     -0.145172     0.0199974     -0.315393     0.0300114     0.0260721   -0.00963257     0.0134043     0.0123723    0.00263171  -0.000651883   0.000135949   2.05058e-05   3.54597e-06       0.00000       0.00000       0.00000       0.00000       0.00000       0.00000       0.00000       0.00000       0.00000       0.00000       0.00000       0.00000       0.00000       0.00000       3.63847       5.05272       4.41750       4.54319       3.91899       3.48289       2.74119       2.18106       1.53892      0.928511      0.598948      0.317390      0.206298     0.0857407     0.0528241     0.0163237    0.00917023    0.00254528    0.00102456   0.000255906   6.19365e-05   1.09725e-05       0.00000       0.00000       0.00000       0.00000       0.00000       0.00000       0.00000       0.00000       0.00000       0.00000       0.00000       0.00000       0.00000       0.00000
  11  17 3034.5152    3.9948  1.1162 12.5417  0.0026  0.0303   0.0961   0.0870    0.1580   0.0000   441.7590     0.0936181       8.85225      -2.89019     -0.264065      -1.43059     -0.425366      0.627638      -2.35964      0.816365    -0.0899039     -0.260333     0.0269324     0.0502040    -0.0180760     0.0356062     0.0106616    0.00552981   -0.00200008  -0.000161090  -2.08925e-05   1.26681e-05       0.00000       0.00000       0.00000       0.00000       0.00000       0.00000       0.00000       0.00000       0.00000       0.00000       0.00000       0.00000       0.00000       0.00000       4.45816       5.56207       5.62092       5.67020       4.91403       3.92171       3.10471       2.21885       1.59100       1.07246      0.667893      0.393550      0.227760      0.108124     0.0560856     0.0220610    0.00999038    0.00331962    0.00107180   0.000286853   6.64121e-05   1.02913e-05       0.00000       0.00000       0.00000       0.00000       0.00000       0.00000       0.00000       0.00000       0.00000       0.00000       0.00000       0.00000       0.00000       0.00000
  11  18 3173.4651    4.2441  1.0491 12.6711 -0.0048  0.0315   0.1040   0.0726    0.1702   0.0000   443.4098      -1.87968       10.0450       1.38034       4.19129      -3.15235       1.31369     -0.958607      0.391267     -0.157465      0.215461      0.390809     -0.224548    -0.0478166    -0.0149746   -0.00858361    -0.0221472    0.00334432   0.000173328   0.000120088  -2.83679e-05   4.59758e-06       0.00000       0.00000       0.00000       0.00000       0.00000       0.00000       0.00000       0.00000       0.00000       0.00000       0.00000       0.00000       0.00000       0.00000       4.54645       5.43732       5.23596       5.19879       5.02701       4.00267       3.22541       2.25719       1.61914       1.17062      0.742689      0.446466      0.241927      0.115286     0.0589110     0.0232458     0.0101370    0.00336520    0.00104990   0.000300572   6.88460e-05   1.00486e-05       0.00000       0.00000       0.00000       0.00000       0.00000       0.00000       0.00000       0.00000       0.00000       0.00000       0.00000       0.00000       0.00000       0.00000
  11  19 3312.4154    3.8642  1.3651 12.6445 -0.0054  0.0360   0.0851   0.0902    0.1331   0.0000   435.9430       2.64673       3.02426      -5.05930      -6.89068      -6.88218      -4.03024      -5.63468       3.05918      0.979070   -0.00298008      0.301864      0.188745     -0.105668    0.00296915    -0.0358176     0.0179263    0.00266530   -0.00131916  -0.000244507   9.03968e-05   3.31100e-06       0.00000       0.00000       0.00000       0.00000       0.00000       0.00000       0.00000       0.00000       0.00000       0.00000       0.00000       0.00000       0.00000       0.00000       5.12325       6.28509       5.97529       6.19199       5.61208       4.69546       3.51103       2.74321       1.88895       1.32258      0.821039      0.496277      0.275395      0.139180     0.0659141     0.0279741     0.0111859    0.00395968    0.00125726   0.000361866   7.65275e-05   1.28034e-05       0.00000       0.00000       0.00000       0.00000       0.00000       0.00000       0.00000       0.00000       0.00000       0.00000       0.00000       0.00000       0.00000       0.00000
  11  20 3451.6432    3.2404  2.1466 12.1565 -0.0019  0.0459   0.0584   0.1179    0.0908   0.0000   441.5205      -2.66635       5.68978      -7.22685       26.5390      -3.29623      -6.42451    -0.0473522       1.36764      0.560385       1.33857      0.383687     -0.230195    -0.0330002   -0.00261883     0.0504338    -0.0110257   -0.00563964  -0.000706926   0.000199392   0.000152445   1.77325e-05       0.00000       0.00000       0.00000       0.00000       0.00000       0.00000       0.00000       0.00000       0.00000       0.00000       0.00000       0.00000       0.00000       0.00000       6.42536       7.98185       7.92732       7.78421       7.10561       6.03962       4.65603       3.44796       2.45362       1.64488       1.09126      0.637687      0.333639      0.168834     0.0848401     0.0354463     0.0143312    0.00524145    0.00172731   0.000468937   0.000103068   1.59349e-05       0.00000       0.00000       0.00000       0.00000       0.00000       0.00000       0.00000       0.00000       0.00000       0.00000       0.00000       0.00000       0.00000       0.00000
  11  21 3591.1789    2.5918  3.0402 11.9707 -0.0071  0.0573   0.0423   0.1615    0.0644   0.0000   443.3577       20.7401       3.42145      -6.05997      -4.12866       4.96820      -13.1448      -2.39083       3.81226       1.02716     0.0796681     -0.441108      0.628193      0.296435     -0.110970    -0.0539872    -0.0276694     0.0117820    0.00195776    0.00140435   0.000102128  -1.82517e-06       0.00000       0.00000       0.00000       0.00000       0.00000       0.00000       0.00000       0.00000       0.00000       0.00000       0.00000       0.00000       0.00000       0.00000       7.86162       10.1040       10.0781       9.49814       8.90909       7.36666       5.96621       4.48996       3.16978       2.10269       1.33003      0.756029      0.433655      0.226260     0.0989402     0.0483830     0.0183698    0.00676807    0.00225262   0.000629134   0.000139582   2.02130e-05       0.00000       0.00000       0.00000       0.00000       0.00000       0.00000       0.00000       0.00000       0.00000       0.00000       0.00000       0.00000       0.00000       0.00000
  11  22 3730.9488    2.1591  4.1665 11.6165 -0.0024  0.0722   0.0327   0.1968    0.0570   0.0000   446.0915       5.47149       17.5475      -15.8659       16.9389      -1.67626      -3.07625       7.16895       9.66149       1.24338      -2.31534      0.584898     -0.788733     -0.406258      0.287541    0.00601237   -0.00127034   -0.00885025    0.00262286   0.000240320   9.61573e-05  -1.41847e-05       0.00000       0.00000       0.00000       0.00000       0.00000       0.00000       0.00000       0.00000       0.00000       0.00000       0.00000       0.00000       0.00000       0.00000       10.2548       12.7210       13.0903       12.4250       10.9027       9.37029       7.76258       5.60383       4.14695       2.62436       1.64442      0.955491      0.541650      0.276852      0.132100     0.0587757     0.0241602    0.00885689    0.00283255   0.000721878   0.000167069   2.42571e-05       0.00000       0.00000       0.00000       0.00000       0.00000       0.00000       0.00000       0.00000       0.00000       0.00000       0.00000       0.00000       0.00000       0.00000
  11  23 3870.7945    1.8523  5.2707 11.2381 -0.0005  0.0870   0.0262   0.2355    0.0560   0.0000   438.5134      -4.27239      -20.7894       23.4241       5.68699      -6.91443     -0.393091       4.42594       2.95331      0.452861      -1.36235      0.428201     -0.498805      0.366668      0.249161    -0.0172865   -0.00387572    -0.0115531    0.00840775  -0.000353796  -0.000170356  -1.88647e-05       0.00000       0.00000       0.00000       0.00000       0.00000       0.00000       0.00000       0.00000       0.00000       0.00000       0.00000       0.00000       0.00000       0.00000       11.9750       15.3442       15.5812       15.3597       13.7099       11.3003       8.90550       6.71142       4.86006       3.09292       2.06750       1.14096      0.690845      0.343158      0.165338     0.0731693     0.0299984     0.0102068    0.00363769   0.000929147   0.000211513   3.12554e-05       0.00000       0.00000       0.00000       0.00000       0.00000       0.00000       0.00000       0.00000       0.00000       0.00000       0.00000       0.00000       0.00000       0.00000
  11  24 4010.5615    1.5925  7.6670 10.8134 -0.0045  0.1164   0.0195   0.3131    0.0523   0.0000   412.5350      -1.54580      -11.4564      -43.9847       5.94199       7.78096      -2.42824      -24.3200      -1.53623      -1.79761       5.86014      -4.67912      0.647274       1.27936      0.534315    -0.0652549    -0.0229228    -0.0199787    0.00569187    0.00173711  -0.000239833  -4.64578e-05       0.00000       0.00000       0.00000       0.00000       0.00000       0.00000       0.00000       0.00000       0.00000       0.00000       0.00000       0.00000       0.00000       0.00000       15.2127       20.4442       20.4471       19.7180       18.1910       14.8047       12.1543       8.86540       6.60724       4.23461       2.78654       1.62766      0.923116      0.475931      0.232366      0.101108     0.0411544     0.0149095    0.00496232    0.00130303   0.000304303   4.34504e-05       0.00000       0.00000       0.00000       0.00000       0.00000       0.00000       0.00000       0.00000       0.00000       0.00000       0.00000       0.00000       0.00000       0.00000
  11  25 4151.2985    1.2497  8.5103 10.7267 -0.0050  0.1401   0.0169   0.3753    0.0456   0.0000   435.7878       8.38459       18.5383       55.9286      -20.7627      -50.7406       13.2979      -15.9493      0.664202       13.0365      -1.25039      -3.01820     -0.538638      0.990969     -0.584864      0.179271    -0.0823064    -0.0205408    0.00638913  -0.000682688  -0.000279812  -5.66495e-05       0.00000       0.00000       0.00000       0.00000       0.00000       0.00000       0.00000       0.00000       0.00000       0.00000       0.00000       0.00000       0.00000       0.00000       18.7499       24.7387       25.0067       24.4937       22.5626       17.8251       14.9063       10.5722       8.26318       5.03863       3.37438       1.93692       1.13439      0.588358      0.277729      0.123228     0.0490110     0.0179203    0.00608454    0.00151481   0.000375969   5.18697e-05       0.00000       0.00000       0.00000       0.00000       0.00000       0.00000       0.00000       0.00000       0.00000       0.00000       0.00000       0.00000       0.00000       0.00000
  11  27 4432.7477    0.9133 13.7476 10.2859 -0.0003  0.2338   0.0129   0.6047    0.0409   0.0000   435.6975      -63.2311       83.2380       30.5523       19.3078      -40.8638      -22.7211      -2.63036       29.8593      -3.36235      -8.06974     -0.982290      0.885828      0.868688     -0.561430    -0.0423301     0.0416542     0.0177514   -0.00800421   -0.00212395    0.00111656   0.000135965       0.00000       0.00000       0.00000       0.00000       0.00000       0.00000       0.00000       0.00000       0.00000       0.00000       0.00000       0.00000       0.00000       0.00000       31.2809       41.6830       42.1698       41.0056       37.1964       30.5091       25.1238       18.3900       13.4005       8.92946       5.68293       3.40020       1.89093       1.00719      0.476229      0.218536     0.0860217     0.0317414     0.0101062    0.00271468   0.000616646   8.87488e-05       0.00000       0.00000       0.00000       0.00000       0.00000       0.00000       0.00000       0.00000       0.00000       0.00000       0.00000       0.00000       0.00000       0.00000
  11  28 4573.6352    0.7474 16.5721 10.2869 -0.0071  0.3106   0.0107   0.8092    0.0336   0.0000   463.1054      -41.1810      -16.8520       18.4634       16.8394      -11.2534       68.5174       7.03612       4.39473       2.59461       1.31020       2.69131      -3.84372     -0.660823      -1.46398      0.294761     -0.143516   -0.00642845    -0.0118327    0.00176866  -0.000252531   7.46367e-05       0.00000       0.00000       0.00000       0.00000       0.00000       0.00000       0.00000       0.00000       0.00000       0.00000       0.00000       0.00000       0.00000       0.00000       43.1314       55.1597       56.7437       54.7349       49.5516       41.4588       33.8184       24.5699       18.2747       12.1109       7.99186       4.83441       2.61920       1.50197      0.654331      0.332226      0.117500     0.0455221     0.0137824    0.00352287   0.000788644   0.000111952       0.00000       0.00000       0.00000       0.00000       0.00000       0.00000       0.00000       0.00000       0.00000       0.00000       0.00000       0.00000       0.00000       0.00000
  12   9 1949.9717    0.5504  0.4394  9.4644 -0.0072  0.0225   0.0211   0.0471    0.0639   0.0000   437.6376      -10.0198       4.90924      -4.37354       1.69281      -6.30065     -0.101785     -0.561819     -0.538936      0.250350     -0.305146    -0.0238731     -0.236118    -0.0568027      0.167998    0.00478495   -0.00487459    0.00755012   -0.00313735   0.000977886  -8.13678e-05   9.14700e-05   1.27852e-05   1.52518e-07       0.00000       0.00000       0.00000       0.00000       0.00000       0.00000       0.00000       0.00000       0.00000       0.00000       0.00000       0.00000       2.82569       3.60438       3.69649       3.62337       3.27007       2.63802       2.12184       1.61772       1.23706      0.854704      0.493421      0.316037      0.193249      0.115501     0.0647893     0.0266362     0.0139228    0.00506358    0.00210291   0.000716300   0.000198870   5.66047e-05   1.19882e-05   1.74439e-06       0.00000       0.00000       0.00000       0.00000       0.00000       0.00000       0.00000       0.00000       0.00000       0.00000       0.00000       0.00000
  12  10 2093.6053    0.7246  0.7013  9.6308 -0.0035  0.0365   0.0214   0.0615    0.0884   0.0000   438.9422       2.30395       9.55552      -7.63970       4.61241      -4.59103      -3.78527       3.37928     -0.126573     -0.583949      0.271022      0.578627     0.0242510     -0.135790     0.0442470     0.0297887    -0.0111487    0.00312419    0.00140612   -0.00106424   0.000227636   8.92774e-05  -1.00477e-05   2.68068e-06       0.00000       0.00000       0.00000       0.00000       0.00000       0.00000       0.00000       0.00000       0.00000       0.00000       0.00000       0.00000       5.58611       7.10931       6.11581       4.47381       4.86537       4.40936       4.93194       3.88264       2.83021       1.85684      0.992718      0.650291      0.279321      0.170269     0.0853463     0.0347885     0.0205733    0.00645656    0.00293929    0.00113822   0.000249985   9.47795e-05   2.24168e-05   2.65222e-06       0.00000       0.00000       0.00000       0.00000       0.00000       0.00000       0.00000       0.00000       0.00000       0.00000       0.00000       0.00000
  12  11 2235.8501    0.9766  0.7203 10.2869 -0.0064  0.0277   0.0283   0.0618    0.0902   0.0000   435.7240     -0.394914       14.3299       1.08440      0.841557      0.486095     -0.376960       1.80539     -0.339636     -0.301593       1.00372     -0.562206    -0.0355067    -0.0460505     0.0243615    -0.0133542    0.00908132    -0.0102811    0.00617690    0.00175448  -0.000138211   3.88202e-05   2.21640e-05   1.92667e-06       0.00000       0.00000       0.00000       0.00000       0.00000       0.00000       0.00000       0.00000       0.00000       0.00000       0.00000       0.00000       3.84225       5.43231       5.33352       5.46073       4.49568       3.74627       2.86048       2.09196       1.51647      0.979447      0.697048      0.393716      0.256281      0.135887     0.0735333     0.0358594     0.0161238    0.00686487    0.00265891   0.000826346   0.000276633   6.27799e-05   1.52222e-05   2.57521e-06       0.00000       0.00000       0.00000       0.00000       0.00000       0.00000       0.00000       0.00000       0.00000       0.00000       0.00000       0.00000
  12  12 2376.2872    1.4316  0.8955 10.5326 -0.0054  0.0296   0.0374   0.0705    0.1695   0.0000   434.8099       2.89397       16.6692       6.23692      -2.77594       1.15260      -5.28613      -1.85006       1.63558      0.677845     -0.421546     0.0825566      0.107486    -0.0547424     -0.104477     0.0842318  -0.000996929   -0.00918929   -0.00156981  -0.000911071  -0.000393589   5.76341e-05   2.91107e-05   9.42412e-07       0.00000       0.00000       0.00000       0.00000       0.00000       0.00000       0.00000       0.00000       0.00000       0.00000       0.00000       0.00000       3.73112       4.83223       4.55683       4.77573       4.54991       3.64561       2.89059       2.24942       1.68103       1.13882      0.796641      0.505938      0.293799      0.169672     0.0905996     0.0396256     0.0204971    0.00711078    0.00286367   0.000982330   0.000305689   7.89764e-05   1.75380e-05   2.60953e-06       0.00000       0.00000       0.00000       0.00000       0.00000       0.00000       0.00000       0.00000       0.00000       0.00000       0.00000       0.00000
  12  13 2515.4427    1.8499  0.9051 11.2974 -0.0163  0.0302   0.0537   0.0777    0.1797   0.0000   436.5880      -5.43574       10.2666      0.307255     -0.387577       3.64935     -0.782688      -4.04791      0.476453     -0.500154     -0.134230      0.874877      0.177840    -0.0273730     0.0907710    -0.0216698    -0.0268636    -0.0189642    0.00311076   -0.00120243   0.000249825   2.77249e-05   1.77702e-05  -1.00914e-06       0.00000       0.00000       0.00000       0.00000       0.00000       0.00000       0.00000       0.00000       0.00000       0.00000       0.00000       0.00000       3.53977       4.96267       4.90300       4.65817       4.30509       3.72342       2.94447       2.30000       1.68012       1.11317      0.752519      0.486384      0.261609      0.150605     0.0766340     0.0387365     0.0175962    0.00731780    0.00270366    0.00103178   0.000311263   8.52767e-05   1.84743e-05   2.78523e-06       0.00000       0.00000       0.00000       0.00000       0.00000       0.00000       0.00000       0.00000       0.00000       0.00000       0.00000       0.00000
  12  14 2654.5989    2.4706  0.8977 11.7714 -0.0141  0.0316   0.0686   0.0725    0.1879   0.0000   436.2572      -4.24475       7.12843       3.44335       7.53218      -10.4066      -5.35952     -0.152135     -0.910818     -0.322223     -0.244718      -1.02669     -0.338536      0.223650      0.140892     0.0580938     0.0306211    0.00511050  -0.000957586   0.000304840   0.000520673  -2.75631e-05   2.04189e-05  -1.23417e-06       0.00000       0.00000       0.00000       0.00000       0.00000       0.00000       0.00000       0.00000       0.00000       0.00000       0.00000       0.00000       3.64652       5.02818       4.71786       4.88462       4.42466       3.98329       3.01637       2.38096       1.70177       1.15621      0.873807      0.503636      0.320022      0.149895     0.0915272     0.0366721     0.0210056    0.00685317    0.00323920   0.000929275   0.000365030   8.55164e-05   1.88857e-05   3.09868e-06       0.00000       0.00000       0.00000       0.00000       0.00000       0.00000       0.00000       0.00000       0.00000       0.00000       0.00000       0.00000
  12  15 2794.4723    2.9822  0.7915 12.2215 -0.0067  0.0253   0.0787   0.0598    0.1423   0.0000   442.6053       6.82554       15.1770      -6.61085      -2.00038    -0.0141997      0.748717    -0.0788604     -0.533358     -0.706934     -0.252192      0.784940     -0.309524     0.0270145     0.0643077     0.0505053    0.00893644   0.000225922  -0.000555031   -0.00241038   8.20020e-05   4.12218e-05  -1.84539e-05  -1.14148e-07       0.00000       0.00000       0.00000       0.00000       0.00000       0.00000       0.00000       0.00000       0.00000       0.00000       0.00000       0.00000       3.25525       4.13562       4.08213       4.06283       3.87128       3.14786       2.58826       1.87085       1.45194       1.01477      0.640153      0.418861      0.244165      0.140762     0.0715772     0.0330262     0.0151906    0.00606917    0.00240788   0.000857063   0.000242906   6.62304e-05   1.50394e-05   2.09191e-06       0.00000       0.00000       0.00000       0.00000       0.00000       0.00000       0.00000       0.00000       0.00000       0.00000       0.00000       0.00000
  12  16 2934.3776    3.6124  0.8228 12.7445 -0.0098  0.0273   0.1023   0.0672    0.1163   0.0000   440.3845   -0.00570093       5.90868      -6.36356      0.529252       1.82183       1.87383       2.26772      0.317873      -1.24915     -0.398287     -0.280142     -0.102097      0.284691      0.155100   -0.00298317   -0.00166275   0.000538921   -0.00100578    0.00112671  -0.000126175  -2.32576e-05  -8.01901e-06   4.63282e-06       0.00000       0.00000       0.00000       0.00000       0.00000       0.00000       0.00000       0.00000       0.00000       0.00000       0.00000       0.00000       3.14874       4.56613       4.23608       4.25767       3.97220       3.13602       2.84150       1.92757       1.56634       1.00629      0.689689      0.439527      0.245184      0.148810     0.0690062     0.0395657     0.0149116    0.00743597    0.00243546   0.000975641   0.000271206   7.04908e-05   1.81013e-05   2.63977e-06       0.00000       0.00000       0.00000       0.00000       0.00000       0.00000       0.00000       0.00000       0.00000       0.00000       0.00000       0.00000
  12  17 3073.8452    4.3103  0.8736 12.9813  0.0030  0.0266   0.1140   0.0688    0.1130   0.0000   434.0176      -2.22022       19.6612      -5.33065      0.138511      0.955112      -3.54526     -0.480928     -0.136454      0.693930    -0.0136891     0.0838764      0.242726    -0.0807069   -0.00170401     0.0572532   -0.00205381    0.00394537    0.00166384    0.00128776   0.000601553   2.27520e-05   5.38447e-06   3.34361e-06       0.00000       0.00000       0.00000       0.00000       0.00000       0.00000       0.00000       0.00000       0.00000       0.00000       0.00000       0.00000       3.42027       4.02842       4.25604       4.18764       4.01944       3.17143       2.64050       1.99121       1.56330       1.03908      0.666797      0.436465      0.258877      0.147402     0.0793822     0.0379104     0.0169078    0.00662588    0.00262427   0.000913018   0.000263208   6.83837e-05   1.53838e-05   2.00546e-06       0.00000       0.00000       0.00000       0.00000       0.00000       0.00000       0.00000       0.00000       0.00000       0.00000       0.00000       0.00000
  12  18 3213.2055    4.0379  1.1313 12.9070 -0.0098  0.0330   0.0985   0.0816    0.1337   0.0000   445.5482       12.8461       2.69166      -4.07508      -1.43798      -3.01617       1.17645      0.415494      -3.87899     -0.215754       1.51336     -0.997296     0.0485427      0.328058      0.141428     0.0604765   -0.00675750    0.00944803   -0.00129146   -0.00231663   0.000842662   0.000153266   1.91626e-05  -3.38519e-06       0.00000       0.00000       0.00000       0.00000       0.00000       0.00000       0.00000       0.00000       0.00000       0.00000       0.00000       0.00000       4.01452       5.47763       5.32366       5.50318       4.83989       3.88880       3.46881       2.44245       1.88903       1.27003      0.823365      0.538692      0.294327      0.182436     0.0872448     0.0482094     0.0195900    0.00928683    0.00308252    0.00118594   0.000316731   8.63922e-05   2.06919e-05   3.00256e-06       0.00000       0.00000       0.00000       0.00000       0.00000       0.00000       0.00000       0.00000       0.00000       0.00000       0.00000       0.00000
  12  19 3352.6827    3.6638  1.6043 12.3410 -0.0036  0.0373   0.0731   0.0964    0.1070   0.0000   426.6722       1.55110       14.6803      -11.6062       8.68155      -3.73385      -3.16729      -3.49712      -1.18596    -0.0948073      0.859131     -0.604070      0.616800      0.120432     -0.180728     0.0669694     0.0318675     0.0101763   -0.00307881  -9.69687e-05  -0.000185804  -6.82861e-05   2.00576e-05  -4.64991e-06       0.00000       0.00000       0.00000       0.00000       0.00000       0.00000       0.00000       0.00000       0.00000       0.00000       0.00000       0.00000       4.87086       5.97192       6.09189       6.14636       5.59643       4.73427       3.90987       2.75585       2.03703       1.54658      0.992672      0.637574      0.369112      0.218631      0.103262     0.0498191     0.0228445     0.0101634    0.00371455    0.00131543   0.000356634   9.94495e-05   2.11110e-05   3.02912e-06       0.00000       0.00000       0.00000       0.00000       0.00000       0.00000       0.00000       0.00000       0.00000       0.00000       0.00000       0.00000
  12  20 3492.3501    3.0138  2.4821 11.7797 -0.0016  0.0458   0.0494   0.1222    0.0828   0.0000   435.4013       4.15695       4.02515       2.46020      -14.8204      -14.8365      0.336159      -4.49668       1.52971      -1.79131      0.369193      0.142603     -0.937013     -0.311184     0.0927225     0.0125737    -0.0376841    -0.0233227   -0.00309129   -0.00125331  -0.000301128  -1.66113e-05   1.29864e-07  -1.23681e-06       0.00000       0.00000       0.00000       0.00000       0.00000       0.00000       0.00000       0.00000       0.00000       0.00000       0.00000       0.00000       5.93989       7.49584       7.95763       7.70384       7.01264       5.76423       4.74458       3.48401       2.65542       1.77461       1.20343      0.754218      0.450846      0.247264      0.132193     0.0650685     0.0294017     0.0121991    0.00473104    0.00161572   0.000492953   0.000123195   2.73884e-05   3.72259e-06       0.00000       0.00000       0.00000       0.00000       0.00000       0.00000       0.00000       0.00000       0.00000       0.00000       0.00000       0.00000
  12  21 3632.3863    2.5380  3.3536 11.5223 -0.0030  0.0602   0.0378   0.1431    0.0641   0.0000   440.5325       7.10796       18.6862      -1.80700       2.75675      -19.9909      -4.63421       8.32668      0.437417       1.97902      -1.57364       2.17870       1.22564    -0.0664227     0.0788186     -0.179746     0.0432093    -0.0441922   -0.00738932  -0.000391117   0.000306559  -6.35450e-05  -9.02107e-06  -8.17203e-06       0.00000       0.00000       0.00000       0.00000       0.00000       0.00000       0.00000       0.00000       0.00000       0.00000       0.00000       0.00000       7.55518       10.1055       9.47458       9.88112       8.79794       7.85195       6.33387       4.82553       3.54100       2.48399       1.67327       1.03255      0.616969      0.329619      0.171442     0.0855087     0.0370392     0.0161864    0.00610232    0.00207400   0.000647707   0.000168029   3.68932e-05   5.74352e-06       0.00000       0.00000       0.00000       0.00000       0.00000       0.00000       0.00000       0.00000       0.00000       0.00000       0.00000       0.00000
  12  22 3772.4938    2.0648  4.8859 11.2624 -0.0042  0.0744   0.0280   0.2014    0.0539   0.0000   440.2924       10.4478       1.80794      -10.5668      -13.8169      -2.53417       16.9610     -0.992502      -6.25192      -2.46108       2.70636       1.42178      0.151823     -0.205376     -0.268843     0.0451380    -0.0386148     0.0118521     0.0148522  -0.000761829  -0.000152282  -6.19039e-05   5.89090e-05  -1.52332e-05       0.00000       0.00000       0.00000       0.00000       0.00000       0.00000       0.00000       0.00000       0.00000       0.00000       0.00000       0.00000       9.20778       11.8972       12.4188       12.2112       10.7297       9.73397       7.57321       6.02849       4.39993       3.04093       2.02671       1.28550      0.739419      0.427202      0.218625      0.108809     0.0496375     0.0209913    0.00789988    0.00287970   0.000867448   0.000223161   4.41676e-05   6.73499e-06       0.00000       0.00000       0.00000       0.00000       0.00000       0.00000       0.00000       0.00000       0.00000       0.00000       0.00000       0.00000
  12  25 4194.0883    1.1767  9.6962 10.4420 -0.0025  0.1426   0.0154   0.3910    0.0457   0.0000   457.7184      -23.9870      -21.6316       28.0319      -15.1158      -13.7632      -11.9513      0.639773      0.950933       7.70316       5.79331      -2.91297      -2.76018       1.36195     0.0143284     -0.291923   0.000353334     0.0738157    -0.0131677   -0.00222825   -0.00118544   0.000992310   7.70200e-05  -5.13818e-06       0.00000       0.00000       0.00000       0.00000       0.00000       0.00000       0.00000       0.00000       0.00000       0.00000       0.00000       0.00000       17.8494       23.1355       23.8764       22.9365       21.3951       18.1681       15.2720       11.7233       8.82668       6.09575       4.07639       2.57088       1.53007      0.878952      0.465840      0.226969      0.107282     0.0438374     0.0167364    0.00571607    0.00171104   0.000434515   9.17470e-05   1.23709e-05       0.00000       0.00000       0.00000       0.00000       0.00000       0.00000       0.00000       0.00000       0.00000       0.00000       0.00000       0.00000
  12  26 4335.1700    0.9760 11.5437 10.3616 -0.0077  0.1791   0.0139   0.5123    0.0400   0.0000   466.2263       38.9621       3.33893      -19.0030       60.6358       22.5994      -64.3969      -5.90157       7.26745       6.61619       2.95543     -0.279596      -2.24454       1.02462     -0.520922      0.691477     0.0230975     -0.164943    -0.0152946     0.0168811   0.000218910  -0.000357326   9.51278e-05  -3.00562e-05       0.00000       0.00000       0.00000       0.00000       0.00000       0.00000       0.00000       0.00000       0.00000       0.00000       0.00000       0.00000       22.0710       28.3802       30.9580       28.3266       27.0508       22.8877       18.8677       14.6336       10.9923       7.65126       5.12006       3.23863       1.99121       1.11034      0.609157      0.300573      0.137722     0.0572615     0.0222435    0.00744544    0.00226923   0.000566573   0.000114974   1.48471e-05       0.00000       0.00000       0.00000       0.00000       0.00000       0.00000       0.00000       0.00000       0.00000       0.00000       0.00000       0.00000
  12  28 4617.3913    0.6807 16.0589 10.0726 -0.0063  0.2968   0.0101   0.7729    0.0336   0.0000   499.6413      -23.9398       20.5805      -18.4129      -16.6609       1.19103       11.1913      -37.5831      -4.19034      -4.51321       1.62034       1.88346       2.56978      -1.99683      -3.51650     -0.180763      0.335625     0.0134861    -0.0347464   -0.00746151   -0.00268836   0.000621044   0.000104369  -3.83337e-05       0.00000       0.00000       0.00000       0.00000       0.00000       0.00000       0.00000       0.00000       0.00000       0.00000       0.00000       0.00000       36.6533       47.6794       50.3867       48.9093       45.3048       38.0958       32.4158       24.4633       18.5840       12.6647       8.96897       5.60659       3.41561       1.92332       1.05540      0.516291      0.247844      0.100041     0.0382920     0.0126747    0.00380211   0.000914544   0.000197618   2.60597e-05       0.00000       0.00000       0.00000       0.00000       0.00000       0.00000       0.00000       0.00000       0.00000       0.00000       0.00000       0.00000
  12  29 4758.7779    0.5541 19.6761  9.8638 -0.0027  0.4261   0.0072   0.9913    0.0287   0.0000   384.4682       25.4467       117.204       80.6855       84.6651      0.865042      -32.4514       34.9626      -22.2914      -25.6015       11.9132      -14.1412      -2.23822       2.16312       3.10364     -0.845689     -0.426899      0.274631    -0.0191583    -0.0154935    0.00507123   0.000457438  -0.000119620   4.97478e-05       0.00000       0.00000       0.00000       0.00000       0.00000       0.00000       0.00000       0.00000       0.00000       0.00000       0.00000       0.00000       51.5672       68.5084       71.3555       70.5916       65.1251       54.7793       45.8730       34.4820       26.8180       18.1405       12.8726       8.12701       4.98413       2.86279       1.59982      0.749501      0.378898      0.144473     0.0568516     0.0186202    0.00556676    0.00132333   0.000288712   3.88779e-05       0.00000       0.00000       0.00000       0.00000       0.00000       0.00000       0.00000       0.00000       0.00000       0.00000       0.00000       0.00000
  13   9 1983.8036    0.5879  0.4878  9.5779 -0.0052  0.0225   0.0202   0.0504    0.0647   0.0000   434.5782      -5.28489       10.9931      -1.48075      -6.63811       2.53000     -0.114727      0.875664      -2.30169     -0.490657     0.0520572     -0.352525      0.112200    -0.0882097     0.0448470     0.0275661     0.0226925    0.00214162    0.00399690   -0.00104764  -0.000345905   7.70279e-05   4.32766e-05   2.77877e-06   1.34422e-06  -4.37618e-08       0.00000       0.00000       0.00000       0.00000       0.00000       0.00000       0.00000       0.00000       0.00000       0.00000       2.75546       3.35288       3.64443       3.46235       3.23556       2.80162       2.33550       1.77127       1.08111      0.956864      0.656371      0.438038      0.259149      0.158920     0.0853594     0.0411438     0.0188095     0.0105917    0.00436155    0.00184537   0.000620201   0.000196316   5.60967e-05   1.63217e-05   2.75844e-06   3.97555e-07       0.00000       0.00000       0.00000       0.00000       0.00000       0.00000       0.00000       0.00000       0.00000       0.00000
  13  10 2128.4749    0.8325  0.6157  9.7617 -0.0039  0.0283   0.0244   0.0486    0.0865   0.0000   443.0032       3.03515       8.51319      -5.03516     -0.606639       1.18646     -0.459373       1.12002      -1.45152      0.367505      0.268347      0.724772      0.204634    -0.0697125    -0.0251765    -0.0125023   0.000749528  -0.000415729    0.00242544  -3.05485e-06   0.000239413  -3.78556e-05  -5.72305e-05   7.54459e-06  -1.21566e-06  -6.43165e-07       0.00000       0.00000       0.00000       0.00000       0.00000       0.00000       0.00000       0.00000       0.00000       0.00000       3.32185       4.63746       4.54122       4.94911       4.00598       3.61372       2.73504       2.16410       1.64010       1.12864      0.746786      0.513422      0.327126      0.167425      0.106872     0.0518577     0.0288617     0.0116039    0.00548339    0.00195537   0.000869224   0.000252110   7.66165e-05   1.74139e-05   3.72420e-06   6.55439e-07       0.00000       0.00000       0.00000       0.00000       0.00000       0.00000       0.00000       0.00000       0.00000       0.00000
  13  11 2271.1002    1.1332  0.7923 10.1297 -0.0053  0.0265   0.0299   0.0618    0.1050   0.0000   448.3790      -5.51744       7.86003     -0.990487      0.695683      0.810995      -5.61519       3.29538       2.73097      0.704072     -0.241061     -0.351249     -0.285584      0.255906     0.0980280    0.00647576    -0.0306883    0.00353270   0.000923565   -0.00168398   0.000640869  -0.000315579   1.95592e-05   1.19000e-05  -6.77612e-06   1.15865e-07       0.00000       0.00000       0.00000       0.00000       0.00000       0.00000       0.00000       0.00000       0.00000       0.00000       2.83383       4.06036       3.77180       3.98473       3.57118       3.11962       2.64879       2.02451       1.60880       1.08643      0.791388      0.470541      0.320650      0.177374     0.0998316     0.0565601     0.0232378     0.0139900    0.00443560    0.00233685   0.000741748   0.000250092   8.02737e-05   1.79522e-05   4.24006e-06   6.29976e-07       0.00000       0.00000       0.00000       0.00000       0.00000       0.00000       0.00000       0.00000       0.00000       0.00000
  13  12 2411.8528    1.5098  0.9057 10.5624 -0.0090  0.0281   0.0381   0.0672    0.1352   0.0000   437.2151       6.28186       11.7208      -2.19182       4.25935      -1.36216      -3.21666       1.46675       2.52629     -0.273894       1.05508       1.09292      0.702707     -0.156396     0.0334538     0.0614652    -0.0211948    0.00127175   -0.00601456    0.00496653   -0.00126745  -5.05690e-06  -2.57379e-05  -5.81925e-06  -3.54487e-06   5.51125e-07       0.00000       0.00000       0.00000       0.00000       0.00000       0.00000       0.00000       0.00000       0.00000       0.00000       3.76883       4.57709       4.65235       4.04277       3.78125       3.57952       3.13814       2.58480       2.04299       1.35341      0.955558      0.540392      0.344688      0.193877     0.0998725     0.0550295     0.0256927     0.0117112    0.00512117    0.00219403   0.000743103   0.000260806   8.12610e-05   1.69361e-05   3.57633e-06   4.62777e-07       0.00000       0.00000       0.00000       0.00000       0.00000       0.00000       0.00000       0.00000       0.00000       0.00000
  13  13 2551.7096    2.0359  0.9378 10.5156 -0.0023  0.0297   0.0474   0.0660    0.2579   0.0000   443.5668       1.63621       17.0561      -5.26053      0.573160      -5.92865      -2.68827      -1.22729     -0.258022     -0.428607     -0.677231      0.430881     -0.151350      0.345134      0.269280    -0.0307688    -0.0130602   0.000601633   -0.00272516    0.00178029   -0.00100779   2.36791e-05   0.000127299  -5.39391e-06  -1.78967e-06  -1.09825e-06       0.00000       0.00000       0.00000       0.00000       0.00000       0.00000       0.00000       0.00000       0.00000       0.00000       3.26188       4.09411       4.46695       4.43189       3.85356       3.23579       2.96414       2.26406       1.68043       1.20344      0.876347      0.483077      0.326832      0.195355      0.112592     0.0573779     0.0272127     0.0140321    0.00614223    0.00255662   0.000860295   0.000265450   8.31668e-05   1.90204e-05   4.30756e-06   5.95745e-07       0.00000       0.00000       0.00000       0.00000       0.00000       0.00000       0.00000       0.00000       0.00000       0.00000
  13  14 2691.6681    2.6235  0.8911 11.8494 -0.0150  0.0286   0.0721   0.0690    0.1838   0.0000   436.6974       2.53661       11.4408       10.2016       5.38328      -5.34885       1.29894      -1.48191     -0.439569      -2.73405      0.573878     -0.389728     -0.276803     -0.141918    -0.0837132     0.0384955     0.0424531    0.00879015   2.08090e-05   0.000243773  -0.000461309  -4.46033e-05   1.73074e-06  -2.49344e-05  -8.57844e-06  -9.63041e-07       0.00000       0.00000       0.00000       0.00000       0.00000       0.00000       0.00000       0.00000       0.00000       0.00000       3.18190       4.36468       4.33425       4.57786       4.07415       3.36989       2.92460       2.19745       1.64502       1.28637      0.765947      0.570249      0.283878      0.227375      0.110297     0.0636439     0.0298296     0.0138855    0.00638911    0.00255421   0.000809988   0.000322297   6.71407e-05   2.20855e-05   4.52124e-06   6.46319e-07       0.00000       0.00000       0.00000       0.00000       0.00000       0.00000       0.00000       0.00000       0.00000       0.00000
  13  15 2832.1624    3.4176  0.8127 12.0265 -0.0034  0.0253   0.0878   0.0584    0.2011   0.0000   441.6034     -0.721058       11.7718      -4.40978       4.88722       3.19993      -1.18229      -2.62589     -0.590495      0.163748    -0.0152280     -0.273317      0.322927     0.0831846     0.0446217     0.0537708    -0.0243087    0.00260274    0.00691168   -0.00363010   -0.00115279   0.000641573   1.70158e-05  -1.57230e-05  -7.50366e-07   2.64703e-07       0.00000       0.00000       0.00000       0.00000       0.00000       0.00000       0.00000       0.00000       0.00000       0.00000       3.15904       3.78114       3.86639       4.08508       3.86900       3.18071       2.52025       1.92566       1.48315       1.09997      0.753738      0.468793      0.302658      0.193748      0.108090     0.0556822     0.0263353     0.0119077    0.00520671    0.00200828   0.000694074   0.000232652   6.65115e-05   1.66703e-05   3.46140e-06   4.77912e-07       0.00000       0.00000       0.00000       0.00000       0.00000       0.00000       0.00000       0.00000       0.00000       0.00000
  13  16 2972.6117    3.9090  0.8612 12.8602 -0.0055  0.0269   0.0965   0.0623    0.1309   0.0000   441.7099       2.56981       7.82054      0.832758     -0.246262      -5.34316       2.32210      -3.38316      0.227601       1.34029     -0.177655     -0.203592      0.352248     0.0446395     -0.194112    -0.0747996   -0.00396129    0.00369318    0.00186883  -0.000533147   0.000413947  -0.000326271  -0.000107934  -5.13646e-06   1.88854e-06  -2.48036e-07       0.00000       0.00000       0.00000       0.00000       0.00000       0.00000       0.00000       0.00000       0.00000       0.00000       3.03596       4.03922       4.23615       3.84217       3.75008       3.16062       2.76323       2.28598       1.68401       1.16692      0.819935      0.521446      0.314077      0.185439     0.0971083     0.0546307     0.0265800     0.0127342    0.00541184    0.00222860   0.000763399   0.000278068   8.27749e-05   2.09830e-05   4.21343e-06   5.41763e-07       0.00000       0.00000       0.00000       0.00000       0.00000       0.00000       0.00000       0.00000       0.00000       0.00000
  13  17 3112.4509    4.1598  0.9294 12.7540 -0.0040  0.0283   0.1018   0.0662    0.1314   0.0000   440.4223       4.28537       2.13692     0.0585985      -4.57264      -6.65451     -0.387110       2.86708     -0.830036     -0.995167      0.408485       1.06471    -0.0871770     0.0438108      0.100141    -0.0877200     0.0107652    0.00470281  -0.000947283    0.00272865  -0.000165349  -0.000194926   9.30035e-06   5.19910e-06  -3.50143e-06  -1.16192e-06       0.00000       0.00000       0.00000       0.00000       0.00000       0.00000       0.00000       0.00000       0.00000       0.00000       3.35105       3.99871       4.39680       3.91346       4.11573       3.38933       2.79095       2.41285       1.60727       1.15156      0.908881      0.551679      0.356086      0.212471     0.0993279     0.0607852     0.0309220     0.0123645    0.00630149    0.00238251   0.000714872   0.000269713   8.84784e-05   2.13179e-05   3.98385e-06   4.89310e-07       0.00000       0.00000       0.00000       0.00000       0.00000       0.00000       0.00000       0.00000       0.00000       0.00000
  13  18 3252.2681    4.0104  1.2401 12.5253 -0.0027  0.0310   0.0869   0.0820    0.1434   0.0000   431.5638       9.43438       11.2183      -9.25652       7.92730      -2.57317      -3.34457      0.810933     -0.591300     -0.480111       1.22546     -0.435304     -0.581589      0.177520      0.195794    0.00223825    -0.0623510     0.0284262    0.00699419   -0.00228840  -4.17557e-05   2.01665e-05   3.31172e-05  -2.68512e-05   3.18149e-06   3.10411e-07       0.00000       0.00000       0.00000       0.00000       0.00000       0.00000       0.00000       0.00000       0.00000       0.00000       3.70356       4.81515       4.78036       4.83250       4.24779       3.95416       3.27134       2.67275       1.96886       1.42239      0.963989      0.634427      0.395155      0.215870      0.126084     0.0622483     0.0352269     0.0139501    0.00701881    0.00244612    0.00102858   0.000306402   9.36770e-05   2.31606e-05   4.46679e-06   6.88129e-07       0.00000       0.00000       0.00000       0.00000       0.00000       0.00000       0.00000       0.00000       0.00000       0.00000
  13  19 3392.3863    3.4134  1.8983 12.2367 -0.0005  0.0416   0.0614   0.1022    0.0891   0.0000   428.8529      -1.28783       12.0835       5.56167   -0.00936410      -3.81493      -2.46231     -0.370753      0.908460      -1.62855      -2.17869      0.290968     -0.991707      0.200037     0.0523696     0.0165599    -0.0216306   -0.00155017   -0.00269181   0.000502010   0.000187884   0.000191076  -0.000243881  -2.78763e-05   1.24680e-05   5.20444e-07       0.00000       0.00000       0.00000       0.00000       0.00000       0.00000       0.00000       0.00000       0.00000       0.00000       4.57101       6.28726       6.34715       6.28558       5.92300       4.94323       4.33791       3.28271       2.56116       1.78009       1.31291      0.763535      0.537149      0.283117      0.171607     0.0862909     0.0415926     0.0207528    0.00834058    0.00360577    0.00133389   0.000402264   0.000138157   3.13956e-05   7.02156e-06   9.20589e-07       0.00000       0.00000       0.00000       0.00000       0.00000       0.00000       0.00000       0.00000       0.00000       0.00000
  13  20 3532.5426    2.8384  2.4359 11.9137 -0.0016  0.0476   0.0464   0.1223    0.0704   0.0000   440.3003       5.25829       10.5853      -6.82153      -13.0682      -3.68370      -8.11256      -6.16116     -0.570913      0.330028     -0.821094      -1.32335     -0.177260      0.673595     -0.396282     -0.141442     0.0211847   -0.00682945   -0.00927632    0.00648528   0.000677090  -0.000108087   0.000225567   4.14241e-05  -4.47340e-06   1.55900e-06       0.00000       0.00000       0.00000       0.00000       0.00000       0.00000       0.00000       0.00000       0.00000       0.00000       5.64050       7.61561       7.23279       7.38837       6.49564       5.96309       4.96461       4.13614       3.09575       2.18346       1.48404      0.952025      0.589329      0.340467      0.193269      0.101676     0.0508652     0.0237733     0.0101159    0.00403454    0.00147520   0.000484463   0.000143746   3.50814e-05   7.03626e-06   1.09989e-06       0.00000       0.00000       0.00000       0.00000       0.00000       0.00000       0.00000       0.00000       0.00000       0.00000
  13  21 3673.1670    2.3290  3.9446 11.3688 -0.0032  0.0632   0.0317   0.1660    0.0566   0.0000   452.1538       5.83004      -17.6343      -3.76309       1.00900       1.45953      -8.52341      -4.90761       6.50419      -4.88418       1.47303       1.70254      0.266795      0.535885    -0.0845681     -0.279320     -0.140629      0.124933    -0.0100768   -0.00821772    0.00438708  -0.000143926  -0.000476187   1.26702e-05  -1.27692e-06   9.55328e-07       0.00000       0.00000       0.00000       0.00000       0.00000       0.00000       0.00000       0.00000       0.00000       0.00000       7.17898       9.74455       9.92189       9.63493       9.15575       7.67129       6.78652       5.08259       4.06285       2.78302       1.99213       1.25386      0.809800      0.462120      0.260518      0.138161     0.0694274     0.0316150     0.0140009    0.00558123    0.00209935   0.000676629   0.000205137   4.83718e-05   1.07277e-05   1.36602e-06       0.00000       0.00000       0.00000       0.00000       0.00000       0.00000       0.00000       0.00000       0.00000       0.00000
  13  22 3813.8316    1.9597  5.3351 11.0835 -0.0009  0.0745   0.0242   0.2038    0.0490   0.0000   454.7184     -0.526453      -20.3752      -4.76068       12.4534       1.90760      -7.96212      -10.1819       3.47684      -1.56781      -2.88652       1.17933     0.0843602     -0.251541    -0.0444579      0.146454    -0.0195540    -0.0557952    0.00595855     0.0108287    0.00152331   5.21995e-05  -0.000529648   3.71401e-05   8.35777e-06   2.76375e-06       0.00000       0.00000       0.00000       0.00000       0.00000       0.00000       0.00000       0.00000       0.00000       0.00000       8.73493       11.4280       11.8206       11.5451       10.6496       9.25951       7.93432       6.25687       4.82058       3.38537       2.38581       1.52674      0.959992      0.570620      0.322046      0.171048     0.0866890     0.0398295     0.0178042    0.00691769    0.00253240   0.000830844   0.000243689   5.81475e-05   1.18983e-05   1.58182e-06       0.00000       0.00000       0.00000       0.00000       0.00000       0.00000       0.00000       0.00000       0.00000       0.00000
  13  23 3954.3933    1.6064  6.9870 10.7779 -0.0034  0.0987   0.0197   0.2575    0.0495   0.0000   452.8833      -7.03423       29.4524      0.635061      -18.7177      -2.85002      0.558533      -11.8511      -5.51624       8.02910       6.38999       1.25344       1.20216      0.690337     -0.760728      0.199896      0.432075     0.0218560    -0.0260589    0.00474253   -0.00385139  -0.000987845   0.000703564   8.60840e-06  -2.45063e-05   2.73993e-06       0.00000       0.00000       0.00000       0.00000       0.00000       0.00000       0.00000       0.00000       0.00000       0.00000       11.0642       15.0277       15.3367       15.3321       13.7507       12.4814       10.3142       8.08689       6.35414       4.44755       3.17772       2.06889       1.31123      0.777710      0.442697      0.236891      0.119916     0.0560496     0.0243864    0.00977896    0.00357747    0.00117211   0.000337960   7.83469e-05   1.59890e-05   2.24599e-06       0.00000       0.00000       0.00000       0.00000       0.00000       0.00000       0.00000       0.00000       0.00000       0.00000
  13  24 4095.3212    1.3208  8.1693 10.6228 -0.0046  0.1182   0.0166   0.3198    0.0447   0.0000   459.4459       10.7477     -0.824298       14.0022      -14.8587      -9.87353       10.0212      -13.2237      -11.1375      -3.01530       1.87790       4.82798      -4.51913      -1.11519      0.872377      0.620411     0.0226779     0.0480580     0.0348268   -0.00453497   -0.00452437    0.00149379    0.00107011  -2.58501e-05  -6.74709e-06   5.85905e-06       0.00000       0.00000       0.00000       0.00000       0.00000       0.00000       0.00000       0.00000       0.00000       0.00000       13.1746       17.3921       18.4407       18.2932       17.0827       14.4314       12.6510       9.47809       7.40034       5.29760       3.78429       2.43442       1.55942      0.927385      0.525187      0.275951      0.139576     0.0649205     0.0289569     0.0114710    0.00420970    0.00134894   0.000395905   9.51185e-05   2.01283e-05   2.55870e-06       0.00000       0.00000       0.00000       0.00000       0.00000       0.00000       0.00000       0.00000       0.00000       0.00000
  13  25 4236.4800    1.1209 10.1278 10.4133 -0.0062  0.1446   0.0141   0.3942    0.0411   0.0000   375.0428       25.5806       32.7156      -2.20461      -5.44629      -6.44810       2.48712      -8.42757      0.101251       10.1780      -3.77355      -1.00738      0.179414     -0.451939     -0.341433     -0.291771      0.465588      0.182736    -0.0772670    0.00536312    0.00484122    0.00226540  -0.000112811  -0.000246053  -1.78470e-05   2.49940e-06       0.00000       0.00000       0.00000       0.00000       0.00000       0.00000       0.00000       0.00000       0.00000       0.00000       16.2687       21.8013       22.4141       22.1421       20.4019       18.1910       15.3086       12.0508       9.36777       6.64771       4.71547       3.07329       1.94308       1.14604      0.675906      0.340745      0.177014     0.0823939     0.0365542     0.0139338    0.00533455    0.00169115   0.000493872   0.000117278   2.39899e-05   3.25533e-06       0.00000       0.00000       0.00000       0.00000       0.00000       0.00000       0.00000       0.00000       0.00000       0.00000
  14   9 2017.0172    0.6667  0.5108  9.7302 -0.0009  0.0233   0.0216   0.0481    0.0679   0.0000   438.8779     -0.267107       13.0127     -0.689711       1.89833       6.11551     -0.959491      -2.67624      0.983679      -1.22022     -0.966575      0.829207      0.616123     0.0138650      0.110035    0.00298729     0.0453704   -0.00534248   -0.00279679    0.00432836  -0.000702086  -0.000441255   4.65901e-05   2.13454e-05  -6.11079e-07   4.76087e-06   1.47250e-06  -1.79689e-07       0.00000       0.00000       0.00000       0.00000       0.00000       0.00000       0.00000       0.00000       2.21739       3.36394       2.83062       3.51253       2.82261       2.80579       2.11370       1.79451       1.47421       1.05511      0.799910      0.453937      0.344795      0.183051      0.131154     0.0640916     0.0402981     0.0160877    0.00935451    0.00326570    0.00171911   0.000522861   0.000230014   5.83368e-05   2.04748e-05   4.02043e-06   9.07434e-07   1.57551e-07       0.00000       0.00000       0.00000       0.00000       0.00000       0.00000       0.00000       0.00000
  14  10 2162.5185    0.8271  0.6494 10.1161 -0.0170  0.0360   0.0250   0.0567    0.0801   0.0000   436.3657       1.35439       13.7477      -4.31597     -0.653861     -0.800046       2.25655      -1.27590      -2.25946      -1.15498      0.796189      0.368102     -0.424355      0.181979   -0.00417219   -0.00727382     0.0291002    -0.0132757  -0.000529038   -0.00189211    0.00280011  -0.000605209   0.000454985  -3.87350e-05   1.01741e-05  -3.21467e-06  -5.91514e-07   1.96318e-07       0.00000       0.00000       0.00000       0.00000       0.00000       0.00000       0.00000       0.00000       2.69064       5.31794       3.58614       5.56443       3.51362       4.43804       2.65653       2.75524       1.91054       1.47509      0.992585      0.675759      0.480946      0.241333      0.191166     0.0793428     0.0577787     0.0197306     0.0148611    0.00382642    0.00260235   0.000639793   0.000372706   8.07592e-05   2.92328e-05   6.41921e-06   1.20279e-06   2.92655e-07       0.00000       0.00000       0.00000       0.00000       0.00000       0.00000       0.00000       0.00000
  14  11 2305.7336    1.2331  0.7636 10.3818 -0.0085  0.0269   0.0317   0.0552    0.0941   0.0000   440.6284      0.609660       10.0297      -4.21199     0.0976685      -4.32036     -0.386024      0.391686      -2.38153      0.226714      -1.07810      0.685195      0.182831    -0.0482111     -0.137937     -0.100538    -0.0577509     0.0181025   -0.00381409    0.00135577    0.00307071   -0.00108808   0.000289271   0.000111636   2.86591e-05   4.51983e-06   3.20004e-07  -5.80375e-08       0.00000       0.00000       0.00000       0.00000       0.00000       0.00000       0.00000       0.00000       3.00289       4.38552       4.37206       4.58616       4.11815       3.37584       2.84343       2.13044       1.58133       1.21853      0.789651      0.542031      0.361315      0.210077      0.135262     0.0686939     0.0414528     0.0190721    0.00930692    0.00402448    0.00176433   0.000630209   0.000241896   6.36319e-05   1.92881e-05   5.07099e-06   1.04308e-06   1.52461e-07       0.00000       0.00000       0.00000       0.00000       0.00000       0.00000       0.00000       0.00000
  14  12 2446.7352    1.6681  0.9227 10.8896 -0.0041  0.0293   0.0397   0.0663    0.1167   0.0000   437.0638    -0.0114991       13.2933       4.47125      -1.42292       5.99499     -0.263265       1.86267      -3.21888      0.213110       1.28786      0.593345     -0.463423      0.428532    -0.0265899     -0.102961     0.0152091     0.0290603   -0.00785590   -0.00484697    0.00192041   0.000815111  -0.000442726   1.61129e-05   1.43204e-05   2.21890e-06  -4.56645e-07   6.28156e-08       0.00000       0.00000       0.00000       0.00000       0.00000       0.00000       0.00000       0.00000       2.98015       4.01588       4.10293       3.85163       3.99530       3.23081       2.83852       2.29536       1.75824       1.38889      0.931762      0.598074      0.410878      0.236826      0.158948     0.0834622     0.0445443     0.0233904    0.00923071    0.00510705    0.00175149   0.000759510   0.000269212   7.41231e-05   2.41262e-05   5.93314e-06   1.13699e-06   1.40622e-07       0.00000       0.00000       0.00000       0.00000       0.00000       0.00000       0.00000       0.00000
  14  13 2587.3370    2.0993  0.9580 11.3473  0.0032  0.0263   0.0488   0.0660    0.1265   0.0000   439.1657      -1.21671       12.2284      -3.29493      -5.43879      -1.32474      -5.93458      -1.12922       1.96064     -0.608992  -0.000271025      0.327553    -0.0665962    -0.0662975      0.100649     0.0358009   -0.00204258    0.00519376     0.0142786   3.00294e-05   -0.00254688   9.43113e-05   0.000332285  -4.83615e-05  -1.23184e-05   1.19063e-06   4.39221e-07   2.26086e-07       0.00000       0.00000       0.00000       0.00000       0.00000       0.00000       0.00000       0.00000       2.97835       3.78348       3.94004       3.79825       3.51230       3.12838       2.76466       2.23997       1.76447       1.27752      0.863390      0.614737      0.391204      0.220946      0.143168     0.0738324     0.0419661     0.0202978     0.0106938    0.00425305    0.00183456   0.000659568   0.000260016   7.11953e-05   2.04515e-05   4.94479e-06   9.43788e-07   1.27318e-07       0.00000       0.00000       0.00000       0.00000       0.00000       0.00000       0.00000       0.00000
  14  14 2728.2170    2.6958  0.8517 12.0316 -0.0078  0.0317   0.0676   0.0617    0.1498   0.0000   438.7159      -4.48269       9.23799      -1.29379       1.13727      -4.40895       1.79919       2.41804      0.416912      -2.23100       1.26729      0.700813     -0.115065     -0.262661     0.0177679     0.0731885     0.0535638  -0.000432795   -0.00860435    0.00371122   -0.00315068    0.00126642   3.34812e-05  -6.27357e-05   3.52788e-06  -8.27809e-06  -2.07221e-06   5.99518e-08       0.00000       0.00000       0.00000       0.00000       0.00000       0.00000       0.00000       0.00000       4.09084       5.28952       5.15343       4.03998       3.65179       3.83464       3.55153       3.37393       2.65704       1.87310       1.29351      0.775907      0.448188      0.274203      0.137805     0.0753792     0.0426384     0.0200471    0.00890157    0.00438943    0.00186595   0.000665039   0.000235995   8.78034e-05   2.49721e-05   5.56148e-06   9.70583e-07   1.41486e-07       0.00000       0.00000       0.00000       0.00000       0.00000       0.00000       0.00000       0.00000
  14  16 3010.1320    4.0216  0.8988 12.8682 -0.0088  0.0281   0.1051   0.0673    0.1703   0.0000   433.1778       7.76503       9.24365      -7.31794      0.308900      -3.32129      -3.85171      -1.98098       2.70330     -0.953507      0.428042     -0.432932      0.130207      0.427534     0.0572343    -0.0663487    0.00859094     0.0530399    0.00202060  -0.000262041   0.000530799   1.12541e-05   0.000100279   0.000122194  -8.87515e-06   6.37261e-06   8.72408e-07  -4.42611e-08       0.00000       0.00000       0.00000       0.00000       0.00000       0.00000       0.00000       0.00000       3.09239       4.18255       4.21540       4.07479       3.98365       3.65241       2.98063       2.37537       1.71696       1.28094      0.949374      0.673083      0.425272      0.276591      0.152359     0.0781613     0.0447848     0.0207725    0.00943324    0.00437617    0.00186584   0.000658390   0.000255818   8.50396e-05   2.42703e-05   5.83111e-06   1.07389e-06   1.49366e-07       0.00000       0.00000       0.00000       0.00000       0.00000       0.00000       0.00000       0.00000
  14  17 3150.5346    4.1308  1.0541 13.0600 -0.0129  0.0300   0.0975   0.0729    0.1560   0.0000   436.0413      -1.05598       9.93912       1.91536      -2.24777      -3.33402      -2.99555      -3.33496      0.143703       2.09610      -1.08671     -0.733811      0.121032      0.188060      0.266442     0.0265647     0.0408344    -0.0134708    0.00351112    0.00260181    0.00172866   0.000455213  -0.000146395  -0.000192617   3.38734e-05   4.84642e-06  -1.71933e-06   9.70533e-08       0.00000       0.00000       0.00000       0.00000       0.00000       0.00000       0.00000       0.00000       3.31876       4.41333       4.28177       4.64043       4.15081       3.57283       3.09749       2.50297       1.89913       1.44541      0.955607      0.686988      0.430418      0.280218      0.144929     0.0903269     0.0469410     0.0247617     0.0108396    0.00494605    0.00197988   0.000800322   0.000247945   8.65654e-05   2.12160e-05   5.86262e-06   1.13069e-06   1.66555e-07       0.00000       0.00000       0.00000       0.00000       0.00000       0.00000       0.00000       0.00000
  14  18 3290.7718    3.6962  1.4396 12.7727 -0.0109  0.0355   0.0743   0.0849    0.1069   0.0000   433.7397       3.87336       13.7532      -8.23841       2.76042      -7.95075     -0.559315      -5.38487      -1.22273      -2.02268      0.610859     -0.778985      -1.44770     -0.294443     0.0731734    -0.0714354    -0.0547943    0.00347884   -0.00422613   -0.00507714   0.000393389   -0.00153814  -0.000366318   4.62229e-05   5.70720e-05  -3.49954e-07   3.40094e-07  -3.78331e-07       0.00000       0.00000       0.00000       0.00000       0.00000       0.00000       0.00000       0.00000       3.88453       4.93064       4.98374       5.29989       4.97112       4.31445       3.38178       2.80959       2.19716       1.67963       1.14878      0.733525      0.485633      0.310954      0.195940      0.112511     0.0579703     0.0285391     0.0135516    0.00579996    0.00239024   0.000916978   0.000308260   9.66597e-05   2.78175e-05   6.50519e-06   1.24635e-06   1.85807e-07       0.00000       0.00000       0.00000       0.00000       0.00000       0.00000       0.00000       0.00000
  14  19 3431.4727    3.2406  1.8903 12.5161 -0.0026  0.0401   0.0590   0.1043    0.0834   0.0000   439.1009      -3.07237       6.06675      -9.33456      -1.05780      -2.21726       1.80249      -4.77634     -0.734995      -1.97853      -1.75862       1.58854     -0.270727      0.437780      0.245186      0.190795     0.0486915     0.0115995    -0.0312328    -0.0223862   0.000863916    0.00175723   0.000147619  -9.76231e-05  -1.22491e-05  -9.02327e-06   3.68836e-07   2.50443e-07       0.00000       0.00000       0.00000       0.00000       0.00000       0.00000       0.00000       0.00000       4.55828       5.83306       6.03556       6.00109       5.68405       4.92941       4.24454       3.37010       2.62254       2.01557       1.34131      0.932518      0.597479      0.366875      0.224268      0.121720     0.0670222     0.0330221     0.0153590    0.00694835    0.00284726    0.00107374   0.000393217   0.000115140   3.20824e-05   8.04822e-06   1.52054e-06   1.96784e-07       0.00000       0.00000       0.00000       0.00000       0.00000       0.00000       0.00000       0.00000
  14  20 3572.2066    2.6619  2.9597 11.8482 -0.0012  0.0531   0.0392   0.1297    0.0652   0.0000   436.2979       1.54447      0.437221      -4.80075       4.93819      -11.2220       3.77646     -0.666121      -1.10756     -0.570836     -0.645068       3.12906     -0.476595     -0.774741    -0.0658865      0.271249     0.0517025     0.0191754    -0.0414827    0.00372241    0.00198048  -3.54045e-06  -0.000529221   1.00345e-05  -1.24159e-05   2.33321e-06   7.10319e-07  -7.81144e-08       0.00000       0.00000       0.00000       0.00000       0.00000       0.00000       0.00000       0.00000       5.39149       7.46922       7.60144       7.74436       7.10209       6.24800       5.52160       4.32068       3.49284       2.51541       1.82871       1.20360      0.778711      0.486073      0.282269      0.164855     0.0822254     0.0435394     0.0198311    0.00928138    0.00366876    0.00151061   0.000503217   0.000167251   4.64581e-05   1.10195e-05   2.28054e-06   2.98123e-07       0.00000       0.00000       0.00000       0.00000       0.00000       0.00000       0.00000       0.00000
  14  21 3713.0730    2.2135  4.3936 11.4143 -0.0073  0.0655   0.0285   0.1726    0.0528   0.0000   443.8098      -3.91547       7.53767      -23.8251       3.55635      -9.59454       12.4024      -2.57336      -1.33316      -3.36293      -1.83422       1.73135       1.27257     -0.757791     -0.352591      0.408177     -0.137237    -0.0530303    -0.0270986    0.00545581    0.00411267   -0.00242013   -0.00116797   0.000173444   3.15806e-05  -9.70072e-06  -5.15854e-06  -5.63441e-07       0.00000       0.00000       0.00000       0.00000       0.00000       0.00000       0.00000       0.00000       6.85989       9.30525       9.59505       9.45807       8.86230       7.91537       6.79005       5.56380       4.27306       3.20232       2.27406       1.51646      0.993099      0.594418      0.373596      0.199740      0.108434     0.0534364     0.0262535     0.0115348    0.00486224    0.00180064   0.000669198   0.000200874   5.92455e-05   1.40383e-05   2.71082e-06   3.58799e-07       0.00000       0.00000       0.00000       0.00000       0.00000       0.00000       0.00000       0.00000
  14  22 3854.2066    1.8201  5.9195 11.0762 -0.0051  0.0806   0.0217   0.2156    0.0467   0.0000   439.3898       14.2164       27.2852      -17.8462      0.157644     -0.493835       8.03932      -8.41540      0.532495       2.81177      0.379403      -3.51619       1.32141     0.0306076      0.287062      0.808101    -0.0770252     -0.124935     0.0365567    0.00514650   -0.00422550   -0.00208249   0.000677994   0.000195697  -4.29004e-05   6.41566e-07  -5.15602e-06  -5.16023e-07       0.00000       0.00000       0.00000       0.00000       0.00000       0.00000       0.00000       0.00000       8.56888       11.2525       11.6319       11.8314       10.9763       9.94373       8.16686       6.84819       5.22496       3.96040       2.79735       1.90868       1.25135      0.779915      0.467032      0.265248      0.142563     0.0711083     0.0345091     0.0149364    0.00631261    0.00238899   0.000833302   0.000259310   7.31327e-05   1.73170e-05   3.16344e-06   4.36908e-07       0.00000       0.00000       0.00000       0.00000       0.00000       0.00000       0.00000       0.00000
  14  23 3995.3068    1.5194  7.4303 10.8075 -0.0012  0.0976   0.0181   0.2733    0.0459   0.0000   422.5779      -13.9765      -7.86861       11.2888      -10.7673      -7.56950      -26.1186      -9.64617       12.8576       2.73813      -6.62807       2.91998       1.09032      -1.20769      0.281189      0.229778      0.151493     -0.109659    -0.0409471    -0.0260944   -0.00243968    0.00350621   0.000968574  -0.000722300   1.66100e-05   4.29026e-06  -1.62692e-05   2.48095e-07       0.00000       0.00000       0.00000       0.00000       0.00000       0.00000       0.00000       0.00000       10.3133       13.7522       14.3640       14.6051       13.3271       11.9639       10.1909       8.20086       6.43301       4.79632       3.41244       2.31907       1.53932      0.942866      0.579014      0.320160      0.175312     0.0893822     0.0418213     0.0191929    0.00782180    0.00299372    0.00106645   0.000323409   9.02825e-05   2.07784e-05   3.99179e-06   5.30963e-07       0.00000       0.00000       0.00000       0.00000       0.00000       0.00000       0.00000       0.00000
  14  24 4136.8942    1.2262  8.7149 10.7095 -0.0036  0.1217   0.0156   0.3398    0.0401   0.0000   434.2647      -11.0964       8.29731      -7.29177       35.6273      -15.7365      -15.1872      -11.7028      -1.84277      -2.60282       2.27082      -3.86203     -0.146656     -0.358731     -0.203616    -0.0416338    -0.0853865    -0.0700865     0.0109192  -0.000437893   -0.00321354   -0.00496685    0.00121572    0.00112946  -1.09234e-05  -1.36392e-05  -1.09536e-05   5.55172e-07       0.00000       0.00000       0.00000       0.00000       0.00000       0.00000       0.00000       0.00000       12.8605       17.1307       17.8691       17.5429       16.8549       14.6704       12.8959       10.3037       8.20333       5.90162       4.39020       2.92219       1.93735       1.20537      0.715312      0.411772      0.216826      0.111316     0.0543263     0.0237029    0.00994229    0.00377838    0.00128911   0.000411887   0.000114320   2.61717e-05   5.19502e-06   6.41711e-07       0.00000       0.00000       0.00000       0.00000       0.00000       0.00000       0.00000       0.00000
  14  25 4278.5272    1.0704 12.2939 10.4263 -0.0017  0.1659   0.0135   0.4646    0.0394   0.0000   465.5294      -33.6942      -35.7375       12.7649       47.1349      -32.2984      -16.5437      -12.6308      -5.59241      -12.0694       4.49149       5.11719      -3.87955      0.755588      -1.10490      0.376864     -0.113025     -0.117448     0.0818150     0.0217932     0.0177397   -0.00561275    0.00117513   0.000254432  -1.18362e-05   1.91624e-05  -8.46914e-07   5.94960e-07       0.00000       0.00000       0.00000       0.00000       0.00000       0.00000       0.00000       0.00000       17.4768       23.1731       24.9276       24.1475       23.0625       20.5146       17.4115       14.0101       11.1939       7.97817       6.01176       3.98713       2.65031       1.64750       1.00705      0.563630      0.303873      0.155294     0.0749561     0.0336310     0.0139006    0.00522687    0.00183611   0.000575600   0.000161573   3.55719e-05   6.97728e-06   8.62732e-07       0.00000       0.00000       0.00000       0.00000       0.00000       0.00000       0.00000       0.00000
  15   8 1902.3360    0.4775  0.3626  9.4612 -0.0104  0.0206   0.0174   0.0376    0.0558   0.0000   438.8187      -1.21243       11.2739      -2.19036     -0.432689      0.523878      -1.37104      -2.34398      0.293082    -0.0654391     -0.243139     -0.587640      0.223685      0.257130     0.0959455    -0.0109059     0.0292411     0.0162723    -0.0154848   0.000980282    0.00434335   0.000712804   -0.00112759   0.000158399   2.07467e-05  -8.89874e-06   1.05477e-06  -2.99466e-07   1.57732e-07   5.50337e-09       0.00000       0.00000       0.00000       0.00000       0.00000       0.00000       2.70804       3.65173       3.99846       4.00473       3.57721       3.05329       2.34820       1.92515       1.42514       1.01060      0.696638      0.460835      0.307581      0.181726      0.118188     0.0688646     0.0372827     0.0215136     0.0102984    0.00525013    0.00222167   0.000930329   0.000346666   0.000137735   4.31950e-05   1.35981e-05   3.92630e-06   8.23539e-07   1.53920e-07   2.30297e-08       0.00000       0.00000       0.00000       0.00000       0.00000       0.00000
  15   9 2049.5613    0.6624  0.5669  9.6616 -0.0162  0.0231   0.0198   0.0486    0.0725   0.0000   437.1651       5.32988       19.8786      -3.11760      -3.97815       2.72528       2.59170      -1.49256      0.447345     -0.159899      0.105568      0.206993    -0.0272638     -0.160233      0.190380      0.129590    -0.0198196    -0.0529994  -0.000441385     0.0145794    0.00844855   -0.00129910  -0.000909950  -0.000109803  -2.21618e-05   8.60061e-06   1.77635e-06  -8.20239e-07  -3.45633e-07   3.78494e-08       0.00000       0.00000       0.00000       0.00000       0.00000       0.00000       2.38046       3.14818       3.06778       3.03741       2.82735       2.57557       2.47412       1.89151       1.61417       1.09319      0.844252      0.612105      0.386456      0.255628      0.141920     0.0897057     0.0430217     0.0245943     0.0123851    0.00584155    0.00303331    0.00108685   0.000468546   0.000172750   5.37913e-05   1.87906e-05   4.24492e-06   1.02517e-06   2.28096e-07   2.76288e-08       0.00000       0.00000       0.00000       0.00000       0.00000       0.00000
  15  10 2195.7719    0.9341  0.6887 10.1609 -0.0049  0.0331   0.0255   0.0529    0.0784   0.0000   435.3696      -2.46511       12.4899      -3.98033      0.752510       4.90059      -1.76789       3.48781      -3.32669     -0.619198    -0.0395359      0.329713     -0.275084    -0.0955262     -0.253112    -0.0866749    0.00804837    -0.0196406   -0.00766126    0.00454326   -0.00132260   0.000580216   0.000525087  -8.70801e-05  -2.71545e-06   4.16751e-05  -1.49441e-06  -4.76937e-08  -6.13248e-08   5.18739e-09       0.00000       0.00000       0.00000       0.00000       0.00000       0.00000       4.38597       4.95149       3.64957       3.59240       4.56920       5.04107       4.29187       2.83925       1.68464       1.17172       1.23068       1.09341      0.801464      0.513947      0.300866      0.149789     0.0728284     0.0333450     0.0154076    0.00690634    0.00302678    0.00125618   0.000467823   0.000170208   5.77498e-05   1.77451e-05   4.71643e-06   1.02119e-06   2.17720e-07   3.05228e-08       0.00000       0.00000       0.00000       0.00000       0.00000       0.00000
  15  11 2339.5141    1.3385  0.8782 10.2720 -0.0014  0.0276   0.0313   0.0606    0.1135   0.0000   438.2611      -2.18419       9.25894      0.353262      -1.92265       3.27283      -3.80648      -2.79397      -2.12257      0.372779       1.63331     -0.234713     -0.122670    -0.0502934    -0.0456909    -0.0581441     0.0644554   -0.00133426   -0.00452821   -0.00875770   -0.00389571   -0.00134469   0.000421289   7.69444e-05   1.12604e-05  -8.55907e-06  -4.17125e-06  -3.24627e-06   1.77960e-07   3.11762e-08       0.00000       0.00000       0.00000       0.00000       0.00000       0.00000       2.59784       3.82779       3.68960       3.72647       3.78210       3.09492       2.96733       2.05373       1.78402       1.21233      0.954463      0.677613      0.455519      0.302891      0.170266      0.109161     0.0543811     0.0299705     0.0158948    0.00660947    0.00370585    0.00122156   0.000590879   0.000208385   6.79085e-05   2.31138e-05   5.68907e-06   1.44765e-06   3.22980e-07   3.68824e-08       0.00000       0.00000       0.00000       0.00000       0.00000       0.00000
  15  12 2481.0470    1.7655  0.9755 10.6499  0.0011  0.0270   0.0386   0.0635    0.1266   0.0000   436.8965      -4.09227       12.3614       2.17010       2.57664      -1.30873      -2.54488       1.77512       1.82701      0.378097      0.332611     -0.669807     -0.884636     -0.310429     0.0315850    -0.0868855    0.00465364    -0.0125663    -0.0103619    0.00263083   -0.00358462   -0.00190759   0.000853115   0.000196925  -7.11343e-05  -8.34581e-06   1.38348e-05   1.98441e-06   2.29768e-07  -5.37713e-08       0.00000       0.00000       0.00000       0.00000       0.00000       0.00000       2.67790       3.35937       3.52523       3.55666       3.31799       3.08678       2.71956       2.05639       1.75457       1.35253      0.926945      0.663338      0.459595      0.277213      0.178063      0.106548     0.0587859     0.0307860     0.0158504    0.00761642    0.00333185    0.00137707   0.000579728   0.000221408   7.41748e-05   2.08448e-05   5.65377e-06   1.30065e-06   2.52458e-07   3.28515e-08       0.00000       0.00000       0.00000       0.00000       0.00000       0.00000
  15  13 2622.3683    2.2602  0.9484 11.4833 -0.0089  0.0263   0.0516   0.0641    0.1178   0.0000   438.2243       5.52166       9.83548       2.35439      -5.13739     0.0284760      -1.81309      -3.16439      -4.03745      -1.28517      -1.33511       1.15684      0.287448     -0.189975     0.0650912      0.123047    -0.0330207     0.0499406    -0.0186281   -0.00786653   0.000850381  -3.27037e-05  -0.000600059   8.48242e-05  -1.38804e-05  -5.35889e-05  -3.74692e-06   1.78911e-06   1.59743e-07  -1.94272e-08       0.00000       0.00000       0.00000       0.00000       0.00000       0.00000       2.87644       3.54431       3.88185       3.80592       3.51270       3.13397       2.76093       2.17294       1.71054       1.33890      0.971532      0.621638      0.421360      0.277908      0.165024     0.0989653     0.0556074     0.0298948     0.0146780    0.00672839    0.00318396    0.00138874   0.000578687   0.000204613   6.44939e-05   1.96125e-05   5.17317e-06   1.17886e-06   2.21568e-07   2.77429e-08       0.00000       0.00000       0.00000       0.00000       0.00000       0.00000
  15  14 2764.1486    2.9720  0.8842 11.9182  0.0016  0.0272   0.0685   0.0603    0.1273   0.0000   434.0226       3.37750       19.6032       1.36521      0.227066       2.00687      -4.44162      -4.70466     -0.331473      0.804859     0.0716321     -0.629211      0.140180    -0.0375569     0.0156361     -0.171633     0.0495822    0.00557624   -0.00908388    0.00242627    0.00160486   -0.00189837   0.000406135  -0.000139356  -7.20152e-05  -2.97404e-06  -7.53551e-06  -1.10208e-06   1.89101e-07   7.94425e-08       0.00000       0.00000       0.00000       0.00000       0.00000       0.00000       2.78876       3.70764       3.43697       3.61654       3.45673       3.35000       2.88653       2.14212       1.77359       1.12308      0.996588      0.679006      0.510752      0.319015      0.190298      0.106601     0.0557567     0.0334690     0.0139856    0.00818875    0.00282912    0.00161045   0.000477403   0.000222714   6.60402e-05   2.17985e-05   5.98347e-06   1.10081e-06   2.73670e-07   3.58096e-08       0.00000       0.00000       0.00000       0.00000       0.00000       0.00000
  15  15 2905.7651    3.5232  0.8212 12.5808 -0.0090  0.0245   0.0851   0.0568    0.1392   0.0000   433.3329       4.26269       19.1560    -0.0513757      -1.30476      -2.69701      -6.80761      0.816278       3.58167       1.10154     -0.640270    -0.0322325     -0.397343     -0.256843     -0.107625      0.146245     0.0144115   -0.00238893   -0.00523229   -0.00208760   -0.00408970   0.000638922  -0.000841754  -0.000116423  -1.90917e-05   1.18423e-05   2.67174e-06  -1.69797e-06  -2.12551e-07   9.14223e-09       0.00000       0.00000       0.00000       0.00000       0.00000       0.00000       2.37579       3.16696       3.24063       3.37537       3.17408       2.74286       2.43580       1.97165       1.58058       1.20905      0.872351      0.593572      0.397824      0.248703      0.164201     0.0939209     0.0527605     0.0295021     0.0145340    0.00658989    0.00335718    0.00131403   0.000525781   0.000195514   6.47526e-05   1.88545e-05   5.38923e-06   1.25667e-06   2.43360e-07   3.21133e-08       0.00000       0.00000       0.00000       0.00000       0.00000       0.00000
  15  16 3047.0904    4.2594  0.7262 12.9596 -0.0080  0.0237   0.1204   0.0547    0.1517   0.0000   436.5763      -1.97313       10.1788      -3.32837      -3.75992      -2.85148       2.44663      -3.86961      -1.00448       1.07329      0.528645     -0.727407     -0.715945    0.00425725     0.0450048     -0.273866     0.0164536     0.0118005   -0.00511483   -0.00744146    0.00671794    0.00106742   -0.00115845   0.000276935   6.47260e-05   3.19853e-05  -3.26638e-06  -2.35957e-06  -4.42791e-07  -1.32129e-08       0.00000       0.00000       0.00000       0.00000       0.00000       0.00000       2.88335       3.57284       3.48424       3.31333       2.90356       2.85632       2.65771       2.26409       1.79778       1.40771      0.973879      0.667405      0.419218      0.263935      0.153118     0.0898181     0.0480163     0.0249704     0.0120483    0.00604659    0.00249570    0.00119068   0.000458662   0.000173951   5.47027e-05   1.62506e-05   3.97545e-06   9.91157e-07   1.80551e-07   2.63658e-08       0.00000       0.00000       0.00000       0.00000       0.00000       0.00000
  15  17 3188.0811    4.0747  1.1042 12.9975 -0.0053  0.0309   0.0961   0.0755    0.1737   0.0000   435.8868       4.61948       6.79932      -10.0308      0.360061      -3.95559      -2.38895     -0.414688      -1.95719      -1.77287     -0.758874      0.392184      0.510505      0.220044     0.0505272     0.0625894    0.00949892    0.00569730     0.0130858    -0.0123044   -0.00394048   0.000372912  -0.000452748  -1.32190e-06   2.88082e-05  -1.69204e-05  -5.61973e-06   9.73709e-07   1.35367e-08   3.10252e-08       0.00000       0.00000       0.00000       0.00000       0.00000       0.00000       3.17006       4.15675       4.22374       4.57136       4.08525       3.76180       3.08636       2.46666       1.97491       1.53520       1.08773      0.739471      0.513747      0.337003      0.205603      0.122810     0.0713395     0.0376768     0.0193875    0.00879325    0.00410368    0.00170041   0.000714110   0.000251816   8.42383e-05   2.46657e-05   6.58726e-06   1.49054e-06   2.82201e-07   4.17872e-08       0.00000       0.00000       0.00000       0.00000       0.00000       0.00000
  15  18 3328.8505    3.6190  1.4376 12.9302 -0.0059  0.0346   0.0767   0.0883    0.1105   0.0000   438.7968      0.274032       15.7696       2.31136      -2.11155      0.409138       5.54519      -6.51582      0.290862       1.75121       1.29372      0.358012      0.160212     -0.138873      0.211215      0.432996     -0.136825    -0.0553443    0.00400218    0.00175198  -8.03829e-05   -0.00390384   -0.00105662  -7.69492e-05   4.51263e-05  -8.77937e-06  -3.33401e-06  -3.94239e-06   3.67843e-07   6.46875e-09       0.00000       0.00000       0.00000       0.00000       0.00000       0.00000       3.61500       4.72952       4.86311       5.01651       4.66465       4.11788       3.59404       2.96985       2.31517       1.71768       1.29533      0.860988      0.623181      0.376731      0.239108      0.141417     0.0812261     0.0416442     0.0224357     0.0107166    0.00477952    0.00201643   0.000832478   0.000289263   9.70519e-05   2.77620e-05   8.06714e-06   1.71778e-06   3.36210e-07   4.38162e-08       0.00000       0.00000       0.00000       0.00000       0.00000       0.00000
  15  19 3470.0316    3.0545  2.5475 11.9962 -0.0046  0.0443   0.0459   0.1167    0.0793   0.0000   445.5391      -4.75832       5.82387      -2.03991       5.78528       6.12714       1.15592      -1.90172       3.15906      -1.16778       1.94222     -0.249260     -0.131860      0.491441     0.0971500    -0.0826637     0.0488156    -0.0257969    -0.0711869    -0.0306293     0.0134032   -0.00134385   -0.00242447   0.000111002  -5.15758e-05   3.56186e-05  -7.69645e-06   1.26001e-06  -2.87637e-07  -8.57305e-08       0.00000       0.00000       0.00000       0.00000       0.00000       0.00000       4.52907       6.07303       6.23884       6.43885       5.85041       5.39608       4.46664       3.77796       2.97663       2.23804       1.63599       1.13833      0.756214      0.495885      0.296851      0.184777      0.100357     0.0551634     0.0283137     0.0136603    0.00629756    0.00260156    0.00104108   0.000385814   0.000123818   3.96272e-05   1.02462e-05   2.31172e-06   4.23484e-07   5.95274e-08       0.00000       0.00000       0.00000       0.00000       0.00000       0.00000
  15  20 3611.2086    2.5553  3.6634 11.5229 -0.0019  0.0539   0.0333   0.1451    0.0632   0.0000   437.1733      -16.3725       7.35787       4.95471      -2.78056      -1.68321      -6.89523      -4.51686      -1.71053      -3.39915       2.70941       1.35933    -0.0859211      0.335312     -0.390636      0.237811     0.0393583    -0.0914359     0.0357020    0.00391505   -0.00111743    0.00172875  -0.000856803   0.000582047  -9.27554e-05   3.96357e-05   8.02034e-06   2.06771e-06  -2.97256e-07  -1.75827e-08       0.00000       0.00000       0.00000       0.00000       0.00000       0.00000       5.74055       7.21872       7.77447       8.00659       7.42739       6.59519       5.60461       4.50361       3.72137       2.74860       2.01727       1.37812      0.937266      0.592091      0.379363      0.224798      0.128128     0.0686092     0.0347184     0.0169297    0.00744556    0.00320752    0.00125173   0.000467157   0.000156920   4.63105e-05   1.24524e-05   2.71436e-06   5.23209e-07   6.54311e-08       0.00000       0.00000       0.00000       0.00000       0.00000       0.00000
  15  21 3752.6634    2.1532  4.6694 11.1962 -0.0032  0.0653   0.0263   0.1686    0.0552   0.0000   440.4729      -10.4277       7.29159       14.3398      -1.53387      -21.3456       13.1376       7.14593      -1.35943       2.35533       1.90274      -3.21878      -2.43814      0.131662      0.212331     -0.668920     -0.156411     0.0740118    -0.0182198   6.10037e-05     0.0180151   -0.00291830   -0.00112921   0.000328609   0.000167074  -4.37532e-05  -2.16581e-05   2.97488e-06   1.18691e-06  -6.48864e-08       0.00000       0.00000       0.00000       0.00000       0.00000       0.00000       6.61861       8.64801       9.30633       9.06630       8.86732       8.01879       6.59991       5.47693       4.38066       3.29358       2.44413       1.70112       1.12406      0.745785      0.467327      0.272166      0.157056     0.0837463     0.0418734     0.0201506    0.00915576    0.00397082    0.00154076   0.000564802   0.000196921   6.02604e-05   1.60658e-05   3.58454e-06   6.49253e-07   8.18193e-08       0.00000       0.00000       0.00000       0.00000       0.00000       0.00000
  15  22 3894.1335    1.7172  6.4231 10.8032 -0.0041  0.0836   0.0195   0.2211    0.0488   0.0000   449.9646      -15.3804       31.9819       15.9427       3.62063      -17.4344       11.4500       12.3499      0.484745      -11.2537      0.375393       3.37824      0.162079     -0.396406      -1.23996      0.332186      0.285380     0.0563396    -0.0535328   -0.00706619     0.0247468    0.00480019    0.00197824   -0.00155217  -0.000133491   5.34006e-05   2.16100e-05   5.15115e-06   7.31437e-09   7.96532e-09       0.00000       0.00000       0.00000       0.00000       0.00000       0.00000       8.20607       11.3679       11.5870       11.7863       11.0114       9.99593       8.61874       7.17946       5.74230       4.33638       3.23709       2.19189       1.51292      0.961217      0.598708      0.361474      0.200337      0.108663     0.0553676     0.0267732     0.0122594    0.00518998    0.00208113   0.000772804   0.000253186   7.81049e-05   2.12484e-05   4.69818e-06   8.93149e-07   1.15733e-07       0.00000       0.00000       0.00000       0.00000       0.00000       0.00000
  15  23 4035.5789    1.4442  8.1151 10.6420 -0.0041  0.1029   0.0164   0.2721    0.0436   0.0000   441.7296       10.8085       9.09980      -2.34838       3.57425       2.08549       10.9684       3.13308      0.686495      -10.7118      -9.22069       2.37922       3.50472      0.454979      -2.26528     0.0302896      0.722808     0.0748871     0.0396182    -0.0723350    -0.0200896  -0.000104810    0.00316085   0.000294047   0.000270569   9.01486e-06   1.19164e-06  -6.42741e-06  -5.48922e-07   1.18081e-07       0.00000       0.00000       0.00000       0.00000       0.00000       0.00000       10.1736       13.3776       14.1373       13.7740       13.5718       11.8290       10.6217       8.72229       6.99456       5.39914       3.94143       2.75652       1.87832       1.20194      0.768198      0.447077      0.262819      0.136959     0.0726806     0.0347768     0.0159757    0.00674750    0.00273346   0.000965889   0.000330824   9.57679e-05   2.60527e-05   5.87902e-06   1.08049e-06   1.28639e-07       0.00000       0.00000       0.00000       0.00000       0.00000       0.00000
  15  24 4177.4584    1.2221 10.4123 10.4228 -0.0040  0.1283   0.0141   0.3577    0.0419   0.0000   449.1273       27.8377       28.5582      -38.7073       11.6690      -4.53726      -16.8887       12.4688      -16.5448      -4.45170    -0.0251569      -2.59868       2.28434       3.27936      0.254287      -1.45595    -0.0783405      0.336583      0.200507    -0.0647843   -0.00955185    0.00389446    0.00122092  -0.000394070   0.000119996   3.54715e-05   2.14138e-05   1.13609e-05  -1.63520e-06  -4.10392e-07       0.00000       0.00000       0.00000       0.00000       0.00000       0.00000       12.7217       16.6863       17.9358       17.9646       16.9260       15.1518       13.1892       10.9841       8.80687       6.52964       5.03105       3.36983       2.36325       1.52507      0.959199      0.570543      0.328612      0.180244     0.0915160     0.0456239     0.0202258    0.00900076    0.00345076    0.00125688   0.000411721   0.000123647   3.35064e-05   7.05630e-06   1.34320e-06   1.65388e-07       0.00000       0.00000       0.00000       0.00000       0.00000       0.00000
  15  25 4319.3522    0.9888 12.1626 10.3710 -0.0021  0.1657   0.0127   0.4626    0.0370   0.0000   429.4208      -3.44013       67.7908       26.8067       39.0461      -13.4880      -13.3737      -4.85769       11.2017      -5.68829       4.94310       2.19456      -2.11002     -0.291465     0.0701657    -0.0229524     -0.759042      0.209958      0.250036    -0.0146362    -0.0105988    0.00158722   0.000881149    0.00182804   -0.00125701  -0.000104401   2.21080e-05   1.67502e-06  -7.44424e-07   1.84007e-07       0.00000       0.00000       0.00000       0.00000       0.00000       0.00000       16.2351       21.4944       23.5793       22.6188       22.0194       19.9042       17.0989       14.0595       11.3417       8.38981       6.43998       4.44169       3.07428       1.97933       1.26092      0.745225      0.429894      0.234160      0.121476     0.0594699     0.0274254     0.0117325    0.00459158    0.00166202   0.000553073   0.000164692   4.40009e-05   9.39449e-06   1.74873e-06   2.08190e-07       0.00000       0.00000       0.00000       0.00000       0.00000       0.00000
  15  26 4461.1299    0.8495 14.3635 10.1747 -0.0024  0.2099   0.0105   0.5560    0.0337   0.0000   454.7574       11.0034      0.212695      -38.1460       2.97197       16.3134      0.550067      -10.5490      -19.2096      -13.3241       10.4976     -0.489314     0.0967717     -0.813518      0.223906      0.562836       1.65681     -0.176647     -0.452613    0.00344984     0.0701389    -0.0190739   -0.00591030    0.00182640   0.000371881  -8.87098e-05  -1.19748e-05  -1.23391e-05   4.15604e-06  -3.66929e-07       0.00000       0.00000       0.00000       0.00000       0.00000       0.00000       20.8369       27.0599       29.8667       29.1597       27.9580       25.0653       21.7654       17.9273       14.3437       11.0358       8.18823       5.60229       3.92986       2.53039       1.61148      0.970846      0.554188      0.310847      0.156555     0.0790517     0.0349106     0.0155926    0.00589094    0.00221059   0.000703620   0.000207764   5.51926e-05   1.19703e-05   2.16762e-06   2.61812e-07       0.00000       0.00000       0.00000       0.00000       0.00000       0.00000
  16  10 2228.3893    1.0112  0.7936 10.1942 -0.0044  0.0287   0.0248   0.0572    0.0902   0.0000   432.4802     -0.545901       13.2037       3.50515       2.43826      -2.57138       1.02272     0.0448496      -2.08939     -0.494986     -0.779671      0.257132      0.970840    -0.0456764     -0.177033     -0.203654   0.000386396     0.0135407     0.0412308    0.00675654   -0.00346771  -0.000711717   0.000386653   0.000129840  -9.12012e-05  -7.32157e-05   2.29052e-05  -1.97114e-06   1.41508e-07   2.90704e-07  -6.72687e-08  -3.66244e-10       0.00000       0.00000       0.00000       0.00000       2.48130       3.67055       3.32718       3.65179       3.79606       3.21949       2.87937       2.13593       1.87199       1.38332       1.17473      0.726253      0.560324      0.343360      0.230912      0.157083     0.0839528     0.0544356     0.0245975     0.0140083    0.00609358    0.00295174    0.00122261   0.000534100   0.000178442   7.71050e-05   1.96196e-05   7.05554e-06   1.90077e-06   3.90846e-07   8.58700e-08   9.95695e-09       0.00000       0.00000       0.00000       0.00000
  16  11 2372.5944    1.4551  0.9211 10.2841 -0.0030  0.0249   0.0321   0.0619    0.1107   0.0000   438.6094      -2.91455       5.52994      -1.71487      0.781245       1.48635      -1.88706       1.54528      -2.38450      -1.08704      0.195905     -0.732601     -0.763270    -0.0679275     -0.141074   -0.00365307      0.102113     0.0429398    0.00203869     0.0159596    0.00346182    0.00136009   0.000880324  -0.000137142  -9.65900e-05   1.29027e-05  -1.09351e-06   5.09638e-06  -2.38797e-06  -1.36376e-07   1.26944e-07  -6.03503e-10       0.00000       0.00000       0.00000       0.00000       2.73496       3.51818       3.38466       3.16004       3.05053       2.75197       2.54883       2.36963       1.95331       1.59587       1.14060      0.801838      0.492574      0.320454      0.195327      0.124936     0.0717036     0.0391826     0.0201081     0.0104780    0.00479787    0.00240045   0.000932643   0.000410373   0.000145158   5.16386e-05   1.64288e-05   5.17638e-06   1.30700e-06   3.22963e-07   5.30932e-08   7.04055e-09       0.00000       0.00000       0.00000       0.00000
  16  12 2514.8299    1.8884  0.8751 10.9483 -0.0060  0.0241   0.0422   0.0580    0.1055   0.0000   432.3124      -7.47517       11.4965       1.54692      0.641565      -2.64815       3.69231       2.90429      -1.66189      -1.40232     -0.549485     0.0202502     -0.112396      0.465144     -0.195184      0.249130    -0.0633301    -0.0263690     0.0333945     0.0132140    0.00766753   -0.00469396   0.000948406   0.000352678   0.000139027   5.49507e-05  -1.36854e-06  -7.86970e-06   3.78319e-07   3.18840e-07  -9.55250e-08   9.79005e-09       0.00000       0.00000       0.00000       0.00000       2.40708       3.22839       3.09938       3.43278       3.09038       2.81206       2.47702       2.03262       1.69241       1.21406      0.946093      0.632074      0.487436      0.288543      0.200626      0.110463     0.0671697     0.0376011     0.0200199     0.0108563    0.00472605    0.00246522   0.000898122   0.000421652   0.000139895   5.53452e-05   1.72544e-05   4.59630e-06   1.40726e-06   2.63661e-07   5.99981e-08   8.04662e-09       0.00000       0.00000       0.00000       0.00000
  16  13 2656.9086    2.4023  0.9385 11.3406 -0.0039  0.0264   0.0511   0.0611    0.1159   0.0000   437.5420       3.20445       12.1317      -4.15810     -0.439134      0.766223     -0.382385      0.287034      -1.38545     -0.277043      0.449675     -0.864865     0.0873208      0.330157     0.0566010     0.0110346     0.0207073    -0.0304881    -0.0270224    0.00820103   -0.00180358    0.00297754    0.00123818  -0.000447870   1.37085e-05  -9.85502e-05  -8.49942e-06   7.58962e-06   1.58750e-06   2.78547e-07  -9.93193e-08  -8.25033e-10       0.00000       0.00000       0.00000       0.00000       2.37035       3.35909       3.54112       3.50603       3.29314       3.11798       2.45355       2.17291       1.78255       1.24102       1.00085      0.685832      0.471930      0.326077      0.202956      0.113543     0.0744502     0.0398146     0.0210098     0.0117764    0.00532682    0.00243289    0.00104261   0.000470055   0.000160636   5.92759e-05   2.16356e-05   6.53621e-06   1.71342e-06   3.39210e-07   6.57787e-08   8.92336e-09       0.00000       0.00000       0.00000       0.00000
  16  15 2941.7666    3.7441  0.8537 12.1945  0.0001  0.0234   0.0839   0.0554    0.1462   0.0000   437.7646       3.77674       5.77229      -1.91296      -2.11465      -3.23367      -5.23721      -2.37743       1.88749     -0.634696      0.680804      0.814211     -0.544995     -0.193161    -0.0685078      0.133993     0.0290468    -0.0353173     0.0246942    0.00629520    0.00333356    0.00271007    0.00100783  -0.000532604  -3.78651e-05   0.000100289  -8.84698e-06   5.01635e-06   2.29673e-07   1.44632e-08  -8.89355e-08  -2.80276e-09       0.00000       0.00000       0.00000       0.00000       2.20247       2.96481       3.11222       3.11344       2.95055       2.54188       2.40623       1.89508       1.66956       1.18464      0.909620      0.639969      0.437915      0.293774      0.176529      0.106004     0.0674817     0.0340882     0.0188914     0.0105209    0.00492040    0.00232731   0.000915482   0.000432098   0.000152859   5.31362e-05   1.84593e-05   5.31627e-06   1.34269e-06   3.02510e-07   6.23138e-08   7.05397e-09       0.00000       0.00000       0.00000       0.00000
  16  16 3083.4774    4.1960  1.0713 11.8850 -0.0075  0.0260   0.0893   0.0660    0.3627   0.0000   439.7660       2.20938       10.9320       3.38542     -0.505369      -5.70878      -3.35181      -2.90689       1.05533     -0.788238      0.117578     -0.817944     -0.265501      0.119353    -0.0639034    -0.0421641    -0.0551153     0.0545596    -0.0429181    0.00264308   -0.00316329   -0.00234467   -0.00116859   0.000581904   6.44993e-05  -4.52904e-05  -1.83381e-05   4.57564e-06  -5.15288e-07   2.30721e-07  -9.75306e-08   1.40935e-09       0.00000       0.00000       0.00000       0.00000       2.40950       3.32946       3.36423       3.50071       3.33836       2.85796       2.68936       2.18765       1.70219       1.33505       1.00218      0.738002      0.486610      0.329118      0.218950      0.124079     0.0815764     0.0390431     0.0246793     0.0107767    0.00598430    0.00261044    0.00123577   0.000466024   0.000197635   5.65957e-05   2.27425e-05   5.81032e-06   1.59703e-06   3.71376e-07   6.96705e-08   8.54895e-09       0.00000       0.00000       0.00000       0.00000
  16  17 3224.9375    4.0406  1.2139 13.0810 -0.0068  0.0316   0.0937   0.0825    0.1492   0.0000   437.4848      -9.08215       19.1673      -4.96559      -4.16231      -2.25125      0.733220      0.510858      -1.61057      0.937682       1.05788     -0.561986     0.0882713     -0.292012     0.0585748      0.297533    0.00237719   0.000902204    -0.0123800   -0.00928401    0.00211977   0.000624626   0.000360935  -0.000750709  -0.000508320   0.000160979   6.25442e-07   1.18348e-06   9.60711e-07  -3.05143e-07  -1.38445e-07  -1.10510e-09       0.00000       0.00000       0.00000       0.00000       2.89171       4.04701       3.89201       4.20955       3.93024       3.56814       3.14898       2.56810       2.08042       1.67379       1.20569      0.912733      0.556745      0.403912      0.245599      0.166906     0.0940668     0.0543519     0.0276988     0.0149566    0.00680002    0.00348473    0.00136739   0.000617501   0.000219022   8.14037e-05   2.48869e-05   7.66167e-06   1.72465e-06   4.51571e-07   8.05761e-08   1.09744e-08       0.00000       0.00000       0.00000       0.00000
  16  18 3366.3280    3.4636  1.7865 12.4923 -0.0140  0.0381   0.0648   0.0994    0.1265   0.0000   444.7449       1.43240       10.3628      -9.76442      -5.53300      -5.34018       7.11320      -5.76864      -7.19190       1.87487     -0.937674      -2.40996      0.158159     -0.197770      0.131929      0.148932     -0.153229     0.0222585     0.0357033   -0.00962268    0.00465168   -0.00634149  -0.000900807    0.00130856  -9.50949e-05   3.10123e-05  -2.14075e-05  -1.91131e-05   2.26729e-06   1.00642e-07   3.43918e-08  -4.47809e-09       0.00000       0.00000       0.00000       0.00000       3.67403       4.92746       4.95431       4.95393       4.67772       4.21451       4.06546       3.22357       2.73673       2.07183       1.58975       1.10124      0.765710      0.501214      0.319817      0.191520      0.112608     0.0648638     0.0337853     0.0181641    0.00807924    0.00422276    0.00164267   0.000768714   0.000266271   0.000100288   3.09608e-05   9.06672e-06   2.36805e-06   5.14222e-07   1.02367e-07   1.20531e-08       0.00000       0.00000       0.00000       0.00000
  16  19 3508.0528    2.8987  2.4162 12.1301 -0.0032  0.0458   0.0466   0.1149    0.0792   0.0000   438.7928      -10.3968       4.37823      -4.04262       8.57082      -2.83261      -1.84880      -2.29446       1.47379       1.40452       1.88893      -1.32058      0.341768      0.189458      0.526838      0.243176      0.116268      0.288711  -0.000359858    -0.0653975     0.0131514     0.0134644   -0.00236952   -0.00128755   9.28867e-05   9.38702e-05  -4.42127e-05  -1.94805e-05   3.66133e-06   1.27078e-06  -1.03934e-07  -1.30042e-08       0.00000       0.00000       0.00000       0.00000       4.23254       5.78554       6.25758       6.20462       5.89682       5.29869       4.65742       3.77882       3.20843       2.34049       1.79458       1.29314      0.866567      0.609344      0.373307      0.229178      0.137997     0.0780933     0.0416855     0.0221570     0.0107599    0.00489172    0.00218495   0.000901591   0.000339751   0.000119922   4.04028e-05   1.21191e-05   2.91180e-06   6.45257e-07   1.22739e-07   1.45066e-08       0.00000       0.00000       0.00000       0.00000
  16  20 3649.7948    2.4453  3.5365 11.5558 -0.0027  0.0527   0.0324   0.1486    0.0630   0.0000   454.6398     -0.525485       11.8561      -9.70259       10.6515      -3.40477       3.31758      -1.14238      -4.60311      -5.48400       3.66853      -1.03090      -1.33692      0.887373      0.381438    -0.0935695      0.366727     0.0884993    -0.0577956    -0.0590272     0.0191202    0.00964123   -0.00301924  -0.000978732   9.24673e-05   0.000235256  -3.95856e-05  -1.44193e-05   6.79957e-06   1.00201e-06  -1.40643e-07   1.62955e-09       0.00000       0.00000       0.00000       0.00000       4.97955       6.62865       6.94794       6.87298       6.87687       6.11208       5.46245       4.42260       3.61728       2.82029       2.08704       1.55754       1.05338      0.713755      0.467175      0.275613      0.176392     0.0913610     0.0515514     0.0264221     0.0127086    0.00606630    0.00250709    0.00109027   0.000406806   0.000137397   4.87176e-05   1.32109e-05   3.46350e-06   7.87497e-07   1.39943e-07   1.62029e-08       0.00000       0.00000       0.00000       0.00000
  16  21 3791.5584    2.0456  5.0334 10.9728 -0.0031  0.0655   0.0233   0.1775    0.0547   0.0000   429.7862      -5.16926       1.58004       2.30226       15.1870      -25.7649      -8.76601     -0.701400       9.53430       1.61137      0.179385      -3.12653      -1.94907      0.363275     0.0821062    -0.0710488     -0.220862     -0.191558     0.0613274    -0.0246209     0.0212889   0.000334004   0.000577509    0.00178464   0.000152987  -9.02100e-05   6.72454e-05   2.15230e-05   6.76798e-06  -1.09644e-07  -4.84732e-07   9.96518e-09       0.00000       0.00000       0.00000       0.00000       6.15290       8.24239       8.50880       8.78194       8.20022       7.66054       6.57123       5.64570       4.55196       3.50773       2.69992       1.88491       1.32503      0.897889      0.567759      0.348166      0.209997      0.116894     0.0640174     0.0330749     0.0161263    0.00754176    0.00324855    0.00136206   0.000511087   0.000175886   5.78783e-05   1.70904e-05   4.40876e-06   9.33420e-07   1.69090e-07   2.18205e-08       0.00000       0.00000       0.00000       0.00000
  16  22 3933.5293    1.6673  7.2539 10.6871 -0.0024  0.0864   0.0178   0.2382    0.0451   0.0000   433.6822      -12.9511       16.3347      -1.45278      -11.8893      -1.67731      -4.07816       9.23868       7.50358      -1.16465      -3.84976       2.03385       1.59868     -0.463554     -0.181173      0.589080     -0.350678    -0.0781060      0.203924     0.0408136    -0.0466890   -0.00566063    0.00442100  -0.000522903  -0.000917362  -0.000250191   0.000142463   1.44277e-05   3.29242e-06   1.80766e-06  -3.99773e-07  -4.16210e-09       0.00000       0.00000       0.00000       0.00000       8.24255       10.6870       11.4350       11.0882       11.4912       10.1499       8.79230       7.38273       5.95600       4.59344       3.58313       2.46617       1.79319       1.14550      0.773915      0.473608      0.282153      0.159301     0.0847016     0.0438001     0.0209510    0.00988767    0.00420762    0.00174663   0.000655365   0.000237405   7.58738e-05   2.22716e-05   6.11547e-06   1.26363e-06   2.28717e-07   2.55662e-08       0.00000       0.00000       0.00000       0.00000
  16  24 4217.6961    1.1136 10.3365 10.4243 -0.0041  0.1339   0.0132   0.3639    0.0373   0.0000   405.9722       45.3698       46.1007      -27.4483       16.2822      -3.86565      -19.7256      -29.5381       18.4246      -3.91500      -5.10538      -3.07076       1.03234       1.72265      0.758774       1.24244     -0.228852     -0.228309    0.00869819    -0.0256771     0.0182933   -0.00983894    0.00269055    0.00483418   -0.00148997   0.000515056   0.000191795   2.41103e-05  -3.13292e-06  -3.91355e-06   2.81195e-07   2.12109e-08       0.00000       0.00000       0.00000       0.00000       12.1103       16.2769       17.1285       17.4557       16.5958       15.5254       13.5653       11.3464       9.13116       7.16704       5.42623       3.92331       2.77542       1.88611       1.20023      0.763090      0.446842      0.257508      0.140173     0.0730854     0.0353915     0.0170692    0.00719278    0.00305744    0.00115378   0.000404898   0.000127139   3.72304e-05   9.29093e-06   2.01995e-06   3.56215e-07   4.43729e-08       0.00000       0.00000       0.00000       0.00000
  16  25 4360.0380    0.9226 13.1052 10.2667 -0.0040  0.1804   0.0113   0.4848    0.0344   0.0000   443.4660       3.73115       43.7392       20.6151      -27.0706      -4.65375      -18.0736       6.19217       11.4024       7.00552    -0.0568360      -2.11835       2.81497      0.746508      0.801056     -0.664930      -1.20431     -0.230678      0.260292     0.0772452   -0.00349744    -0.0340476    0.00388314    0.00284239  -0.000411054   0.000159090   7.41628e-05  -1.13345e-05   2.07843e-05   3.08147e-06  -1.76949e-07  -1.94433e-08       0.00000       0.00000       0.00000       0.00000       16.6361       21.8390       23.2373       23.5660       22.7118       20.9231       18.3107       15.3531       12.6105       9.66582       7.55633       5.30300       3.84536       2.51709       1.68108       1.03746      0.627695      0.359373      0.196959      0.104844     0.0501281     0.0250143     0.0101895    0.00441021    0.00158260   0.000559786   0.000175406   4.93725e-05   1.29319e-05   2.63869e-06   4.84478e-07   5.81471e-08       0.00000       0.00000       0.00000       0.00000
  17   9 2112.9637    0.8328  0.5806  9.9118 -0.0064  0.0206   0.0227   0.0458    0.0664   0.0000   438.9341      -2.29131       11.4793       1.30165      0.282251    -0.0284476       2.74546      -1.79054      0.157468       1.19236     -0.728586     0.0582090      0.304625     -0.132697    -0.0299752     0.0879758    -0.0121526   -0.00937689    -0.0134362    -0.0118681  -0.000238077   -0.00239380    0.00153605  -0.000152280   0.000105519   0.000104975  -9.23221e-05  -1.64835e-06   6.90751e-07   4.72271e-07   1.36787e-07   6.39071e-08   9.72358e-09  -1.29478e-09       0.00000       0.00000       1.91183       2.53217       2.21043       2.54840       2.53914       2.37056       1.99589       1.63095       1.42166       1.13501      0.863016      0.609126      0.441999      0.298468      0.205106      0.124131     0.0799660     0.0457169     0.0270120     0.0138275    0.00720541    0.00332225    0.00147565   0.000646231   0.000261345   0.000102942   3.94023e-05   1.26406e-05   4.32879e-06   1.12261e-06   3.09998e-07   6.63385e-08   1.29837e-08   1.73644e-09       0.00000       0.00000
  17  10 2260.2804    1.0427  0.7598 10.3377 -0.0080  0.0291   0.0270   0.0551    0.0828   0.0000   440.1521       2.52889       13.8724       2.13857      -5.01078       1.39098      0.312875      -1.39648      0.145558      -1.07859     -0.988723     -0.869358   0.000344378      0.441649    -0.0244494    -0.0131195     0.0516775     0.0598939   0.000886267    -0.0362284    0.00578125    0.00842801  -6.40897e-05   -0.00216051  -2.06311e-05   0.000119752  -7.81184e-05  -1.51468e-05  -8.25784e-08  -2.88597e-06   5.67036e-08  -5.89736e-08   7.42721e-09   1.29563e-09       0.00000       0.00000       2.55828       3.31794       2.85548       4.17095       3.34041       3.13133       2.39182       2.74536       1.86685       1.50495       1.00584       1.05754      0.610333      0.436116      0.222754      0.206370      0.116868     0.0765477     0.0281557     0.0229355    0.00959351    0.00673636    0.00262581    0.00146050   0.000388677   0.000205316   4.97426e-05   2.45271e-05   4.99859e-06   2.08538e-06   3.60336e-07   1.17358e-07   1.38094e-08   2.94553e-09       0.00000       0.00000
  17  12 2548.1318    1.9833  0.9894 10.9350 -0.0026  0.0247   0.0408   0.0605    0.1233   0.0000   437.6471      -4.20552       13.7704      -2.31874      0.740509      0.733366     -0.956955      -2.01650     -0.115050     -0.685604       1.52425     0.0362839      -1.01204      0.149743     -0.212080     0.0578242      0.115891    -0.0252299    0.00506366     0.0107458    -0.0103849    0.00337648    0.00256359   0.000201106   4.25872e-05  -0.000120145  -3.42471e-05   4.35084e-07  -1.95867e-07  -1.11965e-06   1.95009e-07   3.97172e-08  -1.82763e-08  -4.57948e-11       0.00000       0.00000       2.25154       3.07260       2.94513       3.26412       2.89016       2.82419       2.45207       2.14954       1.64649       1.36747      0.979317      0.764139      0.525537      0.373869      0.239461      0.149192     0.0918817     0.0508270     0.0304957     0.0154777    0.00840749    0.00396419    0.00193083   0.000844417   0.000358464   0.000138746   5.33152e-05   1.65678e-05   5.53028e-06   1.47556e-06   3.65934e-07   8.66321e-08   1.42011e-08   2.16470e-09       0.00000       0.00000
  17  13 2691.0041    2.6495  0.9848 11.5562 -0.0022  0.0259   0.0541   0.0585    0.1250   0.0000   435.0200      -2.64738       8.52232     -0.447522      -4.18228       1.85902       1.11981       2.91914      -2.32145      -1.98347      0.462479      0.112727      -1.18341     -0.371793     0.0647852      0.136143     0.0655944    -0.0687951    0.00804755     0.0114783    -0.0101564   -0.00342425   0.000523101  -0.000693576  -0.000422948  -5.76235e-06  -5.23270e-05  -1.51174e-05   2.92625e-06   8.95638e-07  -4.17030e-08  -9.77157e-08  -1.75864e-08  -1.37437e-09       0.00000       0.00000       2.48106       3.18375       3.01923       3.25990       3.26659       3.03148       2.59942       2.11637       1.81441       1.47235       1.11014      0.814738      0.553782      0.380738      0.245645      0.163002      0.105213     0.0589546     0.0338749     0.0169736    0.00915142    0.00422756    0.00195009   0.000833335   0.000353156   0.000135537   5.28239e-05   1.63350e-05   5.62552e-06   1.52839e-06   3.80523e-07   8.74274e-08   1.57210e-08   2.00542e-09       0.00000       0.00000
  17  14 2834.3705    3.2168  0.9003 12.0672 -0.0005  0.0238   0.0692   0.0559    0.1094   0.0000   438.2527      -1.41633       16.1667      -1.93232      -3.85493      -2.86591      -7.75833      -2.15391       1.63667     -0.559961      0.194062     -0.673525     -0.201968      0.345628      0.161870    -0.0194596    -0.0543528     0.0328199     0.0209466    0.00753090    0.00311573   3.21824e-05   -0.00157010   4.19545e-05  -0.000221921  -9.10867e-05   1.35659e-05  -2.21667e-05   6.41489e-06   1.79078e-06  -4.26741e-07   1.01382e-08   5.03432e-09  -1.70192e-09       0.00000       0.00000       2.10151       2.69683       2.88643       2.76779       2.99723       2.49713       2.31321       1.98065       1.52309       1.30584      0.936242      0.703800      0.499921      0.324362      0.225183      0.139829     0.0852739     0.0530728     0.0272441     0.0157104    0.00781167    0.00382306    0.00183149   0.000761282   0.000340204   0.000127805   4.57041e-05   1.73364e-05   4.90902e-06   1.45567e-06   4.01722e-07   9.01031e-08   1.43450e-08   1.62469e-09       0.00000       0.00000
  17  15 2977.2625    3.7361  0.8951 12.4654 -0.0003  0.0258   0.0797   0.0569    0.1177   0.0000   442.5952     -0.296755       9.01910      -1.90897      -2.00955      -3.34569      -1.15573      -2.34881     -0.787260       1.71967       3.09213     -0.324591     -0.911401      0.236727      0.440808    -0.0693295    0.00388649     0.0348637    -0.0395435    -0.0136637     0.0164076    0.00312716   0.000302926   3.71072e-05  -0.000423163   4.63650e-05   0.000135866   2.22759e-06   6.43396e-06  -1.63341e-06  -3.17454e-07  -1.50671e-07   1.92547e-08  -4.47440e-09       0.00000       0.00000       2.42675       3.27923       3.32128       3.31881       2.90134       2.77982       2.51954       2.31276       1.92578       1.57277       1.19705      0.828679      0.570000      0.376407      0.227446      0.160183     0.0822993     0.0531486     0.0302625     0.0158321    0.00804189    0.00404474    0.00187220   0.000889907   0.000341056   0.000139574   5.48766e-05   1.81909e-05   5.11344e-06   1.70873e-06   3.94928e-07   8.89155e-08   1.53086e-08   2.10307e-09       0.00000       0.00000
  17  16 3119.3900    4.0578  1.0955 12.5869 -0.0047  0.0300   0.0815   0.0653    0.1609   0.0000   437.2184       4.53082       11.7246      -2.70873      0.590450      -8.06617       3.53031      -2.91010     -0.108596   -0.00428058      -1.75733     -0.897180      0.256989    -0.0720496     -0.126966      0.139707     0.0318154     0.0158833   -0.00997888    0.00242764   -0.00828036   -0.00179438    0.00282363   0.000339920   3.58883e-05  -0.000198016  -3.09049e-05   1.03786e-05  -6.12350e-06  -3.41563e-06  -6.68818e-09   6.43951e-10  -7.13127e-09  -2.86230e-09       0.00000       0.00000       2.42827       3.56701       3.65008       3.47619       3.83034       2.90400       2.98871       2.43525       1.84221       1.66107       1.03224      0.915400      0.601725      0.383961      0.287617      0.156573      0.109121     0.0619289     0.0309800     0.0194782    0.00927107    0.00468239    0.00246269   0.000862413   0.000452939   0.000162672   5.48095e-05   2.23464e-05   6.74879e-06   1.58865e-06   5.09254e-07   1.29850e-07   2.03932e-08   2.26319e-09       0.00000       0.00000
  17  17 3261.3981    3.9398  1.3011 12.7088 -0.0066  0.0310   0.0803   0.0751    0.1595   0.0000   438.0090       3.30775       10.5917      -7.57839       4.29322     -0.245771      -5.06218       4.38570       1.83072      -4.40331     -0.654597     -0.937302     -0.954248      0.984030    -0.0997614      0.160243     0.0540308     0.0399605     0.0390825    0.00168354     0.0154993    -0.0122213   0.000870819   0.000795664   0.000460108  -0.000134765  -1.73251e-05  -3.39616e-05  -4.10573e-06   1.96748e-06   3.51606e-08  -1.62368e-07   1.82986e-08   3.63193e-10       0.00000       0.00000       2.59709       3.65356       3.80638       3.88523       3.71071       3.41131       2.97728       2.53016       2.10367       1.55792       1.22832      0.898060      0.643778      0.429329      0.282505      0.182615      0.111010     0.0643846     0.0358395     0.0192046     0.0103085    0.00496289    0.00246138    0.00101487   0.000453272   0.000167845   6.55053e-05   2.23893e-05   7.18207e-06   2.07197e-06   5.14985e-07   1.07974e-07   2.02518e-08   2.52284e-09       0.00000       0.00000
  17  18 3403.3949    3.3784  1.9509 12.5077 -0.0116  0.0401   0.0607   0.1002    0.1091   0.0000   442.2015       1.83144       5.38909       3.89211       4.02305      -6.07108      -5.55659      -1.53401      0.739145       1.06074     -0.732302      -1.75256      0.579970      0.842825    0.00395924     -0.402496      0.162168     0.0921130     0.0962160     0.0526816    -0.0325175    -0.0237195  -0.000495314   0.000325047  -4.96051e-05  -0.000270420  -7.47116e-05   3.43460e-05  -1.61252e-05   3.23396e-06   7.91536e-07   5.03958e-09  -1.25140e-08   4.04533e-10       0.00000       0.00000       3.37433       4.82539       4.74103       5.21133       4.69105       4.57904       3.75035       3.40910       2.67596       2.14084       1.65848       1.18038      0.862467      0.578969      0.388061      0.246142      0.149831     0.0898856     0.0498436     0.0278994     0.0140507    0.00706521    0.00332346    0.00145240   0.000623074   0.000245543   8.81403e-05   3.10460e-05   9.52069e-06   2.76220e-06   7.15414e-07   1.45220e-07   2.52513e-08   3.64922e-09       0.00000       0.00000
  17  19 3545.4435    2.7571  2.8702 11.9894  0.0059  0.0480   0.0416   0.1278    0.0778   0.0000   429.4778       7.36157       6.28603      -7.58398       7.73326       3.61713      -5.46371      -1.41551       2.11871      -2.15850       1.13283       1.37017    0.00649027      -1.23573     -0.213376      0.726141     -0.242598     -0.256649     0.0130065    -0.0425302    0.00835511    0.00780309  -0.000565164   0.000248538   0.000901345   0.000235903   7.41926e-06  -3.69798e-05   7.98724e-07  -3.43642e-06   3.75352e-07  -2.34038e-07  -4.59699e-08   1.40597e-09       0.00000       0.00000       4.20728       5.57127       6.05978       6.10842       5.99801       5.34449       4.76542       4.04812       3.27398       2.56772       1.99790       1.44986       1.03736      0.716306      0.460854      0.304831      0.186065      0.111344     0.0604335     0.0338235     0.0176727    0.00849142    0.00426584    0.00169911   0.000799842   0.000297901   0.000111292   3.78213e-05   1.16297e-05   3.44157e-06   8.46529e-07   1.81523e-07   3.13385e-08   3.63047e-09       0.00000       0.00000
  17  20 3687.8556    2.3206  4.1067 11.3952 -0.0037  0.0561   0.0283   0.1507    0.0618   0.0000   437.2646       1.02742       18.8404      -7.81871      0.445263      -6.14026       2.81894      -5.24012      -4.44066       3.97380      0.506636     -0.908201     -0.335678     -0.774612     -0.798058      0.388974     -0.277260    -0.0992117     0.0511588     0.0250638    -0.0150789    -0.0165120    0.00644750    0.00200010  -0.000497969   0.000496822   1.96487e-05  -9.23780e-05   2.05669e-05   7.29444e-06  -6.87569e-07  -4.44119e-07   4.41461e-08   5.38130e-09       0.00000       0.00000       5.02486       6.63996       7.14915       7.19506       7.04588       6.35891       5.57235       4.80125       3.91500       3.11957       2.37426       1.72243       1.26592      0.821022      0.565946      0.359378      0.221209      0.132567     0.0730160     0.0409888     0.0208875     0.0103917    0.00508783    0.00213461   0.000932707   0.000359904   0.000131569   4.68205e-05   1.40150e-05   3.96251e-06   1.03574e-06   2.10030e-07   3.59742e-08   4.23065e-09       0.00000       0.00000
  17  21 3830.0562    1.9075  5.5712 10.9730 -0.0035  0.0689   0.0209   0.1927    0.0503   0.0000   436.3184       26.9798       17.7474      -18.4051      -8.90335       3.72611      -3.57446      -20.9529      -9.19746     0.0567546      0.451735      -3.03612     -0.704369      0.317289     0.0642508     -0.818129     -0.243730     0.0504072     0.0478837    0.00273245    -0.0913150   -0.00346843     0.0217507    0.00408725   -0.00303695   0.000156812   2.84378e-05   2.05556e-05  -2.22024e-05  -2.00599e-06   2.58098e-06  -3.64925e-07   9.62290e-09  -1.61224e-08       0.00000       0.00000       5.99178       8.21494       8.64486       8.98135       8.71692       7.80964       6.81401       5.94287       4.77740       3.81165       2.86961       2.14240       1.53331       1.04055      0.698863      0.447445      0.275547      0.164333     0.0927065     0.0515567     0.0263781     0.0130518    0.00633781    0.00267288    0.00116392   0.000449010   0.000165924   5.71365e-05   1.77430e-05   5.02567e-06   1.27221e-06   2.73292e-07   4.64210e-08   5.64943e-09       0.00000       0.00000
  17  22 3972.5512    1.6026  7.1857 10.7184 -0.0051  0.0847   0.0168   0.2304    0.0429   0.0000   435.1276      -23.0335       10.8630      -1.81289       11.1373      -10.2553      0.143159       4.66588       21.0512      -3.27083      -6.44076       1.04783       5.47447      0.664762      -1.69018     -0.585437     -0.124510      0.494721     0.0200823   -0.00537634     0.0162366     0.0177240    0.00533148   -0.00773189   -0.00244969   0.000142238  -1.25900e-05  -1.16055e-05  -2.03941e-05  -1.23441e-06   1.00899e-07   1.81534e-07   6.78338e-08   6.40964e-09       0.00000       0.00000       7.48242       9.86944       10.2726       10.5751       10.5328       9.59661       8.49523       7.00854       5.96528       4.70873       3.62517       2.69019       1.91025       1.28553      0.876732      0.560218      0.354423      0.208487      0.116587     0.0644490     0.0326135     0.0164104    0.00769486    0.00339247    0.00142145   0.000569450   0.000204206   7.11624e-05   2.22531e-05   6.10804e-06   1.54300e-06   3.28023e-07   5.73953e-08   6.61953e-09       0.00000       0.00000
  17  23 4114.6140    1.2726  9.1184 10.5944  0.0005  0.1135   0.0142   0.3068    0.0372   0.0000   446.4347       44.5011       10.1151      -13.6943       20.6735       7.13026       11.5553      -11.5212      -3.13392      -6.11855       6.21891      0.898419      -2.38763      -1.20942     -0.697271     -0.377479       1.08217      0.192859    -0.0386185     0.0178754     0.0725375    -0.0210386    -0.0236384    0.00441172   0.000205049  -0.000209167  -0.000198794  -0.000118381   7.02198e-05  -1.90755e-06  -6.35700e-06  -2.99021e-07   1.95791e-07  -5.06230e-09       0.00000       0.00000       9.52134       13.3303       13.9633       14.3641       14.0059       12.7919       11.2970       9.56616       7.83699       6.26942       4.82020       3.55770       2.53774       1.71868       1.16962      0.751711      0.468127      0.276962      0.158212     0.0854238     0.0446608     0.0220944     0.0105778    0.00469398    0.00197376   0.000775423   0.000287206   9.81795e-05   3.06454e-05   8.53209e-06   2.16860e-06   4.60511e-07   7.94779e-08   9.48631e-09       0.00000       0.00000
  18   9 2143.7389    0.8222  0.6351  9.8996  0.0010  0.0213   0.0209   0.0471    0.0680   0.0000   439.4129      -1.37850       13.0264     -0.777821      -3.70463       2.73191      0.169924     -0.568865       1.26836       1.69185     -0.325067     -0.643855      0.547906      0.828437     -0.109423     -0.444428     0.0599454     0.0508196     0.0206914    -0.0269756    -0.0302700    0.00329469    0.00178459    0.00104635  -0.000680609   8.53389e-05  -7.77129e-05  -5.57144e-05   2.12606e-05   5.39867e-06  -6.77091e-07  -1.79412e-07  -1.09198e-07   1.44512e-09  -2.15443e-09  -8.41623e-10       1.72367       2.34771       2.34331       2.63085       2.32266       2.17370       1.95424       1.76096       1.45895       1.16909      0.897697      0.681742      0.491805      0.334505      0.216330      0.154179     0.0903804     0.0565979     0.0314990     0.0194064    0.00933536    0.00544941    0.00254655    0.00129584   0.000588979   0.000243253   9.30430e-05   3.91814e-05   1.25712e-05   4.57359e-06   1.22573e-06   3.75350e-07   8.67717e-08   1.90719e-08   3.33149e-09   4.43337e-10
  18  10 2291.5987    1.1605  0.8642 10.3776  0.0015  0.0289   0.0261   0.0556    0.0914   0.0000   439.4260      0.423798       10.2413      -1.16882       4.55778       1.66103      -2.86717     -0.774755     -0.293724      -1.33688       1.17454     -0.673037      0.105494    -0.0928342      0.345332     -0.399367     0.0594237      0.103405    -0.0344295    -0.0230422     0.0285750    0.00182336   -0.00143859   0.000759136   0.000628043   0.000243456  -8.35834e-05   2.77540e-05   2.20858e-05   9.72022e-07   4.53306e-08   4.02501e-07  -6.32701e-08  -2.74087e-08  -5.12365e-09   5.55718e-10       2.37249       3.00793       3.62969       2.99352       3.70728       3.08968       2.44887       2.61838       1.86902       1.47123       1.26903      0.853887      0.670180      0.471789      0.271325      0.218038      0.133041     0.0740348     0.0495776     0.0236746     0.0131040    0.00795148    0.00352860    0.00166708   0.000843980   0.000305583   0.000118786   5.41439e-05   1.81220e-05   5.02429e-06   1.97237e-06   6.48492e-07   1.54957e-07   2.85929e-08   4.05729e-09   4.06072e-10
  18  11 2436.8283    1.5760  0.9850 10.9864 -0.0020  0.0270   0.0327   0.0639    0.0990   0.0000   434.7601     -0.510284       13.5725      -3.20193       4.21148       1.77730      0.172618     -0.231311      0.985573      -1.28665       1.19986       1.69872      0.265809     -0.212983     -0.315688      0.289231    -0.0258823    0.00523786    -0.0571898    0.00244247     0.0221925    0.00415900   -0.00561102   0.000350287   0.000310357   0.000220550  -0.000190840   2.85614e-05   3.86221e-07  -4.13350e-07  -7.83604e-07   1.71232e-07   1.00280e-07   1.26334e-08  -2.37945e-09  -1.26448e-10       2.47303       3.12637       3.73683       3.73947       3.52436       3.21074       2.64389       2.40818       1.89511       1.36193       1.16317      0.854704      0.546966      0.412847      0.281328      0.181044      0.110778     0.0667692     0.0407696     0.0241830     0.0129244    0.00614375    0.00334829    0.00163835   0.000757134   0.000326265   0.000133152   4.50852e-05   1.58945e-05   5.42992e-06   1.78008e-06   4.93427e-07   1.08632e-07   2.13783e-08   3.50393e-09   4.30449e-10
  18  12 2580.8473    2.0548  0.9915 11.2889 -0.0042  0.0249   0.0426   0.0602    0.0944   0.0000   434.8954     -0.261977       16.9400       1.61864      -3.67565     -0.625001       3.22940     -0.463655       1.20504      -3.61550     -0.504524      0.767725     -0.213326   -0.00749566      0.141340     0.0215651     -0.302855    -0.0616033     0.0272429    0.00876588     0.0192521  -0.000289812   -0.00312689  -0.000676310   0.000687509   0.000106377  -0.000137577   3.00841e-06   1.80439e-05   9.95107e-08   4.13065e-07   1.48756e-07   1.57206e-07   1.18920e-08   5.40186e-09   1.20116e-09       2.25433       2.89734       3.13948       3.25631       3.09600       2.79519       2.48605       2.10913       1.78828       1.46320       1.07603      0.804009      0.583800      0.403584      0.269272      0.175383      0.114046     0.0663508     0.0416264     0.0214758     0.0128811    0.00659225    0.00317934    0.00161855   0.000641748   0.000316176   0.000111855   4.52264e-05   1.68438e-05   5.00575e-06   1.61255e-06   4.23231e-07   1.04740e-07   2.15269e-08   3.65082e-09   4.37222e-10
  18  13 2724.7138    2.7972  0.9250 11.7484 -0.0025  0.0247   0.0601   0.0584    0.1112   0.0000   435.2880      -2.13234       17.5189       1.37885      -1.70878      -1.48928      -7.93643      -4.36838      0.233371      0.832340     -0.628479      -1.52611     -0.130939      0.511194      0.132723      0.383074     0.0467463    0.00992707   -0.00606133    0.00164489     0.0246842    0.00396526   -0.00579401   0.000900411  -0.000388528  -0.000210273   1.55386e-05   0.000106264  -5.36663e-06   2.23176e-06  -7.67745e-07   6.62912e-07   1.61596e-07   1.19598e-08  -5.32343e-09  -1.97965e-10       1.94944       2.91057       2.82403       3.01080       2.95143       2.60390       2.50620       2.00871       1.77440       1.29777       1.07825      0.809384      0.568656      0.414775      0.259792      0.190670      0.105274     0.0749083     0.0377412     0.0233546     0.0120740    0.00634013    0.00335745    0.00138020   0.000754405   0.000267947   0.000128882   4.35427e-05   1.63582e-05   5.80752e-06   1.54165e-06   5.10837e-07   1.08847e-07   2.50701e-08   4.82266e-09   5.15268e-10
  18  14 2868.6114    3.5248  0.8695 12.0430 -0.0015  0.0244   0.0751   0.0513    0.1226   0.0000   440.3557      -1.18071       18.0038      -4.80753      -3.15516      -4.47293     -0.245538      -1.85393     -0.978247     -0.707592      0.882067      -1.36392     -0.663065      0.434332     -0.166460      0.331316      0.125336    -0.0391733    -0.0101420     0.0280622    -0.0186740    0.00862917    0.00573621   -0.00179686   -0.00117695   0.000389226   1.00639e-05  -1.59259e-05  -1.84178e-06  -4.84176e-06   2.22751e-07   2.06660e-07   9.84730e-08   2.12239e-08  -8.81864e-09  -1.07914e-10       1.96380       2.94722       2.69299       3.31424       2.77751       2.78211       2.28312       2.13334       1.67992       1.33224       1.04710      0.790556      0.578048      0.383855      0.271193      0.170197      0.116059     0.0662836     0.0418736     0.0208472     0.0131530    0.00588854    0.00359083    0.00136252   0.000800226   0.000260676   0.000136069   3.93704e-05   1.76266e-05   4.85949e-06   1.74946e-06   4.24689e-07   1.15324e-07   2.26134e-08   4.16903e-09   6.07017e-10
  18  16 3154.8916    4.0976  1.0998 12.7770 -0.0018  0.0272   0.0820   0.0659    0.1150   0.0000   439.3589       5.24644       6.00110      -2.58164     -0.110088      -8.07827       3.12046      -5.63754     -0.810470      0.135138     -0.904682     -0.719095     0.0725773    -0.0344559     -0.515488     0.0188047     0.0313274     0.0838569   -0.00129706   -0.00168242    0.00204984   -0.00265360   -0.00162278    0.00213067   0.000540640   0.000166437   9.89919e-05   3.04840e-05  -1.24548e-05   2.07317e-06   2.03377e-06   9.36554e-07   1.92381e-08  -5.40632e-08   5.68901e-09  -1.13579e-09       2.14152       3.19126       2.88641       3.36693       3.05405       3.03036       2.64119       2.21249       1.82245       1.36118       1.15077      0.794817      0.644219      0.417036      0.310544      0.189893      0.128964     0.0748870     0.0455128     0.0243229     0.0134612    0.00714253    0.00336295    0.00172607   0.000703382   0.000341709   0.000123166   5.11276e-05   1.75133e-05   5.70931e-06   1.80750e-06   4.68936e-07   1.26891e-07   2.30761e-08   4.82542e-09   6.27005e-10
  18  17 3297.3624    3.7315  1.4737 12.5473 -0.0042  0.0308   0.0670   0.0770    0.1251   0.0000   435.5382      -1.24656       8.24347       2.46344       1.85596      -7.83893     -0.454352      -1.86470      -1.21757      0.279022      -1.94788      0.805079     0.0147903     -0.124153     -0.100129     0.0703497      0.165578    -0.0475777     0.0900607    -0.0198147    -0.0105000    0.00417131    0.00119188   -0.00130051   -0.00136006   0.000359623  -1.91988e-05  -1.43753e-05   1.91827e-05   8.07090e-07   2.82923e-06   1.36239e-07  -1.42899e-07   7.72671e-09  -2.15667e-09  -2.57493e-10       2.51738       3.45724       3.44568       3.60949       3.68101       3.17644       3.08912       2.41486       2.15929       1.68813       1.31638      0.995207      0.708716      0.513397      0.340960      0.224922      0.143179     0.0874190     0.0521376     0.0281992     0.0159517    0.00823352    0.00407098    0.00188755   0.000865593   0.000370386   0.000149310   5.65897e-05   2.07077e-05   6.61326e-06   2.06812e-06   5.56108e-07   1.33779e-07   3.07123e-08   5.57551e-09   5.82735e-10
  18  18 3439.9625    3.2444  2.1188 12.1238 -0.0098  0.0367   0.0523   0.0995    0.1139   0.0000   434.5248       5.70125       14.4645      0.220373       2.59686      -4.08361      -2.99820      -3.40557      0.121344      -5.29436     0.0446362      0.162904     -0.440978       1.02695     0.0978725      0.306539     0.0480357     -0.149520     0.0333674    -0.0393091    -0.0461077   -0.00845356   -0.00152999   0.000837541   -0.00148441  -0.000285467  -7.25339e-05   3.93151e-06  -1.49050e-05  -7.79474e-06  -4.66457e-06   3.92989e-07   1.05064e-07  -2.62847e-08   2.41443e-09   1.48314e-10       3.05362       4.14832       4.29326       4.34765       4.44634       3.92059       3.63462       3.04959       2.59389       2.08086       1.61945       1.19940      0.871434      0.620946      0.417628      0.275820      0.173631      0.106364     0.0633154     0.0364243     0.0194347     0.0103899    0.00490254    0.00248266    0.00103555   0.000482748   0.000180512   7.42540e-05   2.51041e-05   8.51585e-06   2.56525e-06   7.15366e-07   1.74582e-07   3.73262e-08   6.43553e-09   6.90605e-10
  18  19 3582.5871    2.7160  3.1360 11.6475 -0.0060  0.0476   0.0365   0.1238    0.0850   0.0000   441.0466       11.5900       10.6643      -7.03935      -8.29901       4.06743       3.69693      -7.73608      0.272775       6.90485      0.660163      0.744735      -1.43694     -0.102750      0.376436     -0.594634    -0.0325733      0.348880     0.0144816    -0.0356821     0.0248928   -0.00461338   -0.00636121   -0.00365068   0.000270425   -0.00173054   0.000287543   0.000135484  -3.11390e-05   8.85079e-06   4.57134e-06  -1.31714e-08  -2.76702e-07   9.92969e-08   1.08506e-09  -2.16681e-09       3.86762       5.40106       5.44093       5.73980       5.65961       5.14827       4.71648       4.04392       3.30312       2.68425       2.05882       1.53597       1.15572      0.817952      0.559301      0.368068      0.227271      0.139664     0.0820464     0.0468282     0.0254690     0.0132323    0.00653128    0.00318318    0.00139020   0.000619436   0.000245493   9.50964e-05   3.39168e-05   1.11535e-05   3.32945e-06   9.40664e-07   2.33046e-07   4.90925e-08   8.32984e-09   9.67963e-10
  18  20 3725.3837    2.2067  4.7000 11.1620  0.0017  0.0587   0.0246   0.1599    0.0583   0.0000   442.1653      -1.08767       2.16240      -4.53027       13.4669      -7.42019      -7.94398      -8.32917       6.43852      -6.33331      -3.27813      -2.97038       2.48488      0.692623      -1.19240      0.200546      0.525774     -0.119302     0.0814366     0.0450091     0.0385647     0.0186637    0.00548405   -0.00122277   -0.00104592  -0.000176747   0.000386532   6.02693e-05  -7.71763e-05   3.25270e-06  -4.92235e-06  -1.47512e-06   4.60313e-07   4.20301e-08   1.98105e-08   7.31616e-11       4.98800       6.40601       6.98654       7.03084       6.95399       6.37352       5.67619       4.89236       4.21120       3.30375       2.59650       1.95589       1.40229      0.985279      0.686902      0.444240      0.280959      0.172218      0.103318     0.0591003     0.0325343     0.0165960    0.00843855    0.00401535    0.00182971   0.000780639   0.000317204   0.000117637   4.28197e-05   1.42129e-05   4.34366e-06   1.15684e-06   2.76039e-07   5.60281e-08   9.41597e-09   1.03496e-09
  18  21 3868.2033    1.8167  5.8736 10.9072 -0.0013  0.0701   0.0193   0.1910    0.0475   0.0000   448.8579       9.11492       4.92289      -12.5961       12.5670      -11.8382      -8.82592       6.73335       4.05032       1.23137       4.41480       1.63923      -1.84539      0.839305       1.59681     -0.483564     -0.550809      0.356139     0.0559139     0.0168679    -0.0215318    -0.0207897    -0.0127702    0.00450972   -0.00103576  -0.000845316   0.000312853   0.000169369  -5.68114e-05  -1.13170e-05   4.53753e-06   4.63542e-06  -1.33557e-07  -5.81267e-08  -8.00052e-09  -2.47018e-09       5.92932       7.72316       8.40608       8.62838       8.34453       7.78806       6.91830       5.97017       4.95204       3.90223       3.07960       2.30420       1.71890       1.17757      0.823207      0.535358      0.347735      0.208000      0.125596     0.0697715     0.0386616     0.0200651     0.0101445    0.00491350    0.00219444   0.000956580   0.000381606   0.000146637   5.27606e-05   1.70463e-05   5.24810e-06   1.38969e-06   3.41826e-07   6.75458e-08   1.14593e-08   1.30659e-09
  18  22 4010.8743    1.5090  8.1345 10.5397  0.0003  0.0901   0.0149   0.2436    0.0416   0.0000   440.5572       8.90548       21.9100      -15.0228      0.547036       8.38610      -9.47643      -9.16558      -2.43388      -3.52392      -5.15539      0.561846     -0.186595      -2.14716       1.86534      0.690611     -0.116496    -0.0230973     -0.310550    -0.0758311     0.0834695    0.00893054   -0.00401727   -0.00823217   -0.00289829    0.00194133   0.000200331  -0.000564337   6.80024e-05   3.31542e-05  -3.41105e-06  -2.58708e-06  -2.08780e-07  -1.82841e-07  -4.12500e-08   2.12494e-09       7.47172       9.86759       10.5640       10.9976       10.6404       10.1476       8.63019       7.56662       6.27639       5.04734       3.97319       2.95169       2.18104       1.51825       1.05117      0.691532      0.447056      0.273068      0.164857     0.0918266     0.0512253     0.0264016     0.0133165    0.00632149    0.00285994    0.00123163   0.000498913   0.000188926   6.88143e-05   2.21792e-05   6.84074e-06   1.83877e-06   4.45332e-07   8.77573e-08   1.46462e-08   1.75667e-09
  18  24 4296.8750    1.0587 12.5601 10.3342 -0.0045  0.1496   0.0110   0.4104    0.0330   0.0000   456.1615       23.3872       30.2494      -30.2942      -7.99425       4.89548      -34.2523      -2.38620       2.15073       1.33964       6.85860     -0.679933      -3.00806      0.368470       2.47691     0.0811557     -0.150194      0.377795    -0.0535813     -0.330335      0.143188     0.0977105     0.0188065    -0.0201001    -0.0126646    0.00147898    0.00232907  -0.000196776  -7.18342e-05  -7.44130e-05  -1.63920e-05   6.78920e-06  -7.33946e-07   1.75853e-07   1.61112e-08   3.03387e-09       12.1035       16.4774       17.5543       17.6441       17.7057       16.3722       14.6783       12.7102       10.5388       8.36921       6.69081       5.00068       3.75566       2.57226       1.85809       1.18435      0.776692      0.476563      0.285618      0.162729     0.0909269     0.0472114     0.0239663     0.0117555    0.00518843    0.00231967   0.000915672   0.000345124   0.000122600   4.00149e-05   1.20147e-05   3.14409e-06   7.90293e-07   1.53717e-07   2.62087e-08   2.91711e-09
  18  26 4582.4788    0.7445 18.6633 10.0015  0.0013  0.2673   0.0069   0.6301    0.0256   0.0000   475.3067       55.2966      -5.68913       4.71073       75.2170      -24.1644      -24.3193       36.7259       17.9444      -15.2090      -4.95053      -6.28810      -8.36210      0.916010      0.515099      -2.69387      -1.43905       1.69683      0.307371     -0.997552     -0.183968     0.0705017    -0.0389794   0.000673085    0.00910960   -0.00755865   -0.00225686    0.00109311   0.000343989  -0.000107432   1.89662e-05  -1.52213e-06  -8.09776e-07   5.03716e-07  -1.28395e-08  -4.06895e-09       21.2095       29.7542       30.7967       33.0754       31.1738       29.3069       25.7584       22.7862       18.8238       15.3671       11.9998       8.99535       6.72666       4.58935       3.31877       2.11473       1.38696      0.869445      0.518743      0.298920      0.169925     0.0881956     0.0459384     0.0218995     0.0100572    0.00433275    0.00176031   0.000636973   0.000229100   7.33656e-05   2.15166e-05   5.62753e-06   1.40960e-06   2.76114e-07   4.69810e-08   5.69483e-09
  19   7 1867.2892    0.4622  0.3952  9.4917 -0.0052  0.0201   0.0147   0.0362    0.0455   0.0000   439.5850      0.110379       14.5548     -0.288863      -2.47570       1.19368      0.300993     0.0442308      0.333907      0.435992      0.150324      0.319849     -0.244271     -0.179139     -0.226675      0.163389     0.0479649     0.0504767    0.00186425     0.0209158    0.00912370    -0.0128565   0.000929921   0.000447234   0.000889957  -0.000162871  -8.40090e-05   0.000132231  -2.19724e-05  -1.50659e-05   3.86329e-06   8.95574e-07  -6.42446e-08   1.01084e-07   1.43720e-08   2.20714e-09       1.57773       2.06623       2.38579       2.27526       2.41542       2.14729       1.91727       1.57310       1.39332       1.11604      0.856804      0.605742      0.495353      0.349134      0.240417      0.176969     0.0974662     0.0636444     0.0422043     0.0224159     0.0136861    0.00825633    0.00379000    0.00200157   0.000936727   0.000396444   0.000201662   7.53649e-05   2.73585e-05   1.23692e-05   4.09627e-06   1.15487e-06   3.58902e-07   9.96336e-08   2.27587e-08   4.69848e-09
  19   8 2021.7512    0.6501  0.5476  9.6481 -0.0074  0.0221   0.0176   0.0414    0.0644   0.0000   439.9228      -4.42972       15.7856       1.32515      -2.93216       1.46478       1.95074      -1.54717      0.326111       1.13940     -0.133565     -0.157913     -0.347674      0.202427     -0.543840     -0.157376     0.0481346     0.0168670    0.00396687    -0.0447412    0.00181115   0.000698099   -0.00436418    0.00210923   0.000749209  -0.000146134   2.51353e-05  -2.14760e-05   2.84720e-06  -2.77750e-06   5.70885e-06   8.34344e-07  -3.45894e-07   1.81134e-07   2.47944e-09  -6.71199e-10       1.83650       2.49815       2.58872       2.88023       2.89118       2.44821       2.20335       1.75069       1.52704       1.20444      0.902469      0.655210      0.497711      0.372452      0.254039      0.158039      0.110684     0.0671828     0.0424889     0.0239394     0.0135763    0.00812038    0.00419238    0.00211718   0.000965588   0.000408703   0.000189909   7.35382e-05   2.93675e-05   1.13519e-05   3.47829e-06   1.16176e-06   3.49622e-07   8.94648e-08   2.29977e-08   4.82827e-09
  19   9 2173.7364    0.9388  0.6698  9.9266 -0.0022  0.0205   0.0219   0.0463    0.0708   0.0000   437.0232       4.65783       9.93108      -3.64220      -6.50396      -1.13405     -0.176205     -0.165734      0.674888      0.104593     -0.446040    -0.0661820      0.526446     0.0136676      0.239246     -0.203905    -0.0774288    -0.0639506     0.0185467    0.00154185    0.00641565   -0.00130036   -0.00992580    0.00132934  -0.000839075   0.000191742   7.36957e-05  -1.46792e-05   2.73161e-05   9.31406e-06  -3.82289e-07  -1.63660e-06  -1.54742e-07   5.65192e-08  -6.30898e-09   2.70157e-09       1.65111       2.27970       2.40029       2.51322       2.38710       2.23369       2.02357       1.59512       1.48945       1.12789      0.926945      0.667409      0.507776      0.345289      0.247618      0.163188      0.103089     0.0665593     0.0402258     0.0231149     0.0141380    0.00705647    0.00380600    0.00188460   0.000897062   0.000394592   0.000176869   7.43764e-05   2.91847e-05   1.02919e-05   4.11238e-06   1.22936e-06   3.73442e-07   9.52369e-08   2.21994e-08   4.50914e-09
  19  11 2468.1158    1.7292  0.9808 11.0206  0.0011  0.0322   0.0358   0.0612    0.0997   0.0000   437.6045       1.49241       10.5689      -4.94144     -0.407492      0.826775      -7.34915      -1.81195     -0.462888      0.966869       1.69580      0.622901    -0.0434156    -0.0637793     -0.205408      0.241443   -0.00228100     -0.213526     -0.130087     0.0287699  -0.000784121    -0.0118666    0.00611540    0.00125268   -0.00143153  -0.000533711  -0.000212358   2.01858e-05   7.59019e-05  -1.75931e-05  -7.39929e-06   2.91231e-06   5.64145e-07  -7.38324e-08  -5.10598e-08   8.43913e-09       1.96574       3.54289       2.83818       3.63677       3.13152       3.13240       2.53277       2.42370       1.84038       1.67867       1.23803      0.952178      0.713145      0.486942      0.355488      0.233082      0.152921     0.0950938     0.0610602     0.0335207     0.0215368     0.0100566    0.00631633    0.00273348    0.00150784   0.000636922   0.000300698   0.000118691   5.03692e-05   1.63846e-05   6.79061e-06   1.78867e-06   6.69742e-07   1.43937e-07   4.71865e-08   8.48269e-09
  19  12 2613.0608    2.2727  0.9310 11.5669 -0.0028  0.0232   0.0489   0.0568    0.1032   0.0000   436.6648      -2.71859       12.4781      -2.99272      0.185398      0.528820      0.513093      -3.23613       1.76325     -0.218004      0.125095      -1.11908    -0.0259106     -0.246322      0.353667      0.310083     0.0638159    -0.0818785    -0.0325404     0.0160436    0.00823613    -0.0290565    -0.0126482    0.00134719  -0.000590824  -0.000247910   4.04534e-05   5.43655e-05   4.45673e-05   2.36619e-05  -1.20866e-05   9.45867e-07  -5.04725e-07   1.05523e-08  -4.76008e-09  -5.71096e-10       1.89264       2.52101       2.56825       2.75544       2.68330       2.47393       2.24390       1.96553       1.59175       1.26690       1.05006      0.788558      0.594231      0.381924      0.290446      0.190818      0.125715     0.0805676     0.0464844     0.0292619     0.0153544    0.00852748    0.00428755    0.00214268    0.00106015   0.000495201   0.000214828   8.72315e-05   3.49620e-05   1.23684e-05   4.26187e-06   1.47170e-06   3.85852e-07   1.13245e-07   2.72013e-08   5.34726e-09
  19  13 2757.9238    2.9339  0.9665 11.4184 -0.0018  0.0229   0.0565   0.0556    0.1270   0.0000   437.5389      0.965153       10.8788     -0.259399       2.24036      -1.15901      -2.19089      -1.73936       3.25946      0.346023      -1.04559      0.431664     -0.455067     -0.223515     0.0732041     0.0649256     0.0563244    -0.0533676    -0.0327133     0.0540876     0.0167405   -0.00439564   0.000741308   -0.00333804   0.000813157   0.000109877   4.34013e-05  -2.00296e-05  -3.08515e-05   2.16597e-06   8.38134e-07   3.48058e-07  -1.63709e-07  -6.28523e-08  -1.01129e-08  -4.14230e-09       1.81266       2.51751       2.67226       2.63050       2.81420       2.42776       2.28976       1.86607       1.54647       1.33873      0.957193      0.813033      0.553255      0.402881      0.273806      0.183191      0.124171     0.0765895     0.0476264     0.0274888     0.0142531    0.00869666    0.00405870    0.00218151    0.00102719   0.000436621   0.000212710   7.78065e-05   3.21408e-05   1.28878e-05   4.16646e-06   1.46271e-06   4.09237e-07   1.06089e-07   2.69982e-08   6.04188e-09
  19  14 2902.5009    3.6098  0.8597 12.0919 -0.0026  0.0234   0.0725   0.0495    0.1150   0.0000   441.5371      0.320826       11.0738      -2.79830      -1.68305      -3.50129      -2.08000     -0.729016       1.13820      0.209517       1.63174       1.21023    -0.0958866     -0.271395     -0.191957     0.0668687     0.0720948    -0.0953177    -0.0688193    -0.0165386   -0.00533714    0.00722969   -0.00102401  -8.91144e-05    0.00116531  -3.66488e-05  -0.000226051   4.80180e-05   1.73455e-05   1.17971e-05  -3.67920e-06   1.18792e-06   2.44656e-07  -2.05436e-07   2.34037e-08  -9.20557e-10       1.85623       2.61079       2.64356       2.98955       2.53149       2.54912       2.24227       2.01632       1.60518       1.34904       1.03066      0.818201      0.563386      0.417698      0.293953      0.188084      0.121864     0.0748216     0.0486423     0.0248242     0.0153926    0.00804615    0.00446373    0.00205602    0.00107622   0.000460195   0.000238788   8.81946e-05   3.79167e-05   1.22862e-05   4.96761e-06   1.32909e-06   4.61521e-07   1.04093e-07   2.53950e-08   5.39745e-09
  19  15 3046.5591    4.1440  0.9734 12.3753  0.0005  0.0234   0.0794   0.0572    0.1231   0.0000   438.7511      -3.17378       8.94464     -0.926871       4.35671      -4.53699      -1.76915      -1.83161     -0.284810   -0.00265484      0.305108      -1.28840      0.437553      0.770900      0.309134    -0.0274140    -0.0329925      0.118671    0.00874415   -0.00635783    0.00136181    0.00189579   -0.00545197   -0.00214689  -0.000108943   0.000356715   0.000206383  -0.000115077  -3.07696e-05   1.26071e-05  -7.97884e-07  -2.42432e-07   3.83911e-07  -1.00879e-07  -3.06948e-08  -1.61811e-09       2.02598       2.55986       2.68127       2.61827       2.71203       2.60978       2.12207       2.03381       1.63824       1.35470       1.12427      0.855969      0.611325      0.426559      0.268952      0.190058      0.132995     0.0816837     0.0509276     0.0291406     0.0151009    0.00848905    0.00442071    0.00216446    0.00106198   0.000484130   0.000201657   7.91889e-05   3.26310e-05   1.22762e-05   3.87052e-06   1.29942e-06   4.25458e-07   1.14136e-07   2.64344e-08   5.07118e-09
  19  16 3189.8522    4.0970  1.3055 12.5461 -0.0038  0.0290   0.0717   0.0677    0.1081   0.0000   437.1362       10.1558       10.5960      -3.18969     -0.524026      -9.42633       2.99021      -2.67762      -1.61509       2.30281       2.24326       2.16232     -0.928616      0.253098     -0.206659      0.168800    -0.0347996     -0.101618    -0.0957267    -0.0227633   -0.00755396    0.00497029    0.00206323  -0.000197383  -0.000974861   0.000964566   0.000428326  -3.41969e-05   4.13799e-05   6.49142e-06   2.05321e-06   1.93538e-06   9.83881e-08  -1.82171e-07  -2.71363e-09  -6.87965e-10       2.34818       3.02977       3.20814       3.34660       3.36734       2.98320       2.79493       2.47106       1.92996       1.61318       1.29603      0.925629      0.751173      0.515903      0.367270      0.242187      0.156179      0.102244     0.0621574     0.0337700     0.0189799     0.0112875    0.00558640    0.00291865    0.00134438   0.000603124   0.000289563   0.000114499   4.34791e-05   1.68234e-05   5.47755e-06   1.72217e-06   4.97149e-07   1.42779e-07   3.60807e-08   6.83728e-09
  19  17 3332.9185    3.5778  1.7722 12.2548 -0.0009  0.0328   0.0552   0.0836    0.0868   0.0000   439.9206       1.61463       14.1316      -6.94734       3.34216      -1.37890      -5.02016     -0.865161      0.719160      -3.20328       2.92860       2.56305      0.823422     -0.546306     -0.539521      0.259024     -0.198021    -0.0706705      0.114042     0.0345168    -0.0188275    0.00479140    0.00198854    0.00350804   -0.00122992   -0.00137383   0.000775122   0.000209568  -3.76149e-06  -1.23239e-05   4.70903e-06   1.98049e-07   4.98163e-07   2.76934e-07  -1.68143e-08  -3.63040e-09       2.53719       3.58345       3.53683       3.81631       3.63044       3.44436       3.11895       2.67701       2.24454       1.88757       1.46684       1.15359      0.832018      0.595440      0.418288      0.284003      0.184879      0.116480     0.0736875     0.0417417     0.0243875     0.0130011    0.00704364    0.00338589    0.00172893   0.000759589   0.000359202   0.000138174   5.72668e-05   2.01349e-05   7.33925e-06   2.22131e-06   6.69369e-07   1.71188e-07   4.08333e-08   8.51612e-09
  19  18 3476.2222    3.0364  2.4064 12.0920  0.0016  0.0403   0.0439   0.1030    0.0792   0.0000   444.7348      -2.99442       11.2552      -4.23302     0.0129170       2.40796       6.17539      -3.52246      -1.82963     -0.360682      0.939440       1.65902      0.721236     -0.546710     -0.161680      0.662522      0.157227    -0.0511217     0.0514100    -0.0491732   -0.00435268     0.0142340    0.00162206   -0.00218810    0.00118788   0.000534540   8.05873e-06  -0.000135243   0.000109547   2.16390e-05   1.30262e-05   1.31169e-06  -3.28367e-07  -1.57111e-07  -7.69099e-08   4.41715e-09       3.15953       4.26432       4.54873       4.55885       4.60402       4.20835       3.80750       3.34544       2.82435       2.26566       1.80927       1.40745       1.01351      0.749097      0.490907      0.343563      0.227220      0.140306     0.0887745     0.0497491     0.0280339     0.0155218    0.00827817    0.00413071    0.00193632   0.000960836   0.000385084   0.000168647   6.39321e-05   2.46703e-05   8.23902e-06   2.62375e-06   8.23658e-07   2.19705e-07   5.01508e-08   1.03964e-08
  19  19 3619.3831    2.5201  3.4522 11.5308 -0.0037  0.0507   0.0313   0.1259    0.0688   0.0000   438.8952      -1.57242       3.03041      -3.63292      -4.25868      -4.61869       6.42505      -1.83875     -0.771727      0.648216     -0.224959      -1.18765      -2.59894     -0.865136     -0.156694      0.108992    -0.0100166    -0.0431148     -0.157957   -0.00269246     0.0152672   -0.00282146  -0.000884579   -0.00244366    0.00447429   0.000971611  -0.000153120  -2.48958e-05  -4.24618e-05   5.48253e-05   1.00623e-05  -5.08185e-06   5.20070e-07  -1.20560e-07  -6.34313e-08   1.93166e-08       3.76229       5.30824       5.49184       5.69082       5.57955       5.29833       4.76624       4.06359       3.45628       2.80748       2.24883       1.73089       1.29258      0.911499      0.633421      0.441253      0.284092      0.183044      0.112353     0.0662084     0.0363979     0.0205214     0.0106085    0.00534786    0.00254910    0.00122727   0.000521526   0.000219712   8.46004e-05   3.27917e-05   1.10355e-05   3.59700e-06   1.05308e-06   2.78859e-07   6.51400e-08   1.30695e-08
  19  20 3762.4501    2.0952  5.1286 10.9571 -0.0051  0.0602   0.0219   0.1622    0.0572   0.0000   445.9527     -0.671831       14.3728     -0.406957       8.80647      -9.08654     -0.201680       5.90313      -2.41638       2.49605      -1.41351      -1.83391     -0.995612      0.266493     -0.527127      0.575546    -0.0308878    -0.0398387      0.385348   -0.00951738    -0.0769427    -0.0503803    -0.0208529    0.00696770   -0.00194925   -0.00163193  -0.000205389   1.96228e-05  -3.76231e-05   3.04837e-05   1.27887e-06  -1.22503e-05   1.28982e-06   4.14677e-08  -3.66347e-08  -3.99876e-09       4.85622       6.41005       6.76584       6.88815       7.08022       6.43059       5.82871       5.04681       4.29897       3.46023       2.80264       2.09746       1.58167       1.11106      0.801970      0.530297      0.349451      0.221852      0.135860     0.0807919     0.0452863     0.0250861     0.0130162    0.00649713    0.00317388    0.00143659   0.000646001   0.000260131   0.000102336   3.74597e-05   1.28783e-05   4.22481e-06   1.23082e-06   3.26775e-07   7.84982e-08   1.53193e-08
  19  21 3905.8062    1.7644  6.8842 10.6482 -0.0012  0.0746   0.0168   0.2023    0.0452   0.0000   434.9390       3.41720       12.7773       13.0595      -3.81475      -9.48034      -4.04691      -11.9087      0.725485      -1.59675      -7.17296      -2.84637      -2.40773      0.625566      0.445931      0.639152      -1.04738     0.0501256      0.224711    -0.0176506     0.0151483   -0.00590487    -0.0246336     0.0124853    0.00332634  -8.19794e-05  -0.000347724   0.000293931  -1.37793e-05   3.19996e-05   1.70450e-05  -1.16392e-05  -1.74051e-06   1.04138e-06   3.01608e-08  -1.59972e-09       5.86697       8.13615       8.45343       8.79396       8.57845       8.18452       7.21702       6.35677       5.27405       4.34236       3.42502       2.66163       1.96651       1.39818      0.975041      0.659952      0.440476      0.274913      0.169931     0.0987339     0.0560482     0.0303728     0.0159093    0.00802221    0.00393306    0.00175508   0.000794007   0.000319832   0.000128934   4.75026e-05   1.65427e-05   5.30112e-06   1.58625e-06   4.16808e-07   9.77178e-08   1.96292e-08
  19  22 4049.1481    1.4228  8.9027 10.4929 -0.0029  0.0945   0.0136   0.2668    0.0375   0.0000   430.9074      -15.6263       4.28370      -11.7625      -20.0774       1.33123     -0.427766       2.66212      -6.28951      -5.82035       4.75346      -5.51309     -0.245455     -0.945224      -1.44365     -0.252270     0.0382524     -0.255787     -0.141738      0.149683     0.0681163     0.0287896    -0.0252465    0.00170581   -0.00473906   0.000205364   -0.00109538  -0.000607339   4.15971e-05  -1.06006e-05  -2.71079e-05   2.23797e-06   1.84068e-06   8.39390e-09  -2.93150e-08   1.45567e-08       7.51947       9.95691       10.8622       11.0104       10.7059       10.0072       9.05854       7.99835       6.67032       5.48066       4.44499       3.32708       2.48630       1.76140       1.25253      0.822416      0.555322      0.346814      0.215196      0.127475     0.0728101     0.0402881     0.0212263     0.0107767    0.00531772    0.00239516    0.00109949   0.000445648   0.000177681   6.43721e-05   2.17527e-05   6.93172e-06   2.03153e-06   5.26724e-07   1.24416e-07   2.38389e-08
  19  23 4192.1002    1.1666 10.6329 10.4737 -0.0008  0.1206   0.0122   0.3439    0.0330   0.0000   419.9844       17.1544       36.0746      -10.2453       6.76996       21.6346      -17.0254      -32.6652       18.3720       17.2108      0.919079      -11.6331       2.69240       6.03980       1.49096      -1.96120     -0.680231      0.472358      0.111965     -0.247396     0.0718389   -0.00864944    -0.0252562    -0.0200835    -0.0106643    0.00584906  -0.000813817  -0.000868434  -2.70602e-05  -2.34998e-05  -8.07019e-06  -1.34523e-05   2.82501e-06  -2.89657e-07   1.77386e-07  -4.64912e-08       9.36095       12.6936       13.5626       14.1754       13.7399       12.9314       11.3585       10.2078       8.57715       7.06358       5.47513       4.31089       3.20855       2.24827       1.60022       1.05904      0.720625      0.456919      0.279512      0.166097     0.0948759     0.0519265     0.0280071     0.0141006    0.00699517    0.00314582    0.00140409   0.000568456   0.000227245   8.20254e-05   2.85318e-05   9.16993e-06   2.63373e-06   6.77030e-07   1.60296e-07   3.14887e-08
  19  24 4336.0980    0.9235 12.4203 10.3395 -0.0044  0.1595   0.0103   0.4336    0.0309   0.0000   438.6350      -30.8190       19.4737      -8.22500       14.8647       17.8043       19.0027       15.5343      -16.5108      -25.9206      -1.25720      -2.50638     -0.331382       7.60445      0.112599      -1.05548      -1.09615     -0.768014       1.05657      0.355021     -0.111082      0.134049   -0.00273767    -0.0271400    -0.0173440    0.00764350  -0.000255117  -2.19765e-06  -0.000194665   2.84158e-05   4.20820e-05   1.50548e-05  -1.25410e-06  -5.61668e-07  -1.04596e-08  -1.74311e-08       12.2943       16.7509       18.1440       18.7456       18.4208       16.8966       15.4439       13.3979       11.2735       9.11557       7.30431       5.55051       4.22905       2.98777       2.15682       1.43436      0.971779      0.610192      0.378487      0.229792      0.131613     0.0736871     0.0389424     0.0206994    0.00958567    0.00484654    0.00193310   0.000874842   0.000321226   0.000120728   3.97411e-05   1.26709e-05   3.58888e-06   9.21774e-07   2.16888e-07   4.19757e-08
  19  25 4479.5041    0.7789 15.4437 10.1912  0.0002  0.2124   0.0082   0.5459    0.0273   0.0000   456.3710      0.347559       10.9229       35.4083       17.0501      -37.5102      -23.7495      -1.26508      -7.29297      -9.93045      -5.45924      -10.7180      -6.80416      -6.27414       1.86468       1.06891     -0.101382     -0.556793      0.135702      0.288740     0.0522422    -0.0966697     0.0899578     0.0310964    -0.0153807    0.00415541  -0.000738278  -0.000730859  -8.66477e-05   0.000244832  -6.41129e-05  -2.06854e-05   1.48151e-06   1.57514e-06  -3.68567e-07  -2.91208e-08       16.1151       21.6092       23.6282       24.3244       23.2672       22.7492       20.0038       17.5611       15.0332       12.2392       9.76672       7.52085       5.64971       4.03021       2.90017       1.94749       1.29904      0.823147      0.517615      0.309172      0.180423      0.100032     0.0545306     0.0270724     0.0139833    0.00610903    0.00289887    0.00111552   0.000458959   0.000160788   5.54665e-05   1.71612e-05   4.88481e-06   1.24478e-06   2.81994e-07   5.47120e-08
  19  26 4622.7477    0.6745 18.0970  9.9719 -0.0030  0.2647   0.0066   0.6313    0.0241   0.0000   446.4724      -5.81469      -17.0878      -7.87347       12.4483      -7.62861       37.0291      -10.5908      -4.60943      -7.80663      -1.22176       12.5157       2.09717      -1.26409       2.39849       2.77552      0.970770       1.48034      0.543905     -0.172673     -0.402331      0.178254      0.138728    -0.0224645    -0.0185420   -0.00327952    0.00346155   0.000804136   0.000198364  -4.79359e-05  -5.81891e-05   1.67546e-05   4.59677e-06   5.77980e-07  -7.97445e-09   1.38881e-08       20.2138       27.7477       29.6994       31.0622       29.8781       28.0828       25.3288       22.3138       18.8436       15.3386       12.4681       9.30709       7.12475       5.04953       3.66029       2.39218       1.65265       1.02314      0.645296      0.391139      0.223482      0.127172     0.0672390     0.0346452     0.0173622    0.00777220    0.00359529    0.00142460   0.000572623   0.000205083   6.73540e-05   2.14302e-05   6.06995e-06   1.54602e-06   3.60463e-07   6.91558e-08
  20   9 2203.0811    0.9567  0.8633  9.9135 -0.0017  0.0243   0.0201   0.0534    0.0905   0.0000   437.2164      -3.03842       16.7357       1.63335       1.29758     -0.124485     0.0805727      0.949986      -1.85806     -0.549068     -0.708499     -0.285644      0.110886     -0.138614     0.0436996    -0.0472183     0.0350154     0.0258446     0.0252477     0.0385210    -0.0220008     0.0122726    0.00162653    0.00433948  -0.000833936   0.000529987   0.000302502  -8.24303e-05   6.53849e-05   6.29542e-06  -2.30001e-05   4.50458e-06  -1.52618e-06   4.94118e-07  -1.68891e-08  -1.16350e-08       1.77476       2.36002       2.50721       2.52021       2.65046       2.42296       2.12878       1.94043       1.67126       1.31457       1.02091      0.838026      0.616781      0.474992      0.328429      0.210274      0.155754     0.0999530     0.0619908     0.0378542     0.0198969     0.0121776    0.00673485    0.00357657    0.00190810   0.000851202   0.000427839   0.000168796   7.69497e-05   2.84244e-05   1.17402e-05   3.93725e-06   1.33014e-06   4.43189e-07   1.30891e-07   3.29128e-08
  20  10 2352.4254    1.3725  0.8466 10.4353 -0.0027  0.0233   0.0280   0.0488    0.0931   0.0000   433.7606     -0.879341       15.9044      -1.02315       1.80284      -1.90048       1.08255      0.556193     -0.548647     -0.605536     -0.209371      0.900312      0.268233     -0.796905     -0.341152      0.334077      0.443587    -0.0108197     -0.104391    -0.0420446    -0.0115897     0.0355928    -0.0141619   -0.00318012   0.000166539    0.00124154  -0.000240184  -0.000230284   2.30798e-05   8.52289e-06   5.54720e-06   5.76280e-06   1.03054e-06  -1.05581e-06   1.05425e-07   1.55131e-08       1.72715       2.28840       2.33733       2.55199       2.66927       2.23630       2.22363       1.79981       1.63306       1.32811       1.02471      0.819909      0.605393      0.458973      0.321210      0.234740      0.155545     0.0900322     0.0590613     0.0364317     0.0217819     0.0129449    0.00662075    0.00361661    0.00176914   0.000887056   0.000418551   0.000175347   7.43333e-05   2.89555e-05   1.09234e-05   4.28092e-06   1.29353e-06   4.34652e-07   1.16123e-07   3.01858e-08
  20  11 2498.9905    1.8243  0.9175 11.0122 -0.0041  0.0222   0.0369   0.0572    0.1063   0.0000   436.1689       1.92878       12.9888      0.860667      0.658145     -0.707352      -5.15156      -1.36518       2.00421       2.53864       1.70886     0.0242385      0.484925     -0.127202      0.122784     0.0164611      0.230104     0.0470118    -0.0758232     0.0164695   -0.00789828    0.00528796    0.00585830  -0.000466790   -0.00140658   0.000465786  -0.000459780  -0.000175420   6.02224e-06   1.27161e-05   3.97206e-06   3.04473e-06  -6.24751e-07  -1.68754e-07   1.87217e-07  -2.31002e-08       1.84791       2.38401       2.38914       2.32825       2.44908       2.31505       2.26055       1.89715       1.63385       1.30631      0.969645      0.742179      0.607050      0.463989      0.347138      0.238587      0.153690     0.0940663     0.0571785     0.0330716     0.0202643     0.0109691    0.00613771    0.00316428    0.00156310   0.000764989   0.000340275   0.000152318   6.17306e-05   2.63216e-05   9.58618e-06   3.57407e-06   1.24219e-06   3.54125e-07   1.04358e-07   2.66371e-08
  20  12 2644.8043    2.3690  0.9251 11.7400 -0.0058  0.0249   0.0470   0.0551    0.1009   0.0000   439.4831       2.80126       16.1963      -2.46653      0.124643      0.212027       2.11451      0.155945      -1.85618      -1.39947      0.690301      0.363756      -1.17800     -0.378483   -0.00645824     0.0765579    -0.0844525    -0.0445571    -0.0277480   -0.00913535   9.14460e-05   -0.00124043   -0.00538412    0.00192050   0.000536327   3.41877e-06   0.000274232  -0.000182437  -6.34999e-06   6.65903e-05   8.62493e-07  -5.62647e-06   1.67616e-06   3.24044e-07  -7.88574e-08   8.40773e-09       1.75780       2.59243       2.41315       2.66450       2.67194       2.45006       2.33397       1.98321       1.65172       1.40809       1.01384      0.887831      0.615669      0.508044      0.325094      0.230444      0.159399      0.101660     0.0673122     0.0370344     0.0219851     0.0125495    0.00645722    0.00388476    0.00171764   0.000930532   0.000388394   0.000180361   7.50669e-05   3.18501e-05   1.11020e-05   4.42839e-06   1.32072e-06   4.41399e-07   1.18077e-07   3.08245e-08
  20  13 2790.6838    3.0450  0.9817 11.9602 -0.0009  0.0220   0.0577   0.0574    0.1043   0.0000   439.8770     -0.859488       10.0295       2.72143      -2.02005      -2.77387      -1.63257      -4.12459      -2.30114       2.32557       1.64462      0.800892      0.149514      0.169067     -0.467286      0.261519     0.0259118    -0.0356789   -0.00333226    -0.0397079     0.0335580     0.0223549   -0.00887822  -0.000734211   0.000153414   0.000839640   7.91592e-05   6.39276e-06  -5.00238e-05  -2.97525e-05  -4.40140e-07   1.34677e-06   1.93581e-06   7.01737e-07   4.35787e-08  -1.96369e-08       1.74575       2.28660       2.48803       2.51666       2.40921       2.30061       2.00193       1.84545       1.60846       1.33268       1.06772      0.814850      0.604984      0.434243      0.307506      0.197876      0.139168     0.0853059     0.0541077     0.0330362     0.0194031     0.0107957    0.00620376    0.00305464    0.00166973   0.000773230   0.000359444   0.000161140   6.67131e-05   2.68693e-05   1.08222e-05   3.61239e-06   1.26028e-06   4.01298e-07   1.16460e-07   2.87100e-08
  20  14 2935.9631    3.8027  0.8271 12.4809 -0.0024  0.0246   0.0779   0.0495    0.1002   0.0000   440.6766       1.99127       9.17326      -2.40867     0.0313289      -4.18297      0.691273      -1.13705      -2.40140      0.977378       2.52091      0.143577      -1.65438     0.0567795      0.488376     -0.189358     0.0477714    -0.0195869     0.0295796   -0.00948474    -0.0136275   0.000896843   -0.00189859   -0.00182562   -0.00107295   0.000583707  -0.000477715   0.000118879   7.63482e-05  -1.08217e-05   1.35181e-06  -2.44989e-07   3.07681e-07  -1.24151e-07  -5.28754e-08   1.24288e-08       1.63204       2.56971       2.44922       2.59203       2.85215       2.15693       2.64494       1.77908       1.98416       1.32638       1.20252      0.970461      0.603770      0.612034      0.317297      0.300163      0.153259      0.116150     0.0725806     0.0365196     0.0291792     0.0111572    0.00911746    0.00379563    0.00203685    0.00111853   0.000355219   0.000247267   6.94377e-05   3.73525e-05   1.36583e-05   3.71678e-06   1.78773e-06   4.14838e-07   1.33838e-07   3.75876e-08
  20  15 3080.4535    4.2181  0.9493 12.4615 -0.0046  0.0219   0.0802   0.0540    0.1218   0.0000   436.0076       1.97444       11.2332      -2.60875     -0.324547      -1.99440       3.75495      -1.12326      0.373725      -1.75026     -0.260856      -1.52361      0.645718     -0.125949     -0.410732      0.118985     0.0650250     0.0501682    -0.0750034     0.0500268    0.00947291   -0.00168772    0.00384858    0.00738682    0.00217575   -0.00143965  -0.000381037   0.000115248   7.96466e-05  -1.26340e-05   5.65764e-06  -1.54090e-06  -5.24503e-07  -1.38100e-07   7.83287e-08   5.71952e-08       1.62712       2.25667       2.25244       2.50895       2.31458       2.32845       2.00314       1.86309       1.46750       1.26988      0.969636      0.797592      0.547522      0.435288      0.303787      0.209994      0.133731     0.0922993     0.0541574     0.0348312     0.0186801     0.0112367    0.00596598    0.00326286    0.00154207   0.000741891   0.000372612   0.000150943   7.15978e-05   2.70270e-05   1.02817e-05   3.62786e-06   1.18757e-06   4.10137e-07   1.09063e-07   2.91737e-08
  20  16 3224.4104    4.1602  1.2291 12.4671 -0.0014  0.0262   0.0716   0.0623    0.1202   0.0000   435.7865       3.81247       16.9809      -5.47170      0.144543      -3.62266      -2.27146      -1.36771     -0.604350      0.683045     0.0493456     -0.228157      0.663532     -0.113891    -0.0903805     -0.319405    -0.0277638     -0.103076    -0.0426799    -0.0477063     0.0240231   -0.00573709   -0.00616138   -0.00432535    0.00343608  -2.73442e-05  -5.67406e-05   0.000200979  -1.31944e-05  -2.10198e-05   1.49421e-05  -3.51446e-06  -2.12247e-06  -2.54588e-07  -4.48531e-08   2.33642e-08       1.99337       2.70683       2.80837       3.00077       2.91092       2.65760       2.50694       2.05440       1.91886       1.47580       1.24902      0.941837      0.710100      0.508137      0.358134      0.240042      0.164363      0.105333     0.0686574     0.0395810     0.0241440     0.0135279    0.00739055    0.00383103    0.00205900   0.000946013   0.000437995   0.000198247   8.49793e-05   3.30387e-05   1.28454e-05   4.57260e-06   1.52897e-06   4.66199e-07   1.37315e-07   3.24783e-08
  20  17 3368.0573    3.5446  1.8762 12.1331  0.0004  0.0326   0.0502   0.0788    0.0820   0.0000   442.9365       2.75137       8.53631      -5.39662       4.80418      -7.85030      -9.60558      -1.36613       3.85652     -0.104344       2.43286     -0.741736      0.163860      0.908579      0.266382      0.246592     -0.308571     0.0449547     0.0483174    -0.0123260   0.000618352    -0.0175943     0.0132857   -0.00256235   -0.00104656  -0.000126761   4.87077e-05  -0.000229564  -8.61899e-05   3.51189e-05   2.32591e-05  -3.17850e-06   1.88020e-06   4.55678e-07   6.82813e-09  -3.63438e-08       2.49532       3.44428       3.60361       3.82443       3.83696       3.40914       3.17442       2.69525       2.35659       1.88896       1.49307       1.16322      0.901091      0.637957      0.450933      0.310682      0.210411      0.138059     0.0852007     0.0530669     0.0299682     0.0173819    0.00957639    0.00508497    0.00260678    0.00127226   0.000586269   0.000261140   0.000106445   4.35413e-05   1.66882e-05   6.00383e-06   1.98731e-06   6.37305e-07   1.66799e-07   4.55730e-08
  20  18 3511.8147    2.7825  2.6536 12.2018 -0.0064  0.0424   0.0386   0.1078    0.0590   0.0000   440.1604       1.85293       12.0014      -3.48514       3.33351      -4.05535       3.58690       8.76073      -1.96014       1.44123      -3.79073       1.77272      -1.78549      0.760747     -0.413281    -0.0387413      0.181920     -0.169968     -0.303146    -0.0374306     0.0110657    -0.0171688    -0.0135412    0.00332986    0.00250640   -0.00165907   -0.00162891  -0.000444746   0.000140965  -1.83845e-05   5.84789e-05  -6.46425e-06  -1.58811e-06   1.37505e-07   3.68390e-07  -4.39660e-08       3.16236       4.33319       4.61432       4.80945       4.76935       4.40436       4.04998       3.48488       3.04463       2.44045       2.00195       1.49725       1.17605      0.837089      0.618410      0.411698      0.282181      0.183770      0.112102     0.0712620     0.0409266     0.0239979     0.0131249    0.00699142    0.00357189    0.00177366   0.000788234   0.000370069   0.000148620   6.30607e-05   2.37688e-05   8.36391e-06   2.80374e-06   8.88642e-07   2.33340e-07   6.27902e-08
  20  19 3655.5159    2.3512  3.9862 11.4807 -0.0034  0.0537   0.0273   0.1354    0.0573   0.0000   439.2112       7.42433       14.8447      -9.14273       5.80681      -6.40011      -7.25688     -0.706578     -0.631190     -0.664128       1.43632       1.70822      -3.26099     -0.192719      0.567302      0.299307      0.512149     -0.147929     0.0762307     0.0100620    -0.0423769    -0.0572550   -0.00642361   0.000999802   -0.00361436    0.00164082  -0.000241095  -0.000248404   0.000161133  -6.69520e-05  -5.65144e-05   4.10265e-06   2.28728e-06   1.03328e-06  -5.23232e-08  -5.48928e-08       3.97091       5.47786       5.89976       5.83453       6.20532       5.35997       5.11665       4.47575       3.75545       3.15774       2.46366       1.93398       1.48348       1.05875      0.775746      0.515337      0.354579      0.233238      0.141297     0.0896135     0.0508676     0.0291808     0.0164262    0.00845289    0.00438883    0.00216708   0.000948633   0.000462463   0.000176282   7.72970e-05   2.85808e-05   9.99931e-06   3.43363e-06   1.08747e-06   2.92724e-07   8.06193e-08
  20  20 3799.3326    1.9897  5.3680 11.0024 -0.0020  0.0604   0.0203   0.1694    0.0504   0.0000   427.3552      -7.87279       26.4927       5.40928       4.92971      -13.1778      -14.0701     -0.813316      -3.74230      -1.67411       2.66676      -1.34390      -3.97450      0.234143      0.293818     -0.154552     0.0290085     -0.252331    -0.0683507     0.0143492     0.0374540    0.00907742    0.00227559    -0.0122618   -0.00477337  -0.000164745    0.00247061   1.45502e-05  -0.000411232  -9.24415e-05   4.92947e-05  -2.60517e-05  -3.15873e-06   1.19963e-06   3.44540e-07  -1.04855e-08       4.66964       6.15075       6.56333       6.79573       6.67854       6.29880       5.81211       5.06442       4.33272       3.50455       2.90712       2.21822       1.70048       1.23645      0.869855      0.602662      0.409120      0.268309      0.165769      0.101642     0.0604129     0.0338585     0.0182439    0.00978296    0.00500925    0.00241799    0.00115986   0.000485362   0.000220004   8.61929e-05   3.32115e-05   1.17699e-05   3.92097e-06   1.22003e-06   3.40430e-07   8.86106e-08
  20  21 3942.8694    1.6553  7.5727 10.6513 -0.0007  0.0802   0.0153   0.2157    0.0408   0.0000   434.6002       9.48883       16.1719       3.48523      -11.9329      0.567095      -10.5480       5.15677       6.08545       5.74931       9.53985       3.59945     -0.995739       1.54090      0.159804      0.474216    -0.0471047      0.726003     0.0765995     -0.216068     -0.107307      0.143844    0.00750492   -0.00726714    0.00263197    0.00160234  -0.000703135   0.000646869  -6.51841e-05  -0.000169966   2.97626e-05  -2.21872e-05   1.09461e-06   8.44241e-07  -3.59062e-07  -1.03914e-07       6.01704       8.23207       8.62742       9.08453       8.97770       8.46032       7.59177       6.75409       5.61654       4.72343       3.80272       2.98519       2.22079       1.62113       1.15241      0.804093      0.540877      0.350757      0.222920      0.136626     0.0806950     0.0459887     0.0248356     0.0130972    0.00668883    0.00323762    0.00154633   0.000673999   0.000294215   0.000115155   4.46267e-05   1.58771e-05   5.30753e-06   1.65383e-06   4.57825e-07   1.19969e-07
  20  22 4086.8622    1.3593  9.0474 10.5228 -0.0037  0.0977   0.0128   0.2685    0.0351   0.0000   427.9721       21.5494       6.44887      -9.88308       11.7382      -19.0004      -21.7281      -3.10288       7.64825       11.2169      -5.49432      -7.16870       3.98711      0.594728      0.143131      -1.56432      -1.02880      0.154300     0.0943610      0.124464     0.0253524     0.0456379    -0.0642937     0.0110707    0.00277788    0.00267071   -0.00566259  -0.000173479   0.000308297  -0.000351054  -4.91463e-05   1.34209e-05   1.69449e-06  -2.36751e-06  -3.18643e-08  -6.46422e-08       7.10866       9.77065       10.4940       10.8938       10.6054       10.0433       9.14129       8.14615       6.87940       5.66124       4.65571       3.52793       2.74776       1.94698       1.44314      0.968056      0.663857      0.425895      0.272982      0.164111     0.0983693     0.0560419     0.0306525     0.0163220    0.00836655    0.00409864    0.00191782   0.000864304   0.000371332   0.000148200   5.61873e-05   2.02383e-05   6.69258e-06   2.08463e-06   5.75246e-07   1.49764e-07
  20  23 4230.3448    1.1029 11.7444 10.4400 -0.0013  0.1330   0.0112   0.3688    0.0316   0.0000   427.0436       11.4977       18.9271      -1.46250       2.77544      -20.4589       10.3423       9.24782      -17.5452       5.88580      -2.14569       1.29560       1.22545      -7.92166      -2.40376      0.852167     -0.945531      0.980121     -0.128121     -0.451295    -0.0215595      0.129712    -0.0219637     0.0327393     0.0135074   -0.00508530    0.00369408  -0.000870502   -0.00100519  -0.000146222   0.000143958   4.70374e-05  -3.67290e-06   7.78570e-07   1.09432e-06   8.27688e-08       9.96853       13.3189       14.5824       15.1397       14.6967       14.0092       12.7219       11.0237       9.33218       7.88534       6.38656       4.91247       3.74727       2.70823       1.94860       1.31997      0.921208      0.595664      0.385316      0.236184      0.139883     0.0808524     0.0443671     0.0239657     0.0122223    0.00593085    0.00290138    0.00123538   0.000555428   0.000216290   8.36575e-05   2.96370e-05   9.56265e-06   2.96671e-06   7.94993e-07   2.01681e-07
  20  24 4374.3964    0.9434 13.3801 10.3277 -0.0046  0.1630   0.0094   0.4314    0.0285   0.0000   435.7673      -15.8278       28.1206      -24.7177      -4.22973       28.6899       31.3940      -24.0012      -10.4237      -26.1920      -9.79625       4.55623      -2.32376      -7.33528      -1.39929       1.39133       1.13061     -0.466404     -0.572407    0.00480736      0.411660     -0.102625     -0.185860     0.0176404     0.0362556    0.00334983    0.00401422   -0.00364493   -0.00140149   0.000498751   0.000169400  -7.47297e-05  -3.82931e-05  -2.19788e-07   5.80169e-07  -3.49033e-07       11.9205       16.5061       17.6755       18.3685       18.0010       16.9828       15.5333       13.5969       11.7004       9.58378       7.80619       6.04382       4.62235       3.35037       2.44336       1.65447       1.14366      0.731995      0.476367      0.285558      0.171935     0.0989033     0.0542465     0.0294084     0.0149217    0.00754008    0.00342562    0.00160806   0.000656256   0.000271058   9.92161e-05   3.60713e-05   1.17394e-05   3.60626e-06   9.86637e-07   2.49871e-07
  20  26 4662.2115    0.6105 18.1459 10.0096 -0.0030  0.2824   0.0062   0.6739    0.0221   0.0000   491.2862       32.9152      -7.13539       7.47233       29.4606      -32.3593      -61.3940       58.2409       4.37722       15.5680       8.84073      -21.4978      -10.6064       18.1493      -1.62576      -2.83248       1.86424     -0.163192      0.465806       1.31063     0.0672466     -0.267840     0.0874915     0.0296538   -0.00821660   0.000563192    0.00170281    0.00198819   0.000469065   0.000311455  -0.000109634   9.54106e-06  -4.68456e-05  -9.31600e-06   3.67753e-06   3.87078e-07       20.7112       28.0102       30.8352       31.8880       31.0509       29.4263       26.7244       23.4817       20.1917       16.6567       13.6405       10.5505       8.04020       5.83317       4.23009       2.88396       1.98350       1.29440      0.838806      0.517543      0.304591      0.177993      0.100461     0.0535631     0.0277319     0.0140837    0.00637598    0.00309007    0.00121869   0.000508808   0.000187392   6.58514e-05   2.14739e-05   6.54909e-06   1.75465e-06   4.44652e-07
  21   8 2077.6813    0.7401  0.6743  9.7561 -0.0050  0.0214   0.0170   0.0454    0.0670   0.0000   436.3264      0.716498       16.0250       6.08384      -1.50606      -4.37915      -3.11627      -1.14891       1.31349      0.138392      0.359803  -0.000492036     -0.941739    0.00847071     -0.331797    -0.0891073      0.116665     0.0421921     0.0988008    -0.0283608    0.00149906    -0.0120562   -0.00135925    0.00595457   0.000761421    0.00110979   -0.00135966   0.000160672   4.83185e-05  -3.05476e-05  -1.24320e-05  -1.46597e-05  -3.86624e-06  -1.36693e-06  -3.02546e-07   3.80917e-08       1.60550       1.97801       2.45091       2.47828       2.31488       2.31315       2.00777       1.77606       1.53883       1.20183       1.04521      0.753435      0.591580      0.436544      0.321243      0.208207      0.145474      0.104489     0.0605363     0.0381578     0.0248261     0.0137063    0.00779146    0.00443536    0.00219875    0.00124797   0.000582498   0.000267811   0.000127306   5.17620e-05   2.44531e-05   9.75841e-06   3.20180e-06   1.15149e-06   4.17297e-07   1.12419e-07
  21   9 2231.8195    1.0657  0.8791 10.0752 -0.0012  0.0228   0.0222   0.0544    0.0893   0.0000   437.6326    -0.0927369       14.4108       5.48072      -4.66488     -0.334829      -1.68581     -0.808147      -1.48240      -1.36151       2.98703      0.154564      -1.36354     -0.629276   -0.00506681      0.132713     -0.118714     -0.136429   -0.00510957    -0.0434773     0.0250021    -0.0223788   -0.00485209   0.000905303    0.00320227    0.00116945  -0.000743289  -0.000105681  -0.000166063   2.27264e-05   5.14384e-05   3.51417e-06  -4.12708e-07  -5.13707e-07  -2.81635e-08   1.50976e-07       1.65144       2.27055       2.28055       2.42586       2.45124       2.28120       2.12287       1.74334       1.61945       1.27293       1.10149      0.798330      0.637076      0.449814      0.342747      0.231976      0.160503      0.103708     0.0635180     0.0425278     0.0242867     0.0149728    0.00824091    0.00457228    0.00231688    0.00115374   0.000573028   0.000255772   0.000123173   4.75024e-05   2.13718e-05   7.96842e-06   3.11074e-06   1.04572e-06   3.41807e-07   1.09643e-07
  21  10 2381.8728    1.4995  0.9736 10.3552 -0.0030  0.0217   0.0274   0.0541    0.1011   0.0000   439.6612      0.191354       13.2758       2.60838       1.60767      -1.66161      0.795997     -0.996167       1.01813     -0.863383      0.412474      0.348218      0.257803     -0.105300     -0.374970      0.409225      0.123360    -0.0606222     0.0862822    0.00346990    -0.0199154   -0.00288751     0.0222806    0.00477523   -0.00265167   0.000541998   -0.00128474  -0.000169226   1.63887e-05   2.58529e-05   1.61517e-05  -1.88848e-06  -7.43356e-07   4.40727e-07   1.34879e-07  -6.32953e-08       1.60460       2.08990       2.13574       2.37641       2.37775       2.26079       2.00019       1.69764       1.52246       1.26240      0.992429      0.786453      0.603729      0.452040      0.318967      0.222827      0.156731      0.103114     0.0677699     0.0425567     0.0257236     0.0151489    0.00851116    0.00483903    0.00250090    0.00126470   0.000625380   0.000290628   0.000124559   5.33912e-05   2.19044e-05   8.67805e-06   3.17909e-06   1.14417e-06   3.53595e-07   1.11747e-07
  21  11 2529.3180    1.9726  0.9779 10.9254 -0.0048  0.0222   0.0374   0.0529    0.1103   0.0000   437.7994     -0.124308       10.9664     -0.633811       1.77864      -2.45197      0.446088      -2.00261     -0.447464      -1.19430     -0.693347     -0.299357   0.000639854      0.364609     -0.223452     0.0218273     -0.290408     0.0256043     0.0616993    -0.0294673    -0.0238168    -0.0136045   -0.00460306    0.00312899   -0.00246996   -0.00104682   0.000170739  -0.000166025   1.97752e-05  -2.10942e-05  -6.90398e-06  -1.82426e-05  -3.98879e-06  -3.03823e-07  -1.52090e-07  -5.00138e-08       1.60494       2.19679       2.24528       2.46269       2.42592       2.26319       2.07746       1.82867       1.57289       1.25909       1.05072      0.840777      0.612063      0.472921      0.340027      0.236008      0.168038      0.106421     0.0736666     0.0427183     0.0288735     0.0148899    0.00979960    0.00471319    0.00279292    0.00128067   0.000708980   0.000285536   0.000156266   5.47201e-05   2.70603e-05   9.19834e-06   3.67716e-06   1.11939e-06   4.01298e-07   1.12157e-07
  21  12 2676.1638    2.4938  0.8922 11.8962 -0.0087  0.0227   0.0510   0.0555    0.0951   0.0000   440.4435      -2.45050       13.1329      -4.00543     -0.149607       1.14018     -0.536706      -4.95396       1.33953       2.87585      -2.46294       1.14796     -0.342952     -0.423402     -0.320165   0.000677975     -0.147580     0.0703395     0.0203194     0.0243192     0.0286602    -0.0174464     0.0135776   -0.00174512    0.00216429   0.000307227   -0.00101548  -0.000719648  -0.000160622  -4.77353e-05  -1.83337e-05  -5.30641e-06  -5.72427e-07  -1.86627e-06  -1.02053e-07   1.72753e-07       1.68183       2.33201       2.38224       2.48717       2.41309       2.20065       2.09122       1.77466       1.68542       1.40320       1.15197      0.926703      0.652349      0.492395      0.340659      0.240733      0.161348     0.0987874     0.0689899     0.0394573     0.0263271     0.0146694    0.00870044    0.00446349    0.00239059    0.00120611   0.000572148   0.000272353   0.000125798   5.27650e-05   2.17640e-05   8.06625e-06   3.17170e-06   1.08168e-06   3.57964e-07   1.08455e-07
  21  13 2822.9261    3.2853  0.8341 12.2187  0.0033  0.0214   0.0662   0.0505    0.1047   0.0000   441.0116      -1.61051       12.9545      -1.03472      0.797177       1.40622      -4.69123     -0.210304      0.631359      -1.07686     -0.382010      0.343741     0.0778185      0.531654      0.749879      0.133315     0.0253852    -0.0689527     0.0820242     0.0397973   -0.00756939   -0.00954521   -0.00153391    0.00495296    0.00339978   -0.00185369   0.000283336   0.000469013  -8.12623e-05  -8.94292e-05  -1.61453e-05  -8.33552e-06  -1.01582e-06   4.19309e-08   3.63980e-07   7.22362e-08       1.85959       2.49155       2.48936       2.34756       2.17092       2.08525       2.14864       2.01137       1.77465       1.43621       1.16157      0.899256      0.709624      0.531999      0.393766      0.265476      0.178527      0.111352     0.0669470     0.0403308     0.0224219     0.0128397    0.00703695    0.00383199    0.00207764   0.000985275   0.000528197   0.000237814   0.000108396   4.59281e-05   1.92889e-05   7.30739e-06   2.85213e-06   9.36015e-07   3.10876e-07   9.58004e-08
  21  14 2968.8893    3.9855  0.8692 12.5074 -0.0038  0.0208   0.0778   0.0491    0.0997   0.0000   437.7934       6.06084       15.0791       1.68560      -3.35035      -3.32851      0.945998      -2.51192       1.14746      0.654919      -2.21137      0.658956      0.578557      0.184921     -0.150639      0.296883     -0.238685      0.169019    -0.0140125     0.0350678   -0.00100565   -0.00848354   -0.00251213   -0.00430499   0.000210306  -2.80046e-05  -0.000168363  -5.22087e-05   6.94763e-05   7.48148e-05  -4.59767e-06  -1.90231e-05   3.12126e-06  -1.04214e-06  -1.47735e-07   1.00502e-07       1.59727       2.00486       2.12309       2.28350       2.37585       2.16893       1.95569       1.61347       1.45619       1.25405       1.02656      0.773903      0.537818      0.439424      0.315944      0.223901      0.153246     0.0942086     0.0610238     0.0380292     0.0249207     0.0149948    0.00879490    0.00456053    0.00243582    0.00118727   0.000580620   0.000247607   0.000123456   4.88568e-05   2.15834e-05   8.18399e-06   3.15769e-06   9.79999e-07   3.39764e-07   9.95945e-08
  21  15 3113.9692    4.2529  1.0523 12.4104 -0.0045  0.0232   0.0755   0.0555    0.1265   0.0000   438.8937     -0.165308       15.5233      -1.17507       1.41294      -4.66048     -0.981431      -2.61906       1.45371      0.834537       1.71114     -0.657151      -1.09694    -0.0656545     0.0829069     -0.349046     -0.172445     0.0834489     0.0296856    -0.0421300     0.0258073   -0.00455267   -0.00692173  -0.000149101   0.000451632   -0.00165555  -0.000831913   0.000153581  -3.02695e-05  -3.21735e-06   4.86382e-05  -1.41577e-05  -2.50157e-06   1.01408e-06   4.19116e-07   1.07405e-07       1.72209       2.33996       2.39090       2.47170       2.43325       2.34671       2.16829       1.94973       1.65342       1.33049       1.12838      0.837470      0.659187      0.487632      0.363553      0.245998      0.176578      0.109871     0.0686909     0.0444486     0.0253268     0.0158481    0.00841086    0.00456136    0.00240775    0.00122352   0.000603316   0.000278896   0.000127283   5.49633e-05   2.29030e-05   8.87227e-06   3.43310e-06   1.09786e-06   3.53338e-07   1.20587e-07
  21  16 3258.5597    3.8777  1.4189 12.2331 -0.0020  0.0277   0.0605   0.0659    0.1082   0.0000   439.3766       2.41778       10.0157      -1.29186      0.147402      -11.2562      0.582327      0.297816       1.20699       1.69017      0.240815      -1.11049     -0.132036     -0.172112    -0.0659981    0.00493114      0.155161     0.0661161    -0.0382500     0.0242217    -0.0251746     0.0109591    0.00744375    -0.0106193   -0.00296782    0.00174533  -0.000312400   0.000123839  -0.000109066  -4.92642e-07   3.80008e-05  -3.68610e-05   2.97882e-06   1.84831e-06  -6.46485e-07  -1.75990e-07       2.04190       2.82685       2.87656       3.06548       2.95405       2.77037       2.56535       2.29600       1.96553       1.68664       1.38741       1.08639      0.828237      0.585976      0.443135      0.279468      0.206179      0.130065     0.0882405     0.0535729     0.0325540     0.0181865     0.0109012    0.00568968    0.00316009    0.00147859   0.000772211   0.000341498   0.000164528   6.72243e-05   2.97865e-05   1.09141e-05   4.29255e-06   1.35121e-06   4.65417e-07   1.40026e-07
  21  17 3402.8301    3.3577  1.9875 12.2624 -0.0042  0.0329   0.0465   0.0860    0.0643   0.0000   438.5463       5.64896       10.4494      -5.53452      0.676428      -3.21025       1.81451       2.93587      -1.07985       2.20468       1.79034     -0.760022      -2.59591     -0.961404      0.677550     -0.128750    -0.0712696     -0.448285     0.0325045    0.00535760    -0.0122120   -0.00600624   -0.00118953   -0.00595942    0.00118817    0.00153197   0.000322717   -0.00112730   0.000127991   0.000113544   8.67261e-05  -1.81126e-05  -5.19651e-06   1.93300e-06   1.03846e-06   9.22168e-08       2.39202       3.29988       3.45299       3.65091       3.62558       3.30266       3.19005       2.71344       2.35062       1.88132       1.62521       1.22342      0.937910      0.691865      0.517335      0.360788      0.239345      0.164090      0.102035     0.0661752     0.0390110     0.0234687     0.0133673    0.00719027    0.00401463    0.00184227   0.000996836   0.000455291   0.000209386   9.31198e-05   3.86194e-05   1.43618e-05   5.43200e-06   1.79360e-06   5.66499e-07   1.72777e-07
  21  18 3547.1531    2.6881  2.9226 12.0315 -0.0059  0.0426   0.0332   0.1106    0.0496   0.0000   445.8369      0.887130       13.1873       2.04102       2.01447      -6.91036      -4.74743      -4.61457       3.23960      -1.61653      -1.70876       1.56858     -0.594230      0.335964      0.322388     0.0819606      0.633092      0.387905     0.0576925     -0.196500     0.0481335     0.0391777   -0.00980522    0.00784893   -0.00185258   -0.00138480  -0.000848453   0.000624528   0.000253373   3.50697e-05  -0.000121855  -7.70403e-06   1.71789e-05   8.66697e-07  -2.02359e-06  -5.24890e-07       3.12580       4.15352       4.47267       4.72859       4.69609       4.34951       3.89527       3.55404       3.06255       2.53432       2.01181       1.62592       1.24356      0.901047      0.659709      0.466422      0.323122      0.208354      0.136294     0.0830675     0.0526012     0.0308619     0.0176142    0.00936657    0.00509885    0.00268516    0.00130667   0.000612165   0.000279556   0.000118714   4.78682e-05   1.89500e-05   6.89788e-06   2.45844e-06   7.82031e-07   2.34874e-07
  21  19 3691.4435    2.3056  4.5634 11.2071 -0.0018  0.0548   0.0236   0.1407    0.0535   0.0000   433.4718      0.584267       23.1161       2.44404       1.13154      -5.01901      -4.70624      0.767450       5.29736      -5.21614       2.89909      0.715063      -2.20549     -0.981457       1.38869     0.0741263     -0.372380     -0.374325     0.0856371    -0.0715803     0.0309292     0.0684216    -0.0393165    0.00974092    0.00991726    0.00408838   -0.00132854   0.000250905   0.000725325   6.02462e-05   4.96905e-05   1.17878e-05   1.09667e-05   1.55958e-06  -2.62825e-07  -4.95378e-07       3.99330       5.29832       5.74350       6.15783       6.10219       5.52376       5.03806       4.59095       3.83530       3.30159       2.55525       2.06091       1.55468       1.17632      0.856060      0.585318      0.402916      0.266845      0.180902      0.109974     0.0660898     0.0380365     0.0227340     0.0128464    0.00680595    0.00348755    0.00170098   0.000807827   0.000374081   0.000158551   6.49843e-05   2.54543e-05   9.08117e-06   3.20923e-06   9.67026e-07   2.95464e-07
  21  20 3835.6162    1.9123  6.1136 10.8130  0.0003  0.0643   0.0180   0.1744    0.0468   0.0000   431.5225      -11.8962       23.1505      -12.1714      -4.66308      -15.2903      -5.33539       12.5869     -0.303898      -7.99735      -2.45508      -3.40862     -0.603875      0.283187       1.07073      0.186731      0.198789     -0.169610    -0.0303564     -0.249829     0.0300775    -0.0209649    -0.0397680    -0.0110908    0.00718709    0.00577836  -0.000187334   -0.00315725   0.000445516   0.000116627   6.35376e-05  -1.36721e-05   1.29449e-05   2.96928e-06  -6.74823e-07  -3.36573e-07       4.64153       6.24104       6.74793       7.03489       7.03761       6.54035       6.01311       5.26761       4.61096       3.82687       3.11439       2.43609       1.86568       1.38418       1.01751      0.703876      0.486299      0.322164      0.210245      0.131048     0.0801972     0.0467482     0.0269105     0.0150728    0.00775618    0.00413858    0.00194785   0.000952372   0.000424349   0.000185995   7.47113e-05   3.04247e-05   1.06410e-05   3.85057e-06   1.18867e-06   3.67999e-07
  21  21 3979.7180    1.5643  8.0215 10.6445 -0.0025  0.0828   0.0140   0.2255    0.0363   0.0000   427.4547       2.54848       18.4294       2.25094      -4.27380       4.89383       5.71046      -1.51496      0.363060       1.33400       1.01636      -6.64730      -1.05206      0.613849      -2.35942      -2.27725    -0.0359862      0.312345    -0.0990231     -0.180698    -0.0979129     0.0400775     0.0294917   -0.00448047   -0.00403109   -0.00116170   -0.00545663   -0.00203218   0.000134471  -2.07686e-05  -5.61185e-05  -7.04917e-06  -8.36796e-06  -6.41397e-06   5.28740e-07  -3.96623e-07       5.91887       8.06614       8.70317       8.89322       8.94312       8.32272       7.58631       6.98442       5.91166       4.90423       4.06287       3.15801       2.44857       1.79324       1.34515      0.924822      0.646141      0.418526      0.276988      0.169724      0.105307     0.0615528     0.0357059     0.0193235     0.0104722    0.00540724    0.00262183    0.00128634   0.000560131   0.000257238   9.98202e-05   4.03428e-05   1.45187e-05   5.04248e-06   1.56292e-06   4.83338e-07
  21  23 4268.1224    1.0461 11.8394 10.3886 -0.0004  0.1312   0.0104   0.3671    0.0301   0.0000   440.1630       4.15859       20.6639      0.217297       13.7956      -31.5666      -16.6466     -0.222687       8.91952       18.3268      -6.86595      -3.42149       2.73064       3.16797       1.04150       1.12334      0.929693     -0.289564     -0.286088     -0.216592      0.155817     0.0561664     -0.125570   -0.00932838     0.0359457    -0.0120111   -0.00853698    0.00296861    0.00228876  -4.77071e-05   4.78110e-05  -4.63804e-05  -8.15428e-06  -5.80771e-06  -3.12993e-06  -9.15563e-07       9.41449       12.1977       13.5794       14.1309       13.9103       13.3774       12.2228       10.6799       9.19996       7.80013       6.34309       4.95352       3.89140       2.84720       2.11094       1.45795       1.04377      0.672019      0.451635      0.282108      0.172982      0.103935     0.0590468     0.0329119     0.0176514    0.00907498    0.00451411    0.00216061   0.000971982   0.000426622   0.000174497   6.80807e-05   2.52194e-05   8.67632e-06   2.64429e-06   8.03089e-07
  21  24 4412.5392    0.8638 14.1811 10.2736 -0.0033  0.1742   0.0084   0.4574    0.0273   0.0000   430.9549       2.26579      0.819014      -28.7796       10.1850      -19.6086      -5.99290       26.8690      -17.4476       3.62126      -4.74760       6.71558      -3.93712      -4.89680       7.55198       2.33947      -1.24186       1.05593      0.669753     -0.356401     -0.176276    -0.0554296      0.163838     0.0325018     0.0181405  -7.53857e-05    0.00419710   -0.00549127   -0.00122504   0.000579784  -0.000122277  -3.20999e-05   2.41026e-05   7.79741e-06  -6.42939e-06   7.80086e-07       12.2339       16.5412       18.0420       18.8608       18.2204       17.7004       15.9582       14.2596       12.4836       10.3225       8.51217       6.67002       5.21465       3.83411       2.83093       1.96666       1.37700      0.909035      0.609055      0.375794      0.234970      0.138404     0.0795855     0.0450265     0.0237475     0.0125305    0.00615286    0.00299404    0.00134370   0.000590539   0.000238868   9.41388e-05   3.34766e-05   1.18927e-05   3.58986e-06   1.08505e-06
  21  25 4556.9404    0.7362 17.6099 10.0772  0.0001  0.2347   0.0067   0.5752    0.0239   0.0000   440.6596      -15.1891       24.0054       25.0585       1.08625      -19.6916      -18.6092       27.3346       15.2797      -4.95493       9.52849      0.765425      0.610643       5.65426     -0.202980       2.93668     -0.693862     -0.867060    -0.0350146      0.110029     -0.474618     -0.327231      0.179447      0.131269    -0.0410315    -0.0356057    0.00650632  -0.000237834   0.000530866   0.000141547   0.000130428   7.17857e-05   6.29686e-05   7.83230e-06  -6.74650e-06   2.60671e-07       15.9537       22.1362       23.2647       25.1674       24.3794       23.9087       21.3019       19.0762       16.3211       13.7085       11.2963       8.94192       6.92915       5.13066       3.80707       2.62405       1.88006       1.24181      0.825561      0.527008      0.323950      0.192151      0.112891     0.0615681     0.0334624     0.0174680    0.00866920    0.00411903    0.00192988   0.000814033   0.000336389   0.000130181   4.72840e-05   1.59908e-05   4.87463e-06   1.47711e-06
  22   8 2104.7187    0.7604  0.7175  9.8558 -0.0054  0.0210   0.0172   0.0464    0.0621   0.0000   439.4467       3.60719       16.8917       3.65985      -3.11314      0.448706       1.18439     -0.575979     -0.695476     -0.903653      -1.84521      -1.27643     -0.547856    -0.0377576      0.384919     0.0682033   -0.00866394     0.0833809      0.110208    -0.0300066     0.0188020     0.0131123    -0.0128692  -0.000553240    0.00307737  -0.000276189    0.00187552  -0.000693600  -0.000222326   0.000143702   5.98534e-05   1.85880e-05  -6.22732e-06  -5.05095e-07   3.27644e-07  -2.59099e-07       1.44092       1.90070       2.03357       2.04412       2.25169       1.91386       1.89127       1.62874       1.42977       1.19687      0.988203      0.787037      0.595310      0.450200      0.331276      0.237473      0.162647      0.114747     0.0705387     0.0449222     0.0294841     0.0170682     0.0104621    0.00570419    0.00309000    0.00165487   0.000881082   0.000419187   0.000195242   9.39194e-05   3.73241e-05   1.68124e-05   6.60367e-06   2.47178e-06   8.25671e-07   2.89237e-07
  22   9 2259.9638    1.1168  0.9105  9.9415 -0.0059  0.0272   0.0208   0.0518    0.0919   0.0000   442.4178       2.18888       13.1026     -0.843454      0.981085      -2.69441       1.24547       4.37698     -0.181988     -0.539874       1.88309      -1.12408     -0.246915     -0.462231      0.434023    0.00620733     0.0148558    -0.0733310     0.0446013     0.0437792     0.0176515    -0.0268497    0.00182563    0.00302170   -0.00215273  -0.000727494   0.000460054   5.47224e-05  -0.000261579  -4.48672e-05   0.000103124   1.47033e-06  -7.78944e-06   2.81723e-07  -3.80447e-07  -1.19173e-07       2.26669       2.81254       2.42344       2.29960       2.93973       3.20776       3.03406       2.30205       1.61174       1.31619       1.39314       1.26237      0.995166      0.677020      0.386115      0.270344      0.198303      0.177478      0.131381     0.0889782     0.0555972     0.0302845     0.0166431    0.00832840    0.00415040    0.00206417   0.000976011   0.000479431   0.000220744   9.88876e-05   4.41715e-05   1.82045e-05   7.26859e-06   2.95520e-06   9.19418e-07   3.35631e-07
  22  10 2410.8017    1.5138  0.9560 10.7280 -0.0042  0.0222   0.0285   0.0563    0.0964   0.0000   439.9769     -0.896778       13.1295      -1.88158       4.64022      -1.72774       1.91774      -1.21596   -0.00389367      -1.93310       2.52786     0.0386575     -0.667567      0.292428      0.149709    -0.0870852     -0.106187    -0.0179511    -0.0588781    0.00648859     0.0105177     0.0192548  -0.000387726   -0.00499303    0.00130527   0.000907635  -0.000921718  -0.000534705   0.000262175   3.32109e-05  -4.58320e-05  -8.61387e-06   6.81446e-06  -3.32117e-06   9.71492e-07   3.88106e-07       1.53279       2.12774       2.24192       2.44582       2.38320       2.21588       2.01992       1.88507       1.52339       1.30381       1.03218      0.811843      0.640934      0.467976      0.362698      0.243386      0.175882      0.115612     0.0791043     0.0492260     0.0308837     0.0172388     0.0107219    0.00601043    0.00334849    0.00185713   0.000882539   0.000484807   0.000205035   0.000109352   4.15559e-05   2.01204e-05   6.91023e-06   3.00762e-06   9.02130e-07   3.29534e-07
  22  11 2559.1584    2.1332  0.9601 11.1314 -0.0061  0.0213   0.0387   0.0511    0.0977   0.0000   439.7567      0.269319       11.5691      -1.47794      -1.33721     -0.505874      0.725835     -0.109827      -1.56161      -2.80333       1.99956     0.0187487       1.52971      0.678384    -0.0186411    -0.0344470     -0.194174      0.128840      0.148101     0.0242418    -0.0127574    -0.0272270     0.0144151    0.00423761    0.00347578   -0.00292526   0.000813814   5.94824e-05  -0.000262231  -3.45767e-05   5.28916e-05  -1.12741e-05  -1.31357e-06   3.74254e-06   6.73523e-07   4.85977e-07       1.55958       2.08835       2.18152       2.30049       2.27906       2.10947       1.97745       1.69704       1.51277       1.35554       1.08808      0.825903      0.663258      0.498224      0.355151      0.244266      0.175663      0.116827     0.0747313     0.0491165     0.0313208     0.0179760     0.0107580    0.00621157    0.00362585    0.00170850   0.000950424   0.000442640   0.000225866   9.01748e-05   4.11760e-05   1.65502e-05   7.34382e-06   2.66819e-06   1.00556e-06   3.07137e-07
  22  12 2707.0731    2.6386  0.9565 11.7334  0.0001  0.0221   0.0491   0.0530    0.1029   0.0000   437.7949      -1.29196       11.8263       1.27961       2.60225      -8.31241      -1.97922     -0.807898       1.40670      -1.00213      -1.32501      0.585841    -0.0536188      0.434870   -0.00608855     0.0930105     0.0589055      0.101080      0.138855   -0.00131693    -0.0124133     0.0182677  -0.000254147   -0.00328729    0.00372951   -0.00114285  -0.000907888  -0.000509190  -0.000187205   4.42260e-05   3.52747e-05   1.67078e-05  -8.23969e-06   1.06565e-06   3.42850e-07   1.10063e-07       1.54415       2.12884       2.07872       2.33279       2.18727       2.19731       1.89130       1.76805       1.57067       1.34854       1.06331      0.849953      0.650897      0.522824      0.367662      0.262902      0.176846      0.123448     0.0786777     0.0534237     0.0299359     0.0189012     0.0106002    0.00659137    0.00331984    0.00202145   0.000957447   0.000473575   0.000227410   9.66879e-05   4.64837e-05   1.63696e-05   7.61412e-06   2.72587e-06   9.38086e-07   3.27337e-07
  22  13 2854.7011    3.3634  0.8119 12.4103 -0.0012  0.0207   0.0656   0.0462    0.0938   0.0000   441.1062       3.42505       10.3350       4.73807      -2.57754     -0.565071      0.547262      -1.77650     -0.830251    -0.0100386    -0.0866891      0.171516     -0.447933      0.631878     -0.296706      0.103912    -0.0113396     0.0975310    -0.0373408    0.00623185   0.000591828    0.00363186  -0.000397713   -0.00916897    0.00313285   0.000637621  -0.000253854   0.000954645  -0.000251501  -3.29790e-05  -5.66456e-06   1.05771e-05   5.90677e-07   3.90577e-06   1.44185e-06   1.28556e-08       1.51160       1.89595       2.04878       2.13147       2.18898       2.09992       1.93480       1.65486       1.40919       1.20538      0.969268      0.816944      0.633416      0.441012      0.335811      0.243621      0.162868      0.109982     0.0795308     0.0512822     0.0308041     0.0184758     0.0106929    0.00625755    0.00333237    0.00174404   0.000893392   0.000405140   0.000213107   9.75387e-05   4.23578e-05   1.72684e-05   6.87499e-06   2.48192e-06   9.89668e-07   3.39391e-07
  22  14 3001.4179    4.0080  0.8370 12.7586  0.0015  0.0211   0.0766   0.0459    0.0912   0.0000   435.3697      -1.10425       15.1176     -0.717101     -0.825545      -8.51865      -2.77185     -0.570865     -0.778300      -1.13182      0.653803      0.317687      0.210163    -0.0729921     0.0843634     -0.108153    0.00543204     0.0272502    -0.0925805    -0.0159890    0.00943876     0.0192933    0.00425967   -0.00216766   -0.00378421  -0.000136767  -0.000418755   0.000279564   3.37178e-06  -2.60997e-05   7.30181e-06  -1.27894e-05  -4.48723e-06   9.04704e-07  -1.61930e-06   7.36588e-08       1.44983       1.97532       1.95212       2.24381       2.04917       1.94247       1.88368       1.61711       1.46472       1.24149       1.06099      0.825277      0.614165      0.483955      0.345064      0.251726      0.161748      0.115878     0.0740421     0.0478980     0.0283312     0.0185512     0.0104099    0.00612409    0.00330478    0.00181893   0.000940438   0.000428219   0.000229080   8.61025e-05   4.99440e-05   1.66893e-05   7.84861e-06   2.52657e-06   9.86310e-07   3.10281e-07
  22  15 3147.0150    4.2280  1.1244 12.4614  0.0003  0.0248   0.0735   0.0599    0.1308   0.0000   438.7720       1.57397       10.0283       1.02952     -0.694464      -5.97791     -0.161756      0.912691       1.31596      -2.63560       1.30667       1.28333      0.466795      0.415669      0.403097      0.418013     -0.115125      0.185414   -0.00926463     0.0163540   -0.00779572    -0.0191493    0.00344822   -0.00503799    0.00213400    0.00203881   0.000651160  -0.000203791   0.000144064  -0.000143056  -5.53916e-06   3.06124e-05   2.04052e-05  -8.49260e-07  -1.39754e-06  -2.31358e-08       1.74623       2.48262       2.29336       2.54585       2.50158       2.39758       2.34289       1.98947       1.84967       1.41829       1.28622      0.909964      0.751297      0.552602      0.444878      0.328833      0.215813      0.149219     0.0879487     0.0611974     0.0340372     0.0225530     0.0125535    0.00757421    0.00389968    0.00210950    0.00100732   0.000520060   0.000229039   0.000120499   4.58363e-05   2.21423e-05   7.49201e-06   3.17476e-06   9.60059e-07   3.46451e-07
  22  16 3292.2009    3.9296  1.5003 12.1898 -0.0005  0.0273   0.0571   0.0645    0.0936   0.0000   437.1372       1.72544       14.6700      -5.00328       2.24681      -2.16266      -5.68836      -3.06001       2.13197      0.722443      0.527702     -0.960893     -0.127690       1.01652      0.389623      0.221481    -0.0537744      0.201088     0.0917996     0.0398144   -0.00697758   -0.00504276    -0.0215011    0.00524163    0.00433594   -0.00395605   -0.00187641    0.00116488   0.000195455  -4.95851e-05   4.75186e-06  -3.37527e-05  -6.45371e-06  -2.50955e-06  -9.32385e-07  -2.18362e-07       1.88296       2.58060       2.60548       2.89571       2.88650       2.67657       2.47160       2.13018       1.96556       1.58634       1.37049       1.02627      0.829101      0.627165      0.448768      0.324341      0.217198      0.156048     0.0998279     0.0681136     0.0394551     0.0247940     0.0143950    0.00820171    0.00476881    0.00239706    0.00132747   0.000595690   0.000304006   0.000128743   5.96450e-05   2.38071e-05   9.61745e-06   3.62574e-06   1.25839e-06   4.10264e-07
  22  17 3437.2068    3.2330  2.1371 12.0737 -0.0038  0.0341   0.0410   0.0827    0.0603   0.0000   439.9865       2.83016       12.5346      -2.82680      0.646281      -2.08767       2.40376      -3.21476     0.0872075      0.855872       2.53728     -0.478665      -1.86000     -0.131065     -0.611723   -0.00896338      0.269098      0.657601     0.0610509     -0.130907    -0.0305719     0.0475627   -0.00711152    -0.0185852   -0.00207792    0.00102175  -2.87930e-06  -4.34577e-05   2.94672e-05  -9.86395e-05  -9.67391e-06  -4.31473e-05  -2.12527e-05   5.58574e-06  -3.15820e-07  -7.61455e-07       2.33675       3.20588       3.39447       3.47261       3.54940       3.15767       3.08770       2.70872       2.51671       2.02999       1.69440       1.32922       1.07280      0.785566      0.591174      0.418684      0.291975      0.201554      0.125107     0.0827734     0.0498834     0.0317926     0.0178545     0.0104552    0.00569016    0.00305498    0.00159392   0.000786787   0.000392424   0.000162904   7.95313e-05   2.98061e-05   1.30529e-05   4.68860e-06   1.63352e-06   5.70333e-07
  22  18 3582.1209    2.6143  3.2429 11.8096 -0.0016  0.0437   0.0295   0.1080    0.0463   0.0000   440.1055       5.04402       3.37920      -5.27315       7.59248       2.65404      -10.2535      -7.90779       3.44936      0.289268      -2.44719     -0.285990      0.740515      0.913573      0.395579     -0.106088     0.0141631    -0.0182964     -0.142362     -0.224446     0.0468890     0.0284336   -0.00961092   -0.00621442    0.00686804    0.00534382    0.00116860   7.26708e-05  -0.000624983   4.13779e-05  -0.000147692   4.07622e-05  -1.66094e-05  -1.21916e-05   9.51687e-07  -2.06245e-07       3.01497       4.15364       4.38464       4.69253       4.57085       4.41024       4.00370       3.58407       3.07014       2.66570       2.16428       1.75075       1.33311       1.00842      0.741649      0.525204      0.368275      0.247390      0.169007      0.104069     0.0684685     0.0402703     0.0240816     0.0136792    0.00758159    0.00402839    0.00205117    0.00104102   0.000479927   0.000230210   9.56581e-05   4.32232e-05   1.62266e-05   6.34322e-06   2.12165e-06   7.45022e-07
  22  19 3726.8051    2.1492  4.7242 11.2415 -0.0011  0.0542   0.0217   0.1444    0.0462   0.0000   439.2325      0.325948       5.68828      -9.42932       9.94802      -6.00607       1.14351     -0.741794      -1.61135      -4.72910       2.00489       1.08438      -1.61332     -0.401377     -0.657951     -0.211621      0.165920      0.366583      0.487141     -0.210006   0.000137621     0.0623610     0.0255888    -0.0190067    0.00109805   -0.00456614   -0.00467691  -0.000673892    0.00105054   1.57456e-05  -0.000317726   3.80518e-05   4.19294e-05  -1.63786e-06   3.25450e-06   3.10339e-07       3.75342       5.05257       5.50421       5.67913       5.71206       5.42383       5.00259       4.47096       3.83537       3.19099       2.67202       2.10064       1.66319       1.25172      0.902456      0.651401      0.451027      0.316402      0.207966      0.134169     0.0832447     0.0506100     0.0295119     0.0166445    0.00910189    0.00495167    0.00254266    0.00125003   0.000599254   0.000268235   0.000121879   5.01560e-05   2.03681e-05   7.79690e-06   2.66161e-06   9.11078e-07
  22  20 3871.7136    1.7751  6.2948 10.8585 -0.0018  0.0671   0.0164   0.1775    0.0404   0.0000   442.3261      0.914829       3.37227      -2.56620      -4.94919       1.45474      -6.16669      -1.95959      -6.59115       6.15138       2.40343      -2.87197       2.74376     -0.965010      0.931170     0.0986831      0.133407     -0.205660      0.181179     0.0746508    -0.0707452   -0.00380654     0.0516490     0.0253202     0.0186066   -0.00282858   -0.00510542    0.00304833  -0.000249075  -0.000265338  -1.87713e-05   6.55948e-05   1.93888e-05  -1.37689e-05   4.51315e-06   1.99011e-07       4.52197       6.12821       6.71910       7.01645       6.84488       6.60748       5.99097       5.43998       4.77461       3.95934       3.28418       2.61343       1.99795       1.54658       1.13608      0.817485      0.570816      0.387360      0.254106      0.164030      0.102430     0.0620542     0.0372929     0.0211029     0.0116620    0.00639415    0.00320755    0.00164903   0.000765101   0.000360617   0.000157127   6.72319e-05   2.60676e-05   1.04213e-05   3.36622e-06   1.19234e-06
  22  21 4016.2738    1.5047  8.7875 10.5318 -0.0021  0.0855   0.0128   0.2324    0.0345   0.0000   433.0354       12.2722       15.2151       6.34597      -17.7970      -5.23194      -12.7478      -4.56839      -5.10091      -2.36705      -8.33048       1.42713       5.22917      -2.59665      -1.08444     0.0773600      0.377193      0.478180      0.518743     0.0177455     0.0969634   -0.00167011    -0.0374657    -0.0144957    0.00245098   -0.00214605   0.000491287    0.00133817    0.00121792  -0.000105106  -0.000456353   0.000220716   4.48683e-05  -5.12782e-06  -3.61261e-06  -9.73167e-08       5.94935       7.83021       8.53937       9.01815       8.94355       8.53863       7.76380       7.03491       6.07326       5.16407       4.20755       3.40743       2.62780       1.99034       1.48284       1.04369      0.737371      0.498808      0.333755      0.216896      0.135062     0.0798380     0.0479308     0.0275852     0.0151233    0.00818391    0.00410357    0.00205912   0.000983561   0.000449783   0.000199031   8.22535e-05   3.30664e-05   1.27699e-05   4.25827e-06   1.48447e-06
  22  22 4161.0743    1.2133 10.2777 10.5061 -0.0025  0.1072   0.0112   0.2980    0.0298   0.0000   429.8399     -0.985294       9.91273      -1.39604       1.42249      -24.1050      0.376374       3.79078       8.16312      -11.9788      -9.87470       12.4677      -1.91724      -3.53368      -2.85342       1.76407      0.630390     -0.132682      0.799861     -0.116810     -0.257811     -0.115937    -0.0752423     0.0258531     0.0162816   -0.00771208   -0.00433792   -0.00211148    0.00343287   0.000866116  -0.000114386  -4.05830e-05  -1.03622e-05  -1.10592e-05  -8.54511e-06  -4.01803e-07       7.25252       9.81053       10.8088       11.1427       11.0435       10.6489       9.62746       8.81361       7.50309       6.47604       5.31929       4.24513       3.30139       2.50536       1.84583       1.31281      0.932253      0.629276      0.419623      0.272609      0.169677      0.103193     0.0612175     0.0348352     0.0195829     0.0103167    0.00538728    0.00267836    0.00127344   0.000598418   0.000255837   0.000110854   4.34066e-05   1.67964e-05   5.67903e-06   1.91361e-06
  22  23 4305.5506    1.0133 12.9195 10.3645 -0.0039  0.1480   0.0092   0.3867    0.0276   0.0000   438.8374       8.45110       4.30863      -33.5722       9.36771      -12.9522       4.22679      -5.99286      -11.7568       1.42346      -4.57857      -1.94039       6.16589      0.569829       1.07485      -1.07102      0.119529     -0.743381     -0.270528     -0.497371    0.00174489     0.0504131      0.114122    -0.0266591    -0.0242616     0.0356015     0.0129149   -0.00684347   -0.00173288   7.53842e-05  -0.000837659  -6.87896e-05   0.000139330   1.28425e-05  -6.05128e-06   2.33233e-06       9.69745       13.3820       14.3883       15.1799       14.7842       14.2467       13.1413       11.9381       10.3878       8.77060       7.29606       5.94149       4.55323       3.45063       2.58626       1.85133       1.28304      0.887066      0.590818      0.387899      0.243344      0.146756     0.0886902     0.0509232     0.0289002     0.0153027    0.00797388    0.00401183    0.00192539   0.000909960   0.000392860   0.000168924   6.52153e-05   2.49289e-05   8.08998e-06   2.78829e-06
  23   6 1804.1953    0.3999  0.4001  9.3852 -0.0072  0.0172   0.0121   0.0366    0.0393   0.0000   440.7027      -2.39695       17.9670     -0.668157      -3.70653      -1.41191     -0.741440      -1.47439      -2.58325      0.921802     0.0976395      0.613177     -0.524684      0.341595     -0.329561     0.0256587     -0.155362     0.0831783     0.0351308     0.0381543    -0.0119586   -0.00752523    -0.0179473   -0.00388121    0.00138262   0.000475896   0.000215714   0.000321915   6.00449e-05  -8.09542e-06  -8.63452e-05  -3.41438e-05  -3.56093e-06   7.49886e-07   2.00218e-06   8.45716e-08       1.25892       1.67524       1.77455       1.80547       1.67743       1.37837       1.46216       1.27520       1.38819       1.13543       1.02404      0.839446      0.651918      0.461386      0.326952      0.239784      0.154430      0.101363     0.0656636     0.0467711     0.0280158     0.0165818     0.0104196    0.00577202    0.00356067    0.00186440   0.000978555   0.000479709   0.000241429   0.000127424   5.52566e-05   2.80755e-05   1.06342e-05   4.32068e-06   1.62962e-06   5.89630e-07
  23   7 1969.6270    0.5874  0.5389  9.6197 -0.0031  0.0183   0.0149   0.0412    0.0517   0.0000   438.7378     -0.321710       15.6191      0.881747     0.0400061       2.42815       1.65121     -0.105954     -0.605690     -0.763581     -0.274256       1.64081     -0.129398      0.425649      0.339178      0.218016    -0.0669959     0.0860705    -0.0704076    -0.0264381     0.0387052    -0.0102098    0.00243172   -0.00589173    0.00326983   5.59778e-05  -8.28992e-05   0.000621213  -1.83741e-05  -1.19191e-05   7.12194e-05  -6.69754e-07  -8.78944e-06  -5.91813e-06   2.25848e-06  -4.57842e-07       1.32136       1.71387       1.75352       1.80933       1.93618       1.84796       1.78528       1.45674       1.21745       1.10741      0.901374      0.812879      0.575618      0.461373      0.310387      0.232521      0.165138      0.110558     0.0785195     0.0550132     0.0335626     0.0220480     0.0121965    0.00755057    0.00405102    0.00230917    0.00113553   0.000549518   0.000299365   0.000127177   6.64824e-05   2.69372e-05   1.25019e-05   4.58661e-06   1.96596e-06   6.95336e-07
  23   8 2131.0753    0.8531  0.7403  9.7450 -0.0017  0.0204   0.0175   0.0453    0.0657   0.0000   438.6480      -4.02255       15.5645       1.89622      -2.51005     -0.421890      0.795827       2.46629     -0.756903      0.599488       1.55318     -0.141098     -0.668574      0.380639     -0.525487      0.288479     0.0873277      0.132818   -0.00266629     0.0323365    -0.0233791   -0.00337394   0.000407886    0.00835758  -0.000740963    0.00182655   0.000623341   0.000395831   9.34069e-05  -2.67250e-06   8.74130e-05  -3.79473e-05  -1.33781e-06   1.73996e-06   4.03755e-07  -6.98796e-08       1.20568       1.83788       1.83498       2.02079       1.91014       1.87218       1.60230       1.54952       1.32990       1.17834      0.978817      0.790381      0.601605      0.459873      0.347454      0.229308      0.178946      0.112018     0.0780779     0.0494831     0.0324996     0.0192187     0.0126743    0.00696295    0.00396715    0.00232181    0.00114005   0.000637413   0.000296091   0.000149115   6.55343e-05   3.03839e-05   1.27770e-05   5.12459e-06   2.00491e-06   7.70081e-07
  23   9 2287.4551    1.2342  0.8565 10.2241 -0.0047  0.0214   0.0237   0.0461    0.0888   0.0000   440.8278     -0.789389       8.76748      -3.66309      0.698694     -0.552549      0.366218      -2.24525       3.02043      0.797376     -0.494310      -1.69195     0.0503682     -0.826332     -0.544927      0.462810      0.239055    -0.0260821      0.105310     0.0901591   -0.00921153     0.0156904    0.00618483  -0.000796762   -0.00626902   -0.00372560   0.000724328   0.000128251   0.000220981  -9.97002e-05  -6.53261e-05  -6.18972e-05   4.74216e-06  -2.64341e-06  -3.05960e-06  -7.78952e-07       1.48724       2.02978       1.99043       2.26140       2.19970       2.10098       2.02864       1.78565       1.52739       1.19786       1.06145      0.864104      0.697818      0.489050      0.382452      0.281006      0.194406      0.135851     0.0901692     0.0635277     0.0389973     0.0245072     0.0136653    0.00843694    0.00464907    0.00262358    0.00126206   0.000665146   0.000338340   0.000172130   7.71675e-05   3.66460e-05   1.41249e-05   5.90355e-06   2.10734e-06   7.78645e-07
  23  10 2439.1516    1.6197  1.0291 10.7070 -0.0071  0.0222   0.0288   0.0550    0.1034   0.0000   439.5538      -3.04031       12.7554       1.45441       3.51362      0.189461      0.993561      -2.17429     -0.114396      -1.50298     -0.374003       1.00774     -0.307838      0.485317      0.269127     -0.104992      0.142363      0.107320     -0.156574    -0.0374507    -0.0346218    -0.0390909    0.00368152    0.00337457   -0.00532085    0.00244311   0.000840156  -0.000718190   0.000122118   0.000251713   0.000101541  -5.97721e-06   1.90858e-05   1.16805e-05  -2.14801e-06  -1.90352e-06       1.55277       2.03987       2.17149       2.24153       2.29686       2.16262       2.06284       1.75706       1.63496       1.34427       1.10179      0.909655      0.665874      0.544412      0.400564      0.292522      0.204917      0.141727     0.0949336     0.0614908     0.0393116     0.0239417     0.0144870    0.00846610    0.00480171    0.00264950    0.00140826   0.000729873   0.000341239   0.000174501   7.46748e-05   3.61870e-05   1.38927e-05   6.49110e-06   2.21613e-06   8.83238e-07
  23  11 2588.5944    2.1380  0.9916 11.3619 -0.0062  0.0286   0.0391   0.0535    0.0967   0.0000   437.4136       2.84752       16.1259      -4.28148      -1.36725       1.80502     -0.729877      -3.37605      -1.95279       1.89799      -1.97785      0.768781     -0.528476    -0.0325812      0.274889     -0.126643    -0.0751399     -0.177494      0.144560     0.0211010    -0.0588188   -0.00649444    -0.0114961    0.00894342    0.00446121    0.00303626  -0.000347605   -0.00129512  -3.91699e-05   0.000226431   7.44319e-05   2.17706e-06   2.25182e-05   4.38641e-06   4.85927e-07   7.98948e-07       2.54301       3.23788       2.88875       2.51457       2.29586       2.75682       3.14613       3.11275       2.63036       1.99743       1.27323      0.856987      0.770774      0.801934      0.699383      0.561231      0.402860      0.271003      0.170148     0.0997499     0.0566576     0.0308083     0.0168686    0.00909857    0.00585434    0.00291382    0.00158399   0.000791087   0.000389107   0.000191657   8.37457e-05   3.63167e-05   1.56631e-05   6.61737e-06   2.41344e-06   9.54993e-07
  23  12 2737.5650    2.8341  1.0041 11.4286  0.0026  0.0208   0.0481   0.0505    0.1133   0.0000   438.6071       1.39666       15.8077      -7.21148     0.0231120      -2.30563      -5.79733     -0.521185     -0.146560      0.288704       1.41846     -0.622735     -0.565234     -0.243582     0.0875655      0.300945     0.0540876      0.136721     -0.142958   -0.00280002     0.0314908     0.0641332   -0.00542393    -0.0125239   -0.00866770    0.00298907   0.000735674  -5.50433e-05   6.03884e-05   1.74214e-07  -5.16788e-05   3.96323e-05   8.71429e-06   6.03894e-06  -2.82389e-06  -5.54358e-07       1.43398       1.93416       2.02663       2.24787       2.17095       2.09511       1.95628       1.74054       1.46551       1.22100       1.04914      0.821118      0.632409      0.467227      0.376231      0.267917      0.199120      0.126980     0.0899914     0.0548623     0.0372360     0.0218705     0.0145411    0.00777653    0.00476481    0.00244350    0.00133965   0.000648875   0.000341766   0.000157217   7.60968e-05   3.43235e-05   1.45541e-05   5.65968e-06   2.23093e-06   7.99903e-07
  23  13 2886.0944    3.6705  0.8065 12.5043 -0.0051  0.0187   0.0721   0.0462    0.0960   0.0000   439.4564       2.07046       13.6540      -1.62983      -2.17440      0.215359     -0.162446      -2.63052      -2.33341     -0.757976      0.712015      0.377372     -0.540140      0.396532      0.431989    -0.0597017   -0.00833992      0.246898    -0.0819139    -0.0635161     0.0677088   -0.00187125    -0.0145288    0.00383639    0.00505073    0.00179484  -0.000765786   0.000321820   0.000438932   0.000195610   2.19751e-05   1.67197e-05  -3.61042e-06   5.73042e-06   2.45873e-06  -1.81083e-07       1.32737       1.72374       1.76194       1.87615       1.92653       1.87263       1.76102       1.47757       1.31934       1.15154      0.924750      0.758875      0.579787      0.431608      0.331803      0.248849      0.181587      0.121362     0.0778379     0.0508791     0.0325159     0.0209373     0.0128342    0.00753508    0.00411951    0.00227043    0.00111790   0.000590573   0.000281919   0.000141348   6.09260e-05   2.80931e-05   1.14316e-05   4.75812e-06   1.81228e-06   6.98238e-07
  23  14 3033.4179    4.0297  0.9523 12.6622 -0.0050  0.0219   0.0747   0.0513    0.1103   0.0000   438.0278       4.06668       11.5630      -1.61482     -0.305634      -3.70177      -1.29127       2.96419      0.143898      0.552783      -1.16356       1.64926      0.130965     -0.567692      0.638757      0.189820      0.221883     -0.166340     0.0320034    -0.0166821     0.0261863    -0.0121191   -0.00534150    0.00160033    0.00395043  -2.95989e-05   -0.00255349   0.000418494  -0.000513408  -0.000179642   0.000101840  -2.78388e-05  -6.29360e-06   9.76503e-06   5.52789e-07   2.15448e-07       1.51868       1.90297       2.13267       2.10568       2.32968       2.27717       1.95865       1.68234       1.51858       1.26896       1.09730      0.888840      0.612283      0.501182      0.381167      0.275165      0.214937      0.135258     0.0871537     0.0580691     0.0372878     0.0238731     0.0157212    0.00902016    0.00499556    0.00272144    0.00141820   0.000708715   0.000341058   0.000164002   7.42941e-05   3.27414e-05   1.41434e-05   5.59748e-06   2.19966e-06   8.38652e-07
  23  15 3179.7292    4.2148  1.1599 12.4513 -0.0025  0.0247   0.0691   0.0576    0.1251   0.0000   437.6474      0.761361       13.4280     -0.153333      0.822001      -4.51048      -2.29273      -1.96068      0.578207       2.37980       1.38820      0.674957       1.23942      0.989651     -0.559696      0.248369      0.364351     0.0372656    -0.0148833   0.000117520     0.0249018     0.0189203    -0.0218272    -0.0156995   -0.00526312   0.000368310   -0.00123580  -0.000838437   6.04690e-05   5.82335e-05   7.95188e-05  -2.62320e-07   1.27329e-05  -3.94920e-06   2.08364e-06   1.13609e-06       1.61951       2.33045       2.36766       2.44847       2.52483       2.25589       2.23038       2.00828       1.82608       1.46927       1.24595      0.951654      0.788692      0.593078      0.441993      0.335651      0.235127      0.160255      0.102426     0.0671440     0.0414010     0.0258380     0.0155323    0.00908506    0.00509514    0.00277460    0.00151384   0.000759866   0.000403218   0.000180304   9.19908e-05   3.67040e-05   1.66411e-05   6.11115e-06   2.43557e-06   8.64705e-07
  23  16 3325.5133    3.7275  1.4719 12.5032 -0.0030  0.0273   0.0564   0.0669    0.0788   0.0000   440.0253       1.49968       16.0605       2.50811       2.33261      -4.61154      -5.08784      -3.45922     -0.910129      -3.84684      0.292572      0.166346     -0.417310       1.77789    -0.0437392      0.687566      0.405430     -0.141546     -0.187905     0.0518202     0.0820501    -0.0567704    0.00388913     0.0176113   -0.00337098   -0.00312050    0.00149828   0.000826021   0.000132783  -0.000184076  -3.21750e-05   1.63505e-05   8.76532e-06   2.42196e-06  -3.05763e-06  -1.50517e-06       1.75001       2.45989       2.49004       2.71193       2.69438       2.52835       2.36290       2.16904       1.85999       1.67135       1.35595       1.07518      0.856152      0.664430      0.494579      0.354987      0.252068      0.177357      0.114164     0.0774546     0.0482740     0.0302994     0.0180981     0.0109518    0.00597599    0.00351065    0.00178296   0.000960722   0.000470877   0.000220363   0.000104355   4.42495e-05   1.94377e-05   7.50161e-06   3.06028e-06   1.09083e-06
  23  17 3471.2886    3.0075  2.5690 11.9434 -0.0004  0.0359   0.0345   0.0915    0.0502   0.0000   440.0884      -6.68235       12.0849       2.52770       2.41141     0.0945523      -3.22415      -5.38817      -5.23507       2.02687      -1.70523       3.77445      -1.56607     -0.493638    -0.0282411       1.09959      0.287334     0.0285927     0.0117832      0.195209     0.0194131    -0.0475573     0.0193324    -0.0151512    -0.0121027   0.000193497    0.00461373  -0.000533985   0.000295654   0.000512473  -9.88311e-05   2.14802e-05   9.06204e-05   7.63122e-06  -9.47171e-06   5.53506e-07       2.44495       3.21588       3.52519       3.67537       3.75769       3.54710       3.23969       3.01326       2.47445       2.23066       1.76869       1.38306       1.15842      0.850729      0.658867      0.475586      0.329161      0.230379      0.159017      0.102531     0.0690272     0.0387355     0.0241879     0.0143278    0.00826501    0.00460563    0.00247766    0.00124251   0.000630681   0.000303782   0.000139246   6.41421e-05   2.52423e-05   1.10118e-05   4.10075e-06   1.48606e-06
  23  18 3616.7765    2.4438  3.7022 11.6457 -0.0034  0.0464   0.0257   0.1169    0.0426   0.0000   431.0188      -2.53906       19.9409      -5.30289       1.54807      -1.88510      -2.42160      -5.99868      -3.91240    -0.0471722       3.46760      0.298380      -4.20968     -0.993534     -0.303489       1.01868     -0.346498     0.0624560      0.188069     0.0496539     0.0156394    -0.0627712    -0.0119594   -0.00421790    -0.0125733   -0.00155711  -0.000930780  -0.000220740   0.000530829  -4.66414e-05  -0.000266698   2.01340e-06   0.000101215   1.92650e-05   2.22438e-06  -1.16566e-06       3.06419       4.10642       4.45365       4.60295       4.75092       4.34722       4.17274       3.78456       3.20579       2.78180       2.30756       1.89141       1.45699       1.12143      0.852783      0.602568      0.436692      0.302487      0.202087      0.135243     0.0848093     0.0530414     0.0327566     0.0186555     0.0107988    0.00583312    0.00322498    0.00164220   0.000818874   0.000391496   0.000186258   8.21446e-05   3.51635e-05   1.41472e-05   5.42089e-06   1.93075e-06
  23  19 3762.0415    2.0900  5.0835 11.1658 -0.0039  0.0553   0.0196   0.1486    0.0413   0.0000   431.1120       8.21648       4.54433      -13.3752       4.99457      -10.9621      -7.82475      -2.46631       4.54963     -0.916624      -5.23468       2.43100      0.854631       1.80236       1.93521     -0.161685     0.0826633     -0.455801     -0.286296      0.157965   -0.00420784     -0.154948    0.00990414    -0.0292531    0.00467205   -0.00782674    0.00208979    0.00258499   -0.00106992   -0.00173770  -0.000150952   0.000208894   6.63260e-05  -1.79641e-05   2.15632e-06   3.06613e-06       3.54945       4.85166       5.26534       5.38977       5.51761       5.26994       4.81908       4.40530       3.86131       3.31337       2.75648       2.20423       1.77229       1.32538       1.02612      0.736886      0.522648      0.366720      0.247694      0.157654      0.103669     0.0645060     0.0394053     0.0230635     0.0130953    0.00734763    0.00390090    0.00203402    0.00102683   0.000493814   0.000220654   0.000105222   4.25029e-05   1.79777e-05   6.32974e-06   2.37813e-06
  23  20 3907.2474    1.7230  7.3322 10.7043 -0.0023  0.0705   0.0146   0.1920    0.0377   0.0000   443.1559       1.00935       4.01806      -2.67609       8.48862      -3.98094       1.08613      -4.60086      -5.53087       2.61151      -1.31791      -6.14517       3.10130       3.20200     -0.830018      -2.18851     -0.224128      0.196688     -0.341833     -0.351912     -0.166170      0.183449     0.0574251    -0.0139975    -0.0202466    0.00959363    0.00527766   -0.00203635    0.00136708  -0.000163481   0.000646728  -0.000126549  -4.22080e-05   2.34645e-06   6.90668e-06  -6.50983e-06       4.66925       6.30637       6.85535       7.12207       7.23047       6.81210       6.38442       5.68189       5.01496       4.21122       3.49254       2.84680       2.24725       1.70336       1.27369      0.942015      0.667152      0.465578      0.310948      0.204915      0.133477     0.0818116     0.0507579     0.0291913     0.0170684    0.00908847    0.00500141    0.00256576    0.00127959   0.000631440   0.000291593   0.000130149   5.42840e-05   2.26134e-05   8.08467e-06   3.04221e-06
[truncated: 1,637,956 more chars]
