# Supplementary material for: Global-Mode Analysis of Full-Disk Data from the Michelson Doppler Imager and the Helioseismic and Magnetic Imager
Source: Sol Phys. 2018 Jan 31;293(2):29. doi: 10.1007/s11207-017-1201-5 (PMC6566312; doi:10.1007/s11207-017-1201-5)
Supplement: Supplementary file 3 — (TAR 230.0 MB) [file 11207_2017_1201_MOESM3_ESM.tar › MDI/mdivwcommb0.1834]

   0  15 2228.8806    1.2172  0.4907 10.6959  0.0000  0.0889   0.2006   0.2517    0.4821   0.0000     0.0000       0.00000       0.00000       0.00000       0.00000       0.00000       0.00000       0.00000       0.00000       0.00000       0.00000       0.00000
   0  16 2362.8412    1.3864  1.0714  3.6064  0.0000  0.1410   0.1651   0.5240 1000.0000   0.0000     0.0000       0.00000       0.00000       0.00000       0.00000       0.00000       0.00000       0.00000       0.00000       0.00000       0.00000       0.00000
   1  14 2156.7049    0.9881  1.2166  7.9249  0.0136  0.0861   0.0631   0.2433    2.0038   0.0000   285.7761      -29.4439       0.00000       0.00000       0.00000       0.00000       119.607       54.3217       0.00000       0.00000       0.00000       0.00000
   1  15 2291.6809    1.1785  2.3625  9.7424  0.0000  0.2090   0.0615   0.3544    0.4358   0.0000   406.6702      -82.4987       0.00000       0.00000       0.00000       0.00000       270.781       114.179       0.00000       0.00000       0.00000       0.00000
   1  16 2425.4492    1.6378  1.1645 10.0524  0.0000  0.0971   0.1054   0.2419    1.2396   0.0000   595.8507       5.96118       0.00000       0.00000       0.00000       0.00000       147.845       58.9203       0.00000       0.00000       0.00000       0.00000
   1  17 2559.1420    2.2669  1.0431  4.0091  0.0000  0.0781   0.1372   0.1945  751.6302   0.0000   519.4242      -7.66003       0.00000       0.00000       0.00000       0.00000       107.162       48.0140       0.00000       0.00000       0.00000       0.00000
   1  18 2693.2245    2.9063  0.9709 -1.2566  0.0000  0.0709   0.1947   0.2164 1000.0000   0.0000   362.9134       73.5298       0.00000       0.00000       0.00000       0.00000       81.0374       51.8421       0.00000       0.00000       0.00000       0.00000
   1  19 2828.1886    2.9325  1.0525  4.5310  0.0000  0.0771   0.1947   0.2896 1000.0000   0.0000   410.5827       48.4235       0.00000       0.00000       0.00000       0.00000       87.6154       63.2100       0.00000       0.00000       0.00000       0.00000
   1  20 2963.3188    4.0973  0.6684 12.9063 -0.0009  0.0669   0.3441   0.2104    0.5134   0.0000   521.1199      -52.2283       0.00000       0.00000       0.00000       0.00000       82.2406       50.5000       0.00000       0.00000       0.00000       0.00000
   1  21 3098.0463    4.2370  1.1195  2.9529  0.0000  0.0910   0.2911   0.2563 1000.0000   0.0000   493.1208       117.710       0.00000       0.00000       0.00000       0.00000       110.405       65.1591       0.00000       0.00000       0.00000       0.00000
   1  22 3233.2137    4.1230  1.3513 11.5414 -0.0099  0.0974   0.2384   0.2949    4.8267   0.0000    78.4643      -182.584       0.00000       0.00000       0.00000       0.00000       98.1501       77.5505       0.00000       0.00000       0.00000       0.00000
   1  25 3640.7798    2.8512  4.5389  2.5806  0.0000  0.1853   0.0836   0.6105 1000.0000   0.0000   -62.5633       46.6467       0.00000       0.00000       0.00000       0.00000       221.870       131.622       0.00000       0.00000       0.00000       0.00000
   2  14 2217.5618    1.1080  0.9562  8.5603  0.0000  0.0594   0.0549   0.1401    1.4795   0.0000   436.3729       4.43656       23.2866       3.62502       0.00000       0.00000       46.5368       36.4589       20.7935       6.91914       0.00000       0.00000
   2  15 2352.2129    1.4396  1.2915  1.0461  0.0000  0.0636   0.0671   0.1921 1000.0000   0.0000   447.4820      -18.5691       2.62493      -19.6958       0.00000       0.00000       41.8580       37.7138       21.4056       9.07492       0.00000       0.00000
   2  16 2485.8015    1.9692  1.1349  4.2752  0.0000  0.0603   0.0925   0.1719  466.7362   0.0000   446.6029      -2.75357      -19.9537      -1.75871       0.00000       0.00000       43.8937       36.6446       20.3757       7.63630       0.00000       0.00000
   2  17 2619.5230    2.5415  1.0351  2.8912  0.0000  0.0581   0.1194   0.1461 1000.0000   0.0000   393.2797       83.8928       35.8291     -0.953867       0.00000       0.00000       44.9636       36.7136       19.1766       7.05377       0.00000       0.00000
   2  18 2754.4768    2.8518  1.2050  5.2190  0.0000  0.0612   0.1326   0.1744  427.1081   0.0000   409.3507      -7.82972       14.1573      -4.98702       0.00000       0.00000       47.2351       37.8732       20.6319       7.52674       0.00000       0.00000
   2  19 2889.6515    3.6117  1.2259  4.2099  0.0000  0.0680   0.1650   0.1629 1000.0000   0.0000   491.1797      -7.04819      -26.7255      -16.3037       0.00000       0.00000       53.3269       40.6549       24.7414       8.11545       0.00000       0.00000
   2  20 3024.6884    4.2596  1.2443  8.1127  0.0000  0.0662   0.1892   0.1747   45.6070   0.0000   405.1186       25.0178       27.9269      -9.43210       0.00000       0.00000       52.9110       41.0446       23.5053       7.51203       0.00000       0.00000
   2  21 3159.9822    4.5616  1.0082  2.9202  0.0000  0.0544   0.2194   0.1490 1000.0000   0.0000   461.3467       53.0355       4.60077      -5.62287       0.00000       0.00000       42.7312       33.1669       19.1146       6.31686       0.00000       0.00000
   2  22 3295.0658    4.1526  1.8085  4.3115  0.0000  0.0740   0.1582   0.2251 1000.0000   0.0000   413.9069      -23.5138       30.9815       3.51305       0.00000       0.00000       51.2233       46.8146       23.4336       10.5755       0.00000       0.00000
   3  11 1865.2471    0.4876  0.2621  9.9289  0.0000  0.0304   0.0402   0.0866    0.1451   0.0000   427.6330       14.3462     -0.365504      -14.3895       1.46241     -0.299282       13.5706       14.2903       10.1837       7.58742       2.72534       1.04298
   3  13 2137.6886    0.8939  0.7734 10.0577  0.0000  0.0550   0.0478   0.1419    0.2938   0.0000   404.9566       42.1288       14.3971       15.8058      -2.21886      0.123760       25.8830       28.1813       16.4298       11.3663       3.72026       1.82915
   3  14 2273.3166    1.0760  1.0551 10.0767  0.0000  0.0604   0.0505   0.1475    0.4494   0.0000   433.5244      -41.4984       1.04133       7.61225      -4.93296      0.149114       34.2331       30.8714       22.8544       12.2690       5.74238       1.54481
   3  15 2407.5934    1.7105  1.0594 10.2495  0.0000  0.0571   0.0818   0.1708    0.9078   0.0000   479.5026      -27.5098       16.7430      -3.42512      -5.86370      0.674672       30.5133       28.2406       20.7024       9.93824       5.57819       1.45683
   3  16 2541.6320    1.9159  0.8763 11.7165  0.0000  0.0536   0.1122   0.1557    0.4082   0.0000   453.2580      -14.1829      -14.0301     -0.166877       5.06654       2.15334       30.3715       28.8349       19.1878       10.2121       4.82052       1.46284
   3  17 2676.1614    2.6363  0.9568 11.7779  0.0000  0.0648   0.1286   0.1503    0.5578   0.0000   410.4826      -28.7595       24.3257       1.30037       4.95642       1.06830       33.9725       23.2466       25.3294       17.7186       6.91344       1.48488
   3  18 2811.3479    3.2255  0.8575 12.3847  0.0000  0.0480   0.1642   0.1412    0.4248   0.0000   415.7144       8.00308       35.8011       8.10659      -5.98842      -3.23993       21.9985       22.2757       16.0069       10.5879       4.38294       1.51139
   3  19 2947.0297    3.7294  1.0333 11.5600  0.0000  0.0652   0.1683   0.1254    1.2387   0.0000   401.1472      -26.4189       17.7398      -9.12283       3.41648      0.457585       34.1154       24.3928       24.8541       17.1788       6.59469       1.39261
   3  20 3082.2450    4.3484  0.9305 12.5561  0.0000  0.0464   0.1938   0.1297    0.5027   0.0000   405.8624       28.5744       41.0061     -0.324710     -0.304335      -2.98419       25.1873       22.5733       17.4747       10.1341       4.42638       1.14689
   3  21 3217.7475    4.1592  1.1509 12.6308 -0.0037  0.0532   0.1810   0.1629    0.6036   0.0000   437.0072       18.2313       13.2744       26.3484       4.96043     -0.906172       31.4586       29.3507       19.6235       10.7370       4.37609       1.34883
   3  22 3353.4819    3.6242  1.7896 12.5754  0.0050  0.0701   0.1438   0.2371    0.3479   0.0000   453.5010      -21.7535      -36.3258      0.827746      0.151345     -0.431809       38.1079       36.6788       25.4748       14.1947       6.10247       1.87816
   3  23 3489.4141    3.2181  2.4553 11.9546  0.0000  0.0889   0.1018   0.2296    0.3086   0.0000   460.6856       45.4192       44.9799       12.1545       16.5878      -1.83929       48.5506       46.1735       33.0575       17.3943       8.33968       2.36582
   3  25 3762.8619    2.1492  4.7378 11.6808  0.0000  0.1506   0.0626   0.3995    0.1586   0.0000   606.0180      -59.0885      -10.7847       11.3416      -3.11894      -6.61611       86.2994       82.3697       54.1704       30.6133       12.2481       4.17405
   4  10 1777.9927    0.3274  0.2624  9.5518  0.0000  0.0693   0.0294   0.0773    0.0765   0.0000   436.3256       8.08447      -2.76380       3.84228       1.90955      -3.50825       35.1386       37.5177       27.0362       13.5920       5.48071       1.93715
   4  12 2051.6757    0.6216  0.5185  9.8749 -0.0044  0.0382   0.0364   0.0961    0.1252   0.0000   426.6651      -15.5897       29.2982      -14.5125       3.58177       2.91674       12.4907       14.8937       13.1497       8.29085       4.95336       2.86146
   4  13 2188.3232    0.9510  0.5926  9.6094  0.0000  0.0402   0.0424   0.0842    0.2952   0.0000   407.1318      -2.05017      -6.09218       14.3367     -0.622427       1.21367       13.2328       14.3531       14.5353       7.95805       6.18756       2.71726
   4  14 2324.0610    1.4395  0.9079  1.8136  0.0000  0.0506   0.0609   0.1374 1000.0000   0.0000   433.8435       5.11078       17.4117      -6.09380       4.71964      -2.06616       16.8397       20.3623       15.7001       12.0857       6.52500       3.48028
   4  15 2458.4644    1.6639  0.8894 10.6998  0.0000  0.0558   0.0666   0.1372    0.5862   0.0000   441.8770      -23.3037      -5.15339      -14.6099       4.36828      -2.66988       18.2551       19.8379       19.8792       10.9838       8.17905       3.80986
   4  17 2728.4003    3.1281  0.7599 10.8674  0.0000  0.0421   0.1259   0.0967    0.9383   0.0000   439.8063       3.20881       19.6846      -8.70339      -2.89402      -4.93421       14.8763       14.7583       14.0037       9.67704       6.31731       3.05327
   4  18 2864.1784    3.6770  0.7744 11.9162  0.0000  0.0411   0.1595   0.0943    0.5714   0.0000   466.6479      -1.85342       4.22189       3.21360       3.42309     -0.845119       17.8126       18.3742       14.4041       9.69727       5.53343       2.54617
   4  20 3135.9638    4.2401  1.1053 12.5458  0.0000  0.0495   0.1840   0.1443    0.5696   0.0000   421.9505      -1.97461       9.52501      -7.26931       1.24881     -0.559257       18.2186       20.0351       16.6560       11.1750       7.14599       3.10294
   4  21 3271.7350    4.1536  1.1616 12.4793  0.0000  0.0504   0.1735   0.1461    0.5914   0.0000   422.2400     0.0769807       10.4674      -12.6232       13.3835      -7.06632       19.7768       21.0225       15.8708       12.1774       7.09965       3.37045
   4  22 3407.9579    3.5827  1.7861 12.5071  0.0000  0.0705   0.1378   0.1929    0.3294   0.0000   435.6299       2.41029       42.1368      -12.9522      -7.28422      0.738230       25.1231       29.7385       22.0495       16.0208       9.12720       4.32245
   4  23 3544.7617    2.8847  2.4123 12.3025  0.0000  0.0848   0.0966   0.2450    0.1919   0.0000   449.6872       40.9374       22.4896      -14.6365      -10.7834       8.86059       32.3778       35.6027       29.0471       19.0163       11.2857       5.58746
   4  24 3681.4845    2.4305  3.7193 11.6065  0.0027  0.1183   0.0693   0.3000    0.1779   0.0000   412.9136       1.62381      -19.1563      -30.0073      -39.0464      -11.6787       41.4910       44.3889       37.6054       27.1044       15.6240       8.35597
   4  25 3818.9010    2.0182  5.3155 11.2060 -0.0073  0.1475   0.0478   0.3886    0.1427   0.0000   418.9522      -56.1206       10.2140       19.7369      -22.8090       14.6618       53.7921       62.2669       47.1454       33.0806       18.8022       9.11641
   4  26 3956.4694    1.7400  7.1313 10.5565  0.0000  0.1617   0.0348   0.4702    0.1505   0.0000   411.0671      -65.0569      -1.83743       36.9943      -42.8843     -0.633815       59.4589       66.6554       53.7615       37.1449       21.6287       10.9503
   5  10 1823.3870    0.3939  0.3165  9.7313  0.0000  0.0259   0.0244   0.0609    0.0733   0.0000   438.5449      0.885148       17.6832      -3.99629      -3.36091       2.94646       7.74491       8.22683       7.66879       6.05159       4.13624       2.35271
   5  11 1960.5812    0.5568  0.3888  9.8366  0.0000  0.0323   0.0310   0.0663    0.0966   0.0000   438.6912      0.606584       21.5759      -5.33192      -3.50110     -0.825849       9.30397       10.8521       8.09458       7.17295       5.76385       3.33928
   5  12 2098.4568    0.7284  0.4587 10.2852  0.0000  0.0313   0.0368   0.0675    0.0965   0.0000   428.0050      -1.87633       18.8169       10.9637      -4.07439      -5.07995       9.44723       11.2712       8.78113       7.15754       4.77534       2.80662
   5  13 2235.4207    0.9606  0.6464 10.7086  0.0000  0.0368   0.0434   0.0826    0.1128   0.0000   435.1883      -20.1049       19.4127      -8.37055      0.896499    -0.0205134       10.9154       12.3943       11.1381       8.42283       5.09514       3.17104
   5  14 2371.0930    1.3522  0.8060 10.8685  0.0000  0.0405   0.0542   0.0875    0.1792   0.0000   428.1027       1.26232       17.3291       8.84029     -0.448591       5.55029       13.0846       13.0905       11.9385       9.66663       7.01538       4.10927
   5  15 2506.0723    1.8830  0.8523 11.1656  0.0000  0.0356   0.0741   0.1037    0.2611   0.0000   454.2699       3.39520       9.12633       13.6419       3.07359     -0.473490       12.0544       12.4124       10.5594       8.78217       6.48535       3.70546
   5  16 2641.1868    2.3230  0.9325 11.5103  0.0000  0.0430   0.0882   0.1131    0.3588   0.0000   414.9756       11.3356       15.2141      0.107839      -8.06964      -3.70576       13.3424       15.0258       11.5108       10.4061       7.54385       4.30823
   5  17 2777.2090    3.1522  1.0046 10.7858  0.0000  0.0415   0.1083   0.1219    1.1557   0.0000   427.5493      -1.73389      -4.63629       5.98657       18.3753      -2.64222       12.9483       14.3400       12.6008       9.99269       6.76457       3.92566
   5  18 2913.6346    3.9454  0.6991 12.3806  0.0000  0.0504   0.1646   0.0939    0.5023   0.0000   425.6079       11.5526      0.224853      -19.3748      -8.37034       1.17658       17.4386       18.0935       14.2850       13.0086       9.30530       4.61989
   5  19 3049.9211    4.7753  0.8102 11.2994  0.0000  0.0395   0.1761   0.1091    2.3607   0.0000   435.6285       15.2504       14.1332     -0.437134       5.04220      -1.50110       11.5728       13.2846       11.8793       8.96228       6.43594       3.57895
   5  20 3186.2722    4.3451  1.1605 11.9634  0.0019  0.0593   0.1623   0.1515    1.3875   0.0000   448.2517      -8.55286       7.29737       7.91188      -4.33351      -5.93992       20.7264       24.8254       19.7926       14.3701       9.22336       4.88581
   5  22 3459.3410    3.4539  2.1224 11.1894  0.0000  0.0670   0.0953   0.1919    0.8903   0.0000   426.4466       1.68411      -3.20710       2.11443       5.05775       1.56011       20.8276       23.5626       20.6519       16.1343       10.7385       6.43113
   5  23 3596.4963    2.8199  3.1799 11.6512  0.0149  0.0987   0.0706   0.2712    0.2520   0.0000   437.2689       24.2784      -4.41406       35.8019       4.43018      -3.82888       28.5863       35.9629       28.6078       23.7860       14.5222       8.99568
   6   9 1727.7844    0.2579  0.2114  9.5977  0.0000  0.0321   0.0180   0.0468    0.0574   0.0000   431.7029      -10.0974       12.9705       8.15541      -7.46163      -2.30093       6.71955       10.9372       5.78222       7.52142       6.22998       3.02438
   6  10 1866.1185    0.4345  0.3633  9.7397  0.0000  0.0293   0.0225   0.0583    0.0700   0.0000   428.4336      -11.7221       1.49301     -0.589752       2.69096       3.50545       6.41118       9.29807       6.28153       7.26505       4.07956       2.98765
   6  11 2004.0283    0.6242  0.3800  9.6752  0.0000  0.0256   0.0311   0.0588    0.0909   0.0000   435.5048      -9.49501       21.4851      -2.72299       12.3723      -4.09094       6.11042       7.61691       6.15290       4.96735       4.85689       3.34698
   6  12 2142.4898    0.8122  0.6135  9.9126  0.0000  0.0293   0.0335   0.0795    0.1199   0.0000   451.7238      -11.4081      -12.9483      -3.36575       5.14141       1.50456       7.97826       9.71286       8.39449       6.99872       4.71584       3.13558
   6  13 2279.7956    1.0595  0.7257 10.7357  0.0000  0.0373   0.0419   0.0817    0.1185   0.0000   441.3471      -7.40025       1.93571      -5.87377      -6.85197      -2.82485       11.2627       12.4778       11.3718       9.03260       6.25678       4.31198
   6  14 2415.5115    1.5721  0.8333 11.0580  0.0000  0.0350   0.0553   0.0881    0.1504   0.0000   431.0354      -12.0557       3.51826      -14.0508       3.90785       2.12355       8.79604       10.3773       9.86550       7.79323       5.58009       3.87228
   6  15 2551.0973    2.0053  0.7721 11.8217  0.0000  0.0352   0.0750   0.0908    0.1341   0.0000   429.4566     -0.518511       13.4544       9.69047     -0.394990       2.79512       7.82215       9.80818       8.70116       7.88623       5.31162       3.93005
   6  16 2687.1106    2.5832  0.8927 12.1491  0.0000  0.0358   0.0950   0.1099    0.1627   0.0000   451.3625      -14.4670       16.9500       4.13104      -7.33447       6.42253       9.33255       10.8635       9.81848       8.05626       5.74232       3.72470
   6  17 2823.7390    3.1713  0.8636 12.1944  0.0000  0.0335   0.1116   0.0942    0.2076   0.0000   429.8427      -16.0390      -4.48257       9.75024      -1.44532      -7.34715       8.34209       9.80186       8.72522       7.34625       5.55885       3.70276
   6  18 2960.7732    3.7736  0.8642 12.6129  0.0000  0.0331   0.1322   0.0944    0.2081   0.0000   427.3229       7.22377       8.73021      -16.9554     -0.110599       2.85181       8.08142       9.25256       8.73352       7.22796       5.53354       3.70632
   6  19 3097.2919    4.3892  0.8412 13.2354  0.0000  0.0338   0.1608   0.0918    0.2004   0.0000   436.9399       13.3590      -26.7166      -12.2871       6.58786      -1.49441       8.96940       10.2349       9.56945       7.94752       5.70836       3.67303
   6  20 3233.9839    4.0840  1.1132 12.9603  0.0000  0.0425   0.1450   0.1161    0.3276   0.0000   439.1657      -19.4427       23.7891      -19.3153      -7.21274      -2.71259       10.7517       12.0043       11.7266       9.51232       7.03319       4.69962
   6  21 3371.0177    3.6181  1.6039 12.9394  0.0000  0.0600   0.1230   0.1619    0.2722   0.0000   419.2272       26.7861       10.0940      -27.3395      -9.41118      -8.05429       15.4347       17.7017       16.2800       13.6615       9.89853       6.74333
   6  22 3508.2421    3.2033  2.3269 11.9608  0.0000  0.0715   0.0804   0.2149    0.2819   0.0000   400.6939      -11.5687       13.5099       20.3739       5.99272      -3.48002       17.0061       21.0317       19.1978       15.7147       11.7843       7.75188
   6  23 3646.1253    2.4486  3.0694 11.9882  0.0000  0.0912   0.0621   0.2602    0.1651   0.0000   424.1771      -18.0202       41.3230       17.6603       5.34542      -12.5087       21.5088       27.1773       24.4807       21.2808       15.2240       10.7841
   6  24 3783.8675    2.0870  4.9435 11.1865 -0.0038  0.1134   0.0413   0.3240    0.1370   0.0000   455.3754       44.0874      -45.9220      -14.9604      -7.38534       10.0300       30.1151       35.3921       32.6639       27.8713       19.5367       12.9843
   6  25 3921.9421    1.8306  6.5121 10.6457  0.0012  0.1334   0.0323   0.3990    0.1282   0.0000   479.7693       54.7571       26.5930      -20.9469       21.7053      -7.36350       33.8110       41.2406       37.0154       32.1489       22.3193       14.9663
   6  28 4337.6745    1.0244 11.8688 10.3589  0.0001  0.2361   0.0193   0.7570    0.0633   0.0000   478.7155      -1.55168       129.713      -65.6210       20.5600      -6.09426       62.1581       73.2138       69.0609       57.1134       41.0079       27.6166
   7   9 1767.6955    0.3068  0.2514  9.4736  0.0000  0.0203   0.0191   0.0511    0.0565   0.0000   432.0208      -4.98298       4.64852      -3.80760      -6.08390       4.94190       4.83793       5.86724       5.94776       4.55656       3.90143       2.48133
   7  10 1906.8758    0.4828  0.3229  9.7711  0.0000  0.0231   0.0251   0.0531    0.0661   0.0000   434.0512      -6.11565       16.1063      0.744813     -0.343365       2.03489       5.35397       6.72626       5.16137       4.92385       5.13889       3.81788
   7  11 2045.8351    0.6960  0.5563  9.7501  0.0000  0.0259   0.0280   0.0695    0.1023   0.0000   434.0157      -3.60236       9.69550       4.42635     -0.289160       4.49808       6.45856       7.55240       6.81943       5.91882       4.62695       3.33237
   7  12 2184.6048    0.9121  0.7025 10.1718  0.0000  0.0371   0.0326   0.0806    0.1215   0.0000   439.1484       6.90950       11.6029      -3.55008       2.21791      -5.81892       7.27528       7.83756       9.05671       6.38676       6.01343       3.81110
   7  14 2458.1600    1.7307  0.9170 10.6118  0.0000  0.0328   0.0523   0.0899    0.2053   0.0000   435.8069       3.15558      -3.62891      -8.76302       8.30409      -7.33191       7.20918       7.93639       7.88788       7.07858       5.45301       3.71331
   7  15 2594.2743    1.9537  0.8977 11.8282  0.0000  0.0367   0.0637   0.0939    0.1324   0.0000   441.1310       8.79766     -0.811651      -13.3290       5.77852       10.2331       8.45046       9.88563       9.39358       8.03018       6.34593       4.22875
   7  16 2731.1147    2.8714  0.8145 12.2589  0.0000  0.0308   0.0932   0.0800    0.1461   0.0000   433.3952      0.856360      -6.50119      -3.01000      -3.60528      -4.46177       6.37383       7.78716       7.41330       6.28800       5.04793       3.54902
   7  17 2868.3617    3.1265  0.8788 12.8791  0.0000  0.0370   0.1060   0.0862    0.1253   0.0000   435.2428       4.27856       5.65442       4.81166       2.09323       1.45697       8.49299       8.69881       8.44157       7.69782       6.65674       4.29752
   7  18 3005.6957    3.9941  0.8078 13.0411  0.0000  0.0299   0.1350   0.0820    0.1383   0.0000   424.5919       10.5802       6.53280       13.4471       2.93241      -8.46791       7.09505       7.81701       7.73775       6.92543       4.99444       3.66343
   7  19 3142.7725    3.8876  1.0945 13.0309  0.0000  0.0391   0.1191   0.1015    0.1701   0.0000   426.3935      -13.8391       12.1553       1.73225      -5.31293       4.42266       9.03813       9.88255       9.67860       8.30020       7.07805       4.84210
   7  20 3279.9010    4.0195  1.3657 12.3901  0.0057  0.0419   0.1159   0.1148    0.2586   0.0000   427.9021      -4.52197       32.0694      -27.8871       7.89004      -9.46784       9.13390       11.2544       10.0185       9.08253       6.97302       4.91288
   7  21 3417.4213    3.4580  1.7311 12.3322  0.0000  0.0495   0.0922   0.1384    0.1910   0.0000   449.4447       18.4616       12.0221       14.2179      0.805470      -9.58499       10.3465       12.7619       11.1054       10.7027       8.15759       5.63920
   7  22 3555.2660    2.8469  2.7303 12.1012  0.0000  0.0718   0.0661   0.1950    0.1411   0.0000   430.8997      -1.59538       16.7500      -4.37164      0.281485      -15.0925       15.1915       19.2292       18.1259       15.8302       11.8225       8.37314
   7  23 3693.5664    2.4764  3.9898 11.2187  0.0000  0.0876   0.0459   0.2576    0.1535   0.0000   452.3973       6.50008      -3.86018    -0.0807417       12.7155      -4.13708       19.4414       23.1568       21.3980       19.6008       15.0108       10.5658
   7  24 3831.9252    1.9389  5.0270 11.2449  0.0000  0.1090   0.0350   0.3084    0.0941   0.0000   458.9241       30.3859      -11.6497      -23.6470       29.3262      -18.5902       23.7602       28.1268       27.5525       23.7662       18.6028       13.4878
   7  25 3970.6677    1.5919  6.6053 10.6232  0.0000  0.1312   0.0257   0.3817    0.0931   0.0000   383.5503      -14.5074      -10.0020       41.4849       7.85544       2.28058       26.5966       33.9354       31.7087       28.0245       22.2641       15.2730
   7  26 4109.5177    1.3702  8.8710 10.4817 -0.0004  0.1604   0.0211   0.5153    0.0688   0.0000   403.2675      -83.0904       40.5949       23.6068       28.8089      -11.2887       33.1238       40.3568       40.9858       34.3777       26.6379       19.1350
   7  27 4248.0725    1.1284 10.3796 10.3473  0.0000  0.1923   0.0185   0.5855    0.0595   0.0000   488.8621      -50.3855       56.1789       30.3869       32.6212      -12.6018       42.0915       49.3771       48.6438       42.8536       33.8209       23.8889
   8   8 1665.7631    0.2544  0.1547  9.5303  0.0000  0.0167   0.0183   0.0341    0.0450   0.0000   434.1308      -6.14533       5.82447      -1.04961      0.508272     -0.303258       4.17300       5.16209       4.80436       4.31344       3.34085       2.02646
   8   9 1806.2392    0.3172  0.2609  9.6202  0.0000  0.0198   0.0178   0.0469    0.0570   0.0000   426.6852      -8.16534       12.3623      -5.90417      -1.81326      -2.45210       3.68629       4.67198       4.60335       3.79159       3.21422       2.38312
   8  10 1946.0543    0.5333  0.4609  9.6971  0.0000  0.0232   0.0220   0.0610    0.0815   0.0000   435.6695       6.59677       21.6115      -4.27087      -1.45061      -2.12236       4.62198       5.34303       5.30749       4.79546       3.88467       2.80313
   8  11 2086.1080    0.6926  0.5383 10.0399  0.0000  0.0263   0.0266   0.0604    0.0802   0.0000   432.9329       1.44078       19.8293      -1.18170      -2.86190     -0.143302       4.60357       5.90523       5.81777       4.64601       4.48908       3.33675
   8  12 2225.1978    1.0341  0.6230 10.3477  0.0000  0.0252   0.0358   0.0639    0.1004   0.0000   439.1238       5.94174       3.97647       5.82422      -5.32087       2.47326       4.93978       5.76833       5.70649       5.10506       4.25945       3.19020
   8  13 2362.8125    1.3627  0.8515 10.6658  0.0000  0.0313   0.0426   0.0810    0.1392   0.0000   434.6349      -5.49537      -4.38371      -3.03303      0.319042      -2.23899       6.28859       8.01388       7.78400       6.72790       5.20885       3.93628
   8  14 2499.4541    1.8088  0.8987 11.2600  0.0000  0.0337   0.0554   0.0803    0.1481   0.0000   447.8514       4.49108       2.42859      0.107736       5.09005       2.02032       5.94493       7.92772       7.36196       6.73682       5.31472       3.96017
   8  15 2636.2023    2.4212  0.8320 11.7812  0.0000  0.0306   0.0747   0.0779    0.1420   0.0000   434.6412      -12.0847       8.71854      -4.92105       8.18390      -1.91509       5.65757       7.12350       5.98299       6.35552       4.78521       3.92751
   8  16 2773.8550    2.8658  0.8525 12.1144  0.0000  0.0284   0.0844   0.0796    0.1506   0.0000   424.0856       5.05003       11.3738      -2.35961       4.38385      -3.67528       5.62510       6.55204       6.49040       5.62221       4.73020       3.69589
   8  17 2911.5224    3.7354  0.7676 12.8865  0.0000  0.0284   0.1215   0.0818    0.1302   0.0000   438.1175      -4.90238       19.4729      0.486599      -6.07308      -7.05705       5.33546       6.45892       5.88024       5.34614       4.81686       3.59609
   8  18 3049.2026    4.0488  0.8434 13.2027 -0.0018  0.0328   0.1226   0.0799    0.1259   0.0000   435.8185      -7.14675       19.5150       1.67063      -6.14234      -1.13993       6.09842       7.32641       6.60114       6.40435       5.38568       3.91975
   8  19 3186.7652    4.1315  1.0950 13.0526  0.0000  0.0369   0.1159   0.1033    0.1602   0.0000   434.4588      -7.96757       7.43661    -0.0997694       1.04013      -10.4452       7.29859       9.06564       8.88756       7.37725       6.44610       4.28881
   8  20 3324.5545    3.6269  1.4746 12.8603  0.0000  0.0456   0.0919   0.1181    0.1278   0.0000   439.1844      -5.33483       12.3280      -1.05322       11.1812      -5.39456       8.37639       10.9183       10.1418       9.43511       7.33092       5.40175
   8  21 3462.4412    3.0634  2.0868 12.6234 -0.0021  0.0574   0.0709   0.1536    0.0990   0.0000   459.6285       14.9241      -5.00006       1.08255       7.16383     -0.327134       10.9011       14.2553       12.9392       12.3782       9.44609       7.28412
   8  22 3600.8698    2.7022  2.9413 11.8959  0.0000  0.0653   0.0524   0.1823    0.1029   0.0000   419.7228       13.8764      -7.06203      -4.67179       9.24902      -35.9250       13.0520       15.3509       15.0636       13.6686       11.2055       8.49250
   8  23 3739.2823    2.1820  3.8430 11.4046  0.0000  0.0838   0.0398   0.2319    0.1093   0.0000   455.0577       31.6071      -41.2280      -3.31606       8.97870      -25.0502       15.4208       18.8524       18.7664       16.9428       13.5837       10.1364
   8  24 3878.1523    1.8290  5.4574 10.9090  0.0000  0.1053   0.0277   0.2929    0.0861   0.0000   442.5989      -22.1927      -11.8994       23.4065      -14.0549      -38.7746       19.1721       24.2948       23.1735       21.5474       17.0304       12.9084
   8  26 4156.6471    1.2798  9.1137 10.4539  0.0031  0.1655   0.0189   0.4540    0.0583   0.0000   449.0208       29.1139       87.2698      -3.18865      -25.9427       22.4324       29.6991       37.7453       36.0626       33.8622       26.8654       20.3222
   8  28 4436.0605    0.8751 11.7555 10.3292 -0.0007  0.2308   0.0161   0.6787    0.0445   0.0000   443.2649       13.6418      -48.0898       20.5098       20.6905       14.5420       44.4594       53.4893       53.6614       48.0192       39.8851       30.2535
   9   7 1557.6584    0.1725  0.1711  9.3336  0.0000  0.0182   0.0129   0.0480    0.0407   0.0000   433.7638      -2.13179       5.50332     -0.105109      -5.24161     -0.234565       3.35860       3.67609       3.39161       3.70209       2.56506       2.34041
   9   8 1702.4139    0.2732  0.2137  9.4974  0.0000  0.0168   0.0164   0.0420    0.0456   0.0000   435.7787      -3.06487       12.3981      -4.90833      -1.04887      -1.01147       3.77600       4.17328       3.23954       2.90282       3.31924       2.97601
   9   9 1843.5876    0.3958  0.3633  9.5138  0.0000  0.0196   0.0180   0.0556    0.0598   0.0000   435.9277       1.18584       15.7220      -5.37976      -5.14800       8.22651       3.66577       4.79594       4.67000       4.78535       3.57207       2.60148
   9  10 1984.1639    0.5873  0.5547  9.6357  0.0000  0.0259   0.0222   0.0642    0.0957   0.0000   429.5328     -0.531245       14.2856      -11.1116       4.05917      -3.42750       3.80475       5.33068       4.48878       4.51177       3.99301       3.24312
   9  11 2125.1149    0.7722  0.6160  9.9179  0.0000  0.0263   0.0263   0.0652    0.1140   0.0000   432.4078      -2.32698       15.9129      -2.42156      -1.28163       4.52599       4.42313       5.15824       5.23097       4.95802       4.42032       3.21420
   9  12 2264.5314    1.0242  0.8060 10.6123  0.0000  0.0328   0.0328   0.0784    0.1044   0.0000   446.9769      -2.33737       10.0230       13.0961       2.53318      -9.38506       4.73016       6.45432       6.43637       5.48896       4.85064       3.85771
   9  13 2402.3257    1.5683  0.7965 10.9738  0.0007  0.0283   0.0476   0.0740    0.1217   0.0000   439.3052      -1.45926       13.6196      -2.44605       4.39376    -0.0486134       4.42991       5.82780       5.40458       5.35705       4.31027       3.34100
   9  14 2539.5083    1.9056  0.9144 11.3612  0.0000  0.0310   0.0537   0.0799    0.1420   0.0000   449.3160       5.41037       6.20279      -11.3545       4.70181       2.43529       5.31119       6.88058       6.65579       5.71084       4.97910       4.10274
   9  15 2676.9951    2.4450  1.0119 11.6319  0.0000  0.0329   0.0645   0.0783    0.1528   0.0000   427.0346      -5.85283       15.7199       3.62304       4.72025      -9.08858       5.50439       7.01492       6.85704       6.36528       5.15241       4.09759
   9  16 2815.2157    3.0422  0.8218 12.3379  0.0000  0.0278   0.0898   0.0727    0.1362   0.0000   445.8962      -8.39086       7.04353      0.425838       2.98516       1.43338       4.68373       6.15559       5.61413       5.13191       4.40485       3.66221
   9  17 2953.6102    3.6865  0.9351 12.6313  0.0000  0.0297   0.1037   0.0805    0.1521   0.0000   435.1789      -15.4000       13.1967      -9.14596       10.8275      -4.13801       5.37982       6.74614       6.40845       6.19338       4.80976       3.76624
   9  18 3091.5186    4.1552  0.8611 13.1581  0.0018  0.0280   0.1219   0.0816    0.1244   0.0000   434.0629      -4.09930       11.1918      -1.41676      -7.45048      -1.63879       5.01060       6.36502       6.03856       5.75734       4.68277       3.63152
   9  19 3229.5166    3.9100  1.1647 13.0366  0.0000  0.0351   0.1033   0.0940    0.1407   0.0000   424.9465       20.3542       12.2523      -5.15908      -4.12087      -3.60230       6.13637       7.51999       7.60676       6.81839       5.85126       4.49080
   9  20 3367.8524    3.4764  1.6712 12.8483  0.0000  0.0452   0.0803   0.1245    0.1067   0.0000   443.4086       4.50040       4.99474     -0.753151       13.8576      -7.92144       7.99222       9.90409       9.52457       8.85001       7.26058       5.84051
   9  21 3506.2887    2.9914  2.3169 12.3640  0.0000  0.0560   0.0603   0.1447    0.0852   0.0000   440.2144     -0.728000       3.52728       5.49726      -5.96331      -16.8687       9.17625       11.2048       11.2397       10.8523       8.84833       6.89828
   9  22 3645.1852    2.3768  3.3098 11.8944  0.0000  0.0689   0.0432   0.1910    0.0715   0.0000   431.6492      -24.1618       17.7430       11.8201      -17.4084      -8.57693       11.5776       14.3561       14.3835       13.5437       10.9430       8.88386
   9  23 3784.3999    2.0098  4.7834 11.4342  0.0000  0.0882   0.0324   0.2450    0.0671   0.0000   439.6016      -3.84634       12.7663       3.42616       13.0811       1.23689       15.3743       18.2206       18.3251       16.6422       15.2467       11.4697
   9  24 3923.2706    1.6907  6.6004 11.0267  0.0000  0.1122   0.0243   0.3286    0.0591   0.0000   413.4401      -23.9143       23.3536       19.7834      -7.35362       21.1892       19.0343       22.9529       23.5302       21.3287       18.6204       14.5216
   9  25 4063.2033    1.3984  7.5402 10.8114  0.0000  0.1320   0.0213   0.3884    0.0556   0.0000   490.3059       7.94636       57.1339       22.2627      -10.1615      -36.0759       22.5557       27.4980       27.1285       25.6235       22.0316       16.9525
   9  26 4202.5806    1.1721  9.7174 10.4969  0.0000  0.1594   0.0171   0.4730    0.0484   0.0000   407.8098      -24.6463       37.6534      -8.70543       9.23185      -26.1910       26.7701       33.2836       33.6183       31.1687       26.2013       20.6927
   9  27 4342.9748    0.9399 10.9254 10.4601  0.0000  0.2050   0.0165   0.5992    0.0446   0.0000   442.4226      -36.8461       102.399       10.6776       32.5173      -10.6689       33.4851       42.1075       42.8760       38.8219       33.1441       25.9902
  10   6 1443.4290    0.1227  0.0636  9.2979  0.0000  0.0143   0.0155   0.0238    0.0346   0.0000   436.2437      0.544763       13.8667       1.53934      -4.43256      0.289493       2.18549       2.23772       2.70424       2.88679       1.78702       2.50285
  10   7 1592.9278    0.1653  0.1490  9.3941  0.0000  0.0219   0.0129   0.0403    0.0382   0.0000   435.7620      -1.99959       10.3719      -2.57206      -1.91106       2.10767       3.27547       3.53173       4.21698       3.69623       4.18032       2.88552
  10   9 1879.9569    0.4569  0.3936  9.4043  0.0000  0.0207   0.0182   0.0466    0.0630   0.0000   436.0521      -6.42722       13.8298      -2.58453     -0.272733      -2.22065       3.52892       3.87065       3.60021       3.91590       3.39521       2.55662
  10  10 2021.5111    0.6051  0.4868  9.9101  0.0000  0.0228   0.0224   0.0562    0.0754   0.0000   439.7382      -2.80501       11.6916     -0.393564      -3.51027      -3.19934       4.35043       4.88688       4.95487       4.55626       4.16601       3.45125
  10  11 2162.9457    0.8880  0.6384  9.9993  0.0000  0.0243   0.0308   0.0638    0.1206   0.0000   434.0397      -8.44183      0.150394     -0.240476       1.33977      -1.70363       3.66748       4.37435       4.38902       4.21320       3.65875       3.03258
  10  12 2302.7862    1.2500  0.7811 10.3581  0.0000  0.0272   0.0374   0.0685    0.1672   0.0000   434.6653     -0.455337       3.88418       10.1792      -3.39863       1.49793       4.16841       5.10429       5.10241       4.45459       4.06430       3.47331
  10  13 2440.7736    1.6499  0.8903 10.8390  0.0000  0.0289   0.0445   0.0698    0.1495   0.0000   434.4193      0.405586       15.7119       1.13797      -5.57830      0.220141       4.40031       5.46555       5.21664       4.84105       4.65638       3.75889
  10  14 2578.6595    2.1154  0.9756 11.4574  0.0000  0.0298   0.0567   0.0786    0.1311   0.0000   438.6234       1.15965       2.90389       9.00906       3.04217    -0.0591479       5.03637       6.36309       6.12072       5.92024       5.10171       3.73292
  10  15 2717.0063    2.7724  0.7866 11.8752  0.0000  0.0259   0.0768   0.0649    0.1315   0.0000   439.4559       1.00830       13.3295      -10.6782       6.81075       2.15661       4.30092       5.20354       4.95437       4.72681       4.21248       3.33663
  10  16 2855.6942    3.3336  0.8279 12.1425  0.0000  0.0258   0.0895   0.0653    0.1349   0.0000   447.3370      -5.49365       9.93648      -3.18953       2.35084      -4.62442       4.15683       5.40013       5.34249       4.76992       4.08879       3.33823
  10  17 2994.4762    3.9242  0.9148 12.5359  0.0000  0.0294   0.1000   0.0683    0.1418   0.0000   435.9360      0.510759       12.7690      -7.18796       4.26355      -3.00489       4.20021       5.70024       5.11241       5.14348       4.37282       3.53212
  10  18 3132.9120    4.3183  0.8296 12.8824  0.0000  0.0250   0.1202   0.0717    0.1351   0.0000   432.0027       4.30065       17.0880      -8.30108       1.80717       2.88104       4.20758       5.19573       4.91065       4.91650       4.41015       3.20184
  10  19 3271.3687    4.0395  1.2902 12.6548  0.0000  0.0344   0.0957   0.0928    0.1552   0.0000   438.9378       16.3499       24.2143      0.168949      -4.58724      -9.10443       5.85723       7.13816       7.29984       6.54712       5.76782       4.70244
  10  20 3410.0313    3.3880  2.0275 12.2901  0.0000  0.0450   0.0658   0.1227    0.0953   0.0000   441.1482       3.27079       14.1258      -6.94110       1.94867      -8.91940       6.81296       8.64988       8.36953       8.05410       7.16957       5.87939
  10  21 3549.1204    2.7503  2.7174 12.1623  0.0000  0.0575   0.0498   0.1551    0.0705   0.0000   431.5241       2.57770       13.1336      -12.6300       6.04392      -13.5581       8.87413       11.5311       11.1347       10.5051       8.95608       7.39249
  10  22 3688.2924    2.2766  3.7812 11.6720 -0.0027  0.0700   0.0372   0.1980    0.0634   0.0000   439.0060       17.1014       21.4767      -19.5566      -4.08215       5.17844       10.8030       13.8173       13.6281       13.1844       11.2887       9.05765
  10  23 3827.7089    1.8793  5.0252 11.3217 -0.0013  0.0890   0.0296   0.2442    0.0607   0.0000   426.7104       28.9178       22.3200      -24.8387       38.4112      -3.94421       13.5095       16.7845       16.8383       16.2428       13.7746       11.5569
  10  24 3967.5493    1.6069  6.7988 10.8989  0.0000  0.1093   0.0224   0.3125    0.0547   0.0000   415.4418      -5.43399      -10.4678       34.0045       25.9862      -27.9285       16.7968       20.2088       20.6712       20.0368       17.1476       14.1053
  10  25 4107.6083    1.3480  8.0433 10.6459  0.0000  0.1281   0.0188   0.3641    0.0498   0.0000   422.8882       51.8284      -12.0394      -15.5876      -7.17707      -12.1640       18.7747       23.1923       24.0273       22.8373       19.3588       16.1500
  10  27 4388.0265    0.9101 11.4925 10.3203  0.0023  0.2000   0.0156   0.5818    0.0420   0.0000   419.4080       2.25209       82.3839       64.2726      0.634036      -20.4571       29.8221       37.2124       38.1622       36.6599       30.9292       25.5200
  10  28 4528.3946    0.7247 11.9956 10.2287 -0.0018  0.2355   0.0147   0.6811    0.0401   0.0000   436.3762       23.2909      -21.1583      -37.1783       13.6945       3.17240       35.6016       43.5726       45.5496       42.9514       36.8017       30.4048
  11   8 1772.2214    0.3476  0.2827  9.4783  0.0000  0.0160   0.0166   0.0447    0.0464   0.0000   436.7873      -4.00914       11.2995      -1.86785       1.25430     -0.123711       2.35117       2.65672       2.54816       2.46074       2.59316       2.00857
  11   9 1915.4042    0.4896  0.4203  9.6459  0.0000  0.0213   0.0186   0.0475    0.0603   0.0000   438.1339      0.972955       7.02940      -4.29201      0.955552       2.82021       3.25390       3.74036       3.38066       3.57913       3.38650       2.84475
  11  10 2057.9345    0.6750  0.6141  9.6633  0.0000  0.0251   0.0213   0.0602    0.0840   0.0000   429.9726      -8.90003       3.39433       1.88665     -0.988567      -5.81387       3.38911       4.50529       4.30403       3.91333       3.71890       3.04660
  11  11 2199.8041    0.9492  0.7165 10.1949  0.0000  0.0271   0.0269   0.0585    0.1110   0.0000   433.6272       1.59416       9.12058      -4.05508    -0.0132299      -1.08630       3.28516       4.66034       4.58518       4.55857       3.60604       3.17413
  11  12 2340.0221    1.2447  0.8706 10.7443  0.0000  0.0283   0.0381   0.0779    0.1539   0.0000   422.9091     -0.932625       12.6026       18.5223       4.56092      -1.86465       4.26600       5.00507       4.77086       4.79616       4.23569       3.67083
  11  13 2478.4827    1.6699  1.0480 11.1073  0.0000  0.0315   0.0436   0.0858    0.1834   0.0000   444.4350     -0.989576       13.2572      -1.40028      -5.10298      -1.52147       4.47253       5.85879       6.05100       5.45473       4.97794       3.84854
  11  14 2616.9860    2.1309  0.8406 11.9597  0.0000  0.0281   0.0593   0.0746    0.1171   0.0000   434.5721       1.12568       17.3452      -11.4069       2.11696      -4.23417       3.45189       4.81469       4.28474       4.82057       3.76916       3.34078
  11  15 2756.1631    2.7939  0.8378 12.1867  0.0006  0.0274   0.0738   0.0658    0.1140   0.0000   440.2267      -5.24151       11.0258      -1.47214      -6.70893       1.71639       3.36592       4.61797       4.57659       4.39175       3.70833       3.14774
  11  16 2895.4199    3.6543  0.7512 12.5367  0.0000  0.0232   0.0996   0.0625    0.1214   0.0000   440.0772      -3.34621       5.86446      -3.60251       2.72697      -3.68992       3.32251       4.11573       4.04581       3.83864       3.54974       2.96225
  11  17 3034.5184    3.9842  1.1203 12.5012 -0.0013  0.0282   0.0943   0.0854    0.1594   0.0000   442.6895      0.507546       9.40088      -4.50694      -1.32705     -0.275566       4.21763       5.18246       5.33686       5.38767       4.67766       3.68112
  11  18 3173.4708    4.2416  1.0597 12.5771  0.0010  0.0292   0.1010   0.0727    0.1687   0.0000   443.7720      -3.00766       10.1458      0.594080       3.67694      -2.04098       4.17109       5.03053       4.97588       5.01424       4.47611       3.65153
  11  19 3312.4264    3.8717  1.3952 12.5292  0.0000  0.0341   0.0825   0.0913    0.1330   0.0000   434.1093      0.678191       6.29793      -4.41512      -9.78825      -8.40316       4.91747       5.92641       5.79373       5.85026       5.29339       4.43688
  11  20 3451.6504    3.2497  2.1773 12.0272  0.0000  0.0448   0.0571   0.1167    0.0918   0.0000   440.9343      -4.88642       5.79866      -4.55990       25.2723      -3.02717       6.22536       7.79061       7.64709       7.48871       6.79558       5.71160
  11  21 3591.1904    2.5815  3.0774 11.8762  0.0000  0.0556   0.0418   0.1630    0.0644   0.0000   441.8984       21.0402       3.25732      -9.17869      -7.38669       7.54037       7.60934       9.70282       9.60629       9.21420       8.36949       6.98562
  11  22 3730.9855    2.1409  4.2191 11.5375  0.0000  0.0703   0.0327   0.2001    0.0573   0.0000   446.8356       3.82791       18.2345      -16.9909       13.6353      -2.27944       9.99455       12.2647       12.7471       12.1381       10.4216       9.13678
  11  23 3870.7958    1.8273  5.3010 11.1903  0.0000  0.0850   0.0266   0.2389    0.0555   0.0000   437.3430      -6.51403      -20.1181       19.9752       2.46350      -7.85339       11.8149       14.8977       15.1037       14.9097       13.0475       10.7897
  11  24 4010.5482    1.5526  7.6122 10.7802 -0.0006  0.1119   0.0199   0.3208    0.0512   0.0000   408.7629       2.37368      -16.2371      -43.3315       3.87154       4.74947       14.8239       19.5701       19.3569       18.9109       16.6665       13.8048
  11  25 4151.2669    1.2093  8.3764 10.7237  0.0000  0.1362   0.0179   0.3898    0.0446   0.0000   422.5822       16.3947       24.7611       44.0804      -13.2786      -52.5313       17.9902       23.8322       23.6205       23.3943       20.4579       16.6461
  11  26 4291.7328    1.0286 10.8065 10.4713  0.0000  0.1700   0.0156   0.5003    0.0412   0.0000   452.5830       54.9276      -43.5403      -64.5849       40.7426       12.6306       22.9147       29.1242       29.8526       28.7734       25.3942       21.2573
  11  28 4573.6294    0.7093 15.9323 10.2420  0.0036  0.2938   0.0131   0.8697    0.0349   0.0000   455.3681      -39.8782      -38.4171       39.3804       23.6304      -5.72742       41.3813       51.2521       53.1877       51.2848       45.3840       38.4303
  12   6 1509.7036    0.1652  0.0898  9.3706  0.0000  0.0235   0.0201   0.0369    0.0332   0.0000   437.4952       1.86005       12.5269       2.30342      0.682601      -1.10466       3.88468       5.49975       3.55774       1.99317       4.82337       4.15259
  12   7 1660.2171    0.2343  0.2089  9.3769  0.0000  0.0169   0.0127   0.0338    0.0386   0.0000   439.0166      0.190101       12.5691       1.33184      -3.66317     0.0674200       2.12188       2.40685       2.55877       2.90696       2.34542       1.92971
  12   8 1805.7950    0.3809  0.2820  9.5186  0.0000  0.0151   0.0166   0.0389    0.0461   0.0000   437.5609      -4.11124       17.2124       1.63057      -3.97841      0.957237       1.93983       2.75954       2.58906       2.63771       2.40007       1.88126
  12   9 1949.9725    0.5468  0.4502  9.5004  0.0000  0.0192   0.0187   0.0458    0.0620   0.0000   436.6855      -9.49888       6.91916      -5.36306      0.813109      -6.59111       2.45105       3.15539       3.28892       3.12604       2.80489       2.38029
  12  10 2093.6233    0.7247  0.6984  9.6903  0.0000  0.0251   0.0206   0.0598    0.0867   0.0000   437.3585       1.58990       12.1399      -7.78049       1.74704      -4.30159       3.12040       4.25655       4.12375       3.90038       3.57841       2.98039
  12  11 2235.8677    0.9752  0.7264 10.3217  0.0000  0.0244   0.0275   0.0605    0.0891   0.0000   434.6105      -1.85565       13.9372       2.88406      0.983740     -0.127258       3.50427       4.69536       4.61559       4.63751       3.94922       3.24111
  12  12 2376.2945    1.4315  0.8999 10.6024  0.0000  0.0270   0.0366   0.0702    0.1620   0.0000   434.1447       1.87258       18.7792       7.97033      -4.69723     0.0513012       3.41939       4.55108       4.08461       4.43180       4.17893       3.25908
  12  13 2515.4392    1.8562  0.9360 11.2985  0.0000  0.0278   0.0505   0.0785    0.1707   0.0000   439.1623      -3.69309       7.16808      -1.37734      0.187063       3.37664       3.34210       4.65247       4.48118       4.26234       3.93831       3.36027
  12  14 2654.5952    2.4788  0.9359 11.7814  0.0000  0.0271   0.0646   0.0740    0.1784   0.0000   433.1674      -5.86965       9.38112       3.37486       7.04777      -8.30896       3.31192       4.26216       4.34779       4.17539       3.91711       3.37682
  12  15 2794.4821    2.9776  0.7977 12.2865  0.0000  0.0240   0.0766   0.0599    0.1370   0.0000   443.3682       5.11436       15.4729      -6.69201      -3.60313       1.31283       3.12769       3.94957       3.88329       3.89842       3.61133       3.03554
  12  16 2934.3627    3.6021  0.8473 12.7927  0.0000  0.0249   0.0934   0.0671    0.1102   0.0000   440.7571       2.56271       5.62907      -7.98543    -0.0920294       2.11523       3.02236       4.13592       3.99672       3.92315       3.55219       2.97016
  12  17 3073.8499    4.2901  0.8851 13.0690 -0.0004  0.0248   0.1071   0.0675    0.1114   0.0000   433.8875      -3.24508       19.7834      -4.75939      -1.14947       1.05024       3.27749       3.80161       4.02046       3.94306       3.73778       2.94549
  12  18 3213.2177    4.0369  1.1574 12.9844  0.0000  0.0303   0.0942   0.0831    0.1309   0.0000   444.1574       10.6584       5.44155      -1.89663      -2.48422      -4.42506       3.87589       5.07725       4.98694       5.23543       4.40295       3.71923
  12  19 3352.6752    3.6567  1.6287 12.3975  0.0000  0.0353   0.0710   0.0970    0.1060   0.0000   426.7874       3.90145       13.2966      -12.7463       9.66798      -4.20675       4.62777       5.69426       5.85129       5.89994       5.27753       4.45073
  12  20 3492.3582    3.0034  2.4995 11.8258  0.0000  0.0453   0.0488   0.1229    0.0829   0.0000   435.4485       3.87841       4.09200       4.10520      -14.8872      -15.7472       5.90525       7.39936       7.84388       7.66623       6.87743       5.73347
  12  21 3632.3952    2.5295  3.3891 11.5785 -0.0002  0.0586   0.0373   0.1455    0.0647   0.0000   439.7550       8.75166       21.4652      -3.79780       3.96641      -18.8838       7.39309       9.70393       9.20878       9.48723       8.32541       7.49836
  12  22 3772.5152    2.0557  4.8693 11.3193  0.0000  0.0727   0.0280   0.2024    0.0531   0.0000   439.0801       8.79953      0.360250      -11.2305      -8.37222      -2.32837       9.17551       11.5673       12.1990       11.9606       10.3357       9.25017
  12  25 4194.0357    1.1499  9.5816 10.5421  0.0000  0.1393   0.0162   0.4036    0.0445   0.0000   450.8100      -10.6830      -16.5325       19.9379      -14.1625      -16.4935       17.7272       22.4511       23.3380       22.3994       20.3584       17.4188
  12  26 4335.1331    0.9511 11.5251 10.4598  0.0000  0.1741   0.0148   0.5393    0.0380   0.0000   461.4564       36.9260       17.8395      -6.06685       36.6671       14.6572       21.8697       27.4857       29.8742       27.7170       25.4401       21.5512
  13   5 1382.3434    0.1009  0.0385  9.2514  0.0000  0.0137   0.0134   0.0188    0.0302   0.0000   436.7738       1.46594       16.8465      0.655908      -4.59755    -0.0908046       1.29665       2.66568       3.95010       1.75863       3.37588       2.80338
  13   6 1541.1482    0.1760  0.1478  9.2411  0.0000  0.0126   0.0111   0.0316    0.0339   0.0000   438.3487      -2.06748       13.5784      -1.43857      0.513672       1.59600       1.46084       1.80242       1.76186       1.96037       1.85953       1.53642
  13   7 1692.3714    0.2449  0.2753  9.3677  0.0000  0.0177   0.0114   0.0392    0.0379   0.0000   436.1047     -0.682417       13.1363      -2.22199      -2.10619      -2.02280       1.98029       2.86119       2.96940       3.09901       2.86281       2.22644
  13   8 1838.6433    0.4071  0.2564  9.5634  0.0000  0.0145   0.0180   0.0352    0.0455   0.0000   432.7339      -1.48572       13.8637      -1.41845      0.485843     -0.223762       1.73098       2.34555       2.48430       2.61075       2.24426       1.98063
  13   9 1983.8094    0.5818  0.4803  9.6561  0.0000  0.0190   0.0189   0.0477    0.0625   0.0000   435.0865      -5.48230       9.63276      -1.34732      -5.35333       1.77734       2.34399       2.91126       3.16582       3.00774       2.71537       2.44745
  13  10 2128.4733    0.8281  0.6053  9.8649  0.0000  0.0237   0.0229   0.0464    0.0830   0.0000   442.3391       3.13764       9.16621      -5.02915     -0.843792       1.54063       3.05557       4.26392       4.07649       4.20781       3.61507       3.23632
  13  11 2271.1027    1.1284  0.8104 10.2249  0.0000  0.0238   0.0280   0.0604    0.1015   0.0000   446.6144      -5.61249       10.5393      -1.00136      -2.48644       1.72681       2.73664       3.62310       3.53219       3.59728       3.24160       2.85861
  13  12 2411.8556    1.5092  0.9230 10.6630  0.0000  0.0247   0.0363   0.0676    0.1298   0.0000   437.6354       4.81529       11.6876      0.599051       4.27707      -2.59327       3.17612       3.83749       4.12019       3.78120       3.47656       3.20938
  13  13 2551.7231    2.0348  0.9409 10.6675  0.0000  0.0252   0.0463   0.0651    0.2490   0.0000   443.0425       1.86936       17.5028      -5.05580     0.0379663      -7.32583       2.88387       3.67187       3.96807       3.80801       3.38635       2.83566
  13  14 2691.6752    2.6244  0.8976 11.9465  0.0000  0.0243   0.0677   0.0696    0.1704   0.0000   438.0688       2.56529       9.59545       9.86115       6.18011      -4.13877       2.95439       3.81683       3.96707       4.02379       3.53168       3.05256
  13  15 2832.1652    3.4140  0.8081 12.1725  0.0000  0.0227   0.0846   0.0580    0.1929   0.0000   441.9312     -0.535360       11.6764      -3.99036       4.07960       1.70405       2.75872       3.44174       3.59255       3.72652       3.58501       2.91663
  13  16 2972.6166    3.9002  0.8744 12.9496  0.0000  0.0246   0.0934   0.0624    0.1267   0.0000   442.6630       2.00248       8.16674    -0.0675288     -0.810121      -5.92293       2.82830       3.73947       3.89325       3.62793       3.33247       2.88069
  13  17 3112.4633    4.1486  0.9415 12.8709  0.0000  0.0247   0.0979   0.0650    0.1274   0.0000   439.5975       3.30962       3.70559     -0.284474      -5.44502      -4.82989       3.03904       3.66409       3.78934       3.67290       3.57253       2.94002
  13  18 3252.2687    3.9880  1.2466 12.7287  0.0000  0.0301   0.0854   0.0820    0.1442   0.0000   431.4247       9.24806       12.1915      -10.0889       8.07526      -2.08860       3.59876       4.58302       4.72528       4.67106       4.12737       3.74322
  13  19 3392.3952    3.4011  1.9162 12.3354  0.0000  0.0387   0.0608   0.1029    0.0890   0.0000   428.4595     -0.649783       12.8127       4.98083     -0.979066      -4.91301       4.53548       5.76766       6.14105       5.90045       5.49511       4.57889
  13  20 3532.5390    2.8174  2.4304 12.0402  0.0000  0.0452   0.0458   0.1234    0.0700   0.0000   437.8275       2.00260       9.62011      -5.78001      -14.2528      -4.12527       5.38140       7.05721       6.95703       6.95726       6.26901       5.60765
  13  21 3673.1604    2.3103  3.9761 11.4608  0.0000  0.0602   0.0315   0.1688    0.0560   0.0000   449.6942       6.45946      -15.8719      -4.13236      0.147476       1.64356       7.03573       9.29001       9.53435       9.25534       8.53324       7.34039
  13  22 3813.8243    1.9446  5.3189 11.1868  0.0000  0.0737   0.0246   0.2068    0.0490   0.0000   452.9177     0.0172406      -18.7398      -4.56418       11.7288   -0.00415574       8.74035       11.2803       11.7018       11.4706       10.2741       9.01845
  13  23 3954.4386    1.5800  6.9419 10.9181  0.0000  0.0959   0.0204   0.2650    0.0484   0.0000   453.4580      -12.9802       26.1553       5.01366      -14.5320      -10.7963       11.0153       14.5763       15.0582       14.8510       13.1405       11.8847
  13  24 4095.3047    1.2938  8.1355 10.7609  0.0000  0.1145   0.0174   0.3319    0.0435   0.0000   457.9562       16.9213       3.40017       13.5208      -12.0065      -10.8872       13.0075       16.7664       17.9314       17.7853       15.9491       13.7498
  13  25 4236.4502    1.0859  9.9205 10.5705  0.0000  0.1406   0.0152   0.4118    0.0395   0.0000   378.1954       30.0998       26.0253      -2.85796       2.82335      -13.2399       16.1577       21.1033       22.0287       21.4972       19.4419       17.3289
  14   4 1242.4479    0.0860  0.0765  9.3153  0.0016  0.0168   0.0108   0.0387    0.0288   0.0000   438.5656       5.17754       14.7753      -2.40442      -1.01788       2.22364       1.59047       2.40927       2.05039       2.41219       2.12616       1.97392
  14   5 1411.7099    0.1162  0.0511  9.2749  0.0000  0.0185   0.0137   0.0160    0.0294   0.0000   438.2741     0.0324238       16.7050       1.23056      -3.32023      -1.79015       2.45473       2.46619       2.57350       2.90670       2.98224       2.39603
  14   6 1571.5520    0.1872  0.1001  9.2931  0.0000  0.0128   0.0128   0.0195    0.0319   0.0000   435.8307     -0.239969       13.0816      -2.70820      -3.64813       1.88515       1.22833       1.79808       1.64332       1.70471       1.71280       1.30468
  14   7 1723.5251    0.2983  0.2543  9.4401  0.0000  0.0165   0.0134   0.0362    0.0387   0.0000   436.7344      -2.49682       12.6976       3.80762      0.304127     -0.173073       1.65256       2.07296       2.49320       2.16040       2.13514       1.68189
  14   8 1870.8138    0.4769  0.3916  9.5036  0.0000  0.0193   0.0163   0.0405    0.0523   0.0000   436.5854      -2.98002       11.4450       6.02082    0.00650567      -2.72159       1.84472       2.33545       2.80841       2.36634       2.23856       2.13489
  14   9 2017.0377    0.6608  0.5268  9.7196  0.0000  0.0185   0.0194   0.0474    0.0666   0.0000   439.6052     -0.851916       14.7266      -1.68270      -1.37433       4.63682       2.02266       2.66075       2.59162       2.85636       2.38488       2.21955
  14  10 2162.5309    0.8277  0.6765 10.0617  0.0000  0.0231   0.0220   0.0545    0.0776   0.0000   435.6187       1.07743       14.1794      -5.67197       1.01951     -0.428107       2.41681       3.20727       3.09114       3.33006       3.08072       2.70924
  14  11 2305.7507    1.2288  0.7858 10.3839  0.0000  0.0227   0.0300   0.0567    0.0915   0.0000   440.3068      0.935507       11.5426      -2.46796       1.02174      -3.15383       2.49869       3.64823       3.39713       3.82126       3.46494       2.99662
  14  12 2446.7272    1.6657  0.9392 10.8962  0.0000  0.0255   0.0379   0.0651    0.1163   0.0000   436.8924       1.58594       12.2055       4.26885     -0.317816       6.87216       2.76714       3.60640       3.71299       3.56956       3.42354       3.04075
  14  13 2587.3430    2.0893  0.9604 11.3948  0.0000  0.0244   0.0479   0.0652    0.1248   0.0000   439.1548      -1.26626       12.0380      -2.50994      -5.58628      -2.07455       2.84585       3.48089       3.67753       3.57416       3.32763       2.94439
  14  14 2728.2062    2.6998  0.8761 12.0338  0.0000  0.0244   0.0648   0.0622    0.1448   0.0000   438.9577      -3.38226       8.56992      -2.11911       1.29909      -3.87339       2.71984       3.63396       3.72837       3.53026       3.20904       2.96766
  14  15 2869.2121    3.3992  0.9317 12.4085  0.0000  0.0257   0.0846   0.0648    0.1889   0.0000   437.3251     -0.203913       5.77928      -3.27519       3.17864     -0.801458       2.89802       3.82224       3.66145       3.61711       3.61182       3.25171
  14  16 3010.1409    4.0318  0.9221 12.8434  0.0000  0.0249   0.0980   0.0669    0.1658   0.0000   433.0812       5.32647       7.95180      -5.49636       1.13204      -3.00332       2.80972       3.73392       3.78716       3.70477       3.48913       3.15603
  14  17 3150.5380    4.1171  1.0620 13.0998  0.0000  0.0276   0.0946   0.0736    0.1459   0.0000   434.7778      -1.36156       11.9928       2.04865      -3.84324      -4.71279       3.06687       4.12595       3.90326       4.17016       3.74349       3.30109
  14  18 3290.7766    3.6980  1.4986 12.7579  0.0000  0.0338   0.0733   0.0892    0.1115   0.0000   431.7703       3.22068       14.3690      -6.92747       1.96185      -8.75936       3.68454       4.65565       4.85598       5.08495       4.63931       4.03061
  14  19 3431.4646    3.2285  1.9292 12.5228  0.0000  0.0383   0.0582   0.1075    0.0831   0.0000   438.5374      -4.24462       7.43162      -7.45060      -1.55995      -3.29513       4.39456       5.55506       5.77603       5.71300       5.41495       4.78335
  14  20 3572.2193    2.6448  2.9618 11.8619  0.0000  0.0507   0.0394   0.1307    0.0648   0.0000   435.0336       1.65354       1.02565      -6.45349       6.39773      -10.5041       5.31087       7.13939       7.32408       7.45785       6.60505       5.87890
  14  21 3713.0603    2.2056  4.3990 11.4054  0.0000  0.0636   0.0285   0.1750    0.0530   0.0000   443.8460      -3.49918       5.58312      -21.7247       11.0669      -11.7389       6.75755       8.96384       9.33266       9.12101       8.34448       7.48014
  14  22 3854.2198    1.8055  5.9300 11.0888  0.0000  0.0784   0.0221   0.2199    0.0465   0.0000   439.8646       12.3153       25.9447      -15.7313       2.94765      -5.93048       8.50973       10.9024       11.3748       11.4561       10.5525       9.40540
  14  23 3995.3037    1.4946  7.3795 10.8345 -0.0021  0.0950   0.0186   0.2790    0.0456   0.0000   422.0047      -13.4095      -2.42237       13.5708      -22.4443      -12.9937       10.2364       13.3353       14.0248       14.2345       12.6725       11.4113
  14  24 4136.8932    1.1907  8.4899 10.7739  0.0000  0.1180   0.0166   0.3502    0.0392   0.0000   431.4104      -10.9092       13.3060      -10.8611       29.5789      -14.4817       12.6798       16.3820       17.2720       16.9375       15.7968       13.9866
  14  25 4278.5225    1.0152 11.6446 10.5074  0.0009  0.1597   0.0148   0.4819    0.0383   0.0000   465.4047      -27.4157      -37.0200       23.7310       38.4824      -37.7020       17.1529       22.1854       23.9811       23.0137       21.7543       19.1663
  14  27 4561.4020    0.6839 15.8450 10.2438  0.0000  0.2768   0.0113   0.7509    0.0316   0.0000   414.0153       11.9424       72.6915       32.0260       14.7941      -60.1488       30.0386       38.0563       40.4161       41.2678       36.5842       32.5556
  15   5 1440.0294    0.1546  0.0736  9.2646  0.0000  0.0098   0.0147   0.0231    0.0292   0.0000   437.4971      -1.23036       15.2174      0.486322      -2.05923      0.700089       1.06315       1.15485       1.42893       1.31191       1.16298       1.30490
  15   6 1601.0347    0.1974  0.1577  9.3532 -0.0027  0.0153   0.0111   0.0268    0.0318   0.0000   436.8329      -2.89522       13.8099      -2.61573      -1.19246       2.34868       1.86804       1.67233       1.65791       2.03857       1.93374       1.75477
  15   7 1753.7880    0.3457  0.2620  9.4134  0.0000  0.0142   0.0137   0.0309    0.0404   0.0000   438.5019     -0.851999       13.5221       1.73818      -3.69565     -0.202442       1.37944       1.91272       1.95422       2.06615       1.87769       1.61848
  15   8 1902.3414    0.4748  0.3690  9.5055  0.0000  0.0164   0.0160   0.0369    0.0516   0.0000   439.6627      -1.45464       12.4663      -1.14939      -1.60541     -0.780380       1.96906       2.54977       2.85915       2.79869       2.54215       2.20643
  15   9 2049.5854    0.6615  0.5694  9.7431  0.0000  0.0197   0.0184   0.0466    0.0683   0.0000   437.1130       2.10101       19.1068     -0.129441      -1.36036       1.63813       2.05389       2.63492       2.71302       2.70476       2.39818       2.27765
  15  10 2195.7786    0.9322  0.6882 10.2258  0.0000  0.0216   0.0234   0.0510    0.0768   0.0000   436.1456      -2.59891       13.1108      -4.69544     -0.515713       6.23970       2.37498       2.90565       2.86965       3.24949       3.09050       2.74598
  15  11 2339.5161    1.3314  0.8944 10.3962  0.0000  0.0238   0.0298   0.0608    0.1103   0.0000   437.1877      -1.81964       11.2409       1.22838      -2.86433       2.40119       2.40883       3.26808       3.27449       3.28767       3.25021       2.80591
  15  12 2481.0474    1.7610  1.0006 10.7603  0.0000  0.0248   0.0369   0.0634    0.1242   0.0000   437.6588      -3.56383       11.5834       2.17756       1.38372      -1.59674       2.52232       3.12938       3.22615       3.35447       3.05825       2.79964
  15  13 2622.3804    2.2560  0.9697 11.5882  0.0000  0.0244   0.0497   0.0655    0.1128   0.0000   437.9577       5.39854       9.53962       3.04863      -5.55020     -0.991099       2.68404       3.35033       3.62644       3.56826       3.36737       2.95358
  15  14 2764.1653    2.9647  0.8949 12.0304  0.0000  0.0228   0.0657   0.0595    0.1257   0.0000   433.5709       2.60228       20.1555       2.65456    -0.0254760      0.355363       2.45410       3.11123       3.14270       3.19854       3.01414       2.86222
  15  15 2905.7701    3.5280  0.8357 12.6500  0.0000  0.0222   0.0805   0.0573    0.1339   0.0000   433.5264       4.87271       19.1854      -1.07902      -3.39600      -2.44994       2.23174       2.90730       2.94194       3.17953       2.79846       2.51226
  15  16 3047.1018    4.2613  0.7663 13.0221  0.0000  0.0212   0.1102   0.0561    0.1458   0.0000   437.6083      -4.35850       10.8637      -2.40897      -4.82452      -3.78656       2.49402       3.06786       3.09681       3.02649       2.74546       2.64733
  15  17 3188.0869    4.0641  1.1035 13.1131  0.0000  0.0280   0.0950   0.0754    0.1642   0.0000   436.6313       4.43603       6.44618      -8.59339       1.05937      -2.37360       2.89123       3.69719       3.92598       4.03576       3.76520       3.32632
  15  18 3328.8545    3.5964  1.4609 13.0459  0.0000  0.0329   0.0746   0.0899    0.1071   0.0000   439.2994     -0.635863       14.1736       3.03368      0.382979      -1.46173       3.49339       4.58187       4.66506       4.78817       4.44015       3.89447
  15  19 3470.0175    3.0394  2.5827 12.1032  0.0000  0.0426   0.0459   0.1197    0.0792   0.0000   445.7707      -2.73911       7.58566      -4.55470       4.90346       7.13555       4.49144       5.82826       6.08871       6.18930       5.68146       5.15362
  15  20 3611.2230    2.5447  3.6332 11.6103  0.0000  0.0523   0.0335   0.1456    0.0636   0.0000   438.0163      -17.7522       7.05535       4.25495      -4.50489      -1.84203       5.58615       6.92283       7.49778       7.69473       7.14105       6.38938
  15  21 3752.6564    2.1303  4.6319 11.3154  0.0000  0.0630   0.0266   0.1724    0.0545   0.0000   441.5396      -8.13600       7.60676       13.9591      0.416431      -18.9731       6.48020       8.39534       8.95942       8.74005       8.57760       7.63958
  15  22 3894.1610    1.6926  6.3165 10.9284  0.0000  0.0809   0.0201   0.2262    0.0480   0.0000   451.8040      -19.2869       26.1354       9.51840       9.72895      -10.8418       8.11654       10.9626       11.2468       11.3669       10.4516       9.41061
  15  23 4035.5959    1.4274  8.0881 10.7488  0.0000  0.0996   0.0171   0.2804    0.0431   0.0000   442.0631       12.2513       8.86734      -3.57668       2.30230       3.47962       10.0676       12.9391       13.7239       13.5176       12.7634       11.3942
  15  24 4177.4884    1.1946 10.2251 10.5565  0.0000  0.1253   0.0152   0.3698    0.0410   0.0000   452.3146       23.3131       27.4306      -40.3781       12.7229       1.74482       12.6383       16.2470       17.5713       17.6270       16.0876       14.4435
  15  25 4319.2522    0.9435 11.5629 10.5491  0.0000  0.1610   0.0143   0.4861    0.0354   0.0000   432.3716       6.75028       69.4232       34.3854       36.8978      -19.3257       16.1486       20.8218       23.0100       21.9831       20.9429       18.9453
  15  26 4461.1665    0.8106 13.9392 10.3468  0.0010  0.2036   0.0127   0.6034    0.0338   0.0000   447.7142       6.66088       12.0773      -23.1482       2.70841       2.03368       20.6886       25.9912       29.1064       28.3644       26.5183       23.8035
  16   5 1467.2900    0.1425  0.0903  9.3072  0.0000  0.0124   0.0125   0.0307    0.0285   0.0000   436.1665      -1.93390       15.9732     0.0648400      -1.84847      0.728063       1.05524       1.82864       1.66861       1.25927       1.39402       1.38467
  16   6 1629.5049    0.2352  0.1820  9.3055  0.0000  0.0118   0.0112   0.0264    0.0325   0.0000   436.6414      -1.03712       14.2880     -0.324661     0.0471277       1.81147       1.19822       1.43425       1.58731       1.57584       1.39058       1.27487
  16   7 1783.2618    0.3789  0.2986  9.4175  0.0000  0.0164   0.0140   0.0331    0.0415   0.0000   436.8876     -0.445723       14.1259      0.424387      -2.29237       1.38691       2.00993       2.65273       2.72553       2.61435       2.39846       2.21737
  16   8 1933.1208    0.5260  0.4739  9.5730  0.0000  0.0171   0.0157   0.0422    0.0542   0.0000   438.5769       1.36034       11.3191      -1.96063      0.132854     -0.981587       1.70079       2.21483       2.33918       2.13130       2.17495       2.13344
  16   9 2081.6291    0.7271  0.5467  9.9486  0.0000  0.0187   0.0198   0.0441    0.0654   0.0000   436.0393      -4.56038       16.6010       1.23541      -4.45262     -0.130226       1.75185       2.35674       2.41975       2.47288       2.39420       2.16797
  16  10 2228.3946    1.0070  0.8027 10.3258  0.0000  0.0235   0.0237   0.0570    0.0878   0.0000   433.4835     -0.134240       11.6706       2.70531       3.27490      -2.38669       2.14853       2.98717       2.86683       3.11849       3.12573       2.64965
  16  11 2372.6044    1.4495  0.9200 10.4559  0.0000  0.0217   0.0311   0.0623    0.1085   0.0000   438.1357      -3.04391       6.44850      -3.02093      -1.52137       1.74423       2.18388       2.83119       2.78225       2.80556       2.79138       2.40146
  16  12 2514.8369    1.8824  0.9117 11.0863  0.0000  0.0217   0.0399   0.0592    0.1035   0.0000   430.4477      -6.63796       11.9491       1.39293       2.01945      -4.29285       2.34285       2.92550       3.01246       3.16237       2.90953       2.59510
  16  13 2656.9159    2.3966  0.9508 11.4939  0.0000  0.0232   0.0490   0.0603    0.1134   0.0000   437.6160       2.31193       12.5492      -3.54463     -0.814706      0.541563       2.21067       3.03315       3.12871       3.13692       2.99391       2.71687
  16  14 2799.5234    3.1788  0.8792 12.0605  0.0000  0.0210   0.0674   0.0557    0.1084   0.0000   435.8033      -1.24441       11.9534      -3.51309      -2.99358      -5.19678       1.98438       2.62244       2.69775       2.91208       2.57860       2.29137
  16  15 2941.7830    3.7325  0.8619 12.3807  0.0000  0.0208   0.0813   0.0558    0.1413   0.0000   437.1026       1.85880       6.55110      -1.72525      -3.19087      -2.64858       2.02449       2.71951       2.80574       2.89846       2.59616       2.29909
  16  16 3083.4816    4.1942  1.0831 12.0561  0.0000  0.0241   0.0854   0.0664    0.3274   0.0000   438.5902       1.67132       10.9346       2.78443     -0.933375      -6.56622       2.26741       3.08781       3.12666       3.25606       3.03612       2.67746
  16  17 3224.9471    3.9967  1.2079 13.2682  0.0000  0.0293   0.0934   0.0836    0.1386   0.0000   438.0008      -10.6746       18.2180      -3.56989      -2.43228      -2.32634       2.73355       3.75765       3.65221       3.93783       3.54428       3.26537
  16  18 3366.3447    3.4570  1.8072 12.6346  0.0000  0.0351   0.0645   0.1026    0.1218   0.0000   443.1598     -0.572597       8.16580      -11.2822      -1.25167      -4.59613       3.36795       4.36200       4.59697       4.61561       4.32290       4.02763
  16  19 3508.0470    2.8708  2.4481 12.3125  0.0000  0.0431   0.0470   0.1197    0.0788   0.0000   437.0004      -10.0078       5.86980      -7.66305       8.19848      -1.04519       4.15078       5.52829       5.92243       5.95306       5.54777       5.00786
  16  20 3649.8102    2.4213  3.5410 11.7142 -0.0002  0.0509   0.0328   0.1532    0.0622   0.0000   453.5620     -0.666988       12.6779      -11.0733       12.7276      -2.41325       4.91112       6.41289       6.72617       6.71518       6.52368       5.94061
  16  21 3791.5486    2.0202  4.9938 11.1476 -0.0007  0.0637   0.0237   0.1827    0.0536   0.0000   427.9880      -3.77770       5.26732       1.97295       9.85890      -27.3550       6.10123       8.00143       8.32359       8.53238       7.86913       7.26139
  16  22 3933.5534    1.6388  7.1455 10.8521  0.0001  0.0833   0.0185   0.2442    0.0443   0.0000   431.8641      -15.3739       17.8365      -3.02970      -17.3730      0.180298       8.09617       10.3476       11.0743       10.8252       11.0222       9.70693
  16  24 4217.6355    1.0857 10.0700 10.6041  0.0000  0.1292   0.0144   0.3792    0.0366   0.0000   406.5703       52.6967       46.3036      -25.1078       6.38384      -11.5663       12.0397       15.6479       16.7540       16.9748       15.7539       14.6686
  16  25 4360.0494    0.8604 12.1027 10.4991 -0.0009  0.1744   0.0135   0.5121    0.0339   0.0000   441.3241       4.65324       49.1221       21.9147      -35.3205      -6.34831       16.4390       20.9395       22.6699       22.8661       21.4443       19.6698
  17   6 1657.0426    0.2463  0.1981  9.3617  0.0000  0.0142   0.0111   0.0262    0.0333   0.0000   440.9830      -3.00869       16.6135      -1.49385      -2.23567     -0.255598       1.44883       1.59806       1.57063       1.63421       1.67888       1.61142
  17   7 1811.9788    0.3868  0.3466  9.4390  0.0000  0.0154   0.0132   0.0356    0.0423   0.0000   439.1094      -1.71799       13.2640       1.13295      -2.48259      0.186362       1.54396       1.76857       1.89556       1.96258       1.96953       1.66767
  17   8 1963.2983    0.5427  0.4605  9.6220  0.0000  0.0158   0.0160   0.0424    0.0520   0.0000   437.2310      -1.10268       11.6422       2.23443       1.84825     -0.848618       1.52113       1.90371       1.96020       2.05482       1.95907       2.05137
  17   9 2112.9745    0.8290  0.5867  9.9426  0.0000  0.0177   0.0210   0.0443    0.0649   0.0000   439.3121      -3.11622       11.2352       1.31808      0.586996      0.439687       1.56733       2.11229       2.03874       2.23905       2.07199       1.90003
  17  10 2260.2825    1.0381  0.7761 10.4120  0.0000  0.0217   0.0236   0.0540    0.0794   0.0000   439.8777       2.26824       13.8758       2.51121      -5.54523       1.03539       1.93816       2.50631       2.51078       2.65875       2.52684       2.37718
  17  11 2405.0348    1.5397  0.9077 11.0029  0.0000  0.0235   0.0333   0.0606    0.0930   0.0000   436.6679      -3.08088       16.1312       3.37774      0.804574     -0.849761       2.18730       2.73452       2.62490       2.96109       2.79742       2.57543
  17  12 2548.1367    1.9752  0.9843 11.0535  0.0000  0.0228   0.0396   0.0596    0.1191   0.0000   438.4604      -5.11385       13.1562      -1.54283     0.0714145      0.639252       2.16284       2.81052       2.84439       3.02846       2.73954       2.59534
  17  13 2691.0126    2.6366  0.9951 11.6673  0.0000  0.0233   0.0528   0.0589    0.1226   0.0000   435.3448      -2.66198       8.88328      -1.43956      -5.12695       2.78408       2.20256       2.89658       2.86109       2.90010       2.85755       2.71915
  17  14 2834.3737    3.2047  0.9069 12.1910  0.0000  0.0220   0.0658   0.0556    0.1075   0.0000   438.3979      -1.27633       16.1000      -1.54894      -5.34667      -3.61791       2.01305       2.53509       2.66310       2.65258       2.71244       2.34882
  17  15 2977.2446    3.7106  0.9051 12.6036  0.0000  0.0221   0.0770   0.0570    0.1127   0.0000   441.6907      0.644370       11.7182      -2.16362      -3.82791      -4.29034       2.04080       2.68550       2.79807       2.94256       2.61811       2.36563
  17  16 3119.3929    4.0447  1.1009 12.6936  0.0000  0.0245   0.0798   0.0658    0.1555   0.0000   438.4394       3.37103       10.5400      -2.25378      0.478569      -8.56344       2.24589       3.02864       3.01235       3.20169       2.97614       2.70827
  17  17 3261.4124    3.9370  1.3229 12.8133  0.0000  0.0296   0.0785   0.0772    0.1542   0.0000   438.7301       3.43600       11.9530      -7.42564       1.83914       2.85369       2.52352       3.49756       3.63735       3.64112       3.44906       3.16030
  17  18 3403.4019    3.3764  1.9945 12.5774  0.0000  0.0376   0.0603   0.1039    0.1089   0.0000   441.2224       1.66267       8.24142       4.22243       2.54910      -6.68197       3.30641       4.48062       4.60691       4.83936       4.49709       4.18409
  17  19 3545.4598    2.7129  2.8384 12.1483  0.0000  0.0464   0.0420   0.1302    0.0750   0.0000   430.3440       7.67272       6.92942      -7.06904       6.06607       2.30527       4.15021       5.38139       5.88456       5.93362       5.72155       5.12364
  17  20 3687.8643    2.2970  4.0962 11.5039  0.0000  0.0550   0.0288   0.1552    0.0611   0.0000   436.8038       2.19789       21.0450      -5.92393      0.763706      -9.37830       4.99973       6.49871       6.97994       7.06342       6.80453       6.14050
  17  21 3830.1261    1.8901  5.5725 11.0748  0.0000  0.0670   0.0215   0.1982    0.0500   0.0000   438.2627       19.4930       17.0372      -10.0255      -8.32937      -2.42771       5.94569       7.99441       8.36480       8.73634       8.34270       7.42752
  17  22 3972.5494    1.5764  7.1162 10.8097  0.0000  0.0820   0.0173   0.2356    0.0423   0.0000   432.6651      -20.3884       11.4622      -5.84836       5.48214      -6.05541       7.33444       9.50830       9.99436       10.2804       10.0250       9.15032
  17  23 4114.6546    1.2429  8.9335 10.7043  0.0000  0.1087   0.0150   0.3154    0.0365   0.0000   446.3052       43.7389       8.94447      -9.06920       24.3576       4.24802       9.37205       12.6715       13.5088       13.6999       13.1107       11.9277
  18   6 1683.6725    0.2945  0.1987  9.3747  0.0000  0.0123   0.0127   0.0270    0.0336   0.0000   437.2154      -4.07061       16.0552       1.78250      -2.35105      -2.13003       1.16913       1.39466       1.21542       1.25169       1.46687       1.35235
  18   7 1839.9903    0.4432  0.3641  9.5324  0.0000  0.0153   0.0136   0.0319    0.0432   0.0000   436.2125      -3.54528       16.1147      -1.20004      -2.46066     -0.667488       1.36160       1.70275       1.95495       2.01335       2.11039       1.70220
  18   8 1992.8341    0.5979  0.5264  9.6539  0.0000  0.0178   0.0160   0.0436    0.0573   0.0000   438.1543       2.69627       11.6005      -1.04472       1.44030      -2.91334       1.48914       1.91947       1.88177       2.18129       2.09363       1.95204
  18   9 2143.7429    0.8190  0.6483  9.9872  0.0000  0.0185   0.0196   0.0467    0.0662   0.0000   440.0677      -1.33505       13.1331     -0.454646      -3.98155       1.94010       1.57217       2.03452       2.08650       2.28091       2.03776       1.87292
  18  10 2291.6178    1.1520  0.8702 10.5112  0.0000  0.0219   0.0248   0.0560    0.0884   0.0000   438.9093      0.160186       10.3393      0.595895       3.77044       1.01585       1.93115       2.56737       2.67333       2.67638       2.87304       2.39659
  18  11 2436.8235    1.5670  0.9878 11.1100  0.0000  0.0244   0.0324   0.0635    0.0969   0.0000   434.7708     0.0841145       12.0027      -3.19710       3.08936       1.42572       2.19252       2.84350       3.30436       3.28848       3.13127       2.83598
  18  12 2580.8527    2.0495  1.0092 11.4026  0.0000  0.0227   0.0395   0.0596    0.0935   0.0000   434.9957     -0.779413       16.0853       1.63672      -2.17090     -0.160854       2.11107       2.65145       2.87204       2.95400       2.86665       2.59873
  18  13 2724.7146    2.7833  0.9460 11.8973  0.0000  0.0219   0.0554   0.0572    0.1073   0.0000   435.2552      -1.16113       18.0660       1.44063     -0.833980      -1.97385       1.84525       2.59814       2.55352       2.68069       2.59928       2.38488
  18  14 2868.6205    3.5007  0.8818 12.2248 -0.0001  0.0209   0.0705   0.0515    0.1166   0.0000   441.9278      -2.32461       15.9759      -4.53865      -2.43530      -3.56548       1.85116       2.54656       2.50294       2.79461       2.51442       2.38313
  18  15 3012.1988    4.1528  0.8628 12.7114  0.0000  0.0205   0.0840   0.0510    0.1028   0.0000   438.1562      -1.94356       15.3912       1.52517       3.11451      -1.69184       1.98864       2.72138       2.85651       2.96823       2.99956       2.71362
  18  16 3154.8999    4.0745  1.1094 12.9375  0.0000  0.0248   0.0792   0.0664    0.1123   0.0000   440.3058       4.40980       5.96784      -1.00941     -0.573962      -10.2812       2.03010       2.84118       2.74460       3.03913       2.83563       2.77276
  18  17 3297.3696    3.7199  1.4716 12.6788  0.0000  0.0285   0.0668   0.0780    0.1228   0.0000   435.5833      -2.19331       9.08682       2.09596     -0.178848      -6.95272       2.42372       3.22311       3.21258       3.40602       3.32751       3.04478
  18  18 3439.9744    3.2348  2.1394 12.2407  0.0000  0.0356   0.0524   0.1018    0.1116   0.0000   436.0379       6.37426       15.6742    -0.0921410     -0.877551      -5.59286       2.97067       3.99959       4.14549       4.24484       4.17732       3.74932
  18  19 3582.6001    2.6959  3.1527 11.7834  0.0000  0.0459   0.0369   0.1285    0.0835   0.0000   440.1916       10.1547       10.7759      -5.80639      -6.78549       1.44592       3.76833       5.15248       5.20030       5.54426       5.29987       4.86329
  18  20 3725.4132    2.1926  4.6771 11.2802  0.0001  0.0571   0.0252   0.1632    0.0598   0.0000   443.4500     -0.779624       3.03058      -4.27094       10.2437      -8.35597       4.94235       6.24813       6.83501       6.91202       6.69256       6.15499
  18  21 3868.1874    1.7936  5.8209 11.0445  0.0000  0.0687   0.0199   0.1956    0.0473   0.0000   448.6007       8.45266       3.78406      -13.3091       9.98807      -11.9627       5.86855       7.51209       8.24390       8.45476       8.06243       7.50656
  18  22 4010.9005    1.4864  8.0058 10.6701  0.0000  0.0875   0.0155   0.2487    0.0412   0.0000   441.8614       6.50431       21.4874      -13.7054      -2.65038       3.80600       7.42249       9.51080       10.3936       10.7051       10.3490       9.69250
  18  24 4296.8639    1.0185 12.1915 10.4959 -0.0000  0.1440   0.0125   0.4329    0.0324   0.0000   452.3549       23.2940       33.9152      -28.3643      -21.4716       2.39403       11.9319       15.7762       16.9274       17.1038       16.6611       15.4939
  18  26 4582.5190    0.6666 16.7288 10.2154  0.0013  0.2533   0.0087   0.6654    0.0266   0.0000   467.8974       36.0952       6.77181       15.9266       32.1541      -22.5222       20.6869       27.8851       29.5465       31.2490       29.0310       26.8098
  19   6 1709.3564    0.2823  0.2197  9.4332  0.0000  0.0127   0.0112   0.0257    0.0321   0.0000   437.0676     -0.255567       14.9746      -2.63810      -4.48119      0.989262       1.03872       1.27824       1.54870       1.58383       1.43225       1.41214
  19   7 1867.2871    0.4584  0.3969  9.5888  0.0000  0.0155   0.0133   0.0345    0.0435   0.0000   439.9546      0.714139       13.8947      -1.00323      -1.70801      0.587993       1.31385       1.68011       1.90695       1.93334       1.82162       1.68988
  19   8 2021.7436    0.6440  0.5469  9.7798  0.0000  0.0178   0.0163   0.0409    0.0601   0.0000   440.5441      -3.36154       15.0678      0.757484      -2.42567      0.588417       1.49158       2.01494       2.03507       2.29727       2.30014       2.12771
  19   9 2173.7379    0.9351  0.6739 10.0450  0.0000  0.0178   0.0209   0.0448    0.0691   0.0000   437.1345       4.41078       9.18148      -2.86055      -6.12566      -1.35653       1.53566       2.01671       2.18441       2.23369       2.15518       2.01815
  19  10 2322.3263    1.2733  0.8441 10.3606  0.0000  0.0200   0.0258   0.0511    0.0896   0.0000   440.1490      0.899989       17.2123       1.83145       2.15903      -2.64579       1.67554       2.15566       2.24351       2.48667       2.41227       2.20076
  19  11 2468.1315    1.7105  0.9873 11.2270  0.0000  0.0244   0.0343   0.0604    0.0948   0.0000   436.6039      -1.35046       11.0152      -2.49504     -0.883073      0.534849       1.76906       2.64977       2.44975       2.76159       2.59179       2.39959
  19  12 2613.0731    2.2534  0.9336 11.7638  0.0000  0.0211   0.0460   0.0569    0.0975   0.0000   437.3085      -1.55693       10.7002      -3.15318      -1.20100      0.839089       1.78254       2.30436       2.40851       2.52399       2.44185       2.27091
  19  13 2757.9202    2.9253  0.9746 11.5827 -0.0006  0.0206   0.0545   0.0546    0.1267   0.0000   437.4381       1.54560       11.7972     -0.178596      0.657939      -1.66309       1.72539       2.27887       2.44774       2.42363       2.51940       2.28058
  19  14 2902.5004    3.5930  0.8526 12.2955  0.0000  0.0198   0.0703   0.0491    0.1103   0.0000   441.7238      0.552844       11.0061      -2.77872      -2.03963      -3.28232       1.71922       2.31048       2.43917       2.56296       2.30959       2.15735
  19  15 3046.5610    4.1241  0.9735 12.5696  0.0000  0.0211   0.0770   0.0567    0.1204   0.0000   438.4050      -3.49533       8.89108     -0.285286       4.84299      -5.71965       1.79361       2.34345       2.38783       2.37176       2.45419       2.31182
  19  16 3189.8490    4.0766  1.3111 12.7288  0.0001  0.0265   0.0701   0.0685    0.1053   0.0000   437.7815       9.14016       10.2825      -2.87240     -0.192497      -9.22295       2.20832       2.82279       2.91342       3.12061       3.07168       2.75931
  19  17 3332.9068    3.5592  1.7854 12.4597 -0.0000  0.0311   0.0548   0.0846    0.0869   0.0000   439.2606       2.09384       14.4080      -6.90180       3.04672     -0.641126       2.49549       3.37303       3.43267       3.62423       3.45194       3.23785
  19  18 3476.2095    3.0037  2.3775 12.2776  0.0000  0.0385   0.0448   0.1046    0.0800   0.0000   444.9869      -1.82854       10.5162      -3.97562      0.167252       1.28837       3.06278       4.09739       4.35878       4.41039       4.36641       3.95743
  19  19 3619.3922    2.5030  3.4504 11.6852  0.0000  0.0484   0.0320   0.1299    0.0690   0.0000   440.1712      -1.77262       1.28882      -2.85200      -2.10466      -7.04647       3.69596       5.02189       5.33551       5.45771       5.24097       4.95657
  19  20 3762.4656    2.0730  5.0942 11.1160  0.0000  0.0584   0.0225   0.1675    0.0571   0.0000   447.8876     -0.693557       13.1296    -0.0766876       9.60079      -11.2682       4.76542       6.24658       6.59841       6.72248       6.82167       6.20704
  19  21 3905.8277    1.7361  6.7978 10.8201  0.0000  0.0729   0.0174   0.2073    0.0446   0.0000   434.0835       5.43584       13.9875       14.7764      -6.67253      -12.6056       5.81924       7.92240       8.29252       8.52143       8.30895       7.85476
  19  22 4049.1748    1.4023  8.7695 10.6346  0.0000  0.0918   0.0142   0.2721    0.0372   0.0000   431.3583      -15.0534       1.42722      -15.2102      -21.9307     0.0990775       7.45662       9.65357       10.6482       10.7873       10.3152       9.68138
  19  23 4192.1787    1.1318 10.3871 10.6502  0.0003  0.1171   0.0133   0.3586    0.0324   0.0000   418.8945       9.15112       37.5117       2.71039       1.85768       7.94205       9.33406       12.3348       13.2988       13.8486       13.2183       12.2872
  19  24 4336.0686    0.8770 11.8743 10.5404 -0.0052  0.1547   0.0121   0.4619    0.0308   0.0000   437.8296      -29.1045       25.3459      -4.64956       8.63465       26.6401       12.3162       16.1765       17.7784       18.2954       17.6563       16.2458
  19  25 4479.5161    0.7387 14.6685 10.3915  0.0000  0.2084   0.0101   0.5824    0.0279   0.0000   446.2994      -5.73461       10.0791       25.1152       10.9075      -32.9377       16.3727       21.1024       23.5642       23.9467       22.4453       21.6252
  19  26 4622.6831    0.6367 17.4600 10.1904  0.0059  0.2642   0.0081   0.6820    0.0242   0.0000   448.1332      -7.24579      -17.8668      -3.46938       14.4887      -20.4196       20.8607       27.5503       30.0858       31.1163       29.4213       27.3656
  20   5 1566.5370    0.1960  0.1407  9.2942  0.0000  0.0092   0.0100   0.0230    0.0277   0.0000   439.3931     -0.128750       17.0482     -0.197107      -1.46752      -1.15664      0.761466       1.17218       1.25349       1.40476       1.35595       1.18674
  20   6 1734.1787    0.3336  0.3091  9.3236  0.0000  0.0132   0.0110   0.0318    0.0364   0.0000   438.1007      -1.14965       16.4164      0.162165      -2.18628     0.0876034       1.06537       1.30616       1.49148       1.51131       1.48774       1.30231
  20   7 1893.9024    0.4884  0.4326  9.6106  0.0000  0.0155   0.0135   0.0368    0.0436   0.0000   437.1252      -4.10660       12.4927       3.05176      -1.68017       1.97777       1.14035       1.50718       1.61428       1.58489       1.52044       1.54037
  20   8 2050.0314    0.6964  0.5815  9.7495  0.0000  0.0169   0.0164   0.0436    0.0588   0.0000   437.8980      -2.50272       18.1505       2.85146      -2.70815      -3.49421       1.21058       1.65795       1.76973       1.86429       1.81602       1.71035
  20   9 2203.0900    0.9498  0.8460 10.0419  0.0000  0.0215   0.0196   0.0509    0.0863   0.0000   437.5815      -3.22146       17.5547       1.47469      0.687968       1.13391       1.59469       2.13139       2.27492       2.29480       2.32620       2.20047
  20  10 2352.4316    1.3634  0.8663 10.5462  0.0000  0.0208   0.0266   0.0493    0.0898   0.0000   434.8141      -2.28834       15.5732     -0.570072      0.894858     -0.339948       1.56643       2.07976       2.11813       2.30611       2.32125       2.02946
  20  11 2498.9855    1.8200  0.9347 11.0986  0.0000  0.0200   0.0357   0.0579    0.1037   0.0000   435.8011       1.89648       13.5798       1.06981      0.298729     -0.347788       1.60376       2.09630       2.20132       2.18129       2.26243       2.09840
  20  12 2644.8113    2.3576  0.9201 11.8592  0.0000  0.0219   0.0462   0.0549    0.0969   0.0000   440.0364       1.99864       15.5660      -2.23253      0.699787     0.0606860       1.58937       2.26259       2.19520       2.35433       2.32006       2.20178
  20  13 2790.6897    3.0375  0.9993 12.0773 -0.0000  0.0205   0.0558   0.0585    0.1030   0.0000   440.3270   -0.00335933       9.42453       2.83860      -1.44521      -3.05146       1.62649       2.10688       2.30096       2.36386       2.31222       2.12763
  20  14 2935.9574    3.7819  0.8382 12.5999  0.0000  0.0193   0.0740   0.0494    0.0973   0.0000   440.8751       2.46777       9.42653      -2.11159    -0.0895984      -5.00482       1.42802       2.04029       1.97723       2.17693       2.14439       1.86765
  20  15 3080.4567    4.2074  0.9588 12.5809  0.0000  0.0202   0.0771   0.0537    0.1170   0.0000   436.4497       1.42476       10.9778      -1.99348     -0.838201      -1.43877       1.53991       2.09612       2.15475       2.29542       2.17222       2.10795
  20  16 3224.4109    4.1405  1.2327 12.6058  0.0000  0.0245   0.0705   0.0625    0.1184   0.0000   435.5787       3.57142       16.0907      -5.10750      0.579917      -3.46767       1.92024       2.52956       2.65263       2.87611       2.70726       2.51229
  20  17 3368.0534    3.5189  1.8719 12.2653  0.0000  0.0312   0.0499   0.0797    0.0809   0.0000   442.5647       3.67548       9.95626      -5.11944       1.61145      -8.64159       2.41286       3.30301       3.41283       3.63204       3.62298       3.27058
  20  18 3511.8143    2.7721  2.6644 12.2835  0.0000  0.0409   0.0384   0.1101    0.0596   0.0000   440.8923       4.38955       11.6004      -6.54334       4.16881      -1.25738       3.12237       4.16788       4.45282       4.66615       4.54498       4.23258
  20  19 3655.5297    2.3267  3.9439 11.6133  0.0000  0.0512   0.0282   0.1390    0.0576   0.0000   438.4180       7.70783       15.8498      -9.53322       5.75418      -6.49048       3.91312       5.26589       5.64283       5.70019       5.83729       5.15146
  20  20 3799.3474    1.9716  5.3415 11.1103  0.0000  0.0591   0.0208   0.1740    0.0506   0.0000   426.6420      -7.27365       27.6260       4.00682       3.67932      -12.1592       4.63113       6.00018       6.44121       6.65341       6.46369       6.12751
  20  21 3942.8999    1.6299  7.4183 10.7750  0.0000  0.0776   0.0159   0.2192    0.0404   0.0000   433.1894       7.60573       17.3646       4.29075      -13.7746      0.921886       5.91675       7.94429       8.37120       8.75022       8.59774       8.03795
  20  22 4086.8707    1.3291  8.8550 10.6577 -0.0022  0.0947   0.0136   0.2766    0.0345   0.0000   427.4285       22.3439       8.70238      -8.27978      0.793194      -21.2034       7.06880       9.41084       10.2500       10.5931       10.0432       9.53160
  20  23 4230.3482    1.0678 11.4303 10.5516  0.0021  0.1283   0.0124   0.3827    0.0317   0.0000   425.4602       7.83287       18.8821      0.246586       8.73101      -20.0331       9.81425       12.7496       14.1470       14.5856       14.0411       13.3105
  20  24 4374.4876    0.9029 12.9957 10.4675  0.0018  0.1578   0.0111   0.4633    0.0289   0.0000   438.9330      -24.5512       24.9148      -19.7417       12.1008       22.2816       11.8305       15.8210       17.1619       17.7225       17.0323       16.1070
  20  26 4662.2082    0.5639 17.2647 10.1801 -0.0056  0.2842   0.0074   0.7298    0.0225   0.0000   495.3380       25.2244       1.09960       11.8792       14.9761      -20.5051       21.4440       27.8257       31.3388       32.0904       30.6736       28.9182
  21   4 1408.0683    0.1453  0.0649  9.3261  0.0000  0.0123   0.0123   0.0167    0.0243   0.0000   439.1404     -0.214958       18.3714       1.19682      -2.41107       1.26836       1.00767       1.63982       1.19070       1.49861       1.68480       1.37622
  21   5 1589.2540    0.2116  0.2304  9.2622  0.0000  0.0126   0.0087   0.0293    0.0290   0.0000   439.0436     -0.653802       20.0244       1.64410      -3.75399     -0.740982       1.00031       1.15747       1.38187       1.49552       1.42432       1.25453
  21   6 1758.2155    0.3567  0.3013  9.3892  0.0000  0.0131   0.0118   0.0307    0.0365   0.0000   438.9626      -1.30311       19.0785      0.457744      -1.90642       1.37256      0.970148       1.31252       1.38143       1.55803       1.44036       1.37267
  21   7 1919.8094    0.5340  0.4454  9.6164  0.0000  0.0146   0.0142   0.0365    0.0458   0.0000   439.0304     -0.378412       15.2387      -3.16591      -1.08791       2.47733       1.12342       1.57409       1.64540       1.83617       1.89677       1.63047
  21   8 2077.6994    0.7363  0.6774  9.8226  0.0000  0.0181   0.0161   0.0450    0.0642   0.0000   436.9292      0.268478       14.7947       4.99713     -0.795946      -3.91243       1.39429       1.74889       2.07973       2.15687       2.03045       1.95852
  21   9 2231.8314    1.0560  0.8915 10.1947  0.0000  0.0208   0.0212   0.0549    0.0860   0.0000   438.7353     -0.472491       14.3023       6.99470      -2.91572     -0.636494       1.54261       2.06224       2.09600       2.22884       2.24514       2.16400
  21  10 2381.8800    1.4956  0.9712 10.4811  0.0000  0.0203   0.0270   0.0542    0.0993   0.0000   439.0878      0.828693       13.0220       1.68189       1.85439      -2.01017       1.47989       1.95876       2.03595       2.19636       2.23094       2.13001
  21  11 2529.3163    1.9680  0.9814 11.0283  0.0000  0.0208   0.0354   0.0519    0.1075   0.0000   438.2782   0.000318434       10.2183     -0.272197       1.92708      -2.60240       1.53400       2.07273       2.11589       2.28717       2.27836       2.11831
  21  12 2676.1673    2.4846  0.9110 12.0025  0.0001  0.0199   0.0479   0.0555    0.0912   0.0000   441.4127      -3.26938       12.2705      -2.65476      -2.24925     -0.516120       1.51188       1.98626       2.11976       2.20672       2.11434       1.99511
  21  13 2822.9323    3.2567  0.8350 12.3749  0.0000  0.0184   0.0638   0.0507    0.0998   0.0000   440.9598      -1.32387       13.0387     -0.408215     -0.415815       1.32635       1.45517       1.94088       2.04905       2.08226       1.99590       1.83062
  21  14 2968.8889    3.9728  0.8694 12.6356  0.0000  0.0186   0.0747   0.0489    0.0968   0.0000   437.6096       6.46972       14.6280       1.45351      -2.30975      -4.07134       1.42869       1.80123       1.98672       2.09479       2.07507       1.90228
  21  15 3113.9670    4.2419  1.0567 12.5495 -0.0000  0.0212   0.0733   0.0552    0.1235   0.0000   439.1389      0.809993       15.6041      -1.03391      0.223262      -5.39369       1.58402       2.13616       2.19673       2.31229       2.25014       2.13625
  21  16 3258.5658    3.8566  1.4178 12.3991  0.0000  0.0263   0.0600   0.0656    0.1051   0.0000   439.2839       2.28447       9.66569      -1.87248      0.513933      -11.2838       1.91166       2.60677       2.67067       2.87654       2.78610       2.63771
  21  17 3402.8503    3.3428  1.9849 12.3923  0.0000  0.0317   0.0465   0.0875    0.0648   0.0000   439.2791       5.87880       9.77425      -4.83673      0.938647      -3.85355       2.33243       3.13017       3.30962       3.43624       3.39130       3.12814
  21  18 3547.1373    2.6647  2.9360 12.1400  0.0000  0.0409   0.0334   0.1138    0.0493   0.0000   444.3604       1.74539       15.3589     -0.460362   -0.00716878      -4.81804       3.04641       4.00634       4.34240       4.54936       4.52127       4.16810
  21  19 3691.4623    2.2815  4.5105 11.3333  0.0000  0.0523   0.0241   0.1430    0.0531   0.0000   433.4287      0.437378       21.6479       2.40357      -1.47140      -3.92577       3.84791       5.07042       5.55000       5.89914       5.78355       5.25757
  21  20 3835.6087    1.8848  5.9867 10.9518  0.0000  0.0628   0.0186   0.1773    0.0469   0.0000   433.2389      -10.5430       23.0231      -14.6998      -6.59630      -10.3875       4.60058       6.07296       6.61490       6.88497       6.80446       6.33119
  21  21 3979.7271    1.5389  7.8717 10.7720 -0.0003  0.0805   0.0147   0.2314    0.0362   0.0000   425.6143       2.54648       19.8179    -0.0317054      -4.23969       6.13217       5.85595       7.84145       8.44708       8.64321       8.56652       7.90266
  21  23 4268.1658    1.0164 11.4254 10.5184  0.0027  0.1274   0.0116   0.3792    0.0300   0.0000   441.9277       5.51479       21.8916      -3.80595       10.7992      -30.6797       9.35193       11.7658       13.2911       13.7956       13.3717       12.8402
  21  24 4412.4861    0.8430 14.0213 10.4125  0.0000  0.1731   0.0097   0.4861    0.0273   0.0000   434.8014      -1.98562       2.46899      -30.6186       11.7049      -17.6235       12.5117       16.3082       18.1315       18.7874       17.8800       17.1933
  21  25 4556.8549    0.6859 16.3774 10.2554 -0.0028  0.2275   0.0081   0.6018    0.0242   0.0000   434.3583      -14.9156       24.8043       28.6627      -3.90616      -12.1070       16.0124       21.1715       22.9965       24.3118       23.3383       22.3717
  22   3 1233.1184    0.0648  0.0451  9.2905  0.0000  0.0140   0.0087   0.0181    0.0228   0.0000   439.4709      -5.38894       18.3686      -2.69228      0.143587      -2.69831      0.835969       1.20998       1.32434       1.39171       1.27061       1.21021
  22   5 1611.3387    0.2204  0.1986  9.3382  0.0000  0.0104   0.0092   0.0274    0.0278   0.0000   439.7389      -1.21702       20.1741      -1.18049      -2.48586      0.302594      0.832934      0.997718       1.12953       1.25214       1.14098       1.05739
  22   6 1781.5148    0.3955  0.3292  9.5266  0.0000  0.0136   0.0120   0.0303    0.0359   0.0000   438.6734      -1.19814       14.1664      -2.03911     -0.309500      0.395452      0.890077       1.30789       1.28429       1.32757       1.23644       1.44036
  22   7 1945.0264    0.5742  0.5064  9.5613  0.0000  0.0165   0.0140   0.0367    0.0498   0.0000   440.0961     0.0597611       16.6628       1.33487      -1.07464      -1.62375       1.16450       1.46195       1.60830       1.64149       1.63918       1.54116
  22   8 2104.7249    0.7545  0.7193  9.9768  0.0000  0.0189   0.0160   0.0466    0.0594   0.0000   439.1254       3.42190       17.4997       3.79674      -4.32607     -0.132620       1.34713       1.77699       1.85833       1.88291       2.05147       1.77108
  22   9 2259.9714    1.1124  0.9077 10.0868  0.0000  0.0204   0.0201   0.0506    0.0888   0.0000   441.9841       2.80789       13.2892      -1.34986      0.474835      -2.06999       1.37736       1.94953       1.98511       2.08829       2.16521       2.04684
  22  10 2410.7998    1.5053  0.9500 10.8863  0.0000  0.0204   0.0282   0.0554    0.0934   0.0000   439.7831     -0.489544       13.0424      -1.15291       3.41811     -0.671368       1.44628       1.92867       2.08871       2.20743       2.19270       1.99301
  22  11 2559.1715    2.1238  0.9568 11.2967  0.0000  0.0198   0.0380   0.0511    0.0944   0.0000   439.8007      0.173060       11.2124      -2.25890    -0.0208248     -0.518115       1.43420       1.97675       2.01667       2.10275       2.14446       1.96266
  22  12 2707.0785    2.6184  0.9496 11.9040  0.0000  0.0201   0.0480   0.0526    0.0995   0.0000   437.2362      -2.37396       12.0628       1.11673       1.99768      -6.99307       1.41462       1.89398       1.94154       2.10352       2.00196       2.02423
  22  13 2854.6986    3.3481  0.8041 12.5666  0.0000  0.0184   0.0645   0.0459    0.0908   0.0000   440.9805       3.32059       11.5246       4.31701      -2.35059     -0.460898       1.30522       1.74326       1.86181       1.91997       1.94680       1.87822
  22  14 3001.4264    3.9836  0.8285 12.9147  0.0000  0.0188   0.0757   0.0457    0.0890   0.0000   435.9021     -0.726050       14.4404     -0.891197      -1.15105      -9.09412       1.31851       1.73940       1.76285       2.04069       1.80515       1.76999
  22  15 3147.0059    4.1929  1.1215 12.6805  0.0000  0.0221   0.0718   0.0599    0.1239   0.0000   439.3939       1.62205       10.0398     -0.220260     -0.605024      -4.44511       1.51159       2.13978       2.10074       2.26517       2.15775       2.10760
  22  16 3292.2034    3.9124  1.4997 12.3551 -0.0010  0.0263   0.0568   0.0650    0.0933   0.0000   436.8066      0.821609       14.6592      -4.70504      0.938896      -2.64718       1.84807       2.47483       2.54524       2.78207       2.74164       2.55780
  22  17 3437.2123    3.2132  2.1284 12.2100  0.0000  0.0324   0.0409   0.0836    0.0606   0.0000   440.1146       1.90830       12.7952      -2.83395       1.06706      -3.00076       2.23600       3.01834       3.23818       3.31020       3.27211       2.98343
  22  18 3582.1254    2.5847  3.1916 11.9598  0.0000  0.0426   0.0299   0.1102    0.0463   0.0000   439.5951       5.12054       4.50740      -5.73290       5.72750       1.50952       2.97666       4.03341       4.30240       4.54934       4.42904       4.25752
  22  19 3726.7942    2.1269  4.6838 11.3690  0.0000  0.0527   0.0221   0.1471    0.0457   0.0000   439.7062     0.0801951       5.33256      -8.49733       10.6826      -4.55389       3.71094       4.91059       5.41987       5.52735       5.51756       5.25086
  22  20 3871.7099    1.7529  6.1905 10.9879  0.0000  0.0652   0.0169   0.1810    0.0405   0.0000   441.4020       2.52627       4.95746      -2.41493      -5.56508     -0.326848       4.48691       5.93579       6.59981       6.85260       6.60499       6.29932
  22  21 4016.2784    1.4860  8.6634 10.6666  0.0001  0.0833   0.0135   0.2388    0.0345   0.0000   434.5173       12.9956       15.5378       4.23200      -20.8015      -6.22940       5.91542       7.61154       8.40226       8.84830       8.65479       8.26272
  22  22 4161.0645    1.1886 10.0975 10.6367  0.0000  0.1041   0.0120   0.3073    0.0297   0.0000   431.4924     -0.567561       10.8999      -3.71475      -1.22281      -21.6249       7.23185       9.48727       10.6152       10.8657       10.6443       10.1834
  22  23 4305.5550    0.9750 12.4705 10.5161  0.0010  0.1426   0.0107   0.4063    0.0279   0.0000   436.5952       2.32384       9.01049      -26.5595       12.3428      -15.4759       9.56515       12.7067       14.0282       14.5857       13.8273       13.3557
  22  25 4595.1585    0.6484 17.9757 10.2485  0.0006  0.2558   0.0074   0.6571    0.0220   0.0000   400.4264       14.1784       63.5225       63.9532      -32.4602      -47.3112       17.1654       22.5574       25.0354       26.4091       24.8568       24.0743
  23   4 1449.6860    0.1512  0.1004  9.2455  0.0000  0.0105   0.0093   0.0195    0.0242   0.0000   439.9440      0.157335       19.6536      0.446132      -1.81994      0.139858      0.768449      0.842994       1.04059       1.21415       1.42176       1.28701
  23   5 1632.7838    0.2398  0.2342  9.3251  0.0000  0.0119   0.0090   0.0274    0.0280   0.0000   439.7479     -0.967410       19.0154     -0.326187      -1.20198      0.144992      0.960043       1.17035       1.27997       1.34067       1.36405       1.11406
  23   6 1804.1954    0.3970  0.4002  9.4199  0.0000  0.0136   0.0109   0.0344    0.0370   0.0000   440.3007      -1.70989       17.3743     -0.557841      -4.00719      -1.86769      0.927538       1.19246       1.29965       1.31859       1.32561       1.17498
  23   7 1969.6424    0.5838  0.5370  9.6746  0.0000  0.0155   0.0138   0.0385    0.0491   0.0000   438.3913     -0.255955       15.3462      0.870592      0.796743       2.20596       1.11134       1.44035       1.53107       1.61071       1.62378       1.54463
  23   8 2131.0944    0.8472  0.7302  9.8334  0.0000  0.0178   0.0168   0.0440    0.0633   0.0000   438.3128      -3.96021       16.1051       2.02970      -2.29800      0.214126       1.10253       1.59426       1.63530       1.78107       1.71970       1.59760
  23   9 2287.4589    1.2285  0.8649 10.3169  0.0000  0.0193   0.0224   0.0467    0.0857   0.0000   440.8011    -0.0558158       8.49050      -2.05863     -0.659779      -1.71795       1.32287       1.82649       1.83254       2.06530       1.97530       1.89336
  23  10 2439.1558    1.6165  1.0262 10.8117  0.0000  0.0211   0.0281   0.0543    0.1000   0.0000   439.6993      -3.11661       13.3144      0.361325       2.74544      0.372275       1.50247       1.94170       2.08299       2.15354       2.17858       2.10023
  23  11 2588.6118    2.1297  0.9962 11.4629  0.0000  0.0207   0.0376   0.0534    0.0934   0.0000   438.1342       2.57420       15.1611      -3.71040      -1.32680       1.19627       1.41639       1.87668       1.87385       2.06491       2.03171       1.95408
  23  12 2737.5742    2.8186  1.0059 11.5774  0.0000  0.0195   0.0472   0.0505    0.1120   0.0000   438.9761       1.47216       17.1663      -6.07521     -0.760661      -2.34089       1.35059       1.81628       1.91826       2.04971       2.00471       1.93400
  23  13 2886.0897    3.6646  0.8123 12.5943  0.0000  0.0172   0.0695   0.0464    0.0926   0.0000   439.2628       1.57968       12.7948      -1.60206      -1.28564      0.107428       1.20640       1.57188       1.64673       1.75979       1.75511       1.69897
  23  14 3033.4043    4.0215  0.9476 12.7750  0.0000  0.0195   0.0720   0.0508    0.1067   0.0000   438.8422       3.52889       11.6946      -1.43785     0.0266149      -3.23303       1.31585       1.70252       1.94262       1.93214       2.04997       1.94021
  23  15 3179.7233    4.1938  1.1608 12.5924  0.0000  0.0223   0.0683   0.0580    0.1215   0.0000   438.0140       1.73671       13.4513     0.0876195       1.13577      -4.64205       1.49197       2.07526       2.12683       2.24524       2.26284       2.04210
  23  16 3325.5205    3.7022  1.5049 12.6304  0.0000  0.0264   0.0557   0.0692    0.0809   0.0000   439.5695       1.32504       16.1967       1.05065       1.25664      -4.58044       1.69547       2.38695       2.36643       2.61224       2.55906       2.36158
  23  17 3471.2871    2.9909  2.5802 12.0239  0.0000  0.0343   0.0341   0.0927    0.0498   0.0000   440.3197      -6.83784       13.8859       2.34646       1.20672     -0.914399       2.36627       3.09312       3.37761       3.56285       3.54333       3.37936
  23  18 3616.8046    2.4238  3.6827 11.7227  0.0000  0.0450   0.0258   0.1189    0.0423   0.0000   431.1548      -4.64118       19.4523      -4.53913      0.493962      -3.20933       3.02117       3.99991       4.31578       4.49764       4.52682       4.18837
  23  19 3762.0541    2.0764  5.0929 11.2318 -0.0001  0.0538   0.0198   0.1518    0.0412   0.0000   430.2510       9.25774       5.39236      -14.3219       2.62824      -10.4053       3.50350       4.73105       5.12416       5.24025       5.28665       5.00682
  23  20 3907.2570    1.7096  7.2737 10.7801  0.0000  0.0685   0.0150   0.1957    0.0378   0.0000   443.0407      0.481149       5.02953      -1.46867       9.40669      -4.74626       4.63078       6.10680       6.72139       6.93846       6.98535       6.61908
  23  21 4052.5362    1.3638  8.7638 10.6786 -0.0000  0.0869   0.0129   0.2482    0.0323   0.0000   440.7917       2.67723       4.91712      -2.14620       5.34819      -14.4483       5.86873       7.72869       8.51936       8.79320       8.73532       8.32436
  23  22 4197.6644    1.1364 11.0179 10.6144  0.0000  0.1135   0.0116   0.3358    0.0281   0.0000   436.6034       15.7845       12.4403      -12.9720       26.7085      -9.92860       7.47736       9.90671       10.7369       11.3281       11.1515       10.6505
  23  23 4342.7133    0.9254 12.5258 10.4952  0.0000  0.1424   0.0102   0.4086    0.0264   0.0000   437.4634       19.7138       24.4269       17.1289      0.844925      -6.58291       9.44986       12.3447       13.2986       14.3986       13.8645       13.2926
  23  25 4632.7227    0.5745 16.6256 10.2244  0.0000  0.2509   0.0073   0.6658    0.0215   0.0000   431.3862       45.0129       15.3972       22.8002       33.4312      -20.2859       16.5247       21.5272       24.2068       24.9871       24.6864       23.4735
  24   4 1469.7852    0.1495  0.1096  9.2546  0.0000  0.0096   0.0084   0.0194    0.0239   0.0000   441.0375     -0.333138       19.8092      0.233823      -5.46194     -0.368712      0.699072      0.742214      0.931884       1.02656       1.12442       1.09135
  24   5 1653.6981    0.2600  0.1928  9.3522  0.0000  0.0104   0.0099   0.0220    0.0280   0.0000   441.3754      -2.76449       20.1047       3.25980      -2.95589     -0.642800      0.593346      0.871757      0.875339      0.962828      0.932552      0.866481
  24   6 1826.2972    0.4363  0.3718  9.4581  0.0000  0.0128   0.0118   0.0300    0.0380   0.0000   440.5991      -2.08155       18.1840     -0.211470     -0.954232      -1.74864      0.851472       1.13578       1.19881       1.30475       1.37672       1.26184
  24   7 1993.5773    0.6269  0.5382  9.7037  0.0000  0.0156   0.0140   0.0357    0.0494   0.0000   440.2121      0.797509       15.1424      0.750461      -5.45680      -1.16873      0.946036       1.30438       1.32525       1.46917       1.38348       1.35639
  24   8 2156.7561    0.8840  0.7042 10.1418  0.0000  0.0169   0.0178   0.0424    0.0599   0.0000   439.4331      -2.25415       16.7359      0.276862      -2.22225      -1.03728       1.14955       1.50790       1.61358       1.63949       1.71209       1.62822
  24   9 2314.2782    1.2968  0.9713 10.3990  0.0000  0.0195   0.0222   0.0519    0.0832   0.0000   436.9800      -3.14900       12.9408      -4.55701      -1.45288      -1.28224       1.25435       1.68298       1.82725       1.81126       1.89844       1.72449
  24  10 2467.0437    1.7218  1.1264 11.0491  0.0000  0.0221   0.0295   0.0628    0.1053   0.0000   438.5150      -6.10975       11.8381      -4.36627       2.54621     -0.553167       1.38745       1.98578       1.99799       2.15628       2.08471       2.01437
  24  11 2617.6809    2.3255  1.0197 11.4375  0.0000  0.0193   0.0399   0.0553    0.1102   0.0000   438.8422    -0.0211022       17.6980     -0.867106      -4.17048       3.99707       1.26861       1.67791       1.73525       1.92263       1.92323       1.84134
  24  12 2767.6714    2.9846  0.9284 11.8649  0.0000  0.0188   0.0512   0.0466    0.1026   0.0000   440.1139      -2.21628       15.2876      -3.70794      -4.10706      -2.60553       1.18928       1.66343       1.63414       1.87116       1.92214       1.71599
  24  13 2916.9663    3.6313  0.9478 12.6428 -0.0002  0.0188   0.0651   0.0508    0.0944   0.0000   440.0128      0.116226       11.4278      -3.02885      -1.20374      -1.83797       1.25108       1.71527       1.74512       1.98272       1.93387       1.84095
  24  14 3064.9792    4.1671  1.0253 12.9442  0.0000  0.0203   0.0725   0.0559    0.1004   0.0000   440.1449       2.76362       10.1654     -0.699200      -3.34879      -2.91457       1.28844       1.78275       1.80845       1.97933       1.90085       1.83040
  24  15 3211.9567    4.1611  1.2421 12.7297  0.0000  0.0236   0.0671   0.0588    0.1245   0.0000   435.7518       2.21920       16.3624      -5.27531      -1.29890      -5.80578       1.47882       2.07858       2.11143       2.17222       2.30725       2.16914
  24  16 3358.4486    3.6008  1.8032 12.2899 -0.0025  0.0278   0.0470   0.0708    0.0716   0.0000   440.3377      0.424393       9.94516      -3.39150       3.18237      -4.62288       1.80230       2.42538       2.59386       2.75300       2.86204       2.70445
  24  17 3504.8630    2.8775  2.7226 12.1086  0.0000  0.0362   0.0325   0.0948    0.0468   0.0000   440.5694       1.73085       12.6721      -6.45995       10.6278      -1.45137       2.34069       3.08717       3.36680       3.55038       3.45801       3.38882
  24  18 3650.9329    2.3590  4.0091 11.6411  0.0000  0.0457   0.0233   0.1261    0.0383   0.0000   442.2481       6.84041       9.72616      -5.32713      -1.32952    -0.0361223       2.88647       3.89992       4.13039       4.27479       4.46221       4.26012
  24  19 3796.8504    1.9059  5.5323 11.2280  0.0000  0.0576   0.0183   0.1617    0.0377   0.0000   441.0866       2.80185       5.33880     -0.679336      -6.83029      -13.2325       3.82741       5.14661       5.73473       5.80977       5.82206       5.55354
  24  20 3942.5419    1.5866  7.6108 10.8674  0.0000  0.0734   0.0142   0.2118    0.0332   0.0000   436.8019      0.162169       7.90647      -8.75091      -1.07967      -9.85696       4.59370       6.22969       6.70581       7.05209       7.04081       6.77598
  24  21 4088.1872    1.3043  9.3253 10.7136  0.0000  0.0915   0.0125   0.2690    0.0301   0.0000   438.1413       1.23639       18.4735      -5.51561      -22.6658      -5.61701       5.71979       7.73824       8.25939       8.81158       8.78296       8.36733
  24  22 4233.7621    1.0639 11.1137 10.5887  0.0000  0.1181   0.0109   0.3373    0.0277   0.0000   424.4428       5.40431       19.0732       14.3337       6.80539      -16.5183       7.36281       9.72055       11.0620       11.2897       11.3043       10.7554
  24  25 4669.6705    0.5291 15.9478 10.2216  0.0017  0.2581   0.0074   0.6719    0.0212   0.0000   407.0778      -15.6526       47.9494       1.16167       23.2428      -53.8707       16.0393       21.2574       23.6123       24.5429       24.1284       23.2237
  25   2 1072.5273    0.0677  0.0374  9.3568  0.0000  0.0142   0.0095   0.0209    0.0213   0.0000   441.0892     -0.865110       22.1635      -2.76193      -3.52381      -5.30394      0.785414       1.40183       1.08323       1.17233       1.23497       1.83627
  25   4 1489.4442    0.1587  0.1229  9.2570  0.0000  0.0086   0.0086   0.0254    0.0236   0.0000   439.5250     -0.304267       19.8585      -1.38650      -1.67161     -0.570631      0.478099      0.672760      0.764556      0.803484      0.812586      0.774326
  25   5 1674.0725    0.2798  0.2497  9.2938  0.0000  0.0105   0.0094   0.0265    0.0292   0.0000   440.2619     -0.965916       19.0547       1.06744      -1.62816     0.0797215      0.715032      0.870222       1.05476       1.06045       1.06970       1.07239
  25   6 1847.8664    0.4372  0.4916  9.3915  0.0000  0.0166   0.0105   0.0347    0.0413   0.0000   440.2619   -0.00753502       15.8970    -0.0211258      -2.93941       1.86497      0.977844       1.35842       1.38236       1.47644       1.50874       1.42114
  25   7 2016.8985    0.6768  0.5219  9.7232  0.0000  0.0145   0.0149   0.0346    0.0496   0.0000   439.0122      -1.56553       16.1647      -1.41034      -1.85433       2.52674      0.908025       1.23551       1.29370       1.42212       1.45066       1.38448
  25   8 2181.7452    0.9732  0.7874 10.1875  0.0000  0.0176   0.0183   0.0464    0.0632   0.0000   440.7063     -0.766996       16.5716       2.46148     0.0897906     -0.401550       1.08269       1.51608       1.56431       1.74473       1.66636       1.69047
  25   9 2340.4717    1.3442  0.9615 10.5365  0.0000  0.0189   0.0235   0.0519    0.0845   0.0000   439.6789     -0.967749       16.1823      -3.56629     -0.709890      -5.19112       1.23775       1.65316       1.74777       1.81773       1.87956       1.78596
  25  10 2494.3666    1.8186  0.9968 10.8791  0.0000  0.0198   0.0298   0.0489    0.0989   0.0000   441.1617      0.524167       13.9467      0.935904       1.07829       1.60516       1.18317       1.65560       1.76851       1.88172       1.88273       1.80121
  25  11 2646.2507    2.4825  0.9911 11.6386  0.0000  0.0199   0.0416   0.0516    0.0997   0.0000   438.5045     -0.929548       12.5870       1.43973      0.124919     -0.547627       1.20838       1.68504       1.72362       1.82788       1.88651       1.79475
  25  12 2797.3544    3.2105  0.9705 11.9030 -0.0002  0.0180   0.0533   0.0486    0.1080   0.0000   439.4960     -0.151489       16.6996     -0.442066      -3.27425      -2.78334       1.15829       1.51258       1.55899       1.74376       1.76181       1.65598
  25  13 2947.3846    3.7709  0.8959 12.5254 -0.0000  0.0179   0.0649   0.0453    0.0934   0.0000   438.5988       1.29815       14.4154      -2.20111       4.62614      -3.21584       1.17415       1.61149       1.70145       1.86652       1.81424       1.72779
  25  14 3096.1585    4.2034  0.9995 13.0063  0.0000  0.0202   0.0724   0.0515    0.0988   0.0000   438.7696      -2.11939       14.9987      -2.08573      0.492743      -2.48129       1.21310       1.74948       1.70946       1.92556       1.87935       1.75405
  25  15 3243.8589    4.0034  1.2862 13.0810  0.0000  0.0236   0.0646   0.0652    0.0889   0.0000   439.2132     -0.150919       13.0529      -2.46121     -0.910483     -0.325747       1.47289       1.98915       2.13838       2.28593       2.23102       2.14387
  25  16 3391.1098    3.4925  1.8138 12.5993 -0.0001  0.0285   0.0469   0.0755    0.0643   0.0000   439.7523       2.43731       10.7776      -5.25818       1.33442      -4.71652       1.69010       2.33067       2.44388       2.60488       2.59058       2.50996
  25  17 3538.0911    2.8017  2.8106 12.0832  0.0000  0.0362   0.0309   0.0988    0.0449   0.0000   445.5937      -1.46512       12.1967      -7.89858       7.11745     -0.993505       2.17390       2.96181       3.08698       3.34739       3.37108       3.16831
  25  18 3684.9286    2.2637  4.3200 11.4852  0.0000  0.0469   0.0214   0.1266    0.0382   0.0000   437.8036       3.43823       10.6571       3.04247      -4.86375      -2.08641       2.90558       3.88818       4.31048       4.35237       4.47140       4.31049
  25  19 3831.1896    1.8518  6.0589 11.1103  0.0000  0.0596   0.0165   0.1685    0.0349   0.0000   437.5498       7.42978       4.41071      -4.16258       4.73502       2.60689       3.56927       4.84351       5.29699       5.57665       5.50557       5.36311
  25  20 3977.3766    1.5027  8.0245 10.8365  0.0000  0.0757   0.0134   0.2187    0.0312   0.0000   433.8601      -2.91707       12.4051       7.83389      -2.56865      -11.8672       4.56463       6.17266       6.69976       7.02160       7.04915       6.76095
  25  21 4123.6302    1.2476  9.8127 10.6817 -0.0003  0.0943   0.0119   0.2740    0.0287   0.0000   452.6388       12.6350      -8.15774      -4.87661      -2.50096      -9.65377       5.73490       7.64911       8.43969       8.85619       8.88507       8.59027
  25  22 4269.6414    1.0459 12.6383 10.5534  0.0007  0.1303   0.0101   0.3694    0.0261   0.0000   433.4135      -10.8480       13.5530       8.07609       6.54282      -2.52975       7.95552       10.4809       11.7114       12.2284       12.0353       11.6490
  26   4 1508.7073    0.1610  0.1312  9.2637  0.0000  0.0080   0.0079   0.0212    0.0232   0.0000   439.7966      0.220785       20.3035    -0.0896293      -2.97677     -0.251759      0.503671      0.602140      0.758155      0.829129      0.728997      0.792416
  26   5 1694.0571    0.3167  0.2633  9.3575  0.0000  0.0116   0.0099   0.0241    0.0294   0.0000   439.9665     -0.752784       18.9635     -0.417516      -3.34064      0.950617      0.687786      0.947862      0.915416       1.10498       1.04731       1.17028
  26   6 1869.0261    0.4747  0.4346  9.4493  0.0000  0.0140   0.0114   0.0312    0.0405   0.0000   440.3666     -0.165519       18.4017      0.220451      -1.77473      0.161699      0.824494       1.09920       1.26800       1.29937       1.28076       1.27886
  26   7 2039.7468    0.7172  0.6434  9.6843  0.0000  0.0158   0.0143   0.0387    0.0563   0.0000   440.0689      -1.25842       19.9388      0.548347      -3.87713      -2.32816      0.963185       1.29261       1.38967       1.50678       1.56326       1.51415
  26   8 2206.0597    1.0384  0.7864 10.1524  0.0000  0.0177   0.0189   0.0436    0.0714   0.0000   441.1933       1.08452       16.6518      -2.44842      -4.07775      -5.73588       1.05246       1.48399       1.47407       1.65792       1.61536       1.55624
  26   9 2366.0546    1.4473  0.9669 10.6350  0.0000  0.0188   0.0242   0.0486    0.0814   0.0000   439.2733     -0.505847       17.4774       1.14807      -2.92400     0.0512936       1.11825       1.46870       1.60698       1.68248       1.76853       1.70166
  26  10 2521.2007    1.9315  1.0439 11.0885  0.0000  0.0189   0.0312   0.0517    0.0919   0.0000   438.8543     0.0584162       12.6084      -2.17378       2.19224      -4.49048       1.17446       1.51107       1.66435       1.74643       1.80766       1.80554
  26  11 2674.3136    2.6563  1.0530 11.5040  0.0000  0.0188   0.0422   0.0529    0.1168   0.0000   438.9189      -1.47048       13.9077      -2.74734     -0.753206      -2.90376       1.13980       1.55168       1.61731       1.77155       1.85973       1.75795
  26  12 2826.5344    3.3265  0.9598 12.1900  0.0000  0.0182   0.0543   0.0478    0.0992   0.0000   438.9697      0.542529       16.9687      -1.19006      -1.66946      -2.87489       1.12470       1.45575       1.52620       1.65194       1.64574       1.60564
  26  13 2977.4552    4.0852  0.9011 12.3574  0.0000  0.0171   0.0664   0.0431    0.1081   0.0000   439.1441       1.95278       16.0082      0.733317     -0.342306     -0.261212       1.04875       1.36575       1.50466       1.61194       1.60646       1.52442
  26  14 3126.9038    4.2592  1.0609 12.8301 -0.0002  0.0195   0.0689   0.0529    0.1039   0.0000   437.9323       1.08139       12.9401      -4.21751       1.11405      -4.36039       1.17323       1.60472       1.72653       1.77154       1.72697       1.73340
  26  15 3275.3891    3.9658  1.4058 12.7073  0.0002  0.0240   0.0580   0.0655    0.0943   0.0000   436.4929       5.09898       14.6243      -2.67338      -1.14342      -7.81128       1.40869       1.92044       2.04058       2.10351       2.16638       2.05100
  26  16 3423.3450    3.1716  2.0732 12.4675  0.0000  0.0301   0.0401   0.0837    0.0578   0.0000   441.7878       1.16827       6.04844      -4.79685       2.24723      -9.13319       1.73766       2.36719       2.50844       2.71058       2.70906       2.56226
  26  17 3570.9528    2.6093  3.2765 11.8956  0.0000  0.0394   0.0268   0.1041    0.0421   0.0000   444.9607      0.680543       3.12450      -8.06190       2.68572      -2.74895       2.30843       3.14918       3.40887       3.51595       3.68638       3.48739
  26  18 3718.3848    2.1379  4.7088 11.4489 -0.0000  0.0495   0.0196   0.1343    0.0351   0.0000   439.0793      0.411777       9.48171     -0.277971       3.30915      -3.94019       2.87861       3.83308       4.30390       4.40887       4.46723       4.25485
  26  19 3865.4441    1.7658  6.3889 11.0456 -0.0014  0.0608   0.0152   0.1718    0.0333   0.0000   435.8374       3.55248       4.55355      -5.21860       9.98851      -12.2850       3.54599       4.83973       5.24157       5.42230       5.55657       5.33247
  26  20 4012.2387    1.3941  8.0883 10.8821 -0.0024  0.0786   0.0130   0.2255    0.0295   0.0000   438.4614       19.9884       12.3899       1.39537      -2.06633      -3.65742       4.54047       6.17420       6.78630       7.18511       7.14969       6.84929
  26  21 4158.7847    1.1559 10.4117 10.7042  0.0000  0.1039   0.0116   0.3022    0.0276   0.0000   439.6362      -9.18080       5.74576      -1.19443       10.0825      -11.7080       6.04588       7.90475       8.93563       9.21286       9.22438       8.99205
  26  22 4305.5477    0.9470 12.5759 10.5536  0.0000  0.1382   0.0097   0.3806    0.0254   0.0000   437.3590       12.8240       20.5184      -13.2924      -15.6199      -5.67438       7.97040       10.5585       11.8171       12.5280       12.1371       11.9778
  26  23 4451.4775    0.7702 14.8395 10.4439 -0.0005  0.1824   0.0079   0.4888    0.0218   0.0000   438.7284      -6.79441       1.33877      -25.4358       32.4471      -35.1724       10.2714       13.8510       15.4385       16.2129       16.1472       15.5812
  27   3 1325.2110    0.0889  0.0828  9.2372  0.0000  0.0136   0.0080   0.0290    0.0212   0.0000   438.4466      -2.07584       17.8042     -0.590831      -5.76312      -3.09522       1.29776       1.95626       2.10061       2.16401       2.66301       2.29848
  27   4 1527.5526    0.1892  0.1661  9.2459  0.0000  0.0099   0.0078   0.0214    0.0243   0.0000   440.2315      0.356449       19.4965     -0.554055      -2.96277      0.341761      0.584274      0.751881      0.894022      0.864687       1.05311      0.968232
  27   5 1713.5870    0.3333  0.3217  9.3275  0.0000  0.0125   0.0095   0.0281    0.0314   0.0000   440.3785      0.464919       18.5587       1.20826      -2.66780     -0.323313      0.659980       1.00248      0.991570       1.15736       1.07101       1.01987
  27   6 1889.7530    0.5216  0.4764  9.4418  0.0000  0.0141   0.0118   0.0319    0.0442   0.0000   439.6149     0.0690739       18.7809    -0.0707210      -3.99490     -0.783428      0.772360       1.08505       1.17320       1.23593       1.16950       1.11816
  27   7 2062.0263    0.7555  0.6768  9.7663  0.0000  0.0158   0.0146   0.0411    0.0575   0.0000   438.7559      -1.26546       19.0218       1.89286     -0.617868     -0.414675      0.950310       1.27530       1.36956       1.47054       1.52065       1.48872
  27   8 2229.6907    1.0829  0.8808 10.1557  0.0000  0.0177   0.0184   0.0470    0.0738   0.0000   440.2915       1.44405       18.3245      -2.33085      -4.80175       1.03817       1.03910       1.40075       1.47975       1.61167       1.58595       1.48125
  27   9 2390.9594    1.5314  0.9705 10.7305  0.0000  0.0186   0.0248   0.0487    0.0830   0.0000   438.1276     -0.998848       13.0575       1.27508      -1.82787      -3.27250       1.08944       1.43467       1.53203       1.65587       1.66171       1.61153
  27  10 2547.5357    2.1003  1.0603 11.2794  0.0000  0.0194   0.0332   0.0506    0.0936   0.0000   439.6677     -0.263918       15.5738      -1.81796     -0.199222      -1.09881       1.13418       1.54302       1.66095       1.77375       1.83706       1.76114
  27  11 2702.0721    2.6572  1.1037 11.7964  0.0000  0.0197   0.0416   0.0526    0.0967   0.0000   437.7765      0.147925       14.7352       1.29486      -3.64466      -4.72308       1.14314       1.49683       1.60812       1.73373       1.76177       1.68611
  27  12 2855.3819    3.3595  0.9859 12.3241  0.0002  0.0189   0.0540   0.0476    0.0994   0.0000   439.0922      -3.01469       17.1178      -1.28343       1.43066      -5.67916       1.10991       1.51320       1.57617       1.70557       1.75313       1.67547
  27  13 3007.0270    4.1535  0.8913 12.7280  0.0000  0.0167   0.0688   0.0447    0.0873   0.0000   439.1109      0.816690       14.0671      0.661709      -3.20593      -2.78709      0.985836       1.32784       1.36753       1.49883       1.46045       1.42999
  27  14 3157.2258    4.2070  1.1163 12.7490  0.0000  0.0202   0.0654   0.0525    0.1064   0.0000   439.0936       3.46437       15.7862     -0.583808      -2.75603      -6.50346       1.12238       1.57068       1.59989       1.74987       1.79529       1.74016
  27  15 3306.5003    3.8409  1.6678 12.5989  0.0002  0.0255   0.0517   0.0678    0.0810   0.0000   437.5064       5.27350       13.9942      -4.75914      -1.47148      -2.91119       1.49793       2.02749       2.11094       2.29755       2.31047       2.20470
  27  16 3455.2609    2.9959  2.2991 12.4330  0.0000  0.0318   0.0372   0.0893    0.0549   0.0000   437.1077      -1.85899       9.28152      -3.81028       4.83351       2.73425       1.84187       2.46654       2.65502       2.83340       2.91236       2.82165
  27  17 3603.5452    2.5021  3.4220 11.9175  0.0000  0.0396   0.0254   0.1105    0.0395   0.0000   440.7604      -2.24777       13.3700      -6.25491     -0.167099      -4.28046       2.23839       2.94267       3.27378       3.40172       3.48739       3.29227
  27  18 3751.5763    2.0404  5.2950 11.3144  0.0000  0.0516   0.0178   0.1431    0.0340   0.0000   439.8702       1.83550       12.4223      -7.79142      -4.24072       9.17393       3.00724       3.94453       4.44353       4.57762       4.69383       4.52942
  27  19 3899.1502    1.6806  6.9845 11.0369  0.0000  0.0643   0.0144   0.1853    0.0311   0.0000   434.8954       4.76778       13.9066      -5.77411      -8.69720      -11.2674       3.69357       4.88683       5.42494       5.68615       5.64481       5.58371
  27  20 4046.5564    1.3368  8.9425 10.8892 -0.0001  0.0848   0.0126   0.2504    0.0279   0.0000   449.4895      -22.7633       23.3703       5.05277       1.49729      -15.5132       4.75715       6.34378       7.10156       7.39254       7.57989       7.26028
  27  21 4193.6211    1.1140 10.9188 10.7250  0.0010  0.1087   0.0112   0.3216    0.0262   0.0000   435.0630       1.44827       16.8438      -4.44823      -14.7418       5.70129       6.01645       8.11427       8.96085       9.43588       9.48856       9.23905
  27  22 4340.3649    0.8788 13.2545 10.5714 -0.0009  0.1482   0.0091   0.4178    0.0238   0.0000   416.2241       15.1164       18.7149      -11.9010       7.29509      -31.2542       8.39777       11.0424       12.3818       13.0892       13.1317       12.7621
  27  23 4487.2866    0.7191 14.7872 10.4406  0.0001  0.1867   0.0079   0.4957    0.0214   0.0000   432.1293      -29.1929       46.0785      -9.54560       2.72048      -17.7791       10.3683       13.6591       15.6238       16.1486       16.0550       15.5419
  28   3 1342.6064    0.1076  0.1011  9.2428  0.0000  0.0108   0.0069   0.0215    0.0212   0.0000   438.7138      0.881391       23.7054       1.15974      -3.14390      -2.93039      0.578862      0.679739      0.937532      0.893166      0.981975       1.07182
  28   4 1546.0329    0.1961  0.1742  9.2577  0.0000  0.0099   0.0079   0.0206    0.0241   0.0000   440.0640     -0.141529       20.4232      0.479054      -3.01565     -0.570622      0.628423      0.773539      0.839145      0.813808      0.872564      0.828040
  28   5 1732.7536    0.3393  0.3029  9.4230  0.0000  0.0133   0.0097   0.0258    0.0305   0.0000   440.3169      -1.48286       20.7094     -0.831283      -2.38315      -1.59283      0.986875       1.29616       1.36657       1.22823       1.07373       1.15872
  28   6 1910.1429    0.5319  0.4808  9.5187  0.0000  0.0130   0.0119   0.0318    0.0424   0.0000   440.8738      0.686661       19.9272       1.02644      -1.47304     -0.973511      0.768658      0.965586       1.06163       1.19867       1.13063       1.12588
  28   7 2083.8825    0.8106  0.7029  9.7749  0.0000  0.0154   0.0148   0.0394    0.0587   0.0000   439.7080      0.808966       19.7179      -2.06456      -3.13529     -0.386790      0.846975       1.19296       1.25561       1.42273       1.38695       1.37157
  28   8 2252.8069    1.1522  0.9113 10.3240  0.0000  0.0182   0.0193   0.0461    0.0735   0.0000   438.5537       2.15112       18.9558      0.816509      -4.75501     -0.322011       1.05335       1.40470       1.44474       1.56677       1.52783       1.54839
  28   9 2415.2572    1.6238  1.0824 10.6983  0.0000  0.0199   0.0250   0.0514    0.0945   0.0000   441.3714       1.99331       16.2226      0.488629      -4.81099     -0.661464       1.06470       1.51095       1.54800       1.68471       1.70975       1.61608
  28  10 2573.3589    2.1481  1.0309 11.4467  0.0000  0.0193   0.0340   0.0481    0.0890   0.0000   439.3258      0.860847       11.5247      0.631843      0.696876      0.170372       1.12861       1.51130       1.58279       1.78897       1.87083       1.72838
  28  11 2729.3597    2.8661  0.9481 11.7190 -0.0000  0.0173   0.0452   0.0444    0.1000   0.0000   439.0407     -0.351216       15.2245     -0.717340      0.456963      0.913774       1.02416       1.34311       1.44624       1.46069       1.58698       1.45499
  28  12 2883.7311    3.6821  0.9426 12.3849  0.0007  0.0173   0.0583   0.0457    0.0975   0.0000   438.9617      0.797163       15.0386      0.264108      -4.21981      -4.16870       1.00392       1.33412       1.39105       1.49344       1.55473       1.46701
  28  13 3036.2126    4.1967  0.8881 12.8645  0.0000  0.0173   0.0691   0.0436    0.0856   0.0000   437.4976       2.36080       17.2274     -0.593497     -0.622074     -0.305934      0.953626       1.31921       1.30906       1.49697       1.46362       1.44857
  28  14 3187.2456    4.1266  1.2841 12.6911  0.0000  0.0213   0.0601   0.0586    0.0981   0.0000   436.6105       1.11719       15.9435     -0.643564     -0.834582      -6.32048       1.17473       1.64347       1.66534       1.85982       1.92174       1.74607
  28  15 3337.2498    3.7097  1.6596 12.4744  0.0000  0.0244   0.0482   0.0676    0.0811   0.0000   436.5585      0.447814       15.8815      -4.38468      -2.96615      -3.77635       1.36348       1.82002       1.90115       2.08072       2.06829       2.00193
  28  16 3486.7299    2.9754  2.4690 12.3630  0.0000  0.0325   0.0345   0.0906    0.0499   0.0000   439.7190      -1.60421       14.9091      -4.95661       3.56056      -3.79412       1.75425       2.40003       2.49195       2.73781       2.75982       2.67486
  28  17 3635.8029    2.3867  3.7789 11.7896  0.0000  0.0423   0.0233   0.1130    0.0379   0.0000   439.0048      -4.33825       23.3740      -4.29894       1.64975      -7.35731       2.30763       3.07916       3.46012       3.60348       3.69252       3.51933
  28  18 3784.3864    1.9369  5.4674 11.3337  0.0000  0.0530   0.0169   0.1506    0.0314   0.0000   437.0053      -1.07233       9.26472      -6.19673      -9.92021      -12.7336       2.92034       3.89891       4.33115       4.51065       4.64005       4.51225
  28  19 3932.6050    1.5701  7.3090 11.0557 -0.0002  0.0679   0.0138   0.1978    0.0286   0.0000   434.3388      -2.03226       16.7022      -12.1895      0.670182      -3.87076       3.71271       5.02816       5.40255       5.85210       5.89132       5.70949
  28  20 4080.3929    1.2673  9.5193 10.8847  0.0000  0.0908   0.0124   0.2638    0.0271   0.0000   429.5356      0.785184       15.6871       2.66643       2.27139      -4.73108       4.94944       6.55855       7.31382       7.65270       7.57339       7.40035
  28  21 4227.9075    1.0365 11.3351 10.7202 -0.0016  0.1170   0.0107   0.3373    0.0259   0.0000   432.2091       7.03647       21.8902      0.648433       4.72444      -25.5889       6.35990       8.43225       9.48909       9.90381       9.85707       9.54953
  29   3 1359.7746    0.1156  0.0813  9.2564  0.0000  0.0100   0.0078   0.0201    0.0207   0.0000   440.7294     -0.334296       20.6073    -0.0228711      -3.23321      0.400480      0.539744      0.758029      0.773686      0.863356      0.951511      0.844182
  29   4 1564.1346    0.1935  0.1782  9.2963  0.0000  0.0104   0.0076   0.0208    0.0233   0.0000   439.6623      -1.22824       20.6376     0.0804543      -2.29992       1.66915      0.558222      0.633210      0.757220      0.842972      0.826111      0.933029
  29   5 1751.5600    0.3608  0.3325  9.3822  0.0000  0.0119   0.0096   0.0276    0.0308   0.0000   439.7797      -1.73784       21.6359      0.906764      -2.49658      -2.22046      0.714567      0.882506      0.935141       1.06367       1.05356       1.00708
  29   6 1930.1922    0.5568  0.5288  9.6099  0.0000  0.0137   0.0117   0.0350    0.0412   0.0000   440.6642    -0.0955641       19.6755       1.04232      -1.54032     -0.864033      0.719423      0.964853       1.10031       1.05826       1.21692       1.11416
  29   7 2105.2942    0.8528  0.7564  9.7935  0.0000  0.0156   0.0153   0.0430    0.0648   0.0000   441.9329     0.0344708       22.1718       4.22684      -5.95273     -0.172035      0.894531       1.13570       1.26459       1.41036       1.41264       1.44712
  29   8 2275.3269    1.1929  0.9403 10.3094  0.0012  0.0176   0.0193   0.0465    0.0778   0.0000   440.9409     -0.270688       18.2610      0.983471      -2.31443      -2.21869      0.974593       1.24003       1.39502       1.45833       1.50294       1.44536
  29   9 2439.0175    1.7154  1.1117 10.7701  0.0000  0.0193   0.0256   0.0500    0.0948   0.0000   440.0565     -0.188896       17.0540     -0.736091      0.942137      -2.49669       1.03638       1.36703       1.48688       1.55818       1.57319       1.57418
  29  10 2598.6804    2.3037  1.0508 11.5355  0.0000  0.0187   0.0349   0.0493    0.0873   0.0000   439.1361     -0.110160       17.0024      -2.76076      -3.81913      -1.06707       1.02713       1.37608       1.41470       1.55501       1.62336       1.55182
  29  11 2756.1374    3.0214  0.9285 11.9995  0.0000  0.0164   0.0473   0.0445    0.0876   0.0000   438.5373     -0.157072       14.9401      -2.16218     0.0696468      -2.44425      0.912556       1.17811       1.25621       1.33956       1.36892       1.30898
  29  12 2911.6063    3.7670  1.0401 12.2317  0.0005  0.0173   0.0575   0.0495    0.1239   0.0000   439.9922     -0.865279       13.8057     -0.500134      -3.43399      -3.52339      0.957578       1.28743       1.31620       1.47650       1.47848       1.43328
  29  13 3064.9782    4.2389  1.0506 12.7342  0.0000  0.0185   0.0634   0.0505    0.1052   0.0000   438.5394       2.68479       15.6597       1.34960      -3.49740      0.600387      0.993599       1.36033       1.44908       1.56524       1.56842       1.53249
  29  14 3216.7095    4.2497  1.2805 12.5972  0.0000  0.0208   0.0599   0.0549    0.1103   0.0000   438.7513      0.337243       16.0611      -1.88146     -0.496455      -2.42931       1.09950       1.47695       1.56982       1.76543       1.67760       1.69054
  29  15 3367.6457    3.5819  1.8319 12.3316  0.0000  0.0259   0.0430   0.0676    0.0698   0.0000   437.9497       2.22203       12.6301      -7.57627     -0.300618      -2.45574       1.36251       1.89542       1.98202       2.14000       2.28431       2.08462
  29  16 3517.9136    2.8061  2.7811 12.2271  0.0000  0.0340   0.0301   0.0953    0.0442   0.0000   440.0837       1.98559       15.4562      -6.32547      0.136791      -3.04790       1.80068       2.41722       2.64698       2.77564       2.81152       2.82976
  29  17 3667.6188    2.3000  3.9539 11.6744  0.0000  0.0423   0.0219   0.1143    0.0387   0.0000   440.4908       7.36257       17.4344      -10.1658      -3.42112      -1.51141       2.25761       3.01104       3.34310       3.51712       3.60184       3.44981
  29  18 3816.8841    1.8548  5.5774 11.3223 -0.0003  0.0543   0.0163   0.1534    0.0310   0.0000   437.0343      -4.86565       14.2731      0.385405       8.80592      -13.0017       2.86647       3.69647       4.31355       4.42245       4.46919       4.34600
  29  19 3965.8377    1.4853  7.7383 11.0184  0.0000  0.0713   0.0130   0.2078    0.0274   0.0000   440.2507      -4.15093       17.6875       8.36162       6.22543     -0.588070       3.80404       5.03151       5.59547       5.92604       6.04802       5.82429
  29  20 4114.1598    1.2357 10.0664 10.8296 -0.0018  0.0960   0.0117   0.2744    0.0266   0.0000   440.3500     -0.103491       39.7089      -5.56520      -8.23285      -7.12674       4.95326       6.79441       7.33468       7.96475       7.89346       7.72091
  29  21 4262.0497    1.0440 12.6230 10.6132  0.0012  0.1234   0.0093   0.3473    0.0248   0.0000   442.5345       4.96884       12.4533      -3.16317      -12.4650      -4.72662       6.46424       8.55952       9.58596       10.2093       10.2379       10.0382
  29  22 4410.3994    0.8072 14.0843 10.5275 -0.0012  0.1619   0.0080   0.4307    0.0216   0.0000   451.3801       14.3758       27.3314      -12.2655       21.2037     0.0491761       8.30679       11.1623       12.4280       13.3286       12.9716       12.8804
  29  23 4557.4228    0.6473 17.0896 10.3518  0.0042  0.2205   0.0068   0.5691    0.0191   0.0000   417.2588      -5.87841       46.8122       15.2465       18.5486      -44.8957       11.5094       14.9761       17.0645       17.9817       18.1175       17.6955
  30   3 1376.6158    0.1128  0.0997  9.2666  0.0000  0.0092   0.0069   0.0237    0.0207   0.0000   440.7953     -0.488289       20.4082       1.42448      -3.58824     -0.710764      0.548100      0.659619      0.698147      0.797345      0.788840      0.859752
  30   4 1581.8996    0.2212  0.1760  9.3167  0.0000  0.0083   0.0082   0.0208    0.0236   0.0000   440.4520      -1.84702       19.1100      0.957282      -2.35057      0.431130      0.424279      0.575678      0.645210      0.656384      0.723713      0.613506
  30   5 1770.0347    0.3759  0.3844  9.3748  0.0000  0.0127   0.0093   0.0288    0.0331   0.0000   440.1215     -0.992476       21.2528      0.650579      -3.07969      0.672835      0.628661      0.841037      0.913539       1.02107      0.935987      0.993039
  30   6 1949.9566    0.5950  0.5736  9.5785  0.0001  0.0142   0.0119   0.0354    0.0469   0.0000   440.4091     -0.995787       18.7954      -1.37096      -2.55880      0.953761      0.746200       1.00405       1.11459       1.16527       1.23425       1.19318
  30   7 2126.3295    0.8798  0.8348  9.8758  0.0000  0.0170   0.0145   0.0422    0.0623   0.0000   440.5116      -1.02297       18.8527      0.566714     -0.142698     -0.661510      0.873757       1.15797       1.29258       1.30924       1.43388       1.38408
  30   8 2297.3562    1.2513  0.9738 10.3912  0.0000  0.0184   0.0198   0.0466    0.0821   0.0000   441.2704      -3.15502       17.4081       1.73278      -3.78577      -2.18173      0.959797       1.36001       1.42809       1.56005       1.57717       1.48506
  30   9 2462.2564    1.8070  1.1351 10.7551  0.0000  0.0195   0.0263   0.0501    0.1070   0.0000   438.6997      0.349594       19.1647     -0.247595      0.650876      0.870083       1.00292       1.38218       1.44830       1.56875       1.66546       1.61031
  30  10 2623.4486    2.3681  1.1997 11.3523 -0.0000  0.0198   0.0341   0.0526    0.1064   0.0000   440.3745       1.96900       16.1205     -0.123726     -0.553607     -0.244505       1.07815       1.47700       1.53987       1.66108       1.72804       1.71432
  30  11 2782.4557    3.2002  1.0807 11.7781 -0.0000  0.0182   0.0461   0.0475    0.1133   0.0000   438.5251       1.11315       14.0820      -3.36328     -0.811700     -0.429928      0.924093       1.33251       1.35553       1.46215       1.53071       1.43323
  30  12 2939.0945    3.8421  0.9922 12.5132  0.0000  0.0174   0.0583   0.0454    0.0940   0.0000   437.7624      0.504808       13.1355      -3.68466       1.56608      -2.67394      0.904062       1.26053       1.29582       1.40643       1.47499       1.38138
  30  13 3093.3627    4.3768  1.0868 12.8801  0.0000  0.0189   0.0655   0.0499    0.1033   0.0000   438.5820     -0.547870       17.4633      -2.31385      -3.20040     -0.256832       1.00328       1.39416       1.44055       1.62582       1.67864       1.60732
  30  14 3245.9836    4.0529  1.4271 12.6913  0.0000  0.0216   0.0546   0.0616    0.0836   0.0000   442.1933      -1.17842       15.4823    -0.0133048      -1.80642      -3.81409       1.11014       1.50339       1.54945       1.70732       1.77206       1.71075
  30  15 3397.6364    3.4912  2.0874 12.1794  0.0000  0.0262   0.0379   0.0722    0.0626   0.0000   439.1469       1.17649       14.0962      -1.12614       1.65933       1.96860       1.39159       1.87654       2.04581       2.17300       2.23262       2.18336
  30  16 3548.7229    2.7281  3.0755 12.0235  0.0000  0.0349   0.0266   0.0969    0.0413   0.0000   443.8271       1.50051       10.1158      -2.91430       4.68562      -1.82449       1.72615       2.36578       2.62062       2.73168       2.78706       2.68998
  30  17 3699.0293    2.2222  4.4260 11.5506  0.0000  0.0446   0.0199   0.1219    0.0360   0.0000   436.2150      -3.75444       10.2261      -10.6099      -3.48883       1.09525       2.26923       3.10919       3.33386       3.52468       3.69157       3.54631
  30  18 3848.9119    1.8506  6.6000 11.0381  0.0002  0.0578   0.0146   0.1595    0.0318   0.0000   435.2896      -3.79201       20.3139      -1.66452      -15.6061      -9.75849       2.97978       4.06033       4.46270       4.75011       4.87851       4.78639
  30  19 3998.4858    1.4658  8.5224 10.8950  0.0000  0.0756   0.0121   0.2143    0.0275   0.0000   442.8913      -13.9232       16.8016       4.19842      -2.37551      -11.1935       3.83411       5.09681       5.72144       6.10106       6.24987       6.01904
  30  20 4147.5591    1.1821 10.1573 10.8232  0.0000  0.0974   0.0112   0.2791    0.0258   0.0000   446.9462       12.5678       15.6062      -16.2738       8.14563      -6.12524       4.96636       6.52306       7.48319       7.83569       8.02644       7.80456
  30  22 4444.2476    0.7669 14.2271 10.4916 -0.0016  0.1629   0.0076   0.4422    0.0214   0.0000   431.5729       10.5501       4.56398      -6.42310     -0.853252       4.27288       8.25977       10.7737       12.4079       12.9952       12.8226       12.7534
  31   3 1393.1562    0.1286  0.0913  9.1904  0.0000  0.0081   0.0069   0.0147    0.0205   0.0000   441.2638    -0.0685931       20.5287      0.778204      -3.35713     -0.126183      0.400664      0.495278      0.630468      0.688855      0.651181      0.604102
  31   4 1599.3172    0.2329  0.2116  9.2403  0.0000  0.0095   0.0078   0.0224    0.0240   0.0000   440.4377     -0.994480       19.9416     -0.908691      -2.38758     -0.896409      0.450555      0.622120      0.695045      0.752040      0.768562      0.752975
  31   5 1788.2270    0.4118  0.4198  9.3758  0.0000  0.0133   0.0095   0.0290    0.0338   0.0000   440.8347      -1.12180       20.9600      0.786965      -3.23000      0.403620      0.625282      0.884744      0.860712       1.02990      0.987742      0.992263
  31   6 1969.4245    0.6252  0.6018  9.5603  0.0000  0.0146   0.0118   0.0339    0.0477   0.0000   439.8881     0.0516950       18.1747       1.34520      -3.67596      -1.57020      0.763064       1.05183       1.14720       1.26985       1.32857       1.23323
  31   7 2146.9861    0.9221  0.7524  9.9508  0.0000  0.0152   0.0156   0.0399    0.0606   0.0000   441.0149     -0.773226       20.4080      -1.82661      -2.76799      -1.50124      0.762751       1.03998       1.10201       1.20943       1.21573       1.19115
  31   8 2318.9231    1.3796  1.0632 10.1820 -0.0000  0.0184   0.0199   0.0475    0.0973   0.0000   441.1582      -2.21878       18.4085      0.576078      -1.29224       2.10788      0.930760       1.26385       1.34408       1.43733       1.44006       1.45873
  31   9 2484.9747    1.9256  1.0849 11.0962  0.0000  0.0194   0.0292   0.0485    0.0933   0.0000   440.8304     -0.276048       20.2099      -1.27775     0.0212324      0.126627      0.939979       1.36577       1.31717       1.54210       1.51675       1.47423
  31  10 2647.7803    2.5808  1.1134 11.4005  0.0000  0.0182   0.0370   0.0481    0.1075   0.0000   439.9050     -0.777550       17.4637      -2.26550     -0.838420      0.688606      0.946767       1.23064       1.28828       1.45860       1.46008       1.42886
  31  11 2808.3374    3.3457  0.9496 12.0793  0.0000  0.0168   0.0507   0.0421    0.0966   0.0000   440.2427      -1.14321       15.7653      -2.53103      -2.15322     -0.614301      0.856387       1.18713       1.15890       1.34100       1.38238       1.34654
  31  12 2966.1118    3.9765  1.0232 12.3633  0.0000  0.0169   0.0580   0.0469    0.1030   0.0000   440.9764     -0.102978       11.8822       1.26989     -0.226247      -4.06028      0.836882       1.15398       1.20755       1.38689       1.34880       1.31988
  31  13 3121.3505    4.3422  1.1025 12.7887  0.0000  0.0196   0.0641   0.0483    0.1109   0.0000   440.4080      0.631460       15.9515      -1.79620      -3.40875      -3.70764      0.952639       1.38249       1.37486       1.52732       1.59313       1.54592
  31  14 3274.8196    3.9988  1.5304 12.4609  0.0000  0.0226   0.0508   0.0594    0.0917   0.0000   439.8493     -0.552985       15.1780      -3.52606     -0.183058      -3.35816       1.11879       1.57751       1.63406       1.76095       1.82066       1.80183
  31  15 3427.4165    3.3601  2.3088 12.0149  0.0000  0.0274   0.0344   0.0744    0.0604   0.0000   441.2110       1.42075       12.2085      -3.29340       1.91423      -4.57046       1.41696       1.88307       2.03208       2.16269       2.28227       2.26684
  31  16 3579.2115    2.7057  3.4146 11.7864  0.0000  0.0357   0.0244   0.0977    0.0422   0.0000   436.2569       3.34804       10.4310      -2.81828    -0.0158819     -0.140660       1.79232       2.41396       2.67930       2.84799       2.99611       2.90634
  31  17 3730.2988    2.1456  4.8092 11.4909  0.0000  0.0457   0.0185   0.1329    0.0331   0.0000   438.7861     -0.938165       19.2586      -3.54069      -5.13973      -2.90511       2.26042       3.02843       3.36490       3.53741       3.66259       3.59988
  31  18 3880.6662    1.7407  7.2178 10.9524 -0.0000  0.0605   0.0134   0.1755    0.0298   0.0000   435.2391       10.7650       24.3795      -11.0359      -13.9113      -4.48170       3.04101       4.07653       4.47609       4.72630       4.87655       4.77170
  31  19 4030.7900    1.4195  8.8866 10.8443  0.0000  0.0774   0.0117   0.2211    0.0269   0.0000   442.7158      -1.91980       34.5196      -5.34353      -6.94153      -7.59182       3.89399       5.16137       5.81930       6.12895       6.29887       6.21249
  31  20 4180.3389    1.1040 11.0596 10.7590 -0.0010  0.1085   0.0103   0.3075    0.0251   0.0000   444.5374       16.1398       9.86077       1.60928       2.01986      -12.0269       5.21473       7.13242       7.95536       8.42782       8.54679       8.44237
  31  21 4329.7474    0.9181 13.5655 10.5285 -0.0013  0.1373   0.0077   0.3768    0.0225   0.0000   438.3126      -4.50485       23.2423      -14.8981       1.39785      -16.8992       6.63136       9.09128       10.0435       10.9097       10.7703       10.7226
  31  22 4478.4807    0.7743 16.5175 10.3806  0.0000  0.1829   0.0069   0.4692    0.0198   0.0000   445.3852      0.494188      -16.0517     -0.432427     -0.147704       2.98461       8.87293       11.7457       13.3135       14.1026       14.1594       14.1177
  32   2 1179.5273    0.0642  0.0335  9.2741  0.0000  0.0106   0.0069   0.0136    0.0188   0.0000   439.6402      0.872471       22.3686     -0.923561      -3.08905      0.945524      0.457799      0.579122      0.786808      0.739448      0.753563      0.777304
  32   3 1409.4227    0.1440  0.0967  9.2402  0.0000  0.0077   0.0074   0.0154    0.0204   0.0000   440.2697    -0.0173057       20.7026      0.106060      -2.36380     -0.773822      0.368441      0.433940      0.633792      0.693968      0.792089      0.755569
  32   4 1616.4228    0.2392  0.2226  9.2859  0.0000  0.0102   0.0077   0.0212    0.0242   0.0000   440.1706      0.388737       19.4188     -0.510552      -3.17215     -0.117843      0.534725      0.785309      0.858259      0.929100      0.922589      0.880372
  32   5 1806.1710    0.4008  0.4338  9.4511  0.0000  0.0128   0.0093   0.0312    0.0338   0.0000   439.9753      -1.12056       19.6569     -0.361877      -2.16515      0.623954      0.704225      0.967397       1.08762       1.18175       1.18627       1.15778
  32   6 1988.6501    0.6528  0.5625  9.7681  0.0000  0.0138   0.0127   0.0338    0.0450   0.0000   440.4674    -0.0774424       19.2726     -0.281060      -1.41731     -0.619262      0.657959      0.913133      0.928774       1.02451       1.07158       1.12335
  32   7 2167.3429    0.9766  0.8513  9.9135  0.0000  0.0160   0.0154   0.0410    0.0683   0.0000   439.9717     -0.984242       20.1384      -2.16681      -2.76492       1.78767      0.794981       1.05249       1.16884       1.27141       1.22504       1.23007
  32   8 2340.0334    1.3750  1.1152 10.5495  0.0000  0.0190   0.0202   0.0503    0.0826   0.0000   440.3909     -0.545041       21.3176    0.00248356      -1.69917       1.07664      0.939941       1.26286       1.35030       1.47793       1.51929       1.45714
  32   9 2507.2653    1.9886  1.0448 11.2319  0.0001  0.0177   0.0292   0.0479    0.0811   0.0000   440.5618      -1.60709       18.5837       1.44925      -1.28325      -1.09507      0.844530       1.16997       1.21417       1.34815       1.32618       1.34053
  32  10 2671.6391    2.7091  1.0469 11.6399  0.0000  0.0176   0.0390   0.0449    0.1006   0.0000   440.2301      0.803660       18.8974       1.96501      -2.59204      -1.79764      0.915010       1.21300       1.33588       1.47414       1.52615       1.45417
  32  11 2833.6803    3.4044  1.0510 12.1273  0.0000  0.0176   0.0489   0.0459    0.0993   0.0000   438.2694       1.33036       20.2564     -0.609108      -2.11902      -2.50007      0.823555       1.17140       1.20892       1.35916       1.35514       1.28322
  32  12 2992.7183    4.1335  1.0215 12.6862 -0.0006  0.0168   0.0601   0.0464    0.0901   0.0000   439.7881     0.0369015       15.6472     0.0828051      -1.76221      -1.40689      0.827603       1.12645       1.18101       1.30480       1.36064       1.32056
  32  13 3148.8556    4.3517  1.1237 12.8337  0.0000  0.0181   0.0625   0.0481    0.0983   0.0000   439.1743       1.91353       16.6188      0.590575      0.756475     -0.988792      0.918465       1.23711       1.34446       1.43093       1.48295       1.48893
  32  14 3303.3002    3.8527  1.6863 12.5362  0.0000  0.0240   0.0459   0.0632    0.0780   0.0000   439.2374       2.19407       14.5204      -1.96855      -1.26811      -3.24385       1.11768       1.53686       1.66286       1.79178       1.81242       1.78226
  32  15 3456.6273    3.1889  2.4839 12.0551 -0.0000  0.0292   0.0314   0.0781    0.0529   0.0000   440.8250       3.03047       12.0380      -5.46075       5.77650      -3.71024       1.38499       1.94953       2.02453       2.22033       2.30347       2.15613
  32  16 3609.2830    2.5581  3.8449 11.5253  0.0000  0.0370   0.0212   0.1014    0.0412   0.0000   440.5332      0.339123       12.4591      -7.99502       4.27083      -3.71759       1.80274       2.42224       2.68049       2.81172       2.88225       2.78844
  32  17 3761.0287    2.0342  5.2304 11.3667 -0.0000  0.0485   0.0166   0.1344    0.0323   0.0000   431.1995       9.54554       15.8517      -4.97250    -0.0822132      -7.48727       2.33549       3.11603       3.49156       3.64067       3.74439       3.63153
  32  18 3912.2776    1.6812  7.4048 10.9788  0.0000  0.0625   0.0128   0.1774    0.0284   0.0000   439.3435       10.2692       11.1062      -4.32925      -11.3741      0.549085       3.02625       4.06859       4.48747       4.78394       4.90546       4.80573
  32  19 4062.9133    1.3471  9.5314 10.8365  0.0000  0.0828   0.0109   0.2379    0.0257   0.0000   437.8485      -3.56212       8.59989      -1.45109      -5.87493      -7.42360       3.94085       5.26736       5.89347       6.20965       6.35607       6.28482
  32  20 4213.2538    1.1014 11.7849 10.7266  0.0014  0.1103   0.0093   0.3154    0.0240   0.0000   432.9569      -5.20849       8.08868       10.2570      -1.65223      -1.67359       5.28324       7.05067       7.92889       8.38259       8.70017       8.55534
  32  21 4362.8043    0.9011 14.6619 10.5235  0.0032  0.1494   0.0073   0.3907    0.0212   0.0000   446.5300      -6.01939       6.65236       4.70887      -6.34139       3.73265       7.02408       9.42564       10.6193       11.2090       11.0711       11.0833
  33   2 1193.8736    0.0640  0.0605  9.2330  0.0000  0.0127   0.0065   0.0194    0.0188   0.0000   440.7144      -1.36776       20.1911     -0.265013      -3.43720      0.112098      0.585866      0.730138      0.929851      0.796273      0.913326      0.807774
  33   3 1425.4117    0.1296  0.1016  9.1718  0.0000  0.0078   0.0070   0.0190    0.0201   0.0000   441.4500     -0.919504       21.0183     -0.141697      -2.84966     -0.245533      0.433077      0.580413      0.691637      0.683466      0.612285      0.566953
  33   4 1633.2137    0.2633  0.2270  9.2645  0.0000  0.0097   0.0080   0.0199    0.0247   0.0000   441.0642     -0.851295       21.5446    -0.0813046      -4.07999      0.834071      0.502893      0.603673      0.668898      0.737257      0.774034      0.753594
  33   5 1823.8199    0.4523  0.4294  9.4455  0.0000  0.0123   0.0100   0.0287    0.0348   0.0000   441.0185      0.739302       20.6671     -0.421118      -1.90238     -0.599226      0.567934      0.749227      0.861205      0.890131      0.948932       1.01411
  33   6 2007.5973    0.7029  0.6502  9.6428  0.0000  0.0142   0.0125   0.0342    0.0502   0.0000   440.4490     -0.464310       19.2822      -4.20238      -1.83029     -0.199260      0.678741      0.909424      0.968991       1.06364       1.09739       1.07668
  33   7 2187.2951    1.0306  0.9422  9.8269  0.0000  0.0170   0.0155   0.0435    0.0792   0.0000   441.8693      -1.94232       20.9831     -0.127429      -1.10688     -0.442248      0.777863       1.08089       1.14403       1.21211       1.29357       1.30685
  33   8 2360.7824    1.5020  1.0778 10.4965  0.0002  0.0183   0.0218   0.0475    0.0897   0.0000   441.4029       1.29747       20.3566      -1.64376      -1.22624      -3.65524      0.845219       1.22794       1.22589       1.38143       1.45768       1.41850
  33   9 2529.1406    2.0800  1.1502 11.1453  0.0000  0.0191   0.0291   0.0481    0.0960   0.0000   440.9858       1.48111       17.5293     -0.615358      -2.38573      0.361796      0.888756       1.24638       1.30561       1.53199       1.42753       1.48597
  33  10 2694.9926    2.7493  1.0748 11.8840  0.0000  0.0180   0.0395   0.0462    0.0850   0.0000   438.7552     -0.878518       19.0085       1.35266     -0.985663      -1.58752      0.884781       1.19480       1.22744       1.40404       1.46152       1.40581
  33  11 2858.5683    3.5535  1.1066 11.8692  0.0000  0.0174   0.0488   0.0456    0.1254   0.0000   440.4745      0.507531       16.5012      0.101047      -2.64697      -1.34004      0.854220       1.11910       1.17821       1.32832       1.34614       1.31818
  33  12 3018.7996    4.2326  1.0219 12.6770  0.0000  0.0171   0.0609   0.0440    0.0930   0.0000   441.6974     -0.282617       13.1079     -0.853781     -0.282253      -2.78313      0.809335       1.11829       1.13243       1.28733       1.27201       1.26434
  33  13 3176.0346    4.3550  1.1985 12.6557 -0.0060  0.0188   0.0585   0.0498    0.1027   0.0000   440.5639     -0.145213       15.6991      -1.10342       2.43927      -4.45359      0.924791       1.27421       1.32102       1.50525       1.51303       1.46137
  33  14 3331.3446    3.7507  1.8889 12.4953 -0.0000  0.0248   0.0425   0.0677    0.0643   0.0000   440.4022       3.50247       14.2323     0.0200199       2.20791     -0.663153       1.19468       1.72023       1.77956       1.94111       2.01057       1.95435
  33  15 3485.6917    3.0351  2.7001 12.1203  0.0000  0.0307   0.0295   0.0827    0.0467   0.0000   439.2253      0.319480       13.9072      -4.11086       2.43090      -3.29737       1.44573       1.94751       2.13987       2.28284       2.38416       2.30475
  33  16 3639.2316    2.4270  4.1875 11.5440 -0.0000  0.0391   0.0198   0.1096    0.0359   0.0000   437.5452      -3.22174       11.9976      -4.77096      -4.58435      -3.38372       1.85325       2.51382       2.75478       2.95482       3.12167       3.05031
  33  17 3791.6931    2.0108  6.0316 11.0937  0.0001  0.0500   0.0148   0.1432    0.0321   0.0000   440.5280     -0.624784       15.3733      -10.0726      0.451504      -5.17240       2.35449       3.16336       3.50666       3.61598       3.79749       3.75436
  33  18 3943.6375    1.5994  7.7570 10.9562  0.0000  0.0646   0.0123   0.1904    0.0270   0.0000   428.8935      0.924892       9.90557      -5.47432     -0.916793      -5.17415       3.02730       4.00436       4.48893       4.77192       4.91098       4.84238
  33  20 4245.4468    1.0588 12.7415 10.6405  0.0000  0.1204   0.0083   0.3270    0.0231   0.0000   440.1259      -8.62137       10.3600      -5.12584       1.08847       10.9248       5.46557       7.38995       8.29643       8.90313       8.85719       8.85849
  33  21 4395.8935    0.8302 14.4331 10.4621 -0.0029  0.1554   0.0070   0.3996    0.0213   0.0000   440.9367      -21.0349       9.40013       6.95661       16.6113      -10.0719       7.00665       9.34935       10.7922       11.1447       11.3520       11.2128
  34   2 1208.0096    0.0704  0.0716  9.2198  0.0000  0.0122   0.0062   0.0233    0.0188   0.0000   441.1268     -0.869908       20.8277     -0.419426      -5.03465      0.983994      0.539459      0.662299      0.920280      0.890889      0.808630      0.963032
  34   3 1441.1532    0.1493  0.0978  9.2437  0.0006  0.0076   0.0076   0.0168    0.0200   0.0000   441.0584     -0.278412       20.4206      0.296580      -2.57762     -0.708510      0.358892      0.430851      0.611784      0.536518      0.589873      0.580914
  34   4 1649.7241    0.2739  0.2360  9.3135  0.0000  0.0090   0.0081   0.0223    0.0246   0.0000   440.7363     -0.455740       20.1031      0.656489      -3.69012     -0.505358      0.477248      0.673259      0.775823      0.908232      0.873742      0.944773
  34   5 1841.2380    0.4642  0.4669  9.4339  0.0000  0.0132   0.0097   0.0284    0.0360   0.0000   440.1654     -0.793123       19.0848     -0.683962      -2.14610     -0.211138      0.573947      0.807518      0.864994      0.911117      0.984262      0.941879
  34   6 2026.3188    0.7334  0.7165  9.6260  0.0000  0.0151   0.0124   0.0370    0.0533   0.0000   441.6933      -2.00281       19.5407      0.751671      -1.68941      -1.18749      0.636969      0.901080      0.957232       1.03117       1.03845       1.02414
  34   7 2207.0160    1.0546  0.8371 10.2114  0.0000  0.0157   0.0168   0.0418    0.0618   0.0000   442.4270       1.46677       18.9938     -0.405354      -2.26326      -2.52179      0.694680      0.970654       1.01380       1.15554       1.18496       1.11737
  34   8 2381.2065    1.5854  1.1070 10.4986  0.0000  0.0178   0.0220   0.0459    0.0951   0.0000   439.9853      0.238125       19.8452      -2.78313      -3.41520     -0.250359      0.814728       1.10129       1.19011       1.31050       1.30649       1.29401
  34   9 2550.6560    2.1901  1.0799 11.1477  0.0000  0.0173   0.0302   0.0454    0.0954   0.0000   440.8282       1.28988       19.7172      -1.86908      -2.62536      -1.47626      0.794156       1.07937       1.15945       1.24091       1.32268       1.26085
  34  10 2717.9713    2.9416  1.1370 11.5934 -0.0001  0.0180   0.0397   0.0464    0.1129   0.0000   440.0627     -0.307641       17.1654     -0.745806      -2.43575      -2.18605      0.817527       1.17053       1.20863       1.30760       1.35147       1.33494
  34  11 2882.8996    3.6355  1.0914 12.1225  0.0000  0.0174   0.0491   0.0441    0.1058   0.0000   439.6949       1.83500       18.0264      -2.55846      -1.26125      -5.31103      0.796226       1.06443       1.14678       1.24755       1.25169       1.27381
  34  12 3044.4400    4.4103  1.0028 12.6219  0.0000  0.0163   0.0623   0.0421    0.0975   0.0000   440.7874      0.206224       18.6212      -2.81921      -2.64023      -4.14457      0.794476       1.10861       1.16196       1.29629       1.31101       1.24964
  34  13 3202.8285    4.2400  1.2957 12.7293  0.0000  0.0193   0.0563   0.0526    0.0906   0.0000   440.0743      0.112607       12.9309      0.520495       1.03720      -4.07918      0.890719       1.22632       1.31939       1.45325       1.47646       1.46045
  34  14 3359.2534    3.6913  1.9110 12.3681  0.0000  0.0242   0.0404   0.0660    0.0681   0.0000   440.7760      0.816342       9.96376      0.193392    -0.0162840      -3.48613       1.10990       1.55519       1.65235       1.77020       1.82496       1.79445
  34  15 3514.3940    2.8495  2.9849 12.1143  0.0000  0.0323   0.0265   0.0894    0.0405   0.0000   437.4155     -0.956092       14.6767      -2.79904       2.06808      0.735088       1.47994       2.03515       2.23797       2.32996       2.39680       2.35126
  34  16 3668.6514    2.3727  4.5013 11.4289  0.0000  0.0402   0.0182   0.1100    0.0346   0.0000   441.1272       4.49173       9.51185      0.761055     -0.261424      -2.84344       1.83017       2.41640       2.77110       2.88819       2.96484       2.87311
  34  17 3821.8218    1.9218  6.3819 11.1520  0.0000  0.0536   0.0141   0.1482    0.0292   0.0000   439.0620       9.83577       6.26225      -3.54123       4.13963      -6.13402       2.41310       3.27967       3.64046       3.83135       3.92788       3.87708
  34  18 3974.3512    1.5269  8.2989 10.9164  0.0000  0.0695   0.0114   0.1962    0.0259   0.0000   440.8835       11.3873       17.6898      -11.5310      -3.04195      -6.11099       3.15233       4.20863       4.78615       5.00259       5.14882       5.03239
  34  19 4126.2342    1.2462 10.2992 10.7376 -0.0008  0.0906   0.0097   0.2529    0.0249   0.0000   429.9952      -2.04100       14.1879       2.75085      -7.79906      -15.9552       4.07079       5.40606       6.03150       6.50625       6.61081       6.52159
  34  20 4277.7151    1.0261 13.0921 10.6007  0.0017  0.1244   0.0078   0.3345    0.0227   0.0000   432.3279       5.98016       9.84973      0.452638      -16.7921      -9.12286       5.46890       7.42697       8.28017       8.86152       9.02785       8.96356
  34  21 4428.3565    0.8373 16.0147 10.4322  0.0009  0.1655   0.0066   0.4220    0.0197   0.0000   446.0392       11.6236       5.11158      -27.8182       23.6782       33.8246       7.20462       9.81237       10.7883       11.8230       11.8488       11.8303
  35   3 1456.6239    0.1515  0.1146  9.1663  0.0000  0.0071   0.0070   0.0179    0.0199   0.0000   441.0931     -0.203564       20.5278   -0.00400359      -3.04038     0.0634497      0.369604      0.499815      0.527220      0.566709      0.576422      0.640019
  35   4 1665.9267    0.2937  0.2584  9.2670  0.0000  0.0093   0.0081   0.0216    0.0251   0.0000   439.7075     -0.300111       21.1564      -1.13311      -3.37859      0.755730      0.438716      0.577859      0.673834      0.742298      0.755320      0.699737
  35   5 1858.4490    0.4898  0.4632  9.4375 -0.0002  0.0122   0.0102   0.0298    0.0360   0.0000   440.7259      -1.29115       20.4422     -0.360440      -3.99619      0.479305      0.524775      0.749880      0.755544      0.835678      0.846634      0.862265
  35   6 2044.8071    0.7381  0.7471  9.5552  0.0000  0.0150   0.0121   0.0367    0.0575   0.0000   439.9964      0.850982       21.1187      -1.89122      -3.49749       1.60686      0.682602      0.921456      0.981575       1.09443       1.19020       1.14639
  35   7 2226.4011    1.1191  0.9867 10.0207  0.0000  0.0167   0.0160   0.0445    0.0743   0.0000   441.9915     -0.932036       19.8296       1.69445      -5.08630      -1.54776      0.742772       1.02388       1.08968       1.17317       1.19402       1.24189
  35   8 2401.3200    1.6405  1.2028 10.3880  0.0000  0.0182   0.0217   0.0493    0.1091   0.0000   442.1749      0.373675       18.1546      0.822375      -1.90145     -0.211570      0.823904       1.11899       1.22234       1.36586       1.37929       1.36083
  35   9 2571.8417    2.2727  1.1931 11.1456  0.0000  0.0186   0.0305   0.0475    0.1073   0.0000   440.2672      0.237625       15.7908      0.418451      -4.06775     0.0757094      0.813842       1.12925       1.18718       1.29741       1.37607       1.32277
  35  10 2740.5095    3.0207  1.0873 11.6943  0.0000  0.0173   0.0410   0.0443    0.1044   0.0000   439.8323      0.674648       18.9320      -1.90584     -0.849592      -3.69561      0.769936       1.07390       1.09891       1.23935       1.28816       1.29108
  35  11 2906.8121    3.8908  1.0240 12.1250  0.0000  0.0160   0.0534   0.0424    0.1158   0.0000   439.6228      0.824116       19.1002      -2.14211      0.495745      -3.20777      0.751145      0.994049       1.03673       1.17551       1.16906       1.15470
  35  12 3069.5759    4.4729  1.0503 12.7782 -0.0001  0.0168   0.0618   0.0439    0.0922   0.0000   440.2735      0.617968       17.0035      -4.28659      -1.78865      -2.73881      0.764020       1.01869       1.08666       1.18214       1.24695       1.23656
  35  13 3229.1321    4.1969  1.4320 12.5549  0.0000  0.0197   0.0510   0.0556    0.0813   0.0000   441.1821       4.49662       11.7968      -2.07316     -0.731560      -3.36910      0.877763       1.20415       1.29375       1.41325       1.42427       1.37379
  35  14 3386.6463    3.5705  2.0925 12.2164  0.0000  0.0251   0.0369   0.0664    0.0606   0.0000   440.6849      -1.74339       12.8493     -0.579937      -1.48011      0.305780       1.09172       1.53043       1.63436       1.76562       1.83533       1.83533
  35  15 3542.7048    2.7462  3.2646 11.9310 -0.0000  0.0338   0.0242   0.0923    0.0391   0.0000   441.5375      0.332280       16.0988      -2.57061       2.74060     -0.269384       1.44132       2.01259       2.14771       2.33420       2.39793       2.35740
  35  16 3697.8017    2.2848  4.7752 11.3182 -0.0002  0.0412   0.0173   0.1164    0.0343   0.0000   437.1334      -6.68702       17.6933       3.19255      -5.48486      -7.89133       1.83595       2.48589       2.77681       2.89971       3.07338       3.04261
  35  17 3851.7321    1.8072  6.6286 11.0698 -0.0000  0.0556   0.0132   0.1529    0.0282   0.0000   435.7405      -4.01513       17.3760      -8.30423      -3.50534      -6.76018       2.40883       3.31519       3.68009       3.86345       4.00928       4.00274
  35  18 4005.0196    1.4822  8.9805 10.8514  0.0000  0.0749   0.0108   0.2090    0.0253   0.0000   435.0406    -0.0928594       19.6771      -10.1328      -4.99806      -7.67725       3.24458       4.35611       4.90998       5.18263       5.32968       5.28653
  35  19 4157.4590    1.2377 11.6417 10.6317 -0.0014  0.0974   0.0085   0.2739    0.0240   0.0000   434.3770      -1.24297       16.5890       7.10606      -11.7508      -3.50008       4.27290       5.65761       6.43229       6.84638       6.97137       6.92923
  35  20 4309.2874    0.9858 14.0999 10.5227  0.0017  0.1324   0.0071   0.3533    0.0213   0.0000   446.2236      -5.98743       11.5593      -15.1889       4.39136       19.0576       5.66732       7.49680       8.65726       9.05368       9.19873       9.20292
  35  21 4460.6842    0.7689 16.1577 10.3886  0.0000  0.1733   0.0063   0.4440    0.0188   0.0000   443.4817       11.5715       9.37784      -2.36165      -10.7357       5.24099       7.46553       9.99912       11.4070       11.9982       12.3719       12.1538
  36   2 1235.6662    0.0828  0.0608  9.2092  0.0000  0.0092   0.0062   0.0143    0.0182   0.0000   441.4527     -0.380796       20.3293     -0.192501      -2.92123      0.409385      0.385725      0.546081      0.604541      0.613567      0.631739      0.649695
  36   3 1471.8320    0.1620  0.1394  9.2194  0.0000  0.0076   0.0066   0.0185    0.0202   0.0000   440.7210     -0.847011       20.1673      0.522147      -3.05626      0.107010      0.341376      0.416063      0.529841      0.481412      0.553521      0.583576
  36   4 1681.8980    0.3091  0.2959  9.3193 -0.0004  0.0095   0.0081   0.0250    0.0257   0.0000   441.1252     0.0903820       21.6586     -0.695956      -2.23342     -0.600591      0.421837      0.583622      0.636743      0.731694      0.746417      0.754626
  36   5 1875.4068    0.5089  0.5493  9.4447  0.0000  0.0128   0.0098   0.0341    0.0372   0.0000   440.4097     -0.577548       20.5982     0.0311272      -3.15222     -0.589380      0.537840      0.733066      0.785043      0.843324      0.883460      0.904150
  36   6 2063.1092    0.7823  0.7218  9.7001 -0.0001  0.0143   0.0127   0.0357    0.0545   0.0000   440.8447     -0.867254       20.4214      -1.57818      -2.86204      0.159318      0.612797      0.848411      0.897059      0.988163       1.02292      0.990805
  36   7 2245.4859    1.1817  0.9993  9.9838 -0.0000  0.0168   0.0165   0.0431    0.0839   0.0000   439.9458     -0.880529       20.9604     0.0720600      -3.66658      -1.06788      0.696367      0.973964       1.05313       1.17045       1.16700       1.16848
  36   8 2421.1109    1.6790  1.1296 10.7252 -0.0001  0.0177   0.0226   0.0474    0.0871   0.0000   440.1252     -0.408303       18.4476      -1.86193     -0.589921       1.00375      0.757032       1.07350       1.09512       1.27678       1.23196       1.22149
  36   9 2592.7201    2.4164  1.1547 11.2758  0.0000  0.0174   0.0318   0.0473    0.0992   0.0000   440.4718       1.70573       22.8814      -2.19790      -3.56189     -0.274931      0.769657       1.05549       1.11081       1.23638       1.26059       1.23895
  36  10 2762.6797    3.1398  1.0865 11.9379  0.0000  0.0171   0.0420   0.0432    0.0943   0.0000   441.6818      -1.85145       19.0277      0.774306      -3.05499      -1.91536      0.769641      0.989427       1.09840       1.19917       1.26014       1.23807
  36  11 2930.2714    4.0402  1.1067 12.0451  0.0000  0.0167   0.0523   0.0433    0.1240   0.0000   441.8937    0.00247281       18.0857       1.57959      -3.54603      -3.73120      0.725766       1.02451       1.08220       1.22164       1.17422       1.22279
  36  12 3094.2959    4.4238  1.0954 12.9158 -0.0000  0.0173   0.0612   0.0464    0.0898   0.0000   440.4887      -1.66156       17.3271      -1.49409      -2.95008      -2.65283      0.760392       1.04100       1.08424       1.20789       1.29402       1.30542
  36  13 3255.0736    4.1712  1.5067 12.6377 -0.0002  0.0208   0.0499   0.0550    0.0740   0.0000   440.9869      0.686262       14.4850      -3.02199     -0.203380      -1.01535      0.886744       1.23227       1.30439       1.43743       1.50094       1.47436
  36  14 3413.6757    3.4731  2.2707 12.1738  0.0000  0.0256   0.0330   0.0679    0.0508   0.0000   439.3513     -0.143753       13.2554      -5.59611     -0.721126     -0.902489       1.09280       1.50968       1.61343       1.72594       1.81634       1.75702
  36  15 3570.7294    2.7014  3.5823 11.7981  0.0000  0.0339   0.0223   0.0941    0.0376   0.0000   440.0675     0.0204910       15.4084      -6.53701      -3.01915      -4.76335       1.47058       2.00369       2.20936       2.34718       2.48592       2.41670
  36  16 3726.5796    2.1933  5.1802 11.2915  0.0000  0.0435   0.0158   0.1191    0.0311   0.0000   436.9238     -0.288177       16.3081      -4.80510     -0.177642      -7.61361       1.86114       2.51203       2.78503       2.94814       3.09500       3.02959
  36  17 3881.3345    1.7577  7.0954 11.0560  0.0000  0.0570   0.0125   0.1628    0.0268   0.0000   438.2790       3.66604       26.2607      -8.23332      -4.56053      -4.43804       2.43298       3.32487       3.67594       3.96144       4.15351       4.10300
  36  18 4035.2593    1.4330  9.4083 10.8985  0.0000  0.0777   0.0106   0.2211    0.0244   0.0000   439.7502     -0.446034       11.4922      -11.6438     -0.343874      -12.8977       3.34404       4.45688       4.97982       5.36894       5.54633       5.45514
  36  19 4188.5037    1.1664 11.9029 10.6340 -0.0001  0.1041   0.0080   0.2841    0.0233   0.0000   444.6332       7.74958       13.9125       6.39542       4.40772      -1.06000       4.37996       5.98822       6.66367       7.05983       7.27787       7.21450
  36  20 4340.9491    0.8920 13.5470 10.5432 -0.0021  0.1363   0.0069   0.3595    0.0209   0.0000   443.0394      -1.18985       2.73261       10.5223      -2.91987      -12.7092       5.73477       7.70096       8.69175       9.27581       9.57720       9.48643
  37   2 1249.1922    0.0849  0.0546  9.1946  0.0000  0.0083   0.0069   0.0137    0.0179   0.0000   441.4821     -0.401198       20.6795     -0.285294      -2.45618     -0.119094      0.364399      0.491493      0.510347      0.576285      0.591863      0.556639
  37   3 1486.8061    0.1776  0.1359  9.1444  0.0000  0.0067   0.0069   0.0162    0.0200   0.0000   441.0408     -0.400304       20.3487     -0.162420      -2.45552      0.192369      0.294643      0.398106      0.455532      0.469933      0.442027      0.454405
  37   4 1697.5917    0.3271  0.2967  9.2792  0.0000  0.0095   0.0081   0.0223    0.0261   0.0000   441.4333     0.0929224       20.7121      0.259831      -2.52590     -0.801985      0.397260      0.534860      0.597709      0.654397      0.682454      0.686910
  37   5 1892.2178    0.5506  0.5259  9.4734  0.0000  0.0123   0.0104   0.0308    0.0396   0.0000   440.8537      -2.11938       19.5492     -0.185385      -4.16079     0.0403137      0.522232      0.710726      0.787467      0.867584      0.897101      0.928812
  37   6 2081.1183    0.8397  0.7575  9.6099  0.0000  0.0143   0.0129   0.0355    0.0603   0.0000   440.5835      0.180911       20.7110      -2.24178      -3.49496       1.69133      0.582664      0.823693      0.893916      0.934991      0.997682      0.949368
  37   7 2264.3279    1.2646  0.9976 10.1399  0.0000  0.0165   0.0178   0.0423    0.0841   0.0000   439.6325     -0.315016       20.8841      0.786680      -4.38394    -0.0106869      0.698082      0.964387       1.00166       1.14089       1.20297       1.17480
  37   8 2440.6642    1.7895  1.3064 10.4727  0.0000  0.0190   0.0224   0.0494    0.1076   0.0000   439.5808      -1.43489       17.7666     0.0136655      -2.43135     0.0704438      0.779478       1.09713       1.13251       1.26509       1.31303       1.27364
  37   9 2613.3190    2.4269  1.1513 11.4677  0.0000  0.0176   0.0321   0.0478    0.0910   0.0000   440.4606      -1.04447       19.0683       2.02267      -1.61072      -3.49544      0.740871       1.03709       1.09582       1.20636       1.26448       1.21371
  37  10 2784.5241    3.2935  1.0643 11.9753  0.0000  0.0162   0.0440   0.0426    0.0961   0.0000   442.2385    -0.0828287       19.1752      -1.02898      -1.14337     -0.762346      0.722020      0.968381       1.03480       1.16718       1.17200       1.17121
  37  11 2953.2836    4.2368  1.0468 12.1722  0.0000  0.0158   0.0558   0.0414    0.1215   0.0000   440.3709      0.148277       16.3750       1.01358       1.01076      -1.20502      0.667412      0.937135      0.956421       1.06295       1.09306       1.08837
  37  12 3118.4866    4.5834  1.2202 12.4224  0.0001  0.0175   0.0577   0.0462    0.1183   0.0000   439.0815       2.02893       16.4353      0.536801      -2.21781      -2.36115      0.757959       1.04253       1.09487       1.21709       1.28408       1.27039
  37  13 3280.6196    4.1839  1.6147 12.2933  0.0002  0.0209   0.0459   0.0531    0.0819   0.0000   441.7228      0.303590       15.2714      -1.78789       1.42899      -2.70897      0.886618       1.21802       1.28407       1.40859       1.51535       1.47306
  37  14 3440.3496    3.3869  2.4069 12.0912  0.0000  0.0260   0.0315   0.0709    0.0513   0.0000   440.2751     0.0481004       12.3205      -1.89329       1.86727      -5.67959       1.06508       1.46169       1.60599       1.73098       1.78525       1.73151
  37  15 3598.3708    2.5990  3.8012 11.6755  0.0000  0.0353   0.0207   0.0944    0.0369   0.0000   441.0756       3.04893       13.0775     -0.930793      -2.40345      -2.72856       1.47413       2.05451       2.21000       2.40407       2.51612       2.49037
  37  16 3755.0232    2.0755  5.5359 11.2834  0.0000  0.0457   0.0147   0.1269    0.0284   0.0000   439.6842       2.19702       17.3684      -4.81729     -0.527113      -2.17204       1.91963       2.58289       2.87994       3.07780       3.21643       3.14271
  37  17 3910.6893    1.6841  7.6799 11.0027  0.0000  0.0603   0.0117   0.1712    0.0257   0.0000   441.2837      0.517326       17.9623      -8.42974       3.38317     -0.118888       2.58014       3.41520       3.93230       4.10503       4.26763       4.19592
  37  18 4065.2789    1.3628  9.6852 10.8661 -0.0007  0.0819   0.0100   0.2298    0.0242   0.0000   431.4406     -0.118430       19.0086      -11.6872      -2.69717     0.0784104       3.38389       4.64892       5.06810       5.49962       5.73104       5.57695
  37  20 4372.2139    0.9015 15.2501 10.4919  0.0010  0.1470   0.0066   0.3769    0.0197   0.0000   426.6727      -3.52015       22.2982       11.3197      -25.2597      -5.29521       5.94680       7.97973       9.08047       9.68398       9.80110       9.83067
  38   3 1501.5483    0.1701  0.1718  9.2454  0.0000  0.0083   0.0063   0.0201    0.0200   0.0000   441.2206     -0.612237       20.5766     -0.287593      -3.06665       1.30755      0.343136      0.423569      0.475385      0.540132      0.528657      0.517385
  38   4 1713.0256    0.3405  0.3050  9.3275  0.0000  0.0099   0.0082   0.0218    0.0264   0.0000   440.8113      0.704776       20.3989      0.213670      -2.62434   -0.00214562      0.435460      0.594257      0.634023      0.690564      0.729669      0.747293
  38   5 1908.7852    0.5666  0.5390  9.4607  0.0004  0.0119   0.0104   0.0301    0.0401   0.0000   440.6654      -1.32180       20.4792    -0.0528346      -3.79279      -1.22415      0.511902      0.653817      0.732796      0.788983      0.819333      0.834944
  38   6 2098.9315    0.8679  0.7661  9.8702  0.0000  0.0143   0.0135   0.0358    0.0554   0.0000   441.1907      0.331581       21.0860      -1.10128      -1.11149     -0.749064      0.616137      0.820690      0.875646      0.991263      0.997287      0.955118
  38   7 2282.9224    1.2720  1.0989 10.1247 -0.0000  0.0167   0.0170   0.0456    0.0854   0.0000   439.3544     -0.736423       20.6208      -1.32718      -2.51610       2.83693      0.689453      0.901249      0.985213       1.09650       1.13987       1.08783
  38   8 2459.9749    1.8705  1.2326 10.5165 -0.0001  0.0181   0.0228   0.0463    0.1054   0.0000   440.9026      -1.60111       18.9696     -0.620579      -2.53942     -0.380600      0.706293       1.03014       1.07274       1.16767       1.23122       1.23577
  38   9 2633.6891    2.5140  1.1208 11.6120  0.0000  0.0168   0.0335   0.0464    0.0889   0.0000   439.6406       1.02805       22.4377    -0.0610851      -2.49321      -1.79969      0.723434      0.971214       1.04074       1.12952       1.19483       1.19259
  38  10 2806.0525    3.4881  1.0860 11.9363  0.0000  0.0161   0.0449   0.0424    0.1043   0.0000   440.6118      0.245656       21.5056      0.320643      -2.53888      -3.14313      0.661869      0.903726      0.947849       1.07222       1.07233       1.06444
  38  11 2975.8978    4.1935  1.1223 12.4564 -0.0000  0.0166   0.0546   0.0441    0.1036   0.0000   441.5690      0.737360       18.3351     -0.226379     -0.183149      -2.71289      0.695928      0.963196       1.00822       1.10947       1.14955       1.13851
  38  12 3142.3378    4.5365  1.2203 12.4274  0.0000  0.0179   0.0555   0.0446    0.1135   0.0000   440.5435       1.05921       15.4233      -2.99912      -1.99251      -5.67313      0.721664       1.03781       1.07547       1.16832       1.20414       1.24011
  38  13 3305.6538    4.0401  1.7008 12.4011  0.0000  0.0211   0.0435   0.0565    0.0730   0.0000   439.6323      0.759783       17.4339       1.32499       1.31228      -2.49027      0.888617       1.21262       1.28634       1.44073       1.51355       1.50843
  38  14 3466.6535    3.1828  2.7408 12.0575 -0.0001  0.0275   0.0278   0.0763    0.0447   0.0000   442.2359       1.90053       13.8536     -0.193791       5.40859      -5.48523       1.16132       1.53374       1.73048       1.80489       1.91769       1.90655
  38  15 3625.7112    2.4826  4.4028 11.5635  0.0000  0.0377   0.0183   0.1035    0.0330   0.0000   438.1291       2.23215       17.2401      -1.19435      -5.02219      -1.74817       1.53698       2.07045       2.30159       2.48764       2.58412       2.54123
  38  16 3783.2699    2.0486  6.3188 11.1204  0.0000  0.0484   0.0134   0.1347    0.0281   0.0000   441.2116      0.653635       14.2839      -7.79360       1.24178      -8.96730       1.98505       2.64923       2.98054       3.13014       3.35951       3.34135
  38  17 3939.7000    1.6318  8.0667 10.9625  0.0000  0.0636   0.0110   0.1771    0.0252   0.0000   441.0856      -1.45097       18.5408       2.74220       5.27423      -5.59588       2.56803       3.46400       3.91911       4.13295       4.27225       4.29496
  38  18 4094.9032    1.3251 10.5594 10.8362  0.0000  0.0894   0.0091   0.2417    0.0233   0.0000   440.6679      -8.82824       11.4070      -8.41488     -0.720704       7.16298       3.58474       4.87977       5.52438       5.83815       6.17553       6.10961
  39   3 1516.0428    0.1903  0.1468  9.1985  0.0000  0.0071   0.0068   0.0158    0.0201   0.0000   441.1321      0.577295       20.4250     -0.507875      -1.85070      0.319339      0.298215      0.381300      0.430094      0.469110      0.498762      0.518422
  39   4 1728.2419    0.3527  0.3663  9.3035  0.0000  0.0113   0.0079   0.0247    0.0277   0.0000   441.6917     -0.185395       21.2240     -0.962528      -2.09431      0.471557      0.419184      0.603307      0.646877      0.710557      0.681384      0.697369
  39   5 1925.1926    0.5974  0.5632  9.5373  0.0000  0.0126   0.0106   0.0303    0.0408   0.0000   440.7095    -0.0534116       20.8992     -0.593072      -2.41277     -0.502526      0.526776      0.723786      0.789476      0.846509      0.831505      0.830966
  39   6 2116.5559    0.8874  0.8543  9.7535 -0.0000  0.0154   0.0130   0.0385    0.0618   0.0000   443.2284     -0.969064       19.9170     -0.857140      -1.22040     -0.609034      0.597850      0.855479      0.900054      0.999364       1.01502       1.00879
  39   7 2301.2104    1.3192  1.1333 10.2272  0.0000  0.0175   0.0174   0.0465    0.0825   0.0000   440.3048     -0.674592       19.2687      -1.47104      -3.79833      0.259570      0.654894      0.946013      0.962074       1.13709       1.11067       1.11590
  39   8 2479.0766    1.9377  1.1926 10.8967  0.0000  0.0171   0.0251   0.0480    0.0970   0.0000   441.4655    -0.0678521       21.8812      -1.49562      -2.64847      -1.55768      0.717267      0.970555       1.05131       1.14520       1.20669       1.21517
  39   9 2653.8494    2.7096  1.1240 11.5406  0.0000  0.0171   0.0351   0.0428    0.1024   0.0000   442.6824      -1.21946       20.0521      -3.01094      -2.17072      -2.10980      0.687920      0.961235       1.01766       1.13868       1.17949       1.14808
  39  10 2827.2657    3.5141  1.1046 12.0535  0.0000  0.0160   0.0449   0.0435    0.0961   0.0000   440.1432       1.27237       17.7342     -0.772581      -3.19871      -1.86325      0.664137      0.911144      0.968157       1.07097       1.10395       1.07852
  39  11 2998.1317    4.2864  1.0619 12.5659  0.0000  0.0160   0.0557   0.0413    0.0939   0.0000   440.5101      0.719655       18.9816      -2.85853      -2.00215      -1.90118      0.639457      0.902953      0.954021       1.08678       1.05876       1.06713
  39  12 3165.7057    4.4885  1.2570 12.6468  0.0026  0.0176   0.0551   0.0466    0.0902   0.0000   440.5153       1.10456       17.5905     -0.759863      -1.43901      -2.32100      0.715150      0.967202       1.03468       1.11564       1.18719       1.13719
  39  13 3330.3745    3.8315  1.9706 12.1828  0.0000  0.0225   0.0373   0.0594    0.0638   0.0000   441.0834       1.57207       14.1412      0.739852    -0.0228987      -7.16180      0.913352       1.26149       1.34666       1.49837       1.59075       1.58005
  39  14 3492.5967    3.0478  2.9385 12.0037  0.0000  0.0288   0.0256   0.0796    0.0406   0.0000   439.2151      0.918746       16.1720     -0.749299       3.01304      -4.49171       1.13279       1.52911       1.68777       1.84593       1.92695       1.87430
  39  15 3652.6738    2.4250  4.6692 11.3760  0.0000  0.0382   0.0168   0.1044    0.0330   0.0000   438.2015       2.01855       14.3308      -2.48074      -2.24934       6.03697       1.50719       2.04848       2.27201       2.46994       2.54460       2.54580
  39  16 3811.1006    1.9179  6.2697 11.1671  0.0000  0.0502   0.0130   0.1375    0.0270   0.0000   437.9080      -1.63672       16.8607       1.10366      -10.0690      -1.88602       1.96487       2.73438       2.99572       3.24630       3.30716       3.30430
  39  17 3968.3267    1.5779  8.8247 10.9253  0.0002  0.0692   0.0104   0.1927    0.0244   0.0000   438.4492       2.76949       21.5515      -9.76980      -4.48861      -11.3640       2.73486       3.69750       4.17661       4.38005       4.61707       4.59891
  39  18 4124.4971    1.2805 11.1911 10.7586  0.0003  0.0933   0.0082   0.2530    0.0224   0.0000   430.7389       2.03158       14.6186      -1.79595       1.69563      -6.95323       3.60661       4.90796       5.55764       5.92182       6.05117       6.11380
  39  19 4279.6347    1.0070 13.4376 10.5966 -0.0031  0.1247   0.0066   0.3231    0.0200   0.0000   439.6503      -2.37256       18.7705      -3.50275      -16.7127       2.12828       4.76241       6.46984       7.40482       7.83002       8.03533       8.08561
  40   2 1288.7301    0.0942  0.1039  9.1598  0.0000  0.0083   0.0056   0.0235    0.0179   0.0000   440.6674      0.216918       20.6337      0.339341      -3.77404      0.657197      0.353120      0.449589      0.499487      0.518392      0.596345      0.632413
  40   3 1530.3160    0.2159  0.1514  9.2057  0.0000  0.0064   0.0075   0.0169    0.0203   0.0000   442.2304     -0.750444       20.5706      0.104897      -3.34427     -0.766769      0.278859      0.351566      0.392865      0.452018      0.492450      0.535331
  40   4 1743.2441    0.3694  0.3574  9.2770  0.0000  0.0096   0.0082   0.0254    0.0278   0.0000   441.4065      -1.31698       20.6350       1.25625      -3.37479     -0.851631      0.379142      0.524009      0.579514      0.593310      0.671520      0.667264
  40   5 1941.3814    0.6177  0.6253  9.4979 -0.0000  0.0129   0.0103   0.0325    0.0432   0.0000   441.5442     -0.429003       19.8556     -0.905247      -2.60106      -2.05988      0.488939      0.658339      0.769441      0.793383      0.830992      0.856242
  40   6 2133.9489    0.9148  0.8412  9.8908 -0.0007  0.0146   0.0133   0.0386    0.0584   0.0000   441.7209    -0.0598026       19.1610       1.29902      -2.60357     -0.160269      0.567109      0.801978      0.844591      0.962547      0.983191       1.00612
  40   7 2319.2773    1.3995  1.1338 10.3535 -0.0001  0.0168   0.0183   0.0466    0.0837   0.0000   441.1515      0.394943       21.1312     -0.345917      -2.65354      -1.27667      0.661250      0.917170      0.979423       1.09910       1.14106       1.15194
  40   8 2497.8595    2.0049  1.2681 10.9655 -0.0000  0.0179   0.0246   0.0478    0.0826   0.0000   440.7846      0.176923       21.2696      0.414251      -3.14954      -3.32895      0.691428      0.954914      0.996008       1.11688       1.20592       1.19901
  40   9 2673.7814    2.7645  1.2480 11.1827  0.0000  0.0172   0.0328   0.0447    0.1195   0.0000   439.8987      0.451910       18.5536      -1.40860      -1.57000      -1.96071      0.669245      0.918845       1.01530       1.08127       1.14668       1.13458
  40  10 2848.2348    3.6920  1.0844 12.1411  0.0000  0.0158   0.0474   0.0420    0.0969   0.0000   440.0923      0.912297       21.0712     -0.683925      -2.47110      -2.93181      0.630504      0.874490      0.904412       1.06112       1.07517       1.03905
  40  11 3020.0436    4.4234  1.0473 12.6798  0.0000  0.0157   0.0577   0.0415    0.0916   0.0000   440.2976     0.0110066       16.5186     -0.224838      -1.41315      -2.77785      0.608988      0.844040      0.866044      0.988047      0.988813      0.971054
  40  12 3188.6965    4.5387  1.4111 12.4727 -0.0000  0.0180   0.0515   0.0489    0.0898   0.0000   440.9866       2.17007       17.4395      -1.43948    -0.0232337      -2.44237      0.732443      0.989196       1.06317       1.18467       1.26591       1.25660
  40  13 3354.6404    3.8368  1.9137 12.3304  0.0000  0.0221   0.0387   0.0596    0.0630   0.0000   438.5914     -0.390241       18.4893      0.426237      -2.10304      -3.69850      0.861416       1.19829       1.24809       1.39391       1.48944       1.45379
  40  14 3518.1035    2.9162  3.0937 11.9444  0.0000  0.0298   0.0241   0.0817    0.0388   0.0000   441.9850      0.394090       16.3538      -1.36854     -0.598003     -0.501931       1.14120       1.58491       1.69301       1.84753       1.90059       1.88451
  40  15 3679.3555    2.3179  4.9810 11.3942  0.0000  0.0403   0.0160   0.1111    0.0302   0.0000   439.0552       1.22464       18.9115      -7.19021      -4.58589       1.72373       1.56052       2.13719       2.39562       2.55699       2.69457       2.68014
  40  16 3838.6534    1.8654  6.9382 11.1451  0.0004  0.0531   0.0123   0.1493    0.0252   0.0000   439.2863      0.414132       17.6030      -2.57169      0.207282       1.25270       2.04788       2.77850       3.07526       3.25707       3.47346       3.40444
  40  17 3996.6017    1.4722  8.9459 10.9378 -0.0005  0.0728   0.0099   0.2034    0.0234   0.0000   435.5420     -0.698913       16.3801     -0.296791      -10.7540      -9.26274       2.71164       3.71130       4.16963       4.47756       4.59967       4.57032
  40  18 4153.6813    1.2344 11.9091 10.7032  0.0000  0.1002   0.0075   0.2671    0.0216   0.0000   428.5464      -7.52693       23.3741       7.72597       2.14043      -4.61004       3.74592       5.17054       5.81321       6.17271       6.39349       6.39096
  40  19 4309.3936    0.9991 14.3757 10.5304  0.0018  0.1291   0.0063   0.3314    0.0195   0.0000   436.1417      -1.70043       14.6037      -12.9829       1.18088      -6.44378       4.93492       6.65249       7.39779       8.00425       8.28733       8.36737
  41   2 1301.5644    0.1003  0.0689  9.1427  0.0000  0.0079   0.0060   0.0126    0.0173   0.0000   441.7380     -0.441390       20.7164      0.484621      -3.56407     -0.234023      0.375622      0.421425      0.518333      0.549843      0.513917      0.514386
  41   3 1544.3512    0.2104  0.1890  9.1702  0.0000  0.0087   0.0066   0.0179    0.0208   0.0000   441.3728     -0.393750       20.7336     -0.270184      -3.54175     -0.450858      0.361540      0.532871      0.600135      0.672288      0.667120      0.689339
  41   4 1758.0406    0.3953  0.3679  9.2704  0.0002  0.0100   0.0083   0.0231    0.0287   0.0000   441.2124     -0.949176       19.4443     -0.526517      -2.69868      0.221049      0.396941      0.518974      0.594844      0.624764      0.666075      0.661278
  41   5 1957.4540    0.6391  0.6415  9.5026  0.0000  0.0132   0.0104   0.0312    0.0440   0.0000   440.9863     -0.600186       21.2065      0.496164      -3.90974      0.842764      0.491375      0.672441      0.764304      0.826631      0.848562      0.869876
  41   6 2151.0971    0.9646  0.9201  9.7602  0.0000  0.0150   0.0132   0.0388    0.0652   0.0000   440.3858     0.0497070       20.3864      0.604248      -2.40349      -1.23089      0.569901      0.798685      0.861335      0.900458      0.966634      0.939400
  41   7 2337.1679    1.4861  1.1742 10.2713  0.0000  0.0168   0.0186   0.0454    0.0936   0.0000   441.5292     -0.143478       21.1171     -0.862532      -2.41677     -0.553545      0.641537      0.877276      0.932445       1.03189       1.07462       1.05997
  41   8 2516.5034    2.0578  1.3818 10.6602  0.0000  0.0185   0.0234   0.0485    0.0947   0.0000   440.9624      0.686076       20.7695       1.59651      -3.15324      -1.26042      0.679847      0.959588       1.00330       1.14051       1.18489       1.16347
  41   9 2693.4744    2.8959  1.3010 11.1050  0.0000  0.0171   0.0334   0.0462    0.1222   0.0000   441.5139     -0.537416       18.9035      -2.92203      -2.12863      -1.00853      0.625109      0.902665      0.914862       1.06614       1.08609       1.10569
  41  10 2868.9667    3.6976  1.0794 12.2734 -0.0000  0.0163   0.0471   0.0407    0.0894   0.0000   441.4803     -0.382019       19.8100       1.13558      -1.58630      -2.20212      0.622333      0.872802      0.909179       1.01699       1.05374       1.05568
  41  11 3041.6324    4.5583  1.1678 12.3264  0.0003  0.0161   0.0557   0.0423    0.1194   0.0000   440.3104      0.501753       19.5254     -0.549822      -3.03781      -2.88182      0.641771      0.861682      0.902549       1.00006       1.01624       1.03811
  41  12 3211.3309    4.5052  1.4173 12.4631  0.0000  0.0184   0.0504   0.0483    0.0876   0.0000   440.0177      -1.68444       19.0355       1.14651     -0.972975      -3.28958      0.694137      0.990210       1.04625       1.15140       1.19685       1.19779
  41  13 3378.5139    3.7668  2.1276 12.0819  0.0000  0.0224   0.0351   0.0620    0.0612   0.0000   442.1165       1.44903       15.2321       1.50462       3.89521      -4.55308      0.874415       1.21439       1.31096       1.44148       1.51626       1.54440
  41  14 3543.2148    2.9065  3.5662 11.6681 -0.0000  0.0311   0.0216   0.0854    0.0382   0.0000   437.5806     -0.895933       14.2502     -0.656300       2.08065      -4.00447       1.16166       1.62362       1.75084       1.88715       2.00509       1.95844
  41  15 3705.5306    2.2609  5.1947 11.2863  0.0000  0.0414   0.0150   0.1120    0.0292   0.0000   443.4052       6.16364       12.1924      -6.94251      -2.77779       2.65585       1.52941       2.13591       2.34528       2.52434       2.63275       2.60800
  41  16 3865.8573    1.8071  7.2258 11.0743  0.0000  0.0555   0.0118   0.1539    0.0253   0.0000   438.9395      -2.38003       18.9261     -0.971385      -5.35279       4.14139       2.07441       2.81303       3.13908       3.40874       3.53625       3.57735
  41  17 4024.6591    1.4751  9.8305 10.8657  0.0007  0.0782   0.0093   0.2140    0.0230   0.0000   443.3616       1.78539       15.1702      0.772159      -5.25274      -5.93354       2.88129       3.97797       4.37950       4.74487       4.99088       4.96988
  41  18 4182.4287    1.1561 12.0154 10.6904  0.0000  0.1044   0.0071   0.2749    0.0207   0.0000   437.0401       6.48216       28.7517    0.00712712      -2.09357      -10.3384       3.84050       5.29481       5.80713       6.38608       6.55960       6.64170
  42   2 1314.2248    0.0928  0.1042  9.1598  0.0000  0.0084   0.0054   0.0228    0.0174   0.0000   441.5159     -0.640297       21.3032      0.591853      -2.91550      0.364379      0.299427      0.409386      0.478479      0.521423      0.482522      0.616661
  42   3 1558.1988    0.2118  0.1868  9.1925  0.0000  0.0073   0.0065   0.0176    0.0200   0.0000   442.1030     -0.199388       20.5236     -0.137869      -3.37307     -0.134866      0.310232      0.409020      0.462273      0.439015      0.492831      0.540317
  42   4 1772.5965    0.4106  0.4544  9.2814  0.0000  0.0119   0.0079   0.0262    0.0305   0.0000   441.8008     -0.301524       21.5688     -0.237976      -3.20876      0.138672      0.428166      0.608274      0.620528      0.663899      0.708836      0.738883
  42   5 1973.3342    0.6809  0.6618  9.4490  0.0000  0.0124   0.0107   0.0323    0.0481   0.0000   440.8667     -0.713071       20.3022     -0.385729      -2.38194      -1.51494      0.466157      0.634445      0.680039      0.769898      0.803486      0.793083
  42   6 2168.0730    1.0479  0.9014  9.6780  0.0000  0.0144   0.0140   0.0362    0.0738   0.0000   440.9603      0.398840       21.0956      -1.07737      -2.51333      0.939595      0.521842      0.746101      0.786007      0.866297      0.934056      0.944116
  42   7 2354.8042    1.5230  1.1118 10.4968  0.0000  0.0160   0.0195   0.0442    0.0836   0.0000   442.5326     -0.925122       18.2590     -0.653572      -1.09543     0.0169096      0.628631      0.842898      0.894797       1.02512       1.04017       1.06865
  42   8 2535.0252    2.1498  1.2302 11.0196  0.0000  0.0172   0.0260   0.0457    0.0909   0.0000   440.4896    -0.0164585       19.8856     -0.563867      -3.28431      0.229748      0.632669      0.900164      0.931726       1.05105       1.08152       1.12523
  42   9 2713.0309    2.9266  1.2417 11.3145  0.0000  0.0165   0.0343   0.0445    0.1155   0.0000   440.4773       1.29215       21.7216     -0.470116      -2.35583      0.859347      0.610113      0.832537      0.883892      0.982028       1.06063       1.06650
  42  10 2889.4056    3.8615  1.0545 12.4445  0.0000  0.0153   0.0491   0.0410    0.0843   0.0000   439.8447     -0.206393       20.6031     -0.675433      -1.25306      -2.31184      0.564446      0.778608      0.852321      0.917180      0.972552      0.975816
  42  11 3062.9693    4.5424  1.1893 12.5135  0.0001  0.0167   0.0554   0.0433    0.1106   0.0000   440.6522       1.03045       20.5428     -0.378950      -2.15030      -2.63704      0.629251      0.880624      0.901993       1.00383       1.06610       1.08201
  42  12 3233.6409    4.4214  1.4122 12.7729  0.0000  0.0187   0.0505   0.0496    0.0742   0.0000   442.0510      0.881195       19.0831      -3.04995      -1.23100      -2.54193      0.683013      0.964236       1.00014       1.11362       1.13912       1.16184
  42  13 3402.0109    3.6443  2.3199 12.1541  0.0000  0.0232   0.0322   0.0649    0.0510   0.0000   440.5958     -0.384466       16.3467      -2.16123       1.43138      -4.51755      0.875996       1.17648       1.28337       1.40812       1.50242       1.47053
  42  14 3567.9850    2.7676  3.9012 11.6309  0.0000  0.0329   0.0196   0.0890    0.0342   0.0000   439.6199      0.912726       15.6789       1.46047    -0.0495002      -6.97985       1.19676       1.65685       1.80191       1.97368       2.04453       2.01030
  42  15 3731.5069    2.2223  5.6958 11.1930  0.0000  0.0434   0.0140   0.1183    0.0289   0.0000   438.1649       4.88386       12.6130      -2.60222      -3.73266      -5.24764       1.55376       2.15952       2.40688       2.53823       2.72028       2.68535
  42  16 3892.7438    1.7385  7.8380 11.0656  0.0002  0.0601   0.0112   0.1655    0.0247   0.0000   437.3539       6.72693       19.3585       3.62916       1.14476      -6.24838       2.19119       2.98522       3.38422       3.61423       3.73369       3.75492
  42  17 4052.5313    1.4069 10.3579 10.8271 -0.0000  0.0826   0.0083   0.2273    0.0227   0.0000   440.9740       4.15846       10.2145      -5.94315      -7.19787      -15.9624       2.98186       4.09278       4.50699       4.94933       5.07903       5.09445
  42  18 4210.8587    1.1424 12.4991 10.6864  0.0000  0.1066   0.0069   0.2826    0.0202   0.0000   431.3924       3.05650       7.76002      -11.4651      -14.6628      -7.85461       3.85543       5.30907       5.96701       6.42136       6.61491       6.67896
  43   2 1326.7307    0.1094  0.0870  9.1286  0.0000  0.0070   0.0057   0.0157    0.0172   0.0000   441.3111     -0.355343       21.3604      0.179570      -2.85716      0.507439      0.267367      0.367157      0.427540      0.446709      0.472881      0.507305
  43   3 1571.7956    0.2409  0.1880  9.2100  0.0000  0.0071   0.0071   0.0166    0.0205   0.0000   441.2413     -0.683448       21.6429     -0.288133      -3.66260      0.276166      0.287095      0.381744      0.455533      0.471679      0.493171      0.467606
  43   4 1787.0216    0.4230  0.4573  9.3150  0.0000  0.0114   0.0081   0.0272    0.0305   0.0000   441.9899     -0.754817       20.2863      0.164375      -4.52124     -0.307746      0.415589      0.567137      0.653315      0.692018      0.725111      0.726783
  43   5 1989.0133    0.6829  0.7258  9.6189  0.0000  0.0134   0.0104   0.0349    0.0459   0.0000   441.0312     -0.188302       20.5537      0.249156      -3.14149     -0.750340      0.497270      0.661234      0.742004      0.815583      0.863779      0.855248
  43   6 2184.8183    1.0354  0.9970  9.9460  0.0000  0.0156   0.0140   0.0417    0.0708   0.0000   440.8335     -0.402221       18.3191       1.23381      -2.28201     -0.175525      0.559725      0.777321      0.823270      0.923554      0.966349      0.977893
  43   7 2372.1997    1.6087  1.1838 10.4671  0.0000  0.0167   0.0197   0.0450    0.0928   0.0000   440.8594      0.948174       20.6736     -0.518100      -2.61306      -1.60907      0.599088      0.822568      0.893753      0.997970       1.03830       1.00839
  43   8 2553.3102    2.3162  1.2868 10.7488  0.0000  0.0164   0.0262   0.0457    0.1092   0.0000   441.5650       1.74318       21.8055     -0.134697      -2.47692      -1.12571      0.603534      0.826322      0.885498      0.977426       1.03647       1.01766
  43   9 2732.3995    3.0903  1.1727 11.7374  0.0002  0.0160   0.0373   0.0443    0.1030   0.0000   441.1137     -0.571832       19.5238      -1.44349      -3.31546      -2.03277      0.579559      0.781858      0.846319      0.941924       1.00681       1.01044
  43  10 2909.6290    4.0428  1.1341 12.2384  0.0000  0.0154   0.0482   0.0421    0.1023   0.0000   440.6235      0.552522       19.2866      -1.22803      -1.73863      -1.94406      0.579447      0.783657      0.849199      0.926436      0.972497      0.979722
  43  11 3083.9882    4.6169  1.2315 12.4796  0.0000  0.0162   0.0538   0.0438    0.1046   0.0000   440.9813      -1.06631       18.6308      -1.58509      -3.47169     -0.903396      0.603464      0.832068      0.868953       1.01462       1.05120       1.02639
  43  12 3255.6609    4.4231  1.5876 12.2984  0.0000  0.0186   0.0457   0.0505    0.0858   0.0000   441.2588       2.32264       17.8926      -1.85984     -0.175471      -1.74746      0.684353      0.938623       1.01891       1.12473       1.20865       1.14369
  43  13 3425.1635    3.4521  2.5421 12.1375  0.0000  0.0247   0.0295   0.0690    0.0464   0.0000   443.3391      0.787103       14.3610      -2.06430       2.65151      -3.61791      0.885542       1.20745       1.31578       1.46030       1.52162       1.54525
  43  14 3592.4045    2.7112  4.0989 11.5476  0.0000  0.0335   0.0187   0.0914    0.0350   0.0000   441.5527      -1.41881       18.4988      -3.31319      -2.41979      -5.26570       1.21046       1.68340       1.82787       2.00557       2.15032       2.11743
  43  15 3757.0255    2.1470  6.0651 11.2199  0.0000  0.0458   0.0134   0.1254    0.0269   0.0000   439.5476     -0.952827       17.0146     -0.184353      -5.54722      -2.54874       1.59387       2.23038       2.43413       2.66541       2.79457       2.72098
  43  16 3919.5021    1.6764  8.2780 11.0392  0.0000  0.0640   0.0106   0.1765    0.0246   0.0000   438.0309       7.09425       19.2670      -7.15792      -7.44119      -1.69053       2.28347       3.08041       3.47461       3.77036       3.92365       3.91236
  43  17 4080.0802    1.3738 11.2036 10.7936 -0.0011  0.0897   0.0077   0.2368    0.0221   0.0000   434.9717       5.66405       20.6372      -3.32992      -3.74281      -3.52168       3.15474       4.31875       4.86132       5.17169       5.39792       5.49332
  44   2 1339.0810    0.1152  0.1012  9.1420  0.0000  0.0093   0.0057   0.0176    0.0171   0.0000   441.2933    -0.0377057       21.3503     -0.389388      -3.75183      0.386794      0.376692      0.518439      0.757891      0.683440      0.766227      0.736374
  44   3 1585.2187    0.2325  0.2016  9.1857  0.0000  0.0077   0.0066   0.0169    0.0203   0.0000   441.2905     -0.325543       20.7706      0.134671      -4.44565     -0.680162      0.271517      0.379702      0.422088      0.468097      0.446818      0.448795
  44   4 1801.2260    0.4596  0.4510  9.2985  0.0000  0.0108   0.0086   0.0259    0.0318   0.0000   441.5468      0.660010       20.1305     -0.698222      -3.40705      -1.03127      0.367435      0.510952      0.561960      0.605316      0.616166      0.644246
  44   5 2004.6003    0.7196  0.7172  9.5024  0.0000  0.0129   0.0108   0.0339    0.0488   0.0000   441.3645      0.839824       21.4085      -1.41690      -4.54081     -0.493011      0.465512      0.662296      0.684560      0.769472      0.790467      0.787743
  44   6 2201.4578    1.0743  0.9967  9.9709  0.0000  0.0156   0.0141   0.0410    0.0682   0.0000   440.9934      -1.41481       21.5768     -0.344486      -1.92773       1.29635      0.544745      0.786541      0.827203      0.915536      0.991295      0.986125
  44   7 2389.4126    1.6620  1.2689 10.2137  0.0000  0.0168   0.0190   0.0446    0.0989   0.0000   440.3551      0.318015       21.4612      -1.48872      -2.65350      0.131449      0.589772      0.826274      0.874212      0.982187       1.05922       1.04006
  44   8 2571.4203    2.2851  1.2797 11.1034  0.0000  0.0174   0.0265   0.0454    0.0899   0.0000   440.9702       1.66988       18.5899      0.304136      -1.04685      -2.63927      0.609331      0.874359      0.920433       1.02306       1.10039       1.08368
  44   9 2751.5580    3.1745  1.1283 11.8287  0.0000  0.0161   0.0383   0.0422    0.0941   0.0000   440.8818      0.746186       20.6111      -1.10868      -3.17130      -3.18954      0.545576      0.811251      0.804263      0.941062      0.988106      0.979320
  44  10 2929.6317    4.1313  1.1913 12.1276 -0.0002  0.0157   0.0485   0.0439    0.1168   0.0000   441.3569     -0.194827       20.5307     -0.349907      -1.71270      -1.67930      0.553761      0.767369      0.814933      0.916431      0.945326      0.981374
  44  11 3104.7835    4.7095  1.1976 12.4878  0.0000  0.0159   0.0550   0.0430    0.1122   0.0000   441.6196       2.29992       18.4744      0.734980     -0.778633      -5.24341      0.563406      0.760302      0.812491      0.902393      0.956655      0.942876
  44  12 3277.3870    4.2376  1.7151 12.2247 -0.0000  0.0192   0.0416   0.0522    0.0741   0.0000   442.5366      0.743546       19.2196     -0.908745      -1.22198      -5.63909      0.680126      0.924894       1.02491       1.12059       1.16822       1.14900
  44  13 3447.8976    3.3386  2.8502 12.0508  0.0000  0.0264   0.0267   0.0725    0.0417   0.0000   441.7112      0.258965       15.0960      -3.32095       2.46472      -4.77829      0.924234       1.26763       1.37441       1.53000       1.54738       1.56680
  44  14 3616.3756    2.6216  4.4240 11.4828  0.0000  0.0353   0.0174   0.0957    0.0326   0.0000   440.9951     -0.520706       21.2604      -3.72120      -1.29572      -4.41111       1.21594       1.68467       1.84048       2.01097       2.09665       2.06414
  44  15 3782.2809    2.0400  6.3387 11.1838 -0.0004  0.0478   0.0127   0.1306    0.0264   0.0000   441.2778      0.327046       20.3024      0.144496      -1.66738      -1.72959       1.69181       2.28768       2.54589       2.74494       2.89639       2.88079
  44  16 3945.6787    1.6619  9.0185 10.9622  0.0004  0.0676   0.0097   0.1863    0.0240   0.0000   430.9637       3.91737       25.3642      -2.44126      -13.8801      -3.17411       2.31916       3.18480       3.59445       3.80122       4.03256       4.01284
  44  17 4107.2747    1.3363 11.6343 10.7560 -0.0000  0.0916   0.0072   0.2462    0.0213   0.0000   442.3965       6.94891       12.8584      -9.64565      -16.2405       9.58848       3.12828       4.25154       4.78104       5.18687       5.37352       5.42659
  45   1 1062.0030    0.0538  0.0323  9.2605  0.0000  0.0103   0.0063   0.0115    0.0158   0.0000   439.7518     -0.269780       21.7717      0.166972      -4.22636     -0.174357      0.408849      0.544050      0.658831      0.700436      0.625380      0.693082
  45   2 1351.2680    0.1138  0.0874  9.1624  0.0000  0.0071   0.0056   0.0136    0.0168   0.0000   441.3242     -0.921498       21.8986    -0.0272227      -3.75504     -0.864417      0.233555      0.312986      0.363693      0.383158      0.439699      0.445516
  45   3 1598.3948    0.2594  0.2299  9.2139  0.0000  0.0079   0.0068   0.0186    0.0210   0.0000   441.8741      0.518640       21.1458     -0.632122      -3.90831      0.633257      0.310483      0.426076      0.462548      0.519235      0.549057      0.536245
  45   4 1815.3097    0.4627  0.4995  9.3253  0.0000  0.0113   0.0082   0.0273    0.0330   0.0000   441.4588     -0.405524       21.4175      0.278896      -3.63172     -0.124544      0.389628      0.516451      0.593736      0.625446      0.661974      0.662497
  45   5 2020.0020    0.7446  0.7472  9.5547  0.0000  0.0128   0.0108   0.0331    0.0508   0.0000   441.0531      0.381097       20.9527      -1.13091      -1.53561      0.950105      0.460681      0.619447      0.681014      0.744940      0.784776      0.800731
  45   6 2217.7692    1.1604  1.0394  9.9185  0.0000  0.0156   0.0148   0.0398    0.0806   0.0000   442.2291      0.765080       20.3642     -0.142082      -2.22977      -1.67810      0.535479      0.755309      0.795061      0.904993      0.943962      0.964251
  45   7 2406.4347    1.6959  1.3130 10.4818  0.0000  0.0171   0.0195   0.0468    0.0835   0.0000   441.6204       1.16577       19.8787      0.349642      -2.63327      -1.44869      0.588405      0.835734      0.879849      0.987860       1.04798       1.05066
  45   8 2589.4087    2.3987  1.2504 11.2808  0.0000  0.0170   0.0284   0.0438    0.0913   0.0000   441.4592      0.358647       21.0877       1.02160      -1.85201      -2.75892      0.585423      0.829147      0.852989      0.979615       1.04406       1.02179
  45   9 2770.5260    3.3101  1.1661 11.8570  0.0000  0.0154   0.0396   0.0429    0.1012   0.0000   440.6914     -0.650391       21.0622     -0.488680      -3.31427      -2.99536      0.541506      0.739193      0.784878      0.880218      0.920258      0.905395
  45  10 2949.4266    4.2296  1.1420 12.2460 -0.0000  0.0151   0.0500   0.0413    0.1120   0.0000   440.8804     -0.192451       19.6932    -0.0652999      -3.18590     -0.733171      0.538562      0.742529      0.798793      0.874077      0.970865      0.939367
  45  11 3125.3634    4.6695  1.3289 12.3820  0.0000  0.0169   0.0511   0.0438    0.1005   0.0000   441.4065      0.442007       20.4234     -0.785602      -2.66336      -3.65195      0.592651      0.827017      0.860351      0.982696      0.995803       1.03948
  45  12 3298.8363    4.1466  1.8877 12.1295  0.0000  0.0201   0.0385   0.0545    0.0707   0.0000   442.8866     -0.843156       17.8470     -0.151820       1.91764      -2.97695      0.686020      0.971512       1.02770       1.13407       1.18841       1.19518
  45  13 3470.4517    3.2872  2.9760 11.9196  0.0000  0.0261   0.0248   0.0729    0.0414   0.0000   443.3171       4.14076       16.6837      -1.32024       3.54107      -2.45705      0.907710       1.24098       1.37053       1.49615       1.57809       1.58019
  45  14 3639.8739    2.5577  4.9176 11.3779 -0.0000  0.0374   0.0159   0.1003    0.0309   0.0000   444.1828       1.32536       16.2565      -1.92354       1.32748      -2.21024       1.25884       1.77756       1.93368       2.12232       2.22083       2.18827
  45  15 3807.0861    2.0350  7.1431 11.1221  0.0002  0.0520   0.0119   0.1410    0.0264   0.0000   440.7332       2.63448       21.1881      -2.54316      -5.18746      -7.10370       1.77396       2.43879       2.70281       2.97041       3.05550       3.07672
  45  16 3971.6396    1.6220  9.3578 10.8996 -0.0006  0.0710   0.0089   0.1908    0.0245   0.0000   436.4206       5.05506       22.0837      -4.81304      -13.9843      -10.1318       2.44300       3.34887       3.75036       4.04991       4.23596       4.26922
  45  17 4134.0109    1.2886 12.2886 10.7512  0.0000  0.0987   0.0067   0.2621    0.0204   0.0000   442.0226       1.20535       17.0924       7.31942      -17.2710      -11.0915       3.31751       4.50118       5.08486       5.52843       5.76580       5.73761
  46   2 1363.3032    0.1185  0.1045  9.1296  0.0000  0.0068   0.0054   0.0159    0.0168   0.0000   441.9758      0.286752       20.9759     -0.135082      -3.69435     -0.356317      0.230488      0.289243      0.353717      0.367391      0.431715      0.420761
  46   3 1611.4117    0.2598  0.2887  9.1881  0.0000  0.0092   0.0064   0.0221    0.0218   0.0000   441.5288    -0.0461169       21.4286     -0.139902      -2.85427     -0.682038      0.328396      0.420895      0.457862      0.503953      0.563250      0.560678
  46   4 1829.1960    0.4729  0.4749  9.3730  0.0000  0.0104   0.0085   0.0262    0.0319   0.0000   442.0143      0.190460       21.0514      -1.24174      -3.50971     -0.911708      0.368530      0.477398      0.537819      0.627214      0.647398      0.667003
  46   5 2035.2282    0.7767  0.7648  9.5840  0.0000  0.0129   0.0110   0.0344    0.0511   0.0000   441.2248   -0.00354043       20.3923      -2.64194      -2.89908      -1.93660      0.434576      0.607246      0.669557      0.724342      0.758048      0.769207
  46   6 2233.9276    1.2032  1.0696  9.8447 -0.0000  0.0151   0.0146   0.0395    0.0838   0.0000   441.8547     -0.578701       20.1497      0.125650      -1.99636      0.923963      0.521555      0.689275      0.759119      0.821308      0.884254      0.858959
  46   7 2423.2962    1.7717  1.2652 10.4669  0.0000  0.0168   0.0201   0.0438    0.0916   0.0000   441.8229     -0.982545       18.9381      -1.33662      -1.49615     -0.457337      0.551375      0.773436      0.810450      0.915358      0.966338      0.964395
  46   8 2607.2217    2.5532  1.2889 11.0916  0.0000  0.0167   0.0286   0.0439    0.1031   0.0000   440.7584      0.556449       21.8017      -2.59161      -3.44498      -2.25088      0.554167      0.796705      0.821831      0.924465      0.957046      0.963920
  46   9 2789.3638    3.3830  1.1982 11.6555  0.0000  0.0154   0.0387   0.0426    0.1161   0.0000   441.4699     0.0685506       20.0886      -1.45385      -1.25526      -1.31214      0.529590      0.749425      0.790947      0.918664      0.964156      0.965061
  46  10 2969.0358    4.3382  1.1535 12.2515  0.0000  0.0153   0.0502   0.0394    0.1124   0.0000   441.2593      0.104690       19.8925     -0.299544      -1.67404      -2.86450      0.536139      0.733001      0.785008      0.888356      0.918481      0.933476
  46  11 3145.6893    4.5527  1.3440 12.6007  0.0000  0.0175   0.0501   0.0449    0.0865   0.0000   442.5857       1.65728       19.9405      -1.46283      -3.86678      -3.62814      0.569832      0.832782      0.855553      0.980454       1.00803       1.01348
  46  12 3320.0676    4.0917  1.9318 12.1592 -0.0000  0.0201   0.0372   0.0549    0.0669   0.0000   441.0432       1.79238       18.8956      -4.17324      -1.56095      -2.86212      0.677667      0.943505       1.02168       1.15975       1.19254       1.17679
  46  13 3492.6943    3.1844  3.2446 11.8253  0.0000  0.0274   0.0227   0.0751    0.0379   0.0000   440.6767      0.319309       15.4960     -0.254845       2.13161      -7.48292      0.932293       1.27261       1.40200       1.50953       1.60291       1.60272
  46  14 3663.2380    2.4710  5.1316 11.3858  0.0000  0.0387   0.0152   0.1063    0.0294   0.0000   441.2945     -0.583477       18.6661      -2.69575      -8.50606      -7.11596       1.25317       1.78969       1.91961       2.14108       2.21492       2.21826
  46  15 3831.5107    1.9515  7.5238 11.1201  0.0000  0.0556   0.0113   0.1518    0.0260   0.0000   442.1533       2.72738       22.6188       5.87464      -4.46025      -4.42848       1.82922       2.52588       2.81952       3.12247       3.24410       3.25904
  46  16 3996.9280    1.6040 10.3011 10.8571  0.0011  0.0777   0.0081   0.2043    0.0233   0.0000   432.7486      -1.47981       18.7887      0.879571      -16.4564      -6.45471       2.54016       3.51921       3.85608       4.30030       4.41915       4.49712
  47   2 1375.1924    0.1173  0.1006  9.1502  0.0000  0.0073   0.0054   0.0143    0.0168   0.0000   441.6774     -0.619409       21.0849     0.0346426      -3.52928     -0.189253      0.283622      0.350919      0.392770      0.390913      0.442247      0.449655
  47   3 1624.2400    0.2688  0.2660  9.2154  0.0000  0.0084   0.0066   0.0205    0.0213   0.0000   441.8638      0.112866       21.2456      0.284158      -3.06946     -0.112179      0.303007      0.381601      0.406090      0.440563      0.481135      0.469496
  47   4 1842.9240    0.4931  0.4968  9.3870 -0.0002  0.0113   0.0085   0.0258    0.0327   0.0000   441.6338     -0.132061       21.6743       1.21564      -3.53133      0.938760      0.384349      0.533206      0.579784      0.638576      0.663553      0.657719
  47   5 2050.2863    0.8064  0.8053  9.6533  0.0000  0.0132   0.0111   0.0346    0.0520   0.0000   442.1231      0.493657       20.0543      -1.16282      -1.73824     -0.700480      0.458778      0.627022      0.676187      0.745311      0.777478      0.760723
  47   6 2249.9426    1.2218  1.0883 10.1174 -0.0000  0.0157   0.0150   0.0404    0.0746   0.0000   441.1486     -0.320113       21.5617     0.0104637      -3.44882      0.390463      0.527502      0.744853      0.775015      0.890235      0.911716      0.909163
  47   7 2439.9406    1.8329  1.3350 10.6163  0.0000  0.0168   0.0204   0.0470    0.0848   0.0000   442.0333       1.76811       19.7485      -1.63777      -1.43519      -1.02550      0.550202      0.773327      0.838636      0.915030      0.969677      0.978705
  47   8 2624.9003    2.5861  1.2910 11.2382  0.0004  0.0163   0.0286   0.0442    0.0938   0.0000   441.3030       1.27569       21.0605     -0.173978      -1.64903   -0.00118551      0.545944      0.739499      0.776765      0.896450      0.923778      0.937404
  47   9 2807.9706    3.5177  1.1976 11.8333  0.0000  0.0156   0.0400   0.0414    0.1087   0.0000   440.5391      0.641460       20.7946     -0.900155      -3.10522      -2.95974      0.520521      0.724720      0.767170      0.880913      0.907247      0.923715
  47  10 2988.4361    4.3138  1.1605 12.4455 -0.0000  0.0154   0.0502   0.0414    0.0983   0.0000   441.1348     -0.113331       20.4636      -2.75334      -1.92629      -3.68341      0.515221      0.729089      0.765561      0.847588      0.861746      0.887481
  47  11 3165.8648    4.6176  1.4224 12.4143  0.0000  0.0169   0.0487   0.0466    0.0882   0.0000   440.9537    -0.0289277       21.3151      -1.24253      -3.96231      -3.97097      0.540475      0.789390      0.817932      0.925295      0.976465      0.966322
  47  12 3341.0697    3.9191  2.0615 12.2015  0.0000  0.0211   0.0346   0.0564    0.0589   0.0000   441.3903       1.34484       17.3423      -3.48072     0.0608491      0.903474      0.691394      0.966794       1.02480       1.17236       1.22388       1.20579
  47  13 3514.5889    3.0345  3.5441 11.8322  0.0000  0.0298   0.0211   0.0791    0.0348   0.0000   441.7128      0.846346       20.8936      -1.18463      -1.18300      -3.40490      0.957790       1.35847       1.45869       1.60334       1.69877       1.69730
  47  14 3686.1778    2.4006  5.4557 11.3391  0.0001  0.0408   0.0145   0.1098    0.0290   0.0000   441.2477       1.59983       17.5287      -6.26866      -1.73344       2.12245       1.27855       1.83389       1.95405       2.16552       2.24583       2.24385
  47  15 3855.5672    1.8940  7.9385 11.1011  0.0004  0.0588   0.0106   0.1583    0.0257   0.0000   438.3634     -0.452007       26.7866    -0.0165980      -1.86526      -6.27952       1.89744       2.61141       2.92876       3.16485       3.30129       3.32945
  47  16 4022.2302    1.5077 10.5534 10.8776 -0.0014  0.0810   0.0075   0.2154    0.0224   0.0000   429.9947       5.56603       16.0846      -5.46484      -14.3368      -12.4422       2.57319       3.59337       3.93340       4.32395       4.50004       4.54754
  48   2 1386.9205    0.1402  0.1233  9.0948  0.0000  0.0065   0.0054   0.0152    0.0171   0.0000   441.8032     -0.136804       21.1161      0.347345      -4.09260    -0.0880791      0.221869      0.268161      0.312676      0.340723      0.356466      0.390480
  48   3 1636.8917    0.2876  0.2365  9.2289  0.0000  0.0077   0.0070   0.0170    0.0208   0.0000   441.4733     -0.621303       21.2704     -0.302406      -3.69345     -0.643779      0.243798      0.318603      0.379727      0.385089      0.412315      0.406378
  48   4 1856.4998    0.5139  0.5369  9.3704  0.0000  0.0111   0.0086   0.0271    0.0342   0.0000   441.7449     -0.451624       21.4289       1.06710      -3.09331     -0.493310      0.373204      0.496993      0.547813      0.595440      0.606625      0.634433
  48   5 2065.2474    0.8214  0.7998  9.6831  0.0000  0.0131   0.0112   0.0333    0.0519   0.0000   441.5056      0.926446       21.7424      0.190993      -4.05904     -0.411116      0.426747      0.567260      0.663491      0.722886      0.782576      0.786185
  48   6 2265.7233    1.2740  1.1136 10.2122  0.0000  0.0160   0.0155   0.0404    0.0744   0.0000   440.9939      -1.29079       21.1409      0.248680      -3.10180      -1.16725      0.503866      0.722529      0.749940      0.851859      0.866152      0.901160
  48   7 2456.4668    1.8834  1.3891 10.5751  0.0000  0.0173   0.0203   0.0459    0.0855   0.0000   440.8999     -0.255256       20.4453      -1.05847      -2.69461      -1.21765      0.545722      0.762660      0.804581      0.898190      0.922795      0.941927
  48   8 2642.4123    2.6439  1.3378 11.1696  0.0000  0.0167   0.0282   0.0436    0.0957   0.0000   441.4959     0.0562686       20.0563      -1.59862      -2.64123      -1.38212      0.524679      0.733987      0.803493      0.868771      0.918821      0.922741
  48   9 2826.4330    3.6541  1.2000 11.9566  0.0000  0.0154   0.0420   0.0412    0.1064   0.0000   441.4553     -0.302788       20.6774      -2.52205      -1.62041     -0.214875      0.515011      0.720455      0.767476      0.876054      0.908990      0.903907
  48  10 3007.7011    4.3796  1.2183 12.3735 -0.0000  0.0154   0.0490   0.0421    0.0990   0.0000   442.1503     -0.642238       20.9186      0.198727      -3.18727      -3.16715      0.501080      0.698255      0.719780      0.839367      0.855692      0.866026
  48  11 3185.8478    4.6278  1.4409 12.3715 -0.0000  0.0172   0.0480   0.0448    0.0933   0.0000   442.5800     -0.721359       19.6019      -1.40714      -1.70951      -3.59486      0.542523      0.773743      0.795573      0.917737      0.942001      0.945502
  48  12 3361.8307    3.8300  2.1949 12.1812  0.0000  0.0218   0.0326   0.0579    0.0552   0.0000   441.1570      0.716036       19.7382      -1.98904       1.40285      -1.16355      0.693322      0.965550       1.04371       1.14577       1.23111       1.20184
  48  13 3536.3235    2.9752  3.6695 11.7793 -0.0000  0.0306   0.0204   0.0802    0.0348   0.0000   441.6532      -2.33356       18.2601      -1.85652      -3.54579      -5.07916      0.946951       1.34612       1.47020       1.60381       1.68598       1.70675
  48  14 3708.8790    2.3138  5.5355 11.3260 -0.0002  0.0414   0.0139   0.1117    0.0282   0.0000   440.4655      0.399924       20.1480     -0.790109      -6.71956      -5.56910       1.29653       1.83477       1.98794       2.19654       2.27690       2.30460
  48  15 3879.2222    1.8291  8.2763 11.0767 -0.0005  0.0619   0.0099   0.1666    0.0253   0.0000   438.3288       3.78747       21.3049    -0.0594807      -3.48108      -4.62478       1.95736       2.74146       2.97734       3.29733       3.47466       3.51596
  48  16 4047.1847    1.5209 11.4022 10.7874  0.0005  0.0867   0.0072   0.2224    0.0223   0.0000   436.5336      -2.54510       19.6536      -7.25122      -12.0105       4.17846       2.68226       3.78330       4.21496       4.57724       4.81376       4.88505
  49   2 1398.5135    0.1392  0.1163  9.1303  0.0000  0.0078   0.0056   0.0154    0.0169   0.0000   442.0380     0.0721453       21.1653     0.0610381      -2.89536     0.0211359      0.302047      0.351743      0.485900      0.446679      0.451197      0.533125
  49   3 1649.3397    0.3004  0.2852  9.1993  0.0003  0.0083   0.0068   0.0198    0.0221   0.0000   442.4820     -0.448566       20.4218       1.41835      -3.05670     -0.902339      0.277271      0.382729      0.389770      0.432884      0.484099      0.488848
  49   4 1869.9585    0.5432  0.5843  9.3956  0.0000  0.0119   0.0086   0.0279    0.0358   0.0000   441.2692     -0.458970       21.5874     -0.107974      -2.57881     -0.829551      0.375087      0.520880      0.557221      0.601558      0.653524      0.674149
  49   5 2080.0049    0.8466  0.8659  9.6496  0.0000  0.0135   0.0110   0.0357    0.0570   0.0000   442.7803     0.0694641       20.0618      0.224289      -3.23964      -1.13541      0.427671      0.584705      0.640425      0.698258      0.737061      0.753929
  49   6 2281.2944    1.3060  1.2356 10.0053  0.0000  0.0162   0.0148   0.0429    0.0853   0.0000   441.9639    0.00609716       20.0717     -0.661928     -0.866928      0.509232      0.534302      0.737280      0.786850      0.897559      0.956753      0.959107
  49   7 2472.7640    2.0022  1.3307 10.7164  0.0000  0.0163   0.0217   0.0440    0.0866   0.0000   442.2503      0.716360       20.1345      0.948544      -2.17280      -1.73179      0.536046      0.742294      0.780363      0.894697      0.955350      0.936515
  49   8 2659.7743    2.7324  1.2235 11.6026  0.0000  0.0158   0.0312   0.0427    0.0843   0.0000   441.6678     -0.590628       19.9246     -0.165910      -3.67739      -1.00663      0.517573      0.733443      0.768704      0.863328      0.897161      0.934186
  49   9 2844.8079    3.7028  1.2433 11.7449  0.0000  0.0152   0.0400   0.0412    0.1181   0.0000   441.9042     -0.469172       20.6496     -0.434512     -0.878664      -2.63017      0.499106      0.673407      0.744619      0.832092      0.866181      0.870405
  49  10 3026.7404    4.5647  1.1959 12.5128 -0.0046  0.0154   0.0509   0.0409    0.0981   0.0000   442.6365     -0.152826       20.4495     -0.743436      -1.85703     -0.497092      0.481624      0.685863      0.710641      0.818821      0.824575      0.837573
  49  11 3205.6431    4.5511  1.4945 12.5039 -0.0000  0.0179   0.0462   0.0446    0.0804   0.0000   440.0596       1.31055       21.5330      -2.00501      -4.22337      -1.94709      0.549967      0.776688      0.809862      0.937107      0.939306      0.959202
  49  12 3382.4598    3.6878  2.4546 12.1232  0.0000  0.0228   0.0294   0.0623    0.0499   0.0000   442.6502      0.989938       18.2422      -2.40985       2.44087      -2.08191      0.713418      0.988893       1.05882       1.16590       1.24319       1.24029
  49  13 3557.7970    2.9185  4.1478 11.5565  0.0000  0.0317   0.0183   0.0847    0.0343   0.0000   442.1767       1.09289       16.6615     -0.157848      -1.39556      -5.36952      0.977589       1.37853       1.51290       1.64937       1.72933       1.74436
  49  14 3731.2601    2.2620  6.3329 11.2885  0.0002  0.0459   0.0129   0.1240    0.0274   0.0000   441.9212      0.941759       20.1431      -4.13738      -1.26022      -8.36003       1.38827       1.94972       2.15162       2.38846       2.46502       2.52897
  49  15 3902.5570    1.8348  8.7026 11.0294  0.0000  0.0644   0.0094   0.1713    0.0257   0.0000   437.3949       3.88334       25.3027      -2.30618      -3.13034      0.474704       1.94742       2.75654       3.00139       3.32626       3.46926       3.51028
  49  16 4071.7789    1.4354 11.6843 10.7597  0.0000  0.0913   0.0068   0.2333    0.0223   0.0000   438.7890       2.34912       23.5740       5.25906      -10.6684       1.03497       2.75111       3.90235       4.27920       4.68710       4.84556       4.99084
  50   1 1110.7755    0.0618  0.0365  9.2263  0.0000  0.0168   0.0067   0.0181    0.0151   0.0000   439.7977      0.798011       21.7771    -0.0133313      -4.33745      0.804819      0.427967      0.395496      0.465013      0.670350      0.739785      0.451149
  50   2 1409.9700    0.1473  0.1356  9.1041 -0.0001  0.0067   0.0054   0.0164    0.0169   0.0000   441.8485     -0.529560       21.1993     0.0736522      -3.46863     0.0547472      0.201688      0.297751      0.330288      0.347232      0.376250      0.379119
  50   3 1661.5918    0.3140  0.3075  9.1838  0.0000  0.0086   0.0067   0.0202    0.0227   0.0000   441.5960     -0.338040       21.2959    -0.0212520      -3.41927     0.0827743      0.283366      0.387494      0.447702      0.472763      0.479591      0.489435
  50   4 1883.2678    0.5485  0.6029  9.3925  0.0000  0.0118   0.0084   0.0290    0.0364   0.0000   441.4460     -0.228318       20.9594     -0.496474      -3.60273     -0.466648      0.366305      0.499466      0.558930      0.591169      0.607737      0.641674
  50   5 2094.6652    0.8771  0.9725  9.6366  0.0000  0.0147   0.0110   0.0376    0.0620   0.0000   442.0325     -0.981868       19.9508      0.331829      -2.39617     -0.461807      0.437757      0.600983      0.681990      0.719798      0.757303      0.762648
  50   6 2296.7269    1.3745  1.1960 10.1135 -0.0030  0.0161   0.0155   0.0415    0.0815   0.0000   442.2845       1.54731       20.3306      0.379534      -1.81584     -0.655340      0.497283      0.709340      0.739811      0.827378      0.869763      0.900175
  50   7 2489.0110    2.0038  1.3333 10.8336 -0.0000  0.0166   0.0217   0.0446    0.0809   0.0000   442.0814      0.204082       19.5950     -0.949296      -2.18076     0.0815259      0.507342      0.726407      0.776343      0.864253      0.888948      0.903307
  50   8 2676.9963    2.8333  1.3046 11.4734  0.0000  0.0161   0.0313   0.0435    0.0955   0.0000   442.5313     -0.763337       20.0229     -0.404382      -2.65487      -1.20828      0.503738      0.701080      0.739284      0.846305      0.897189      0.908216
  50   9 2862.9575    3.7942  1.2056 12.0310  0.0043  0.0153   0.0421   0.0406    0.0961   0.0000   441.7540     -0.875183       22.3067     -0.477040      -4.20851      -1.41563      0.471982      0.660338      0.698672      0.782871      0.821103      0.830731
  50  10 3045.6370    4.5619  1.2588 12.4948  0.0010  0.0157   0.0496   0.0419    0.0940   0.0000   440.8897     0.0962835       20.7076      -2.02909      -1.95964      -3.16142      0.460912      0.669750      0.680580      0.800476      0.811288      0.825888
  50  11 3225.2183    4.5307  1.5565 12.3493  0.0001  0.0175   0.0439   0.0463    0.0798   0.0000   441.8101      0.723127       19.4522      -2.40637      -2.21879      -2.56372      0.538132      0.748589      0.799745      0.898631      0.941883      0.965005
  50  12 3402.9106    3.6814  2.5682 12.0336 -0.0000  0.0231   0.0279   0.0620    0.0474   0.0000   441.2272       1.49058       19.1870      -3.29225     -0.973804      -3.93805      0.695662      0.994698       1.05937       1.18298       1.23536       1.25486
  50  13 3579.0512    2.8179  4.2694 11.5283  0.0000  0.0332   0.0176   0.0863    0.0340   0.0000   443.4442      0.373564       19.2211      -4.05477      0.289133      -4.94840      0.991681       1.42810       1.52983       1.70442       1.76080       1.79611
  50  14 3753.4408    2.1934  6.4434 11.2661  0.0000  0.0471   0.0124   0.1273    0.0276   0.0000   441.3139      -1.65693       20.6896      0.467548      -8.88676      -8.27651       1.41009       1.99403       2.16350       2.41248       2.51671       2.53728
  50  15 3925.6156    1.7971  9.6145 10.9148 -0.0007  0.0693   0.0082   0.1843    0.0252   0.0000   444.6058     -0.510156       22.1991      0.254750       1.40938      -1.55245       2.09176       2.90626       3.25401       3.52992       3.73470       3.79189
  51   2 1421.2624    0.1495  0.1231  9.1243  0.0000  0.0060   0.0055   0.0148    0.0168   0.0000   442.0831     -0.107482       21.2710      0.150932      -3.40834     -0.296228      0.199664      0.242361      0.293978      0.325405      0.426145      0.405721
  51   3 1673.7180    0.3183  0.3164  9.2447  0.0000  0.0090   0.0067   0.0198    0.0223   0.0000   441.8315     -0.346513       20.5883     0.0198440      -2.77259     -0.305289      0.274980      0.391102      0.431537      0.458658      0.494913      0.480615
  51   4 1896.4498    0.5638  0.6375  9.4314  0.0000  0.0116   0.0085   0.0301    0.0365   0.0000   441.3568      0.321508       21.5675     -0.539490      -3.43628     -0.929046      0.363423      0.481270      0.538225      0.586679      0.606846      0.601510
  51   5 2109.1541    0.9249  0.9339  9.7050  0.0001  0.0140   0.0116   0.0361    0.0621   0.0000   441.6936     0.0452007       21.5362      0.997192      -4.41337     -0.955457      0.418502      0.600753      0.627502      0.710650      0.762201      0.757255
  51   6 2311.9821    1.4366  1.1934 10.1103 -0.0001  0.0152   0.0161   0.0423    0.0939   0.0000   441.2360     -0.198543       21.0426      -1.05326      -3.57928      -1.00996      0.472453      0.645421      0.689332      0.762037      0.806746      0.813879
  51   7 2505.0577    2.1365  1.3447 10.6590 -0.0000  0.0163   0.0224   0.0430    0.1001   0.0000   440.7761     -0.544836       19.9337      -1.43316      -1.37272      -2.20800      0.502249      0.706816      0.729683      0.834599      0.886424      0.866364
  51   8 2694.1152    2.8988  1.2636 11.4232  0.0000  0.0153   0.0310   0.0416    0.0937   0.0000   441.9148     -0.295637       21.3379     -0.402945      -3.99786      -1.59933      0.467173      0.639574      0.688497      0.778304      0.794367      0.805421
  51   9 2880.9356    3.8806  1.1554 12.2260  0.0000  0.0147   0.0442   0.0395    0.0952   0.0000   441.2665       1.21169       21.8235     -0.871953      -3.39338      -2.94436      0.465036      0.630304      0.645895      0.753387      0.783251      0.812676
  51  10 3064.3610    4.5910  1.2586 12.4515 -0.0000  0.0151   0.0488   0.0409    0.0902   0.0000   442.0563     -0.215866       20.3342     -0.124945      -1.37410      -3.45481      0.447586      0.641615      0.672156      0.784591      0.814625      0.822419
  51  11 3244.6828    4.4356  1.6501 12.3133  0.0000  0.0182   0.0422   0.0475    0.0797   0.0000   440.3063      0.720521       19.5688     -0.713114     -0.597985      -4.01777      0.557694      0.798110      0.819063      0.923851      0.995478       1.00661
  51  12 3423.1494    3.5110  2.8098 12.0796  0.0000  0.0244   0.0260   0.0670    0.0420   0.0000   441.9187       1.62705       18.4070      0.661600      0.662893      -3.46924      0.721402       1.02587       1.08048       1.23946       1.28855       1.27294
  51  13 3600.0788    2.7469  4.6234 11.4734  0.0000  0.0341   0.0165   0.0909    0.0329   0.0000   441.4606      0.425383       18.9478      -3.05623      -3.67938      -4.32064       1.02652       1.44512       1.57465       1.75186       1.86172       1.88366
  51  14 3775.2292    2.1676  7.0027 11.2174  0.0003  0.0508   0.0116   0.1357    0.0275   0.0000   440.6325       1.59458       22.9737      -4.54507      -8.32599      -1.66386       1.49152       2.12048       2.30936       2.58765       2.64959       2.69790
  51  15 3948.4702    1.7535  9.9130 10.8698  0.0009  0.0721   0.0078   0.1872    0.0251   0.0000   442.8995       1.72050       27.8932      -4.97900      -6.47070      -2.16131       2.11711       3.02789       3.26287       3.61430       3.77681       3.86264
  52   2 1432.4507    0.1594  0.1439  9.1128  0.0000  0.0064   0.0054   0.0151    0.0169   0.0000   441.6604     -0.380291       21.6258     0.0818720      -4.19124    -0.0186696      0.194867      0.247168      0.301973      0.315710      0.365632      0.408941
  52   3 1685.6748    0.3369  0.3451  9.2478  0.0000  0.0089   0.0067   0.0211    0.0230   0.0000   441.9930     -0.599242       21.1930     -0.544933      -2.74143      0.517222      0.278095      0.371598      0.439679      0.468085      0.474678      0.486995
  52   4 1909.5322    0.5996  0.6246  9.4061  0.0000  0.0114   0.0088   0.0280    0.0387   0.0000   442.4215      -1.07887       21.5469     -0.803209      -2.27736      -1.19930      0.345807      0.475648      0.502329      0.573758      0.589036      0.618862
  52   5 2123.4890    0.9699  0.8899  9.7874  0.0000  0.0135   0.0120   0.0337    0.0592   0.0000   441.8066    -0.0121634       21.1963      -1.99113      -3.73306    -0.0224123      0.396760      0.566813      0.608724      0.680342      0.705896      0.700887
  52   6 2327.0585    1.4584  1.2905 10.2719  0.0000  0.0163   0.0159   0.0439    0.0791   0.0000   442.1610       1.14400       20.5097     -0.770299      -3.35521     0.0432117      0.488445      0.685615      0.738221      0.817728      0.837008      0.833104
  52   7 2520.9446    2.1523  1.3480 10.9536  0.0000  0.0165   0.0230   0.0430    0.0839   0.0000   441.6319     -0.310990       20.5670    -0.0399936      -1.89692     -0.107491      0.487799      0.690598      0.708919      0.836843      0.884660      0.862570
  52   8 2711.1037    3.0630  1.1911 11.5165  0.0007  0.0150   0.0336   0.0391    0.1056   0.0000   440.2364      -1.07330       20.8156      -1.16921      -2.26535      -1.50654      0.448379      0.638793      0.668970      0.754115      0.808999      0.812199
  52   9 2898.7750    3.9938  1.2254 12.1412 -0.0000  0.0149   0.0427   0.0405    0.0976   0.0000   441.0174     -0.243629       19.9155      -1.38648      -2.04335      -2.98711      0.451961      0.640508      0.681572      0.762868      0.801469      0.807227
  52  10 3082.8930    4.5898  1.3565 12.4544 -0.0000  0.0159   0.0475   0.0424    0.0936   0.0000   441.7533       1.64567       21.9190     -0.771261      -1.55988      -2.92967      0.485047      0.667290      0.698093      0.808591      0.843349      0.847595
  52  11 3264.0422    4.3220  1.7535 12.4357 -0.0001  0.0185   0.0398   0.0500    0.0656   0.0000   442.3245     0.0856948       20.0202     -0.664608      0.293848      -4.68430      0.552474      0.779495      0.830960      0.918698      0.981218      0.991370
  52  12 3443.2346    3.4675  2.8834 11.9616  0.0000  0.0246   0.0249   0.0646    0.0431   0.0000   441.8035      0.563603       17.8238     -0.620972       1.08704      -2.63612      0.735950       1.02403       1.11317       1.21818       1.30064       1.29739
  52  13 3620.8952    2.6897  4.9790 11.4258 -0.0006  0.0362   0.0156   0.0955    0.0319   0.0000   441.8136       1.16195       19.9497      -3.95015      -5.20862      -2.25839       1.04620       1.48253       1.59708       1.78264       1.85441       1.90993
  52  14 3796.9184    2.0960  7.2206 11.2255 -0.0005  0.0530   0.0112   0.1393    0.0274   0.0000   440.9888     -0.841262       25.7649      -4.95771      -10.0618      -3.12869       1.53142       2.17881       2.35255       2.65228       2.76441       2.81028
  52  15 3971.1619    1.6814 10.0734 10.8976 -0.0004  0.0757   0.0076   0.1937    0.0244   0.0000   437.8438      -6.37598       35.9440       4.13598      -6.88806      -5.24316       2.16839       3.05405       3.29613       3.76163       3.80475       3.91995
  53   2 1443.4859    0.1585  0.1342  9.1202  0.0000  0.0060   0.0054   0.0144    0.0166   0.0000   441.8146     -0.236539       21.1316     -0.541921      -3.65454     0.0995041      0.179453      0.227239      0.250996      0.317895      0.312979      0.316027
  53   3 1697.4708    0.3541  0.3288  9.2601  0.0000  0.0083   0.0071   0.0204    0.0231   0.0000   442.1840      0.246813       21.1402     -0.653475      -4.02310      0.518940      0.272187      0.355334      0.402129      0.454578      0.480789      0.499586
  53   4 1922.4809    0.6172  0.6383  9.4441  0.0000  0.0113   0.0089   0.0286    0.0389   0.0000   442.4347     -0.213297       20.8827     -0.118611      -3.19152     -0.238839      0.342944      0.460469      0.527606      0.559733      0.601898      0.603999
  53   5 2137.6763    0.9818  1.0058  9.6036  0.0000  0.0142   0.0114   0.0364    0.0701   0.0000   442.3229      0.387318       20.3333     0.0171378      -2.45535     -0.766080      0.421993      0.601292      0.640412      0.706534      0.767685      0.769009
  53   6 2342.0060    1.5314  1.2850 10.2055  0.0000  0.0157   0.0162   0.0417    0.0826   0.0000   441.8714      -1.09226       21.5428     -0.196647      -3.96139      0.766142      0.466057      0.633455      0.700718      0.777040      0.821949      0.831284
  53   7 2536.7123    2.2349  1.3607 10.9575  0.0000  0.0161   0.0230   0.0427    0.0806   0.0000   442.5276      0.426387       19.8086     -0.267533      -1.94785     0.0979069      0.475502      0.666020      0.711711      0.785366      0.818562      0.827312
  53   8 2727.9140    3.0896  1.3123 11.5302  0.0000  0.0155   0.0318   0.0410    0.0908   0.0000   442.3705     -0.595590       22.1416      -2.01196      -2.11528     -0.597814      0.453110      0.631460      0.676964      0.762742      0.783530      0.778152
  53   9 2916.4890    4.1447  1.2024 12.1268  0.0001  0.0142   0.0445   0.0400    0.1066   0.0000   440.6346       1.07783       21.3052     -0.525695      -2.36584      -3.21103      0.419423      0.575990      0.625868      0.690841      0.744272      0.729386
  53  10 3101.3477    4.6733  1.3518 12.2510 -0.0001  0.0155   0.0465   0.0414    0.0976   0.0000   441.9765     -0.440941       21.9613      0.114402      -2.19286      -2.47492      0.471398      0.660891      0.688125      0.785171      0.822965      0.824606
  53  11 3283.1840    4.2656  1.9215 12.1654  0.0000  0.0187   0.0364   0.0508    0.0675   0.0000   441.2178     -0.345434       18.1579     -0.966932     -0.133022      -2.68280      0.551403      0.759383      0.807577      0.927411      0.958755      0.956922
  53  12 3463.1815    3.3439  3.1597 11.9129  0.0000  0.0256   0.0232   0.0700    0.0403   0.0000   442.0183     -0.432852       21.0648     -0.158888     -0.852374      -4.57306      0.756093       1.04756       1.13661       1.26144       1.32278       1.33134
  53  13 3641.6324    2.5868  5.1202 11.4715 -0.0001  0.0373   0.0151   0.0992    0.0303   0.0000   441.8513     -0.306466       21.4409      -2.42446      -2.98010      -4.62506       1.06408       1.47710       1.66088       1.82950       1.93068       1.95213
  53  14 3818.4409    2.0566  7.9434 11.1917  0.0001  0.0573   0.0103   0.1520    0.0270   0.0000   438.9612      -2.16422       17.5336      -2.82437      -5.51661      -7.04791       1.63886       2.32548       2.50988       2.80146       2.89563       2.99540
  53  15 3993.2748    1.6277 10.9659 10.8932  0.0002  0.0823   0.0071   0.2115    0.0230   0.0000   440.3446      -2.00674       34.2041      -2.61297      -9.68750      -8.46701       2.28104       3.25731       3.53515       3.92866       4.00897       4.16295
  54   1 1147.8917    0.0568  0.0246  9.1907  0.0000  0.0081   0.0058   0.0081    0.0144   0.0000   440.3924     -0.352768       21.7505     0.0739531      -5.13434      0.156399      0.216506      0.292946      0.329886      0.363814      0.379048      0.375931
  54   2 1454.3964    0.1694  0.1703  9.0744  0.0000  0.0071   0.0052   0.0164    0.0169   0.0000   442.1009     -0.569697       21.6356     0.0288265      -3.53718    -0.0207099      0.202168      0.273054      0.298906      0.349821      0.324565      0.330071
  54   3 1709.1178    0.3670  0.3728  9.1873 -0.0000  0.0090   0.0068   0.0212    0.0243   0.0000   441.6228     -0.485501       21.4646      0.409481      -3.76662     0.0566884      0.253071      0.346226      0.397699      0.425648      0.449832      0.457319
  54   4 1935.3144    0.6361  0.7586  9.3274  0.0000  0.0126   0.0085   0.0314    0.0436   0.0000   441.7252     -0.144419       21.1157       1.40526      -4.03092      0.233692      0.353225      0.483951      0.544655      0.598624      0.638237      0.644085
  54   5 2151.7529    1.0075  1.0456  9.7109  0.0000  0.0141   0.0118   0.0381    0.0680   0.0000   442.6268     -0.364340       21.1745     -0.145821      -1.95849      -1.06069      0.419562      0.566431      0.612126      0.696279      0.724742      0.734373
  54   6 2356.7362    1.5615  1.3301 10.3269  0.0000  0.0162   0.0164   0.0430    0.0757   0.0000   442.2351       1.03178       21.1636      0.789061      -3.67437     -0.853988      0.457150      0.657889      0.697882      0.785409      0.806324      0.822314
  54   7 2552.3425    2.2917  1.4422 10.7095  0.0000  0.0159   0.0223   0.0443    0.0937   0.0000   441.7250      0.361880       21.8237     -0.807466      -3.46444      0.128713      0.463538      0.647874      0.691040      0.791826      0.813716      0.819623
  54   8 2744.6075    3.2638  1.2716 11.5753  0.0000  0.0151   0.0337   0.0400    0.0961   0.0000   441.9330     -0.491248       20.1056      -2.08502     -0.906579      -1.67719      0.439707      0.620069      0.650580      0.735260      0.781099      0.802481
  54   9 2934.0195    4.2977  1.2524 11.8518 -0.0000  0.0145   0.0439   0.0397    0.1318   0.0000   441.9164   -0.00614546       20.6025     -0.798201      -1.72667      -1.27462      0.420801      0.583858      0.620079      0.709182      0.733103      0.755019
  54  10 3119.5855    4.7266  1.3865 12.3612  0.0000  0.0158   0.0470   0.0422    0.0953   0.0000   440.9496     -0.145211       18.9691     -0.962291     -0.807794      -2.27204      0.446626      0.643216      0.666389      0.775970      0.809745      0.830590
  54  11 3302.1425    4.1671  1.9282 12.2208  0.0000  0.0187   0.0356   0.0514    0.0639   0.0000   442.5767      0.547335       19.6747     -0.662539     -0.791560      -3.80147      0.539196      0.745429      0.803282      0.889575      0.968071      0.942796
  54  12 3483.0314    3.2135  3.3967 11.8080  0.0000  0.0269   0.0211   0.0723    0.0367   0.0000   441.4396      0.708344       18.4233      -1.51445      -4.04280      -3.82367      0.755296       1.07904       1.16103       1.30277       1.37799       1.38836
  54  13 3662.1856    2.5353  5.3724 11.3707  0.0000  0.0381   0.0144   0.1027    0.0309   0.0000   438.5277     -0.646272       19.6830       2.72444      -3.57390     -0.949694       1.06694       1.50943       1.62859       1.80424       1.90605       1.95027
  54  14 3839.6421    1.9883  8.0492 11.1817  0.0000  0.0594   0.0098   0.1561    0.0264   0.0000   442.4114       1.25009       22.2731      -2.73355      -4.73176      -1.48976       1.62785       2.31806       2.51831       2.81223       2.91397       2.96674
  55   1 1156.9610    0.0657  0.0605  9.1074  0.0000  0.0115   0.0050   0.0151    0.0146   0.0000   440.8540     -0.794169       21.2483       1.06064      -2.92647      0.178426      0.280335      0.511978      0.430041      0.531301      0.485900      0.540175
  55   2 1465.1465    0.1744  0.1660  9.0392  0.0000  0.0067   0.0052   0.0157    0.0167   0.0000   442.1334     -0.283338       21.2429      0.174611      -3.97340    -0.0308935      0.185523      0.258119      0.286311      0.320614      0.344340      0.360560
  55   3 1720.6096    0.3836  0.3827  9.2037 -0.0004  0.0090   0.0070   0.0212    0.0247   0.0000   441.7224     -0.914665       21.1550     -0.185240      -3.25998     -0.464801      0.258250      0.361846      0.396671      0.450005      0.470443      0.465174
  55   4 1948.0428    0.6466  0.6606  9.4425  0.0000  0.0114   0.0090   0.0277    0.0390   0.0000   441.7733     -0.422413       20.2321      0.305157      -3.22376       1.03148      0.324488      0.457529      0.500201      0.557666      0.598264      0.604476
  55   5 2165.6515    1.0538  1.0139  9.6968  0.0000  0.0136   0.0121   0.0361    0.0675   0.0000   441.8886     0.0234172       21.0402      -1.31933      -3.21363      0.364519      0.387433      0.532801      0.582801      0.630435      0.669176      0.667191
  55   6 2371.3165    1.6312  1.3587 10.2027 -0.0000  0.0158   0.0165   0.0419    0.0797   0.0000   441.9594     -0.655844       20.0496     -0.873820      -1.42295     -0.564743      0.454263      0.623548      0.671675      0.746511      0.793572      0.814914
  55   7 2567.8623    2.3546  1.3925 10.8826  0.0000  0.0160   0.0235   0.0421    0.0879   0.0000   442.6711      0.287750       20.9765     -0.225545      -3.32631      -1.37746      0.464093      0.644879      0.674569      0.779708      0.826402      0.832004
  55   8 2761.1668    3.3438  1.2450 11.5802  0.0001  0.0148   0.0350   0.0401    0.1048   0.0000   441.6776       1.02386       20.6104     -0.694204      -2.88915     -0.569072      0.415078      0.602109      0.610641      0.705983      0.713326      0.732210
  55   9 2951.4488    4.3536  1.2234 12.0556  0.0000  0.0147   0.0452   0.0381    0.1103   0.0000   442.1058      0.436492       20.5128      -1.57412      -3.21118      -2.21608      0.408223      0.577935      0.601907      0.691805      0.736237      0.743930
  55  10 3137.6901    4.6977  1.4702 12.2018  0.0000  0.0158   0.0439   0.0430    0.0898   0.0000   441.0563      0.581154       20.8637     -0.636435      -1.68135      -2.58880      0.450588      0.630345      0.672880      0.758986      0.811367      0.815802
  55  11 3321.0425    4.1092  2.0972 12.0804  0.0002  0.0192   0.0330   0.0527    0.0600   0.0000   442.9135       1.67292       19.3609      -1.22270     -0.357859      -2.62182      0.553805      0.759403      0.825634      0.928402      0.993865      0.986977
  55  12 3502.5885    3.1794  3.5020 11.7372  0.0000  0.0269   0.0206   0.0738    0.0368   0.0000   441.5884       1.66603       19.3626      -3.74376      -1.02014      -3.90210      0.748078       1.05136       1.13222       1.26130       1.33463       1.35328
  55  13 3682.5347    2.4827  5.6393 11.3195 -0.0001  0.0405   0.0139   0.1071    0.0306   0.0000   439.5031       1.42504       19.9854      -6.36311      -5.64694      -3.16649       1.09086       1.57321       1.70685       1.88890       1.98176       2.01533
  55  14 3860.7268    1.9526  8.4885 11.0784 -0.0004  0.0616   0.0092   0.1646    0.0263   0.0000   440.9433       3.95503       21.7882      -3.37069      -9.89567      -4.95519       1.66774       2.37695       2.57396       2.90912       2.98694       3.06204
  56   1 1165.8912    0.0696  0.0695  9.1250  0.0000  0.0094   0.0047   0.0180    0.0145   0.0000   440.3711      0.466220       21.0600     -0.460309      -3.92762     -0.513638      0.244026      0.278831      0.407496      0.384911      0.427074      0.435345
  56   2 1475.7939    0.1790  0.1990  9.0757  0.0000  0.0078   0.0051   0.0167    0.0172   0.0000   441.9301    -0.0863423       21.1401    -0.0127863      -3.93373    -0.0418423      0.244652      0.322390      0.388879      0.422710      0.479730      0.437297
  56   3 1731.9887    0.3938  0.4165  9.1777  0.0000  0.0096   0.0069   0.0217    0.0261   0.0000   441.9037     -0.433598       21.6396    -0.0884903      -2.78627     -0.194138      0.267927      0.350655      0.407593      0.444929      0.475472      0.472115
  56   4 1960.6725    0.6972  0.7481  9.3946  0.0000  0.0120   0.0091   0.0296    0.0453   0.0000   442.0174     -0.486929       20.7742      0.603289      -3.10391     -0.530127      0.335239      0.456299      0.496132      0.555743      0.600880      0.627430
  56   5 2179.4179    1.1043  1.0269  9.9514  0.0000  0.0136   0.0128   0.0377    0.0654   0.0000   441.9935      0.487466       21.7769     0.0729210      -2.69769      0.213697      0.391096      0.534348      0.569166      0.640722      0.682699      0.690034
  56   6 2385.7729    1.7005  1.3632 10.1948  0.0000  0.0153   0.0169   0.0421    0.0863   0.0000   441.6882       1.44067       19.9230     -0.555069      -3.60397      -1.21710      0.439028      0.608856      0.646001      0.739018      0.778227      0.793763
  56   7 2583.2938    2.4417  1.3277 11.0391  0.0000  0.0153   0.0247   0.0408    0.0875   0.0000   441.5622      0.130322       21.3654     -0.604011      -3.07120     -0.641086      0.432163      0.614070      0.647439      0.740414      0.788433      0.796295
  56   8 2777.5972    3.4088  1.3056 11.4126  0.0000  0.0146   0.0338   0.0403    0.1177   0.0000   441.0966    -0.0968354       21.2215      -1.32077      -2.92714     -0.511531      0.419526      0.574230      0.613043      0.697651      0.735568      0.746523
  56   9 2968.6544    4.3131  1.2109 12.3390  0.0003  0.0144   0.0451   0.0390    0.0912   0.0000   442.2777    -0.0407419       20.4572      -1.11890      -3.02187      -1.57035      0.412174      0.579314      0.604761      0.681156      0.725037      0.724429
  56  10 3155.6570    4.7432  1.4618 12.2652 -0.0000  0.0154   0.0441   0.0424    0.0861   0.0000   442.9062       1.29461       19.8678      -1.05698      -2.64533      -2.54217      0.426434      0.596768      0.638403      0.725901      0.768250      0.758471
  56  11 3339.8126    4.0452  2.0424 12.2786  0.0000  0.0195   0.0336   0.0529    0.0574   0.0000   441.7016     -0.109845       18.0310      -2.29823     -0.713671      -1.88637      0.536080      0.761677      0.813385      0.932080      0.978051      0.976895
  56  12 3522.0730    3.1166  3.8542 11.6948  0.0002  0.0286   0.0192   0.0776    0.0350   0.0000   443.8578       1.04932       19.2358    -0.0755755     -0.671053     -0.918123      0.769350       1.08952       1.17404       1.32276       1.40345       1.42259
  56  13 3702.6614    2.4215  6.0255 11.3571  0.0000  0.0422   0.0132   0.1148    0.0299   0.0000   440.4509     -0.546532       22.5333      -1.48785      -5.67517       2.30411       1.14458       1.60177       1.74801       1.95755       2.03281       2.08318
  56  14 3881.6933    1.9284  8.9473 11.0784  0.0007  0.0638   0.0086   0.1686    0.0258   0.0000   441.6045      -2.18361       14.7622       1.28976      -6.53261       3.87136       1.71150       2.42092       2.65391       2.98102       3.04849       3.15304
  57   1 1174.7704    0.0826  0.0896  9.1311  0.0000  0.0087   0.0049   0.0174    0.0147   0.0000   440.6444     -0.155545       21.6153      0.112497      -4.06719    -0.0166414      0.233663      0.280280      0.374627      0.381741      0.386786      0.469049
  57   2 1486.3073    0.1821  0.1723  9.0619  0.0010  0.0073   0.0053   0.0160    0.0168   0.0000   441.9701    -0.0951836       20.5615     -0.135956      -4.24465     -0.295552      0.222136      0.307829      0.356786      0.420256      0.464309      0.413721
  57   3 1743.2143    0.4086  0.4029  9.1906  0.0000  0.0090   0.0071   0.0216    0.0257   0.0000   442.0358     -0.656726       21.1523     -0.217435      -3.30543     -0.581362      0.257212      0.335879      0.380803      0.418774      0.455680      0.471534
  57   4 1973.1500    0.6977  0.7393  9.5222  0.0000  0.0121   0.0092   0.0308    0.0420   0.0000   441.6589     -0.111179       21.8362     0.0618967      -2.39870      -1.48414      0.315672      0.451880      0.469772      0.538209      0.561955      0.577231
  57   5 2193.0205    1.1393  1.1115  9.7692  0.0000  0.0147   0.0126   0.0378    0.0759   0.0000   442.0695     -0.543529       22.2390     -0.469455      -3.56741      -1.09578      0.384454      0.554889      0.598336      0.661180      0.700683      0.737275
  57   6 2400.1093    1.7086  1.3895 10.4682  0.0000  0.0162   0.0169   0.0433    0.0726   0.0000   441.8383     -0.286069       21.3827     -0.472003      -3.60541     -0.459754      0.437708      0.614656      0.638283      0.724694      0.793177      0.800443
  57   7 2598.5920    2.5423  1.3813 10.9754  0.0000  0.0153   0.0246   0.0421    0.0881   0.0000   442.3591     -0.221059       20.9857       1.70060      -3.60523      -1.95377      0.407803      0.582430      0.619263      0.722119      0.731198      0.741927
  57   8 2793.9653    3.4882  1.2354 11.6771  0.0000  0.0144   0.0355   0.0378    0.1015   0.0000   442.1488      0.207867       20.8851      -1.20280      -2.18812      -2.46473      0.405332      0.556598      0.591866      0.680125      0.709955      0.714658
  57   9 2985.8031    4.4600  1.2473 12.1190  0.0000  0.0144   0.0451   0.0390    0.1141   0.0000   441.6421      0.300576       20.8231     -0.276246      -3.38237      -2.46062      0.403878      0.564225      0.589705      0.689361      0.745187      0.738442
  57  10 3173.4815    4.6875  1.5042 12.4631  0.0001  0.0160   0.0441   0.0446    0.0793   0.0000   441.7701      0.501677       20.0722      -1.93113      -2.55484      -1.16474      0.438004      0.615895      0.647891      0.721130      0.797155      0.790602
  57  11 3358.4138    3.9236  2.3009 12.0858  0.0000  0.0203   0.0300   0.0552    0.0547   0.0000   442.1625      0.311084       20.2431      -1.15525     -0.411647      -3.19275      0.553372      0.764728      0.820598      0.933024      0.978608       1.00566
  57  12 3541.5271    3.0241  4.0905 11.6080  0.0000  0.0298   0.0181   0.0809    0.0348   0.0000   439.3515       2.19212       21.0890      -1.97408      -5.38324     -0.713606      0.790282       1.12272       1.21572       1.36376       1.45600       1.46603
  57  13 3722.8621    2.3644  6.4851 11.3272  0.0001  0.0458   0.0124   0.1218    0.0293   0.0000   441.1805       4.49958       19.8702      0.171469      -4.30634      -2.72944       1.20717       1.71284       1.84982       2.04796       2.16859       2.19928
  57  14 3902.4521    1.8568  9.1174 11.0162 -0.0008  0.0678   0.0083   0.1716    0.0262   0.0000   439.2059      -2.99096       22.9308      -1.71937      -5.03422      -2.53775       1.76097       2.56149       2.74169       3.07323       3.20403       3.27284
  58   1 1183.5395    0.0794  0.0598  9.1355  0.0000  0.0070   0.0050   0.0124    0.0143   0.0000   440.4027    -0.0525082       21.7663    -0.0209959      -3.59659     -0.349864      0.179968      0.252181      0.300608      0.297203      0.325749      0.357803
  58   2 1496.6946    0.1840  0.1847  9.1107  0.0000  0.0067   0.0052   0.0167    0.0167   0.0000   441.6312     -0.351788       21.6328    -0.0982695      -4.24115      0.173881      0.173891      0.241815      0.273792      0.300743      0.311750      0.329659
  58   3 1754.3082    0.4035  0.4469  9.2574  0.0000  0.0097   0.0068   0.0236    0.0257   0.0000   442.0214     -0.294463       21.9998      0.555564      -3.24824      0.908318      0.247015      0.352145      0.380783      0.427598      0.439918      0.470438
  58   4 1985.5528    0.7294  0.7321  9.5001  0.0000  0.0116   0.0094   0.0284    0.0440   0.0000   441.8994    -0.0857748       21.3520     0.0624862      -2.41839      0.180480      0.307062      0.428459      0.466940      0.521260      0.553357      0.559239
  58   5 2206.5201    1.1696  1.1606  9.8768  0.0000  0.0151   0.0127   0.0387    0.0753   0.0000   442.7054      0.291219       21.0560     -0.807597      -3.22502     -0.109320      0.383360      0.555347      0.584237      0.660854      0.698724      0.717285
  58   6 2414.2675    1.7659  1.4289 10.4195  0.0000  0.0161   0.0171   0.0429    0.0783   0.0000   442.0024      0.517760       20.8883     -0.366319      -2.29356     -0.155214      0.424726      0.594046      0.638521      0.708396      0.763815      0.773872
  58   7 2613.8124    2.6448  1.3435 11.1122  0.0000  0.0151   0.0261   0.0401    0.0917   0.0000   441.5884     -0.735925       21.1578     -0.411249      -2.79526      -1.05518      0.407193      0.568002      0.598198      0.667739      0.717872      0.745946
  58   8 2810.1545    3.5906  1.3295 11.6102  0.0000  0.0148   0.0348   0.0389    0.1027   0.0000   442.0974       1.07702       20.8808      -2.17720      -3.76793      -1.46138      0.396819      0.556734      0.587544      0.666066      0.696171      0.704293
  58   9 3002.7398    4.5222  1.3279 12.1662  0.0000  0.0144   0.0441   0.0398    0.0980   0.0000   441.6967     -0.535385       21.3213     -0.177067      -3.43022      -2.22339      0.393337      0.543803      0.568578      0.647253      0.683715      0.684085
  58  10 3191.1464    4.6836  1.5166 12.3159  0.0002  0.0157   0.0432   0.0426    0.0839   0.0000   442.4186     -0.201627       20.3552       1.77306      -2.21158      -3.59002      0.430353      0.601291      0.636447      0.717905      0.768431      0.787615
  58  11 3376.8727    3.8456  2.4601 12.0732 -0.0000  0.0208   0.0282   0.0573    0.0513   0.0000   443.1164      -1.04357       19.0831      0.103745      0.739387      -1.94988      0.557039      0.774053      0.846602      0.933265       1.00325       1.03090
  58  12 3560.6857    2.9102  4.3779 11.6360  0.0001  0.0319   0.0170   0.0849    0.0323   0.0000   440.5724       1.32653       21.9701      0.913106      -3.54030      -5.70288      0.808668       1.16831       1.23394       1.40929       1.46419       1.50274
  58  13 3742.7719    2.2895  6.6772 11.3360 -0.0007  0.0488   0.0118   0.1270    0.0292   0.0000   442.4012      -1.43328       23.1629      -3.86530      -7.02560      -1.71642       1.21935       1.80565       1.89781       2.15048       2.23730       2.28058
  58  14 3923.0027    1.8139  9.9119 10.9984  0.0006  0.0718   0.0077   0.1860    0.0251   0.0000   439.7294      -1.09449       24.2197      -3.82275      -9.91321      -3.95646       1.81755       2.61261       2.81239       3.20029       3.27648       3.39878
  59   1 1192.2403    0.0828  0.0833  9.1140  0.0000  0.0081   0.0048   0.0163    0.0144   0.0000   440.4330      0.257450       21.4981    -0.0281253      -3.78953     -0.487285      0.202793      0.291368      0.295185      0.341971      0.434890      0.441356
  59   2 1506.9654    0.2007  0.1968  9.0784  0.0000  0.0067   0.0052   0.0159    0.0168   0.0000   441.6927     -0.578639       21.5696     -0.452123      -3.80766    0.00382918      0.194475      0.261180      0.317001      0.332594      0.337728      0.345670
  59   3 1765.2495    0.4164  0.4544  9.2995 -0.0002  0.0098   0.0069   0.0228    0.0261   0.0000   442.1318     -0.317046       21.7201     -0.152130      -4.13620     -0.881690      0.272408      0.359993      0.405582      0.469731      0.511873      0.533327
  59   4 1997.8273    0.7517  0.8178  9.4608 -0.0000  0.0123   0.0093   0.0314    0.0474   0.0000   442.3050     -0.938646       21.9793      0.708360      -3.38760     -0.286652      0.320719      0.444110      0.491552      0.546856      0.576482      0.592756
  59   5 2219.8600    1.1636  1.1394  9.9740  0.0000  0.0143   0.0128   0.0394    0.0710   0.0000   442.2769      0.492330       20.7473     -0.835495      -2.55065      -1.47405      0.376169      0.530119      0.577578      0.657932      0.724154      0.742964
  59   6 2428.3486    1.8446  1.5277 10.2335  0.0000  0.0161   0.0169   0.0430    0.0841   0.0000   442.2670     -0.222577       21.1007     -0.891082      -3.72482     -0.389052      0.423874      0.582594      0.628464      0.712588      0.752164      0.775165
  59   7 2628.8255    2.6622  1.3526 11.2475  0.0000  0.0151   0.0262   0.0411    0.0865   0.0000   442.4025     0.0915109       21.3235      -1.11617      -2.14886    -0.0103966      0.400383      0.563011      0.592909      0.676174      0.724208      0.722596
  59   8 2826.2143    3.6760  1.3169 11.6284  0.0000  0.0146   0.0353   0.0385    0.1019   0.0000   441.6963      0.766485       21.6011     -0.478700      -3.36616      -1.41681      0.385727      0.551876      0.573767      0.665024      0.705435      0.714271
  59   9 3019.5811    4.6971  1.2965 12.1668 -0.0000  0.0143   0.0458   0.0387    0.1106   0.0000   441.3030      0.643140       21.0113      -1.05729      -2.01640      -2.72335      0.376451      0.526365      0.554417      0.645993      0.677631      0.677347
  59  10 3208.7330    4.7003  1.6522 12.0830 -0.0000  0.0160   0.0409   0.0441    0.0908   0.0000   442.2410       1.31355       20.5343     -0.825172      -1.00669      -2.90659      0.436502      0.605921      0.641563      0.718538      0.774382      0.785830
  59  11 3395.2465    3.7317  2.6427 11.9998  0.0000  0.0214   0.0262   0.0595    0.0474   0.0000   442.0271     -0.540179       19.4373      -2.22544      0.276187      -2.52086      0.564536      0.778643      0.860844      0.948395       1.00948       1.02504
  59  12 3579.7626    2.8597  4.6131 11.5770  0.0000  0.0331   0.0163   0.0885    0.0320   0.0000   441.4494      0.336333       20.6698      -2.29018      -2.13026      -4.20221      0.823539       1.20473       1.28079       1.44843       1.53455       1.56545
  59  13 3762.4796    2.2735  7.1466 11.2547  0.0004  0.0500   0.0108   0.1320    0.0287   0.0000   439.7157       1.42497       24.3192      0.116728      -3.93661      -4.50920       1.25506       1.79211       1.94269       2.21826       2.28212       2.36686
  60   1 1200.8503    0.0832  0.0817  9.0630  0.0000  0.0073   0.0047   0.0147    0.0143   0.0000   440.8845     0.0566178       20.9643     -0.137195      -3.75136      0.284057      0.222205      0.289531      0.321079      0.360661      0.414930      0.389896
  60   2 1517.0965    0.1980  0.2110  9.0649  0.0000  0.0071   0.0051   0.0171    0.0170   0.0000   441.9452     -0.459952       21.5469     0.0310331      -3.69149     -0.162977      0.188577      0.261773      0.303893      0.335807      0.336560      0.358527
  60   3 1776.1357    0.4416  0.4950  9.2208  0.0000  0.0100   0.0069   0.0234    0.0277   0.0000   441.6970     -0.896882       21.3338      0.813543      -3.57450     -0.707194      0.258393      0.340289      0.389937      0.426824      0.459087      0.485756
  60   4 2010.0203    0.7708  0.8620  9.4374  0.0000  0.0126   0.0092   0.0316    0.0508   0.0000   442.4434      -1.05049       21.1915     -0.417178      -3.04790     -0.185512      0.332712      0.472335      0.503821      0.565651      0.585483      0.602861
  60   5 2233.0553    1.2384  1.1762 10.0284  0.0000  0.0147   0.0134   0.0389    0.0744   0.0000   441.9495     -0.364030       20.9649     -0.622635      -2.56675      -1.71263      0.377404      0.543427      0.579854      0.639951      0.697033      0.683711
  60   6 2442.2537    1.8991  1.4477 10.6052  0.0000  0.0158   0.0181   0.0430    0.0735   0.0000   441.6815      0.340579       21.0315     -0.385345      -1.75739     -0.116910      0.414493      0.575521      0.628770      0.706060      0.754902      0.752661
  60   7 2643.7699    2.7517  1.3881 11.1441  0.0000  0.0152   0.0261   0.0403    0.0907   0.0000   442.0749       1.48090       22.7350      0.213735      -3.17548      -1.56516      0.390048      0.554383      0.589036      0.656173      0.712087      0.703987
  60   8 2842.1733    3.7787  1.2545 11.8508  0.0018  0.0142   0.0370   0.0378    0.0915   0.0000   440.8024      0.541712       21.2896     -0.831105      -3.63159      -1.89084      0.365152      0.516839      0.545133      0.632388      0.658580      0.655450
  60   9 3036.2737    4.6556  1.2769 12.2876  0.0001  0.0143   0.0458   0.0374    0.0997   0.0000   440.6022     -0.192142       21.4332     -0.605728      -2.94119      -2.93601      0.386128      0.541032      0.568312      0.652029      0.693423      0.699111
  60  10 3226.1865    4.5837  1.7049 12.2451 -0.0000  0.0168   0.0393   0.0447    0.0757   0.0000   442.3555       1.79537       20.5056      -1.24282      -1.06885      -2.97911      0.429245      0.608756      0.635099      0.744843      0.778235      0.788427
  60  11 3413.4054    3.6320  2.9497 11.8660  0.0000  0.0232   0.0238   0.0618    0.0440   0.0000   442.0557      0.974179       19.9276      -1.45739     -0.851794      -3.32911      0.588879      0.850449      0.894602       1.02221       1.06870       1.10293
  60  12 3598.7984    2.7963  4.7799 11.5111 -0.0000  0.0337   0.0156   0.0895    0.0324   0.0000   440.7779      -1.14377       22.4872       1.95175      -5.17583      -6.06536      0.834538       1.20084       1.28185       1.46532       1.52151       1.57543
  60  13 3782.2087    2.2090  7.3745 11.2255  0.0007  0.0515   0.0104   0.1363    0.0289   0.0000   439.7652       1.77541       22.3746      -5.84343      -4.41354      -1.72994       1.28424       1.80676       1.99140       2.20268       2.34576       2.38473
  61   1 1209.3919    0.0819  0.0802  9.0980  0.0000  0.0081   0.0047   0.0150    0.0141   0.0000   440.4367      0.242113       21.2675     -0.158789      -4.36915     -0.505758      0.255459      0.326461      0.443020      0.480817      0.442414      0.400935
  61   2 1527.1257    0.2120  0.1955  9.1005  0.0000  0.0063   0.0054   0.0159    0.0169   0.0000   441.8131     -0.275504       21.4772     -0.256479      -4.06062      0.254977      0.180582      0.229613      0.257414      0.270187      0.296747      0.334386
  61   3 1786.8616    0.4463  0.5331  9.2617  0.0001  0.0099   0.0068   0.0262    0.0278   0.0000   442.0689     -0.527097       20.8937     -0.156060      -4.02241     -0.821835      0.271167      0.355212      0.401192      0.454262      0.492034      0.505852
  61   4 2022.1463    0.7791  0.8942  9.5434  0.0000  0.0126   0.0093   0.0331    0.0489   0.0000   442.3166     -0.737483       20.8846     -0.337628      -2.73061     -0.274046      0.331724      0.449331      0.491618      0.553358      0.609714      0.601615
  61   5 2246.1069    1.2640  1.2252 10.0314 -0.0000  0.0144   0.0132   0.0408    0.0705   0.0000   441.6006      0.518681       20.4539      -1.22575      -4.40139      0.471863      0.371001      0.519413      0.565638      0.621166      0.666366      0.659568
  61   6 2456.0611    1.9356  1.4236 10.6557  0.0000  0.0158   0.0183   0.0422    0.0715   0.0000   441.7640     0.0224275       21.3739      -1.32236      -3.86872      -1.05206      0.387786      0.559470      0.589478      0.685591      0.703607      0.712963
  61   7 2658.6089    2.8679  1.4488 11.0239 -0.0000  0.0149   0.0260   0.0408    0.0965   0.0000   441.0608     -0.558605       20.4893     -0.610365      -3.31168     -0.758666      0.396527      0.531713      0.567612      0.656729      0.669931      0.695247
  61   8 2857.9789    3.9371  1.2791 11.9099  0.0000  0.0139   0.0382   0.0383    0.0936   0.0000   441.8702      0.559991       21.1894      0.356926      -1.95857     -0.249452      0.357040      0.497190      0.529000      0.604218      0.648229      0.659290
  61   9 3052.8302    4.7144  1.3472 12.1843 -0.0000  0.0144   0.0447   0.0391    0.1058   0.0000   441.3509      0.146770       20.4525      -1.73685      -2.66081      -3.05477      0.376279      0.520989      0.548363      0.623986      0.665141      0.676537
  61  10 3243.5040    4.5542  1.7518 12.1766 -0.0064  0.0167   0.0377   0.0451    0.0743   0.0000   441.1785      0.540112       20.0180      -1.78191      -2.23418      -2.19076      0.429339      0.601014      0.637659      0.724626      0.759601      0.769319
  61  11 3431.5647    3.5799  2.9250 11.8698  0.0000  0.0225   0.0235   0.0626    0.0440   0.0000   442.5172      0.248589       19.5490      -1.46866     -0.746269      -2.39403      0.575957      0.807444      0.880704      0.984967       1.04387       1.06891
  61  12 3617.6349    2.7348  5.1131 11.4486 -0.0001  0.0355   0.0147   0.0940    0.0319   0.0000   441.5425      0.660298       22.5491     -0.544117      -4.91597      -4.31624      0.861974       1.23982       1.32965       1.49594       1.54486       1.60041
  61  13 3801.6212    2.0966  7.4744 11.1477 -0.0037  0.0533   0.0097   0.1421    0.0298   0.0000   442.1620     -0.537702       22.4532      0.407240      -4.63855      -4.61036       1.30448       1.84718       2.02490       2.27866       2.38728       2.45377
  62   2 1537.0229    0.2300  0.2467  9.0989  0.0000  0.0074   0.0052   0.0175    0.0176   0.0000   441.8651     -0.227938       21.4063     -0.427274      -3.65216    -0.0268610      0.195379      0.243134      0.287261      0.336190      0.326572      0.349762
  62   3 1797.4828    0.4634  0.5151  9.2844  0.0000  0.0098   0.0070   0.0243    0.0283   0.0000   442.1982     -0.782604       22.0245      0.769834      -4.26865     -0.327093      0.246239      0.327486      0.367856      0.419485      0.440365      0.458010
  62   4 2034.1358    0.8005  0.9191  9.5684  0.0000  0.0127   0.0092   0.0334    0.0488   0.0000   442.4423     -0.566526       22.0239      0.702278      -4.45083       1.20075      0.320636      0.452409      0.486239      0.562206      0.599806      0.618786
  62   5 2259.0227    1.3079  1.2612  9.8840  0.0000  0.0145   0.0130   0.0393    0.0765   0.0000   443.1837     -0.270196       21.0061      -1.77552      -4.10363     -0.711399      0.358328      0.503658      0.531283      0.609977      0.643296      0.655504
  62   6 2469.7493    2.0463  1.4582 10.5646  0.0000  0.0152   0.0189   0.0419    0.0821   0.0000   441.9478      0.112076       21.5346     -0.469507      -2.80637      -1.50828      0.386866      0.533220      0.573762      0.654640      0.687325      0.693684
  62   7 2673.3765    2.8399  1.4722 11.2641  0.0000  0.0154   0.0256   0.0409    0.0791   0.0000   442.2085      0.459544       19.8930     -0.353330      -1.98012      -1.32860      0.388115      0.543639      0.576633      0.648685      0.712673      0.721979
  62   8 2873.6664    3.9635  1.3522 11.5532  0.0000  0.0141   0.0364   0.0388    0.1221   0.0000   441.7335      0.223554       21.1818      -1.16075      -2.39108      -1.55927      0.358794      0.504130      0.540830      0.614744      0.675930      0.673175
  62   9 3069.2770    4.7585  1.3243 12.3245  0.0000  0.0142   0.0450   0.0376    0.0941   0.0000   442.6193      0.593508       19.9253      -2.45842      -3.20350      -1.58148      0.365300      0.509002      0.551924      0.600710      0.643242      0.662052
  62  10 3260.6838    4.4360  1.8686 12.2373  0.0001  0.0172   0.0358   0.0471    0.0662   0.0000   442.8402      0.600695       19.2505      -1.16478      -1.64884      -2.57357      0.431330      0.603160      0.642869      0.737111      0.782370      0.785625
  62  11 3449.5275    3.4644  3.3260 11.7775 -0.0001  0.0245   0.0212   0.0667    0.0399   0.0000   442.7646      0.732475       19.3323      -1.01965      -2.70990      -4.41016      0.603585      0.858817      0.908041       1.04008       1.07800       1.11499
  62  12 3636.3749    2.6912  5.3753 11.4701  0.0000  0.0377   0.0135   0.0985    0.0294   0.0000   440.2750      -1.48556       23.1640     -0.497852      -5.99660      -3.96630      0.882541       1.31594       1.36917       1.58508       1.65377       1.71304
  62  13 3820.9409    2.2413  9.6052 11.0434  0.0066  0.0637   0.0072   0.1609    0.0208   0.0000   440.5763       7.96779       21.4242     -0.999925      -3.19906      -1.25836       1.56896       2.22844       2.46127       2.71055       2.87984       2.94124
  63   1 1226.2219    0.0864  0.0924  9.0580  0.0000  0.0069   0.0045   0.0189    0.0140   0.0000   440.3417     -0.115278       21.7455     -0.419148      -3.97627     -0.162858      0.181240      0.197885      0.258949      0.293708      0.305330      0.336727
  63   2 1546.7996    0.2336  0.2478  9.0505  0.0000  0.0076   0.0052   0.0172    0.0176   0.0000   441.7151     -0.834419       21.8269      0.358992      -3.94430      0.157256      0.186834      0.268607      0.291849      0.300752      0.339201      0.339779
  63   3 1808.0094    0.4892  0.5435  9.2561  0.0000  0.0100   0.0071   0.0248    0.0297   0.0000   442.2421     -0.629733       21.5353     0.0755026      -3.96072     -0.396447      0.247907      0.330757      0.368510      0.416254      0.439736      0.441361
  63   4 2046.0471    0.8387  0.9043  9.5601 -0.0001  0.0127   0.0097   0.0317    0.0521   0.0000   442.4036      0.184247       22.1152     -0.816022      -4.11080     0.0166074      0.323452      0.439956      0.487579      0.526992      0.586451      0.585545
  63   5 2271.8708    1.3348  1.2746 10.0553  0.0000  0.0150   0.0133   0.0400    0.0701   0.0000   441.9400     0.0678258       22.0397     -0.714606      -2.79848     -0.341628      0.355896      0.516617      0.538625      0.626204      0.642240      0.666026
  63   6 2483.2899    2.1140  1.3915 10.5994  0.0000  0.0150   0.0198   0.0398    0.0869   0.0000   442.3518     -0.116739       21.7252      -1.48765      -3.04108      -1.57499      0.370172      0.515630      0.556383      0.615758      0.664764      0.672044
  63   7 2688.0188    2.9732  1.3567 11.5207  0.0000  0.0148   0.0284   0.0402    0.0804   0.0000   442.9806      0.375541       21.2364     -0.820588      -3.40908      -2.11370      0.369969      0.516113      0.548969      0.627321      0.653179      0.677472
  63   8 2889.2618    4.0995  1.2595 11.9670  0.0000  0.0136   0.0392   0.0373    0.0944   0.0000   441.1169     0.0443530       21.1756     -0.693038      -1.86372     -0.885663      0.334881      0.465358      0.503385      0.571070      0.612109      0.620786
  63   9 3085.5945    4.7127  1.4175 12.1505  0.0000  0.0145   0.0427   0.0395    0.0933   0.0000   442.5476       1.62797       19.0272     -0.704415      -1.67603      -1.81561      0.370735      0.527219      0.548208      0.637410      0.674906      0.696760
  63  10 3277.7840    4.3956  1.9497 12.1988  0.0000  0.0177   0.0349   0.0478    0.0659   0.0000   442.5281      0.691255       19.4074      -1.62064      -1.06888      -1.75507      0.439035      0.605457      0.648183      0.735575      0.788707      0.797717
  63  11 3467.4016    3.4029  3.4409 11.8205  0.0000  0.0253   0.0209   0.0692    0.0376   0.0000   442.3557       1.01455       20.0048      -1.52380      -2.22843      -2.53242      0.606337      0.857164      0.914363       1.04172       1.11013       1.12046
  63  12 3654.9325    2.6085  5.5717 11.4413  0.0001  0.0379   0.0138   0.1028    0.0313   0.0000   442.5624      0.999345       21.3717       1.10296      -5.90020      -7.53211      0.908476       1.28728       1.40173       1.59492       1.66675       1.70102
  63  13 3840.4026    1.9712  7.9198 11.1296 -0.0050  0.0574   0.0089   0.1518    0.0284   0.0000   444.9839       1.97024       23.2467      -2.52964      -8.12734      -5.70771       1.37140       1.93418       2.12243       2.39391       2.52317       2.59365
  64   2 1556.4764    0.2408  0.2507  9.0973  0.0000  0.0073   0.0053   0.0171    0.0177   0.0000   441.8216     -0.525641       21.6161    -0.0650151      -4.40060     -0.425902      0.187242      0.238845      0.287720      0.314978      0.319556      0.350052
  64   3 1818.4349    0.5013  0.5742  9.2615  0.0000  0.0100   0.0071   0.0258    0.0304   0.0000   441.7623     -0.785199       22.2257       1.01089      -3.68751     -0.772921      0.240597      0.335446      0.360971      0.404025      0.427229      0.454022
  64   4 2057.8288    0.8598  0.9498  9.5472 -0.0000  0.0127   0.0096   0.0330    0.0542   0.0000   442.3785     -0.382525       21.0212     -0.719877      -3.38541      -1.08582      0.318033      0.439736      0.490033      0.527658      0.574051      0.600070
  64   5 2284.5378    1.3870  1.3450 10.0064  0.0000  0.0150   0.0133   0.0406    0.0730   0.0000   442.0743      0.109588       21.1375     -0.633208      -2.60334     -0.211856      0.363821      0.504768      0.553628      0.612138      0.652347      0.673333
  64   6 2496.7200    2.1146  1.5231 10.6011  0.0000  0.0156   0.0186   0.0416    0.0747   0.0000   442.0070      0.243947       20.9815      0.359357      -1.88705      0.453898      0.375972      0.523574      0.556898      0.640593      0.682181      0.711144
  64   7 2702.5861    3.0405  1.4509 11.2601  0.0000  0.0147   0.0273   0.0402    0.0889   0.0000   442.5735      0.535267       21.8731      0.315111      -3.10626      -1.27846      0.366018      0.498877      0.532050      0.600108      0.644049      0.649952
  64   8 2904.7415    4.1327  1.3459 11.6538  0.0000  0.0136   0.0376   0.0384    0.1152   0.0000   441.7364      0.440517       21.6526      0.121606      -2.23950      -1.36274      0.341351      0.472547      0.510021      0.577436      0.609020      0.623564
  64   9 3101.8300    4.8586  1.4363 12.1869  0.0000  0.0143   0.0433   0.0400    0.0928   0.0000   442.3110      0.255152       19.8338      -1.57120      -2.40973      -1.35998      0.345377      0.489330      0.510286      0.586127      0.616274      0.632168
  64  10 3294.7544    4.2570  2.0105 12.2330 -0.0002  0.0178   0.0330   0.0486    0.0589   0.0000   442.0661      0.675892       20.0854      -1.04744      -1.93736      -1.46974      0.434702      0.605881      0.648896      0.737557      0.786992      0.806941
  64  11 3485.1185    3.2325  3.6448 11.7944  0.0000  0.0269   0.0195   0.0719    0.0360   0.0000   441.3227      0.117703       19.4565      -3.62823    -0.0879963      -1.96929      0.625420      0.916756      0.963095       1.11296       1.14313       1.18344
  64  12 3673.3783    2.5747  5.7407 11.4162 -0.0003  0.0395   0.0133   0.1062    0.0317   0.0000   442.8889       2.74476       23.0377      -2.87055      -1.72293      -4.01473      0.928781       1.33136       1.42325       1.64259       1.70236       1.77223
  64  13 3859.3097    2.0023  8.8944 11.1656  0.0017  0.0621   0.0085   0.1638    0.0255   0.0000   440.4383      0.168272       20.9276      -2.99858      -6.12249      -7.02484       1.43434       2.06104       2.20615       2.54072       2.63294       2.70717
  65   1 1242.7552    0.0947  0.1004  9.0325  0.0000  0.0076   0.0043   0.0154    0.0139   0.0000   441.0090      0.179720       20.3849     -0.388747      -3.54724     0.0812426      0.171310      0.238786      0.258682      0.299770      0.419113      0.342680
  65   2 1566.0168    0.2434  0.2415  9.0855  0.0000  0.0071   0.0054   0.0161    0.0174   0.0000   441.5373     -0.288756       21.3241     -0.470688      -4.00359      0.398297      0.179910      0.241515      0.262287      0.273692      0.309630      0.316602
  65   3 1828.7734    0.5110  0.5849  9.2675  0.0000  0.0101   0.0071   0.0252    0.0304   0.0000   441.7619     0.0320211       21.8291     -0.212419      -3.79685     -0.467952      0.241494      0.333527      0.365037      0.409486      0.429602      0.454162
  65   4 2069.5376    0.8979  0.9850  9.4655  0.0003  0.0124   0.0097   0.0340    0.0583   0.0000   442.0237     -0.160524       21.3633      0.346776      -3.61885      -1.50154      0.301984      0.411246      0.443259      0.502537      0.544079      0.541136
  65   5 2297.1150    1.4156  1.2752 10.2814  0.0000  0.0147   0.0141   0.0394    0.0647   0.0000   442.6795     -0.138643       21.9374     -0.990722      -3.04431     -0.223145      0.348465      0.490005      0.521992      0.597488      0.625651      0.642670
  65   6 2510.1201    2.2063  1.4559 10.6469  0.0000  0.0150   0.0199   0.0410    0.0845   0.0000   441.6196      0.457726       20.2147     -0.735645      -2.70709      -1.22328      0.357501      0.509734      0.542278      0.606570      0.652291      0.677543
  65   7 2717.0527    3.1688  1.4061 11.1949  0.0000  0.0142   0.0284   0.0386    0.0997   0.0000   443.2440     0.0676813       20.4189      -1.37293      -4.00541      -1.82582      0.346183      0.475362      0.505786      0.594517      0.619858      0.631262
  65   8 2920.0700    4.2528  1.3246 11.8719 -0.0000  0.0138   0.0387   0.0372    0.0995   0.0000   441.9790    -0.0826328       21.4901      -1.62247      -2.20603      -1.68840      0.334781      0.479653      0.500821      0.583362      0.619480      0.636592
  65   9 3117.8722    4.7642  1.4774 12.1397  0.0000  0.0146   0.0418   0.0396    0.0935   0.0000   441.2309     0.0577058       21.6427     -0.408409      -2.25364      -3.70134      0.357368      0.500112      0.527141      0.618475      0.637439      0.658493
  65  10 3311.6379    4.2066  2.1635 12.0327  0.0000  0.0183   0.0311   0.0502    0.0627   0.0000   441.9563      0.147223       19.3200      -3.13600      -1.23459      -1.11749      0.439968      0.629476      0.665341      0.761937      0.805802      0.817977
  65  11 3502.7762    3.2495  3.8768 11.6770 -0.0000  0.0276   0.0187   0.0736    0.0365   0.0000   442.5038       1.26242       20.4012     -0.162230      -2.78654      -2.86973      0.627071      0.917700      0.959639       1.11169       1.17144       1.19086
  65  12 3691.6832    2.4903  6.1750 11.4181  0.0000  0.0426   0.0125   0.1128    0.0303   0.0000   440.5401      0.840936       22.9308      -3.27317      -3.08237      -3.78605      0.978529       1.42112       1.50199       1.72319       1.79971       1.87396
  65  13 3878.4852    1.8998  9.1496 11.1722 -0.0012  0.0675   0.0083   0.1708    0.0251   0.0000   437.5903       2.18530       24.5660     -0.795630      -5.83804      -4.98916       1.51772       2.20295       2.36019       2.68288       2.77924       2.86393
  66   1 1250.9393    0.0941  0.1050  9.0165  0.0008  0.0072   0.0043   0.0152    0.0139   0.0000   440.7780      0.167567       21.3986    -0.0274447      -4.85111     -0.147745      0.176874      0.244588      0.258152      0.323747      0.361648      0.363329
  66   2 1575.4593    0.2540  0.2989  9.0444  0.0000  0.0078   0.0051   0.0196    0.0183   0.0000   441.4919     -0.331746       21.3273     -0.297573      -4.30879      0.487605      0.184330      0.244920      0.289794      0.288508      0.329789      0.348268
  66   3 1838.9970    0.5269  0.5880  9.2590  0.0000  0.0104   0.0072   0.0243    0.0319   0.0000   441.9501      0.102018       21.5258     -0.111156      -3.67458     0.0464538      0.237808      0.327857      0.366083      0.396042      0.407832      0.417837
  66   4 2081.1443    0.8887  0.9898  9.6899  0.0000  0.0127   0.0098   0.0349    0.0525   0.0000   442.0277      0.187812       21.0799     -0.100631      -2.89107     -0.685395      0.305246      0.423271      0.457727      0.529492      0.553417      0.560724
  66   5 2309.5291    1.4420  1.3375 10.2127  0.0000  0.0148   0.0139   0.0403    0.0665   0.0000   442.0482    -0.0373133       21.2806      -1.07560      -2.27180     -0.508310      0.347942      0.492384      0.529327      0.597651      0.628676      0.643828
  66   6 2523.3671    2.2616  1.5080 10.8230 -0.0006  0.0154   0.0201   0.0413    0.0755   0.0000   442.1870     -0.150228       20.7396      0.407221      -4.38361      -1.69962      0.371402      0.522449      0.550295      0.637132      0.689512      0.695956
  66   7 2731.3933    3.2402  1.4214 11.4208  0.0000  0.0143   0.0288   0.0393    0.0850   0.0000   442.2998      -1.04918       20.7022     -0.856882      -2.33524      -1.72654      0.347067      0.488328      0.517688      0.593784      0.619546      0.637152
  66   8 2935.2757    4.3043  1.3132 12.2350  0.0012  0.0137   0.0409   0.0384    0.0881   0.0000   442.5599       1.36775       21.9828     -0.525490      -3.08961      -2.51725      0.325408      0.459629      0.482855      0.556711      0.593202      0.600434
  66   9 3133.8349    4.7449  1.5778 12.1186  0.0000  0.0153   0.0395   0.0404    0.0858   0.0000   441.9974      0.197749       20.8977      -1.59174      -2.72585      -2.98722      0.355095      0.506342      0.536074      0.613785      0.653149      0.662166
  66  10 3328.3413    4.0791  2.3938 12.0192 -0.0000  0.0191   0.0285   0.0533    0.0552   0.0000   442.6380       1.24255       18.6260      -1.30503      -1.28370      -2.50779      0.450517      0.639197      0.684252      0.781063      0.807610      0.836300
  66  11 3520.3250    3.1602  4.0841 11.6533  0.0001  0.0280   0.0178   0.0763    0.0355   0.0000   441.4119      0.305776       19.9954    -0.0736129      -1.69485      -3.80754      0.644625      0.908293      0.984871       1.11518       1.16498       1.19213
  66  12 3709.9922    2.4292  6.4802 11.4397  0.0026  0.0448   0.0119   0.1186    0.0296   0.0000   440.0537       2.43504       18.5495      -2.04761      -3.11133     -0.145204       1.00344       1.46634       1.56496       1.78054       1.86816       1.90934
  67   1 1259.0174    0.1000  0.1153  9.0018  0.0000  0.0068   0.0043   0.0169    0.0139   0.0000   440.4173     0.0929895       21.3405      0.401666      -3.94905     -0.530051      0.148689      0.215979      0.237520      0.259371      0.269282      0.303849
  67   2 1584.8040    0.2612  0.3002  9.0717  0.0000  0.0080   0.0052   0.0179    0.0184   0.0000   441.2554     -0.179228       21.4373     -0.468518      -4.01493     0.0512407      0.195083      0.262890      0.291509      0.316294      0.350416      0.348605
  67   3 1849.1496    0.5534  0.6329  9.2684  0.0000  0.0102   0.0073   0.0268    0.0330   0.0000   441.7633     0.0341934       21.2881     -0.872439      -3.41242     -0.249939      0.241371      0.321778      0.347982      0.401140      0.439797      0.453981
  67   4 2092.6687    0.9347  0.9942  9.6542  0.0000  0.0126   0.0101   0.0336    0.0557   0.0000   441.8819     -0.598178       21.8834      0.389240      -3.47128      0.266756      0.296680      0.418296      0.448029      0.515248      0.556433      0.567108
  67   5 2321.8341    1.5258  1.4006  9.9379  0.0000  0.0148   0.0140   0.0394    0.0834   0.0000   442.2541       1.13898       21.7006     -0.354611      -2.04870     -0.395079      0.341551      0.478722      0.507159      0.593116      0.616081      0.640664
  67   6 2536.5590    2.2872  1.4657 10.8976  0.0000  0.0149   0.0206   0.0408    0.0731   0.0000   442.3091    -0.0196619       21.5674     -0.352691      -4.54605     -0.372892      0.352870      0.491411      0.526261      0.608023      0.649981      0.662087
  67   7 2745.5933    3.3224  1.4577 11.1954  0.0000  0.0142   0.0284   0.0386    0.1003   0.0000   442.3014       1.10134       20.2407      -1.37382      -3.17646     -0.803915      0.337365      0.468256      0.506911      0.579891      0.598241      0.617063
  67   8 2950.4075    4.4029  1.3108 11.9932  0.0016  0.0135   0.0402   0.0364    0.1032   0.0000   442.6043      0.707895       20.7867      0.652919      -2.65347      -1.50821      0.316168      0.449744      0.481805      0.554048      0.582090      0.588935
  67   9 3149.7205    4.7889  1.4920 12.2286  0.0000  0.0146   0.0412   0.0392    0.0870   0.0000   442.7480      0.608698       19.8661     -0.794788      -2.50541     -0.735599      0.340751      0.471834      0.505055      0.579413      0.618341      0.639924
  67  10 3345.0492    4.0831  2.3801 12.0103  0.0000  0.0191   0.0283   0.0524    0.0547   0.0000   442.0569       1.02753       20.3456     -0.427932      -1.08178      -3.32303      0.436501      0.617112      0.657378      0.754248      0.806547      0.825667
  67  11 3537.6907    3.0693  4.1514 11.6301 -0.0005  0.0292   0.0173   0.0779    0.0359   0.0000   440.8213     -0.267252       22.1362      -3.25194      -1.46488      -2.10004      0.652223      0.951948       1.00431       1.15283       1.20750       1.24489
  67  12 3728.0071    2.2762  6.2727 11.3133 -0.0112  0.0454   0.0113   0.1200    0.0335   0.0000   442.1910     -0.794597       20.4644      0.385084      -3.72162      -7.57994       1.00083       1.44227       1.54855       1.75858       1.83219       1.88334
  68   1 1267.0505    0.0978  0.1082  8.9887  0.0000  0.0068   0.0043   0.0145    0.0139   0.0000   440.4731     -0.217901       21.5934     -0.157480      -4.17480      0.254268      0.159647      0.217041      0.244675      0.255777      0.302995      0.302731
  68   2 1594.0218    0.2740  0.2894  9.0645  0.0000  0.0078   0.0053   0.0166    0.0184   0.0000   441.6644     -0.154931       21.5301     -0.270429      -4.17242      0.623353      0.184394      0.257846      0.292420      0.301898      0.295837      0.340931
  68   3 1859.2172    0.5565  0.6741  9.2679  0.0001  0.0109   0.0072   0.0271    0.0340   0.0000   442.0383    -0.0819645       21.0036      0.149142      -4.01899    0.00511307      0.251245      0.358908      0.383112      0.443184      0.471974      0.491944
  68   4 2104.0993    0.9553  1.0368  9.6650  0.0000  0.0129   0.0102   0.0348    0.0578   0.0000   442.0969    0.00315985       21.7501     -0.686546      -3.82285     -0.634917      0.295261      0.407636      0.456104      0.503117      0.548033      0.558645
  68   5 2334.0609    1.5435  1.4766 10.1097 -0.0000  0.0153   0.0137   0.0419    0.0677   0.0000   442.8483     -0.102528       20.5459     -0.804917      -2.10693    -0.0384173      0.345636      0.499411      0.535636      0.593414      0.644067      0.646278
  68   6 2549.6142    2.3634  1.5249 10.7905  0.0000  0.0151   0.0203   0.0409    0.0782   0.0000   442.2868     0.0830047       21.6980     -0.995304      -3.65285     -0.998405      0.343948      0.484228      0.515086      0.599809      0.627117      0.637490
  68   7 2759.7734    3.3022  1.4521 11.4864  0.0000  0.0145   0.0289   0.0399    0.0858   0.0000   441.8528      0.252877       21.2272      0.147930      -2.09692     -0.996442      0.333093      0.472460      0.501306      0.589078      0.620284      0.640180
  68   8 2965.4267    4.3931  1.2837 12.2692  0.0000  0.0135   0.0411   0.0368    0.0848   0.0000   442.4254     -0.526078       20.7941      -1.20031      -3.87852      -1.37605      0.311281      0.432273      0.453437      0.538038      0.569591      0.598207
  68   9 3165.4853    4.7785  1.6275 12.0148 -0.0000  0.0148   0.0386   0.0410    0.0882   0.0000   442.4331      0.504104       20.9918     -0.884648      -2.25647      -1.38698      0.342649      0.480407      0.515757      0.592597      0.615485      0.641494
  68  10 3361.5806    3.9935  2.5615 11.9544  0.0000  0.0198   0.0264   0.0547    0.0520   0.0000   442.5226      0.165543       20.2409       1.05373      -1.02867      -4.74732      0.447094      0.643268      0.676548      0.788675      0.835962      0.855202
  68  11 3555.0470    3.0911  4.8310 11.4648  0.0012  0.0319   0.0128   0.0829    0.0234   0.0000   440.7074      0.270322       22.2321      -1.13610      -4.24739      -2.81581      0.704160       1.01619       1.08071       1.23284       1.30669       1.35746
  68  12 3746.1356    2.6835  9.1467 10.9956  0.0165  0.0546   0.0067   0.1387    0.0142   0.0000   442.0634     -0.575103       21.9256      -1.66321      -7.30117      -1.38308       1.26159       1.72715       1.93131       2.11932       2.28828       2.34794
  69   1 1275.0249    0.1018  0.1236  8.9818  0.0000  0.0065   0.0042   0.0171    0.0139   0.0000   440.3655     -0.255295       21.4811      0.628770      -3.72906      0.100549      0.155442      0.196065      0.229391      0.258159      0.273606      0.291628
  69   2 1603.1324    0.2788  0.3398  9.0274  0.0000  0.0083   0.0052   0.0198    0.0191   0.0000   441.4505     -0.538493       21.7055     0.0853010      -3.66612      0.326728      0.199146      0.281637      0.325905      0.353884      0.369782      0.400487
  69   3 1869.1598    0.5716  0.6655  9.3100  0.0001  0.0107   0.0073   0.0257    0.0329   0.0000   442.4324      -1.04107       21.5954      0.817801      -3.94836     -0.924707      0.236345      0.330051      0.372442      0.411987      0.445992      0.468635
  69   4 2115.4491    0.9956  1.0581  9.4969  0.0000  0.0126   0.0101   0.0343    0.0653   0.0000   442.4373     -0.219649       20.8969     -0.186087      -3.16784      0.360437      0.281092      0.395701      0.438569      0.473161      0.513115      0.528900
  69   5 2346.1457    1.5836  1.4108 10.2537  0.0000  0.0148   0.0144   0.0408    0.0666   0.0000   442.4933     -0.222054       21.7448      -1.13856      -4.15925     -0.370223      0.336115      0.466652      0.480364      0.569121      0.590759      0.619712
  69   6 2562.6436    2.4522  1.4951 10.7678  0.0000  0.0148   0.0211   0.0399    0.0844   0.0000   442.5174      0.176718       20.5691     -0.574119      -2.18081      -1.17207      0.335297      0.472981      0.507081      0.584688      0.612417      0.628471
  69   7 2773.8559    3.4785  1.4551 11.2875 -0.0000  0.0141   0.0294   0.0384    0.0999   0.0000   442.3899      0.797568       20.8830     -0.262418      -2.95396     -0.825973      0.319746      0.455814      0.488984      0.560912      0.590583      0.593555
  69   8 2980.3175    4.5026  1.3781 12.0688  0.0000  0.0137   0.0396   0.0367    0.0900   0.0000   442.3688      0.224068       21.7583     -0.528528      -2.86481      -2.35425      0.320995      0.447083      0.479137      0.549138      0.602691      0.615827
  69   9 3181.0978    4.7774  1.5594 12.3593  0.0000  0.0150   0.0401   0.0398    0.0744   0.0000   442.3232    0.00152490       20.3982    -0.0395252      -3.91537      -1.87378      0.340403      0.474668      0.515293      0.580146      0.626582      0.628406
  69  10 3378.0175    3.9000  2.7879 11.7989  0.0000  0.0208   0.0244   0.0558    0.0499   0.0000   442.9238      0.753828       19.8377      -1.61173      0.975421      -3.97581      0.458047      0.659143      0.700926      0.799225      0.844228      0.858803
  69  11 3572.2777    2.9243  4.7175 11.6022 -0.0007  0.0327   0.0157   0.0866    0.0337   0.0000   442.4450       1.05788       22.9701      0.296838      -3.83881      -5.51491      0.705226       1.04143       1.11071       1.26281       1.32281       1.35921
  69  12 3764.1610    2.1003  6.3789 11.3585 -0.0168  0.0478   0.0102   0.1260    0.0302   0.0000   441.2910       1.34930       22.9965      -3.27866      -7.20700      -3.79107       1.01461       1.48564       1.57544       1.82067       1.86960       1.94813
  70   1 1282.9105    0.1106  0.1101  8.9745  0.0000  0.0061   0.0043   0.0135    0.0137   0.0000   440.5374     -0.405639       21.3185      0.398184      -4.04024     -0.141818      0.142334      0.185320      0.214107      0.259426      0.246229      0.255956
  70   2 1612.1545    0.2901  0.3231  9.0623  0.0000  0.0077   0.0053   0.0186    0.0189   0.0000   441.6463     -0.136454       21.3524     -0.248735      -4.16313      0.371769      0.174036      0.237849      0.261324      0.284905      0.306701      0.313415
  70   3 1879.0672    0.6036  0.6992  9.2137 -0.0000  0.0102   0.0074   0.0266    0.0364   0.0000   442.0935     -0.438255       22.0082     -0.508427      -4.91234    -0.0796320      0.234404      0.316041      0.356177      0.398782      0.416745      0.436167
  70   4 2126.6603    1.0012  1.1024  9.6881  0.0001  0.0132   0.0103   0.0356    0.0611   0.0000   442.1820     -0.148889       20.7288      0.234483      -2.88045      -1.04045      0.290401      0.408620      0.442042      0.504974      0.536944      0.547896
  70   5 2358.1133    1.6536  1.5016 10.2456 -0.0000  0.0151   0.0144   0.0416    0.0671   0.0000   442.2330    -0.0596286       20.8110     -0.347020      -4.12497     -0.760948      0.338551      0.462238      0.509607      0.566265      0.603362      0.638430
  70   6 2575.4954    2.4647  1.5667 10.7620  0.0000  0.0151   0.0204   0.0398    0.0779   0.0000   441.9222      0.287865       20.9448      0.263937      -3.19093      -1.02574      0.340407      0.467575      0.498969      0.576642      0.608466      0.630055
  70   7 2787.8253    3.5672  1.3973 11.6246  0.0000  0.0139   0.0312   0.0382    0.0850   0.0000   441.8812     -0.387996       21.1478      0.460346      -2.49214      -2.14928      0.310012      0.433288      0.464920      0.529227      0.559857      0.585174
  70   8 2995.1101    4.6717  1.3467 12.0242  0.0000  0.0131   0.0412   0.0365    0.0999   0.0000   442.2393       1.15960       21.2455     -0.816500      -3.65846      -1.23356      0.298799      0.418840      0.451146      0.536292      0.566214      0.574090
  70   9 3196.6542    4.7412  1.6816 12.1881  0.0000  0.0153   0.0377   0.0416    0.0734   0.0000   442.0199      0.508119       21.1167      -1.38144      -2.61892      -2.82943      0.343697      0.489891      0.514156      0.590321      0.627429      0.643613
  70  10 3394.3366    3.7779  2.8052 11.9531  0.0000  0.0210   0.0240   0.0572    0.0448   0.0000   442.8122       1.39094       19.9158      -2.32171     -0.312573      -3.92882      0.465965      0.646412      0.713539      0.799820      0.842802      0.874333
  70  11 3589.3927    2.8934  4.8959 11.6141 -0.0001  0.0334   0.0153   0.0891    0.0327   0.0000   441.2081      0.298167       24.0278      -1.33430      -3.69932      -5.90823      0.704794       1.02128       1.10719       1.24558       1.30344       1.34729
  70  12 3781.8212    2.2936  8.2755 11.2837  0.0062  0.0564   0.0096   0.1451    0.0283   0.0000   441.4608      -2.25342       21.3971      -2.29167      -5.35870      -2.67019       1.18681       1.72700       1.86773       2.09831       2.23099       2.31141
  71   1 1290.7406    0.1146  0.1095  8.9664  0.0000  0.0063   0.0043   0.0128    0.0136   0.0000   440.5925     -0.156824       21.2948      0.256578      -4.31002      0.195409      0.124159      0.190616      0.191332      0.233411      0.236558      0.241498
  71   2 1621.0621    0.2968  0.3302  9.0532  0.0003  0.0077   0.0053   0.0183    0.0190   0.0000   441.5182     -0.764268       21.4897     -0.345973      -4.35324     -0.351549      0.184445      0.235426      0.276358      0.302950      0.320280      0.338940
  71   3 1888.8990    0.5940  0.7181  9.3292 -0.0000  0.0111   0.0073   0.0278    0.0348   0.0000   441.9217    -0.0613086       21.0648      0.406033      -3.43963     0.0652354      0.233990      0.336123      0.372469      0.401034      0.428522      0.443311
  71   4 2137.8056    1.0210  1.2037  9.6561 -0.0003  0.0143   0.0101   0.0366    0.0600   0.0000   442.6375      0.311017       20.9145      -1.03610      -4.25661       1.53022      0.300900      0.439494      0.464692      0.534150      0.573607      0.587832
  71   5 2369.9853    1.6838  1.4565 10.3027  0.0000  0.0150   0.0151   0.0409    0.0710   0.0000   442.2738     -0.785367       20.4642    -0.0623035      -1.42267      0.381131      0.322737      0.466636      0.492742      0.565218      0.590847      0.613973
  71   6 2588.3526    2.5360  1.5350 10.9133  0.0000  0.0149   0.0213   0.0400    0.0760   0.0000   442.3064    -0.0959326       21.1100      0.411303      -3.22808      -2.32631      0.326092      0.458337      0.485355      0.565766      0.583437      0.597657
  71   7 2801.7226    3.6684  1.4010 11.4921  0.0000  0.0141   0.0315   0.0360    0.0973   0.0000   442.0299     0.0266311       21.8109     -0.235105      -2.19531     -0.895210      0.312670      0.442297      0.468476      0.525230      0.556857      0.577787
  71   8 3009.8126    4.5884  1.3473 12.2264  0.0000  0.0135   0.0409   0.0364    0.0880   0.0000   442.4932    -0.0307658       21.8215     -0.715828      -2.94538      -1.28820      0.302590      0.419637      0.449801      0.510962      0.533279      0.563514
  71   9 3212.0558    4.6569  1.8496 12.0464  0.0000  0.0160   0.0351   0.0435    0.0754   0.0000   442.3024      0.488963       19.8920      0.658478      -1.24203      -2.72611      0.351098      0.500738      0.530794      0.613079      0.649817      0.663493
  71  10 3410.5690    3.6990  3.1358 11.8437  0.0000  0.0225   0.0220   0.0601    0.0415   0.0000   442.0033     0.0188125       19.8326      0.255432      -2.12089      -3.62835      0.481305      0.691309      0.751554      0.842855      0.902071      0.928449
  71  11 3606.3666    2.8692  5.2358 11.5495  0.0007  0.0353   0.0145   0.0932    0.0328   0.0000   441.0581       1.25171       23.2957      -3.31052      -2.34239      -2.11976      0.731109       1.07429       1.14707       1.31533       1.36558       1.42460
  71  12 3799.5415    2.1819  8.4511 11.2890 -0.0012  0.0588   0.0090   0.1506    0.0268   0.0000   440.6058       2.45173       18.5132     -0.593360      -2.52178      -5.66876       1.22049       1.77496       1.89588       2.17396       2.25790       2.36440
  72   1 1298.5031    0.1140  0.1234  8.9979  0.0000  0.0062   0.0043   0.0148    0.0138   0.0000   440.3875     -0.581076       21.3846     0.0567871      -3.48121     -0.161272      0.154896      0.189508      0.211327      0.268006      0.297573      0.306547
  72   2 1629.8802    0.2961  0.3326  9.1005  0.0000  0.0080   0.0053   0.0179    0.0189   0.0000   441.7088    -0.0819834       21.3902      0.146799      -3.48971     -0.217264      0.190387      0.267355      0.294787      0.327790      0.346233      0.363936
  72   3 1898.6396    0.6072  0.7405  9.3733  0.0000  0.0109   0.0073   0.0285    0.0352   0.0000   441.6503     -0.148280       20.7841     -0.917278      -3.84551     -0.443728      0.228735      0.320679      0.356685      0.393956      0.420332      0.433504
  72   4 2148.8565    1.0572  1.1340  9.8129 -0.0000  0.0133   0.0107   0.0370    0.0619   0.0000   442.0041     -0.514898       21.1311     -0.398482      -3.51427       1.03653      0.283212      0.402030      0.436034      0.488212      0.525607      0.542489
  72   5 2381.7744    1.7012  1.4374 10.5251  0.0000  0.0151   0.0153   0.0399    0.0631   0.0000   442.7062      -1.08376       21.4487     0.0397820      -3.03027      -1.04395      0.322594      0.458155      0.489866      0.561645      0.612381      0.617938
  72   6 2601.0958    2.6175  1.5516 10.9936 -0.0000  0.0148   0.0219   0.0395    0.0782   0.0000   442.3553     -0.445764       20.5656     -0.604704      -3.95959      -1.14491      0.328871      0.454947      0.487418      0.553324      0.606074      0.615568
  72   7 2815.5129    3.6982  1.3853 11.6423 -0.0000  0.0135   0.0317   0.0373    0.0873   0.0000   442.1007     0.0124604       21.5981      -1.78219      -3.61358     -0.802839      0.289669      0.406008      0.441228      0.500813      0.544218      0.538608
  72   8 3024.3888    4.6596  1.4164 12.2307  0.0000  0.0137   0.0394   0.0381    0.0787   0.0000   442.3411      0.664132       21.6103      -1.36180      -3.00665      -1.74269      0.288872      0.415671      0.436589      0.506619      0.540085      0.558998
  72   9 3227.4468    4.6128  1.8966 12.0986 -0.0000  0.0161   0.0342   0.0438    0.0703   0.0000   442.7197      0.171581       20.4873     -0.941303      -2.18813      -2.53173      0.347222      0.485576      0.519249      0.607904      0.635163      0.651551
  72  10 3426.7132    3.6248  3.2133 11.8579  0.0000  0.0226   0.0215   0.0627    0.0410   0.0000   441.6860      0.717506       20.8591      0.875037      -2.06053      -2.72460      0.478479      0.687125      0.735097      0.841604      0.884746      0.912306
  72  11 3623.3619    2.7627  5.3851 11.6291 -0.0004  0.0367   0.0144   0.0983    0.0325   0.0000   441.1141      -2.88150       25.7270     -0.757528      -2.11516      -2.88649      0.751904       1.09831       1.17640       1.34485       1.40088       1.44967
  72  12 3817.1405    2.0427  7.8860 11.3506 -0.0003  0.0574   0.0093   0.1486    0.0283   0.0000   438.4171      0.812265       23.6542      -5.89639      -2.15651      -1.59709       1.15915       1.70184       1.82847       2.08081       2.15002       2.24064
  73   1 1306.2047    0.1105  0.1302  9.0018  0.0000  0.0068   0.0041   0.0161    0.0136   0.0000   440.2901     -0.145795       21.6105     0.0326744      -4.03791     0.0913429      0.142273      0.180896      0.246013      0.253875      0.257489      0.295117
  73   2 1638.6037    0.3135  0.3677  9.0509  0.0000  0.0082   0.0053   0.0196    0.0197   0.0000   441.5430     -0.578412       21.4252     -0.114539      -3.77023     -0.124092      0.166966      0.236565      0.254665      0.291316      0.296912      0.310906
  73   3 1908.3141    0.6460  0.7760  9.2891  0.0000  0.0110   0.0075   0.0283    0.0390   0.0000   442.0813     -0.583421       21.3656       1.11725      -3.66206      0.269283      0.236980      0.325014      0.360599      0.401613      0.449116      0.465245
  73   4 2159.8052    1.0725  1.2338  9.6883  0.0000  0.0139   0.0105   0.0374    0.0663   0.0000   442.2928     -0.479362       20.8480      0.118646      -3.49307     -0.862667      0.297948      0.422496      0.452452      0.516049      0.545897      0.560861
  73   5 2393.3928    1.7586  1.5629 10.3247  0.0000  0.0151   0.0146   0.0412    0.0665   0.0000   442.3436     -0.180175       21.6039      -1.49866      -2.21811     -0.504678      0.322462      0.443231      0.480622      0.547410      0.582370      0.589464
  73   6 2613.6950    2.7226  1.5465 10.7934 -0.0000  0.0143   0.0219   0.0395    0.0894   0.0000   442.2573    -0.0802748       20.9476      -1.29729      -2.85332     -0.990447      0.306666      0.432358      0.463432      0.534576      0.571799      0.591018
  73   7 2829.1624    3.8180  1.3549 11.7560 -0.0017  0.0135   0.0330   0.0364    0.0851   0.0000   442.6200    -0.0710286       20.3279      -1.27362      -2.95417     -0.992257      0.286877      0.405792      0.428526      0.496099      0.543851      0.557152
  73   8 3038.8417    4.6942  1.4108 12.2649 -0.0000  0.0137   0.0400   0.0367    0.0794   0.0000   442.1798      0.437477       21.4108      -1.15630      -2.71045      -1.43238      0.298739      0.420465      0.458646      0.507788      0.549225      0.572069
  73   9 3242.6453    4.6272  1.9520 12.0717  0.0000  0.0163   0.0334   0.0440    0.0690   0.0000   443.1445      0.622391       20.1173      -1.31401      -1.10653      -1.21915      0.353417      0.500536      0.542916      0.615313      0.658558      0.668411
  73  10 3442.7711    3.5149  3.4536 11.8606  0.0000  0.0242   0.0202   0.0656    0.0379   0.0000   442.0724     -0.285341       20.9541     -0.122374      -2.46612      -2.60273      0.497655      0.718487      0.771649      0.884761      0.925045      0.980574
  73  11 3640.0128    2.6458  5.4190 11.6155 -0.0006  0.0378   0.0137   0.0993    0.0325   0.0000   442.3415      0.280762       22.0193      0.874003      -2.10013      -3.16176      0.751701       1.12780       1.18348       1.36989       1.40759       1.49495
  74   1 1313.8384    0.1166  0.1327  8.8775  0.0000  0.0060   0.0041   0.0151    0.0136   0.0000   440.4462    -0.0620084       21.6463      0.205751      -4.47116     -0.108861      0.147079      0.186368      0.213454      0.235190      0.254007      0.251773
  74   2 1647.2143    0.3214  0.3940  8.9969  0.0000  0.0085   0.0053   0.0203    0.0203   0.0000   441.6950     -0.291497       21.6472     -0.173293      -3.55719     -0.144830      0.178040      0.254989      0.281733      0.318625      0.334273      0.341509
  74   3 1917.9042    0.6578  0.8370  9.1746 -0.0000  0.0115   0.0073   0.0298    0.0417   0.0000   441.9980     -0.379475       21.1290     -0.995941      -4.04119      0.281376      0.228123      0.327015      0.366403      0.395982      0.428701      0.439332
  74   4 2170.6709    1.1097  1.1908  9.8327  0.0000  0.0135   0.0112   0.0367    0.0636   0.0000   442.1820     -0.186000       22.1160     -0.763814      -3.66493     -0.838675      0.288860      0.390306      0.429773      0.484269      0.518170      0.533242
  74   5 2404.9561    1.8097  1.4890 10.4617  0.0002  0.0149   0.0157   0.0400    0.0648   0.0000   441.6886      0.222805       21.8644      0.425711      -2.93105     -0.856472      0.311749      0.434132      0.473550      0.535904      0.579242      0.588384
  74   6 2626.3128    2.7391  1.5886 10.9318  0.0000  0.0146   0.0220   0.0402    0.0766   0.0000   442.7721      0.266502       21.6816     -0.919750      -3.83872      -1.17841      0.314963      0.440222      0.464682      0.543819      0.573954      0.591077
  74   7 2842.7790    3.8876  1.4023 11.6276  0.0000  0.0135   0.0329   0.0364    0.0907   0.0000   442.3567      0.505222       21.0893     -0.125876      -3.30140     -0.995549      0.290889      0.408713      0.435451      0.507295      0.528819      0.539619
  74   8 3053.2378    4.8291  1.4270 12.1516  0.0000  0.0133   0.0405   0.0370    0.0849   0.0000   442.3566    -0.0754196       21.4471     -0.167285      -3.99025      -2.06572      0.293464      0.393835      0.431384      0.492584      0.538921      0.538382
  74   9 3257.8537    4.5222  1.9548 12.1828  0.0000  0.0166   0.0333   0.0451    0.0607   0.0000   442.4592      0.465875       20.2666      -1.02573      -2.16878      -3.40983      0.340741      0.497889      0.517493      0.600566      0.641548      0.668730
  74  10 3458.6880    3.4663  3.6155 11.7246 -0.0000  0.0249   0.0196   0.0675    0.0388   0.0000   443.3308       2.31681       19.6445     0.0107871      -1.05751      -2.53365      0.506708      0.733217      0.780245      0.894548      0.932034      0.967237
  74  11 3656.7770    2.7541  6.3385 11.3479 -0.0001  0.0419   0.0097   0.1061    0.0231   0.0000   441.5824     -0.258819       22.7951     -0.672083      -7.97131      -3.09510      0.838933       1.21665       1.32172       1.48579       1.57765       1.63917
  75   1 1321.4283    0.1212  0.1339  8.9739  0.0000  0.0060   0.0041   0.0158    0.0136   0.0000   440.2785     -0.171918       21.1584      0.229056      -4.00494     -0.194358      0.132823      0.171682      0.210508      0.204433      0.239027      0.244209
  75   2 1655.7562    0.3281  0.3611  9.0980  0.0000  0.0077   0.0055   0.0188    0.0195   0.0000   441.4919     -0.197837       21.7167     -0.237842      -3.99201     -0.240599      0.170581      0.217486      0.251626      0.277521      0.317382      0.332207
  75   3 1927.4303    0.6802  0.7937  9.2804  0.0000  0.0108   0.0076   0.0278    0.0405   0.0000   441.9497     -0.339215       21.2228      0.126137      -3.42835      0.183780      0.223062      0.311889      0.346089      0.372317      0.407338      0.431595
  75   4 2181.4417    1.1484  1.2254  9.7563 -0.0000  0.0135   0.0108   0.0360    0.0642   0.0000   442.4151      0.431777       21.6870     -0.181836      -3.88380     -0.412765      0.274564      0.382321      0.418165      0.483870      0.507724      0.512328
  75   5 2416.4583    1.8382  1.5456 10.4387 -0.0001  0.0150   0.0153   0.0399    0.0668   0.0000   441.5814      0.551054       21.0869     -0.582100      -2.92012      -1.19614      0.324386      0.445120      0.477225      0.548154      0.588588      0.614435
  75   6 2638.7935    2.7646  1.6404 10.9972 -0.0000  0.0148   0.0219   0.0413    0.0765   0.0000   442.4819    -0.0238111       22.4990    -0.0951825      -3.53360     -0.614657      0.309616      0.437472      0.459487      0.533275      0.562806      0.575551
  75   7 2856.2780    3.9504  1.4318 11.6729 -0.0002  0.0134   0.0326   0.0366    0.0882   0.0000   442.1133      0.144288       21.4560     -0.751932      -2.99201      -2.31351      0.286907      0.397787      0.428757      0.487883      0.529737      0.532544
  75   8 3067.4850    4.8070  1.4433 12.2902  0.0000  0.0138   0.0402   0.0373    0.0825   0.0000   442.7345      0.612050       21.6850      -1.64721      -3.20985      -1.69170      0.286907      0.403695      0.434282      0.492999      0.517782      0.536620
  75   9 3272.8715    4.4671  2.0715 12.2086  0.0000  0.0170   0.0314   0.0454    0.0568   0.0000   442.6235      0.785372       19.9312     -0.970866      -2.72804      -2.16342      0.350406      0.503871      0.537920      0.618907      0.656825      0.664053
  75  10 3474.6207    3.4687  3.7293 11.6959  0.0000  0.0249   0.0190   0.0671    0.0398   0.0000   441.7462      0.317147       20.5744     -0.949095      -2.11139      -2.71568      0.511331      0.724506      0.781261      0.885146      0.949909      0.988281
  75  11 3673.5571    2.6357  6.2702 11.4906  0.0016  0.0422   0.0120   0.1105    0.0321   0.0000   440.8050     -0.700387       22.4818      -2.40123      -3.90577      -2.85638      0.824005       1.21272       1.28608       1.46902       1.53662       1.59192
  76   1 1328.9579    0.1249  0.1157  8.9093  0.0000  0.0051   0.0042   0.0127    0.0133   0.0000   440.3827     0.0334202       21.4471     -0.280376      -4.50596      0.144877      0.112747      0.144174      0.173170      0.182296      0.209907      0.238139
  76   2 1664.1958    0.3302  0.3675  9.0635  0.0000  0.0079   0.0054   0.0187    0.0198   0.0000   441.5124  -0.000780845       21.2501      0.189681      -4.07960      0.272019      0.167496      0.215237      0.251232      0.273481      0.282806      0.299458
  76   3 1936.9152    0.6845  0.7949  9.3747  0.0006  0.0110   0.0077   0.0276    0.0385   0.0000   441.7837     -0.116825       21.5241     -0.215423      -4.05159     -0.243263      0.222995      0.309887      0.338875      0.377687      0.419193      0.424620
  76   4 2192.1297    1.1651  1.1927  9.9113  0.0000  0.0135   0.0114   0.0361    0.0639   0.0000   442.5098      0.121446       20.9180     -0.134370      -3.99643     -0.119260      0.275193      0.391808      0.420324      0.476972      0.508901      0.531946
  76   5 2427.8481    1.9178  1.6134 10.2686 -0.0000  0.0150   0.0153   0.0403    0.0715   0.0000   442.7074      0.187496       21.4268      -1.12491      -4.79735     -0.422007      0.305613      0.418737      0.460694      0.514977      0.551382      0.573170
  76   6 2651.2306    2.8449  1.5270 11.1588  0.0000  0.0144   0.0233   0.0391    0.0738   0.0000   443.0553      0.539739       21.9626     -0.774867      -3.39464      -1.14811      0.296469      0.419249      0.438765      0.501771      0.544881      0.553229
  76   7 2869.7205    4.0199  1.4597 11.7247 -0.0051  0.0136   0.0323   0.0366    0.0822   0.0000   442.7500     -0.213275       20.6050     -0.691126      -2.92561      -1.03828      0.285489      0.393856      0.428089      0.492142      0.530896      0.542379
  76   8 3081.6769    4.7735  1.5126 12.0831  0.0000  0.0136   0.0379   0.0379    0.0806   0.0000   442.1240      0.604471       21.6393     -0.631077      -3.37465      -2.10492      0.286455      0.398664      0.426376      0.482080      0.512582      0.525006
  76   9 3287.8540    4.3613  2.0928 12.2854 -0.0000  0.0171   0.0312   0.0474    0.0523   0.0000   442.3337      0.434158       21.1484      -1.55746      -2.91669      -2.52691      0.349370      0.495145      0.528431      0.602691      0.636569      0.659844
  76  10 3490.4038    3.3623  3.7355 11.7779 -0.0000  0.0254   0.0189   0.0692    0.0370   0.0000   443.0423       1.01713       18.9869      -1.44377      -1.41714      -2.11260      0.510739      0.725218      0.777345      0.883149      0.944091      0.984529
  76  11 3689.6729    2.2963  5.7476 11.4714 -0.0019  0.0407   0.0116   0.1125    0.0345   0.0000   441.1202      -1.05204       22.7941      0.643470      -3.18885      -2.05699      0.802948       1.14798       1.24599       1.41892       1.50659       1.55699
  77   1 1336.4077    0.1254  0.1349  8.9366 -0.0005  0.0054   0.0040   0.0149    0.0134   0.0000   440.5362      0.157946       21.3053      0.246066      -3.64883   -0.00371965      0.112683      0.147131      0.174819      0.193758      0.210677      0.223949
  77   2 1672.5268    0.3399  0.4238  9.0893  0.0000  0.0086   0.0053   0.0205    0.0208   0.0000   441.5834     -0.279920       21.8097      0.164475      -4.56283     -0.209711      0.178291      0.247288      0.269031      0.303286      0.314770      0.335632
  77   3 1946.2819    0.7094  0.8538  9.4025  0.0000  0.0112   0.0077   0.0299    0.0405   0.0000   441.7896     -0.209729       21.5875    -0.0899436      -3.88896     -0.155440      0.221192      0.316502      0.342278      0.387334      0.413248      0.415958
  77   4 2202.6734    1.1960  1.3488  9.7506 -0.0000  0.0139   0.0108   0.0384    0.0651   0.0000   442.6829     -0.175044       21.9558     -0.380884      -3.16883     -0.327496      0.282529      0.392019      0.434846      0.496117      0.525984      0.546655
  77   5 2439.1293    1.9854  1.5147 10.5955  0.0000  0.0143   0.0165   0.0396    0.0651   0.0000   442.9378     -0.742028       20.5527     -0.122481      -3.42741      -1.53408      0.296842      0.414941      0.447113      0.507501      0.546582      0.564600
  77   6 2663.5325    2.9164  1.5419 11.1073  0.0000  0.0143   0.0234   0.0392    0.0806   0.0000   443.4869      0.434494       20.5973      0.340533      -2.98881     -0.694157      0.283986      0.402369      0.418844      0.481078      0.529631      0.536401
  77   7 2883.0344    4.0392  1.3483 12.1342 -0.0001  0.0132   0.0354   0.0367    0.0748   0.0000   442.6950     -0.411282       21.6233     -0.748430      -3.84810      -2.79721      0.269813      0.380431      0.401330      0.468960      0.488293      0.509698
  77   8 3095.7543    4.9494  1.4680 12.2217  0.0000  0.0135   0.0402   0.0367    0.0828   0.0000   442.2431      0.332660       21.5957      -1.04857      -3.39927      -1.54145      0.275799      0.387624      0.409724      0.474713      0.508036      0.524356
  77   9 3302.7286    4.2456  2.3007 12.1354  0.0000  0.0177   0.0282   0.0491    0.0519   0.0000   442.5679       1.03009       20.5036      -1.31647      -1.50634      -2.04744      0.359955      0.507741      0.543507      0.627092      0.666376      0.684639
  77  10 3506.0700    3.2788  4.2140 11.7055  0.0008  0.0275   0.0119   0.0720    0.0140   0.0000   442.6512       1.49585       19.9425       1.37999      -1.24308      -4.20899      0.547390      0.779592      0.835313      0.955524       1.01567       1.04922
  78   1 1343.8218    0.1276  0.1507  8.8779  0.0000  0.0061   0.0040   0.0153    0.0136   0.0000   440.5080     -0.207977       21.6472      0.292178      -3.94353      0.583878      0.129228      0.166074      0.186285      0.221693      0.237894      0.249767
  78   2 1680.7800    0.3556  0.4775  9.0375  0.0000  0.0093   0.0053   0.0221    0.0221   0.0000   441.5191     -0.334030       21.4025     -0.297707      -4.64768     -0.469109      0.183098      0.253936      0.279133      0.311217      0.339852      0.352381
  78   3 1955.6322    0.7321  0.8940  9.2144  0.0000  0.0115   0.0077   0.0293    0.0466   0.0000   441.9375    -0.0309293       21.2028     -0.116988      -4.22261     -0.483490      0.234289      0.329536      0.354418      0.393568      0.422114      0.417845
  78   4 2213.2168    1.2026  1.2890  9.9470  0.0000  0.0137   0.0111   0.0381    0.0580   0.0000   442.3547      0.410945       21.8286     -0.407634      -3.89217      0.238287      0.274921      0.370915      0.411768      0.472734      0.512413      0.521332
  78   5 2450.3085    1.9451  1.6429 10.4750  0.0000  0.0155   0.0154   0.0406    0.0641   0.0000   442.2027     -0.381965       21.2968      0.356938      -2.72127      -1.49987      0.304613      0.432206      0.467929      0.529936      0.562908      0.588757
  78   6 2675.8271    2.9997  1.5976 11.1996 -0.0000  0.0145   0.0237   0.0395    0.0733   0.0000   442.6147      0.436080       21.4208      -2.18269      -1.92148     -0.751585      0.288489      0.405764      0.439475      0.491483      0.536340      0.547441
  78   7 2896.2696    4.1625  1.4500 11.9478 -0.0003  0.0136   0.0342   0.0373    0.0777   0.0000   442.3685      0.326880       20.8378     -0.388987      -2.17972      -1.39785      0.268427      0.385314      0.407030      0.470294      0.497806      0.514618
  78   8 3109.7450    4.8537  1.5267 12.2564 -0.0000  0.0138   0.0386   0.0377    0.0749   0.0000   442.6145      0.410833       22.1270      -1.34275      -3.82326      -2.36225      0.278770      0.388845      0.418854      0.469933      0.510882      0.521802
  78   9 3317.4895    4.2561  2.3420 12.0846  0.0000  0.0178   0.0278   0.0492    0.0515   0.0000   442.4036      0.782069       20.1732      -1.49287      -1.74711      -2.44386      0.352207      0.493973      0.536686      0.605301      0.633011      0.656717
  78  11 3722.6789    2.6289  7.4918 10.4749 -0.0003  0.0469   0.0062   0.1222    0.0108   0.0000   441.5463       1.23176       19.9311     -0.686442      -4.83567    -0.0127740      0.946781       1.34439       1.45587       1.64883       1.78314       1.80350
  79   1 1351.1755    0.1396  0.1680  8.8727  0.0003  0.0066   0.0040   0.0149    0.0137   0.0000   440.3504    -0.0239733       21.3765     0.0831695      -3.67072      0.403846      0.125825      0.167379      0.200001      0.228661      0.240258      0.256720
  79   2 1688.9311    0.3670  0.4877  8.9907  0.0000  0.0093   0.0053   0.0221    0.0224   0.0000   441.3162     -0.246860       21.4579      0.320469      -4.13380     -0.185497      0.174236      0.250434      0.283609      0.294577      0.324589      0.339646
  79   3 1964.8962    0.7349  0.9194  9.3309  0.0000  0.0118   0.0078   0.0302    0.0443   0.0000   441.9826     0.0440742       21.8579     -0.493186      -4.12628     -0.144870      0.230691      0.317967      0.353732      0.390907      0.424055      0.430256
  79   4 2223.6131    1.2597  1.3446  9.8589 -0.0000  0.0139   0.0113   0.0372    0.0629   0.0000   442.0097     -0.552932       21.3110      0.737210      -3.66583      0.783602      0.278341      0.378208      0.416228      0.463645      0.506032      0.528212
  79   5 2461.4462    2.0294  1.6595 10.5396  0.0000  0.0153   0.0160   0.0413    0.0646   0.0000   442.6388     -0.285375       21.0604      0.465940      -3.41889      0.393082      0.301379      0.421109      0.450400      0.516184      0.547439      0.562321
  79   6 2688.0488    3.0547  1.5776 11.0374  0.0000  0.0143   0.0238   0.0382    0.0845   0.0000   442.4579      0.953678       21.0331    -0.0937364      -3.78815     -0.995019      0.285128      0.409854      0.436150      0.502629      0.532096      0.538616
  79   7 2909.4366    4.2771  1.3630 12.0125  0.0000  0.0131   0.0361   0.0353    0.0789   0.0000   442.5721    -0.0176869       21.2740      -1.09188      -2.43158      -1.84224      0.257622      0.365189      0.378341      0.440883      0.484088      0.493097
  79   8 3123.6694    4.8713  1.5760 12.1602 -0.0001  0.0138   0.0376   0.0380    0.0759   0.0000   442.7433      0.708615       21.2266     -0.791725      -3.44516      -3.36686      0.275576      0.384370      0.411200      0.462740      0.504604      0.523343
  79   9 3332.2716    4.2048  2.2947 12.1798  0.0000  0.0179   0.0281   0.0485    0.0487   0.0000   442.7122      0.881022       21.1643      0.509668      -2.12246      -2.02172      0.353103      0.505321      0.534893      0.617079      0.652096      0.672873
  79  10 3537.1820    3.1673  4.5837 11.5829  0.0000  0.0290   0.0102   0.0766    0.0095   0.0000   442.3089     0.0454520       23.0497       1.53237      -1.74808      -4.73319      0.572346      0.806951      0.891302      0.994931       1.09603       1.11316
  80   1 1358.4641    0.1453  0.1435  8.8836  0.0000  0.0051   0.0042   0.0136    0.0134   0.0000   440.5578     -0.207463       21.1100    -0.0945179      -3.80418      0.307700      0.114106      0.147503      0.168367      0.196268      0.232687      0.239251
  80   2 1697.0236    0.3726  0.4588  9.0516  0.0000  0.0085   0.0054   0.0213    0.0219   0.0000   441.1559    -0.0739386       21.2303    -0.0385443      -3.82318     -0.633226      0.166013      0.230669      0.263231      0.290670      0.308923      0.329043
  80   3 1974.1441    0.7553  0.9626  9.2904  0.0000  0.0118   0.0078   0.0311    0.0467   0.0000   441.7364      0.370217       21.5756     -0.225018      -3.71748      0.333690      0.221740      0.316971      0.339523      0.389348      0.420873      0.435960
  80   4 2233.9159    1.2883  1.3919  9.7896  0.0000  0.0139   0.0111   0.0378    0.0647   0.0000   442.6098     -0.276556       21.9509     -0.367329      -3.50404     -0.996372      0.278657      0.386625      0.425619      0.469571      0.508683      0.530716
  80   5 2472.4983    2.0599  1.7019 10.5670  0.0000  0.0152   0.0158   0.0418    0.0628   0.0000   442.1476      0.265613       21.8547     -0.799422      -2.77533     -0.121463      0.300499      0.414418      0.455252      0.509543      0.551559      0.566070
  80   6 2700.1759    3.0967  1.6326 11.0939 -0.0001  0.0142   0.0233   0.0392    0.0783   0.0000   442.3655      0.411813       21.1356     -0.677497      -3.62797     -0.925435      0.282443      0.387878      0.417514      0.480797      0.532604      0.539458
  80   7 2922.4819    4.3517  1.3851 12.0279  0.0000  0.0132   0.0363   0.0350    0.0834   0.0000   442.3192      0.908856       21.5193     -0.973346      -3.08508      -1.28400      0.263896      0.370821      0.392029      0.451902      0.487809      0.492077
  80   8 3137.4944    4.9374  1.6079 12.1852 -0.0002  0.0141   0.0378   0.0382    0.0737   0.0000   442.4843      0.426238       20.9384     -0.733127      -3.08894      -1.70995      0.273933      0.388392      0.407387      0.476757      0.501429      0.518342
  80   9 3346.8837    4.0244  2.7457 12.0520  0.0000  0.0201   0.0245   0.0535    0.0435   0.0000   443.3018      0.781230       20.0571      -1.69271     -0.807031      -3.29503      0.375004      0.545009      0.578050      0.674514      0.704795      0.739763
  80  10 3552.6060    3.1190  4.6964 11.6634  0.0007  0.0307   0.0111   0.0804    0.0172   0.0000   442.0914      0.623909       19.7800      -1.33027     -0.738881      -1.95309      0.576393      0.839401      0.908142       1.03211       1.10930       1.14563
  81   1 1365.6991    0.1431  0.1768  8.8937  0.0000  0.0066   0.0040   0.0162    0.0136   0.0000   440.2764     -0.273163       21.3722     -0.225779      -4.28297      0.386104      0.135740      0.178752      0.194268      0.223371      0.248955      0.244724
  81   2 1705.0264    0.3868  0.4520  9.0490  0.0000  0.0083   0.0056   0.0201    0.0221   0.0000   441.3091     -0.176594       21.2840     -0.499459      -3.57489     0.0832453      0.161876      0.221654      0.249687      0.272073      0.293815      0.307178
  81   3 1983.2883    0.7539  0.9271  9.3670  0.0000  0.0115   0.0078   0.0297    0.0435   0.0000   442.0261     -0.730056       21.4937     -0.205668      -3.75627      0.467576      0.221301      0.306737      0.335363      0.376655      0.394810      0.421538
  81   4 2244.1588    1.3536  1.4008  9.7394  0.0000  0.0137   0.0115   0.0377    0.0721   0.0000   442.5331    -0.0657378       20.3552     -0.979155      -3.24893     -0.473075      0.265062      0.373938      0.404133      0.451043      0.493313      0.500256
  81   5 2483.4606    2.1204  1.6790 10.6107  0.0000  0.0150   0.0164   0.0418    0.0643   0.0000   442.2937     -0.389929       21.2791    -0.0620389      -3.37958     -0.506094      0.287623      0.405912      0.430933      0.502043      0.526228      0.550888
  81   6 2712.2535    3.1771  1.4731 11.3930 -0.0001  0.0136   0.0254   0.0370    0.0717   0.0000   442.6658      0.490731       21.4121     -0.672713      -2.32326      -1.62754      0.263046      0.363601      0.389100      0.455468      0.481226      0.498251
  81   7 2935.4896    4.3476  1.4199 12.1441  0.0000  0.0136   0.0357   0.0352    0.0721   0.0000   442.4308      0.345769       21.0273     -0.253859      -3.04319      -2.38874      0.263116      0.379624      0.404572      0.459733      0.502290      0.521007
  81   8 3151.2248    4.8254  1.6435 12.3602 -0.0000  0.0144   0.0371   0.0389    0.0658   0.0000   442.3732      0.292135       22.1261     -0.479606      -3.50837      -2.13907      0.284505      0.396784      0.428914      0.488458      0.528038      0.540418
  81   9 3361.3410    3.9877  2.8664 11.9518 -0.0000  0.0200   0.0237   0.0561    0.0451   0.0000   442.4483      0.832403       20.7133      -1.63433     -0.823609      -1.34388      0.378510      0.546342      0.577116      0.674174      0.702362      0.729909
  81  10 3567.9756    2.9790  4.8856 11.7417  0.0025  0.0326   0.0145   0.0881    0.0317   0.0000   443.6889      0.640791       19.7662      -1.61472      -1.62994      -3.87077      0.592929      0.867832      0.942525       1.06181       1.12685       1.17529
  81  11 3770.9319    2.1825  7.3824 11.4071 -0.0002  0.0517   0.0055   0.1316    0.0102   0.0000   442.7120      0.745887       23.0276     -0.979605      -5.84208      -1.46990      0.959779       1.36970       1.50912       1.70749       1.78214       1.86714
  82   1 1372.8857    0.1429  0.1593  8.8817  0.0000  0.0057   0.0040   0.0151    0.0134   0.0000   440.2828     -0.247979       21.4549     0.0170600      -4.03869     -0.369227      0.109204      0.153805      0.177513      0.196508      0.208665      0.219688
  82   2 1712.9475    0.4009  0.4936  9.0482  0.0000  0.0086   0.0056   0.0214    0.0232   0.0000   441.2802     -0.190069       21.6108     -0.526222      -4.30104     -0.275958      0.169964      0.230597      0.263928      0.281912      0.314315      0.318490
  82   3 1992.3788    0.7680  0.9147  9.4453  0.0000  0.0114   0.0079   0.0301    0.0422   0.0000   442.0541      0.171732       21.3029      0.135848      -3.30917     -0.338846      0.211940      0.305482      0.326983      0.367912      0.402507      0.413921
  82   4 2254.3070    1.3236  1.4401  9.9764  0.0000  0.0143   0.0113   0.0389    0.0572   0.0000   441.9378      0.277189       20.9804     -0.354520      -3.36342     -0.264367      0.264353      0.373713      0.407211      0.464879      0.484859      0.504000
  82   5 2494.3488    2.1788  1.6735 10.6151 -0.0000  0.0148   0.0165   0.0408    0.0641   0.0000   442.5991      0.138754       21.4516     -0.762427      -3.95110      -1.00042      0.279305      0.394473      0.423184      0.482109      0.513674      0.534511
  82   6 2724.2531    3.2147  1.6025 11.3601 -0.0053  0.0143   0.0243   0.0377    0.0694   0.0000   442.6360     -0.141656       21.5508     -0.690418      -4.67403      -1.30840      0.278657      0.387520      0.420114      0.479678      0.504926      0.529175
  82   7 2948.3708    4.4585  1.4389 12.0430 -0.0001  0.0132   0.0356   0.0358    0.0785   0.0000   442.0981     -0.301482       21.8408     -0.676051      -3.37887      -1.53469      0.258375      0.364840      0.388063      0.440128      0.481461      0.497328
  82   8 3164.8574    4.8341  1.6377 12.3099  0.0000  0.0141   0.0367   0.0387    0.0678   0.0000   442.3488      0.570550       21.1983      -1.68039      -3.85904      -1.75591      0.271035      0.374108      0.417002      0.466182      0.501792      0.518606
  82   9 3375.8759    3.9582  2.9658 11.8946  0.0000  0.0204   0.0230   0.0557    0.0456   0.0000   442.0721      0.514335       20.6496     -0.522377      -2.06565      -1.92486      0.383139      0.541513      0.585442      0.660289      0.717744      0.727895
  82  10 3583.1352    3.0077  5.5185 11.7216 -0.0006  0.0364   0.0145   0.0975    0.0333   0.0000   442.6020      0.491760       20.6275      -3.12658      -1.51966      -4.01505      0.665175      0.961318       1.02428       1.18826       1.24826       1.31455
  83   0  927.5718    0.0255  0.0031  9.0656  0.0000  0.0054   0.0053   0.0021    0.0114   0.0000   437.2430      0.374476       20.3443      -1.51753      -2.73202    -0.0136446     0.0888463      0.120286      0.154329      0.151535      0.179937      0.186465
  83   1 1380.0301    0.1554  0.1384  8.8222  0.0000  0.0049   0.0042   0.0117    0.0133   0.0000   440.2408     0.0223697       21.4797    -0.0797102      -4.58880     0.0595873      0.103693      0.141317      0.158688      0.178665      0.198448      0.208685
  83   2 1720.7965    0.4111  0.5118  8.9707  0.0000  0.0086   0.0055   0.0215    0.0236   0.0000   441.1528     -0.363133       21.8827      0.341279      -4.05865     -0.311517      0.161825      0.221195      0.250713      0.275066      0.293323      0.306794
  83   3 2001.4621    0.7791  1.0345  9.3435  0.0000  0.0125   0.0078   0.0329    0.0477   0.0000   442.1172     -0.908119       21.9520      0.352365      -3.40831    -0.0500381      0.224300      0.325846      0.354532      0.393263      0.422092      0.434195
  83   4 2264.3634    1.3620  1.4742  9.9887  0.0001  0.0143   0.0114   0.0387    0.0546   0.0000   441.9182     -0.286609       21.9632      0.470142      -2.83284     -0.288107      0.267707      0.375342      0.405712      0.463965      0.498311      0.507619
  83   5 2505.1729    2.2012  1.6817 10.5954 -0.0000  0.0150   0.0166   0.0402    0.0650   0.0000   442.7311      0.104399       21.2573    -0.0760861      -2.81387     -0.197881      0.278958      0.398995      0.424163      0.487412      0.517952      0.531390
  83   6 2736.1755    3.3520  1.5290 11.2503  0.0001  0.0136   0.0257   0.0369    0.0792   0.0000   442.6303      0.545309       21.5194     -0.836513      -2.82656      -1.55012      0.260729      0.364845      0.387985      0.443122      0.478117      0.491454
  83   7 2961.1679    4.5187  1.4521 12.0008  0.0000  0.0131   0.0353   0.0358    0.0764   0.0000   442.9165      0.408647       21.2106     -0.606609      -3.91879      -2.06106      0.244933      0.339628      0.365211      0.418508      0.452065      0.461653
  83   8 3178.4253    4.8009  1.8352 12.0586  0.0001  0.0149   0.0338   0.0406    0.0684   0.0000   442.6284      0.561975       20.8194     -0.674092      -3.34555      -2.18955      0.275898      0.394118      0.423241      0.476762      0.518331      0.536025
  83   9 3390.2706    3.8221  3.1557 11.9198 -0.0000  0.0216   0.0217   0.0595    0.0399   0.0000   443.0728       1.49383       21.6548      0.121460      -1.52085      -3.53834      0.390752      0.563380      0.608756      0.694175      0.736122      0.760300
  83  10 3598.3818    2.7631  5.0586 11.6616  0.0003  0.0344   0.0142   0.0933    0.0348   0.0000   442.5596     -0.876629       20.8257      0.682915      -2.80647      -4.34504      0.634501      0.894585      0.990690       1.10580       1.19200       1.23312
  84   0  932.9486    0.0227  0.0045  9.0786  0.0000  0.0105   0.0048   0.0065    0.0114   0.0000   437.1857    -0.0437680       22.1697     -0.489096      -3.99684      -1.12634      0.251320      0.422869      0.528926      0.570912      0.502458      0.281428
  84   1 1387.1053    0.1515  0.1722  8.8312  0.0000  0.0058   0.0040   0.0142    0.0134   0.0000   440.4223     -0.188550       21.4285      0.350307      -4.09520     -0.381382      0.118871      0.155213      0.175626      0.194444      0.212666      0.222472
  84   2 1728.5717    0.4154  0.4948  9.0715 -0.0002  0.0088   0.0056   0.0207    0.0226   0.0000   441.4193    -0.0307958       21.0890     -0.192619      -3.96771     -0.111910      0.157349      0.225635      0.252483      0.282557      0.315929      0.320449
  84   3 2010.3940    0.8139  0.9973  9.4392  0.0000  0.0119   0.0081   0.0314    0.0467   0.0000   441.6226      0.213320       21.8292     -0.431261      -3.84764     0.0224627      0.222801      0.311543      0.334257      0.385525      0.412754      0.418712
  84   4 2274.3552    1.4082  1.4779 10.0288 -0.0000  0.0142   0.0117   0.0388    0.0568   0.0000   442.5233     -0.227454       21.5088      0.402547      -3.09580      -1.10906      0.270664      0.377104      0.411237      0.467987      0.494557      0.505509
  84   5 2515.8943    2.2847  1.7456 10.6844 -0.0000  0.0151   0.0169   0.0414    0.0627   0.0000   442.3349    -0.0714977       21.6705     -0.282693      -2.89356     -0.984348      0.281960      0.396989      0.427347      0.500240      0.528920      0.556131
  84   6 2747.9968    3.3736  1.6270 11.1674 -0.0000  0.0138   0.0247   0.0379    0.0800   0.0000   442.5785      0.326131       21.7911     -0.697146      -2.59916      -1.17486      0.259578      0.360067      0.385468      0.446850      0.484487      0.493122
  84   7 2973.9036    4.6330  1.5570 11.6728  0.0000  0.0132   0.0345   0.0366    0.0959   0.0000   442.9805      0.702836       21.6766    -0.0784258      -3.99984      -1.53646      0.249745      0.352310      0.371365      0.423778      0.462583      0.465379
  84   8 3191.9497    4.8160  1.8848 12.0005  0.0000  0.0152   0.0330   0.0412    0.0687   0.0000   442.8826       1.28672       20.6340      -1.35336      -1.84764      -1.95311      0.272303      0.402958      0.415761      0.482962      0.507900      0.527464
  84   9 3404.5708    3.7743  3.2586 11.9562  0.0000  0.0222   0.0214   0.0610    0.0386   0.0000   443.3080      0.816109       20.5886      -1.79201      -3.19203      -3.39363      0.395704      0.574956      0.614383      0.707430      0.739889      0.773704
  84  10 3613.4766    3.0493  6.2192 11.4830  0.0000  0.0297   0.0077   0.0385    0.0052   0.0000   443.4915      -1.29239       19.8326      0.948745      -1.57901      -3.82114      0.698235      0.758409      0.953730      0.997625       1.04766       1.18478
  85   0  938.3661    0.0333  0.0128  9.0408  0.0000  0.0091   0.0050   0.0060    0.0114   0.0000   436.7127      0.209720       20.8423     0.0920768      -3.93567      0.284691      0.160278      0.212379      0.238855      0.278813      0.350721      0.312185
  85   1 1394.1296    0.1579  0.1702  8.8051  0.0000  0.0057   0.0040   0.0139    0.0135   0.0000   440.3526     -0.183981       21.4301      0.392746      -4.18915     -0.300605      0.106992      0.134668      0.163259      0.178276      0.185131      0.212278
  85   2 1736.2568    0.4201  0.5445  8.9843 -0.0000  0.0090   0.0055   0.0224    0.0243   0.0000   440.9710     -0.251124       21.5331    0.00593956      -3.72701     -0.234981      0.167794      0.228412      0.269520      0.296211      0.312562      0.332836
  85   3 2019.3321    0.8460  1.0712  9.3480  0.0000  0.0120   0.0081   0.0325    0.0493   0.0000   441.6467    -0.0352156       22.3002     -0.500489      -4.61801     -0.772730      0.217931      0.308205      0.343797      0.376795      0.418272      0.439753
  85   4 2284.2156    1.4248  1.4961  9.9390 -0.0001  0.0142   0.0117   0.0389    0.0609   0.0000   442.2542     -0.745102       21.1691     -0.574962      -3.42255     -0.422347      0.261060      0.360016      0.392850      0.460285      0.488024      0.498579
  85   5 2526.5904    2.2992  1.6959 10.8266  0.0000  0.0149   0.0172   0.0414    0.0576   0.0000   442.4137    -0.0159757       21.5471      -1.17137      -3.27006    -0.0562022      0.273749      0.385851      0.421779      0.472686      0.513956      0.535050
  85   6 2759.8307    3.4493  1.5635 11.3455  0.0000  0.0137   0.0260   0.0367    0.0753   0.0000   442.6654      0.267566       20.8508     -0.590940      -3.66940     -0.763873      0.257397      0.356268      0.378572      0.440088      0.472966      0.481387
  85   7 2986.5225    4.6170  1.5139 11.9733  0.0000  0.0134   0.0350   0.0355    0.0740   0.0000   442.8658      0.457009       21.9427     -0.594303      -3.56509      -1.77187      0.241044      0.351266      0.373109      0.431272      0.456477      0.470813
  85   8 3205.3107    4.7855  1.8729 11.9923 -0.0000  0.0146   0.0329   0.0405    0.0688   0.0000   442.8963      0.541149       21.5312     -0.855029      -2.44381      -1.97997      0.277459      0.384493      0.417103      0.489103      0.520739      0.531966
  85   9 3418.7865    3.7382  3.3302 11.9617  0.0000  0.0227   0.0212   0.0612    0.0378   0.0000   442.0336       1.53310       20.5276      -1.73351      -2.11356      -1.77200      0.405805      0.582980      0.625976      0.710372      0.764796      0.784259
  86   1 1401.1089    0.1627  0.1878  8.8476 -0.0001  0.0059   0.0040   0.0152    0.0135   0.0000   440.4140     -0.526080       21.2159    -0.0365150      -4.16930     -0.380840      0.114091      0.156956      0.180272      0.200256      0.211198      0.237780
  86   2 1743.8797    0.4308  0.5691  9.0399  0.0000  0.0095   0.0055   0.0230    0.0250   0.0000   441.3548     -0.400697       21.2559     -0.746630      -4.01558      0.202513      0.164607      0.235862      0.252706      0.289598      0.304415      0.324067
  86   3 2028.2164    0.8427  1.1105  9.3614 -0.0000  0.0126   0.0080   0.0332    0.0517   0.0000   441.9393     -0.220482       21.3296     -0.127506      -3.77981     -0.388844      0.224467      0.318424      0.351334      0.394649      0.428317      0.439385
  86   4 2294.0142    1.4628  1.5883  9.9853  0.0000  0.0148   0.0114   0.0396    0.0566   0.0000   442.0964      0.480323       21.9879      0.890967      -3.43742     -0.950010      0.263056      0.377685      0.400807      0.459208      0.477482      0.508395
  86   5 2537.2320    2.3558  1.7568 10.7968 -0.0045  0.0151   0.0173   0.0406    0.0599   0.0000   441.9683      0.555689       21.6286     -0.561355      -3.88509      0.147032      0.279291      0.389662      0.422245      0.483846      0.518518      0.527957
  86   6 2771.5541    3.4512  1.6181 11.4222 -0.0000  0.0137   0.0254   0.0384    0.0686   0.0000   442.4976      0.474399       20.7426     -0.558834      -2.78653      -1.32613      0.251833      0.352992      0.382779      0.431615      0.467462      0.479085
  86   7 2999.1018    4.6948  1.4990 12.0982 -0.0000  0.0131   0.0360   0.0361    0.0747   0.0000   443.2664      0.672313       21.4013      -1.18619      -4.22636      -1.09082      0.242540      0.333321      0.357733      0.403168      0.435772      0.451123
  86   8 3218.6398    4.7373  1.9894 12.0911  0.0003  0.0153   0.0319   0.0426    0.0619   0.0000   442.6501      0.748584       20.9588      -1.25487      -2.07917      -1.79456      0.276757      0.387473      0.414814      0.478761      0.516447      0.527673
  86   9 3432.9561    3.6500  3.5832 11.9199  0.0000  0.0240   0.0198   0.0648    0.0371   0.0000   443.2284      0.106309       21.1006      -1.91560      -3.21923      -3.15907      0.420817      0.609703      0.648246      0.758733      0.805835      0.835026
  86  10 3643.4251    2.9037  6.8151 11.4782  0.0036  0.0428   0.0076   0.1112    0.0141   0.0000   445.2407      0.255413       19.8464      -2.71125      -3.90567       1.07252      0.763891       1.08145       1.18953       1.33312       1.42317       1.47523
  87   1 1408.0274    0.1622  0.1849  8.8203  0.0000  0.0060   0.0040   0.0143    0.0135   0.0000   440.2385     0.0108940       21.3096      0.278719      -4.11394     0.0645393      0.117352      0.159333      0.172246      0.193181      0.203335      0.218254
  87   2 1751.4272    0.4346  0.6101  9.0203  0.0000  0.0098   0.0054   0.0240    0.0253   0.0000   441.3939     0.0334743       21.5749     -0.244401      -3.98271      0.586780      0.170625      0.242843      0.269579      0.301950      0.312613      0.328478
  87   3 2037.0389    0.8702  1.0594  9.4229  0.0000  0.0119   0.0083   0.0319    0.0505   0.0000   441.8290    -0.0204170       21.6377      0.241905      -3.93978      0.626634      0.216339      0.290850      0.327700      0.367008      0.396088      0.402336
  87   4 2303.7652    1.4781  1.6695  9.9600  0.0000  0.0149   0.0112   0.0416    0.0563   0.0000   442.6488     0.0653097       21.0530      0.619136      -4.01722     -0.890131      0.263611      0.371488      0.407898      0.455781      0.488176      0.501217
  87   5 2547.7416    2.3978  1.7851 10.8092  0.0000  0.0151   0.0174   0.0419    0.0600   0.0000   442.2831      0.106941       21.4952   -0.00165588      -1.98337      -1.14531      0.274191      0.384167      0.411758      0.476185      0.511101      0.526749
  87   6 2783.2309    3.5313  1.6195 11.5022  0.0000  0.0139   0.0261   0.0383    0.0665   0.0000   442.5089     -0.314286       22.0413      0.199028      -1.94096      -2.81982      0.249173      0.354911      0.371801      0.427865      0.465781      0.490571
  87   7 3011.6017    4.7729  1.5498 11.9418  0.0000  0.0133   0.0352   0.0359    0.0802   0.0000   442.5421      0.578307       22.1784     -0.378892      -3.30454      -1.55655      0.239543      0.334474      0.352136      0.409065      0.432425      0.452168
  87   8 3231.9225    4.6615  1.9981 12.0818  0.0000  0.0153   0.0310   0.0427    0.0604   0.0000   442.6808      0.769329       20.9397      -1.80717      -2.80886      -1.29043      0.274861      0.385044      0.416983      0.474255      0.511685      0.525620
  87   9 3447.0153    3.6137  3.6730 11.8821  0.0000  0.0245   0.0194   0.0658    0.0370   0.0000   442.4455       1.02299       21.0323     -0.185543      -3.28670      -4.33446      0.420435      0.613741      0.653343      0.753267      0.786325      0.827604
  87  10 3658.3379    2.6126  6.0783 11.5555 -0.0039  0.0426   0.0118   0.1090    0.0337   0.0000   442.1588      0.662384       21.2756      0.101217      -5.81529     -0.578986      0.718915       1.05331       1.11525       1.30517       1.35055       1.42663
  88   0  954.3100    0.0286  0.0086  9.0126  0.0000  0.0091   0.0045   0.0038    0.0111   0.0000   437.0447     -0.740882       20.4433      0.471432      -4.21119      0.448865      0.179285      0.201823      0.361694      0.255365      0.308206      0.403900
  88   1 1414.9135    0.1676  0.2028  8.7811  0.0000  0.0065   0.0039   0.0147    0.0137   0.0000   440.1848     -0.244714       21.2438      0.483061      -3.99491      0.160229      0.112388      0.153032      0.176349      0.191271      0.202315      0.204337
  88   2 1758.9239    0.4532  0.5747  9.0132  0.0000  0.0090   0.0056   0.0226    0.0252   0.0000   440.9203     -0.401250       21.6084      0.178488      -4.07818     -0.356173      0.156739      0.216872      0.240788      0.273851      0.284219      0.296842
  88   3 2045.8066    0.8634  1.1456  9.4061  0.0000  0.0127   0.0082   0.0344    0.0525   0.0000   441.9393     -0.311953       21.1018     -0.168817      -3.92656    -0.0234381      0.223498      0.312618      0.347985      0.388757      0.427925      0.437797
  88   4 2313.4076    1.5438  1.6085 10.0191  0.0000  0.0145   0.0119   0.0402    0.0600   0.0000   442.3817     -0.301146       20.9647    -0.0960536      -4.31254     -0.155748      0.257120      0.363173      0.398475      0.444574      0.487803      0.500934
  88   5 2558.2891    2.4275  1.7942 10.7972  0.0000  0.0148   0.0174   0.0419    0.0608   0.0000   442.9386      0.390437       21.9156     -0.784676      -4.38727     -0.823656      0.267848      0.376250      0.410969      0.468192      0.503462      0.511896
  88   6 2794.7949    3.6354  1.5214 11.5594  0.0000  0.0135   0.0277   0.0360    0.0704   0.0000   442.4604      0.164526       22.0221    0.00851496      -2.97783      -1.30842      0.237551      0.340896      0.352726      0.418965      0.448469      0.457007
  88   7 3023.9981    4.7404  1.5068 12.2421 -0.0020  0.0132   0.0361   0.0361    0.0652   0.0000   442.2218     0.0321524       21.1046     -0.781226      -3.54177      -1.70035      0.238886      0.339299      0.359639      0.416085      0.439057      0.460221
  88   8 3245.1535    4.6370  2.1849 11.9532  0.0000  0.0161   0.0291   0.0437    0.0594   0.0000   443.1972      0.155169       21.1798     -0.779420      -1.12210      -3.04852      0.279771      0.401753      0.428646      0.495114      0.522892      0.541302
  88   9 3461.0513    3.5092  3.9396 11.8253  0.0000  0.0254   0.0183   0.0708    0.0366   0.0000   442.3592       2.24837       22.0366     -0.178153      -3.41138      -1.99775      0.440793      0.629716      0.687859      0.778061      0.822342      0.857747
  88  10 3672.9367    2.6517  6.7900 11.5352  0.0024  0.0454   0.0112   0.1178    0.0308   0.0000   440.4859     -0.445952       22.3769      -1.23017      -2.64229      -2.79836      0.764854       1.10684       1.20924       1.36180       1.43181       1.50555
  89   0  959.5545    0.0220  0.0052  9.0146  0.0000  0.0094   0.0049   0.0045    0.0111   0.0000   436.5855      0.115461       21.3799      0.255513      -3.65439    -0.0951056      0.200662      0.180762      0.249812      0.236599      0.364604      0.486640
  89   1 1421.7341    0.1707  0.2001  8.8070  0.0000  0.0061   0.0040   0.0149    0.0136   0.0000   440.3795     0.0423498       21.8806    -0.0500881      -4.20420     0.0541988      0.108193      0.149120      0.162594      0.180090      0.191302      0.216566
  89   2 1766.3400    0.4707  0.6054  9.0269  0.0000  0.0092   0.0057   0.0231    0.0261   0.0000   440.8023     -0.208167       21.4612     -0.126066      -4.07038      0.522984      0.161521      0.217931      0.253892      0.276164      0.294925      0.306010
  89   3 2054.5263    0.9191  1.0805  9.4726  0.0000  0.0121   0.0087   0.0316    0.0528   0.0000   441.9214     -0.154815       22.0695     -0.383064      -4.32304    -0.0904464      0.207830      0.295012      0.314163      0.356599      0.391451      0.414477
  89   4 2322.9730    1.5562  1.6037 10.1539  0.0000  0.0148   0.0121   0.0403    0.0560   0.0000   442.4785     -0.568507       21.2790      0.430978      -2.87947     -0.582362      0.254790      0.363818      0.395106      0.449578      0.473216      0.499279
  89   5 2568.6874    2.5367  1.8215 10.7235  0.0000  0.0148   0.0178   0.0409    0.0670   0.0000   442.9502      0.172087       21.2919     -0.853155      -2.87015      -1.47408      0.266510      0.370721      0.404207      0.458665      0.497581      0.510628
  89   6 2806.3161    3.7507  1.5567 11.4044 -0.0000  0.0130   0.0275   0.0363    0.0802   0.0000   442.5717     -0.652356       21.6788     -0.334389      -3.50914      -1.14670      0.229615      0.319602      0.345578      0.393583      0.424440      0.440485
  89   7 3036.3475    4.8310  1.5713 12.0844 -0.0001  0.0133   0.0354   0.0361    0.0721   0.0000   442.7319      0.194365       20.9036    0.00187066      -2.62796      -1.78297      0.234831      0.328237      0.355198      0.406105      0.435024      0.453397
  89   8 3258.2362    4.5603  2.1973 12.0855 -0.0000  0.0169   0.0289   0.0447    0.0547   0.0000   443.0305      0.535539       21.1714     -0.368571      -2.86720      -2.04376      0.276345      0.421251      0.427129      0.506273      0.530079      0.556638
  89   9 3474.9966    3.4428  4.0533 11.8724 -0.0002  0.0267   0.0180   0.0729    0.0363   0.0000   442.1378       1.14083       20.4279      -1.67357      -4.34628      -4.02293      0.449047      0.651520      0.693864      0.807244      0.839620      0.884083
  89  10 3687.6674    2.5466  6.7769 11.5960 -0.0007  0.0467   0.0125   0.1212    0.0356   0.0000   443.5472     -0.199769       21.7637      0.162674      -1.93864      -1.96194      0.758554       1.12717       1.20472       1.38366       1.43562       1.50628
  90   1 1428.5179    0.1704  0.2258  8.7749  0.0000  0.0070   0.0038   0.0155    0.0138   0.0000   440.1834     -0.555043       21.4665      0.346340      -4.55652     -0.228824      0.122565      0.168488      0.185847      0.203874      0.234276      0.242159
  90   2 1773.6771    0.4790  0.6160  9.0062  0.0000  0.0094   0.0057   0.0231    0.0267   0.0000   440.8775     -0.162915       21.6730     -0.220900      -4.12393      0.170289      0.157087      0.224850      0.251322      0.282567      0.300725      0.314406
  90   3 2063.1718    0.9068  1.1998  9.5109  0.0000  0.0128   0.0085   0.0360    0.0526   0.0000   441.7847     -0.404204       21.6645     -0.405133      -4.45185     -0.280803      0.223733      0.310010      0.343410      0.382651      0.417086      0.441614
  90   4 2332.4864    1.5779  1.5751 10.2549 -0.0001  0.0146   0.0126   0.0394    0.0544   0.0000   442.0389     0.0692867       20.9529     -0.574274      -3.36247      0.664659      0.250699      0.356402      0.386972      0.434753      0.470483      0.476917
  90   5 2579.0666    2.5312  1.7414 10.9951  0.0000  0.0151   0.0185   0.0405    0.0575   0.0000   442.2425    -0.0681177       21.3920     -0.954373      -4.24323     -0.596423      0.255859      0.368258      0.392379      0.452427      0.480039      0.497765
  90   6 2817.8045    3.7745  1.5726 11.5509  0.0002  0.0135   0.0276   0.0362    0.0710   0.0000   442.6902      0.412883       21.4472     -0.512743      -3.18375      -1.26262      0.232746      0.330164      0.349593      0.406406      0.428698      0.453476
  90   7 3048.5966    4.8266  1.6495 11.9853 -0.0000  0.0136   0.0345   0.0367    0.0739   0.0000   443.0459      0.438970       20.9352      0.134927      -3.25075      -2.20444      0.236370      0.331085      0.354643      0.405345      0.440136      0.457843
  90   8 3271.2561    4.5201  2.4145 11.8714  0.0000  0.0174   0.0271   0.0460    0.0584   0.0000   443.0115      0.907311       21.0926      -1.66861      -1.20328      -1.40344      0.289875      0.423049      0.450323      0.514096      0.548322      0.563154
  90   9 3488.8645    3.4155  4.1638 11.7791  0.0005  0.0270   0.0174   0.0736    0.0378   0.0000   443.9408      0.790071       22.3053      0.270308      -2.94933     -0.443565      0.454356      0.653203      0.703266      0.816165      0.861900      0.893504
  90  10 3702.2494    2.4942  6.8056 11.5738 -0.0001  0.0475   0.0119   0.1216    0.0336   0.0000   442.6052     -0.553628       21.1891      -1.93777      -2.06306      -5.19309      0.764122       1.12836       1.20970       1.39362       1.44547       1.51733
  91   0  969.9974    0.0322  0.0098  8.9839  0.0000  0.0067   0.0046   0.0046    0.0110   0.0000   436.8980    -0.0429357       21.1321     -0.274997      -4.14633      0.339012      0.115161      0.162282      0.196344      0.153379      0.231220      0.225091
  91   1 1435.2402    0.1683  0.2286  8.7887  0.0000  0.0070   0.0038   0.0162    0.0137   0.0000   440.2682     -0.500684       21.4582    0.00260008      -4.21064     -0.210122      0.130055      0.173782      0.210742      0.225363      0.241567      0.245041
  91   2 1780.9737    0.4878  0.6519  9.0564  0.0000  0.0098   0.0057   0.0240    0.0273   0.0000   440.9140     -0.452711       21.6698     -0.193136      -4.19527     -0.397764      0.161111      0.231427      0.249988      0.291425      0.310157      0.312185
  91   3 2071.7595    0.9189  1.1604  9.5635 -0.0000  0.0126   0.0086   0.0344    0.0514   0.0000   441.7586     -0.352080       20.9549      0.131355      -4.18882      -1.00267      0.214518      0.298662      0.332682      0.373175      0.396290      0.415353
  91   4 2341.8859    1.6578  1.6062 10.1781 -0.0000  0.0144   0.0127   0.0396    0.0604   0.0000   441.6942     -0.465569       22.7027     -0.791446      -4.55424     -0.304793      0.242999      0.344489      0.370787      0.424517      0.448806      0.467952
  91   5 2589.3762    2.5987  1.7963 10.9933  0.0000  0.0150   0.0184   0.0411    0.0578   0.0000   442.7507      0.446273       20.9616      -1.58449      -3.61336      0.287737      0.258311      0.369224      0.392944      0.453849      0.487259      0.508214
  91   6 2829.1350    3.8921  1.5062 11.7102 -0.0031  0.0131   0.0291   0.0354    0.0684   0.0000   442.7629      0.554595       21.4342     -0.345024      -3.27954      -1.36699      0.223258      0.319833      0.331788      0.390649      0.417011      0.434925
  91   7 3060.7819    4.8687  1.6050 12.1479  0.0000  0.0135   0.0355   0.0364    0.0698   0.0000   442.6159      0.233291       21.4419     -0.898775      -3.77293     -0.672591      0.229618      0.330038      0.347353      0.403530      0.430977      0.447482
  91   8 3284.2623    4.4653  2.3966 12.0336 -0.0000  0.0172   0.0270   0.0471    0.0518   0.0000   443.3374      0.218128       20.6039     -0.639612      -1.47391      -1.67769      0.282256      0.416975      0.439069      0.508650      0.545917      0.565893
  91   9 3502.6598    3.4354  4.5382 11.7694 -0.0005  0.0292   0.0163   0.0788    0.0365   0.0000   443.2930      0.296914       19.8500      -1.96381      -2.87283      -1.90741      0.477582      0.697328      0.737379      0.855382      0.905546      0.951759
  92   0  975.1368    0.0347  0.0142  8.9437  0.0000  0.0092   0.0054   0.0073    0.0110   0.0000   436.4928    -0.0827820       22.2721    -0.0780093      -4.11432     -0.173575      0.151765      0.204164      0.244849      0.244816      0.298988      0.292066
  92   1 1441.9266    0.1748  0.2418  8.7954  0.0000  0.0068   0.0038   0.0173    0.0138   0.0000   439.9908     -0.395699       21.3572      0.288113      -4.53888     -0.154523      0.121197      0.168385      0.183355      0.204675      0.210819      0.230689
  92   2 1788.1942    0.4896  0.6609  9.0542  0.0000  0.0097   0.0057   0.0240    0.0276   0.0000   440.5993     -0.585291       21.7452      0.335589      -4.45851     -0.487973      0.159590      0.220147      0.255712      0.274470      0.297429      0.301935
  92   3 2080.3244    0.9568  1.2453  9.4549  0.0000  0.0128   0.0085   0.0360    0.0546   0.0000   441.6921      0.499481       20.8328     -0.119948      -3.91137     -0.228751      0.212462      0.305413      0.330899      0.371028      0.404072      0.423478
  92   4 2351.2276    1.6627  1.7387 10.1569  0.0000  0.0148   0.0121   0.0414    0.0563   0.0000   442.8871      0.570469       20.7389     -0.879318      -3.80595     0.0839836      0.251626      0.349101      0.381239      0.433117      0.467582      0.478059
  92   5 2599.6201    2.6504  1.7489 11.1367 -0.0000  0.0148   0.0193   0.0401    0.0555   0.0000   442.5303      0.693293       20.6488     -0.208714      -3.66790      -1.05152      0.256680      0.360542      0.389253      0.443354      0.486632      0.489891
  92   6 2840.4998    3.9379  1.6448 11.5109  0.0000  0.0135   0.0276   0.0368    0.0745   0.0000   442.8023      0.330261       21.8531     -0.747961      -3.20348     -0.692080      0.226014      0.322717      0.350791      0.393396      0.426960      0.440546
  92   7 3072.8604    4.9627  1.5938 12.0968  0.0000  0.0131   0.0357   0.0357    0.0728   0.0000   442.4185      0.779106       21.4056      -1.37304      -3.60564      -1.57890      0.227858      0.318200      0.345865      0.394263      0.425310      0.441211
  92   8 3297.2332    4.3065  2.5499 12.1098  0.0000  0.0180   0.0256   0.0492    0.0449   0.0000   443.5267      0.742698       19.8362      -1.40706      -1.46257      -1.98951      0.299899      0.429922      0.459385      0.525422      0.565215      0.588349
  92   9 3516.4024    3.2745  4.5369 11.8552  0.0009  0.0300   0.0161   0.0805    0.0346   0.0000   443.1162       1.16155       19.8183      -2.49500      -3.19315      -2.71382      0.487051      0.707933      0.759590      0.873030      0.915540      0.972791
  93   0  980.3176    0.0293  0.0097  8.9246  0.0000  0.0078   0.0049   0.0059    0.0109   0.0000   436.9495     -0.111730       21.3345     -0.170333      -4.56159      0.203092      0.171965      0.236781      0.239240      0.247194      0.282984      0.288282
  93   1 1448.5680    0.1893  0.2363  8.7718  0.0000  0.0064   0.0039   0.0154    0.0138   0.0000   439.9770     -0.228065       21.3608     -0.475791      -3.86780    -0.0120767      0.118987      0.149146      0.177406      0.188459      0.201688      0.225808
  93   2 1795.3324    0.4948  0.6785  9.0286 -0.0000  0.0095   0.0056   0.0254    0.0281   0.0000   440.5231     -0.443726       21.5780     -0.296112      -4.60957     -0.122583      0.161568      0.218991      0.245771      0.273812      0.303532      0.316577
  93   3 2088.8137    0.9658  1.2047  9.5948  0.0000  0.0129   0.0088   0.0347    0.0528   0.0000   441.8244      0.186273       21.2701     -0.547992      -4.31017      0.106983      0.214528      0.302506      0.325651      0.383228      0.395033      0.418502
  93   4 2360.4910    1.6822  1.6518 10.3578  0.0000  0.0147   0.0129   0.0411    0.0533   0.0000   442.2450      0.130158       22.0830      -1.24824      -3.84807     -0.249788      0.244695      0.338370      0.367837      0.423443      0.454992      0.469610
  93   5 2609.8090    2.7168  1.8048 10.9863  0.0000  0.0147   0.0190   0.0404    0.0603   0.0000   442.3456      0.679612       20.9571     -0.451561      -3.16908      -2.04609      0.244050      0.342359      0.372445      0.426282      0.450753      0.471516
  93   6 2851.7306    3.9293  1.6208 11.6710  0.0000  0.0133   0.0280   0.0366    0.0655   0.0000   442.9174       1.00611       21.6042     -0.644997      -3.15881      -1.39530      0.227249      0.317534      0.345135      0.394314      0.427123      0.438611
  93   7 3084.9005    4.9039  1.6785 12.1062 -0.0000  0.0136   0.0343   0.0368    0.0665   0.0000   442.8005      0.747104       20.4728     -0.799849      -3.22681      -1.59226      0.226929      0.317777      0.337869      0.394580      0.428021      0.441107
  93   8 3310.0059    4.2743  2.5218 12.1855  0.0000  0.0180   0.0258   0.0492    0.0429   0.0000   443.2228      0.611315       20.9626     -0.984335      -2.07496      -2.90437      0.300271      0.425005      0.457569      0.524412      0.560413      0.587841
  93   9 3530.0958    3.2527  4.9439 11.8350 -0.0012  0.0327   0.0137   0.0850    0.0291   0.0000   443.4918      0.366312       19.8291     -0.863693      -3.78444     -0.961562      0.523123      0.753978      0.825488      0.942939      0.992214       1.05343
  94   0  985.4166    0.0299  0.0163  8.8998  0.0000  0.0113   0.0050   0.0103    0.0109   0.0000   436.7493      0.245506       21.5338     -0.333841      -4.36313     -0.532895      0.211774      0.251832      0.326266      0.295120      0.258521      0.301709
  94   1 1455.1483    0.1865  0.2567  8.7360  0.0000  0.0070   0.0038   0.0164    0.0140   0.0000   439.9701    -0.0321185       21.6693      0.179936      -4.22036     -0.531644      0.123386      0.160363      0.201971      0.210608      0.238328      0.249463
  94   2 1802.4455    0.5067  0.6702  9.0612  0.0000  0.0096   0.0058   0.0244    0.0276   0.0000   440.7917     -0.191887       21.3854     -0.216308      -4.21320      0.148623      0.153331      0.215279      0.241441      0.275241      0.298346      0.304290
  94   3 2097.2621    0.9789  1.3175  9.4963  0.0000  0.0134   0.0084   0.0360    0.0503   0.0000   441.3519     -0.244402       21.7334     -0.736113      -4.44373     -0.766382      0.216572      0.309786      0.340516      0.385392      0.421486      0.423604
  94   4 2369.6937    1.7024  1.7598 10.4027  0.0000  0.0153   0.0127   0.0423    0.0500   0.0000   441.7385     -0.145869       21.4793     -0.754345      -3.54752     -0.236119      0.256013      0.362860      0.394529      0.445171      0.485469      0.506318
  94   5 2619.9963    2.7361  1.7801 11.0500  0.0000  0.0146   0.0191   0.0407    0.0584   0.0000   442.5572     -0.493842       21.6074     -0.450596      -3.78545      -1.57363      0.239369      0.339436      0.362178      0.421058      0.448202      0.469430
  94   6 2862.9538    4.0783  1.6223 11.5757  0.0000  0.0131   0.0287   0.0363    0.0729   0.0000   442.3820    -0.0458382       21.2484    0.00947656      -2.90587     -0.939383      0.217567      0.304646      0.323980      0.380071      0.398591      0.427036
  94   7 3096.8731    4.9190  1.6355 12.1946 -0.0002  0.0133   0.0351   0.0370    0.0646   0.0000   442.5567      0.968553       22.1757      -1.03196      -3.03202      -1.49595      0.225712      0.319540      0.340953      0.389079      0.424838      0.438325
  94   8 3322.7721    4.2079  2.7926 12.0627  0.0000  0.0191   0.0242   0.0527    0.0433   0.0000   443.4488      0.966673       20.5521      -1.57050      -2.91403      -2.76258      0.308395      0.443023      0.475504      0.545668      0.577996      0.612318
  94   9 3543.6472    3.0709  4.7790 11.8286  0.0000  0.0320   0.0150   0.0873    0.0348   0.0000   442.1757     -0.227725       20.6786    -0.0179276      -5.61778      -1.94232      0.508183      0.730120      0.803922      0.909212      0.956742       1.00702
  95   1 1461.6844    0.1920  0.2518  8.7196  0.0000  0.0068   0.0038   0.0156    0.0140   0.0000   439.8785     -0.274075       21.2690      0.226896      -4.31629     -0.133846      0.108417      0.151290      0.167224      0.183275      0.190419      0.203637
  95   2 1809.5102    0.5242  0.6931  9.0288  0.0000  0.0096   0.0058   0.0247    0.0290   0.0000   440.5164     -0.393478       21.2926     -0.180587      -4.17125     -0.127108      0.158169      0.219285      0.242272      0.270452      0.292632      0.298646
  95   3 2105.6746    1.0012  1.2722  9.5122 -0.0000  0.0131   0.0087   0.0346    0.0525   0.0000   441.6431     -0.313029       21.9205      0.568867      -4.41500     -0.341268      0.210606      0.304841      0.327597      0.375219      0.400943      0.419417
  95   4 2378.8049    1.7443  1.7988 10.3140  0.0000  0.0153   0.0128   0.0427    0.0540   0.0000   442.4280     -0.779924       21.2634      0.335005      -4.05018     -0.714635      0.249661      0.356321      0.385280      0.445872      0.481867      0.497240
  95   5 2630.1327    2.8009  1.7803 11.0404  0.0000  0.0146   0.0194   0.0397    0.0597   0.0000   442.2542    -0.0543258       21.4507     -0.271599      -2.86842     -0.910896      0.234030      0.338143      0.358450      0.415575      0.443339      0.465127
  95   6 2874.0759    4.0006  1.5981 11.9317  0.0000  0.0136   0.0295   0.0369    0.0587   0.0000   443.1139      0.882369       20.7245     0.0640325      -2.86738      -2.40804      0.220631      0.316204      0.335464      0.387054      0.419353      0.431845
  95   7 3108.7906    4.9100  1.7509 12.0999 -0.0000  0.0138   0.0333   0.0382    0.0647   0.0000   442.8221      0.471473       21.2908      -1.39537      -2.71278      -1.63331      0.226897      0.318177      0.344920      0.388727      0.415783      0.432431
  95   8 3335.4711    4.1443  2.8961 12.0678  0.0001  0.0199   0.0235   0.0543    0.0411   0.0000   442.9938      0.311748       20.2471     -0.969773      -1.30207      -2.73321      0.308956      0.452515      0.480104      0.558595      0.578986      0.610419
  95   9 3557.1781    3.2610  5.6237 11.7031  0.0044  0.0359   0.0089   0.0903    0.0135   0.0000   441.8903       1.63323       21.5285     -0.959731      -2.93597      -4.18626      0.555446      0.816413      0.874989       1.00395       1.05736       1.09936
  96   1 1468.1899    0.1971  0.2328  8.7417  0.0000  0.0061   0.0039   0.0145    0.0138   0.0000   440.1134    -0.0939646       21.4301     0.0253729      -4.07419      0.286542     0.0989027      0.136243      0.158376      0.177287      0.182490      0.192067
  96   2 1816.5002    0.5320  0.7035  9.0708  0.0000  0.0098   0.0058   0.0245    0.0291   0.0000   440.7526    -0.0897529       21.8654     0.0609319      -4.74913     0.0246207      0.155463      0.223580      0.240868      0.276578      0.301479      0.316271
  96   3 2114.0215    1.0259  1.3026  9.5673  0.0000  0.0131   0.0088   0.0352    0.0531   0.0000   441.8936      0.143164       21.3173     -0.305695      -3.94610      0.537425      0.207562      0.296608      0.321050      0.364406      0.391102      0.409709
  96   4 2387.8985    1.7820  1.7892 10.4189 -0.0002  0.0152   0.0129   0.0424    0.0518   0.0000   441.8781     -0.234001       21.3224     -0.322775      -4.13605     -0.520456      0.245877      0.346148      0.372533      0.428029      0.452601      0.474024
  96   5 2640.1658    2.8025  1.8317 11.2081 -0.0002  0.0150   0.0197   0.0411    0.0551   0.0000   442.4316    -0.0385644       21.8355      0.522155      -4.01189      -1.24492      0.240133      0.343578      0.368771      0.417958      0.445834      0.469852
  96   6 2885.1411    4.1809  1.5951 11.7457 -0.0001  0.0130   0.0298   0.0358    0.0706   0.0000   442.7316      0.405667       21.3393     -0.161089      -3.06162      -1.42628      0.219449      0.307208      0.334211      0.375892      0.407032      0.419300
  96   7 3120.6116    4.9515  1.7582 12.1072  0.0001  0.0137   0.0335   0.0378    0.0656   0.0000   442.8238      0.513050       21.6598      -1.95012      -3.26014      -1.86221      0.222082      0.317100      0.336008      0.384251      0.420445      0.432058
  96   8 3348.0949    4.0514  3.0409 12.1002 -0.0001  0.0202   0.0226   0.0571    0.0391   0.0000   442.9874      0.779081       21.2161      -1.45449      -3.27837      -2.93625      0.319261      0.456077      0.492970      0.568732      0.591356      0.612889
  96   9 3570.6592    2.9409  5.0010 11.8173 -0.0072  0.0344   0.0145   0.0929    0.0361   0.0000   442.5238      0.796523       19.8858      -2.21796      -3.96755      -3.68081      0.525072      0.765876      0.834769      0.945753      0.996949       1.05253
  97   0 1000.5821    0.0394  0.0195  8.8694 -0.0008  0.0108   0.0045   0.0077    0.0107   0.0000   437.4346     -0.474223       21.2763      0.302546      -3.35380      0.257034      0.148931      0.284920      0.242682      0.300195      0.248143      0.388829
  97   1 1474.6609    0.2031  0.3024  8.7137  0.0000  0.0074   0.0038   0.0183    0.0145   0.0000   440.0650     -0.344719       21.7379     0.0805240      -4.30092     -0.192717      0.114615      0.160822      0.173469      0.200648      0.205494      0.215442
  97   2 1823.4532    0.5432  0.7662  9.0801  0.0000  0.0102   0.0058   0.0261    0.0305   0.0000   440.6938     -0.591895       21.4310      0.185900      -4.19858     -0.122300      0.158734      0.223298      0.247048      0.279075      0.298477      0.308836
  97   3 2122.3203    1.0467  1.3939  9.5292 -0.0000  0.0134   0.0086   0.0373    0.0523   0.0000   441.4829      0.266772       21.7493     -0.688633      -4.46419     -0.467978      0.210441      0.296560      0.331348      0.373497      0.397859      0.411958
  97   4 2396.9064    1.8114  1.7576 10.4134  0.0000  0.0150   0.0132   0.0415    0.0542   0.0000   442.0838      0.457779       22.0687     -0.509679      -3.75311      0.444590      0.238143      0.337141      0.368669      0.415790      0.451287      0.464189
  97   5 2650.1620    2.8804  1.8358 11.1614  0.0000  0.0149   0.0197   0.0402    0.0569   0.0000   443.4325     -0.106595       21.2026     -0.773479      -3.68808      -1.28733      0.234493      0.334981      0.357977      0.411623      0.441111      0.462080
  97   6 2896.1366    4.1852  1.6461 11.8630  0.0000  0.0134   0.0293   0.0375    0.0627   0.0000   442.6930      0.366927       21.0641    -0.0205919      -4.01783     -0.809625      0.214117      0.305019      0.326417      0.375812      0.393366      0.413904
  97   7 3132.4218    4.9554  1.8257 12.1486 -0.0000  0.0142   0.0329   0.0380    0.0616   0.0000   442.9445      0.689025       21.2576     -0.467585      -2.85517      -1.60580      0.226054      0.319866      0.345861      0.393659      0.428751      0.443004
  97   8 3360.7284    4.1023  3.0101 12.0225  0.0000  0.0204   0.0229   0.0549    0.0425   0.0000   443.1012       1.38429       20.3559      -1.96726     -0.795064      -3.26739      0.311714      0.458687      0.487332      0.565821      0.600103      0.625236
  97   9 3583.9867    3.0933  5.9740 11.6735  0.0115  0.0384   0.0077   0.0974    0.0101   0.0000   443.6086      0.344602       22.4880      -1.63593      -2.49470      -2.47793      0.581732      0.861648      0.908041       1.06459       1.10725       1.17917
  98   0 1005.5892    0.0432  0.0445  8.8461  0.0000  0.0108   0.0045   0.0146    0.0109   0.0000   437.0126     -0.534157       21.1948      0.380706      -3.91164     -0.206042      0.169033      0.209176      0.276360      0.266516      0.282635      0.336289
  98   1 1481.0478    0.2018  0.2605  8.7114  0.0000  0.0065   0.0038   0.0155    0.0141   0.0000   440.1754     -0.188899       21.5282     -0.193147      -4.30811      0.216029      0.106609      0.132808      0.158108      0.181504      0.207810      0.220794
  98   2 1830.3326    0.5492  0.7906  9.0404  0.0000  0.0103   0.0058   0.0261    0.0317   0.0000   440.7672     -0.339720       21.0417    -0.0995504      -4.37514      0.107008      0.162095      0.227799      0.252007      0.281245      0.311239      0.320903
  98   3 2130.5243    1.0644  1.3846  9.5380  0.0000  0.0133   0.0087   0.0369    0.0523   0.0000   441.4090     -0.336168       21.7183      0.235627      -3.97078     0.0272192      0.212979      0.304601      0.334636      0.380418      0.396995      0.422324
  98   4 2405.7951    1.8320  1.8004 10.5760  0.0001  0.0155   0.0134   0.0426    0.0487   0.0000   442.2798      0.583211       21.7374     -0.661011      -4.40485      0.401698      0.242604      0.341303      0.375704      0.420006      0.458374      0.468325
  98   5 2660.1024    2.9153  1.7722 11.3633 -0.0000  0.0147   0.0206   0.0405    0.0520   0.0000   442.3790      0.865284       21.4847     -0.195618      -4.04683      -1.27474      0.228467      0.329279      0.348984      0.411888      0.440752      0.466739
  98   6 2907.0807    4.2777  1.6069 11.8992 -0.0000  0.0132   0.0304   0.0358    0.0650   0.0000   442.7300    -0.0690650       21.7799     -0.481477      -3.47507      -1.44282      0.211452      0.298151      0.322804      0.368245      0.395853      0.405495
  98   7 3144.1032    4.9431  1.8250 12.2669  0.0000  0.0142   0.0332   0.0386    0.0560   0.0000   443.2192      0.236558       21.2348     -0.917559      -2.67750      -2.29823      0.224399      0.317270      0.331558      0.393744      0.413254      0.439197
  98   8 3373.2711    3.9925  3.2316 12.0324 -0.0001  0.0212   0.0217   0.0585    0.0398   0.0000   443.1154       1.02354       20.6396      -1.77063      -1.49890      -1.58776      0.329794      0.472905      0.509828      0.585560      0.630975      0.656167
  98   9 3597.3458    3.0393  6.0465 11.8029  0.0000  0.0330   0.0071   0.0866    0.0060   0.0000   443.2919      0.963245       21.5351      -4.60064      -3.34875      0.608878      0.593128      0.687357      0.882526      0.893684       1.00024       1.05324
  99   0 1010.6348    0.0428  0.0463  8.8506  0.0000  0.0126   0.0044   0.0146    0.0108   0.0000   436.8057     -0.649571       21.5271      0.563888      -3.72204      0.466611      0.174311      0.244043      0.309838      0.309651      0.313090      0.346050
  99   1 1487.4145    0.2073  0.2944  8.7038  0.0000  0.0069   0.0038   0.0173    0.0145   0.0000   439.9964     -0.265960       21.6755     0.0348698      -4.35760     -0.300960      0.114531      0.145148      0.177421      0.189740      0.200286      0.214689
  99   2 1837.1711    0.5619  0.7649  9.0819  0.0000  0.0100   0.0060   0.0258    0.0319   0.0000   440.4593      0.239484       22.0052      0.395380      -4.02259      0.132128      0.156497      0.220247      0.243931      0.273920      0.303620      0.310646
  99   3 2138.7023    1.0662  1.3083  9.8055 -0.0001  0.0131   0.0092   0.0363    0.0479   0.0000   441.9273     -0.202408       21.5428     -0.946253      -3.10113     -0.585566      0.202164      0.289072      0.315000      0.358716      0.379356      0.393317
  99   4 2414.6772    1.8610  1.8133 10.5853 -0.0000  0.0154   0.0133   0.0426    0.0480   0.0000   442.3825      0.207581       21.6992      0.249263      -2.58822     -0.366725      0.236911      0.339526      0.372057      0.421208      0.451978      0.467964
  99   5 2670.0016    3.0244  1.7991 11.2206  0.0000  0.0143   0.0206   0.0405    0.0584   0.0000   442.6150      0.212807       22.2031     -0.394414      -3.84602     -0.868718      0.219567      0.311639      0.334978      0.383824      0.418258      0.433438
  99   6 2917.9778    4.3307  1.6624 11.8483 -0.0003  0.0133   0.0297   0.0362    0.0643   0.0000   442.6429      0.818526       21.5495     -0.741336      -3.26941      -2.05062      0.208617      0.294775      0.317556      0.364336      0.390992      0.406293
  99   7 3155.7170    4.8506  1.9357 12.1787  0.0000  0.0144   0.0312   0.0399    0.0553   0.0000   443.2329      0.580708       20.7148     -0.443172      -3.04182      -2.15557      0.226400      0.317881      0.342447      0.391825      0.422819      0.438512
  99   8 3385.7052    3.9808  3.3081 12.0867  0.0000  0.0217   0.0215   0.0604    0.0380   0.0000   442.9414      0.871534       20.0640     -0.907361      -2.00704      -4.12282      0.330192      0.475631      0.509099      0.590188      0.621291      0.654882
  99   9 3610.5865    2.6594  5.2722 11.9237 -0.0044  0.0387   0.0157   0.1034    0.0391   0.0000   442.4138      0.418332       22.2299      -2.20075      -5.42761     -0.103649      0.572650      0.843590      0.899075       1.04751       1.09275       1.16978
 100   1 1493.7436    0.2129  0.2989  8.7062  0.0000  0.0068   0.0038   0.0176    0.0144   0.0000   439.6812     -0.177970       21.3461     -0.143692      -4.33425     -0.213376      0.104579      0.142828      0.164313      0.175844      0.192232      0.196660
 100   2 1843.9562    0.5725  0.8307  9.0116  0.0000  0.0103   0.0058   0.0267    0.0333   0.0000   440.7404     -0.226644       21.5393      0.183091      -4.37209     0.0221065      0.162825      0.224679      0.250561      0.283544      0.306574      0.317343
 100   3 2146.8427    1.0983  1.4219  9.7150 -0.0000  0.0136   0.0090   0.0370    0.0472   0.0000   441.7048     -0.584034       21.3692    -0.0204065      -3.84217     -0.437108      0.212053      0.299701      0.328633      0.371260      0.401371      0.409706
 100   4 2423.4982    1.8938  1.8315 10.6555  0.0000  0.0154   0.0136   0.0427    0.0473   0.0000   441.7665    -0.0390783       21.7499     -0.649107      -3.60817     -0.344571      0.241339      0.333726      0.370035      0.412433      0.454439      0.464415
 100   5 2679.8704    3.0096  1.9049 11.2305  0.0000  0.0147   0.0200   0.0413    0.0562   0.0000   442.1456    -0.0880285       21.7536      0.317975      -2.56891      -1.31705      0.231684      0.324289      0.352710      0.402779      0.438222      0.451311
 100   6 2928.7603    4.4385  1.6396 11.7882 -0.0000  0.0130   0.0307   0.0361    0.0715   0.0000   442.6731      0.540100       20.9965     -0.861320      -3.96131     -0.875680      0.204528      0.290720      0.311569      0.359706      0.383753      0.394430
 100   7 3167.3116    4.9029  1.9811 12.1868  0.0000  0.0146   0.0309   0.0406    0.0540   0.0000   442.8324     -0.213448       20.8425     0.0398752      -1.95462      -1.92795      0.227109      0.320755      0.348419      0.393347      0.424123      0.443229
 100   8 3398.1636    3.8576  3.6160 12.0816  0.0000  0.0239   0.0205   0.0651    0.0372   0.0000   443.6570      0.648220       19.8418      0.143947      -1.74632      -2.41922      0.352492      0.516121      0.551103      0.646342      0.673287      0.705844
 101   1 1500.0176    0.2170  0.3310  8.6517  0.0000  0.0076   0.0038   0.0187    0.0148   0.0000   439.9740    -0.0618377       21.6328      0.298842      -4.24633    -0.0381005      0.111009      0.158349      0.180941      0.198926      0.221755      0.222133
 101   2 1850.7048    0.5843  0.8594  9.0117  0.0000  0.0105   0.0059   0.0280    0.0337   0.0000   440.4065     -0.263495       21.1990     -0.262376      -4.17857     0.0375853      0.162629      0.227830      0.247473      0.283570      0.304976      0.317384
 101   3 2154.9418    1.1217  1.4228  9.6772  0.0000  0.0138   0.0091   0.0367    0.0486   0.0000   441.7850     -0.430368       21.6186     -0.406502      -3.74975     -0.458003      0.206730      0.298800      0.328658      0.369475      0.401321      0.424561
 101   4 2432.2444    1.9265  1.8315 10.6261 -0.0000  0.0156   0.0139   0.0425    0.0492   0.0000   441.9904      0.435721       21.5621     -0.324038      -3.79131     -0.891172      0.236789      0.334458      0.368299      0.413584      0.455696      0.461764
 101   5 2689.6704    3.0993  1.8608 11.2478  0.0000  0.0145   0.0209   0.0403    0.0576   0.0000   442.1666       1.14846       21.1296     -0.772503      -3.93823      -1.34139      0.229114      0.319149      0.349297      0.394836      0.428129      0.442194
 101   6 2939.5409    4.3888  1.6739 11.9240  0.0000  0.0133   0.0301   0.0368    0.0588   0.0000   442.5746      0.484433       22.1584     0.0255603      -4.02612      -1.19402      0.201102      0.286348      0.306990      0.359221      0.380880      0.399304
 101   7 3178.8149    4.8151  1.9485 12.2753 -0.0000  0.0148   0.0313   0.0410    0.0510   0.0000   442.9670      0.520946       20.7308     -0.694510      -3.34029      -1.79353      0.222764      0.315156      0.338923      0.390940      0.416694      0.433638
 101   8 3410.5066    3.7664  3.6863 12.0707 -0.0004  0.0246   0.0203   0.0669    0.0365   0.0000   443.7006      0.475937       21.2141     -0.597678      -2.11529      -2.37533      0.364190      0.525638      0.568444      0.657451      0.702086      0.725469
 102   0 1025.3808    0.0506  0.0735  8.7776  0.0000  0.0108   0.0045   0.0198    0.0109   0.0000   437.1709       1.10435       20.6912     -0.595424      -3.28718       1.05457      0.154338      0.240891      0.271297      0.300872      0.286807      0.350471
 102   1 1506.2515    0.2144  0.3247  8.6824  0.0000  0.0071   0.0037   0.0186    0.0147   0.0000   439.7304     -0.221172       21.4258     0.0560428      -4.64056      0.169118      0.112679      0.146752      0.170523      0.189882      0.201549      0.213279
 102   2 1857.4226    0.5851  0.8383  9.0928  0.0001  0.0104   0.0060   0.0274    0.0332   0.0000   440.4612     -0.533895       21.3883     0.0420170      -3.97758      0.622442      0.158097      0.220202      0.249819      0.280161      0.301407      0.315128
 102   3 2162.9438    1.1180  1.4259  9.7559  0.0000  0.0135   0.0091   0.0365    0.0464   0.0000   441.1184    -0.0234597       21.6146     -0.532363      -3.90621      0.153927      0.210325      0.289313      0.321786      0.365424      0.394436      0.409177
 102   4 2440.9291    2.0284  1.8459 10.6469  0.0000  0.0153   0.0144   0.0426    0.0515   0.0000   442.2142      0.167657       21.7424     -0.642064      -3.74411     -0.745527      0.233168      0.331764      0.360083      0.408664      0.440571      0.447244
 102   5 2699.4420    3.1585  1.7784 11.3598  0.0000  0.0142   0.0215   0.0392    0.0555   0.0000   442.6171      0.120893       20.9570     -0.724415      -3.14845     -0.927411      0.213760      0.306011      0.330550      0.383856      0.408836      0.421677
 102   6 2950.2223    4.4618  1.7180 11.8909  0.0000  0.0134   0.0299   0.0369    0.0616   0.0000   443.0230      0.135523       21.4679     -0.404650      -3.31443      -2.10928      0.205604      0.289959      0.307059      0.354602      0.383690      0.396642
 102   7 3190.2816    4.8276  2.1520 12.1568  0.0000  0.0154   0.0297   0.0426    0.0528   0.0000   443.0397      0.323386       20.7978     -0.901264      -3.01943      -1.46359      0.232636      0.331086      0.359648      0.410828      0.436969      0.457846
 102   8 3422.8085    3.7579  3.7249 12.1023 -0.0021  0.0247   0.0199   0.0670    0.0359   0.0000   442.3037      0.450483       21.1867      -1.81154      -2.21489      -2.35483      0.363766      0.528012      0.566210      0.667029      0.692711      0.730329
 103   1 1512.4630    0.2279  0.3089  8.6197  0.0000  0.0067   0.0038   0.0166    0.0146   0.0000   439.8191     -0.165854       21.4113      0.142832      -4.29550    -0.0948799      0.102748      0.139015      0.151985      0.174930      0.190593      0.200680
 103   2 1864.0637    0.5982  0.8403  9.0567  0.0000  0.0103   0.0060   0.0272    0.0335   0.0000   440.3557     -0.366994       21.7067    -0.0634386      -4.16155     -0.444944      0.155566      0.215898      0.241043      0.274160      0.299547      0.313219
 103   3 2170.9788    1.1427  1.4980  9.7149 -0.0000  0.0138   0.0091   0.0390    0.0473   0.0000   441.7123     -0.502177       21.2325     -0.232915      -3.46219     -0.633150      0.208803      0.285952      0.314160      0.354871      0.391372      0.400894
 103   4 2449.5592    1.9875  1.8132 10.7127 -0.0000  0.0151   0.0143   0.0432    0.0480   0.0000   441.8591     -0.109454       20.9629     -0.397599      -3.33162     -0.852904      0.231328      0.317406      0.350818      0.398614      0.432522      0.441568
 103   5 2709.1695    3.1245  1.8208 11.4456  0.0000  0.0147   0.0214   0.0398    0.0501   0.0000   441.8176    0.00209001       21.0518     -0.724492      -3.43256      -1.60633      0.221311      0.315669      0.335499      0.387949      0.416715      0.438308
 103   6 2960.8437    4.4914  1.6675 11.9479  0.0000  0.0132   0.0306   0.0363    0.0595   0.0000   442.6377     0.0524929       21.2130     -0.852159      -3.47928      -2.48083      0.199686      0.283201      0.302737      0.343351      0.371778      0.387508
 103   7 3201.6698    4.7353  2.0861 12.1639 -0.0000  0.0151   0.0295   0.0426    0.0509   0.0000   442.7741      0.110615       21.5548      -1.15513      -3.63674      -1.65218      0.225578      0.321958      0.346438      0.396550      0.430581      0.449107
 103   8 3434.9990    3.6648  3.8126 12.0180 -0.0005  0.0251   0.0191   0.0693    0.0361   0.0000   443.4398      0.943848       21.3364      -1.31898      -2.83426      -2.38160      0.367674      0.527674      0.570527      0.658424      0.699020      0.740197
 104   0 1035.1715    0.0402  0.0371  8.7613 -0.0092  0.0096   0.0042   0.0118    0.0106   0.0000   436.9457     -0.449981       21.3925      0.522235      -4.93843     -0.268724      0.149682      0.170834      0.213731      0.261693      0.242678      0.269590
 104   1 1518.5921    0.2336  0.2961  8.6551  0.0000  0.0065   0.0039   0.0157    0.0146   0.0000   439.5322     -0.178485       21.2043    -0.0308510      -4.53478      0.163670     0.0953823      0.130795      0.141736      0.167373      0.170706      0.188013
 104   2 1870.6783    0.6139  0.8930  9.0187 -0.0003  0.0106   0.0060   0.0274    0.0359   0.0000   440.3416      0.136591       21.8574    -0.0883481      -4.05160     -0.343689      0.159591      0.218506      0.244734      0.278795      0.290883      0.306628
 104   3 2178.8549    1.1713  1.4940  9.7231  0.0000  0.0140   0.0093   0.0380    0.0508   0.0000   441.0814      0.575655       21.3774     -0.146620      -3.65082     -0.163187      0.205574      0.294260      0.316841      0.360954      0.391027      0.402385
 104   4 2458.1408    2.0743  1.9662 10.7221  0.0000  0.0162   0.0142   0.0440    0.0482   0.0000   441.5909     -0.115185       21.6570     -0.757014      -3.05520     -0.291410      0.230316      0.335997      0.360691      0.415725      0.440879      0.454183
 104   5 2718.8329    3.2248  1.8343 11.4387  0.0000  0.0145   0.0216   0.0397    0.0529   0.0000   442.9003     -0.467007       21.7782     0.0463405      -2.83165     -0.311576      0.214616      0.304280      0.331264      0.371818      0.409454      0.425641
 104   6 2971.4610    4.6666  1.6954 11.9099  0.0000  0.0130   0.0312   0.0361    0.0658   0.0000   442.7017      0.253262       21.4357     -0.130461      -3.19092     -0.359837      0.197929      0.274597      0.297644      0.340669      0.375987      0.387426
 104   7 3213.0054    4.7539  2.2909 12.1294 -0.0000  0.0162   0.0281   0.0440    0.0501   0.0000   442.8764      0.215112       21.1446     -0.469603      -2.51656      -2.80612      0.234963      0.343520      0.365694      0.420333      0.449894      0.472430
 104   8 3447.1580    3.6786  4.1544 11.9659  0.0011  0.0269   0.0179   0.0733    0.0368   0.0000   443.7208      0.178480       21.1602     0.0851585      -3.68462      -1.95282      0.385906      0.564343      0.607998      0.703860      0.746232      0.777534
 105   0 1040.0146    0.0532  0.0831  8.7314  0.0000  0.0105   0.0042   0.0214    0.0108   0.0000   436.7372     -0.263107       21.2878      0.469952      -4.18073      0.155010      0.161223      0.198606      0.261149      0.275103      0.298954      0.320604
 105   1 1524.6983    0.2316  0.3339  8.6097  0.0000  0.0073   0.0038   0.0167    0.0151   0.0000   439.6113     -0.118815       21.8341     -0.121882      -4.41433      0.291671      0.110667      0.145368      0.166755      0.186414      0.196003      0.207906
 105   2 1877.2290    0.6268  0.8886  9.0013  0.0000  0.0102   0.0061   0.0279    0.0374   0.0000   440.2287     -0.295355       21.7013      0.139232      -4.31840      0.152112      0.152510      0.211035      0.235332      0.265155      0.281287      0.297385
 105   3 2186.7378    1.1913  1.5484  9.7231  0.0000  0.0141   0.0092   0.0384    0.0492   0.0000   441.5410      0.672480       21.4027     -0.312540      -3.50638     -0.106579      0.205097      0.289961      0.308918      0.353641      0.379772      0.400278
 105   4 2466.6624    2.1134  1.8684 10.6918  0.0000  0.0154   0.0147   0.0428    0.0527   0.0000   441.7018      0.755389       21.2870     -0.514491      -2.68727     -0.470708      0.225559      0.320045      0.341242      0.399199      0.427018      0.446695
 105   5 2728.4298    3.3073  1.8639 11.4065  0.0000  0.0145   0.0219   0.0405    0.0556   0.0000   442.5972      0.162617       21.0327      -1.10110      -3.80401     -0.294559      0.212897      0.302272      0.324698      0.372039      0.402887      0.419146
 105   6 2981.9520    4.6645  1.7194 11.9129  0.0000  0.0132   0.0308   0.0359    0.0628   0.0000   442.7500      0.538147       21.8743    -0.0696761      -3.34761      -1.68152      0.196293      0.278304      0.298956      0.350822      0.371502      0.392512
[truncated: 158,327 more chars]
