# Supplementary material for: Global-Mode Analysis of Full-Disk Data from the Michelson Doppler Imager and the Helioseismic and Magnetic Imager
Source: Sol Phys. 2018 Jan 31;293(2):29. doi: 10.1007/s11207-017-1201-5 (PMC6566312; doi:10.1007/s11207-017-1201-5)
Supplement: Supplementary file 3 — (TAR 230.0 MB) [file 11207_2017_1201_MOESM3_ESM.tar › MDI/mdivwcomm.6335]

   0  13 1957.2309    0.8757  0.8296  8.2900  0.0000  0.1949   0.1389   0.4666    2.4683   0.0000    -0.0000       0.00000       0.00000       0.00000       0.00000       0.00000       0.00000       0.00000       0.00000       0.00000       0.00000       0.00000
   0  14 2093.3657    0.6112  0.9191  9.7176  0.0000  0.1935   0.1369   0.6999    0.7128   0.0000    -0.0000       0.00000       0.00000       0.00000       0.00000       0.00000       0.00000       0.00000       0.00000       0.00000       0.00000       0.00000
   0  16 2362.8544    1.6347  0.2942 10.8925  0.0000  0.0823   0.3592   0.1865    0.5617   0.0000    -0.0000       0.00000       0.00000       0.00000       0.00000       0.00000       0.00000       0.00000       0.00000       0.00000       0.00000       0.00000
   0  18 2629.5160    2.5211  0.7797 -0.7907  0.0000  0.1282   0.3876   0.3591 1000.0000   0.0000    -0.0000       0.00000       0.00000       0.00000       0.00000       0.00000       0.00000       0.00000       0.00000       0.00000       0.00000       0.00000
   0  24 3438.5608    3.1258  1.4950  9.0085  0.0000  0.2357   0.4652   0.6088   28.4553   0.0000    -0.0000       0.00000       0.00000       0.00000       0.00000       0.00000       0.00000       0.00000       0.00000       0.00000       0.00000       0.00000
   1  14 2156.7267    0.8058  1.0534  8.9526  0.0000  0.1090   0.0610   0.2563    0.8100   0.0000   321.6364       144.288       0.00000       0.00000       0.00000       0.00000       151.414       67.8928       0.00000       0.00000       0.00000       0.00000
   1  15 2291.8136    1.1103  1.9413  8.8317  0.0000  0.1413   0.0655   0.3338    0.9201   0.0000   145.0429      -76.9277       0.00000       0.00000       0.00000       0.00000       160.344       105.446       0.00000       0.00000       0.00000       0.00000
   1  16 2425.5680    1.3289  1.2481  9.9205  0.0000  0.1114   0.0926   0.2907    0.7581   0.0000   434.3327       70.4685       0.00000       0.00000       0.00000       0.00000       141.591       73.2289       0.00000       0.00000       0.00000       0.00000
   1  17 2559.0077    2.0550  1.0409 -2.3889  0.0000  0.0918   0.1521   0.2788 1000.0000   0.0000   329.9796       39.3280       0.00000       0.00000       0.00000       0.00000       108.385       57.1091       0.00000       0.00000       0.00000       0.00000
   1  20 2963.2842    3.9466  0.8334 -1.9582  0.0000  0.1388   0.4743   0.2600 1000.0000   0.0000   340.0052     -0.535883       0.00000       0.00000       0.00000       0.00000       201.349       78.6219       0.00000       0.00000       0.00000       0.00000
   1  21 3098.1266    4.1937  0.7211 12.7709  0.0000  0.0757   0.3608   0.2692    0.6111   0.0000   489.3759       26.8061       0.00000       0.00000       0.00000       0.00000       99.8241       47.8372       0.00000       0.00000       0.00000       0.00000
   1  22 3232.8875    3.9882  1.3299  2.4193  0.0000  0.1102   0.2597   0.3896 1000.0000   0.0000   446.4941       1.97769       0.00000       0.00000       0.00000       0.00000       135.330       81.6299       0.00000       0.00000       0.00000       0.00000
   1  24 3504.0523    2.6985  1.8516 12.0074 -0.0155  0.1905   0.1719   0.5257    0.6067   0.0000   826.0249      -94.2171       0.00000       0.00000       0.00000       0.00000       145.860       172.058       0.00000       0.00000       0.00000       0.00000
   2  10 1674.5645    0.3713  1.1368  9.0052  0.0000  0.3023   0.0419   0.2888    0.3781   0.0000   414.9841      -74.4564       41.5657      -11.2178       0.00000       0.00000       349.877       213.671       90.6207       17.5625       0.00000       0.00000
   2  12 1945.7502    0.5413  0.5700  8.9963  0.0000  0.0752   0.0423   0.1523    0.3114   0.0000   379.8119      -25.4457      -18.0158      -12.2559       0.00000       0.00000       53.8888       44.5856       31.3880       10.2129       0.00000       0.00000
   2  13 2081.8548    0.6976  1.1886  8.6896 -0.0515  0.1091   0.0365   0.2240    1.2333   0.0000   386.2944      -51.1467       34.7032       10.5664       0.00000       0.00000       84.6465       64.0571       32.3837       11.2867       0.00000       0.00000
   2  14 2217.4465    0.8551  1.3124  8.5978  0.0368  0.0773   0.0486   0.2672    0.7922   0.0000   345.4619       24.3000       23.4927      -6.41973       0.00000       0.00000       55.9607       46.1590       27.6245       10.0401       0.00000       0.00000
   2  15 2352.2317    1.2981  0.8611  9.7228  0.0000  0.0622   0.0789   0.1641    0.6367   0.0000   489.0642      -40.1626      -37.9166       12.3941       0.00000       0.00000       43.7909       36.4426       23.1471       8.27983       0.00000       0.00000
   2  18 2754.4807    2.8048  1.0484  4.0169  0.0000  0.0709   0.1653   0.1895 1000.0000   0.0000   391.4760      -4.66741       21.0583       22.6673       0.00000       0.00000       44.4812       42.7478       24.7647       10.7654       0.00000       0.00000
   2  19 2889.5281    3.6642  0.9218  4.9852  0.0000  0.0869   0.2287   0.1783  832.6652   0.0000   445.4341      -37.7965       57.7909     -0.598170       0.00000       0.00000       55.8160       51.0890       31.6247       13.4216       0.00000       0.00000
   2  21 3159.7050    4.0505  1.3986  0.9224  0.0000  0.0754   0.2159   0.2844 1000.0000   0.0000   448.6920      -60.4647       13.4905       1.14900       0.00000       0.00000       47.2501       41.6529       30.2864       10.7221       0.00000       0.00000
   2  22 3295.1079    3.4997  2.0593  2.6008  0.0000  0.0961   0.1492   0.2951 1000.0000   0.0000   322.4615      -110.876       23.4260      -1.66377       0.00000       0.00000       68.5285       56.9967       35.7630       12.7365       0.00000       0.00000
   2  23 3430.6647    3.2535  2.8596 -3.8539  0.0000  0.1288   0.1255   0.3494 1000.0000   0.0000   545.0931      -76.5472       51.3563       18.5051       0.00000       0.00000       93.4133       78.6568       44.2498       17.1920       0.00000       0.00000
   2  24 3566.6664    2.7004  2.9966 10.8093  0.0000  0.1378   0.1001   0.3594    0.6268   0.0000   535.4713      -33.5552       37.3859      -15.6598       0.00000       0.00000       106.422       86.6629       44.7344       16.7411       0.00000       0.00000
   3  13 2137.6796    0.7089  0.9927  9.6301  0.0000  0.1148   0.0509   0.2116    0.3362   0.0000   420.2679       58.5579      -14.4434     -0.343483      -3.09339      -2.00426       73.2617       68.6904       42.0105       18.7373       6.46214       1.69620
   3  14 2273.3512    0.8508  0.7723 10.0082  0.0000  0.0601   0.0543   0.1805    0.2676   0.0000   488.1379      -22.1900       5.55313       9.12177       2.78475     -0.611345       32.8424       29.0991       22.7762       12.6972       5.81015       1.51435
   3  15 2407.5957    1.4727  0.6817 10.7877  0.0000  0.0624   0.1046   0.1382    0.3566   0.0000   475.8687      -34.3773      -2.80718       18.6054      -9.67700     -0.686589       27.3079       28.9383       23.6527       11.1989       6.84417       1.97410
   3  16 2541.8195    1.7520  0.7547 10.6272  0.0000  0.0768   0.1126   0.1311    0.6089   0.0000   467.1773      -24.1575       26.1810      -3.68162      -1.17854       3.57600       43.9601       42.0507       32.1866       14.1380       7.99966       1.87797
   3  17 2676.0626    2.4407  1.0274  6.0457  0.0000  0.0659   0.1389   0.1549  118.8626   0.0000   498.9259      -5.05960      -40.2938       3.41061       7.99302      -3.19832       28.8792       30.5246       22.8448       13.9564       6.73156       2.25418
   3  18 2811.3731    3.0261  0.9134  2.9836  0.0000  0.0608   0.1651   0.1607 1000.0000   0.0000   436.4138      -6.82184       25.9993      -11.2983      -5.03236     -0.245468       26.7697       29.4925       22.8861       10.9722       6.79411       2.02294
   3  19 2946.9373    3.3250  0.9309 11.3953  0.0000  0.0630   0.1909   0.1502    0.9731   0.0000   399.8513      -42.5330       7.10423      -1.78002      -1.43990    -0.0729106       30.7543       30.6259       23.2908       12.5048       6.37199       1.83743
   3  20 3082.1603    3.8543  1.1116  5.9091  0.0000  0.0797   0.1958   0.1758  258.1378   0.0000   474.4686       6.76528      -9.42017      -22.5879      -5.69286      -1.68786       52.5614       49.7790       30.5176       14.0143       5.24286       1.41110
   3  21 3217.7620    3.7486  1.2204 12.5190  0.0000  0.0697   0.2129   0.2055    0.4661   0.0000   435.2087       12.9501       3.45807      -29.4428       5.75355       1.51009       31.9528       32.5676       25.9236       14.0498       7.21006       2.18744
   3  22 3353.2934    3.3672  1.7822 11.8725  0.0000  0.0992   0.1500   0.2274    0.4140   0.0000   449.1532       9.84327      -7.22427      -16.6528       2.81498      -2.65063       51.9702       44.9545       37.0258       23.4819       9.82235       2.53512
   3  23 3489.4577    2.8375  3.1443 10.7682  0.0021  0.1167   0.0939   0.3191    0.3602   0.0000   492.3950      -32.0053       15.1458      -5.89688       4.72249     0.0329123       56.5570       58.0457       40.3373       25.8544       10.6102       3.65782
   3  24 3625.9541    2.2391  3.2830 11.3393 -0.0072  0.1302   0.0831   0.4003    0.2049   0.0000   427.2288      -3.69122       46.7975      -24.6748      -13.0827       1.22248       65.7576       63.1989       47.5409       28.0641       12.8980       3.73829
   4  10 1777.9607    0.3061  0.1709  9.0776  0.0000  0.0291   0.0360   0.0619    0.0853   0.0000   438.9651      -11.0739       1.68629      -1.77054      -1.97737     -0.802781       12.8132       14.0852       11.4216       6.25586       3.05371       1.81863
   4  12 2051.5395    0.5432  0.7511  8.7632  0.0059  0.0688   0.0307   0.1419    0.2430   0.0000   450.5431       14.7971      -4.13937       24.5449      -5.23639       2.14109       20.8489       23.1883       17.4992       15.9311       8.87995       5.01574
   4  13 2188.3911    0.7890  0.9266  8.4705  0.0000  0.0632   0.0405   0.1490    0.7775   0.0000   421.1114       6.81884       1.98336       9.42112       3.56086       1.33330       24.0111       24.7979       23.7939       13.6605       8.20612       4.67522
   4  14 2324.0666    1.0912  0.6900  9.8032  0.0000  0.0540   0.0574   0.1350    0.4575   0.0000   453.7935       27.5844      -13.3866      -21.6283      -8.29158       2.32329       21.3789       24.1385       19.4990       11.4215       6.72841       3.64038
   4  15 2458.5127    1.4943  0.8912  9.8696 -0.0045  0.0692   0.0786   0.1547    1.0892   0.0000   454.3772       18.8473       22.5714       13.6881       10.9807       9.40960       24.8439       26.4515       22.1774       19.2482       11.1263       5.57597
   4  16 2593.0385    1.8155  1.0512 10.8046  0.0000  0.0697   0.0923   0.2153    0.7598   0.0000   443.3490      -62.2750       38.5681       9.10951      -1.61502      -6.09380       24.9914       27.9903       23.1770       18.0021       10.4893       5.39771
   4  17 2728.4252    2.6674  0.9079  0.8885  0.0000  0.0579   0.1161   0.1357 1000.0000   0.0000   425.0415       40.3691       11.5108      -20.2726       10.1159       1.67049       21.4804       23.5563       19.0851       13.2082       6.77160       4.12970
   4  19 3000.1296    4.0125  0.8761  1.7267  0.0000  0.0463   0.1986   0.1327 1000.0000   0.0000   414.1805      -13.3564       28.0148     -0.302635       7.33073       1.11829       18.7539       21.4196       16.4608       11.4279       5.64751       3.25795
   4  21 3271.6821    3.5572  1.4195 10.8504  0.0000  0.0692   0.1619   0.1926    1.6383   0.0000   394.1551      -3.56536      -21.7120       23.8923      -7.14430      -3.08552       24.7946       27.8086       23.3364       18.0047       11.3123       5.07935
   4  22 3408.0169    3.2297  1.7929 11.1485  0.0059  0.0781   0.1253   0.2253    0.5830   0.0000   452.9244       20.7679       51.6692      -17.1502      -1.47155      -10.0859       30.1927       29.7839       26.8082       19.0472       12.1598       5.55825
   4  23 3544.5132    2.5352  2.4381 11.2132  0.0022  0.0973   0.0858   0.2630    0.2808   0.0000   423.4613       3.51998       10.4570       12.8356       4.06848      -1.26429       37.9006       40.4119       35.3944       21.9310       13.5429       6.80480
   4  24 3681.5448    2.1537  4.4184 10.2581  0.0000  0.1389   0.0536   0.3800    0.2896   0.0000   379.9874       55.8114      -8.19621       14.8384       22.4987       16.5510       49.8131       57.6786       46.1555       31.8691       19.3102       9.11475
   4  25 3818.7700    1.8052  5.4928 10.2520  0.0000  0.1700   0.0425   0.4343    0.1915   0.0000   421.1438      -47.5641      -3.66397      -27.5273       1.37570      -16.6156       60.1493       65.8375       60.2570       39.3614       24.1522       13.1068
   5  10 1823.2883    0.3441  0.3705  9.2773  0.0000  0.0445   0.0249   0.0817    0.0903   0.0000   429.5692      -1.64932       15.5545      -5.93888      -11.9447       2.29770       17.4459       18.8223       15.3070       10.3743       6.85613       3.93673
   5  11 1960.5344    0.4515  0.4728  9.2773  0.0000  0.0383   0.0278   0.0945    0.1170   0.0000   439.8013       1.00584      0.706478      -1.08187      -4.70768      0.517608       10.7644       11.7109       11.9003       7.95088       6.44786       3.33007
   5  14 2371.0331    1.1765  0.8054 10.3161  0.0000  0.0555   0.0556   0.1196    0.1927   0.0000   428.0428       29.8455      -41.5181      -12.6577     -0.782559      -2.46223       15.3948       14.1929       18.6686       10.3620       8.42486       5.16766
   5  15 2506.0273    1.7667  0.7680  9.9795  0.0000  0.0419   0.0777   0.0990    0.4539   0.0000   437.9305      -2.25300       33.0149       3.31640       2.26813       1.50618       13.6266       14.5528       13.7033       9.44077       7.13147       3.87020
   5  16 2641.2699    2.0881  0.8717 10.5553  0.0000  0.0488   0.0953   0.1382    0.5569   0.0000   427.2302      -18.3376      -13.0227      -7.39681       8.06071      -7.21909       14.4915       14.1632       11.3893       11.7476       8.62659       5.41792
   5  19 3049.9797    4.2594  0.8238  2.7548  0.0000  0.0518   0.1737   0.1138 1000.0000   0.0000   432.1573      -32.5703       19.6473       13.2436      -1.87670      -7.22503       14.7275       19.2839       14.5212       12.7258       7.57554       4.90393
   5  20 3186.2754    4.0756  1.0567  0.4154  0.0000  0.0683   0.1733   0.1572 1000.0000   0.0000   433.8885      -19.3124       32.4098       3.22878      0.851608       1.12894       17.8497       23.8313       17.4874       15.4540       10.1908       6.30702
   5  21 3322.4870    3.3568  1.2061 12.8436  0.0000  0.0684   0.1557   0.2062    0.3806   0.0000   476.8657       2.05089      -8.97851      -7.72956       1.02072       4.42785       20.1397       22.0544       21.8291       15.7427       10.6966       6.35059
   5  23 3596.6243    2.4989  3.8915  8.4150  0.0000  0.1174   0.0562   0.3049    2.5429   0.0000   456.1246      -37.8506      -1.75528       29.3914       19.8520      -2.26079       35.4912       41.4823       37.6385       30.4626       18.4143       12.2385
   5  24 3733.9345    2.1832  5.0414  8.9418  0.0000  0.1389   0.0436   0.3650    0.8000   0.0000   417.4117      -53.4774       11.9494       6.13343       3.17064       11.9652       40.7278       44.7152       42.3622       34.2775       23.0859       14.2502
   6   9 1727.7749    0.2750  0.2301  9.0106  0.0000  0.0362   0.0215   0.0579    0.0708   0.0000   438.3632     -0.863777       4.69558       8.44701       2.22227     -0.460779       14.2680       18.1659       15.1532       10.2736       5.90219       4.39282
   6  12 2142.4511    0.7257  0.6571  9.4985  0.0000  0.0465   0.0357   0.0998    0.1571   0.0000   444.5465      -4.70414       6.80084      -11.7626      -4.95085      -5.01013       14.3094       11.9148       10.1934       9.54971       9.25779       8.16669
   6  13 2279.8105    1.0276  0.9084  9.4860  0.0000  0.0509   0.0417   0.1171    0.2234   0.0000   437.7094      -19.2665       34.6919      -6.40181      -4.95808      -5.79794       10.2139       13.8551       11.5460       10.2452       7.57073       5.22525
   6  14 2415.5488    1.3847  0.9054 10.1287  0.0000  0.0455   0.0546   0.1031    0.2300   0.0000   443.7391     -0.482337       1.18570       22.4849       6.77490      -13.1585       11.6185       13.5185       12.9644       10.1190       7.57257       4.85627
   6  15 2551.0185    1.7326  1.0043 10.8019 -0.0006  0.0494   0.0669   0.1243    0.2186   0.0000   463.5050       13.2649       18.1217       3.06356      -7.08671       3.36916       12.6639       15.0404       12.8551       10.6889       8.26828       5.49020
   6  16 2687.0016    2.2118  0.8624 11.6146  0.0000  0.0481   0.0940   0.1207    0.1776   0.0000   440.3486      -9.06954       2.94595      -2.43686      -10.3140      -1.08862       14.0076       16.9559       14.2976       11.9200       8.00428       4.81162
   6  17 2823.7006    3.0126  0.9285 10.9119  0.0000  0.0430   0.1135   0.1029    0.4749   0.0000   460.9270       2.65050       3.73452      -2.79767       2.97823      -3.07033       11.3251       13.3105       12.5149       9.41128       7.40142       5.00518
   6  18 2960.6413    3.4984  0.8998 10.7593  0.0000  0.0390   0.1354   0.1070    0.7101   0.0000   440.7340       4.83636       4.94255       22.3585       20.1643      -5.04401       10.1559       11.6586       10.0996       8.40602       7.39058       5.05563
   6  19 3097.2045    3.9421  0.9966 11.4705  0.0000  0.0497   0.1535   0.1081    0.6749   0.0000   428.9385      -5.04488       14.9099      -8.37069      -10.1534      -3.91129       13.9189       16.1279       13.6614       11.3251       8.64023       5.32788
   6  20 3233.9412    3.7790  1.4631  3.9711  0.0000  0.0561   0.1160   0.1384  924.5850   0.0000   443.9278       19.2176       21.4557       9.03186       5.76028       4.04880       14.5126       17.1390       15.2740       12.8441       9.51060       6.12871
   6  21 3370.8712    3.3800  1.7300 11.1394 -0.0015  0.0684   0.1137   0.1844    0.6979   0.0000   452.0735       6.42930       19.0298       39.0623       9.15882      -10.5150       16.7336       19.3708       18.0827       15.8199       11.4664       8.11114
   6  22 3508.1233    2.7322  2.3455 11.3123  0.0000  0.0906   0.0810   0.2416    0.3637   0.0000   448.8336       18.7834      -24.8126       31.9954       30.1073       2.42249       21.0653       26.9004       23.7383       20.1037       15.3399       9.73137
   6  23 3645.7898    2.4130  3.2088 10.6899  0.0000  0.1039   0.0641   0.2892    0.3453   0.0000   398.8711       37.1985       55.8352      -18.3977      -33.8268       12.2641       24.8875       30.6323       27.5086       24.5087       17.4239       12.1814
   6  25 3922.1812    1.5858  6.6051  9.9479  0.0000  0.1590   0.0319   0.4826    0.1629   0.0000   475.1387       55.4447      -32.0839      -30.8133      -20.5823       19.7020       38.7361       46.8693       44.1356       38.4429       27.1188       18.6547
   7   9 1767.6660    0.3008  0.2067  8.9241  0.0000  0.0275   0.0262   0.0579    0.0660   0.0000   435.1311       1.63024       7.17223       4.19496      -1.93476     -0.787132       4.00750       6.69337       5.68853       3.93996       4.18643       2.44979
   7  10 1906.8076    0.4702  0.3815  9.0860  0.0000  0.0275   0.0269   0.0679    0.0906   0.0000   439.2610       4.38792      -2.53254       6.53162       2.57019      -9.79802       6.82388       6.86920       7.72459       6.62495       4.35651       3.79913
   7  11 2045.8281    0.5720  0.6033  9.4047  0.0000  0.0426   0.0275   0.0838    0.1079   0.0000   424.7044      -11.3749       18.1075      -15.9693      -8.87996       5.73531       8.49163       10.3112       11.4027       9.05142       6.57791       4.57545
   7  12 2184.4779    0.8199  0.7835  9.1695  0.0000  0.0410   0.0312   0.1001    0.1830   0.0000   424.0086      -7.72738       6.21940      0.358320      -7.70990      -6.22123       8.30598       10.7356       10.1698       8.90119       6.64765       4.29135
   7  13 2322.0160    1.0777  0.9746  9.5846  0.0000  0.0459   0.0387   0.1149    0.1997   0.0000   451.2224      -2.26318       24.6447       6.61098     -0.748978       3.27206       9.61321       11.3648       9.33552       9.28530       7.72313       5.73233
   7  14 2458.1231    1.4231  0.9037 10.2340  0.0007  0.0437   0.0525   0.1220    0.1966   0.0000   437.9016      -1.20240      -2.69531      -9.46099      0.763958      -6.22718       8.62679       10.0055       10.2780       8.99386       6.30606       4.80996
   7  15 2594.2422    2.0522  1.0608 10.2517 -0.0008  0.0420   0.0685   0.1227    0.3372   0.0000   418.5869       27.6389       18.8783      -6.74182     -0.597758       4.84613       10.3753       12.5739       12.2650       10.4151       7.37185       5.03096
   7  16 2731.1410    2.4817  0.7756 11.4312  0.0000  0.0341   0.0972   0.1079    0.1888   0.0000   439.3353       5.29149       13.3111       1.11829      -3.88453     -0.318752       8.86562       9.97254       9.52378       8.55193       6.35412       4.21958
   7  17 2868.1658    3.2693  0.7359 11.8758  0.0000  0.0405   0.1266   0.0935    0.2031   0.0000   433.7989       15.8309      -1.36786      -19.0842      -6.23933       8.90186       10.1589       12.6921       11.5092       9.01528       6.67144       4.42489
   7  19 3142.6118    3.8893  0.9459 11.3501  0.0000  0.0446   0.1381   0.1075    0.4384   0.0000   440.9731      -9.40279      -9.07633      -9.96091     -0.701221      -12.9365       12.9696       15.0746       14.4004       11.3148       8.14043       5.12036
   7  20 3279.8110    3.5313  1.5171 11.2534  0.0000  0.0577   0.1059   0.1342    0.3867   0.0000   434.3669       3.82531       1.17079       7.16729       4.95920      -6.62961       13.0572       15.3823       12.9076       12.3322       9.88205       7.45312
   7  21 3417.4748    3.0992  1.8471 10.4781  0.0000  0.0586   0.0797   0.1471    0.4804   0.0000   441.7000       1.18083       28.6718      -4.13689     -0.212541       3.05641       12.4991       15.0372       14.8024       12.2264       10.0900       7.72013
   7  22 3555.1865    2.6217  2.9235 10.6676  0.0000  0.0782   0.0566   0.2123    0.2396   0.0000   447.2061       1.52029       30.9220      -2.57942      -15.3564      -4.32953       16.6707       21.1624       19.8461       17.1604       13.1202       9.43435
   7  25 3970.2127    1.5273  6.9746  9.8054  0.0008  0.1627   0.0271   0.4358    0.1297   0.0000   468.3888      -46.2110       44.8152      -11.7016      -19.3122      -31.3566       31.7839       42.2792       39.6601       35.3950       26.5269       18.9341
   8   9 1806.1605    0.3344  0.2774  8.9263  0.0000  0.0293   0.0221   0.0516    0.0783   0.0000   435.8724       8.67999       7.27062      -4.25501      0.579390       1.72752       5.16087       5.26220       5.90179       6.06785       4.08938       3.25804
   8  11 2086.0070    0.6401  0.7563  9.1495  0.0000  0.0385   0.0249   0.0901    0.1373   0.0000   426.7095      -1.14410       7.49765      -15.9147       5.00761       6.74546       7.42898       8.22606       8.28786       7.92549       6.27195       4.93987
   8  12 2225.0941    0.8979  0.7192  9.8339  0.0000  0.0382   0.0361   0.0910    0.1272   0.0000   451.1341       6.02445       9.29984      -7.71286      -7.54052       5.59339       7.65061       9.22806       7.85957       8.37335       5.89779       5.10671
   8  13 2362.8784    1.2392  0.8969  9.6179  0.0000  0.0381   0.0422   0.0968    0.2248   0.0000   436.6230       5.97764       4.45208      0.224741       2.22525       3.50684       7.09062       8.85348       8.50327       7.58626       6.39405       4.59323
   8  14 2499.4143    1.7022  0.8505 10.5808  0.0000  0.1065   0.0610   0.1057    0.1751   0.0000   449.5236       4.09891       13.9235       8.04033      -1.19774       8.68501       37.2262       48.1624       43.4840       34.4429       27.9294       15.2145
   8  15 2636.1205    2.1717  0.9362 10.5921  0.0000  0.0373   0.0724   0.1004    0.2631   0.0000   436.9702      -2.41865       9.14280       7.04597      -2.80485      -7.83489       7.48397       8.14829       8.31136       7.70500       6.11204       4.81477
   8  16 2773.7123    2.8511  0.7945 11.0642  0.0000  0.0322   0.0989   0.0883    0.2492   0.0000   436.8964       1.11640       12.9646      -1.74504       2.12379       2.18534       6.43382       7.37519       7.37028       6.39735       5.32417       4.10889
   8  17 2911.4431    3.1987  0.7725 12.0089  0.0000  0.0331   0.1106   0.0905    0.1618   0.0000   426.4024      -3.84896       1.98471       1.35489      -12.2945      -11.6691       6.45913       8.00809       7.34285       6.66503       5.60113       4.02204
   8  18 3049.1281    3.8750  0.7732 12.3529  0.0000  0.0357   0.1331   0.0844    0.1837   0.0000   437.5548      -3.66194       20.9291       3.80722       2.89857     -0.844066       7.48586       8.79716       8.91990       7.56269       6.50863       4.47624
   8  19 3186.7018    3.7999  1.0339 12.4260  0.0000  0.0440   0.1235   0.1112    0.2074   0.0000   440.8888       1.49469       4.80357      -14.5149       4.44631      -5.77748       8.67053       9.81105       10.2546       9.17940       7.18233       5.64473
   8  20 3324.3807    3.3775  1.3038 12.4340 -0.0001  0.0557   0.1079   0.1266    0.1763   0.0000   439.2505       13.1525       23.8613      -16.5489       1.72800      -7.77454       10.3594       12.6854       12.1814       11.2156       8.93603       7.49443
   8  21 3462.4147    2.8654  2.1162 11.5304 -0.0039  0.0638   0.0672   0.1678    0.1346   0.0000   423.6334      -13.9265       3.67975       2.81078      -10.0348       4.94534       11.8293       14.6064       14.2173       12.2072       10.6953       8.37379
   8  22 3600.6228    2.2503  3.2402 11.0919  0.0000  0.0884   0.0478   0.2297    0.1241   0.0000   425.7518      -16.0716       5.20740       8.53516      -13.0024      -3.20538       15.7666       20.5883       18.8598       17.6319       14.3340       11.0270
   8  23 3739.3615    2.0118  4.2783 10.5523  0.0000  0.1039   0.0375   0.2803    0.1366   0.0000   413.9991      -19.5724       30.3343       4.32442      -24.9249      -7.29679       19.4815       24.6497       23.9069       21.5773       18.0302       12.7822
   8  24 3878.5358    1.6016  5.4155 10.3139  0.0000  0.1234   0.0287   0.3315    0.1080   0.0000   450.5785      -57.6182       7.53926      -30.5962       33.6473       10.8800       23.2152       28.8881       28.3621       25.3376       21.0626       15.2231
   8  25 4017.3411    1.3822  7.3184  9.8121 -0.0001  0.1534   0.0224   0.4305    0.1006   0.0000   443.8476      -9.10304      -64.3483      -16.1032       1.00083       15.4547       28.1374       35.8999       35.4200       31.1688       25.5698       19.2934
   8  27 4296.5885    0.9649 11.5538  9.5869  0.0000  0.2383   0.0170   0.6924    0.0716   0.0000   464.3011      -68.8957       98.1893      -54.5554       10.4418      -7.01830       45.1968       55.0153       54.7833       48.8493       40.9357       31.1030
   9   7 1557.6202    0.1472  0.1784  8.8664  0.0000  0.0199   0.0134   0.0606    0.0488   0.0000   433.8182      -5.06691       13.2388     -0.864065     -0.754189       2.82415       4.05127       4.19575       4.21464       4.31853       3.41689       2.82218
   9   8 1702.4188    0.2508  0.1981  8.9025  0.0000  0.0187   0.0189   0.0500    0.0552   0.0000   433.3610       1.91406       12.6310      -5.96418    -0.0409270       4.46146       3.34776       4.38617       4.68702       4.00671       2.85529       2.98619
   9   9 1843.5227    0.3565  0.5034  8.9387  0.0000  0.0335   0.0177   0.0830    0.0831   0.0000   433.3261       4.69451       4.55606      -10.0490      -7.58149      -3.21774       5.34294       7.14368       6.29817       5.89159       5.81100       3.96644
   9  10 1984.1981    0.5173  0.4887  9.0927  0.0000  0.0396   0.0235   0.0615    0.1233   0.0000   428.0381      -12.7708       17.7624     -0.578919     -0.276759      -2.33574       6.12181       7.49210       6.20735       6.20039       7.22284       4.73458
   9  11 2125.0581    0.7057  0.8037  8.9788  0.0000  0.0392   0.0258   0.0893    0.2042   0.0000   433.2176      -3.02610       5.81347       5.45114      -8.74880       9.29048       6.59151       8.12562       7.71664       7.03325       6.30356       5.01331
   9  12 2264.4826    0.9312  0.8604  9.7700  0.0000  0.0407   0.0339   0.0922    0.1492   0.0000   436.5343      -2.07965       5.83787       7.43560     -0.387197       1.20272       6.89702       7.83264       9.13228       6.89399       6.55664       4.77864
   9  13 2402.2763    1.3867  0.7832 10.0971  0.0000  0.0326   0.0474   0.0810    0.1646   0.0000   442.6379       3.42906       11.3568      -11.9751       4.66502      -8.16449       5.48005       6.50173       6.47686       6.27519       5.26216       4.24704
   9  14 2539.5300    1.7497  0.9233 10.4554  0.0000  0.0398   0.0557   0.0880    0.2006   0.0000   435.5519      -10.5281       4.67833      -15.7213      -4.01237      -11.4730       5.91430       8.33942       7.75170       7.33777       5.98866       4.75120
   9  15 2676.9797    2.2975  0.8380 11.2204  0.0000  0.0334   0.0766   0.0934    0.1652   0.0000   440.3752      -8.18789       17.0843       3.49061      -2.24065      0.141510       6.18743       7.56890       7.59686       6.64525       5.65238       4.65610
   9  16 2815.1442    3.0182  0.8216 10.8532  0.0000  0.0306   0.0961   0.0842    0.2703   0.0000   436.5278      -13.9179       6.74159       2.43502      -4.50754      -3.46775       5.67652       7.03381       7.03711       5.83967       5.67147       4.55747
   9  17 2953.4038    3.6001  0.8718 11.3265  0.0000  0.0356   0.1123   0.0845    0.2637   0.0000   438.9143       11.4362       6.42037      -2.72587      -6.38132       4.49562       6.48608       7.21139       7.53405       6.76704       6.07960       4.49865
   9  18 3091.4782    3.7660  0.9521 12.0880  0.0000  0.0358   0.1187   0.0917    0.1979   0.0000   441.5922       10.6741       4.39495      -8.28722      0.744671      0.686314       6.51845       7.49324       7.70424       6.71687       6.12370       4.69093
   9  19 3229.3893    3.8503  1.1686 12.0705  0.0000  0.0441   0.1151   0.1070    0.2549   0.0000   434.2720       11.7591       12.7110      -9.12824      -2.30155      0.588016       8.14782       10.0687       10.5191       10.2120       7.77445       5.67017
   9  20 3367.6044    3.0769  1.9382 12.0764  0.0000  0.0597   0.0753   0.1589    0.1057   0.0000   425.4956      -3.04954       17.9653       5.31260       3.91562       7.88528       10.3275       12.4108       12.6760       11.0728       9.69740       8.00612
   9  21 3506.0959    2.7157  2.3138 11.6888  0.0000  0.0673   0.0626   0.1767    0.1004   0.0000   435.1772       1.93264       24.4931      -13.3473      -3.42596      -13.2635       11.2881       13.7865       14.5330       13.5064       10.7745       8.26304
   9  22 3644.9436    2.1388  3.4667 11.0844  0.0000  0.0859   0.0432   0.2310    0.0920   0.0000   461.0709      -23.6490       18.2230       5.27429      -9.50815       16.4619       14.3325       18.5162       17.5012       16.8141       13.8462       11.1399
   9  23 3784.0063    1.7836  4.6876 10.6442  0.0000  0.1087   0.0330   0.2765    0.0961   0.0000   431.8938      -13.8781      -47.7251       28.2409       25.1762      -2.35743       18.6492       23.0123       23.7175       21.0025       17.9714       14.3691
   9  24 3923.0622    1.5069  5.9728 10.2060  0.0000  0.1250   0.0251   0.3361    0.0893   0.0000   462.8714      -21.5200       61.4208      -15.3758       37.6612      -4.94306       20.4392       26.4635       25.3751       23.8003       19.9668       15.9620
   9  25 4062.6825    1.2975  8.2848  9.8789  0.0000  0.1579   0.0205   0.4483    0.0785   0.0000   403.3668       32.4097      -25.0678       11.2950      -13.2694      -5.91580       26.7794       34.1092       33.4122       30.7703       26.0363       20.3105
   9  26 4202.7152    1.0858  9.6251  9.6314  0.0000  0.1865   0.0174   0.5083    0.0746   0.0000   493.6826       43.8618       50.5028       15.0612       6.21273      -22.2044       29.7522       38.8462       38.8621       35.2041       29.7706       23.4694
  10   7 1592.9346    0.1852  0.1343  8.8652  0.0000  0.0201   0.0168   0.0380    0.0464   0.0000   431.6311      0.146078       8.19630     -0.851109     -0.801210     -0.144734       3.22571       3.36600       4.38105       3.40365       2.93080       2.58753
  10   8 1737.7937    0.2515  0.3218  8.8297  0.0000  0.0276   0.0145   0.0604    0.0596   0.0000   434.1599      -2.48996       11.3736      0.616197       1.78001      -1.28011       4.38375       4.71601       5.03552       4.61155       4.52034       3.27540
  10   9 1879.9462    0.4128  0.4467  8.8851  0.0026  0.0302   0.0189   0.0657    0.0783   0.0000   434.5427       3.42785       13.1480      -1.91215       2.70964      -1.53148       4.22519       4.88250       6.10481       5.31962       4.29146       3.38580
  10  11 2162.9091    0.7317  0.7988  9.2103  0.0000  0.0391   0.0277   0.0901    0.2305   0.0000   440.5492     -0.160396       6.09288       2.48893       4.08369      -13.8593       5.21774       7.27994       7.00629       7.71729       4.91227       4.91953
  10  12 2302.7697    1.0052  0.9329  9.9116  0.0000  0.0385   0.0364   0.0993    0.2281   0.0000   439.9869       10.2722       1.16289      -14.7045      -6.40146      -6.72274       6.01244       7.53389       7.75732       7.09006       6.69087       4.65853
  10  13 2440.7436    1.4122  1.0195  9.9408 -0.0009  0.0367   0.0438   0.0979    0.2480   0.0000   428.6609       7.38934       8.72611      -9.95398       3.59197       8.24984       6.02747       7.28087       7.16521       7.03576       6.04105       4.94172
  10  14 2578.6044    1.9883  0.8023 10.8385  0.0000  0.0321   0.0651   0.0792    0.1784   0.0000   446.6295       6.46061      0.609428       6.75680       2.73886      0.306851       5.49774       6.25064       6.16665       5.98449       5.53337       4.24638
  10  15 2717.0332    2.4603  0.8573 10.8157  0.0002  0.0327   0.0758   0.0841    0.2166   0.0000   439.7497       2.45186       16.1775      -4.62953      -2.61830      -2.96012       4.69020       6.24489       6.39727       6.01955       4.78597       3.83611
  10  16 2855.6679    2.9587  0.9631 10.9001  0.0000  0.0334   0.0862   0.0858    0.2682   0.0000   433.7343       4.29087       6.72147     -0.533535      -5.82554       3.48604       5.35694       6.09806       6.21859       6.04487       5.14885       4.37560
  10  17 2994.4705    3.6816  0.7958 11.5685  0.0000  0.0304   0.1118   0.0727    0.2160   0.0000   436.9918       8.51529       18.3594       6.91917     0.0518105       2.17175       4.70428       5.95245       6.12947       5.85337       4.78590       3.96621
  10  18 3132.8117    3.8667  1.1934 11.3758  0.0000  0.0395   0.1036   0.0995    0.2943   0.0000   435.5597       4.32725       22.5132       2.88096       3.31787      -3.66337       6.26412       7.53329       7.34587       7.17245       6.30859       5.17841
  10  19 3271.2759    3.6224  1.5292 10.9523  0.0000  0.0432   0.0839   0.1126    0.2504   0.0000   436.0215       18.2806       5.74818       7.40897      -4.42375      0.178446       6.88538       8.57520       8.65956       8.56306       7.06431       5.58317
  10  20 3410.0851    3.0932  1.9829 11.5304  0.0011  0.0539   0.0691   0.1412    0.1321   0.0000   436.9657       1.26036       13.1883      -3.54494      -4.02935      -2.09125       8.40736       10.2297       10.8906       9.63187       8.51889       7.07220
  10  21 3548.9470    2.4647  2.6870 11.5589  0.0000  0.0694   0.0526   0.1832    0.0875   0.0000   459.3149      -12.0098       28.7020      -4.11801      -16.5073      -8.37229       10.6251       12.7640       13.4062       11.9551       11.4040       8.74716
  10  22 3688.1062    2.1147  3.8112 10.9371  0.0000  0.0858   0.0380   0.2246    0.0810   0.0000   424.6495      -4.12325       38.4151       10.9376      -19.6105      -11.1337       12.3377       16.3308       15.9328       15.3199       13.2785       10.4967
  10  24 3967.4953    1.3940  6.5257 10.1906  0.0000  0.1264   0.0224   0.3497    0.0754   0.0000   456.7784       42.3493       28.2152      0.698566      -10.3915      -18.0469       18.4825       23.7680       23.8822       22.7587       19.8583       15.7679
  10  25 4107.8449    1.2032  9.1343  9.8112 -0.0005  0.1568   0.0181   0.4748    0.0704   0.0000   401.5589       76.8478      0.276821       18.4485       13.6297       7.63114       23.7712       30.5141       30.9112       29.3245       25.1722       20.3045
  10  27 4387.9550    0.8067 12.8690  9.5372 -0.0002  0.2513   0.0154   0.7635    0.0646   0.0000   476.2994      -26.1887       67.5890      -18.9828      -50.4486      -7.84544       37.1454       46.3077       48.6793       44.9210       39.4062       31.5956
  11   8 1772.2325    0.3370  0.2760  9.0248  0.0000  0.0221   0.0187   0.0477    0.0599   0.0000   435.3552      -8.54762       16.6204      0.758676     -0.808098       1.38064       2.63877       4.05119       4.20030       3.07064       4.09208       2.91663
  11   9 1915.3596    0.4505  0.4448  9.0856  0.0000  0.0255   0.0196   0.0659    0.0773   0.0000   434.5543       4.45165       7.56741       2.95816       9.81217      -1.52917       3.97625       4.18979       4.98208       4.84684       4.26444       3.36897
  11  10 2057.9756    0.6185  0.6322  9.0518  0.0000  0.0305   0.0225   0.0694    0.1118   0.0000   438.5581      -2.36491       11.9364       5.18710      -2.50462      -1.35350       3.91557       5.31411       5.36985       4.81952       4.35385       3.44555
  11  11 2199.7590    0.8057  0.6956  9.3631  0.0000  0.0369   0.0275   0.0688    0.1763   0.0000   433.5170      -6.20979       20.7472      0.692761      -10.4326      -5.16831       6.83341       8.85123       8.50856       7.60827       6.35887       4.60912
  11  12 2339.9828    1.1239  0.8712  9.8248  0.0000  0.0352   0.0394   0.0886    0.2956   0.0000   436.3521       3.39836       21.5301      -4.16894       2.63152      -1.30220       4.42780       6.07017       6.09068       5.79804       4.98023       4.43639
  11  13 2478.4119    1.5836  0.9593  9.7013  0.0000  0.0342   0.0498   0.0931    0.5701   0.0000   443.6704       5.72600       9.70025      -7.34912       3.66650       9.85570       4.72253       5.77844       5.82362       5.88446       4.99123       4.46936
  11  14 2616.8678    2.0475  1.0216 10.7280  0.0000  0.0331   0.0581   0.0966    0.2391   0.0000   432.4088       4.63347       1.40058      -11.8163       12.8541       6.50058       4.68671       6.04138       6.02424       5.50418       5.15254       4.24479
  11  15 2756.0762    2.6648  0.9174 11.2489  0.0000  0.0333   0.0765   0.0762    0.1876   0.0000   434.7070       4.19774       16.1327       3.09812      -4.06205      -3.83603       4.66518       5.78056       5.78676       5.50360       5.13467       4.13773
  11  16 2895.3096    3.3412  0.8934 11.4740 -0.0033  0.0305   0.0982   0.0808    0.2184   0.0000   439.9784       8.18448       1.29604      -3.44717      -4.04369      -2.35324       4.53971       5.55446       5.84295       5.25502       4.68266       4.05918
  11  17 3034.4513    3.8282  0.8924 11.7375  0.0000  0.0324   0.1089   0.0778    0.2218   0.0000   432.9187       4.40035       8.91883      -4.09489      -8.95393       3.33840       4.32364       5.59006       5.92413       4.94745       4.72640       3.97773
  11  18 3173.3838    4.0859  1.1039 11.6792  0.0000  0.0338   0.1087   0.0942    0.2518   0.0000   444.4001       4.58244       16.6310      -14.3378      -1.98533       9.17605       5.15451       6.71300       6.47853       6.31674       5.24058       4.63328
  11  19 3312.2909    3.2598  1.6300 11.5002  0.0000  0.0445   0.0751   0.1169    0.1590   0.0000   436.2426       1.61426      -13.6515      -16.5694     -0.240600       3.61967       6.17265       7.64358       7.89647       7.17455       6.75270       5.72165
  11  20 3451.4972    2.8543  2.3044 11.2042  0.0000  0.0561   0.0564   0.1397    0.1160   0.0000   429.4180      -6.95022       15.5067       2.09684      -3.31303      0.664269       7.94216       10.1786       10.2630       9.64901       8.89187       7.50687
  11  21 3591.0131    2.4067  3.2477 11.0179  0.0018  0.0735   0.0431   0.1760    0.0893   0.0000   440.8881      -15.2093       10.2611      -2.69670      -5.26901       2.12559       9.64864       13.0308       12.7886       12.7728       10.8886       9.06161
  11  22 3730.8254    2.0113  4.7228 10.5161  0.0000  0.0875   0.0312   0.2424    0.0846   0.0000   440.3170       12.7073       3.59659       31.1083      -2.17788      -12.9243       11.8974       15.7062       15.6496       14.6285       13.4159       11.3891
  11  23 3870.5314    1.6080  6.3402 10.2956  0.0000  0.1106   0.0246   0.3198    0.0781   0.0000   435.0941       27.4136       64.1013       27.1403      -2.80975      -2.79288       15.3178       19.3791       20.2865       19.1657       17.1705       13.9868
  11  24 4010.5145    1.2910  6.8141 10.1320  0.0000  0.1278   0.0211   0.3481    0.0733   0.0000   445.6179       8.18084       5.57668       17.5246       3.33043      -4.54626       17.5555       21.5833       22.8324       21.5257       19.1368       16.2004
  11  25 4150.8257    1.1690  9.1242  9.7658  0.0010  0.1557   0.0177   0.4370    0.0730   0.0000   365.4146       11.0100      -45.7798      -2.34073       31.3800       6.66463       21.1385       26.9318       27.9775       26.5886       23.7252       19.6693
  11  26 4291.4412    0.9409 10.7288  9.6878  0.0000  0.1954   0.0159   0.5697    0.0639   0.0000   468.7303      -28.3784       4.78502      -11.7837       71.8698      -14.7257       25.7055       33.1710       34.9063       32.5254       28.9465       24.9088
  11  28 4573.4098    0.6711 18.0678  9.3750  0.0000  0.3542   0.0106   0.9784    0.0500   0.0000   440.2240      -29.3857      -36.3018       10.1969       57.0876      -11.2659       48.1893       61.0065       63.4397       61.3804       53.4094       44.5695
  12   6 1509.6960    0.1576  0.1087  8.7858  0.0000  0.0200   0.0166   0.0396    0.0410   0.0000   437.3336       1.52605       11.7259     0.0228599       2.66510       1.64889       3.10638       3.29296       2.83754       4.26757       5.55300       4.60035
  12   7 1660.2512    0.2331  0.2224  8.7803  0.0000  0.0407   0.0147   0.0424    0.0510   0.0000   435.1097     -0.854230       14.0369     -0.939279      -7.40081       1.10022       9.33865       10.8559       10.3706       9.78272       7.06019       4.97137
  12   9 1949.9892    0.5162  0.6050  8.9681  0.0000  0.0319   0.0184   0.0696    0.0887   0.0000   437.9712      -1.47206       13.2941       9.13392     -0.298140     -0.617073       4.11999       5.33489       4.98914       5.11764       4.56481       3.83432
  12  10 2093.6022    0.6345  0.7039  9.2545  0.0000  0.0308   0.0210   0.0726    0.1032   0.0000   442.2737      -7.77141       9.07686       2.56394       2.21582      -3.63676       3.97465       4.58739       5.16033       4.82345       4.24049       3.61871
  12  11 2235.7819    0.9733  0.7264  9.3728  0.0000  0.0276   0.0300   0.0691    0.1409   0.0000   436.0553      0.376011       14.1224      -9.95685      -3.68547       3.30939       3.51942       4.69180       4.44695       4.47101       4.17268       3.38618
  12  12 2376.3178    1.2528  1.0100  9.7986  0.0000  0.0362   0.0366   0.0905    0.2700   0.0000   432.4347      -3.65833       10.6021      -3.06242      -13.8455       1.60501       5.41845       6.81257       7.08371       5.81328       5.96383       4.67630
  12  13 2515.4697    1.6316  0.8920 10.7150  0.0000  0.0378   0.0535   0.0856    0.2623   0.0000   430.7546      -5.64231       13.1888       1.96604      -6.11670       3.46406       4.05040       6.15023       5.27609       5.65342       5.18992       4.05445
  12  14 2654.5577    2.1210  1.0824 10.2097 -0.0021  0.0345   0.0612   0.0932    0.6213   0.0000   443.1423      -4.46738       11.0552     -0.475286       2.35867      -7.08179       4.25470       5.36286       5.63173       5.43421       4.99848       4.04943
  12  15 2794.4516    2.7394  0.9224 10.8420  0.0000  0.0300   0.0746   0.0802    0.3426   0.0000   438.7256      -1.29075       19.2176       10.8807      -5.02993      -8.23108       3.57502       4.81789       4.54490       4.76377       4.00679       3.73468
  12  16 2934.3584    3.4502  0.8513 11.9874  0.0000  0.0327   0.1016   0.0774    0.1703   0.0000   438.9618      -10.2122       16.0016     -0.423278       2.16798      -9.59496       4.53739       6.36178       6.12864       6.58224       5.47881       4.41374
  12  17 3073.7786    3.9514  0.8842 11.9546 -0.0023  0.0297   0.1095   0.0757    0.1908   0.0000   437.5615      -1.21904       8.71735      0.222256      -2.84349      -2.22190       4.02691       4.83951       5.38338       4.78168       4.57961       4.03899
  12  18 3213.1504    3.7165  1.3716 11.3908  0.0000  0.0376   0.0862   0.1023    0.2409   0.0000   446.0728      -6.66486       10.4978       12.3098      0.913326      -1.18070       4.72650       6.17844       6.17659       6.35692       5.34102       4.68423
  12  19 3352.6203    3.3071  1.7605 11.5105  0.0000  0.0451   0.0695   0.1176    0.1353   0.0000   444.2375       4.94671       9.53702       4.43052       5.22819       1.15579       5.71253       7.18364       7.42483       7.05859       6.79979       5.64068
  12  20 3492.3183    2.7484  2.4020 11.0947 -0.0008  0.0549   0.0509   0.1395    0.1032   0.0000   422.8194      -1.39157       29.3836      -3.26505      -2.64837      -6.73861       6.75897       8.95465       9.24697       8.83069       8.01323       6.78193
  12  21 3632.2764    2.2409  3.6246 10.5896  0.0000  0.0695   0.0355   0.1762    0.0933   0.0000   434.1193       2.12655      -5.95574      -17.1871     -0.172228       10.6090       8.71462       11.4974       11.7302       11.1613       10.2712       8.80185
  12  22 3772.5862    1.8430  4.9741 10.6109 -0.0006  0.0899   0.0285   0.2430    0.0713   0.0000   436.9895       7.24599       21.3647      -12.0450      -3.52722       30.1930       11.5916       14.8097       15.7541       15.0691       13.5152       11.6291
  12  23 3912.9186    1.5216  6.3018 10.2422  0.0000  0.1088   0.0232   0.2927    0.0751   0.0000   444.7423      0.135468       31.5854      -9.67755       5.43396       11.1424       13.7008       17.3474       17.6941       18.3388       15.7426       13.6472
  12  24 4053.3093    1.2401  8.5944  9.9264  0.0000  0.1358   0.0188   0.4101    0.0744   0.0000   421.1740      -11.6694       54.5304      -12.9750       41.4494      -24.6716       17.8731       21.8780       23.4979       22.2000       19.9643       17.4464
  12  25 4194.0599    1.0632 10.1150  9.6501  0.0000  0.1618   0.0162   0.4703    0.0726   0.0000   399.3125       13.8995      -11.4862       9.05293       7.01684       2.28262       20.5127       26.1145       27.4470       25.7849       24.4119       20.2378
  12  27 4475.9125    0.7501 16.0942  9.4871  0.0000  0.2839   0.0122   0.8105    0.0537   0.0000   454.0926      -57.3967       36.9394      -52.6625       15.7205       8.31916       35.8313       44.6178       48.5818       45.6216       41.3417       36.4899
  13   7 1692.3298    0.2341  0.1842  8.8415  0.0000  0.0255   0.0155   0.0374    0.0447   0.0000   436.9619       3.23970       14.4662      -1.99665       1.25246       4.05006       2.55916       3.11206       2.56832       2.91023       2.98079       3.14947
  13   9 1983.8307    0.5335  0.4900  9.1324  0.0000  0.0239   0.0194   0.0553    0.0757   0.0000   438.6080       4.67819       10.1633      -1.84291      -2.45982     -0.898292       2.84094       3.84202       3.60822       3.81423       3.22725       2.88828
  13  10 2128.4575    0.6994  0.7051  9.2466  0.0000  0.0302   0.0218   0.0683    0.1001   0.0000   438.5373      -7.31663       15.9075       8.80475      0.791560      -4.56662       3.89063       4.43317       4.52599       4.46269       4.39678       3.94330
  13  11 2271.1128    0.9739  0.8694  9.5852  0.0000  0.0313   0.0278   0.0792    0.1261   0.0000   436.2503      -5.07609       11.2280       2.59247      -1.94556      0.172399       4.09682       4.89757       5.53240       5.14510       4.78601       4.28731
  13  12 2411.8346    1.3620  0.9343 10.3279  0.0000  0.0352   0.0386   0.0826    0.1423   0.0000   434.9456      -6.92135       16.4946      -1.76064       2.72503      -6.15409       4.84840       6.76474       7.05435       6.80504       5.94050       4.85316
  13  13 2551.6769    1.8432  1.0869  9.3273  0.0000  0.0327   0.0483   0.0887    0.7759   0.0000   433.1416       1.61949       12.0549     -0.502705       1.50655      -1.85292       3.78277       4.83352       5.14028       4.70323       4.64823       3.89685
  13  14 2691.6355    2.3648  1.0506 10.7185  0.0021  0.0332   0.0704   0.0945    0.4389   0.0000   435.4999      -4.14055       17.3178      0.314124      -3.14076     -0.457345       3.91232       5.04388       4.92616       4.97294       4.77901       4.15755
  13  15 2832.1507    3.1046  0.8349 10.5395  0.0000  0.0293   0.0893   0.0683    0.7852   0.0000   436.4243      -1.63168       11.6681       5.44536      0.335052      -2.72720       3.28720       4.48175       4.76119       4.57420       4.24978       3.52609
  13  16 2972.5280    3.5854  0.8950 11.7168  0.0014  0.0284   0.0967   0.0749    0.2748   0.0000   442.1471       7.12530       16.1102     -0.845238      -6.75999      -3.09162       3.53642       4.47427       4.39632       4.25202       4.20177       3.60757
  13  17 3112.4098    3.7445  1.0327 11.6508  0.0003  0.0326   0.0951   0.0795    0.2648   0.0000   432.6099       4.76044       17.5750     -0.862990       2.51994      -2.60811       3.98690       5.18599       5.23800       5.23915       4.69341       4.12292
  13  18 3252.2321    3.6018  1.4106 11.7069  0.0000  0.0384   0.0817   0.1040    0.1728   0.0000   441.6563      -1.98026       3.00367       4.08172       3.18352      -6.77832       4.32956       5.97213       5.90346       5.79383       5.12915       4.45510
  13  19 3392.3444    3.0543  1.9163 11.6324  0.0000  0.0474   0.0619   0.1199    0.1125   0.0000   436.5898      -21.2140       16.1275       6.85392      -2.42258       4.96338       5.58958       7.08624       7.58457       7.27731       6.76402       5.63479
  13  20 3532.5576    2.5491  3.0787 10.8251  0.0000  0.0600   0.0418   0.1513    0.0999   0.0000   443.1616      -3.09269      -3.86031      -9.34042      -10.3955       2.68575       7.28191       9.35649       9.61697       9.39345       8.65492       7.76174
  13  21 3673.0329    2.0838  3.8850 10.7579  0.0000  0.0701   0.0328   0.1891    0.0762   0.0000   445.2070      -15.8320       20.8357      -3.74610       20.9976      -5.15024       8.47694       11.0092       11.2600       11.3509       10.2956       8.66941
  13  22 3813.6236    1.7074  5.6337 10.3638 -0.0001  0.0941   0.0246   0.2477    0.0728   0.0000   421.1431       5.87402       34.8293      -4.59010       10.0407      -13.3105       10.6055       13.7856       14.5379       14.4182       13.1548       11.0688
  13  23 3953.9492    1.4569  7.2998 10.0488  0.0000  0.1132   0.0205   0.3210    0.0749   0.0000   466.9790       36.0732      -34.0883       16.4992       41.2182    -0.0925042       12.5244       17.3711       17.3185       17.3710       15.5684       13.5758
  13  24 4094.8648    1.1829  9.3615  9.8276  0.0000  0.1414   0.0175   0.4167    0.0723   0.0000   447.3139       28.0715       51.1712       44.8221      -12.7408      -42.5262       16.1871       20.7192       22.0433       21.7046       19.2957       17.1130
  13  25 4236.5926    0.9842 10.4894  9.6831  0.0000  0.1670   0.0154   0.4741    0.0655   0.0000   427.5396       17.2287       53.8980       4.56892     -0.284290       1.52331       18.9938       24.2987       26.3242       25.7885       23.4357       20.3105
  14   6 1571.5573    0.1841  0.1303  8.8677  0.0000  0.0139   0.0134   0.0314    0.0400   0.0000   437.0686     -0.219187       14.9514    -0.0511649       1.26083       1.10604       1.57078       1.94363       2.05410       2.20572       2.39522       1.86980
  14   8 1870.8266    0.4006  0.3894  9.0263  0.0000  0.0240   0.0162   0.0471    0.0639   0.0000   436.8080     -0.119362       14.3934      -1.70810      -3.25347       4.55872       2.71501       2.79578       3.82101       3.32064       2.79778       2.65144
  14  10 2162.5608    0.7702  0.7350  9.4091  0.0000  0.0307   0.0229   0.0720    0.0996   0.0000   440.0066      -2.55896       12.1651       5.67525       1.55225      -5.27209       2.77619       4.42965       4.04620       3.98371       3.83203       3.14760
  14  11 2305.7031    1.1364  0.7849  9.6717  0.0000  0.0284   0.0314   0.0667    0.1355   0.0000   435.4766      -4.23363       14.8145      -2.68975      -6.38332      -4.06363       3.56910       4.32447       4.17346       4.19292       3.82505       3.62587
  14  12 2446.6975    1.4756  0.9816 10.1579  0.0000  0.0343   0.0378   0.0781    0.1515   0.0000   438.2378       14.6945       6.31908      -9.10756      -1.22435      -1.28268       3.49166       4.83869       4.55062       4.54214       4.47059       3.84673
  14  13 2587.2885    1.8951  1.2302 10.0252  0.0000  0.0341   0.0454   0.0902    0.2880   0.0000   435.0878       3.73687       10.3693     -0.676586       5.83662      0.482888       3.64049       4.63780       4.94642       4.92370       4.62739       3.95749
  14  14 2728.1630    2.4039  1.1157 10.2091  0.0000  0.0338   0.0622   0.0836    0.6691   0.0000   437.1796     -0.307919       9.68544      -1.69818      -5.30612      -2.81434       3.79371       5.05571       4.85560       4.86777       4.50379       3.80768
  14  15 2869.2273    3.2504  0.7352 11.6719  0.0000  0.0278   0.0997   0.0633    0.3045   0.0000   438.3981      -2.46403       16.6633       4.60782      -9.17190      -8.48920       2.84879       3.88504       4.01589       4.13098       3.61436       3.07128
  14  16 3010.1105    3.6856  0.9713 11.2776  0.0000  0.0318   0.1020   0.0764    0.5957   0.0000   440.3521      -1.03925       8.58205       2.43395      0.192813      -1.97945       3.38345       4.62841       4.39154       4.43539       4.17466       3.77372
  14  17 3150.4644    3.9152  1.1585 11.1503  0.0000  0.0319   0.0945   0.0918    0.6246   0.0000   433.2900       2.46744       18.1912       4.65845       4.20482      0.207572       3.57539       4.83039       5.01310       4.97001       4.61759       3.97335
  14  18 3290.7524    3.4951  1.4393 12.0084  0.0000  0.0402   0.0791   0.0998    0.1721   0.0000   440.6367       1.12491       6.13291       2.21601      -2.89900      -7.33375       4.19359       5.79216       6.08443       5.62316       5.34201       4.87239
  14  19 3431.3047    2.8924  2.1561 11.4769  0.0000  0.0476   0.0540   0.1267    0.1155   0.0000   444.7982      -3.87631       13.3262      -5.49819      -4.34660      0.240780       5.10088       6.63960       7.07640       6.76204       6.21358       5.69163
  14  20 3572.0690    2.4299  3.0600 11.0829  0.0001  0.0594   0.0402   0.1593    0.0918   0.0000   436.9178      -13.6572       2.23026      -11.9761       13.1508      -4.71700       6.20275       8.19738       8.77728       8.49257       7.75161       7.20569
  14  21 3712.9945    2.0143  4.3388 10.4956 -0.0015  0.0739   0.0289   0.1922    0.0866   0.0000   449.5897      0.460986      -8.92598       22.6774      -3.73327      -8.75901       7.56962       10.1664       10.6482       10.3579       9.96066       8.79388
  14  22 3853.9945    1.6545  6.3499 10.1740  0.0006  0.0938   0.0219   0.2688    0.0756   0.0000   444.2612       13.6467       1.96867      -21.8526       7.12936       8.24837       9.92020       13.0801       13.8063       13.9735       12.8356       11.1242
  14  23 3995.1302    1.3216  7.9102  9.9365  0.0000  0.1156   0.0190   0.3369    0.0783   0.0000   460.5467       8.00775       20.3007       7.05402      -1.50685      -4.76293       12.7210       15.8123       17.1193       17.0067       15.4695       14.0168
  14  24 4136.7405    1.1367 10.0731  9.8379  0.0000  0.1447   0.0169   0.4369    0.0689   0.0000   406.2970       21.6263       34.4876      -14.3595      -29.7332       12.7216       15.8225       19.7262       22.0292       21.5037       19.7591       17.6512
  14  27 4561.3846    0.6236 15.4019  9.5401  0.0000  0.2914   0.0117   0.8087    0.0475   0.0000   537.2663     -0.726757       34.8403      -41.7286       63.7004      -40.6332       31.5655       39.7761       43.5159       43.4273       39.5231       34.9383
  15   7 1753.7895    0.2927  0.3248  8.8492  0.0000  0.0263   0.0128   0.0445    0.0511   0.0000   438.7668       1.65154       14.5549     -0.327242       1.67933      0.297106       2.67106       3.41209       4.14395       4.82506       4.38754       3.61614
  15   8 1902.3044    0.4209  0.3630  9.0606  0.0000  0.0191   0.0170   0.0438    0.0588   0.0000   435.4479     -0.430054       15.6989     -0.363262       1.23360      -1.91919       2.01492       2.52504       2.71084       2.53995       2.40136       2.38092
  15   9 2049.6191    0.6061  0.6493  9.1733  0.0000  0.0259   0.0190   0.0649    0.1014   0.0000   437.3678      -2.34863       11.9852      -4.16200     -0.572742       2.64783       2.67632       3.37666       3.29059       3.42879       3.15912       3.08265
  15  10 2195.8649    0.8439  0.7728  9.6707  0.0000  0.0281   0.0239   0.0675    0.0994   0.0000   438.9837      -1.54168       13.0342       3.49905      -1.22957       1.31138       2.84185       3.60989       3.88507       3.80568       3.34829       3.04749
  15  11 2339.4526    1.1884  0.8898  9.4158  0.0000  0.0289   0.0297   0.0706    0.1615   0.0000   438.1725      -1.03206       11.5616      -1.30775      -4.28110       1.73533       2.80113       3.65919       3.98155       3.71441       3.64708       3.14560
  15  12 2480.9909    1.6004  1.0742  9.7977  0.0000  0.0314   0.0383   0.0835    0.2143   0.0000   441.1705      0.557646       12.1532      0.438259      0.484015       1.60720       3.17611       4.30803       4.24161       4.32693       4.03421       3.76089
  15  13 2622.3146    2.0092  0.9827 10.6363  0.0003  0.0301   0.0491   0.0732    0.1556   0.0000   437.9754      -7.31264       7.46761      -13.3220      -5.55019     -0.254486       3.31672       4.52082       4.77577       5.04702       4.86409       4.46837
  15  14 2764.0656    2.6736  0.9090 11.0419  0.0000  0.0270   0.0672   0.0706    0.2093   0.0000   440.9463      -1.03753       21.4196     -0.613719      -3.55342       3.54632       2.97396       3.87769       3.80162       3.60284       3.73048       3.26035
  15  15 2905.7360    3.3936  0.9973 10.5494  0.0000  0.0312   0.0846   0.0714    0.8502   0.0000   439.5068      0.917244       19.0183      -1.12917      -7.56404      -6.25040       3.14186       3.79466       4.35004       3.98533       3.86823       3.52070
  15  16 3047.0498    3.9268  0.9283 11.1693  0.0000  0.0269   0.1088   0.0792    0.7134   0.0000   435.1826      -6.80564       12.6918      -6.06902       1.41217       2.84256       3.05828       3.82518       4.08655       3.80539       3.76080       3.32348
  15  17 3187.9694    3.9072  1.0858 12.0434  0.0000  0.0353   0.1059   0.0822    0.3847   0.0000   438.0279      -2.44800       18.3031      -3.26687     -0.163692      0.554854       3.43462       4.63478       4.77555       4.74168       4.60556       4.00122
  15  18 3328.7177    3.2136  1.4987 12.0778  0.0000  0.0394   0.0752   0.1063    0.1816   0.0000   442.2590       7.24660      -5.15020       4.90443      -5.84728      -1.05373       3.89644       5.14452       5.47298       5.66278       5.33061       4.55998
  15  19 3469.7656    2.7372  2.2959 11.6240  0.0000  0.0508   0.0516   0.1344    0.1065   0.0000   451.5469      -17.8623       10.4078       1.20882       15.8384     -0.676889       5.43933       6.74641       7.27223       6.99279       6.48365       5.72490
  15  20 3611.1330    2.2378  3.7120 10.8805  0.0000  0.0657   0.0336   0.1731    0.0886   0.0000   431.4087      -9.69068       7.06663       13.4586       2.63471      -15.6361       6.25350       8.48722       9.15556       8.66538       8.08163       7.26304
  15  21 3752.3874    1.8997  4.9292 10.4589  0.0000  0.0771   0.0266   0.2046    0.0827   0.0000   439.8986      -5.84176       41.9269      -4.51919      -8.44182      -7.49994       8.08667       10.3655       11.2766       10.7975       10.5187       9.70399
  15  24 4177.1469    1.0682 10.7081  9.6900  0.0000  0.1483   0.0160   0.4465    0.0713   0.0000   419.5061      -35.1737       17.2638       15.9330       7.17664       3.68995       15.2139       19.5907       21.0379       20.7196       19.2798       17.7137
  16   5 1467.2651    0.1272  0.1385  8.6907  0.0000  0.0172   0.0099   0.0341    0.0356   0.0000   436.4499     0.0776275       16.2203      0.129150      -2.73403      -1.15523       1.74560       2.23479       2.22598       2.30176       2.07480       2.01197
  16   7 1783.2393    0.3422  0.2348  9.0018  0.0000  0.0172   0.0163   0.0329    0.0484   0.0000   439.6531       1.57365       15.8389      0.118305      -4.37854     -0.324039       1.44533       1.85648       2.24781       1.93745       1.96900       1.77080
  16   8 1933.1324    0.4648  0.5202  9.0437  0.0000  0.0259   0.0158   0.0558    0.0694   0.0000   434.5968      -4.44428       9.63576     -0.751757      -1.40570      -1.64392       2.32788       3.51218       3.41400       3.62464       3.53422       3.10317
  16   9 2081.5915    0.6300  0.5293  9.2921  0.0000  0.0217   0.0204   0.0551    0.0868   0.0000   436.8843     -0.545831       14.1158      -4.10643      -6.60312     -0.182909       2.04688       2.87800       2.69623       3.01867       2.70988       2.58909
  16  10 2228.3649    0.9148  0.7768  9.5467  0.0000  0.0280   0.0248   0.0637    0.1311   0.0000   440.3051       1.77469       12.1197      0.173921     -0.786520    -0.0833438       2.51464       3.23665       3.52014       3.57629       3.26976       2.96831
  16  11 2372.5246    1.2617  1.0883  9.6303  0.0000  0.0303   0.0288   0.0871    0.1631   0.0000   432.4022       2.31376       15.8665       1.71643      -4.73444       1.06213       3.14138       3.91537       3.81429       3.59483       3.73543       3.72563
  16  12 2514.7918    1.6626  0.9812 10.3565 -0.0002  0.0285   0.0393   0.0759    0.1405   0.0000   436.8805     -0.449749       19.4611      -4.71234       3.68264      -3.90815       2.84860       3.79153       3.98424       4.22782       4.11885       3.50403
  16  13 2656.8229    2.1914  1.0168 10.5806  0.0000  0.0275   0.0511   0.0747    0.1737   0.0000   440.9864      -3.86056       11.6521      -9.66351       7.54045       1.18770       2.67975       3.36630       3.56520       3.60387       3.77069       3.16640
  16  14 2799.4881    2.7216  0.9454 10.9515 -0.0000  0.0274   0.0658   0.0688    0.2137   0.0000   438.3162     -0.617309       13.3450       2.39289       1.44516      -1.82782       2.75357       3.67787       3.64045       3.59548       3.47443       3.19933
  16  15 2941.6786    3.2542  0.9831 11.7963  0.0000  0.0286   0.0785   0.0702    0.1874   0.0000   439.2929      0.721672       10.0354     -0.905661      -1.85567       1.52055       2.82522       3.71515       3.89333       3.63017       3.64888       3.32990
  16  16 3083.4313    3.8464  0.9797 11.2857  0.0000  0.0271   0.0925   0.0741    0.5408   0.0000   440.6359       2.95920       2.86501      -1.13164       3.11313      -1.10310       2.75727       3.37856       3.66429       3.52581       3.57360       3.05752
  16  17 3224.9016    3.8564  1.3784  2.1436  0.0000  0.0342   0.0914   0.0920 1000.0000   0.0000   435.0152      -3.50730       12.7126      -3.85076      -9.43352       2.58970       3.16167       4.03225       4.40334       4.38301       4.31351       3.77154
  16  18 3366.2953    3.1500  1.7813 11.5626  0.0000  0.0406   0.0686   0.1177    0.2643   0.0000   440.8591      -4.76824       4.90995      0.900629      -1.42999      -3.36497       4.04186       5.31666       5.53846       5.47338       5.40336       4.64446
  16  19 3507.8412    2.5346  2.6583 11.4822  0.0000  0.0528   0.0456   0.1454    0.1120   0.0000   428.3592       4.84590       3.36665      -14.8626       9.92094      -2.73690       5.00266       6.74547       7.00765       7.18457       6.54342       5.97733
  16  20 3649.6877    2.1723  4.1543 10.5823  0.0000  0.0652   0.0304   0.1788    0.1031   0.0000   445.4801       2.72340       11.6543      -2.13683       8.69636      -2.96225       6.32860       8.18162       8.54909       8.69809       8.53858       7.76271
  16  21 3791.4739    1.7945  5.1514 10.4263  0.0000  0.0771   0.0244   0.2130    0.0790   0.0000   450.5784      -20.5317       12.2986       15.4588      -8.53142      -20.6607       7.38609       9.71582       10.0552       10.4448       9.58824       8.74069
  16  22 3933.3332    1.4495  7.3960 10.0195  0.0000  0.0999   0.0188   0.2884    0.0723   0.0000   430.8060       11.2544       3.92330      -28.2175      -2.79275       14.2159       9.48320       12.0782       13.2154       13.4678       12.2661       11.3618
  16  23 4075.3720    1.1972  9.1262  9.9566 -0.0009  0.1216   0.0168   0.3732    0.0628   0.0000   410.0943       22.0753       11.8639      -12.2737      0.369954       15.1972       11.5407       14.7451       16.0800       16.5970       14.9533       13.8709
  16  24 4217.7533    0.9907 11.0219  9.7754  0.0000  0.1554   0.0153   0.4689    0.0619   0.0000   439.7222       50.9722       8.32227      -35.0071      -9.03158      -6.28759       14.1325       18.8387       20.4419       20.2161       18.9519       17.3215
  16  27 4644.4333    0.5540 18.7238  9.4601  0.0019  0.3604   0.0087   0.9186    0.0363   0.0000   341.6769      -76.5473       69.0740      -27.1308       58.6446      -29.3369       33.1443       43.1312       46.3740       47.8900       43.5321       38.9382
  17   3 1131.0233    0.0609  0.0624  8.8655  0.0000  0.0485   0.0107   0.0332    0.0311   0.0000   434.1929      -2.76622       12.9904      -6.07343      -6.96057      -1.23650       3.04076       5.17924       4.93380       4.95225       4.12769       3.81121
  17   6 1657.0726    0.2245  0.2079  8.8425  0.0000  0.0161   0.0118   0.0328    0.0413   0.0000   438.7916      0.127452       16.9496     -0.241459      -1.93236       1.63815       1.48391       1.91843       2.02182       1.81125       1.95219       1.91414
  17   8 1963.3250    0.5054  0.5059  8.9575  0.0012  0.0238   0.0161   0.0482    0.0741   0.0000   437.1172     -0.164712       17.2438       1.52578      -4.80184     -0.174651       2.21129       2.45170       2.83026       2.92658       2.58444       2.32505
  17   9 2112.9924    0.7025  0.6766  9.2786  0.0000  0.0254   0.0201   0.0614    0.0922   0.0000   438.6424      -2.91879       18.0679      0.210490      -1.27647       2.96893       2.78892       3.45993       3.98073       3.68131       3.54951       3.22984
  17  10 2260.2663    0.9648  0.7821  9.7019  0.0000  0.0270   0.0262   0.0684    0.1332   0.0000   442.3931       1.61977       14.4685     -0.973714      -1.32530      -1.21075       2.43258       3.23327       3.56124       3.55632       3.57979       3.04007
  17  11 2404.9604    1.3838  0.8508 10.2128  0.0000  0.0271   0.0345   0.0631    0.1289   0.0000   435.0865      -5.78098       18.4648      -6.83541      -7.31320     0.0840929       2.49968       3.18173       3.52619       3.50198       3.38990       2.98978
  17  12 2548.0106    1.7475  1.1890 10.0113  0.0022  0.0319   0.0378   0.0815    0.2022   0.0000   437.2310      -2.44810       12.7699      0.604478       2.00868      -4.01014       2.71874       3.67837       3.84499       3.78270       3.64524       3.31564
  17  13 2691.0169    2.2720  0.9672 10.8115 -0.0072  0.0269   0.0521   0.0714    0.1678   0.0000   435.3120      0.438902       4.95820       3.58992      0.155302     -0.262025       2.67358       3.50875       3.90324       4.08824       3.89392       3.36909
  17  14 2834.2597    2.9631  0.8428 11.2374  0.0000  0.0250   0.0723   0.0660    0.1685   0.0000   436.1453       7.48380       15.4551      -2.89853      -3.24349       1.39057       2.23582       3.04880       2.97717       3.02037       3.09924       2.80552
  17  15 2977.1603    3.3803  0.9489 11.8119  0.0000  0.0277   0.0783   0.0662    0.1586   0.0000   436.7859     -0.577135       12.6296       3.16360      0.991457      -4.30590       2.53863       3.20365       3.57207       3.34161       3.34845       2.90917
  17  16 3119.2814    3.7046  0.9730 11.8668  0.0000  0.0277   0.0878   0.0697    0.2505   0.0000   441.3875       7.08624       17.4199      -8.52854      0.853064     -0.340117       2.59076       2.95955       3.33593       3.63437       3.05534       2.98077
  17  17 3261.2339    3.4835  1.4955 11.6124  0.0000  0.0354   0.0780   0.0983    0.3216   0.0000   442.9097       2.36057       15.8627      -2.41727     -0.628990       1.51559       3.14619       4.17116       4.26206       4.47694       4.18654       3.80719
  17  18 3403.3357    3.0431  2.2268 10.7786  0.0084  0.0443   0.0565   0.1235    0.3401   0.0000   448.2055      -11.3102      -2.64667       14.4805      -9.00330       2.60799       3.88405       5.35890       5.67028       5.54796       5.20023       4.91820
  17  19 3545.3564    2.6158  2.9719 10.8660  0.0000  0.0516   0.0415   0.1407    0.1636   0.0000   440.5998       9.92779       27.8948      -8.12106       1.98571       2.23793       4.76093       6.30252       6.48116       6.66058       6.28641       5.79003
  17  20 3687.6814    2.0328  4.4506 10.5868  0.0000  0.0680   0.0282   0.1868    0.0957   0.0000   446.5808       12.2449       1.90810       1.82361       17.5816      -2.32237       6.04941       8.22409       8.72877       8.86360       8.26041       7.57172
  17  21 3829.9142    1.6738  6.1755 10.1886  0.0000  0.0819   0.0209   0.2341    0.0749   0.0000   427.2317      -5.55548       8.08385      -8.91664       4.07644       3.40596       7.52233       9.58421       10.4565       10.7336       10.1853       9.42142
  17  22 3972.2631    1.4185  7.7795  9.8469  0.0000  0.0992   0.0177   0.2849    0.0761   0.0000   427.7052      0.811474      -24.7603       9.26414       16.9867      -5.72850       8.97384       11.6020       12.4242       12.4513       12.3111       10.8724
  17  23 4114.9872    1.1299 10.2571  9.8095  0.0000  0.1328   0.0157   0.4012    0.0636   0.0000   439.7747       9.72188       15.4848       1.68483       1.03423       6.48821       11.5632       15.2491       16.7719       16.7557       15.9143       14.7093
  17  24 4257.3226    0.9434 11.5790  9.7034  0.0000  0.1577   0.0145   0.4841    0.0604   0.0000   443.9245      -16.7683       20.5658      -9.14835       19.9106      -6.08025       13.9087       18.0564       19.7555       19.7415       18.6609       17.2983
  17  26 4542.5085    0.6479 16.0512  9.5385 -0.0006  0.2639   0.0101   0.7267    0.0412   0.0000   444.1604       15.2027       37.7715      -68.9604       26.6937       26.1599       23.0213       29.5457       32.7012       33.2486       31.5732       28.7973
  18   7 1839.9971    0.3852  0.3704  8.9078  0.0000  0.0189   0.0144   0.0439    0.0544   0.0000   437.2531      0.662598       11.4404       1.32064      -3.82828     -0.189744       1.88691       2.45560       2.79022       2.57702       2.62925       2.35401
  18   8 1992.7989    0.5468  0.6038  9.0062  0.0000  0.0248   0.0166   0.0575    0.0822   0.0000   434.9076      -2.15106       19.5012     -0.789332      -4.26660     -0.619294       2.71450       3.95310       4.09707       4.10710       4.02746       3.50568
  18   9 2143.6962    0.7427  0.7190  9.2941  0.0000  0.0250   0.0192   0.0569    0.0843   0.0000   442.1966      -2.33932       13.9890      0.953157      0.382199     -0.403818       1.97492       2.78213       2.88998       3.04048       3.01319       2.62892
  18  10 2291.6344    1.0820  0.9055  9.5077  0.0000  0.0268   0.0266   0.0686    0.1581   0.0000   437.0063     -0.735760       7.10905       1.25666       2.87297      -1.31747       2.26074       2.86297       3.11376       3.43317       2.99085       2.78328
  18  11 2436.7495    1.4391  1.0569  9.9769  0.0000  0.0315   0.0341   0.0749    0.2180   0.0000   437.4475       5.19145       14.0862      0.186511      -1.74960       2.75502       2.55157       3.51337       3.23561       3.71504       3.42010       3.21397
  18  12 2580.8441    1.9717  0.8752 10.7093  0.0000  0.0246   0.0467   0.0651    0.1303   0.0000   435.9028       3.39484       16.1917      -1.36696      -2.25064      -3.80934       2.14379       2.62706       2.94794       3.02996       2.93481       2.68567
  18  13 2724.6789    2.4814  1.0345 10.5634  0.0000  0.0276   0.0529   0.0683    0.2138   0.0000   438.6671       1.81449       10.4611      -10.1104      -3.86790       2.79669       2.35836       3.18455       3.39643       3.30449       3.38609       3.11108
  18  14 2868.6520    3.0017  0.8603 11.4061 -0.0006  0.0241   0.0703   0.0641    0.1554   0.0000   442.4993       3.11534       6.93778       2.72928       3.19604       1.52989       2.17918       2.90753       2.94242       3.15157       3.03393       2.75045
  18  15 3012.0866    3.5405  1.0022 11.7805  0.0000  0.0303   0.0784   0.0697    0.1638   0.0000   438.0281     -0.675929       17.3740       4.26730       1.94551      -6.13333       2.22027       3.18750       3.32972       3.34271       3.22973       2.91010
  18  16 3154.7949    3.7428  1.1149 11.8388  0.0000  0.0289   0.0810   0.0752    0.1990   0.0000   439.0145     -0.929179       18.0115      -1.44460     -0.303554       2.63457       2.59165       3.31180       3.63275       3.57417       3.66976       3.34835
  18  17 3297.3127    3.4351  1.5393 11.3547  0.0015  0.0363   0.0656   0.0863    0.2458   0.0000   438.8727      0.913708       10.3976      0.234011       1.47535       8.85824       2.96563       4.30482       4.34158       4.46462       4.23769       4.00967
  18  18 3439.8982    2.9230  2.6370 10.0795  0.0000  0.0456   0.0439   0.1190    0.3944   0.0000   439.1680      -3.64902      -2.54409      -6.87992       4.75073      -1.41499       3.71059       5.18810       5.26811       5.59880       5.14731       4.88956
  18  19 3582.4104    2.3379  3.7066 10.6012  0.0000  0.0573   0.0333   0.1592    0.1385   0.0000   444.3907       11.0367      0.923415      -6.13421       16.7564      -1.82096       4.84269       6.55080       6.82190       7.09897       6.80959       6.32055
  18  20 3725.2445    1.9448  5.2138 10.1497  0.0000  0.0679   0.0232   0.1940    0.0987   0.0000   439.9850       12.0673       28.3791      -3.92022      -6.16491       5.79038       5.88908       7.43710       8.21553       8.38170       8.12857       7.50149
  18  21 3867.9922    1.5968  6.6177 10.0067  0.0000  0.0840   0.0188   0.2424    0.0754   0.0000   439.6972       8.43503       17.0362      -17.5662      -8.46329      -12.1026       7.03456       9.34221       10.0271       10.2016       9.83665       9.03903
  18  22 4010.7075    1.3499  8.7585  9.7680  0.0000  0.1065   0.0158   0.3065    0.0670   0.0000   420.6443       8.66214       13.2648       12.4976       11.6376      -27.4213       8.86891       11.3842       12.6836       13.0867       12.1042       11.3516
  18  23 4153.8992    1.0987 10.2441  9.7207  0.0000  0.1254   0.0144   0.3876    0.0606   0.0000   412.5019      -7.04689       45.5680      -7.17199     -0.720447      0.817952       10.7197       13.7151       15.0672       15.2069       14.6907       13.6209
  18  25 4439.4605    0.7464 15.0189  9.6070 -0.0003  0.2248   0.0110   0.6392    0.0450   0.0000   399.8796       15.5397       77.2057      -3.76630       20.6799      -15.6822       18.2362       24.0098       26.3302       26.9301       24.8240       23.7717
  19   7 1867.2679    0.4242  0.4592  8.9246  0.0000  0.0227   0.0137   0.0437    0.0605   0.0000   436.6974       2.68120       14.1230      -1.16516      -1.54709      0.629597       1.71914       2.65287       2.44136       2.59838       2.54565       2.30100
  19   8 2021.6988    0.5831  0.6079  9.0445  0.0000  0.0228   0.0165   0.0509    0.0847   0.0000   435.2460     -0.135933       12.0719      -3.53078      -4.33223       1.60731       2.03095       2.75057       3.11378       3.11711       3.42413       3.19968
  19   9 2173.7487    0.7942  0.7699  9.3743  0.0000  0.0245   0.0199   0.0644    0.0941   0.0000   439.4887      -5.62514       13.8973      -4.53139      -10.6683      -1.93318       1.91141       2.33095       2.77558       2.89271       2.67203       2.32518
  19  10 2322.3005    1.1305  0.9019  9.8131  0.0000  0.0274   0.0263   0.0666    0.1133   0.0000   439.3152      -4.82312       7.95358      0.659165      -4.34207       3.79789       2.31732       3.16761       3.07756       3.26542       3.11269       3.15810
  19  11 2468.1271    1.5228  1.0504 10.2772  0.0000  0.0281   0.0350   0.0777    0.1855   0.0000   440.9556      -3.78591       8.38350     -0.749034      -2.91104     -0.998868       2.34411       2.86447       3.21144       3.30808       3.07956       2.93239
  19  12 2613.0235    2.0452  0.9985 10.6967  0.0000  0.0346   0.0471   0.0703    0.1892   0.0000   441.7342      0.336362       13.0184       1.23318      -3.88772     -0.247702       4.26412       5.90843       6.54978       6.18608       5.89379       4.62014
  19  13 2757.8676    2.7199  0.8944 11.1622  0.0000  0.0244   0.0610   0.0614    0.1536   0.0000   440.8423       2.03909       12.8758      0.596795     -0.868226    0.00204593       2.05517       2.69325       2.72388       2.86414       2.81637       2.49775
  19  14 2902.4784    3.3139  0.8809 11.4578  0.0000  0.0243   0.0728   0.0601    0.1601   0.0000   436.9083       4.41614       17.4470       1.31292      0.681913      -1.44902       1.85281       2.48085       2.72224       2.79303       3.17788       2.66378
  19  15 3046.5190    3.6964  0.9478 11.6853  0.0000  0.0257   0.0801   0.0630    0.1800   0.0000   436.7347       1.38754       12.9716       3.15051      -3.88108      -2.76454       2.18721       2.99759       3.11244       3.20620       3.07042       2.76318
  19  16 3189.7792    3.7010  1.1554 12.0647  0.0000  0.0293   0.0780   0.0796    0.1649   0.0000   436.7686      0.703909       13.9763      -1.03284      -2.85903      -4.34509       2.58156       3.56016       3.68198       3.71435       3.46661       3.21031
  19  17 3332.7827    3.2874  1.6903 11.6052  0.0006  0.0360   0.0597   0.0938    0.1524   0.0000   445.7499       1.37256       14.3076       2.07442       5.11732     0.0913875       2.87934       3.80577       4.07452       4.18553       4.20973       3.89571
  19  18 3475.9484    2.6708  2.4618 11.3672  0.0000  0.0453   0.0442   0.1263    0.1290   0.0000   434.8190    -0.0931184       17.5212       5.53008      -10.4331      -5.66985       3.61424       4.81652       5.28600       5.41310       5.28591       4.82973
  19  19 3619.1506    2.2573  4.1560 10.4216  0.0016  0.0587   0.0288   0.1644    0.1244   0.0000   434.8385       2.10561       11.8735      -1.13206      -4.39135      -3.27422       4.67475       5.84665       6.59510       6.97275       6.25357       6.10091
  19  20 3762.3599    1.8445  5.6362 10.3649  0.0000  0.0763   0.0227   0.2090    0.0803   0.0000   442.4281       1.01621       10.8405       7.69753      -1.82844      0.259203       6.08275       8.20262       8.76696       8.79608       8.66638       8.08267
  19  21 3905.5971    1.5279  7.7052  9.8618  0.0000  0.0918   0.0165   0.2592    0.0704   0.0000   436.8551      -9.39257      -9.22842      -12.2241       5.01855      -9.13084       7.19649       9.36638       10.4591       10.3838       10.1038       9.66702
  19  22 4048.9770    1.2398  8.8612  9.8812  0.0000  0.1105   0.0150   0.3226    0.0594   0.0000   437.5079      -6.44756       47.9199       6.80564       3.18739      -18.8093       8.80767       11.8724       12.8220       13.0344       12.3566       11.8025
  19  23 4192.1482    1.0369 10.9035  9.7545  0.0000  0.1351   0.0137   0.4080    0.0569   0.0000   454.2496      -4.00262      -13.0199      -11.9751       8.87059       1.82895       10.8545       14.0248       15.5047       15.7985       14.9398       14.1591
  19  24 4336.0489    0.8343 13.2759  9.7233  0.0014  0.1819   0.0121   0.5350    0.0484   0.0000   446.8322      -4.71661       9.59135       13.4788     -0.387165      -15.7815       14.5951       18.6600       21.1522       20.9908       20.9141       19.3573
  19  26 4622.6077    0.5683 18.9080  9.5225  0.0000  0.3248   0.0081   0.8393    0.0320   0.0000   457.2203      -6.09996       97.3159       26.0071      -2.38782      -71.2073       25.4400       32.8846       37.0565       37.9271       35.7124       33.3871
  20   4 1386.4626    0.0849  0.0888  8.7042  0.0000  0.0224   0.0088   0.0269    0.0298   0.0000   436.1256     -0.213804       23.3170      0.500975      -4.36711     -0.151714       1.49642       2.85160       2.44751       3.02995       2.33357       2.74655
  20   6 1734.1895    0.3145  0.2550  8.8953  0.0000  0.0139   0.0132   0.0336    0.0416   0.0000   439.9858     -0.764957       18.2733     -0.525017      -3.52816      0.449218       1.12690       1.44067       1.89937       1.84861       1.62797       2.00439
  20   7 1893.9442    0.4216  0.4585  9.0622  0.0000  0.0217   0.0136   0.0479    0.0528   0.0000   439.7759      -2.65899       10.9518       1.78451       1.69989      0.890821       1.85430       3.29522       2.80924       3.85562       3.33537       3.70070
  20   8 2050.0034    0.6292  0.6624  9.1341  0.0000  0.0253   0.0169   0.0560    0.0812   0.0000   437.5826       2.54829       14.5318      -3.17362      -5.16880      -5.23311       1.90249       2.40813       2.79040       2.72979       2.70453       2.67226
  20   9 2203.1028    0.8957  0.9356  9.1336  0.0000  0.0264   0.0202   0.0665    0.1369   0.0000   435.3623      -1.00165       18.1223       5.18297      -2.87009     -0.911077       2.00578       2.61847       3.00601       3.12867       3.15446       2.79102
  20  10 2352.4125    1.2423  0.9944  9.7630  0.0000  0.0271   0.0268   0.0667    0.1271   0.0000   434.4317       2.05675       13.7201      -2.44969     -0.211429     -0.361602       2.23925       2.82234       2.83370       2.94425       2.91295       2.74108
  20  11 2498.8986    1.5518  0.9993 10.3192  0.0000  0.0275   0.0351   0.0706    0.1683   0.0000   435.5911       2.31611       13.8319      -4.42875      -2.83679     -0.878185       2.09588       2.72992       2.82147       3.05675       2.92247       2.73114
  20  12 2644.8212    2.1069  1.0172 10.6701  0.0000  0.0284   0.0485   0.0696    0.2258   0.0000   440.4180      -2.36884       12.5886      -2.08491      0.897159      0.155870       2.18326       3.01000       3.13147       3.20473       3.38189       3.03140
  20  13 2790.6490    2.7707  0.8889 11.3563 -0.0004  0.0236   0.0621   0.0621    0.1399   0.0000   441.6259       2.56722       12.8613       2.25419       1.55280       2.42826       1.88927       2.42573       2.57494       2.72482       2.76633       2.45197
  20  14 2935.9037    3.5264  0.9214 11.2970  0.0000  0.0237   0.0740   0.0584    0.1926   0.0000   438.9466      -1.65760       13.6726      0.362482     0.0354764      -6.46425       1.84264       2.51667       2.59777       2.73232       2.60838       2.53425
  20  15 3080.3950    3.8629  0.9183 11.7691  0.0000  0.0238   0.0828   0.0626    0.1730   0.0000   438.4530      -5.71121       13.7736      0.914736    -0.0105472      -4.22482       2.02487       2.69040       2.83730       2.90649       3.01799       2.87724
  20  16 3224.3473    3.6545  1.2329 11.9348  0.0000  0.0306   0.0726   0.0766    0.1572   0.0000   437.2746      -1.53192       15.0668       6.08526     -0.615095      -1.79854       2.45571       3.16156       3.47994       3.49406       3.49776       3.07180
  20  17 3368.0019    3.1857  1.8007 11.3671  0.0000  0.0354   0.0528   0.0952    0.1273   0.0000   439.6106       5.26027       8.31440      -4.19356      -5.25352      -6.77765       2.74302       3.48030       3.67334       4.05350       3.69053       3.49077
  20  18 3511.8249    2.6058  2.8030 11.0764  0.0000  0.0468   0.0385   0.1248    0.1150   0.0000   436.3637      -5.13181       18.7828      -2.06927       1.95411    -0.0261869       3.61671       4.94046       5.30157       5.33748       5.33934       5.04376
  20  19 3655.4536    2.1287  4.0159 10.6170  0.0005  0.0579   0.0278   0.1622    0.0972   0.0000   434.3629       7.62717       10.5702       1.63174       10.2122      -7.51667       4.38342       5.81107       6.41653       6.45530       6.44133       5.96450
  20  20 3799.1878    1.7104  5.7705 10.2808  0.0000  0.0757   0.0206   0.2101    0.0743   0.0000   435.6272       4.89798       7.83045      -4.61554       2.51737       3.57283       5.72715       7.33918       8.37022       8.42818       8.18016       7.63822
  20  21 3942.8357    1.4738  7.8459  9.8477  0.0000  0.0925   0.0162   0.2641    0.0679   0.0000   434.0680      -13.7010       37.0312      -10.4207       12.4598      -23.3295       6.95448       9.17103       9.95618       10.6068       9.80460       9.42921
  20  22 4086.6090    1.2012  9.9829  9.7464  0.0000  0.1171   0.0139   0.3424    0.0567   0.0000   419.2743      -8.53217       26.9831      -14.2077       7.50180      -2.71591       8.86870       11.6145       12.7417       12.8040       12.4002       11.7249
  20  23 4230.1078    0.9917 12.2966  9.7304  0.0000  0.1549   0.0128   0.4516    0.0521   0.0000   432.1953       18.9831       24.4415      -23.1612      -10.4322       21.4548       11.5781       15.2708       16.9114       17.2847       16.7773       15.5012
  21   4 1408.0583    0.1034  0.0875  8.7254  0.0000  0.0176   0.0096   0.0254    0.0297   0.0000   440.4970      -1.27133       21.6740     0.0915465     -0.320547      0.767057       1.62817       1.94694       2.62093       2.13041       2.16492       2.93705
  21   5 1589.2662    0.1980  0.1776  8.7980  0.0000  0.0130   0.0101   0.0262    0.0344   0.0000   439.0582     -0.769539       16.5467       1.65254      -2.12510    -0.0262082       1.02677       1.36286       1.48840       1.64094       1.55262       1.38134
  21   6 1758.2024    0.3384  0.3580  8.8960  0.0000  0.0171   0.0124   0.0425    0.0465   0.0000   437.5651      0.793979       19.2343      0.561203      -3.93948    -0.0747111       1.23318       1.41903       1.75805       1.70537       1.56567       1.54418
  21   7 1919.8303    0.4788  0.5188  8.8875  0.0000  0.0187   0.0137   0.0465    0.0618   0.0000   439.0546      -5.60409       14.9227     -0.545610      -2.53071       1.39762       1.30449       1.76096       1.98190       1.92596       2.00242       1.86508
  21   8 2077.7383    0.6442  0.7572  9.0672  0.0000  0.0242   0.0156   0.0577    0.0839   0.0000   440.2261      -4.38583       15.2155       7.19867       2.04723      -2.34777       1.66948       2.29436       2.22526       2.55610       2.43170       2.18123
  21   9 2231.8772    0.9368  0.8077  9.3413  0.0000  0.0233   0.0216   0.0605    0.1241   0.0000   439.0754       4.21041       14.7066      -3.10749       1.25111      -2.15294       1.90524       2.32234       2.32869       2.49068       2.51715       2.31889
  21  10 2381.8146    1.2821  1.0672  9.7574  0.0000  0.0277   0.0260   0.0684    0.1320   0.0000   438.8644      0.471537       17.3129      -3.89724      -4.55313       3.35168       1.90563       2.69815       2.69398       2.82529       2.73065       2.66399
  21  11 2529.2009    1.7651  1.0146 10.3218  0.0000  0.0257   0.0362   0.0643    0.1477   0.0000   438.3750       1.99270       11.6630      0.953479     -0.326075      -1.94078       1.95955       2.50250       2.59790       2.86717       2.76448       2.66980
  21  12 2676.1095    2.3753  1.0575 10.5644  0.0000  0.0266   0.0494   0.0679    0.2819   0.0000   438.7167       3.25535       11.3071       4.90045      -3.24486      -2.68185       2.04480       2.59792       3.01024       2.88563       2.87682       2.78608
  21  13 2822.9040    2.9623  0.8828 11.2853  0.0000  0.0251   0.0638   0.0573    0.2066   0.0000   436.7748       2.00088       12.0518       1.43062      -1.54390       2.36716       1.71575       2.46423       2.55761       2.72832       2.74101       2.47684
  21  14 2968.8576    3.5405  0.8404 11.7728  0.0000  0.0229   0.0774   0.0555    0.1470   0.0000   439.5726       5.46405       4.34525      -2.69743     -0.531060       3.18438       1.91541       2.28480       2.36624       2.38274       2.38444       2.39037
  21  15 3113.8777    3.9373  0.9313 12.0419  0.0000  0.0225   0.0841   0.0633    0.1497   0.0000   438.7820      -2.72603       17.5954     -0.178135       1.90816      -2.81012       1.77341       2.32792       2.58491       2.68899       2.82469       2.57853
  21  16 3258.4018    3.5813  1.4118 11.4678  0.0000  0.0305   0.0629   0.0793    0.1638   0.0000   440.3294     -0.457296       12.3679       2.12198       5.78912      -6.10872       2.26828       3.09011       3.30263       3.41150       3.50938       3.46236
  21  17 3402.7892    3.1390  1.9070 11.5895  0.0000  0.0364   0.0499   0.0962    0.0980   0.0000   443.0074     -0.586632       19.6198       3.33811      -1.62394      0.748892       2.73681       3.62155       3.96383       4.16729       3.81625       3.85086
  21  18 3546.9601    2.4444  3.1572 11.1839  0.0000  0.0514   0.0340   0.1309    0.0832   0.0000   440.9893       6.07477       5.29508      -2.65356       5.33708      -2.39968       3.66879       4.75964       5.41760       5.49258       5.53448       5.05074
  21  19 3691.3359    2.0272  4.7148 10.4726  0.0017  0.0607   0.0236   0.1693    0.0832   0.0000   429.5277      -9.19963       15.4109       1.08985      -7.00248       2.82925       4.46432       5.74273       6.38507       6.53779       6.21374       5.99806
  21  20 3835.3837    1.6623  6.7537 10.1007  0.0000  0.0780   0.0177   0.2257    0.0671   0.0000   436.4316       1.99523       3.04137      -6.36095       6.74877      -8.16640       5.75899       7.48701       8.31963       8.35359       8.26059       7.87578
  21  21 3979.5468    1.4137  8.5273  9.9199  0.0027  0.0977   0.0150   0.2768    0.0579   0.0000   434.1218      0.240594       15.8638       13.0625      -3.98975      -18.4077       6.93678       9.08288       10.2593       10.3648       9.94619       9.53343
  21  22 4124.0234    1.1337 10.7710  9.8023  0.0000  0.1253   0.0130   0.3653    0.0513   0.0000   447.2680       3.60142       41.3701      -19.1629      -7.53275      -12.6248       9.01672       11.7600       13.2263       13.5394       13.1643       12.3730
  21  23 4268.1176    0.9567 13.3487  9.7496  0.0004  0.1646   0.0113   0.4692    0.0462   0.0000   448.3468      -26.6072       18.4262       36.1011       12.7171       10.2820       11.9978       15.8428       17.2845       17.9342       17.4817       16.7806
  22   3 1233.1231    0.0687  0.0367  8.7949  0.0000  0.0205   0.0107   0.0159    0.0275   0.0000   438.0756       1.28751       18.7089       1.48154      -6.19138       2.53561       2.39418       2.99926       3.83407       3.11542       2.64430       2.24772
  22   5 1611.3359    0.1992  0.2202  8.8207  0.0000  0.0147   0.0095   0.0354    0.0349   0.0000   440.1035       1.35298       17.9165     -0.969495     -0.134984      -2.79819      0.941792       1.47500       1.34068       1.55830       1.34479       1.39947
  22   6 1781.5477    0.3474  0.3917  8.9026  0.0000  0.0185   0.0118   0.0417    0.0488   0.0000   438.2812      -1.84277       17.2206     -0.813573      -2.11366     -0.405089       1.38235       1.49016       1.80668       1.86370       1.74704       1.66575
  22   7 1945.0482    0.4684  0.5063  9.0725  0.0000  0.0195   0.0136   0.0455    0.0582   0.0000   435.1674       1.12183       17.1446      -2.47916      -4.25540      0.518875       1.38925       1.88211       2.08634       2.11175       2.09555       1.98339
  22   8 2104.7348    0.6827  0.7939  9.2811  0.0000  0.0251   0.0160   0.0563    0.0796   0.0000   438.4833      -1.03370       14.9776      -1.86989      -2.18573      -2.40769       1.81453       2.37158       2.69649       2.73902       2.79080       2.62471
  22   9 2260.0043    1.0319  0.8822  9.4521  0.0000  0.0228   0.0220   0.0628    0.1140   0.0000   439.1193    -0.0609637       13.0241     -0.590071     -0.831976     -0.621824       1.67731       2.12394       2.41932       2.55833       2.53718       2.24909
  22  10 2410.7753    1.3652  1.0107  9.9153  0.0000  0.0255   0.0287   0.0657    0.1638   0.0000   439.0886     -0.724321       13.2078       2.87772     -0.537601      -4.74130       1.85131       2.32495       2.57912       2.68010       2.64938       2.46964
  22  11 2559.1334    1.8266  1.0461 10.3870 -0.0003  0.0251   0.0359   0.0659    0.1435   0.0000   438.3097      0.489860       11.5584      -1.51920      -2.98014      -1.11041       1.76792       2.29389       2.55034       2.63665       2.62004       2.44153
  22  12 2707.0185    2.3864  1.0562 10.9059  0.0000  0.0261   0.0486   0.0663    0.1856   0.0000   438.0958     -0.309740       14.4604     -0.631201      -3.18709       1.17132       1.86784       2.41415       2.54254       2.72226       2.49132       2.54491
  22  13 2854.6683    3.1569  1.0553 10.6658 -0.0001  0.0257   0.0643   0.0666    0.4326   0.0000   437.2792      -2.55874       18.3739       2.99905       1.25854      -1.91829       1.72512       2.36229       2.47638       2.65196       2.61537       2.42748
  22  14 3001.3543    3.7308  0.8709 11.7988  0.0007  0.0225   0.0808   0.0568    0.1745   0.0000   436.5473      -3.36538       13.1867       2.99693      -2.38230     -0.762584       1.59693       2.16128       2.25425       2.36484       2.38248       2.16558
  22  15 3146.9259    3.7074  1.1508 12.2301  0.0002  0.0276   0.0742   0.0750    0.1309   0.0000   438.3401      -6.05049       16.3125      -2.35828       2.36537      -1.39120       1.98103       2.84049       2.82544       3.11004       3.15576       2.98654
  22  16 3292.1135    3.5082  1.6522 11.3179  0.0000  0.0319   0.0555   0.0840    0.1465   0.0000   440.4561       3.90458       9.20125     -0.912344      -3.98461      0.201218       2.30294       3.05723       3.39911       3.53031       3.51054       3.19567
  22  17 3437.1191    2.8977  2.3684 11.2234  0.0000  0.0393   0.0402   0.1061    0.0920   0.0000   441.9047       3.83030       13.2279       1.56347      -1.84320     -0.300643       2.73567       3.66774       3.93242       4.05525       4.04279       3.88296
  22  18 3582.0103    2.2885  3.4554 11.0126  0.0001  0.0521   0.0296   0.1337    0.0728   0.0000   438.7704      0.790065       5.96238      -8.53965       2.68475      -6.95926       3.71983       4.83161       5.35710       5.42587       5.44027       5.22787
  22  19 3726.7493    1.9210  5.2981 10.3314  0.0000  0.0642   0.0209   0.1769    0.0756   0.0000   433.8440       6.36681       24.7845       3.87208      -10.8179       14.7966       4.55638       5.92316       6.55438       6.74958       6.55297       6.27384
  22  20 3871.4694    1.5852  6.8510 10.1252  0.0000  0.0796   0.0170   0.2274    0.0630   0.0000   441.9368       8.75486       36.9222      -4.94139      -9.03617      -8.56557       5.50936       7.15084       8.16106       8.38545       8.05757       7.83388
  22  21 4016.0620    1.2883  9.0714 10.0135  0.0000  0.1077   0.0145   0.2988    0.0515   0.0000   423.8832       1.80503       21.4594      -5.15743      -3.98801       13.1243       7.20270       9.62510       10.7716       10.9573       10.4471       9.95752
  22  22 4160.9775    1.0693 10.7316  9.8356  0.0000  0.1258   0.0123   0.3693    0.0478   0.0000   437.9968      -28.1107       16.9624       1.66125       21.5913      -15.7881       8.64475       11.2755       12.7933       13.0312       12.7895       12.3992
  22  23 4305.5658    0.8702 13.0795  9.7616 -0.0005  0.1631   0.0108   0.4824    0.0437   0.0000   430.7364      -4.46448       53.8076      -20.3877       19.9746      -44.3366       11.0145       14.7227       16.2599       16.9519       16.3392       15.7171
  22  24 4450.1919    0.6993 14.9110  9.6994 -0.0006  0.2125   0.0093   0.5915    0.0367   0.0000   453.5814      -19.1318       11.9145       14.4849      -12.4181      -1.74985       14.2076       19.0414       21.0760       21.9080       21.2628       20.2724
  23   3 1252.2358    0.0793  0.0850  8.7693  0.0000  0.0239   0.0082   0.0357    0.0273   0.0000   439.7383      -2.28200       19.2761       1.83763      -3.34473      -1.22960       1.05649       2.33374       1.44248       2.19534       1.47481       1.71339
  23   5 1632.7625    0.2032  0.2641  8.7895  0.0000  0.0158   0.0089   0.0394    0.0350   0.0000   439.6987      -1.52663       18.6835      0.410661       1.35883      0.236301       1.19147       1.54520       1.87468       1.94659       1.87399       1.58109
  23   6 1804.1842    0.3595  0.3738  8.8717  0.0000  0.0170   0.0119   0.0386    0.0468   0.0000   441.6651     -0.455063       17.2025     -0.115418      -1.46907      0.863619       1.23619       1.77457       1.85559       2.09597       2.10226       2.21208
  23   7 1969.6378    0.5456  0.5025  9.1114 -0.0002  0.0179   0.0151   0.0429    0.0624   0.0000   438.1670     -0.468523       17.7173       1.00805      -1.47467      0.567955       1.25713       1.58526       1.64421       1.75963       1.90595       1.92496
  23   8 2131.0949    0.7621  0.7387  9.3323  0.0000  0.0224   0.0181   0.0564    0.0859   0.0000   436.4583      -2.45212       16.6988       1.02928      -1.41245     -0.752680       1.38862       1.98646       1.97094       2.19395       2.19155       2.08712
  23   9 2287.4462    1.0339  0.9230  9.7627  0.0000  0.0246   0.0222   0.0622    0.1056   0.0000   436.4673      -3.12583       16.4890       2.32123      -1.85525    -0.0517742       1.61701       2.09408       2.35204       2.33204       2.42247       2.19505
  23  10 2439.1752    1.5073  0.9156  9.7856  0.0000  0.0241   0.0308   0.0578    0.1768   0.0000   441.3756      -1.49695       14.8121       1.45089       1.29229      -2.93576       1.58301       2.14022       2.42998       2.35837       2.40957       2.26548
  23  11 2588.5742    1.9163  1.0591 10.3621  0.0000  0.0258   0.0364   0.0618    0.1557   0.0000   439.9231      -2.06580       12.6522      -3.85559      -5.02999      -1.43138       1.90063       2.54289       2.70629       2.81240       2.77430       2.78770
  23  12 2737.5481    2.4770  1.0699 10.9769 -0.0002  0.0265   0.0486   0.0635    0.1613   0.0000   436.9092      0.622237       19.5910      -2.52119      -5.51322      -1.19948       1.76833       2.38831       2.56994       2.55537       2.56226       2.51772
  23  13 2886.0239    3.0230  0.9310 11.7794  0.0000  0.0245   0.0662   0.0608    0.1726   0.0000   439.6428       5.61531       18.1838     -0.647470      -1.20737      -2.63456       1.72894       2.31019       2.63085       2.70040       2.65268       2.54218
  23  14 3033.3376    3.6385  1.0980 11.6966  0.0000  0.0267   0.0727   0.0681    0.2427   0.0000   440.2686       2.76513       13.4650       1.83936      0.392563      -2.49426       1.70113       2.45023       2.47339       2.72920       2.59933       2.50975
  23  15 3179.6124    3.8543  1.1592 12.1387 -0.0006  0.0286   0.0744   0.0706    0.1553   0.0000   440.2249      0.902947       14.2856     -0.233206       1.44166       1.58001       1.93330       2.80144       2.80297       3.06999       2.94539       2.81637
  23  16 3325.4156    3.4228  1.6358 11.5199  0.0000  0.0319   0.0544   0.0818    0.1218   0.0000   443.2150      0.686230       18.9639      -4.32117     -0.668204      -3.18020       2.10279       2.80002       2.99507       3.10282       3.14658       2.98039
  23  17 3471.1010    2.7298  2.6420 11.0865 -0.0001  0.0436   0.0350   0.1074    0.0841   0.0000   440.7717       1.21770       9.57719       1.06880     -0.153927       2.27001       2.69146       3.84984       4.12235       4.40322       4.10987       3.97326
  23  18 3616.5324    2.2358  4.1145 10.6909  0.0000  0.0546   0.0256   0.1445    0.0733   0.0000   443.9661       3.41009       14.6336      -4.09550       2.22213      -6.99799       3.59851       4.68854       5.27246       5.42360       5.39051       5.15315
  23  19 3761.9519    1.8378  5.4863 10.3144 -0.0000  0.0655   0.0202   0.1808    0.0727   0.0000   437.4190      -2.41662       20.6247       5.26714      -13.5148      -20.3121       4.47115       5.76790       6.59209       6.57456       6.71408       6.21186
  23  20 3907.1100    1.5047  7.5907 10.0416  0.0000  0.0850   0.0158   0.2358    0.0605   0.0000   434.0537       1.43918       24.3072     -0.291246      -8.05038       2.47417       5.69323       7.36442       8.35930       8.45599       8.63790       8.04296
  23  21 4051.9762    1.2178  9.6851 10.0057  0.0000  0.1102   0.0138   0.3189    0.0480   0.0000   444.7958       28.7867       4.79569       11.7051      -2.30485      -12.3915       7.25277       9.72925       10.6617       10.9968       11.2161       10.4322
  24   5 1653.6883    0.2370  0.2280  8.8925  0.0000  0.0124   0.0101   0.0308    0.0339   0.0000   439.3570      -1.57568       18.6870       1.07012      -2.88572       1.73146      0.827821       1.07589       1.28482       1.44136       1.43536       1.30305
  24   6 1826.3188    0.3878  0.4038  8.9104  0.0000  0.0160   0.0121   0.0394    0.0485   0.0000   439.6051      -1.53114       19.5858     -0.892346      -4.76025       1.16528       1.10162       1.28822       1.48433       1.48407       1.51496       1.51527
  24   7 1993.5565    0.5451  0.5627  9.2095  0.0000  0.0209   0.0142   0.0443    0.0609   0.0000   438.3770       1.30585       19.4399     -0.507602      -2.09777      -1.71938       1.25168       1.75323       1.80710       1.81071       2.12658       1.81862
  24   8 2156.7088    0.8025  0.8442  9.3162 -0.0002  0.0229   0.0169   0.0579    0.0864   0.0000   441.2529       1.30527       12.8093     -0.981362      -1.18603       1.39350       1.45123       1.92667       2.03594       2.16076       2.06342       2.07356
  24   9 2314.2692    1.1404  0.9297  9.9553  0.0000  0.0246   0.0233   0.0620    0.0937   0.0000   443.4083      -3.24662       13.2347       1.13366      -3.74595     -0.299427       1.42865       2.00193       2.09203       2.24571       2.17625       2.01988
  24  10 2467.0270    1.5997  1.0129 10.0745  0.0000  0.0242   0.0313   0.0657    0.1661   0.0000   436.9838      -4.41306       16.5405      0.831439     -0.303571       2.72513       1.49079       2.02151       2.24497       2.28737       2.28591       2.20152
  24  11 2617.5590    2.0575  1.0691 10.8801  0.0000  0.0260   0.0410   0.0681    0.1473   0.0000   438.1944     -0.143032       17.5637      -2.28685      -4.27617       4.84009       1.51095       2.23577       2.29101       2.37588       2.35405       2.40883
  24  12 2767.6012    2.6879  1.0143 10.9415  0.0000  0.0240   0.0511   0.0599    0.1682   0.0000   438.5201     -0.277156       18.2417      -2.21640       1.05454      0.799953       1.61323       2.19171       2.19702       2.33497       2.46761       2.26541
  24  13 2916.9076    3.5620  0.8669 11.5515  0.0000  0.0210   0.0732   0.0549    0.1843   0.0000   439.7169     -0.247349       15.3364       3.06139      -2.91600       2.93991       1.38061       1.87403       1.96291       2.15158       2.21531       2.02528
  24  14 3064.9534    3.7978  0.9662 11.9337  0.0000  0.0234   0.0782   0.0598    0.2079   0.0000   436.8740       1.82795       13.9933       2.63369       1.50334       3.14592       1.53022       2.04955       2.13872       2.31895       2.28074       2.27109
  24  15 3211.9031    3.7002  1.3093 11.8064  0.0000  0.0280   0.0659   0.0742    0.1907   0.0000   441.2389      -1.21945       14.3079      -4.26847      -3.95899       1.98572       1.77464       2.34108       2.54502       2.81801       2.77288       2.62926
  24  16 3358.4229    3.1939  1.7648 11.5465 -0.0000  0.0328   0.0493   0.0857    0.1128   0.0000   438.7408     -0.159979       13.3779       5.09883      -2.74126       1.81387       2.24450       2.86738       3.23122       3.38832       3.33234       3.10825
  24  17 3504.7053    2.6330  2.8802 11.1198  0.0000  0.0421   0.0327   0.1149    0.0766   0.0000   439.6485       4.35548       11.6411       1.33292       8.39826      -7.43761       2.75499       3.63685       3.98552       4.11514       4.05164       4.04205
  24  18 3650.7644    2.1228  4.4791 10.7486  0.0000  0.0557   0.0234   0.1555    0.0617   0.0000   441.4604       3.66789       14.7054       1.01186     -0.614030      -6.69403       3.68175       4.82287       5.28849       5.41648       5.39719       5.23808
  24  19 3796.6805    1.7914  6.0677 10.3169 -0.0000  0.0687   0.0188   0.1931    0.0650   0.0000   441.3039      -6.19340       13.8199       3.95146      -10.1044      -4.43827       4.41046       5.64839       6.35212       6.61696       6.49835       6.23739
  24  20 3942.4836    1.4241  8.3897 10.0387  0.0036  0.0901   0.0148   0.2623    0.0549   0.0000   448.7260      -9.38929       8.13706       7.11457      -16.3296     -0.233913       5.59996       7.40529       8.38487       8.57804       8.33231       8.19479
  24  21 4087.8631    1.1544 10.4954  9.9772  0.0000  0.1167   0.0130   0.3434    0.0465   0.0000   440.4555       5.98084       33.6691       3.28865      -4.32705      -22.3184       7.46486       9.86308       11.0596       11.6418       11.4251       11.0094
  24  22 4233.3964    0.9839 12.2926  9.8148  0.0006  0.1430   0.0112   0.4067    0.0446   0.0000   450.8285       26.5214       4.74361      -32.4695      0.899320       1.66749       8.98654       11.7096       13.3314       13.6400       13.2784       13.0371
  24  23 4379.0030    0.7702 13.4281  9.7930  0.0033  0.1777   0.0102   0.5075    0.0387   0.0000   462.1077      -14.9440       7.33424      -11.8911      -1.38794       15.2960       11.1680       14.6838       16.6434       17.2150       16.8786       16.0879
  24  24 4524.5544    0.6137 16.2498  9.6852 -0.0104  0.2416   0.0083   0.6553    0.0332   0.0000   437.7640      -19.8104       47.6802      -11.6068      -19.1373     -0.847906       15.2024       19.5339       22.0746       23.0132       23.0341       21.7280
  25   3 1289.3763    0.0836  0.0646  8.7220  0.0000  0.0163   0.0080   0.0218    0.0262   0.0000   441.7679      -3.15889       19.8818       2.15067      -4.86731      0.245873      0.812075       1.46208       1.13581       1.47720       1.38350       1.39544
  25   4 1489.4486    0.1499  0.1272  8.7135  0.0000  0.0115   0.0087   0.0239    0.0289   0.0000   438.1853      -2.27511       20.2812       1.07859      -1.91300       1.71674      0.845253      0.900434      0.977315       1.15701       1.25604       1.03689
  25   5 1674.0843    0.2506  0.2752  8.7990  0.0000  0.0147   0.0097   0.0343    0.0360   0.0000   438.6545     -0.112248       20.2787      -1.53467      -3.01531     -0.477170      0.900728       1.29226       1.36032       1.45049       1.43972       1.30914
  25   6 1847.9090    0.4098  0.4158  8.9380  0.0000  0.0164   0.0123   0.0387    0.0491   0.0000   439.8575     -0.479363       20.2766       1.16137      -2.70237     -0.249550       1.12958       1.45191       1.65535       1.76211       1.68921       1.73805
  25   7 2016.8917    0.5843  0.7311  9.0132  0.0000  0.0233   0.0136   0.0526    0.0788   0.0000   439.9083     -0.307047       18.8659       1.08082      -2.13767     -0.449482       1.36690       1.93905       2.04109       2.16774       2.12790       2.16283
  25   8 2181.7399    0.9065  0.7364  9.4471  0.0000  0.0207   0.0196   0.0494    0.0885   0.0000   437.7921      -1.07568       18.5562      -3.76082      0.335925      -2.08191       1.35453       1.62194       1.90749       1.99984       2.05375       1.85043
  25   9 2340.4641    1.2064  1.1061  9.7595  0.0000  0.0273   0.0226   0.0658    0.1174   0.0000   435.6376      -3.07057       14.1618       4.30379      -1.14948       2.00504       1.53658       2.15322       2.32602       2.34931       2.41107       2.22821
  25  10 2494.3526    1.6866  1.1035  9.8817  0.0000  0.0260   0.0305   0.0604    0.1837   0.0000   438.9157      -4.39513       18.8780       1.68482      -5.01798      -5.59566       1.51317       2.20087       2.20979       2.42340       2.35485       2.29382
  25  11 2646.1740    2.1768  1.0847 10.5005  0.0000  0.0241   0.0411   0.0650    0.1999   0.0000   436.4041      0.164172       14.9335      -1.34826      -1.13781      -6.19551       1.52201       1.98451       2.15648       2.24966       2.26945       2.13551
  25  12 2797.2841    2.8583  0.9099 11.1823 -0.0006  0.0218   0.0543   0.0534    0.1401   0.0000   437.7990      -2.83717       12.4977       2.77821      -2.08433       3.41793       1.31357       1.79990       1.94652       2.03022       2.05835       1.98072
  25  13 2947.3108    3.5939  0.9203 11.3446  0.0000  0.0212   0.0680   0.0528    0.1835   0.0000   436.6978      -1.72707       15.3389      -1.02531      -2.18708      0.114714       1.38190       1.80004       1.91230       2.10224       2.09832       1.99795
  25  14 3096.1026    3.8442  0.9774 11.7157  0.0000  0.0233   0.0750   0.0565    0.2360   0.0000   438.8041       2.94628       15.7429      0.433849      -1.67442      -1.33565       1.52526       1.88524       1.95845       2.11891       2.24006       2.12511
  25  15 3243.8193    3.7295  1.2921 11.8081  0.0006  0.0281   0.0685   0.0712    0.2103   0.0000   440.4355      -3.32315       14.0918      0.867898      -3.17431      -1.15992       1.77234       2.37255       2.45767       2.67665       2.80235       2.57266
  25  16 3390.9716    3.0571  1.9268 11.7940 -0.0018  0.0341   0.0460   0.0946    0.0865   0.0000   439.9952       1.54854       8.07999      -3.70517       4.60302      0.914203       2.13178       2.79934       3.13925       3.16109       3.18178       3.12814
  25  17 3537.9374    2.4731  3.1913 11.1317  0.0000  0.0461   0.0298   0.1191    0.0673   0.0000   441.6646     -0.418823       10.3221      -1.04314       3.19406       4.40630       2.79602       3.74093       4.22014       4.24038       4.23779       4.15830
  25  18 3684.7646    2.0465  4.7425 10.5568  0.0000  0.0578   0.0217   0.1551    0.0651   0.0000   444.7613      -4.39218       17.1009       19.2593     -0.676135       2.51908       3.56525       4.64447       5.27931       5.32290       5.43799       5.28992
  25  19 3830.9814    1.6365  6.5786 10.2407  0.0000  0.0724   0.0171   0.2093    0.0604   0.0000   433.6928       5.96534       16.1458       8.37570    -0.0917178      -2.54518       4.49136       5.88879       6.48371       6.78564       6.74947       6.45526
  25  20 3977.4013    1.3479  8.8618 10.0476  0.0000  0.0928   0.0142   0.2752    0.0518   0.0000   443.9749       1.18669       18.1434       9.19648      -7.99555      -13.7643       5.74761       7.62866       8.44744       8.90587       8.81048       8.46628
  25  21 4123.4720    1.1060 10.3907  9.9705  0.0000  0.1162   0.0128   0.3442    0.0448   0.0000   441.0035      -8.46800      -10.6931      -19.1179       8.38928      -8.63842       7.04391       9.28455       10.3367       10.9016       10.7504       10.4403
  25  22 4269.4494    0.9123 12.7189  9.7932  0.0034  0.1515   0.0106   0.4388    0.0424   0.0000   422.6194       18.0100       50.0774      -5.64210      -3.61248      -21.2286       9.07979       12.0668       13.2725       13.8920       13.6970       13.1915
  25  24 4560.8940    0.5727 16.3670  9.6470  0.0083  0.2546   0.0080   0.6721    0.0305   0.0000   452.0144      -5.34642       23.7758       74.2844       14.0399      -42.8216       15.3946       20.1330       22.9385       23.4901       23.9065       22.8340
  26   5 1694.0436    0.2680  0.2642  8.8722  0.0000  0.0149   0.0099   0.0280    0.0353   0.0000   440.4818    -0.0863650       20.2628      0.860343      -1.84057     -0.880714      0.826346       1.21322       1.19356       1.36387       1.26169       1.22679
  26   6 1869.0046    0.4402  0.3955  8.9616  0.0000  0.0144   0.0128   0.0349    0.0488   0.0000   441.4203      -2.98796       20.0388      0.890084      -2.31641       2.77539      0.946010       1.13783       1.24474       1.38687       1.43771       1.30764
  26   7 2039.7082    0.6330  0.6604  9.1414  0.0000  0.0200   0.0145   0.0462    0.0698   0.0000   441.7724     0.0211002       20.4620      0.647298      -3.15311      -1.23888       1.25880       1.52709       1.68395       1.79208       1.83088       1.66964
  26   8 2206.0481    0.8968  0.9111  9.4818  0.0000  0.0237   0.0183   0.0583    0.0972   0.0000   439.1604     -0.308070       19.4346     -0.942814      -1.48511       1.31213       1.40806       1.97064       2.02362       2.21735       2.09836       2.17391
  26   9 2366.0138    1.2707  1.1029  9.7600  0.0000  0.0255   0.0229   0.0638    0.1244   0.0000   439.4384      -1.33425       19.6339     -0.345327      -2.07784     0.0186359       1.51424       2.13487       2.25105       2.36640       2.35151       2.33816
  26  10 2521.1425    1.7054  1.0679 10.4025 -0.0000  0.0240   0.0310   0.0644    0.1229   0.0000   439.6688      -2.89366       11.3809      0.236572      0.168116       2.36053       1.40214       1.90652       2.12456       2.14592       2.25272       2.23293
  26  11 2674.3222    2.3434  1.1808 10.4090  0.0000  0.0258   0.0408   0.0646    0.2362   0.0000   440.0117     -0.532639       14.7013      -4.11955       1.16577       2.18529       1.53047       2.00903       2.34132       2.36847       2.35475       2.30716
  26  12 2826.4994    2.9731  0.9692 10.9770  0.0000  0.0217   0.0545   0.0556    0.2062   0.0000   436.7130     -0.936666       18.2714      0.441984      -1.93347      -4.33601       1.37077       1.76716       1.93759       2.03802       2.11971       1.97369
  26  13 2977.4059    3.6721  0.9103 11.5574  0.0000  0.0212   0.0687   0.0526    0.1623   0.0000   438.3924      -2.23916       13.6568      0.808478      -2.06800      0.426621       1.22123       1.68692       1.79990       1.86231       1.94137       1.84577
  26  14 3126.7956    3.9102  0.9914 12.0843  0.0000  0.0228   0.0749   0.0609    0.1611   0.0000   442.7244       2.97149       13.3760     -0.669753      -4.79882      -3.62788       1.38670       1.78012       2.09664       2.06548       2.08404       1.95298
  26  15 3275.2976    3.5999  1.4844 11.4639  0.0000  0.0283   0.0606   0.0775    0.2433   0.0000   436.6969       3.44053       18.6972      -1.50397     -0.163416      -1.37479       1.74139       2.30543       2.57680       2.65428       2.56683       2.59529
  26  16 3423.1360    2.8812  2.2949 11.4873  0.0000  0.0366   0.0394   0.1003    0.0950   0.0000   438.4897       2.63760       16.3464      -1.85202       3.25885       2.28795       2.18384       2.83850       3.19237       3.23367       3.27191       3.14123
  26  17 3570.8861    2.3606  3.3880 11.1409  0.0000  0.0462   0.0279   0.1269    0.0655   0.0000   440.0136      0.166834       18.1194      -5.18833      -8.82526       2.64443       2.78150       3.57918       4.08318       4.17868       4.26892       4.10461
  26  18 3718.2067    1.9180  5.4694 10.4036  0.0000  0.0615   0.0191   0.1694    0.0633   0.0000   436.9956       6.38179       17.8759      -7.42320      -6.23849      -3.05918       3.65245       4.68736       5.55426       5.63698       5.66946       5.59328
  26  19 3865.1880    1.5798  6.9597 10.2055 -0.0000  0.0747   0.0159   0.2141    0.0574   0.0000   445.9734       2.60591       26.7965      -3.20723      -1.41170       8.37991       4.37662       5.83227       6.58193       6.87945       6.65718       6.50581
  26  21 4158.7496    1.0360 10.9885 10.0388  0.0002  0.1244   0.0125   0.3681    0.0423   0.0000   441.4203      -9.09578       1.31280      -3.36857      -4.70622      -17.3116       7.30774       9.55648       10.8263       11.1141       11.0867       10.6426
  26  22 4305.1867    0.9043 13.5329  9.8067  0.0020  0.1555   0.0097   0.4403    0.0386   0.0000   436.6404      -4.06130       14.9820      -27.3351      -7.61362       12.4312       8.91372       11.8117       13.4543       13.7950       13.7254       13.4398
  26  23 4451.5708    0.6464 15.1416  9.8224 -0.0057  0.2222   0.0084   0.6056    0.0310   0.0000   438.7369       2.84076       53.0878      -3.36279      -11.1481      -10.0543       12.8447       16.8059       19.0021       19.6560       19.6611       19.3767
  27   4 1527.5691    0.1606  0.1345  8.7514  0.0000  0.0125   0.0088   0.0241    0.0284   0.0000   440.1043     -0.472327       20.1490     -0.240038      -2.62006     -0.205758      0.815737       1.01709       1.29789       1.54172       1.57220       1.30728
  27   5 1713.5770    0.2730  0.3446  8.8172  0.0000  0.0172   0.0093   0.0375    0.0378   0.0000   439.4282      -1.98856       21.5552       2.88912      -2.75108     -0.976940       1.00835       1.34051       1.29649       1.53578       1.49865       1.40057
  27   6 1889.7994    0.4605  0.4263  9.0488  0.0000  0.0170   0.0128   0.0363    0.0492   0.0000   439.1902      0.252060       17.8366     -0.515849      -1.51168      0.412240      0.957817       1.36985       1.56550       1.66707       1.79008       1.51534
  27   7 2062.0314    0.6546  0.6879  9.1651  0.0000  0.0199   0.0145   0.0488    0.0721   0.0000   439.9326       3.03933       16.3890      0.462241      -3.73116      -1.46946       1.14895       1.47728       1.68557       1.76018       1.76730       1.72536
  27   8 2229.7035    0.9807  0.9367  9.4806  0.0000  0.0239   0.0187   0.0573    0.0992   0.0000   442.5095      -1.07683       21.6812     -0.793897      -1.44051      -2.03833       1.30487       1.71547       2.02983       2.11901       2.11967       2.10125
  27   9 2390.9220    1.3043  1.1955  9.8610  0.0000  0.0262   0.0229   0.0700    0.1111   0.0000   438.9551     -0.393301       20.2600     -0.780336      -4.84590      -1.02681       1.42360       2.03376       2.14002       2.32280       2.27596       2.19087
  27  10 2547.5185    1.8537  0.9664 10.6182  0.0000  0.0217   0.0349   0.0590    0.1122   0.0000   438.3458     -0.595502       15.4984     -0.213314      -1.64994      0.277110       1.22136       1.62560       1.78222       1.88571       1.93481       1.82524
  27  11 2701.9999    2.4929  0.9442 10.8059  0.0000  0.0209   0.0453   0.0549    0.1593   0.0000   439.8475      0.741896       12.3962       2.12097      -2.14053      -1.15381       1.33488       1.72528       1.97344       2.00844       2.01514       1.94474
  27  12 2855.2913    3.1318  0.9072 11.0697 -0.0007  0.0214   0.0576   0.0514    0.2217   0.0000   440.1010      0.689786       12.9913     -0.864973     -0.302544      -3.84777       1.20265       1.65692       1.79043       1.77264       1.91818       1.80861
  27  13 3006.9971    3.7672  1.0200 11.3609  0.0000  0.0220   0.0667   0.0556    0.2111   0.0000   440.2070      -1.15189       13.8143      -1.68410      0.105384     -0.400545       1.27792       1.69783       1.87427       1.94784       1.97864       1.89625
  27  14 3157.1543    3.7854  1.0777 12.0565  0.0000  0.0240   0.0683   0.0598    0.1382   0.0000   440.0221       2.39880       12.4743     -0.403203      -3.10914      -3.14797       1.44129       1.89751       1.98488       2.22023       2.14140       2.02910
  27  15 3306.4606    3.4048  1.6642 11.6906  0.0000  0.0305   0.0530   0.0790    0.1399   0.0000   439.2741      -1.02435       17.9043       2.13596       1.16810      -1.19101       1.77292       2.36274       2.59625       2.67383       2.72620       2.62946
  27  16 3455.0561    2.8435  2.5831 11.1207  0.0000  0.0382   0.0364   0.1026    0.1156   0.0000   440.8368      -2.58204       5.55091     -0.654690       6.38884     -0.966871       2.11957       2.89745       3.18118       3.32720       3.34104       3.23365
  27  17 3603.4670    2.3006  3.8359 10.8812  0.0000  0.0486   0.0253   0.1320    0.0682   0.0000   437.2079     0.0127220       11.6359      -5.40816     -0.153979      -2.90446       2.76669       3.62131       4.09540       4.29132       4.27772       4.13977
  27  18 3751.5669    1.8295  5.5693 10.5097  0.0000  0.0620   0.0184   0.1768    0.0540   0.0000   433.4439      -1.60389       7.66200       8.93972     -0.809478      -4.46066       3.53675       4.66493       5.22590       5.47287       5.48330       5.41580
  27  19 3898.9693    1.5159  7.6948 10.1623  0.0000  0.0786   0.0150   0.2297    0.0525   0.0000   443.5246       3.89545       17.3138       9.71978      -2.71436      -2.42391       4.46118       5.92118       6.63438       6.83329       6.85040       6.72348
  27  20 4046.3016    1.2292  9.8296 10.0363  0.0032  0.1029   0.0135   0.3026    0.0477   0.0000   434.9064       5.45469       17.0655      -6.47327     -0.411953       2.70360       5.76289       7.54396       8.67101       8.88170       8.86672       8.71379
  27  21 4193.3795    0.9732 11.2230 10.0109 -0.0035  0.1335   0.0121   0.3838    0.0418   0.0000   434.1673       5.10295      -8.70593       16.9682       6.96612      -23.9061       7.24790       9.68115       11.0252       11.3205       11.1583       10.9286
  27  22 4340.3808    0.8104 13.7688  9.8321 -0.0046  0.1721   0.0091   0.4683    0.0352   0.0000   448.1760       12.4173       2.34513       9.59866      -3.70787      -9.16293       9.63536       12.7224       14.2861       15.1230       14.8237       14.4227
  28   4 1546.0090    0.1868  0.1663  8.7145  0.0000  0.0114   0.0087   0.0250    0.0294   0.0000   441.4583       1.38427       20.3518    -0.0195147      -1.97827      -1.52599      0.770262       1.09184       1.21578       1.33455       1.29371      0.994149
  28   5 1732.7280    0.3104  0.2869  8.7698  0.0000  0.0130   0.0104   0.0284    0.0382   0.0000   438.9255     0.0996751       20.7788      -1.62873      -2.65597       1.85758      0.731624      0.925053      0.994965       1.04523       1.07526       1.12131
  28   6 1910.1031    0.4629  0.5511  8.9249  0.0000  0.0174   0.0117   0.0482    0.0548   0.0000   442.1341       3.80519       18.0294      -1.49076      -2.29454      0.565970       1.01218       1.30769       1.48650       1.58681       1.65610       1.61922
  28   7 2083.8718    0.6977  0.7580  9.1799  0.0000  0.0206   0.0146   0.0515    0.0744   0.0000   440.1741      -1.49380       19.9398      -3.64048      -3.95110       1.09320       1.08566       1.52318       1.57366       1.76607       1.78819       1.61750
  28   8 2252.7678    1.0372  0.9794  9.3718 -0.0009  0.0224   0.0190   0.0557    0.1105   0.0000   439.2100      -2.41672       17.1490     -0.257258      -2.98833       2.09248       1.29905       1.75831       1.91764       2.09593       2.16155       2.06408
  28   9 2415.2753    1.4589  1.1268  9.8333  0.0000  0.0273   0.0258   0.0648    0.1517   0.0000   439.0494      0.198282       18.9107      -1.36009     -0.651588       2.66341       1.82545       2.56476       2.79357       3.10276       3.21051       2.77657
  28  10 2573.3518    2.0030  1.0206 10.5600 -0.0002  0.0230   0.0355   0.0567    0.1310   0.0000   437.6897     -0.182416       17.2953       1.73305      -4.29340     -0.343124       1.37304       1.85722       2.01823       2.21379       2.20698       2.06007
  28  11 2729.2627    2.5780  0.9932 10.9574  0.0000  0.0211   0.0454   0.0557    0.1364   0.0000   437.9206       1.48391       15.8849     -0.533526      -4.31216    -0.0677208       1.18988       1.57402       1.73311       1.80265       1.84502       1.76881
  28  12 2883.6567    3.3453  1.0200 11.1772  0.0000  0.0227   0.0591   0.0553    0.2317   0.0000   440.1187       3.07037       18.1391    0.00937786      -1.33380      -2.49674       1.33150       1.83572       1.90443       2.05327       2.09764       2.09060
  28  13 3036.1572    3.7525  1.0264 11.8037  0.0000  0.0219   0.0669   0.0587    0.1620   0.0000   437.6662       2.08616       13.2986      -1.96309      -2.84219     -0.708057       1.23063       1.64196       1.82896       1.84868       1.91786       1.82293
  28  14 3187.0813    3.8239  1.2637 11.6390  0.0068  0.0248   0.0628   0.0647    0.1658   0.0000   440.1667      0.285418       19.6293       1.70053       1.25752      -4.35631       1.40095       1.88941       2.05433       2.12602       2.21174       2.12109
  28  15 3337.1459    3.3526  1.6226 11.6377  0.0000  0.0294   0.0501   0.0781    0.1218   0.0000   440.2783       1.55161       13.1867       2.54866      -4.62513       2.41723       1.54738       2.16339       2.41233       2.49741       2.54550       2.47560
  28  16 3486.6432    2.7062  2.6128 11.3652  0.0000  0.0397   0.0360   0.1069    0.0966   0.0000   441.1374      -3.99915       6.88335      -5.39587       7.26908      -5.51164       2.15504       2.96795       3.13309       3.45895       3.53223       3.35576
  28  17 3635.5427    2.0971  4.3084 10.7719  0.0000  0.0514   0.0220   0.1456    0.0609   0.0000   445.2947      -4.67501       12.2019       4.31444       7.21759       5.84330       2.85246       3.69615       4.23785       4.39481       4.43451       4.39375
  28  18 3784.3032    1.7460  6.1810 10.3460  0.0000  0.0656   0.0167   0.1849    0.0537   0.0000   432.5793       3.48886       22.2952       3.03302      -2.98977       4.30304       3.68266       4.80843       5.39203       5.76701       5.80920       5.75528
  28  19 3932.4543    1.4218  7.9314 10.1785  0.0000  0.0828   0.0144   0.2362    0.0495   0.0000   440.9722     -0.953657       19.1524      -1.80723     -0.686068       12.8602       4.47212       5.96027       6.72940       6.95707       7.06795       6.97127
  28  20 4080.3760    1.1316  9.7922 10.1130  0.0000  0.1051   0.0130   0.3130    0.0438   0.0000   437.2606       12.7827       18.2426       3.36932       10.4387      -17.9485       5.66113       7.60116       8.61533       8.97776       8.97245       8.81685
  28  21 4227.8147    0.9743 12.8081  9.9303  0.0025  0.1453   0.0104   0.4008    0.0384   0.0000   427.8206      -14.1157       23.6399      -8.61122      -6.48549      -11.0325       7.66777       10.3166       11.7042       12.0732       12.2164       12.0049
  28  22 4375.1571    0.7739 14.9008  9.8582  0.0006  0.1838   0.0087   0.5062    0.0317   0.0000   445.0192       9.84912      -7.49272       29.9331       5.70068      -33.0123       9.92906       13.0562       14.6201       15.5657       15.5925       15.2385
  29   2 1135.2313    0.0496  0.0266  8.8057  0.0000  0.0188   0.0110   0.0191    0.0235   0.0000   438.4691       2.59695       21.4416      -4.18800       2.60931      -4.94945      0.932603       1.28788       1.27645       1.61649       1.44432       1.56600
  29   3 1359.7864    0.1010  0.1482  8.7065  0.0000  0.0163   0.0068   0.0341    0.0260   0.0000   441.4157     -0.719545       18.8746       1.47220      -3.95112      0.420532      0.835077       1.60460       1.32190       1.67879       1.74144       2.00565
  29   4 1564.1296    0.1878  0.2228  8.6968  0.0000  0.0131   0.0080   0.0311    0.0308   0.0000   440.0496     -0.759680       21.4647      -1.16966      -3.82613       3.21717      0.767057      0.918048       1.00185       1.16440       1.15864       1.18756
  29   5 1751.5474    0.3072  0.3261  8.9144  0.0000  0.0144   0.0099   0.0316    0.0375   0.0000   441.2464      -1.83379       20.7550     -0.167850      -3.25045      0.446043      0.833092       1.13266       1.18318       1.37142       1.24803       1.19275
  29   6 1930.1847    0.5246  0.5153  8.9224  0.0000  0.0165   0.0128   0.0386    0.0568   0.0000   439.3506     -0.756116       19.2431      -1.01234      -4.24788      -3.45091      0.958191       1.17671       1.28492       1.44447       1.48019       1.40684
  29   7 2105.3293    0.7632  0.7390  9.0939  0.0000  0.0186   0.0155   0.0495    0.0816   0.0000   441.2958      -5.28500       20.5608       1.32264      -1.00089      0.223365      0.954399       1.28817       1.41951       1.43451       1.52207       1.45061
  29   8 2275.3054    1.0930  0.9458  9.6035  0.0001  0.0217   0.0203   0.0561    0.1042   0.0000   437.4445       2.02475       21.3759      -4.02955      -2.09812     -0.576546       1.24691       1.71188       1.82580       1.94053       1.98317       1.84497
  29   9 2439.0333    1.5369  1.1005 10.1053  0.0000  0.0241   0.0268   0.0646    0.1282   0.0000   440.5977     -0.344869       15.7062     -0.465313      0.478645     -0.685799       1.19460       1.66286       1.85032       1.85905       1.95793       1.86110
  29  10 2598.6403    2.1002  1.1712 10.5106 -0.0000  0.0239   0.0348   0.0630    0.1416   0.0000   439.2605      -1.26360       16.1378      0.624033       2.14052      -3.68988       1.25010       1.72528       1.77201       1.94419       1.99814       1.92982
  29  11 2756.1315    2.7701  0.9280 11.2666  0.0000  0.0203   0.0493   0.0516    0.1185   0.0000   439.8943     -0.505492       18.7851       3.10744      -2.26856     -0.987357       1.09972       1.47045       1.58820       1.70515       1.77583       1.81118
  29  12 2911.5568    3.3984  0.9991 11.3578 -0.0001  0.0207   0.0594   0.0546    0.2062   0.0000   439.6400     0.0206176       14.6689       1.04414      0.219897      -2.72748       1.14178       1.54409       1.71623       1.81336       1.86722       1.78382
  29  13 3064.9031    3.8050  1.0354 11.8315  0.0000  0.0219   0.0659   0.0576    0.1779   0.0000   439.7575      -1.74923       16.9362      0.410999      -1.45723     -0.695476       1.20000       1.65467       1.76618       1.96635       1.98902       1.90322
  29  14 3216.6340    3.8227  1.3143 11.6517  0.0000  0.0242   0.0596   0.0677    0.1489   0.0000   440.3189      -1.15987       12.6594       3.69397     -0.598187      -1.78040       1.32687       1.80897       1.95796       2.11474       2.22528       2.08224
  29  15 3367.5142    3.2182  1.8070 11.6782  0.0000  0.0300   0.0454   0.0828    0.0931   0.0000   440.0520       1.52808       10.9127      -5.36609       1.74224     -0.763838       1.60407       2.18110       2.38250       2.53430       2.52349       2.50008
  29  16 3517.8445    2.5479  3.1039 11.1386  0.0004  0.0425   0.0298   0.1131    0.0801   0.0000   445.0931      -6.56600       5.84445      -1.87115       5.85956      -1.38645       2.23842       2.85964       3.34605       3.45919       3.50692       3.51016
  29  17 3667.3481    2.0807  4.5807 10.6754  0.0000  0.0530   0.0211   0.1449    0.0618   0.0000   437.4789       4.98766       7.90142     -0.971547       5.51927      -3.32874       2.75138       3.70254       4.11524       4.30938       4.42940       4.28717
  29  18 3816.6230    1.6970  6.4619 10.2706  0.0000  0.0659   0.0158   0.1925    0.0536   0.0000   439.6039      -7.26720       12.7628     -0.834118      -1.36222      0.261364       3.49382       4.64999       5.24226       5.41053       5.54563       5.37288
  29  19 3965.5108    1.3668  8.8295 10.2207  0.0000  0.0903   0.0137   0.2567    0.0440   0.0000   439.2164      -3.20359       20.7013      -5.15672      -3.56359      -6.20574       4.70018       6.29326       7.03599       7.51030       7.36767       7.25331
  29  20 4113.6825    1.0693 10.4591 10.1595  0.0000  0.1179   0.0130   0.3418    0.0414   0.0000   438.3031       8.64833       22.4672       6.26163       8.77060      -22.9028       6.00321       8.04174       9.02108       9.49183       9.60373       9.18250
  29  21 4262.1338    0.8985 12.7752  9.9507 -0.0044  0.1474   0.0101   0.4231    0.0375   0.0000   446.3426       12.4750       8.60029      -1.02017       39.0595      -18.3670       7.72130       10.2150       11.6018       12.1386       12.2510       12.1132
  29  22 4410.2126    0.6962 14.3961  9.8996 -0.0021  0.1927   0.0090   0.5288    0.0315   0.0000   431.4279       13.9036       15.8941      -15.6382      -11.6404       12.4746       9.82886       13.3870       14.6653       15.7876       15.6613       15.6280
  30   3 1376.6175    0.1060  0.0995  8.6900  0.0000  0.0126   0.0074   0.0260    0.0249   0.0000   440.0717     -0.152269       20.6022       1.31342      -2.81968      -1.08704      0.704468       1.00076       1.19246       1.52409       1.31903       1.42388
  30   4 1581.9138    0.1933  0.1408  8.8134  0.0000  0.0107   0.0094   0.0227    0.0276   0.0000   440.0644     -0.413063       20.1753      0.546257      -2.83362      -1.07214      0.554084      0.764789      0.864587      0.818655      0.767080      0.721695
  30   5 1770.0344    0.3545  0.3827  8.8546  0.0000  0.0150   0.0103   0.0367    0.0411   0.0000   439.6906     -0.644531       20.9026     -0.654564     -0.230817     0.0504003      0.983938       1.32624       1.42342       1.39651       1.30686       1.29956
  30   6 1949.9781    0.5504  0.5571  9.0177  0.0000  0.0171   0.0128   0.0411    0.0578   0.0000   440.0570      -1.62389       19.7743       1.81103      -3.26521     -0.666705      0.869337       1.10540       1.22686       1.39742       1.42257       1.41846
  30   7 2126.3349    0.7922  0.6986  9.4020  0.0000  0.0191   0.0165   0.0445    0.0733   0.0000   440.6222      -2.80369       22.9526      0.824571      -4.10791      -1.28714      0.960224       1.24784       1.38350       1.46557       1.51055       1.50854
  30   8 2297.2990    1.1452  0.9682  9.7092  0.0000  0.0215   0.0208   0.0564    0.1064   0.0000   440.8466   -0.00503226       16.0844     -0.166241      -1.75472      -2.75242       1.16694       1.47234       1.63220       1.71819       1.70616       1.66421
  30   9 2462.2461    1.6076  1.1800  9.9714  0.0000  0.0241   0.0262   0.0612    0.1384   0.0000   440.1454      -2.36670       18.8759     -0.690581     -0.546134     -0.123536       1.31677       1.69193       1.91582       2.07132       2.07645       2.06949
  30  10 2623.4349    2.1119  1.0800 10.5937  0.0000  0.0224   0.0358   0.0595    0.1444   0.0000   442.9460      -1.93301       16.7926      -1.90542      -2.05765      -2.41988       1.16279       1.57640       1.62599       1.73203       1.81583       1.78886
  30  11 2782.4286    2.8789  1.0189 11.0228  0.0000  0.0211   0.0493   0.0547    0.1629   0.0000   438.9160       2.98839       13.2736      -2.29740      -3.85028     -0.864272       1.19019       1.56494       1.66829       1.78367       1.92128       1.77359
  30  12 2939.0385    3.5010  0.9745 11.7575 -0.0002  0.0199   0.0611   0.0553    0.1236   0.0000   436.9690      -1.46713       15.8608      -2.59287      -3.53736      0.878555       1.05449       1.38548       1.48527       1.66422       1.72060       1.62780
  30  13 3093.2975    3.7784  1.2871 11.1463  0.0000  0.0237   0.0594   0.0661    0.2850   0.0000   441.7252       1.00766       12.9202     0.0522299     -0.363907     -0.868652       1.28238       1.71055       1.88137       2.00417       2.08576       1.99050
  30  14 3245.9453    3.6721  1.3113 11.7636 -0.0000  0.0255   0.0584   0.0656    0.1485   0.0000   439.5445       5.19619       16.8812     -0.665722      -3.29604       1.54486       1.31914       1.79802       1.95471       2.10743       2.18778       2.06844
  30  15 3397.5603    3.1716  2.1221 11.1835  0.0000  0.0310   0.0385   0.0832    0.0988   0.0000   442.3787       2.94216       6.97462       5.07218       3.12080      -4.00239       1.61373       2.06992       2.32671       2.45807       2.53916       2.45840
  30  16 3548.5685    2.4771  3.3690 11.0473  0.0000  0.0433   0.0269   0.1158    0.0710   0.0000   438.7996       3.64836       14.6361     -0.373981      -3.23514      -3.35465       2.17753       2.98374       3.19784       3.43721       3.47201       3.49151
  30  17 3698.9970    2.0248  5.0597 10.4714  0.0000  0.0536   0.0191   0.1536    0.0621   0.0000   439.7970       3.40431       11.3453      -2.51821       1.66228      -3.59832       2.79615       3.68233       4.07089       4.36865       4.36441       4.35319
  30  18 3848.8432    1.6221  6.8112 10.2664  0.0000  0.0696   0.0151   0.1956    0.0501   0.0000   444.2067      -8.79597       20.0818       3.12098      -3.47974       2.74849       3.55897       4.60128       5.18943       5.46341       5.54466       5.45684
  30  19 3998.3303    1.2954  8.6463 10.1641  0.0023  0.0924   0.0133   0.2561    0.0445   0.0000   432.6988      -4.78286       31.7133       13.7227      -5.07397       13.0846       4.52797       6.24242       6.90658       7.34235       7.47672       7.22591
  30  20 4147.0311    1.0232 10.5616 10.1354  0.0000  0.1191   0.0126   0.3497    0.0406   0.0000   441.3839       13.6371       23.1825       3.91636      -9.92154       12.9195       6.01331       8.06810       9.07967       9.53940       9.75599       9.74438
  30  21 4295.9308    0.8686 13.2956  9.9157  0.0035  0.1526   0.0094   0.4286    0.0349   0.0000   446.3384      -7.51220       5.61237       7.06724       1.83367      -1.33602       7.59773       10.3303       11.4922       12.1171       12.3577       12.0776
  30  22 4444.6033    0.6376 14.2515  9.8834 -0.0073  0.2058   0.0088   0.5471    0.0309   0.0000   403.6111      -15.7986       65.7811      -1.65033      -11.3290       16.5723       10.1958       13.7146       15.3671       16.2821       16.1926       15.7746
  31   3 1393.1485    0.1058  0.1647  8.7751  0.0000  0.0162   0.0068   0.0388    0.0256   0.0000   440.3311     -0.923814       20.1209       1.74675      -1.70191      -1.14367      0.643043       1.14921       1.05194       1.34348       1.23105       1.20512
  31   4 1599.3406    0.2109  0.1851  8.8513  0.0000  0.0113   0.0089   0.0224    0.0290   0.0000   440.7212     -0.666674       20.1109     -0.203466      -3.38565      -1.24439      0.631380      0.899353      0.978472      0.986971      0.998573      0.938617
  31   5 1788.2368    0.3543  0.4105  8.9524  0.0000  0.0153   0.0099   0.0357    0.0401   0.0000   440.5581     -0.331365       20.2537      0.151745      -1.83951      -2.63630      0.757245       1.00957       1.12798       1.19932       1.37057       1.29119
  31   6 1969.3965    0.5429  0.6820  9.0362  0.0000  0.0196   0.0118   0.0467    0.0626   0.0000   441.1731     0.0413497       20.9564      0.923914      0.144644      -1.79200      0.976918       1.36107       1.43534       1.66211       1.66844       1.62289
  31   7 2147.0127    0.8304  0.8297  9.2241  0.0001  0.0194   0.0157   0.0503    0.0877   0.0000   439.4382      -2.30183       21.5415     -0.966914      -3.07096      0.443752      0.977225       1.30248       1.41474       1.55231       1.57048       1.49122
  31   8 2318.8794    1.1826  1.0924  9.6643  0.0000  0.0240   0.0202   0.0589    0.1174   0.0000   440.3137      -1.47957       19.7575     -0.825078      -5.25789      -3.16652       1.14442       1.58758       1.72159       1.96089       1.93045       1.86800
  31   9 2484.9362    1.6725  1.2204 10.3519  0.0000  0.0244   0.0273   0.0651    0.1123   0.0000   442.7051      -1.07679       17.4197      -3.09224      0.269912       1.73277       1.15960       1.65119       1.72847       1.93224       1.89534       1.85827
  31  10 2647.7495    2.3094  1.1652 10.7109 -0.0000  0.0232   0.0375   0.0606    0.1543   0.0000   441.0444      0.763450       15.9100      -2.97884      -1.81487      -1.82176       1.16140       1.55573       1.71193       1.85936       1.89495       1.89794
  31  11 2808.2482    2.9795  1.0833 10.6596 -0.0000  0.0205   0.0484   0.0571    0.2251   0.0000   439.4108     -0.766495       15.7980      0.577818      -2.94941      -2.67387       1.06151       1.39998       1.50898       1.61878       1.66876       1.68058
  31  12 2966.0497    3.6342  0.9887 11.7498  0.0000  0.0202   0.0616   0.0536    0.1385   0.0000   438.7724      -1.38054       15.3941      -1.47584      -4.66054       1.49054       1.03721       1.39757       1.53886       1.59713       1.63494       1.59159
  31  13 3121.2964    3.9217  1.2363 11.3114  0.0000  0.0228   0.0623   0.0619    0.2909   0.0000   440.9366     -0.930395       16.5734     -0.589429      -2.14814       1.13443       1.19965       1.57975       1.69687       1.81483       1.83710       1.84110
  31  14 3274.6695    3.5392  1.7427 11.5321 -0.0000  0.0285   0.0466   0.0737    0.1203   0.0000   439.0383      -1.50281       12.7097       1.78441      -1.83146      -3.98538       1.42587       1.88735       2.05022       2.28219       2.28253       2.21933
  31  15 3427.2896    2.9052  2.3076 11.4151 -0.0000  0.0336   0.0343   0.0884    0.0744   0.0000   441.4283     -0.185780       15.2596       1.40086       2.81666      -5.50561       1.65050       2.26922       2.49666       2.60042       2.70282       2.60784
  31  16 3579.0165    2.3762  3.8769 10.8314  0.0000  0.0453   0.0234   0.1216    0.0666   0.0000   439.2479      -1.10083       7.29243       1.72016      -6.01374      -5.69948       2.33448       3.10309       3.47234       3.66490       3.73576       3.75836
  31  17 3730.1303    1.8975  5.3905 10.5118  0.0000  0.0579   0.0177   0.1586    0.0549   0.0000   446.0420       8.65923       19.1180      -7.56063     -0.340491      0.947203       2.80075       3.81290       4.21870       4.41607       4.46093       4.41785
  31  18 3880.8251    1.5276  7.5112 10.2743  0.0000  0.0746   0.0140   0.2145    0.0457   0.0000   438.9129      -14.5297       10.9401     -0.281945      -6.14212      -6.97030       3.73720       4.99375       5.65488       5.84674       6.10168       5.94833
  31  19 4030.6055    1.2451  9.7769 10.0956  0.0000  0.0978   0.0122   0.2831    0.0445   0.0000   451.4568      -4.55859       17.2936       15.9921      -11.4342       2.54748       4.88327       6.34278       7.30474       7.56624       7.77943       7.62660
  31  21 4329.5174    0.7931 14.2399  9.9157 -0.0031  0.1725   0.0084   0.4654    0.0325   0.0000   456.9636       1.68410       16.1868      -23.2047       17.9482       6.40338       8.36105       11.0998       12.6170       13.4451       13.7148       13.6363
  32   3 1409.4015    0.1177  0.1205  8.7095  0.0000  0.0121   0.0072   0.0250    0.0251   0.0000   440.1328      0.664535       22.1896      0.557652      -3.75833     -0.801187      0.569641      0.785388      0.856464      0.929075      0.960167      0.952677
  32   5 1806.1945    0.3893  0.3359  8.9477  0.0003  0.0119   0.0115   0.0312    0.0395   0.0000   439.8074     -0.996904       21.5815       1.42006      -3.87465      -1.62302      0.600593      0.767584      0.826857      0.907689      0.952985      0.932979
  32   6 1988.6560    0.5811  0.7069  8.9957  0.0000  0.0191   0.0121   0.0462    0.0655   0.0000   441.1578     -0.875099       20.5132     -0.174505      -2.27464     -0.321785      0.992608       1.27196       1.36250       1.45527       1.45593       1.50024
  32   7 2167.2877    0.8798  0.8960  9.2771  0.0000  0.0207   0.0161   0.0523    0.0923   0.0000   440.1935       3.74848       19.5997      -2.31272      -1.76658      0.944335      0.976813       1.30518       1.48236       1.55731       1.64043       1.61991
  32   8 2340.0251    1.2369  1.1066  9.7435  0.0000  0.0234   0.0206   0.0592    0.1125   0.0000   439.4071      -1.25709       19.6683      -2.21294      -1.71492      -1.34259       1.15274       1.58014       1.80778       1.88467       1.98346       1.86172
  32   9 2507.2045    1.8308  1.2660 10.1786 -0.0001  0.0232   0.0281   0.0643    0.1260   0.0000   439.6352      -4.59470       21.1441     0.0966839      -5.49350      -2.80997       1.15321       1.53322       1.69925       1.82272       1.92258       1.89317
  32  10 2671.6009    2.4111  1.1203 10.5942  0.0000  0.0215   0.0388   0.0591    0.1696   0.0000   440.1418      -1.43378       16.2859      0.595743      -3.41955     0.0475482       1.06737       1.47929       1.57914       1.69104       1.72903       1.72717
  32  11 2833.6292    3.1288  0.9392 11.4224  0.0000  0.0200   0.0528   0.0488    0.1284   0.0000   438.6206      -2.25170       15.1025     -0.734743      -2.41524      -1.42152      0.952568       1.30530       1.43206       1.55083       1.65711       1.53823
  32  12 2992.6350    3.6914  1.1219 11.4340  0.0007  0.0225   0.0579   0.0563    0.1761   0.0000   440.5695       1.09593       17.3950      -1.52868     -0.565243       2.12423       1.09187       1.41920       1.57307       1.73195       1.80003       1.72560
  32  13 3148.8123    3.9301  1.1376 11.8774  0.0000  0.0221   0.0641   0.0574    0.1649   0.0000   438.3516       1.08893       14.3140      0.496526      0.632907      -1.38607       1.08410       1.44257       1.61335       1.73053       1.78563       1.84673
  32  14 3303.2199    3.4853  1.7250 11.6195  0.0000  0.0286   0.0469   0.0754    0.1230   0.0000   436.5746      -1.08482       14.9126     -0.209898       1.89375       2.46343       1.36413       1.86248       2.08042       2.18437       2.33414       2.20951
  32  15 3456.5923    2.8555  2.6615 11.1694  0.0000  0.0353   0.0307   0.0925    0.0735   0.0000   442.7310      -2.32366       12.8721      -1.19059      -3.82767      -8.16050       1.69274       2.30110       2.55383       2.63963       2.74221       2.73318
  32  16 3609.1808    2.2122  4.0098 10.9087  0.0000  0.0462   0.0218   0.1273    0.0552   0.0000   440.9778       8.03233       15.3649      -3.73282       1.56278      -5.70016       2.25340       2.99404       3.38968       3.57980       3.72722       3.52310
  32  17 3761.0514    1.8422  5.8194 10.4721  0.0000  0.0610   0.0168   0.1653    0.0511   0.0000   438.2038       1.67958       14.0371       7.44730     -0.325416      -5.96233       2.90151       3.95211       4.39645       4.64608       4.70965       4.72144
  32  18 3912.1133    1.4957  8.1561 10.1460  0.0000  0.0784   0.0130   0.2246    0.0451   0.0000   444.2456       5.95223       19.4949      -9.36817      -4.38704       8.86181       3.70263       5.00435       5.56344       5.97885       6.06833       6.13447
  32  19 4062.7193    1.2573 10.7624 10.0184  0.0000  0.1037   0.0114   0.3001    0.0427   0.0000   442.9127      -6.12148      -1.65034      -1.03075      -7.96236      -5.93595       4.90586       6.55446       7.48343       7.82619       7.84280       7.74532
  32  20 4213.0891    0.9463 12.1618 10.0166  0.0000  0.1345   0.0099   0.3798    0.0368   0.0000   441.4290      -6.61857      -3.09705       9.21127       17.3262     -0.678819       6.50458       8.50945       9.72054       10.2986       10.3314       10.3524
  33   2 1193.8774    0.0586  0.0738  8.7020  0.0000  0.0172   0.0068   0.0268    0.0227   0.0000   439.6852     -0.254641       22.2513       1.00936      -3.71595       2.69715      0.888305       1.28650       1.46191       1.65350       1.56399       1.62974
  33   3 1425.3944    0.1246  0.1941  8.7379  0.0000  0.0156   0.0067   0.0330    0.0259   0.0000   440.6775      -1.37588       22.0906       3.15488      -2.48770    -0.0661403      0.667499      0.885165       1.09612       1.17357       1.26726       1.34779
  33   4 1633.2215    0.2330  0.2434  8.7863  0.0000  0.0115   0.0084   0.0285    0.0305   0.0000   440.2261      -1.53065       21.0654     -0.390790      -2.95091       2.51533      0.678044      0.873393       1.03885       1.06634       1.07484       1.14218
  33   5 1823.8037    0.4084  0.4607  8.8748  0.0000  0.0144   0.0103   0.0371    0.0441   0.0000   440.7383      -1.11632       21.7783     -0.588951      -4.35137       1.03138      0.725281      0.927901       1.04950       1.08563       1.08135       1.13406
  33   6 2007.6020    0.6235  0.6776  9.0769  0.0000  0.0190   0.0128   0.0440    0.0640   0.0000   440.9237     -0.755272       21.3121       1.20077      -4.05104      0.327273      0.856040       1.33009       1.30169       1.50971       1.53277       1.50360
  33   7 2187.3205    0.9281  0.9435  9.2962  0.0000  0.0206   0.0163   0.0534    0.0960   0.0000   443.2058      -2.23565       17.6313     -0.228745      -3.59120      -1.00008      0.931433       1.33044       1.38227       1.49038       1.55513       1.49859
  33   8 2360.7887    1.3428  1.0983  9.9449  0.0000  0.0219   0.0221   0.0583    0.1085   0.0000   441.3262      0.359921       17.2517      -2.49035     -0.557674       1.26618       1.02695       1.40424       1.53173       1.63815       1.63159       1.64498
  33   9 2529.1351    1.8608  1.1709 10.2923 -0.0071  0.0223   0.0287   0.0598    0.1271   0.0000   440.0617      0.178452       22.1107       1.33770      -3.78741       1.46036       1.05553       1.38620       1.50620       1.58504       1.65445       1.64360
  33  10 2694.9672    2.5110  1.0778 11.0137  0.0000  0.0213   0.0412   0.0570    0.1390   0.0000   441.7555       1.37902       19.5684      -1.87343      -5.03137       2.42493       1.00512       1.34912       1.50673       1.60622       1.64561       1.59432
  33  11 2858.4926    3.2455  1.1161 11.0002  0.0000  0.0215   0.0508   0.0562    0.2097   0.0000   438.5665     -0.999058       15.4283      0.370470     -0.801063       2.98650      0.997151       1.42486       1.51382       1.60865       1.67702       1.66642
  33  12 3018.7307    3.8343  1.0194 11.7113  0.0000  0.0202   0.0620   0.0520    0.1506   0.0000   441.0322      -4.15109       16.1547     -0.397490      -2.36717     -0.236147      0.997974       1.37153       1.48266       1.54557       1.58519       1.60292
  33  13 3175.9433    3.9497  1.2267 11.6064  0.0000  0.0225   0.0593   0.0593    0.1643   0.0000   440.1266     -0.677083       15.2480      -2.10712     -0.787291     -0.177441       1.03558       1.46127       1.54185       1.71699       1.72053       1.70541
  33  14 3331.3288    3.3187  1.9893 11.1565  0.0000  0.0287   0.0408   0.0786    0.1414   0.0000   441.0475     -0.940245       15.0336       1.15352       1.86051      -3.74710       1.32961       1.79273       2.02476       2.09071       2.17781       2.14869
  33  15 3485.5383    2.6978  2.8015 11.2205  0.0000  0.0370   0.0290   0.0981    0.0708   0.0000   441.4514       3.11269       8.15395      -5.21636       5.00876      0.122486       1.65747       2.33380       2.49219       2.70922       2.69694       2.68930
  33  16 3639.1005    2.1474  4.4155 10.8099  0.0000  0.0481   0.0199   0.1295    0.0519   0.0000   431.1673      -3.23581       22.4180     0.0417041     -0.299436     -0.112708       2.26397       2.98370       3.38119       3.53881       3.60239       3.54828
  33  17 3791.4929    1.7892  6.4140 10.3720  0.0000  0.0627   0.0152   0.1747    0.0484   0.0000   438.2209       4.07990       19.5693      -3.36899       5.56459       3.34535       2.94913       3.95693       4.50407       4.71979       4.88647       4.79566
  33  18 3943.3590    1.4533  8.2678 10.1473  0.0000  0.0790   0.0126   0.2212    0.0436   0.0000   439.1233       1.13564       19.6129       5.81847      -12.6644      -7.43661       3.70121       4.95249       5.66782       5.81934       5.97506       5.86543
  33  19 4094.7394    1.1529 10.5534 10.0684 -0.0004  0.1071   0.0108   0.3050    0.0392   0.0000   444.7860       6.36603       19.8084      -16.4682     -0.669246       8.20541       4.96565       6.64339       7.60045       7.96829       8.15524       7.97763
  33  20 4245.3809    0.9255 13.1300 10.0324  0.0003  0.1463   0.0092   0.3966    0.0330   0.0000   429.8989      -2.21019       22.3358       2.73090      -9.55439      -1.94649       6.56090       8.88189       9.91420       10.7678       10.6576       10.7072
  33  21 4395.7636    0.7562 15.7031  9.8289  0.0016  0.1866   0.0077   0.4859    0.0301   0.0000   429.7138       6.50467       28.0426       4.14640      -23.1805       6.73191       8.46685       11.3513       12.8816       13.7655       13.7255       13.5953
  34   2 1208.0005    0.0670  0.0706  8.7241  0.0000  0.0162   0.0069   0.0277    0.0225   0.0000   440.7245     -0.654970       21.4105       2.22586      -3.01639     -0.713544      0.780674      0.834400       1.25742       1.31798      0.931527       1.20845
  34   3 1441.1694    0.1252  0.1568  8.6555  0.0000  0.0109   0.0065   0.0284    0.0250   0.0000   441.3778      -1.65327       21.1862      0.671994      -2.16929      -1.46455      0.513051      0.633841      0.727472      0.846303      0.832720      0.775623
  34   4 1649.7238    0.2541  0.2232  8.7454  0.0000  0.0104   0.0091   0.0263    0.0306   0.0000   440.7328      -1.00092       20.4441     -0.407452      -2.00890     -0.304257      0.558103      0.640378      0.635469      0.738989      0.801718      0.812863
  34   5 1841.2169    0.4336  0.4888  8.8759  0.0000  0.0152   0.0104   0.0380    0.0460   0.0000   441.0845     0.0185290       21.0297     -0.836781      -2.29576     -0.160120      0.665386      0.967797       1.02874       1.13153       1.12713       1.13776
  34   6 2026.3208    0.6350  0.7020  9.1659  0.0000  0.0184   0.0129   0.0462    0.0630   0.0000   439.3988     -0.195348       21.6440      0.593777      -2.94365      -1.18373      0.832324       1.04394       1.27105       1.24134       1.32318       1.26337
  34   7 2206.9658    0.9458  0.9579  9.4668  0.0000  0.0223   0.0164   0.0517    0.0930   0.0000   441.5570      0.801118       22.0804      0.918825      -4.57491      0.412443       1.03618       1.44157       1.47084       1.56940       1.71188       1.59254
  34   8 2381.1862    1.3952  1.0890 10.1591  0.0000  0.0225   0.0231   0.0576    0.1009   0.0000   441.4466       1.83972       20.8054      -1.97341     -0.964172       1.45787       1.00344       1.40797       1.48677       1.67020       1.60220       1.56098
  34   9 2550.6123    2.0188  1.2168 10.1193  0.0000  0.0220   0.0304   0.0581    0.1571   0.0000   441.6344     -0.294427       20.1217      0.366019      -1.97162     -0.852972       1.02501       1.40613       1.50249       1.70099       1.80896       1.73017
  34  10 2717.9163    2.5757  1.0957 11.0041 -0.0000  0.0218   0.0405   0.0536    0.1359   0.0000   440.8636     -0.549391       18.7364       1.94213      -2.71028      0.523740      0.996588       1.36153       1.45533       1.51618       1.58139       1.54281
  34  11 2882.8844    3.4213  1.0366 11.1970 -0.0000  0.0205   0.0529   0.0506    0.1754   0.0000   440.2099      -1.35453       17.1867      -1.20876      -1.59470      -4.13112      0.918888       1.28130       1.37242       1.50808       1.47319       1.49162
  34  12 3044.3132    3.8431  1.1617 11.5625  0.0001  0.0209   0.0592   0.0592    0.1713   0.0000   439.2795     -0.855068       19.4805      -2.33488      -1.53332      -2.37937      0.955748       1.30107       1.39353       1.56025       1.55881       1.53314
  34  13 3202.6774    3.9099  1.2550 11.9167 -0.0000  0.0225   0.0581   0.0627    0.1209   0.0000   439.4590       1.73269       15.3921     -0.911768      -2.49304      0.231693       1.01808       1.46629       1.56602       1.72668       1.78729       1.70533
  34  14 3359.1223    3.2108  1.8177 11.7494  0.0000  0.0292   0.0417   0.0759    0.0892   0.0000   440.6469     -0.337327       14.7993      -2.03485     -0.638497      0.339232       1.24829       1.77693       1.92089       2.08240       2.08805       2.09654
  34  15 3514.2292    2.6129  3.2615 11.0878  0.0000  0.0384   0.0256   0.1063    0.0630   0.0000   445.0608       4.38810       6.91657      -4.53998       1.80885       1.05283       1.71158       2.27311       2.61151       2.71422       2.77319       2.71316
  34  16 3668.3708    2.0923  4.6071 10.6914  0.0000  0.0478   0.0185   0.1327    0.0504   0.0000   440.5182      0.769706       10.1847      -1.34928     -0.340744      -7.23206       2.22316       2.94323       3.35233       3.43834       3.59926       3.58222
  34  17 3821.8892    1.6936  6.8488 10.3654  0.0000  0.0658   0.0146   0.1843    0.0458   0.0000   438.1063      -4.27221       17.6147      -1.30583     -0.926944      -1.44033       3.00005       3.93901       4.53200       4.71721       4.87572       4.75304
  34  18 3974.3771    1.3521  9.1114 10.2064 -0.0007  0.0886   0.0121   0.2507    0.0401   0.0000   435.0458       2.68395       26.1815       4.16094      -7.40318      -12.4225       3.96076       5.44796       5.97424       6.31440       6.38899       6.43697
  34  19 4126.4102    1.0846 11.5017 10.0913 -0.0008  0.1180   0.0099   0.3348    0.0364   0.0000   428.1813      -15.5035     -0.116783       4.25698     -0.602934      -8.73766       5.24141       6.96757       7.88142       8.46422       8.50560       8.51271
  34  20 4277.5274    0.8555 13.3617 10.0205  0.0003  0.1519   0.0085   0.4202    0.0314   0.0000   431.3134       2.51234       4.34796      -12.4353      -15.8912       1.30275       6.81911       9.01641       10.2980       10.7489       11.0011       10.8377
  35   3 1456.6062    0.1398  0.1459  8.6750  0.0000  0.0110   0.0069   0.0241    0.0246   0.0000   441.7942       1.19372       21.6086      -1.11955      -2.65126       1.84117      0.548605      0.727658      0.723415      0.747360      0.742560      0.816973
  35   4 1665.9342    0.2638  0.2528  8.7392  0.0000  0.0118   0.0085   0.0236    0.0309   0.0000   441.5881      -1.54783       20.1426     -0.558021      -1.38279      -1.04657      0.567533      0.742775      0.832641      0.841095      0.907344      0.909852
  35   5 1858.4454    0.4448  0.4904  8.9436  0.0000  0.0148   0.0106   0.0376    0.0463   0.0000   439.8932      0.211969       22.4355      -2.05384      -3.08914       2.97753      0.662906      0.845565       1.00191       1.03087       1.02566       1.03125
  35   6 2044.8133    0.6670  0.7937  9.1435 -0.0001  0.0197   0.0128   0.0478    0.0691   0.0000   441.1823      -2.00647       20.0114      -2.17317      -1.75576    -0.0215133      0.823339       1.15886       1.22662       1.32988       1.35285       1.35926
  35   7 2226.3864    1.0477  1.0854  9.1566  0.0000  0.0211   0.0165   0.0555    0.1237   0.0000   439.4156     -0.562078       18.8741     -0.995372      -1.34027     0.0585808      0.973306       1.28329       1.46215       1.55090       1.56177       1.49876
  35   8 2401.2571    1.4565  1.1862  9.9958  0.0007  0.0233   0.0224   0.0578    0.1067   0.0000   440.0204       1.35399       17.5183      0.931227      0.536031      0.301732       1.02203       1.45804       1.54438       1.63733       1.72043       1.70781
  35   9 2571.8291    2.0800  1.2333 10.1853 -0.0070  0.0227   0.0298   0.0567    0.1459   0.0000   439.9641     -0.415212       20.3242    -0.0514837      -2.28564      -1.14762       1.01895       1.41356       1.56842       1.66775       1.69306       1.70418
  35  10 2740.4788    2.7424  1.0930 11.1131  0.0000  0.0207   0.0426   0.0546    0.1332   0.0000   440.3284      -1.40124       18.0319      -1.95043      -1.71541      -1.84406      0.901591       1.26741       1.35897       1.51835       1.59773       1.57120
  35  11 2906.7381    3.3765  1.1095 11.1559  0.0000  0.0203   0.0511   0.0549    0.1843   0.0000   440.2679       2.96109       18.1610     -0.230319      -5.06657      -4.39318      0.889928       1.16112       1.25503       1.40052       1.43895       1.38180
  35  12 3069.5220    3.9185  1.0765 11.9956 -0.0002  0.0205   0.0619   0.0538    0.1346   0.0000   437.9094       2.63527       18.0536       1.55103      -2.86372      -4.04935      0.976219       1.29624       1.44450       1.57297       1.63901       1.58644
  35  13 3229.0797    3.8394  1.3711 11.9663 -0.0011  0.0241   0.0545   0.0618    0.1004   0.0000   439.1276       2.87516       17.7046     -0.654863     -0.642811    -0.0636935       1.08726       1.48654       1.56172       1.75461       1.69676       1.73276
  35  14 3386.5483    3.1390  2.1542 11.3831  0.0000  0.0299   0.0359   0.0774    0.0843   0.0000   440.0199      0.995086       13.0207      -2.88399       4.19690      -2.80424       1.36282       1.83325       2.03679       2.11281       2.18329       2.16304
  35  15 3542.5827    2.4282  3.4033 11.1675  0.0000  0.0410   0.0239   0.1086    0.0553   0.0000   441.2552       5.93172       17.7735      -2.58329      -1.62051      -3.74975       1.72883       2.40630       2.67308       2.85874       2.94682       2.88230
  35  16 3697.5867    2.0353  5.2372 10.5415  0.0000  0.0516   0.0172   0.1414    0.0501   0.0000   436.4238      -1.72949       20.9732      -5.30737       3.12596       5.24602       2.27683       3.03308       3.38180       3.62418       3.73303       3.75755
  35  17 3851.6747    1.6057  7.0168 10.4208 -0.0000  0.0676   0.0140   0.1904    0.0419   0.0000   439.5680      -3.80912       14.1766      -2.30492      -4.97966       4.01801       2.97064       4.00322       4.45639       4.85388       4.84344       4.83857
  35  18 4005.0034    1.2994  9.7114 10.2168  0.0005  0.0940   0.0116   0.2660    0.0381   0.0000   436.8159       5.75678       10.6578      -16.0432      -2.89416       4.46634       4.11690       5.49795       6.30744       6.66678       6.97081       6.90995
  35  19 4157.1307    1.0753 12.1116 10.0350  0.0004  0.1212   0.0092   0.3359    0.0355   0.0000   434.4201       12.4089       19.8938      -8.27182      0.258053       8.25697       5.31740       6.98108       7.96095       8.51405       8.69194       8.68599
  35  20 4309.2630    0.8575 14.5009  9.9217 -0.0004  0.1597   0.0079   0.4284    0.0310   0.0000   439.3230      -3.17698       26.9655      -5.03239      -2.43787      -8.49404       6.83311       9.18253       10.4386       11.1903       11.4379       11.5539
  36   2 1235.6568    0.0801  0.1317  8.6903  0.0000  0.0237   0.0067   0.0315    0.0229   0.0000   439.9090     -0.983174       20.1261      0.150434      -3.47355     -0.304787       2.03595       1.56585       2.37477       3.56807       4.77687       5.10767
  36   3 1471.8321    0.1590  0.1306  8.7410  0.0000  0.0095   0.0077   0.0204    0.0243   0.0000   440.4352    0.00156742       21.3320      0.535751      -3.08860      0.810473      0.445761      0.554253      0.557631      0.614015      0.702214      0.729851
  36   4 1681.9037    0.2778  0.2958  8.7849  0.0000  0.0125   0.0086   0.0275    0.0326   0.0000   441.0095     -0.982082       22.1880     -0.988053      -3.32580     0.0521052      0.583883      0.753250      0.794987      0.793841      0.909703      0.916195
  36   5 1875.4256    0.4687  0.5007  8.9372  0.0000  0.0151   0.0107   0.0348    0.0466   0.0000   441.2747       1.13794       21.8933     -0.205665      -3.97251     -0.253314      0.631050      0.820895      0.932761      0.969502       1.07341       1.01370
  36   6 2063.0991    0.7024  0.7472  9.1377  0.0000  0.0180   0.0129   0.0424    0.0671   0.0000   439.6336      -1.14395       20.8572     -0.536180      -2.07690      0.232389      0.790066       1.09226       1.17896       1.22343       1.33913       1.29861
  36   7 2245.5370    1.0287  1.0730  9.3051  0.0000  0.0214   0.0165   0.0552    0.1117   0.0000   440.5668     -0.115207       21.2261      -1.43245      -2.09217     -0.346841      0.927814       1.26239       1.37472       1.55558       1.61637       1.53738
  36   8 2421.1122    1.5426  1.1619 10.1631 -0.0000  0.0229   0.0242   0.0574    0.1143   0.0000   441.6024      -2.83881       19.6753      0.924057      -1.92460       1.18310      0.935064       1.33911       1.42345       1.54826       1.55163       1.58943
  36   9 2592.6651    2.1504  1.2276 10.1798  0.0000  0.0224   0.0312   0.0565    0.1628   0.0000   440.8648       1.47342       19.9236      0.263506      -2.64122      -1.09083      0.927360       1.29282       1.36454       1.47406       1.55583       1.49286
  36  10 2762.6884    2.8552  1.0838 11.2627  0.0000  0.0208   0.0444   0.0530    0.1272   0.0000   439.9255      -2.99933       19.7051       1.15446      -5.21513     -0.209799      0.904370       1.25566       1.36629       1.50898       1.55259       1.51138
  36  11 2930.2147    3.6365  0.9998 11.5198  0.0000  0.0192   0.0566   0.0483    0.1426   0.0000   439.9285     -0.514275       18.6194      0.110720     -0.999504      -1.09742      0.836913       1.10514       1.23877       1.28259       1.35177       1.37744
  36  12 3094.2007    4.1380  1.0782 11.5731  0.0000  0.0194   0.0623   0.0531    0.1824   0.0000   439.4636       2.06506       19.6362       1.41603      -3.70569     -0.728927      0.853396       1.17222       1.25566       1.32839       1.41378       1.38615
  36  13 3255.0039    3.8370  1.5105 11.7720  0.0000  0.0253   0.0511   0.0638    0.1060   0.0000   440.6269     -0.643979       16.4109      -1.43930      -2.78268     -0.452699       1.08888       1.56076       1.68087       1.79131       1.98789       1.97104
  36  14 3413.5492    3.0366  2.3727 11.3364  0.0000  0.0312   0.0322   0.0816    0.0676   0.0000   441.2389       1.09637       13.8324      -1.55529    -0.0709857      0.165128       1.30917       1.77320       2.02138       2.11808       2.19814       2.19940
  36  15 3570.6791    2.4141  3.7733 10.9990  0.0000  0.0420   0.0228   0.1131    0.0571   0.0000   441.9384      -1.17452       15.0090       3.16707     -0.660763     -0.392169       1.76464       2.38086       2.71454       2.84229       2.91023       2.90635
  36  16 3726.3940    1.9190  5.5469 10.5025  0.0000  0.0537   0.0159   0.1510    0.0459   0.0000   434.9300       4.78020       16.2575      -4.58736      0.940353      -1.73095       2.30327       3.07064       3.52350       3.67889       3.81466       3.77017
  36  17 3881.2539    1.5570  7.5008 10.3691  0.0000  0.0709   0.0133   0.1977    0.0401   0.0000   440.9876      -1.47235       12.7951      -7.26961      -1.08058       4.03436       2.99419       4.04585       4.54830       4.84882       4.95223       4.88668
  36  18 4035.2632    1.2310  9.3554 10.2287 -0.0004  0.0937   0.0114   0.2644    0.0371   0.0000   441.3015       5.88005       16.1303      -2.28944      -5.61814       4.44393       3.90595       5.29340       5.94249       6.37275       6.54528       6.53389
  36  19 4188.4395    1.0392 12.9256  9.9696  0.0009  0.1303   0.0084   0.3503    0.0337   0.0000   448.2008      0.813028    -0.0538122       19.0221       20.5994     -0.626727       5.46061       7.35253       8.38716       8.90789       8.92050       9.05552
  36  20 4340.7211    0.8269 15.0014  9.8374  0.0008  0.1650   0.0074   0.4356    0.0305   0.0000   435.8656       6.25290       19.2757      0.410297      -16.4938       8.96242       6.78789       9.34642       10.5808       11.1794       11.4288       11.4344
  37   2 1249.2090    0.0750  0.0687  8.7245  0.0000  0.0178   0.0072   0.0187    0.0219   0.0000   441.1662      -1.16038       22.0518      -1.65458      -2.62494     -0.859794      0.789808       1.08867       1.34645       1.26718       1.61501       1.09369
  37   3 1486.8134    0.1489  0.1357  8.7000  0.0000  0.0101   0.0072   0.0227    0.0238   0.0000   441.5694     -0.912400       20.9034     0.0154894      -2.84796     -0.919902      0.464419      0.586131      0.735286      0.705736      0.829226      0.797915
  37   4 1697.5957    0.2942  0.2797  8.7793  0.0000  0.0117   0.0089   0.0254    0.0316   0.0000   441.2695     0.0386272       20.1759      0.366917      -3.62039     -0.685040      0.536788      0.765041      0.870039      0.943514      0.916613      0.860994
  37   5 1892.2059    0.4891  0.5467  8.8745  0.0000  0.0155   0.0107   0.0373    0.0506   0.0000   440.1422      -1.19994       21.5963      0.118877      -3.76554     -0.671496      0.681194      0.941573      0.999679       1.04242       1.03869       1.04375
  37   6 2081.1089    0.7459  0.7835  9.2064  0.0000  0.0187   0.0135   0.0452    0.0711   0.0000   442.1275     -0.316239       20.5738      0.518345      -3.32158      0.694723      0.777684      0.964565       1.11276       1.20022       1.19034       1.23221
  37   7 2264.2995    1.1601  1.1237  9.1631  0.0000  0.0211   0.0175   0.0546    0.1413   0.0000   440.3360      -1.65594       19.1828       1.22231      -2.94154       1.13846      0.907582       1.22673       1.37141       1.49668       1.61232       1.61711
  37   8 2440.6242    1.5584  1.1709 10.2559  0.0000  0.0220   0.0245   0.0608    0.1134   0.0000   440.8130      0.617661       20.5968    -0.0511759      -3.37158       2.71429      0.975643       1.35118       1.51286       1.58817       1.67499       1.61368
  37   9 2613.3027    2.2231  1.1285 10.6928  0.0000  0.0220   0.0338   0.0539    0.1340   0.0000   440.1579      0.661541       19.4777      0.694885      -2.22791      -3.54956      0.988236       1.42305       1.51228       1.67199       1.69092       1.64300
  37  10 2784.4679    2.9698  1.0885 11.1068  0.0000  0.0197   0.0448   0.0509    0.1464   0.0000   440.8111      0.765483       19.3981       1.25880      -3.08351      -2.57009      0.856875       1.14011       1.24693       1.33516       1.42320       1.41249
  37  11 2953.2095    3.7988  1.0317 11.4424 -0.0001  0.0188   0.0572   0.0495    0.1620   0.0000   440.7670     -0.975476       17.0580     -0.811499      -1.87664      0.795041      0.836878       1.13738       1.22239       1.33428       1.40564       1.38389
  37  12 3118.4629    4.1117  1.1216 11.7697  0.0000  0.0204   0.0612   0.0528    0.1696   0.0000   441.4965     -0.582991       15.6998     -0.196590      -3.04866      -3.21514      0.882731       1.17366       1.33312       1.39424       1.43311       1.47099
  37  13 3280.4784    3.6366  1.6486 11.6833  0.0000  0.0257   0.0458   0.0672    0.0999   0.0000   440.6229     -0.725893       16.3529     -0.743426      -1.17192     -0.272663       1.05666       1.48499       1.60427       1.71566       1.77590       1.81700
  37  14 3440.1949    2.9201  2.5229 11.4111 -0.0005  0.0321   0.0305   0.0856    0.0612   0.0000   441.6990      0.438439       13.3655     -0.198616       3.14888      -4.81024       1.33961       1.82821       2.03041       2.16422       2.29114       2.22093
  37  15 3598.2515    2.2697  3.9171 11.0871  0.0000  0.0428   0.0213   0.1189    0.0483   0.0000   440.8826      0.625286       10.4104       3.29642      -1.55952     -0.790270       1.79122       2.41279       2.72450       2.94026       3.07898       2.99086
  37  16 3754.9143    1.8285  5.9162 10.5718  0.0000  0.0575   0.0152   0.1595    0.0408   0.0000   439.5282      -4.86515       17.8411       5.47941     -0.893447      -3.93116       2.32163       3.14955       3.60149       3.75018       3.90690       3.92267
  37  17 3910.4538    1.5028  8.2999 10.2392  0.0001  0.0764   0.0122   0.2131    0.0406   0.0000   444.4192       5.91626       10.6875      -2.89945       9.36778     -0.525872       3.17168       4.19327       4.85010       5.10180       5.27689       5.23985
  37  18 4065.2921    1.2256 10.4321 10.1478  0.0006  0.1001   0.0105   0.2797    0.0370   0.0000   441.0757     -0.518557       8.66515       2.98438      -3.53860       5.21815       4.11120       5.48897       6.26378       6.62420       6.85175       6.85135
  37  19 4218.9659    0.9596 13.1937 10.0127 -0.0012  0.1386   0.0080   0.3731    0.0314   0.0000   444.3085       15.2166       7.49839      -10.7250      -11.1566       15.3903       5.68282       7.65971       8.53359       9.15325       9.37178       9.58302
  38   2 1262.5317    0.0789  0.0827  8.6776  0.0000  0.0157   0.0066   0.0248    0.0218   0.0000   440.6531      -1.76826       22.9007     -0.621798      -1.61984      0.857961      0.594179      0.777862      0.862183      0.933210       1.05829      0.978368
  38   3 1501.5521    0.1628  0.1588  8.6857  0.0000  0.0091   0.0071   0.0218    0.0244   0.0000   441.6936      -1.01197       21.7307   -0.00640033      -2.83504      -1.29549      0.400597      0.525586      0.596371      0.613109      0.637704      0.655290
  38   4 1713.0541    0.3065  0.3197  8.8216  0.0000  0.0131   0.0088   0.0276    0.0331   0.0000   441.4647      -1.16128       20.5185      0.857418      -2.19152     -0.646085      0.515546      0.687579      0.831048      0.870552      0.879408      0.867682
  38   5 1908.8197    0.4988  0.5038  8.9418  0.0000  0.0141   0.0110   0.0350    0.0482   0.0000   439.4313      -1.38879       22.2045     -0.398966      -2.36365     -0.672427      0.590798      0.749885      0.895712      0.942111       1.00257      0.997867
  38   6 2098.9160    0.7863  0.8375  9.1130 -0.0002  0.0190   0.0135   0.0449    0.0772   0.0000   442.3585     -0.292601       20.8740     -0.634568      -2.70716      0.959741      0.735210       1.07313       1.15846       1.28501       1.33053       1.27233
  38   7 2282.8793    1.1613  1.1912  9.4098  0.0000  0.0219   0.0172   0.0557    0.1095   0.0000   440.3966     -0.494974       21.9803     -0.651060      -3.52727      -1.46415      0.900378       1.21195       1.35768       1.48644       1.59284       1.62791
  38   8 2459.8867    1.6848  1.2696  9.6810  0.0000  0.0211   0.0233   0.0578    0.1440   0.0000   441.2049       1.13526       22.6984     -0.237481      -4.16828      -1.26769      0.865254       1.14920       1.28160       1.35143       1.44742       1.44874
  38   9 2633.6699    2.2756  1.2308 10.8299  0.0000  0.0217   0.0334   0.0596    0.1147   0.0000   439.9829       2.31977       21.9280     -0.113369     -0.466066      -1.58109      0.877011       1.17132       1.36573       1.47694       1.57329       1.57962
  38  10 2805.9756    3.0966  1.0971 10.9534 -0.0000  0.0192   0.0453   0.0520    0.1700   0.0000   441.6608      0.886223       18.4926      0.180490      -2.23567      0.177578      0.803747       1.09159       1.18320       1.31156       1.33702       1.32146
  38  11 2975.8139    3.7733  1.1655 11.4002 -0.0099  0.0202   0.0527   0.0527    0.1647   0.0000   440.4840      -1.04685       21.0113       1.69366      -5.98223      -2.11301      0.900481       1.16656       1.25711       1.36911       1.43596       1.35974
  38  12 3142.2517    4.1170  1.2296 11.7555 -0.0000  0.0206   0.0583   0.0566    0.1464   0.0000   441.0437     -0.640567       17.9674     -0.566720      -3.20592      -4.99842      0.848714       1.13249       1.21649       1.38551       1.36423       1.35914
  38  13 3305.5574    3.5606  1.7767 11.6653 -0.0000  0.0265   0.0425   0.0689    0.0871   0.0000   441.3797      0.318493       16.6315     -0.550701      -1.35857      -4.22489       1.10865       1.54988       1.64746       1.79345       1.92617       1.90521
  38  14 3466.5877    2.7077  2.9276 11.4010  0.0000  0.0347   0.0266   0.0963    0.0499   0.0000   443.2568      0.358696       14.3940      0.704387       3.57994      -2.11003       1.42332       1.92479       2.16852       2.29973       2.31605       2.39790
  38  15 3625.6273    2.2164  4.6573 10.7632  0.0000  0.0452   0.0182   0.1252    0.0457   0.0000   438.0588      -1.54143       18.5836       4.76682       4.09851      -4.70741       1.84508       2.46513       2.81573       2.96784       3.11979       3.15027
  38  16 3783.0389    1.7520  6.2317 10.5496  0.0000  0.0599   0.0145   0.1642    0.0394   0.0000   439.8877      -5.73797       16.0864      -5.13545       1.61840       1.47050       2.42695       3.17935       3.71043       3.90511       4.06213       4.05763
  38  17 3939.3571    1.4402  8.4652 10.2622  0.0000  0.0782   0.0116   0.2176    0.0376   0.0000   441.4183       8.43152       28.6206     -0.348944      -6.31543      -11.4010       3.18576       4.25706       4.91946       5.16411       5.43340       5.36907
  38  18 4094.8909    1.1611 10.6588 10.0945 -0.0017  0.1044   0.0095   0.2836    0.0357   0.0000   429.7493       10.3355       25.1123       7.65834      -3.69757     -0.120643       4.19620       5.58445       6.50146       6.84856       7.07986       7.01776
  38  19 4248.9827    0.9089 13.4205 10.0145 -0.0006  0.1446   0.0077   0.3871    0.0299   0.0000   443.1734       10.1779       45.2845      -11.9784      -9.24880       3.58663       5.69092       7.64030       8.81662       9.34702       9.44704       9.50031
  39   2 1275.7264    0.0802  0.0834  8.6794  0.0000  0.0140   0.0062   0.0203    0.0213   0.0000   441.7627     -0.407812       21.6852      0.798223      -2.50007      0.424864      0.600070      0.846347      0.936909       1.05960       1.00534       1.00387
  39   3 1516.0677    0.1683  0.1642  8.7026  0.0000  0.0104   0.0071   0.0221    0.0243   0.0000   441.2794     -0.851643       20.2666      0.495025      -4.16718     -0.502840      0.430558      0.615481      0.708628      0.746680      0.790046      0.721488
  39   4 1728.2430    0.3347  0.3491  8.7823  0.0000  0.0121   0.0089   0.0280    0.0339   0.0000   440.6682      -1.60763       21.4545     -0.260279      -4.45496     -0.438891      0.521000      0.682711      0.763663      0.841014      0.858939      0.907047
  39   5 1925.1833    0.5414  0.5936  8.8740  0.0000  0.0156   0.0108   0.0362    0.0527   0.0000   440.9161     -0.408312       20.2421       2.03771      -2.43326     -0.803809      0.655562      0.880227       1.01459       1.04120       1.06921       1.07843
  39   6 2116.5465    0.8218  0.8160  9.2155  0.0000  0.0180   0.0141   0.0429    0.0775   0.0000   441.2623     -0.132037       19.6746     -0.240227      -2.61908       1.25181      0.736743      0.990579       1.10162       1.15076       1.24401       1.24556
  39   7 2301.2253    1.2163  1.1994  9.2623 -0.0001  0.0212   0.0174   0.0559    0.1269   0.0000   442.7102     -0.388611       20.2465       1.00155      -3.27285      -1.09264      0.815087       1.13126       1.20625       1.34710       1.36720       1.37585
  39   8 2479.0080    1.7481  1.1847  9.9231 -0.0000  0.0204   0.0248   0.0539    0.1340   0.0000   440.6981     -0.384718       21.7649     -0.863130      -4.02351      -3.45813      0.854264       1.13767       1.21937       1.35723       1.38075       1.34141
  39   9 2653.8168    2.4071  1.2405 10.3626  0.0000  0.0209   0.0331   0.0557    0.1660   0.0000   441.9403    0.00176668       21.9856       2.57627      -1.59688      0.315900      0.867545       1.17312       1.30874       1.40624       1.40865       1.42615
  39  10 2827.1967    3.2059  1.2233 11.1522  0.0000  0.0212   0.0448   0.0538    0.1438   0.0000   441.3345       2.74198       19.3963       1.21311      -1.90477      0.331627      0.841242       1.12745       1.26589       1.38769       1.46040       1.45599
  39  11 2998.0574    3.8708  1.1326 11.6183 -0.0002  0.0204   0.0559   0.0528    0.1514   0.0000   441.0104      0.411238       20.0553      0.915571      -1.04258     -0.571353      0.755390       1.09751       1.16347       1.26749       1.32430       1.32834
  39  12 3165.6267    4.1133  1.2500 11.6577  0.0000  0.0211   0.0562   0.0536    0.1430   0.0000   442.6090     -0.647642       15.3456       1.35308      -1.92198     -0.384106      0.846931       1.15013       1.25682       1.37747       1.38867       1.38906
  39  13 3330.3183    3.5128  1.8354 11.5247  0.0000  0.0260   0.0407   0.0687    0.0896   0.0000   441.8361      -1.04097       14.5189      0.456680      -5.67220      -1.04073       1.07514       1.43956       1.58304       1.71352       1.84081       1.81364
  39  14 3492.5789    2.6963  3.1152 11.2546  0.0072  0.0352   0.0252   0.0973    0.0512   0.0000   441.3115      0.739038       13.8911    -0.0242603     -0.134934     -0.165560       1.38177       1.82126       2.08236       2.19944       2.27042       2.27266
  39  15 3652.5657    2.1351  4.5158 10.8070  0.0000  0.0455   0.0176   0.1229    0.0420   0.0000   439.0070       2.21193       15.8681      -4.89224      0.550095      -1.00079       1.74628       2.41664       2.73909       2.91501       3.04694       3.02387
  39  16 3810.9773    1.7474  6.7952 10.4719  0.0001  0.0624   0.0137   0.1707    0.0384   0.0000   440.7732       3.85269       12.6467     -0.631353      0.884750      -14.7710       2.43787       3.31628       3.74208       3.95895       4.04886       4.18616
  39  17 3968.2496    1.3838  8.9306 10.2476 -0.0004  0.0824   0.0111   0.2330    0.0363   0.0000   435.7281      -11.7265       18.3521      0.914956       1.86463      -5.21311       3.25739       4.29509       4.86225       5.22120       5.28695       5.38224
  39  18 4124.1417    1.1485 12.0435 10.0328  0.0034  0.1166   0.0083   0.3047    0.0330   0.0000   437.5489       8.20630       6.29022      -7.96692       7.83230      -20.4764       4.44428       6.06642       6.94916       7.29537       7.63644       7.61462
  39  19 4279.2584    0.9165 14.7817  9.9512  0.0008  0.1551   0.0074   0.3967    0.0285   0.0000   434.1390       18.1665       13.4402      -6.23685      -9.54407      -7.86953       5.96393       8.11631       9.25719       9.85313       10.0814       10.2701
  40   2 1288.7440    0.0789  0.0839  8.6837  0.0000  0.0152   0.0063   0.0198    0.0212   0.0000   441.2823      -2.35111       20.8412      0.796057      -2.49902       1.02816      0.515419      0.760100      0.900546      0.774639       1.01066      0.894499
  40   3 1530.3081    0.1811  0.1601  8.7229  0.0000  0.0090   0.0074   0.0221    0.0242   0.0000   442.7517     -0.255306       21.0083     -0.883054      -2.26625     -0.510733      0.336401      0.511833      0.519164      0.546201      0.548227      0.551307
  40   4 1743.2536    0.3541  0.3706  8.7827  0.0000  0.0126   0.0090   0.0298    0.0358   0.0000   440.7190     -0.628983       22.0279      0.206872      -3.24326      0.326204      0.484594      0.710922      0.679420      0.835512      0.828926      0.833797
  40   5 1941.4156    0.5501  0.6058  8.9208  0.0000  0.0161   0.0110   0.0370    0.0556   0.0000   442.2912      0.166678       21.4482      0.499235      -4.14983     -0.846057      0.676854      0.882207      0.973812       1.07175       1.12698       1.26500
  40   6 2133.9395    0.8475  0.8989  9.1183 -0.0003  0.0186   0.0137   0.0462    0.0857   0.0000   440.4003    0.00377617       22.4933      0.248489      -2.53248       2.01083      0.714959      0.979005       1.08107       1.17992       1.21175       1.28246
  40   7 2319.2690    1.2957  1.2103  9.4285  0.0000  0.0204   0.0184   0.0562    0.1249   0.0000   441.0467     -0.846070       18.8391      -1.72779      -3.35388     -0.856298      0.798203       1.08435       1.18793       1.26820       1.34431       1.35333
  40   8 2497.8226    1.8555  1.2700  9.9342 -0.0000  0.0214   0.0251   0.0545    0.1375   0.0000   441.6100     -0.160109       21.9235    -0.0656768      -2.59321      -1.68224      0.829511       1.15088       1.23749       1.34410       1.38985       1.35570
  40   9 2673.7243    2.4855  1.2047 10.7752  0.0000  0.0210   0.0347   0.0529    0.1277   0.0000   440.0458     -0.810725       18.9716     -0.356261      -2.79966     -0.517698      0.827945       1.13754       1.25038       1.35798       1.36978       1.43374
  40  10 2848.1619    3.2079  1.1566 11.1202  0.0000  0.0202   0.0455   0.0517    0.1646   0.0000   440.1985      0.150784       21.2219      -2.06630      -2.44113      -1.00274      0.767283       1.02969       1.15166       1.28283       1.28773       1.26954
  40  11 3019.9453    3.9234  1.1170 11.5702  0.0000  0.0192   0.0562   0.0512    0.1605   0.0000   440.7584      0.803525       18.1036     -0.758033      -2.89546      -1.56670      0.768886       1.00864       1.10496       1.23416       1.25243       1.29291
  40  12 3188.6196    4.0925  1.3711 11.5278  0.0000  0.0217   0.0525   0.0553    0.1385   0.0000   439.3947      0.938407       18.0315     -0.468010      -3.39628      -1.27649      0.843435       1.14880       1.29068       1.38663       1.43228       1.45691
  40  13 3354.5298    3.4725  1.9815 11.3963 -0.0001  0.0269   0.0379   0.0689    0.0901   0.0000   441.6988      0.931251       17.3452     -0.811830      0.883517     -0.138383       1.02278       1.43487       1.53446       1.72057       1.73318       1.72369
  40  14 3518.0812    2.6292  3.3439 11.2454  0.0000  0.0363   0.0233   0.0997    0.0456   0.0000   441.0981      0.438854       11.4605     -0.761080      -2.05085      -2.74679       1.39208       1.86093       2.13879       2.23843       2.35808       2.33119
  40  15 3679.2319    2.0235  5.3351 10.7366  0.0000  0.0512   0.0157   0.1354    0.0373   0.0000   440.3267       1.74074       10.9726     -0.387176       2.32123      -4.27540       1.95222       2.63605       3.00459       3.16059       3.31372       3.24069
  40  16 3838.5364    1.6621  7.5900 10.4180 -0.0002  0.0677   0.0126   0.1853    0.0374   0.0000   440.3557      0.930343       10.9685      -4.95309       7.67218      0.234797       2.59386       3.50272       3.97833       4.17931       4.39320       4.43257
  40  17 3996.5141    1.3217  9.9917 10.2468  0.0012  0.0949   0.0101   0.2574    0.0351   0.0000   434.7618      -5.80482       10.6542      -2.08806      -2.59978      -17.7149       3.56216       4.88337       5.57397       5.97238       6.07951       6.25788
  40  18 4153.4586    1.0661 12.0908 10.0667 -0.0024  0.1178   0.0080   0.3195    0.0321   0.0000   437.1554       4.72816       24.6486      -9.57261      -16.9233      -2.93482       4.51441       5.96943       6.81374       7.40627       7.36909       7.49345
  41   2 1301.5572    0.0942  0.1013  8.6786  0.0000  0.0126   0.0062   0.0203    0.0213   0.0000   441.8171     -0.398230       21.2269      0.851539      -4.08589      0.398661      0.512671      0.586554      0.809637      0.832143      0.860078      0.832917
  41   3 1544.3614    0.1876  0.1983  8.7110  0.0000  0.0099   0.0071   0.0251    0.0249   0.0000   441.9659     -0.358598       21.9708      0.290705      -4.51893      0.868405      0.427253      0.630325      0.669991      0.715262      0.684304      0.707554
  41   4 1758.0362    0.3768  0.4266  8.7109  0.0000  0.0139   0.0090   0.0299    0.0403   0.0000   441.6290      -1.28337       19.9644     -0.246224      -3.78557      -1.33704      0.535371      0.738275      0.823826      0.832903      0.883370      0.918207
  41   5 1957.4388    0.5705  0.6437  8.9651  0.0000  0.0157   0.0107   0.0377    0.0543   0.0000   442.1675     -0.168413       18.8405     -0.781490      -1.48129      -1.75870      0.612257      0.846195      0.943197       1.05667       1.05131       1.01405
  41   6 2151.0876    0.8527  1.0335  9.0681  0.0000  0.0197   0.0131   0.0526    0.0936   0.0000   440.8915     -0.482461       20.3543      0.720144      -2.02462     -0.821057      0.731103      0.981684       1.10555       1.18428       1.21034       1.22281
  41   7 2337.1093    1.3136  1.2257  9.4567  0.0000  0.0212   0.0185   0.0544    0.1272   0.0000   442.3848     -0.272986       19.8800      -2.22372      -1.20448      -1.33142      0.796870       1.09556       1.15904       1.35931       1.33744       1.36965
  41   8 2516.5109    1.8677  1.2553 10.4063  0.0000  0.0218   0.0259   0.0562    0.1016   0.0000   441.2270      0.657396       21.6563     -0.599252      -2.57105      -2.89303      0.805782       1.15102       1.19156       1.34118       1.35295       1.34746
  41   9 2693.4795    2.5957  1.2372 10.3841  0.0000  0.0196   0.0347   0.0538    0.1750   0.0000   441.7396      0.955439       21.0066       1.50063      -2.34930      -1.40757      0.764795       1.02591       1.10892       1.19468       1.27902       1.25075
  41  10 2868.8890    3.4621  1.1768 11.1084  0.0000  0.0200   0.0470   0.0499    0.1592   0.0000   440.4015      0.511577       19.0555      0.805945      -1.35141      -1.76463      0.745298       1.06170       1.16547       1.24669       1.34780       1.31805
  41  11 3041.5590    4.1992  1.0996 11.3308  0.0000  0.0180   0.0587   0.0510    0.2017   0.0000   441.5697     -0.485724       21.2113       2.04975      -1.84561      -1.68600      0.692337      0.898563       1.03870       1.11547       1.10671       1.14705
  41  12 3211.2230    3.9032  1.4932 11.6250 -0.0000  0.0224   0.0481   0.0583    0.1149   0.0000   440.2325     -0.498520       17.2737      -1.82404      -4.56376      -2.28693      0.883358       1.16736       1.30886       1.40759       1.50394       1.52581
  41  13 3378.3892    3.2765  2.0968 11.5262  0.0000  0.0273   0.0353   0.0722    0.0720   0.0000   441.0892      -1.47947       18.4798      -3.44883       3.96004      -4.15769       1.05811       1.42038       1.55141       1.67457       1.86016       1.76469
  41  14 3543.0791    2.5126  3.7313 11.1479 -0.0013  0.0393   0.0213   0.1055    0.0424   0.0000   441.6983     -0.809218       13.1770      -1.74804      -1.49617      -3.60783       1.45305       1.96441       2.23422       2.33772       2.49858       2.45032
  41  15 3705.4476    1.9772  5.3275 10.7519 -0.0000  0.0512   0.0153   0.1386    0.0358   0.0000   441.7959       2.92426       19.2144      -1.00201      -6.12792      -4.06805       1.88792       2.64274       2.92606       3.13312       3.25892       3.31377
  41  16 3865.8166    1.6090  7.7576 10.4402  0.0000  0.0691   0.0122   0.1925    0.0357   0.0000   440.3211       8.72012       18.8003      -3.38072      -5.89341      -6.64043       2.56881       3.42676       3.96452       4.18689       4.35630       4.35308
  41  17 4024.4051    1.2785 10.2225 10.1958  0.0007  0.0959   0.0095   0.2625    0.0346   0.0000   437.1058       2.50774       11.5661      -2.55018       2.15426       10.2345       3.49393       4.85861       5.38616       5.84834       6.04563       6.09788
  41  18 4181.9259    1.0440 13.6446  9.9860 -0.0006  0.1325   0.0072   0.3491    0.0309   0.0000   431.8911       3.78612       11.9823       1.81766      -9.90035      -10.2384       4.90202       6.55052       7.49388       8.09863       8.16077       8.26363
  42   2 1314.2298    0.0841  0.1146  8.6377  0.0000  0.0122   0.0057   0.0348    0.0211   0.0000   442.1865      0.635625       21.0016    -0.0434226      -2.59539     -0.171475      0.466437      0.655172      0.800311      0.937367      0.989109      0.920717
  42   3 1558.1850    0.2025  0.2160  8.6602  0.0000  0.0103   0.0071   0.0247    0.0257   0.0000   442.4326    -0.0758012       22.1534   -0.00911285      -3.77819     -0.201485      0.445233      0.595742      0.786337      0.830940      0.792238      0.712932
  42   4 1772.5895    0.3684  0.4844  8.7508  0.0000  0.0145   0.0083   0.0353    0.0381   0.0000   441.5141     0.0247638       21.6739      0.867607      -4.52676      -1.15402      0.539341      0.733621      0.860735      0.914617      0.901811      0.950126
  42   5 1973.3415    0.6011  0.6338  8.9820  0.0000  0.0159   0.0114   0.0371    0.0555   0.0000   441.7926     -0.268646       21.9303      -1.27828      -3.43738    -0.0793555      0.607439      0.809806      0.874810      0.936919      0.988348       1.05878
  42   6 2168.0465    0.9252  1.0727  9.0741  0.0000  0.0200   0.0138   0.0515    0.1004   0.0000   440.9696      0.252868       23.2315      -1.78931      -2.21369     -0.233761      0.730437      0.987130       1.13013       1.19182       1.25344       1.22051
  42   7 2354.7441    1.3434  1.1924  9.5807  0.0000  0.0201   0.0189   0.0530    0.1121   0.0000   439.8767   -0.00776664       20.7921     -0.956987      -1.00940      0.321363      0.754792       1.04424       1.14588       1.18333       1.26434       1.28511
  42   8 2534.9738    1.9673  1.2740  9.9546  0.0000  0.0207   0.0260   0.0535    0.1427   0.0000   440.0238     -0.646235       20.6177      -1.60914      -2.46794      -2.10739      0.788519       1.06896       1.19195       1.27333       1.38228       1.42158
  42   9 2712.9875    2.7174  1.1825 10.6520 -0.0000  0.0193   0.0367   0.0515    0.1467   0.0000   442.0310      -1.16329       19.5206     -0.385881      -2.67545      0.492929      0.725600      0.981529       1.11098       1.13480       1.23874       1.22619
  42  10 2889.3579    3.4332  1.1215 11.6508 -0.0014  0.0196   0.0490   0.0514    0.1200   0.0000   441.1645      -1.38386       20.1424       1.04960      -2.99087     -0.817400      0.732330       1.00718       1.06139       1.18203       1.24398       1.22616
  42  11 3062.8779    4.1067  1.2429 11.3014  0.0059  0.0202   0.0547   0.0529    0.1771   0.0000   440.3116     -0.698312       19.9470     0.0326157      -1.82088     -0.389044      0.726482       1.03705       1.07593       1.18775       1.22585       1.23943
  42  12 3233.5637    3.9277  1.5137 11.8037  0.0003  0.0227   0.0485   0.0607    0.0972   0.0000   441.2712      -1.00883       18.8295      0.275213      -4.24622      -2.04339      0.831496       1.15944       1.23659       1.35822       1.43594       1.42747
  42  13 3401.9518    3.1825  2.4116 11.3598  0.0000  0.0292   0.0312   0.0772    0.0655   0.0000   441.6218     -0.136646       13.4856       1.34207       4.27161      0.594131       1.06317       1.43394       1.63736       1.70630       1.81756       1.80896
  42  14 3567.9157    2.4312  4.1574 10.9445  0.0000  0.0420   0.0192   0.1086    0.0409   0.0000   441.3055     -0.634283       17.6667       2.31015      -1.23518      -1.15903       1.49735       2.04043       2.32878       2.48374       2.53360       2.60738
  42  15 3731.3833    1.9428  6.0558 10.5496  0.0000  0.0539   0.0138   0.1469    0.0344   0.0000   442.5292      0.383802       18.4875     -0.410497      -2.65836       2.18692       1.95747       2.69155       2.95951       3.27715       3.28745       3.35501
  42  16 3892.6586    1.5107  8.0898 10.4336  0.0000  0.0743   0.0115   0.2034    0.0334   0.0000   439.4406       11.6403       12.9507      -4.50557       3.73191       2.51605       2.66051       3.65574       4.13214       4.44013       4.58697       4.71766
  42  17 4052.1456    1.2679 11.1198 10.1183  0.0008  0.1013   0.0085   0.2732    0.0326   0.0000   430.7813      -2.31326       37.2791      -17.5430      -9.35269       6.06445       3.67518       4.92154       5.65546       6.01913       6.28339       6.33621
  42  18 4210.8275    1.0495 13.9862  9.8539  0.0019  0.1314   0.0068   0.3416    0.0300   0.0000   436.5941      0.207794       15.8939      -8.00294      -12.7010      -7.50653       4.69597       6.38285       7.21370       7.86781       8.00421       8.24785
  43   2 1326.7314    0.1086  0.1161  8.6558  0.0000  0.0105   0.0060   0.0223    0.0211   0.0000   441.1759     -0.439175       22.1494      0.347840      -3.39288      0.246451      0.429346      0.505588      0.552913      0.622977      0.640674      0.678285
  43   3 1571.8002    0.2160  0.2191  8.6663  0.0000  0.0107   0.0071   0.0223    0.0259   0.0000   442.0020      -1.97822       22.4995     -0.382695      -4.04609      0.338737      0.408582      0.575565      0.568155      0.617912      0.641124      0.624624
  43   4 1787.0174    0.3889  0.4497  8.7579  0.0000  0.0135   0.0087   0.0313    0.0388   0.0000   441.5414     -0.988245       21.5032     -0.175933      -3.12904     -0.472007      0.473549      0.665725      0.758119      0.790849      0.824989      0.817547
  43   5 1989.0151    0.5995  0.7430  8.9196  0.0000  0.0163   0.0104   0.0416    0.0594   0.0000   442.0650      0.144690       20.2286      -1.04084     -0.919071       1.65778      0.585818      0.787127      0.861473      0.951617       1.00553      0.996814
  43   6 2184.8280    0.9499  1.0894  9.0048  0.0001  0.0198   0.0138   0.0511    0.1117   0.0000   441.1132       1.07294       20.4485     -0.837987      -2.67154      -2.01188      0.713378      0.945021       1.07847       1.20612       1.23234       1.20453
  43   7 2372.1748    1.4126  1.3138  9.5012  0.0003  0.0206   0.0185   0.0567    0.1130   0.0000   441.1182       1.51142       22.6191     -0.823577      -2.89715     -0.143838      0.771607       1.03819       1.14511       1.28411       1.36965       1.36150
  43   8 2553.2634    2.0055  1.3820 10.1778 -0.0000  0.0209   0.0254   0.0568    0.1077   0.0000   441.5366       1.58003       21.9539     -0.433129      -4.53173   -0.00417912      0.764440       1.03039       1.11016       1.18443       1.28946       1.29916
  43   9 2732.3243    2.8023  1.2530 10.3729  0.0000  0.0203   0.0358   0.0498    0.1811   0.0000   440.0021     -0.158332       20.9795      0.932435      -2.90699      -1.89974      0.716350      0.982614       1.08414       1.18659       1.19823       1.18924
  43  10 2909.5408    3.6534  1.1066 11.4096 -0.0000  0.0186   0.0507   0.0491    0.1563   0.0000   440.4859      0.453147       20.1068       1.00080      -1.26310      0.812637      0.674848      0.903240       1.00110       1.08863       1.12869       1.16093
  43  11 3083.9290    4.0504  1.2230 11.7268  0.0000  0.0199   0.0541   0.0517    0.1338   0.0000   440.2396     -0.333824       19.8611       1.97748      -3.97794     0.0636700      0.717247       1.00942       1.08179       1.21172       1.24218       1.20887
  43  12 3255.4968    3.8047  1.6441 11.6876  0.0000  0.0233   0.0446   0.0645    0.0950   0.0000   441.2291      0.443047       21.1932      -6.69467      -1.62891     -0.921382      0.836577       1.18296       1.22724       1.37571       1.48345       1.47090
  43  13 3425.0183    3.0942  2.5482 11.4393  0.0000  0.0298   0.0295   0.0794    0.0580   0.0000   442.2505       2.43996       16.2326      -2.18071       3.11009      -1.36746       1.07420       1.45705       1.63524       1.76289       1.89540       1.84724
  43  14 3592.2613    2.3834  4.2354 10.9465 -0.0000  0.0424   0.0184   0.1097    0.0404   0.0000   439.7689      -2.49002       24.2936       1.06226      -3.11389      -1.60964       1.44810       2.04610       2.25225       2.45675       2.52709       2.54161
  43  15 3756.9691    1.8751  6.0824 10.6085 -0.0001  0.0552   0.0134   0.1517    0.0336   0.0000   440.5609       1.83412       11.4296       4.55097      -4.57227     -0.999219       1.92409       2.67928       3.00632       3.22911       3.36076       3.32998
  43  16 3919.1440    1.4888  8.5390 10.3988  0.0000  0.0761   0.0107   0.2093    0.0325   0.0000   441.1413       12.0797       20.3845    0.00578449      -6.63225       4.90556       2.70097       3.66687       4.16648       4.48875       4.71017       4.77350
  43  17 4079.7363    1.2263 12.0782 10.0795  0.0000  0.1102   0.0076   0.2955    0.0314   0.0000   438.0502       8.05126       23.2337      -18.2528      -15.8656       2.16002       3.83380       5.15560       5.95596       6.40087       6.56878       6.65840
  44   2 1339.0647    0.1043  0.1251  8.6243  0.0000  0.0107   0.0058   0.0237    0.0211   0.0000   442.0168     -0.749218       21.6661      0.455021      -3.83462     -0.473000      0.407827      0.539465      0.785775      0.994631      0.960901      0.770400
  44   3 1585.2358    0.2170  0.2514  8.6810  0.0000  0.0107   0.0069   0.0252    0.0262   0.0000   441.9899      -1.34510       22.4498     -0.150182      -3.22778      0.777907      0.408516      0.513342      0.572097      0.617662      0.623711      0.633504
  44   4 1801.2468    0.4007  0.4581  8.7575  0.0000  0.0135   0.0088   0.0307    0.0383   0.0000   441.5312      -1.51749       21.6460     -0.851970      -4.32525     -0.583784      0.459705      0.619360      0.673421      0.784643      0.750896      0.824492
  44   5 2004.6091    0.6247  0.7094  9.0752  0.0000  0.0164   0.0111   0.0400    0.0569   0.0000   440.4576     -0.963893       22.9931       1.82511      -3.84166      -1.35332      0.554347      0.778050      0.861530      0.942916      0.992300       1.00301
  44   6 2201.3531    0.9951  1.1168  9.1323 -0.0000  0.0206   0.0143   0.0514    0.1050   0.0000   441.3105     0.0954245       21.0741     -0.988781      -2.79872       1.13867      0.690180       1.03495       1.05486       1.18683       1.23761       1.23418
  44   7 2389.4069    1.4610  1.2211  9.5189  0.0000  0.0200   0.0194   0.0528    0.1296   0.0000   441.4772     -0.232394       22.4675       1.24625      -3.20770     -0.257470      0.685459      0.958499       1.05041       1.11149       1.17421       1.19001
  44   8 2571.4015    2.1163  1.3893  9.9764  0.0000  0.0209   0.0257   0.0538    0.1286   0.0000   441.1695     -0.115885       20.8839     -0.346810      -2.45328      -1.14750      0.742997       1.00856       1.12733       1.24850       1.27930       1.31838
  44   9 2751.4958    2.8429  1.1688 10.8077 -0.0063  0.0194   0.0375   0.0495    0.1527   0.0000   441.9197      -2.38223       21.4684      -2.03821      -2.19012      0.787762      0.690579      0.962363       1.06445       1.18741       1.26153       1.22538
  44  10 2929.5856    3.7002  1.1365 11.4886 -0.0000  0.0187   0.0506   0.0495    0.1442   0.0000   441.4122    -0.0746861       20.5476       1.07833      -3.45958      0.638484      0.656845      0.917120       1.00620       1.11826       1.18241       1.16893
  44  11 3104.7164    4.1937  1.2826 11.3589  0.0000  0.0203   0.0529   0.0514    0.1720   0.0000   441.0183     -0.325901       19.2566       1.40580      -2.44643      0.940409      0.694515      0.994483       1.05956       1.15950       1.19857       1.20479
  44  12 3277.2213    3.7773  1.7425 11.5479 -0.0000  0.0242   0.0421   0.0610    0.0915   0.0000   441.9482      0.226345       19.9102      0.120883      0.359722      0.958711      0.853111       1.17371       1.29321       1.39983       1.47908       1.45275
  44  13 3447.7997    2.9557  2.8947 11.4383  0.0000  0.0314   0.0267   0.0886    0.0484   0.0000   442.3912      0.666025       14.4762     -0.530223       3.47138      -2.31845       1.10232       1.51349       1.64866       1.83682       1.91902       1.91775
  44  14 3616.1521    2.2983  4.6298 10.8659  0.0011  0.0440   0.0173   0.1188    0.0393   0.0000   441.9603      -2.77690       17.6805       3.48596      -1.42054      -3.57155       1.49789       2.08256       2.29869       2.48288       2.59237       2.63642
  44  15 3782.1541    1.8396  6.7143 10.5737  0.0002  0.0600   0.0128   0.1626    0.0326   0.0000   443.6360      -6.67767       17.8229      0.798945      -2.19741      -5.32872       2.04708       2.80041       3.17392       3.43334       3.54534       3.62652
  44  16 3945.5898    1.4623  9.2713 10.3072  0.0000  0.0829   0.0097   0.2258    0.0323   0.0000   438.6825       5.28273       10.8150      -12.2007      -3.98706       1.14036       2.85174       3.90575       4.40757       4.81935       5.08436       5.09807
  44  17 4106.7986    1.1927 12.6417 10.0108  0.0000  0.1169   0.0071   0.2997    0.0304   0.0000   441.7964       7.41900       29.6570      -3.45429      -1.22531      0.313612       3.97276       5.48455       6.11395       6.65129       6.82792       6.98892
  45   2 1351.2628    0.1043  0.1296  8.6340  0.0000  0.0114   0.0058   0.0231    0.0211   0.0000   441.8931    -0.0882372       22.2199     -0.619449      -4.30866      0.295612      0.415582      0.586469      0.677614      0.733745      0.730394      0.780755
  45   3 1598.4100    0.2228  0.2351  8.7079  0.0000  0.0103   0.0070   0.0228    0.0256   0.0000   441.8325      0.170846       21.5608     -0.445070      -4.14262     -0.594047      0.347452      0.443840      0.553023      0.592241      0.611039      0.646144
  45   4 1815.2694    0.4171  0.4900  8.7694  0.0000  0.0138   0.0088   0.0316    0.0411   0.0000   441.6273     -0.289192       23.2154    -0.0901683      -4.14522      -1.39375      0.471249      0.645541      0.743937      0.731824      0.782900      0.805233
  45   5 2019.9354    0.6629  0.8312  9.0308  0.0000  0.0180   0.0111   0.0445    0.0665   0.0000   441.8109      0.353711       21.0091     -0.636513      -2.62185      0.265467      0.588573      0.821112      0.913230       1.00598       1.02882       1.03478
  45   6 2217.7556    1.0216  1.0560  9.1993  0.0000  0.0184   0.0147   0.0495    0.1056   0.0000   441.6516       1.06608       20.0887      0.551443      -3.78331     -0.633043      0.677885      0.884896      0.996723       1.05010       1.15729       1.17821
  45   7 2406.4275    1.5583  1.2884  9.5137  0.0000  0.0199   0.0200   0.0527    0.1352   0.0000   440.8038      -1.50003       21.7549      -1.78894      -1.99902     -0.898450      0.696118      0.951295       1.04030       1.18189       1.18441       1.19537
  45   8 2589.3784    2.1735  1.3206 10.2288  0.0000  0.0206   0.0272   0.0532    0.1280   0.0000   441.5179      0.220324       19.7298      -1.50838      -2.34617      -2.07811      0.733861       1.01830       1.13655       1.20618       1.36401       1.34503
  45   9 2770.4753    2.9106  1.2505 10.8916  0.0093  0.0193   0.0384   0.0538    0.1426   0.0000   441.8398     -0.779195       21.3340      -1.26309      -2.26136     -0.298686      0.691814      0.943336       1.02676       1.13819       1.16024       1.24967
  45  10 2949.4092    3.8900  1.1221 11.1405 -0.0001  0.0184   0.0516   0.0474    0.2060   0.0000   440.9731       1.02497       20.6483     -0.302836      -1.22682      0.788391      0.632159      0.875058      0.922721       1.06343       1.08322       1.09394
  45  11 3125.2451    4.1282  1.3467 11.8331  0.0000  0.0206   0.0514   0.0537    0.1111   0.0000   441.1835       1.17910       18.0761     -0.397831      -4.19613      -2.79257      0.714522      0.982187       1.08210       1.17042       1.23944       1.22513
  45  12 3298.6944    3.7542  1.7705 11.5519 -0.0000  0.0244   0.0408   0.0616    0.0870   0.0000   442.4915       2.17611       19.1068     -0.624946     0.0115544      0.543300      0.810896       1.15004       1.16729       1.34756       1.36884       1.37620
  45  13 3470.3332    2.8465  3.1026 11.3118  0.0000  0.0330   0.0242   0.0895    0.0472   0.0000   443.2096      -1.80985       16.3032       1.00790       4.76290      -2.80246       1.11967       1.50858       1.74433       1.87749       1.96211       1.99377
  45  14 3639.8496    2.2721  5.1471 10.7813  0.0000  0.0465   0.0161   0.1233    0.0380   0.0000   445.0539       2.38062       13.4482       1.86996      -1.83164     -0.689760       1.58706       2.14851       2.43790       2.67466       2.72019       2.85741
  45  15 3806.8204    1.7820  7.2901 10.5140  0.0000  0.0650   0.0121   0.1722    0.0343   0.0000   441.9420       2.65583       14.7229      -3.25875      -4.23474      -1.54224       2.19203       2.93963       3.43666       3.58699       3.83256       3.88167
  45  16 3971.3368    1.4367  9.5039 10.2579 -0.0002  0.0833   0.0089   0.2263    0.0320   0.0000   442.3222      -3.07007       17.6574       2.48586      -14.8051      -2.88179       2.82844       3.81791       4.33117       4.68779       4.88650       4.96173
  45  17 4133.7403    1.1535 12.9588  9.9702  0.0013  0.1189   0.0068   0.3041    0.0298   0.0000   427.9778     -0.277280       22.4055       1.62516      -13.7847      -6.40596       3.91481       5.35685       6.11918       6.56450       6.90019       6.85140
  46   1 1071.9980    0.0443  0.0308  8.7557  0.0000  0.0145   0.0066   0.0159    0.0187   0.0000   439.5281      0.979751       21.7274     -0.546066      -2.53987      0.359911      0.526772      0.704433      0.970826      0.916275      0.985590       1.13730
  46   2 1363.3169    0.1083  0.1199  8.6700  0.0000  0.0100   0.0058   0.0229    0.0207   0.0000   441.9691     0.0905292       21.5635     -0.163385      -3.92206     -0.118076      0.479815      0.526429      0.714107      0.789201      0.848509       1.00054
  46   3 1611.4160    0.2431  0.2826  8.6854  0.0000  0.0106   0.0070   0.0256    0.0271   0.0000   441.7090     -0.541148       21.5683     0.0898795      -3.03298     -0.824056      0.376308      0.508271      0.555831      0.631503      0.640400      0.626677
  46   4 1829.1811    0.4265  0.5365  8.7647  0.0000  0.0141   0.0085   0.0330    0.0413   0.0000   442.7247     -0.763900       21.4134    -0.0727394      -2.43359     -0.634867      0.487916      0.617503      0.718732      0.780733      0.776225      0.779875
  46   5 2035.1938    0.7130  0.8426  8.9554  0.0000  0.0170   0.0113   0.0430    0.0700   0.0000   442.3369      0.314021       20.3957     -0.224067      -3.75020      0.339291      0.560025      0.810289      0.863873      0.995655       1.01755       1.00901
  46   6 2233.8766    1.0710  1.1162  9.3506  0.0000  0.0197   0.0153   0.0508    0.1082   0.0000   440.8922       1.50204       23.3090     -0.116938      -3.34441      -1.20281      0.684889      0.945175       1.05507       1.16835       1.21455       1.22139
  46   7 2423.2504    1.5986  1.3400  9.7543  0.0000  0.0211   0.0200   0.0548    0.1140   0.0000   441.7111     -0.253584       21.8578    -0.0727877     -0.812691      -2.11088      0.705729       1.01715       1.08403       1.16889       1.25449       1.30849
  46   8 2607.1756    2.2021  1.3200 10.4563  0.0040  0.0204   0.0282   0.0549    0.1245   0.0000   442.0446     -0.170566       21.1784       1.08856      -2.02048      0.448309      0.705900      0.940592       1.05343       1.16663       1.23659       1.24675
  46   9 2789.2521    3.0616  1.2541 10.9819  0.0000  0.0190   0.0389   0.0515    0.1336   0.0000   441.6565      0.258470       20.8872      -1.10001      -2.15975      0.540933      0.664420      0.881606      0.946945       1.06020       1.08917       1.11960
  46  10 2968.9735    3.9431  1.1294 11.4098 -0.0000  0.0180   0.0529   0.0478    0.1707   0.0000   440.8299     -0.364497       21.4599      0.747525      -3.07916      -2.00565      0.602832      0.826242      0.886847       1.00868       1.01299       1.01073
  46  11 3145.5907    4.1578  1.3211 11.6319  0.0000  0.0201   0.0509   0.0518    0.1300   0.0000   441.6497      0.561528       18.7338      -1.81987      -1.26504      -2.89513      0.668969      0.947840      0.999961       1.13960       1.18715       1.18101
  46  12 3319.9392    3.6111  1.9301 11.6029  0.0000  0.0252   0.0375   0.0655    0.0759   0.0000   441.4036      0.408096       19.4267      -1.36141     -0.231952      -2.24062      0.822181       1.20206       1.28209       1.39443       1.51843       1.48985
  46  13 3492.4818    2.7556  3.5047 11.2515 -0.0000  0.0354   0.0222   0.0945    0.0440   0.0000   443.3155       1.63466       14.9623     -0.687264       2.30577     -0.213268       1.19453       1.63440       1.86170       1.95393       2.15758       2.12011
  46  14 3663.1995    2.2088  5.3313 10.7428  0.0000  0.0477   0.0149   0.1254    0.0364   0.0000   441.5779      -2.05898       17.0576       4.47088      0.291335      -6.24580       1.55787       2.14845       2.42318       2.58029       2.71320       2.71732
  46  15 3831.3593    1.7747  8.1223 10.3399  0.0006  0.0696   0.0107   0.1814    0.0361   0.0000   441.1907       1.12261       24.8299      -7.43508      -5.56639      -1.61809       2.26617       3.11666       3.50181       3.82672       3.94872       4.01570
  46  16 3996.8681    1.4210 10.7196 10.1731  0.0000  0.0936   0.0078   0.2469    0.0313   0.0000   439.1243       2.01704       24.7558     -0.833534      -7.81562     -0.567788       3.04337       4.12079       4.72620       5.13452       5.26705       5.31539
  47   2 1375.1695    0.1096  0.1494  8.6149  0.0000  0.0112   0.0054   0.0240    0.0207   0.0000   441.8372      0.294530       22.0896      0.368293      -3.48154     -0.347432      0.347544      0.495561      0.589902      0.563621      0.654832      0.733474
  47   3 1624.2304    0.2559  0.2718  8.6965  0.0000  0.0102   0.0073   0.0240    0.0273   0.0000   442.4012     -0.605693       21.4705      0.362209      -2.99858     -0.261407      0.349587      0.437114      0.501800      0.559499      0.577640      0.622234
  47   4 1842.9301    0.4516  0.5430  8.8188  0.0000  0.0146   0.0088   0.0318    0.0431   0.0000   441.5217      -1.02325       21.4653     -0.705439      -2.59974      0.186051      0.478825      0.669661      0.714681      0.776741      0.794455      0.796509
  47   5 2050.3136    0.7310  0.7977  9.0225  0.0000  0.0163   0.0116   0.0395    0.0700   0.0000   441.8857     -0.436551       21.3190      -1.02473      -3.49941     -0.913415      0.555229      0.718494      0.819233      0.877785      0.908619      0.931977
  47   6 2249.8859    1.0948  1.1900  9.1814  0.0000  0.0201   0.0147   0.0509    0.1110   0.0000   441.9722      -1.50019       20.7293      0.525312      -2.74596      -1.46335      0.630339      0.889028      0.942927       1.04456       1.08653       1.10719
  47   7 2439.9031    1.6598  1.2916  9.8412  0.0000  0.0200   0.0214   0.0540    0.1246   0.0000   441.6705       1.03376       19.6985     -0.774371      -2.18582      0.808898      0.661791      0.897294       1.01045       1.11081       1.14757       1.11852
  47   8 2624.8433    2.3365  1.2257 10.6454  0.0000  0.0196   0.0307   0.0522    0.1249   0.0000   441.1277       2.00283       22.6290     -0.154191      -2.10433     -0.114167      0.623159      0.881486      0.931115       1.06293       1.09609       1.07846
  47   9 2807.9430    3.1645  1.2396 11.0105 -0.0000  0.0187   0.0399   0.0508    0.1450   0.0000   440.2106     -0.750363       22.6117      0.815617      -2.69356      -1.57150      0.634843      0.820138      0.937980       1.03422       1.06397       1.09088
  47  10 2988.4071    3.9746  1.1788 11.4367  0.0000  0.0183   0.0510   0.0485    0.1539   0.0000   442.2398      0.140388       19.3155       2.01376      -3.68839    -0.0176627      0.609962      0.809714      0.953361       1.00951       1.09753       1.10267
  47  11 3165.7711    4.1666  1.4693 11.5616  0.0000  0.0211   0.0480   0.0533    0.1161   0.0000   441.6613      0.612343       17.6555     -0.645953      -1.94553       3.23189      0.690633      0.943851       1.03582       1.13979       1.22398       1.19812
  47  12 3340.8971    3.5904  2.0427 11.4070  0.0000  0.0245   0.0353   0.0657    0.0780   0.0000   442.9075      0.756006       18.0029     -0.691731      -1.07433     -0.804461      0.813477       1.09344       1.26441       1.30618       1.41809       1.43123
  47  13 3514.4147    2.7277  3.7215 11.1223 -0.0002  0.0366   0.0208   0.0949    0.0429   0.0000   440.2339     -0.985077       16.8167    -0.0231373      -1.87422       2.23173       1.17864       1.64294       1.85164       1.97999       2.06101       2.11694
  47  14 3686.0483    2.1468  5.7851 10.7001 -0.0003  0.0506   0.0141   0.1360    0.0355   0.0000   441.9391      -2.11002       18.3621       1.19467      -6.56082      -6.83721       1.61099       2.25736       2.52252       2.74855       2.81640       2.88327
  47  15 3855.3283    1.6921  8.2036 10.3735 -0.0005  0.0702   0.0101   0.1921    0.0343   0.0000   436.1685       2.99307       21.9690      -4.98708      -10.4825      -2.94702       2.25277       3.11537       3.51462       3.81989       3.93049       3.99788
  47  16 4022.0363    1.3641 10.8644 10.1532  0.0000  0.0964   0.0074   0.2527    0.0303   0.0000   442.7907       1.81006       19.6579       6.31747      -9.35156       1.13101       3.13192       4.25510       4.83605       5.22436       5.40133       5.54723
  48   3 1636.8688    0.2531  0.3185  8.6741  0.0000  0.0114   0.0068   0.0269    0.0280   0.0000   442.2271      0.484305       21.7006     -0.567229      -2.68925      -1.06698      0.368992      0.508111      0.567267      0.606296      0.643826      0.639836
  48   4 1856.5057    0.4575  0.5445  8.9224  0.0000  0.0140   0.0091   0.0351    0.0417   0.0000   441.4219     -0.120778       23.1420      -1.34090      -2.91218       2.33538      0.458072      0.639091      0.737641      0.818494      0.831513      0.870102
  48   5 2065.2267    0.7528  0.9074  8.9347  0.0000  0.0169   0.0114   0.0455    0.0771   0.0000   440.7872     -0.147114       21.6210      -1.02550      -3.84797     -0.427045      0.545655      0.730073      0.832697      0.897607      0.958183      0.938032
  48   6 2265.7048    1.1594  1.2146  9.2158  0.0000  0.0194   0.0153   0.0512    0.1207   0.0000   441.3203     -0.283016       22.4377       1.26696      -3.15753      0.123961      0.630223      0.851850      0.966714       1.03791       1.11593       1.07969
  48   7 2456.4292    1.6771  1.3518 10.0990  0.0000  0.0208   0.0212   0.0555    0.0990   0.0000   441.2015      0.186942       21.2995      -1.31120      -4.17961     -0.928895      0.662092      0.912522       1.00745       1.10162       1.14071       1.15061
  48   8 2642.3442    2.3987  1.3172 10.2620  0.0000  0.0198   0.0290   0.0504    0.1412   0.0000   441.8137     -0.878367       22.4011     -0.954347      -3.03175      -1.61302      0.622623      0.871953      0.952378       1.03118       1.06730       1.08914
  48   9 2826.4310    3.2866  1.1485 11.2025  0.0000  0.0186   0.0434   0.0478    0.1507   0.0000   441.7363     -0.528925       20.6245      0.105657      -3.89957     -0.224760      0.581054      0.835980      0.880439      0.964937      0.995269       1.02285
  48  10 3007.6354    3.9878  1.1392 11.7507  0.0000  0.0175   0.0525   0.0496    0.1338   0.0000   440.4966     -0.517311       21.4004       1.12553      -1.95139      -1.56242      0.581655      0.778549      0.877347      0.951680      0.998684      0.978287
  48  11 3185.7431    4.1189  1.4391 11.5789 -0.0000  0.0205   0.0474   0.0530    0.1218   0.0000   441.2889     -0.787954       19.5942      -3.03556      -3.48637      -1.30660      0.655184      0.919016      0.987190       1.11609       1.18626       1.20421
  48  12 3361.7617    3.4203  2.1444 11.5683  0.0000  0.0257   0.0330   0.0680    0.0649   0.0000   442.4851     -0.811577       16.0031       1.27392      0.120745     0.0674938      0.818144       1.11818       1.27464       1.34306       1.44345       1.44403
  48  13 3536.1513    2.6166  3.8813 11.2153 -0.0000  0.0380   0.0199   0.0998    0.0385   0.0000   441.1313     -0.797262       17.7870      -2.42573      -2.09211      -4.38041       1.17461       1.64806       1.81383       1.98608       2.08561       2.12856
  48  14 3708.6668    2.0861  6.2189 10.6667  0.0003  0.0531   0.0134   0.1435    0.0356   0.0000   443.7269      -1.47548       18.1936      -4.80821       1.65173       4.20868       1.70428       2.35363       2.62312       2.83647       2.99318       3.09814
  48  15 3878.8487    1.6789  8.3813 10.3698 -0.0003  0.0719   0.0097   0.1916    0.0338   0.0000   437.0992      -2.65969       22.6417      -4.06782      -11.2174      -2.37833       2.25845       3.09664       3.49696       3.80959       3.99336       4.01755
  48  16 4046.7740    1.3345 12.3288 10.1520  0.0005  0.1083   0.0069   0.2792    0.0283   0.0000   430.0091       5.21456       9.67701      -6.46252      -14.6344       13.4623       3.43701       4.64775       5.39341       5.74714       6.02260       6.13498
  49   2 1398.5091    0.1267  0.1516  8.6097  0.0000  0.0104   0.0056   0.0221    0.0208   0.0000   441.8501      -1.14678       21.7054      0.342717      -4.87813      0.591654      0.358248      0.499432      0.566217      0.614802      0.576761      0.542198
  49   3 1649.3261    0.2762  0.2999  8.6913 -0.0003  0.0107   0.0072   0.0239    0.0280   0.0000   442.0325     -0.481948       21.0122       1.15756      -2.36029      0.614528      0.372997      0.508591      0.547210      0.670655      0.727207      0.752037
  49   4 1869.9700    0.4823  0.6239  8.8325 -0.0000  0.0151   0.0087   0.0360    0.0460   0.0000   441.6649     -0.682098       21.3933     -0.375132      -2.75574     -0.384797      0.446973      0.635102      0.680613      0.756522      0.824014      0.825770
  49   5 2080.0204    0.7634  0.8931  9.0460  0.0000  0.0170   0.0115   0.0428    0.0714   0.0000   441.4711     -0.578998       21.2423     -0.777583      -2.04340      0.251987      0.538363      0.742172      0.853941      0.904259      0.968029      0.949833
  49   6 2281.2865    1.2052  1.2419  9.1280  0.0000  0.0195   0.0154   0.0506    0.1313   0.0000   442.0130       1.22311       19.6654       1.27042      -2.58684      0.930122      0.609294      0.844159      0.928351       1.01392       1.07397       1.08994
  49   7 2472.7809    1.7611  1.3924  9.8817 -0.0001  0.0203   0.0208   0.0527    0.1031   0.0000   441.5478      0.522341       22.7694       1.32508      -1.10491      0.519988      0.635980      0.869585      0.989578       1.02327       1.10758       1.09563
  49   8 2659.7358    2.4844  1.3074 10.4292 -0.0037  0.0191   0.0299   0.0506    0.1322   0.0000   441.1270     -0.369766       20.9713     -0.640184      -2.88628     -0.467295      0.613732      0.845509      0.932635       1.01573       1.08230       1.09554
  49   9 2844.6819    3.3964  1.2449 10.5129  0.0001  0.0182   0.0408   0.0477    0.2079   0.0000   441.9520     -0.187351       19.6470      -1.38478      -3.24115     -0.300175      0.566417      0.793147      0.866065      0.941850      0.989107       1.00413
  49  10 3026.7071    4.1147  1.1817 11.7330  0.0012  0.0179   0.0534   0.0488    0.1464   0.0000   441.1558     -0.666624       21.4319      0.825767      -4.67259      -1.05629      0.568584      0.767975      0.864172      0.960466       1.01007      0.995492
  49  11 3205.5415    3.9954  1.5140 11.7269  0.0001  0.0208   0.0453   0.0570    0.0984   0.0000   442.3967     -0.251795       19.8135    -0.0211267      -1.93295      -1.38130      0.640182      0.895425      0.973422       1.08081       1.12751       1.12884
  49  12 3382.3632    3.3237  2.4113 11.4542  0.0000  0.0266   0.0299   0.0708    0.0622   0.0000   441.6456       3.45805       17.8957      -3.59299      -1.49907      -2.02973      0.876656       1.16954       1.33882       1.46680       1.57432       1.60546
  49  13 3557.5659    2.5847  4.1169 11.0317  0.0000  0.0385   0.0189   0.1008    0.0415   0.0000   441.3219      0.536125       21.6432      -2.48248      0.305527      0.310312       1.20072       1.63796       1.86255       2.05040       2.13409       2.21591
  49  14 3731.1145    1.9766  6.3783 10.6501  0.0000  0.0549   0.0127   0.1496    0.0349   0.0000   439.2872       2.75033       21.4248       1.79198      -4.56201       5.73399       1.70279       2.35045       2.65410       2.89377       3.00950       3.06873
  49  15 3902.3983    1.6446  8.9972 10.3248  0.0007  0.0756   0.0089   0.2037    0.0326   0.0000   439.4058      -7.62305       23.8755       4.41396      -1.37194     -0.733925       2.37303       3.24120       3.64851       4.02650       4.15561       4.29236
  50   2 1409.9504    0.1241  0.1684  8.6235  0.0000  0.0100   0.0054   0.0251    0.0205   0.0000   441.8828     -0.388069       21.7851      0.231338      -2.93150     -0.644895      0.351914      0.478657      0.529137      0.582131      0.585514      0.645460
  50   3 1661.6175    0.2642  0.3100  8.6840  0.0000  0.0107   0.0068   0.0248    0.0276   0.0000   442.0559     -0.919334       21.2597     0.0527567      -3.96650      0.154341      0.335873      0.502759      0.531220      0.621544      0.605139      0.624426
  50   4 1883.2357    0.4944  0.6233  8.8826  0.0000  0.0139   0.0089   0.0374    0.0461   0.0000   442.3789      0.505079       21.7709       1.17176      -3.26596      0.544998      0.444282      0.587368      0.674633      0.704389      0.785076      0.771573
  50   5 2094.6351    0.8100  0.9792  8.9254  0.0000  0.0174   0.0115   0.0455    0.0848   0.0000   441.7259      0.342993       20.4826     -0.701968      -3.13552       1.68378      0.534119      0.745322      0.799090      0.886313      0.938207      0.946245
  50   6 2296.7229    1.2611  1.1838  9.4300  0.0028  0.0184   0.0169   0.0512    0.1262   0.0000   440.8710     -0.584864       22.7871      0.819642      -4.50042    -0.0624752      0.591433      0.775674      0.899987      0.957069       1.03976       1.04127
  50   7 2488.9248    1.8249  1.3302 10.0393  0.0000  0.0200   0.0221   0.0508    0.1102   0.0000   441.1522     -0.361990       21.8322      0.521683      -3.24248     -0.689087      0.613028      0.843614      0.911948       1.02218       1.08551       1.09256
  50   8 2676.9219    2.5702  1.3798 10.2347 -0.0052  0.0189   0.0292   0.0514    0.1399   0.0000   442.1616      0.125866       20.8159      -1.20470     -0.238881     -0.473007      0.596057      0.811349      0.891083      0.995752       1.05755       1.08314
  50   9 2862.8633    3.5002  1.0747 11.1814  0.0000  0.0171   0.0453   0.0443    0.1584   0.0000   440.7378      0.193839       23.6627       1.17377      -2.77498      0.362056      0.525931      0.752342      0.797677      0.889954      0.946367      0.963048
  50  10 3045.5573    4.2229  1.1780 11.6755 -0.0001  0.0175   0.0522   0.0484    0.1340   0.0000   441.7943     -0.608128       21.6253     -0.948458     -0.587178    -0.0234171      0.538251      0.742693      0.824187      0.898092      0.950585      0.968118
  50  11 3225.0870    3.9679  1.5189 11.7483 -0.0076  0.0205   0.0437   0.0547    0.0909   0.0000   440.8275      0.424570       21.1229      0.178697      -4.16173      -2.77638      0.666554      0.898394       1.01294       1.10947       1.14433       1.17670
  50  12 3402.7440    3.2153  2.5753 11.4873  0.0000  0.0279   0.0279   0.0737    0.0545   0.0000   441.8152     -0.766207       18.2935      -1.11006       5.26240     -0.287797      0.873448       1.16068       1.36041       1.44380       1.53421       1.60961
  50  13 3578.9345    2.4696  4.5624 10.9944  0.0000  0.0417   0.0171   0.1095    0.0374   0.0000   443.3230     -0.856669       21.4297       2.92439      -2.10819      -3.98585       1.24373       1.75053       1.91257       2.12601       2.19285       2.24839
  50  14 3753.2325    1.9800  6.8904 10.6351  0.0007  0.0583   0.0122   0.1582    0.0348   0.0000   441.0361       2.91085       22.9660      0.551595      -2.19294     -0.253000       1.75279       2.44947       2.68690       2.99355       3.02804       3.12247
  50  15 3925.5615    1.5623  9.7041 10.3569 -0.0013  0.0841   0.0083   0.2205    0.0315   0.0000   445.3546      -6.19614       21.2608       6.74020      -7.10585     -0.362388       2.57044       3.48268       4.01419       4.29449       4.46134       4.60572
  51   2 1421.2701    0.1371  0.1314  8.5901  0.0000  0.0089   0.0058   0.0189    0.0202   0.0000   441.8797    -0.0571838       22.7680     0.0539250      -3.77001      0.128968      0.251172      0.356078      0.408917      0.437809      0.458116      0.451065
  51   3 1673.7159    0.2817  0.3252  8.7340  0.0000  0.0110   0.0071   0.0260    0.0276   0.0000   441.6126     0.0165421       21.5048      0.697875      -3.30705     -0.537201      0.338796      0.483091      0.512920      0.547626      0.559853      0.588956
  51   4 1896.4681    0.5160  0.6894  8.7777  0.0000  0.0156   0.0088   0.0367    0.0504   0.0000   441.3720     -0.197657       20.7198    -0.0800567      -3.46302      0.266946      0.441030      0.630488      0.683993      0.760587      0.795328      0.794586
  51   5 2109.1645    0.8243  0.8965  9.1230  0.0000  0.0165   0.0121   0.0416    0.0746   0.0000   442.0370     -0.394607       22.1033      0.136738      -2.44800     -0.827154      0.501574      0.665089      0.749999      0.841953      0.854302      0.872534
  51   6 2311.9889    1.2647  1.1718  9.4271  0.0000  0.0188   0.0165   0.0485    0.1202   0.0000   442.5556      -1.35354       21.7340     -0.923317      -2.82798     -0.140513      0.595577      0.794572      0.924290      0.939630       1.03080       1.04222
  51   7 2504.9987    1.8942  1.3692  9.6790 -0.0000  0.0196   0.0218   0.0498    0.1403   0.0000   442.1942      0.239262       18.7678      0.330693      -2.01842       2.54606      0.603296      0.828732      0.892832      0.994219       1.04153       1.08432
  51   8 2694.0839    2.6349  1.2283 10.6894  0.0000  0.0180   0.0331   0.0499    0.1418   0.0000   440.8954       1.82679       22.4558      0.784702      -2.56924      -1.13435      0.572901      0.761200      0.830784      0.940752      0.989446       1.00342
  51   9 2880.8701    3.5989  1.1971 10.8824 -0.0000  0.0178   0.0440   0.0460    0.1945   0.0000   442.6921       1.28117       21.6164      0.592223      -2.92932      -2.05829      0.546816      0.762037      0.835557      0.928488      0.979792      0.978534
  51  10 3064.2546    4.2626  1.2353 11.3868 -0.0083  0.0183   0.0502   0.0462    0.1666   0.0000   440.8076       1.12055       21.7082     -0.534900      -2.02185     -0.552641      0.543270      0.760696      0.818064      0.917300      0.963066      0.952935
  51  11 3244.5839    3.8956  1.6702 11.6178 -0.0001  0.0216   0.0413   0.0573    0.0897   0.0000   440.7278       1.03747       21.6873     -0.861115      0.421166      0.758373      0.682916      0.928501       1.02840       1.13159       1.18249       1.22202
  51  12 3423.0597    3.1204  3.0229 11.3702 -0.0003  0.0300   0.0250   0.0825    0.0484   0.0000   441.2414      -1.35685       18.2267      -1.00829       3.29665     -0.746057      0.902223       1.19857       1.40432       1.47460       1.62189       1.62573
  51  13 3599.9176    2.4303  4.7635 10.9261  0.0003  0.0421   0.0166   0.1122    0.0378   0.0000   442.8115      -2.67850       17.6421      -3.52851      -2.47079      -1.80100       1.26454       1.69806       1.97288       2.10805       2.22663       2.27850
  51  14 3775.0890    1.9154  6.8434 10.6093  0.0006  0.0585   0.0118   0.1596    0.0343   0.0000   445.2491       2.22860       25.8726      -8.08279      -2.56858      -7.96863       1.71667       2.38789       2.65845       2.89497       3.04055       3.11026
  51  15 3948.3212    1.5178  9.7829 10.3250  0.0006  0.0866   0.0081   0.2228    0.0314   0.0000   436.3101       3.32698       21.3434       8.99694      0.527799      -7.73955       2.56817       3.49344       4.05128       4.32361       4.54111       4.66471
  52   3 1685.6832    0.2957  0.3546  8.7434  0.0000  0.0113   0.0071   0.0273    0.0293   0.0000   442.1101     -0.667579       21.7051      0.438222      -3.77989      0.131302      0.363565      0.450358      0.498316      0.545314      0.598314      0.596890
  52   4 1909.5387    0.5283  0.6170  8.9351  0.0000  0.0146   0.0093   0.0344    0.0467   0.0000   442.1063      -1.07545       21.5190      -1.21830      -4.67517      0.606932      0.407434      0.591052      0.629666      0.691509      0.739165      0.750833
  52   5 2123.4787    0.8669  0.9907  9.0042  0.0000  0.0169   0.0120   0.0455    0.0882   0.0000   442.0645      -1.46584       19.9270      0.790290      -1.72545      -1.31410      0.491293      0.658688      0.744050      0.836370      0.846504      0.885957
  52   6 2326.9999    1.2936  1.3188  9.5475  0.0000  0.0198   0.0157   0.0514    0.0925   0.0000   441.3322       1.05965       21.3534      -1.51285      -2.79229      -2.25253      0.592041      0.803744      0.879128      0.982291       1.01616       1.01307
  52   7 2520.9047    1.9238  1.3876 10.0308  0.0000  0.0196   0.0220   0.0510    0.1065   0.0000   442.1851       1.64738       20.7210     -0.445595     -0.846662       1.16231      0.591342      0.794675      0.882794      0.956351       1.03360       1.05760
  52   8 2711.0483    2.7386  1.2806 10.3708  0.0001  0.0182   0.0323   0.0480    0.1721   0.0000   442.2915     -0.941988       22.8291      0.493974      -3.16021      -1.87209      0.555992      0.766951      0.820111      0.919152      0.929395      0.968467
  52   9 2898.7242    3.6701  1.2321 10.8530 -0.0002  0.0176   0.0437   0.0475    0.2024   0.0000   442.1505     -0.687916       21.7963     0.0460176      -2.43759      -1.00742      0.519905      0.709829      0.800221      0.878839      0.929789      0.919429
  52  10 3082.8426    4.2555  1.2640 11.5589 -0.0001  0.0185   0.0504   0.0474    0.1461   0.0000   441.7940      0.736926       19.8154     -0.158215      -1.57818      -1.60994      0.547169      0.772682      0.854987      0.930817       1.01545      0.985599
  52  11 3263.8869    3.9361  1.6607 11.7465 -0.0001  0.0210   0.0415   0.0565    0.0802   0.0000   440.9201     -0.350072       20.5085      -1.43368      -1.33520     -0.465749      0.644336      0.862336      0.959181       1.02887       1.10909       1.12619
  52  12 3443.0937    3.0268  3.1498 11.2172 -0.0000  0.0307   0.0232   0.0819    0.0504   0.0000   440.6409     -0.106721       17.5912      -1.79755     -0.548775      -1.24017      0.908083       1.22157       1.39374       1.50072       1.55687       1.57373
  52  13 3620.7190    2.3465  4.9758 10.9141  0.0000  0.0436   0.0156   0.1161    0.0368   0.0000   441.2035      -1.79442       22.2449      -5.18891      -2.15928      -3.11130       1.26785       1.75034       2.01410       2.14193       2.26580       2.32113
  52  14 3796.8024    1.8727  7.9100 10.5912  0.0018  0.0677   0.0104   0.1791    0.0331   0.0000   443.9742     -0.357282       23.3534      -1.16012      -7.02648      -1.32376       1.94410       2.71821       3.03437       3.31944       3.42653       3.49764
  52  15 3970.6505    1.4932 10.8380 10.2848  0.0002  0.0932   0.0074   0.2427    0.0297   0.0000   438.4515     -0.633758       30.2861     0.0336956      -12.8735      -14.0295       2.69700       3.73849       4.18873       4.63320       4.71615       4.88135
  53   2 1443.4885    0.1490  0.1754  8.5490  0.0000  0.0112   0.0056   0.0220    0.0208   0.0000   442.2404     -0.494216       21.2229      0.681314      -3.69475     0.0664273      0.461167      0.660446      0.723202      0.738255      0.766170      0.690958
  53   3 1697.4597    0.3103  0.3510  8.7086  0.0000  0.0114   0.0073   0.0251    0.0294   0.0000   442.0550     -0.809851       21.9543      0.160475      -4.45450     -0.720408      0.326514      0.437842      0.473636      0.551215      0.542895      0.565430
  53   4 1922.4573    0.5403  0.6615  8.9038  0.0000  0.0144   0.0092   0.0358    0.0474   0.0000   441.2920     -0.731583       21.3553      -1.37685      -3.53580      -1.04232      0.418099      0.584130      0.646270      0.721518      0.755824      0.762738
  53   5 2137.6659    0.8728  1.0173  9.0046 -0.0000  0.0174   0.0120   0.0447    0.0883   0.0000   441.6974     -0.725658       22.4108      0.348182      -1.78957      0.322060      0.511020      0.714517      0.778578      0.870480      0.925127      0.903994
  53   6 2341.9435    1.4080  1.3770  9.1619 -0.0000  0.0197   0.0162   0.0498    0.1319   0.0000   441.7755      0.245831       21.7975      -1.25095      -3.12857      0.799297      0.581198      0.763552      0.862595      0.951397      0.990754      0.970109
  53   7 2536.6700    1.9870  1.4098 10.0342 -0.0000  0.0202   0.0228   0.0502    0.1168   0.0000   441.3160      0.505733       23.0006       1.26774      -4.55176       2.04432      0.600398      0.847746      0.919774       1.04648       1.08703       1.09916
  53   8 2727.8496    2.8622  1.3480 10.3727  0.0000  0.0189   0.0326   0.0475    0.1628   0.0000   442.3597     -0.621382       21.9151      0.356034      -4.65823     -0.975925      0.562851      0.769457      0.841583      0.913014      0.970749       1.01558
  53   9 2916.4328    3.6954  1.2351 11.2398  0.0000  0.0185   0.0445   0.0466    0.1529   0.0000   442.1892     -0.702201       21.5007      0.567425      -3.21106      -2.58366      0.526543      0.729965      0.789962      0.890314      0.937200      0.936960
  53  10 3101.2223    4.3000  1.3525 11.2171  0.0000  0.0184   0.0484   0.0481    0.1674   0.0000   441.8928      0.614983       20.4710      0.178859      -4.30559      -1.54665      0.564578      0.776064      0.844702      0.931448      0.996013       1.01919
  53  11 3283.0871    3.8411  1.8653 11.5489  0.0000  0.0224   0.0378   0.0599    0.0801   0.0000   442.2920     -0.208745       17.9002     -0.724205      -1.20649      -1.85191      0.658818      0.896892      0.999683       1.11757       1.19315       1.17355
  53  12 3463.0647    2.9923  3.2827 11.1979  0.0000  0.0313   0.0228   0.0837    0.0487   0.0000   441.2992     -0.319307       21.3794     -0.419854     -0.620649      -2.38678      0.922295       1.24015       1.41510       1.52890       1.62492       1.62490
  53  13 3641.5534    2.2946  5.3253 10.7793  0.0011  0.0453   0.0146   0.1236    0.0369   0.0000   441.1740       1.25078       19.0924       1.01385      -5.49997      -4.67734       1.26619       1.79817       1.97084       2.20158       2.30577       2.34318
  53  14 3818.1186    1.8157  7.8131 10.4617 -0.0026  0.0663   0.0099   0.1777    0.0344   0.0000   442.8113      -2.14982       25.4001      -3.23437      -12.2043      -2.89441       1.90722       2.62391       2.99106       3.24457       3.43178       3.50171
  54   2 1454.3890    0.1518  0.1883  8.5458  0.0000  0.0085   0.0054   0.0226    0.0206   0.0000   441.7328     -0.923200       22.5531     0.0104105      -3.62275      0.195053      0.254176      0.357571      0.406399      0.415063      0.469380      0.427009
  54   3 1709.1023    0.3253  0.4029  8.7250  0.0000  0.0121   0.0071   0.0276    0.0303   0.0000   441.4970     -0.998066       21.8460     -0.144013      -3.85955      0.337536      0.329099      0.441859      0.550167      0.559949      0.616210      0.605957
  54   4 1935.3165    0.5643  0.7501  8.8848  0.0000  0.0149   0.0091   0.0398    0.0517   0.0000   442.2265     -0.384322       22.2038     -0.405160      -4.25796      0.849254      0.436688      0.603217      0.692151      0.727828      0.766944      0.821036
  54   5 2151.7597    0.9272  0.9889  9.1114  0.0000  0.0167   0.0126   0.0439    0.0885   0.0000   442.5582     -0.279600       20.9113      0.220880      -1.87019      -1.04985      0.472585      0.654343      0.731623      0.814396      0.833287      0.861157
  54   6 2356.6953    1.4510  1.3235  9.2432  0.0000  0.0187   0.0166   0.0485    0.1262   0.0000   441.7760      0.958337       20.3928       1.50646      -2.38702     -0.306432      0.535037      0.738812      0.807606      0.880447      0.944499      0.935386
  54   7 2552.3158    2.0726  1.4058 10.0547  0.0000  0.0192   0.0229   0.0507    0.1103   0.0000   441.3825     -0.941589       20.9169       1.98681      -1.72048     -0.638852      0.556188      0.778854      0.868337      0.949607       1.01510       1.01762
  54   8 2744.5838    2.9470  1.2760 10.5058  0.0000  0.0182   0.0338   0.0461    0.1658   0.0000   441.6026     -0.267024       21.5715     -0.266181      -2.92023      -1.60091      0.514591      0.710743      0.757185      0.880910      0.929083      0.948001
  54   9 2933.9425    3.8111  1.2689 11.2121  0.0000  0.0175   0.0442   0.0474    0.1485   0.0000   440.9593     -0.656885       20.8608      0.901432      -2.06739     -0.734844      0.533080      0.721878      0.809979      0.883246      0.931672      0.963838
  54  10 3119.4913    4.3113  1.3351 11.3659  0.0000  0.0178   0.0480   0.0482    0.1480   0.0000   442.1922       1.16903       21.6054     -0.445509      -2.66121      -1.66830      0.530258      0.723321      0.785482      0.874240      0.948345      0.974426
  54  11 3302.0672    3.7712  1.8844 11.5585 -0.0001  0.0223   0.0360   0.0593    0.0748   0.0000   442.2302      -2.78076       19.2834     -0.798881     -0.692239     -0.331303      0.647921      0.888779      0.995319       1.07582       1.14286       1.18619
  54  12 3482.8283    2.8775  3.4847 11.2622  0.0000  0.0326   0.0213   0.0870    0.0432   0.0000   440.8718     -0.891493       18.5134      0.391629      -2.55310     -0.707658      0.944033       1.27483       1.41787       1.58841       1.63922       1.74422
  54  13 3662.0555    2.2543  5.8647 10.6962 -0.0010  0.0484   0.0135   0.1304    0.0381   0.0000   443.2877       2.49369       17.5272    -0.0411876      -7.53710      -4.56267       1.34561       1.87277       2.09790       2.30715       2.38195       2.43437
  54  14 3839.4806    1.8366  9.1353 10.3694  0.0037  0.0743   0.0086   0.1932    0.0332   0.0000   441.3555      -4.99084       23.0106      -1.14091      -12.3434       6.38167       2.08911       2.83875       3.28621       3.47731       3.76551       3.81311
  55   2 1465.1595    0.1546  0.1428  8.6066  0.0000  0.0075   0.0059   0.0176    0.0201   0.0000   442.2559     -0.704125       22.0191     0.0937693      -3.39452     -0.529660      0.243906      0.318881      0.366058      0.398739      0.420148      0.427596
  55   3 1720.6124    0.3266  0.4166  8.7508  0.0000  0.0123   0.0071   0.0300    0.0301   0.0000   442.2405      0.136838       22.2910       1.10947      -4.59261     -0.288390      0.349165      0.437132      0.560375      0.562541      0.622308      0.656376
  55   4 1948.0227    0.5888  0.7195  8.9132 -0.0000  0.0150   0.0094   0.0361    0.0528   0.0000   441.3578      -1.03865       22.5953     -0.450622      -2.59407     -0.396759      0.414596      0.559476      0.626274      0.668655      0.703207      0.751005
  55   5 2165.6222    0.9670  1.1398  9.1318  0.0002  0.0181   0.0126   0.0487    0.0959   0.0000   442.0192      0.127934       22.4643      0.243228      -4.76116     -0.905482      0.508580      0.705083      0.759294      0.826501      0.919301      0.926670
  55   6 2371.3173    1.4215  1.3765  9.5167 -0.0074  0.0197   0.0163   0.0502    0.1034   0.0000   442.3241      0.854424       20.4816     -0.730257      -3.25736     -0.966197      0.564089      0.756433      0.849538      0.944983      0.988883       1.04650
  55   7 2567.8479    2.1603  1.3897  9.9784  0.0000  0.0191   0.0235   0.0494    0.1233   0.0000   441.8251     -0.295508       21.5810      0.406351      -1.94667     -0.367831      0.514048      0.744652      0.790506      0.891487      0.947874      0.930651
  55   8 2761.1653    3.0265  1.2723 10.3829  0.0000  0.0175   0.0345   0.0468    0.1898   0.0000   442.1903      0.202453       21.5302     -0.755340      -3.68452      -2.47635      0.500461      0.697306      0.741660      0.821531      0.903671      0.919057
  55   9 2951.2878    3.8885  1.1562 11.5324  0.0000  0.0168   0.0477   0.0458    0.1445   0.0000   442.5228      0.565527       21.9983      -1.97601      -2.75761     -0.290023      0.501147      0.670682      0.746845      0.825931      0.878068      0.899472
  55  10 3137.5975    4.2424  1.4341 11.4190 -0.0000  0.0189   0.0457   0.0493    0.1326   0.0000   441.2991      0.727721       21.7891     -0.255300      -2.71762     -0.633270      0.541003      0.745311      0.827665      0.914460      0.983807      0.975511
  55  11 3320.9164    3.7151  1.9945 11.4950  0.0000  0.0225   0.0343   0.0614    0.0735   0.0000   442.5064      0.355452       19.6794      0.550140     -0.843912      -2.10433      0.621874      0.856703      0.961776       1.04401       1.08436       1.10464
  55  12 3502.4473    2.8365  3.6327 11.1377  0.0000  0.0338   0.0202   0.0882    0.0437   0.0000   441.4321      0.514399       19.1309       1.67002      -1.71627      -2.98110      0.909876       1.28957       1.39672       1.54850       1.63508       1.66202
  55  13 3682.3044    2.1354  5.7863 10.6957 -0.0035  0.0496   0.0130   0.1314    0.0385   0.0000   441.6345       3.06244       17.7852       3.00601      -1.49745      -1.65314       1.35744       1.90735       2.10473       2.32173       2.41119       2.48332
  55  14 3860.4160    1.6526  8.0537 10.4219 -0.0039  0.0719   0.0087   0.1880    0.0353   0.0000   443.0910     -0.324751       20.4397       2.67127      -1.13021      -1.48695       1.96818       2.79031       3.12889       3.33140       3.56780       3.60802
  56   1 1165.8979    0.0593  0.0817  8.6237  0.0000  0.0231   0.0061   0.0243    0.0177   0.0000   440.7359      -1.24193       21.2092      0.726924      -2.92282      0.665048      0.691413      0.583820       1.01721       1.23943       1.26761       1.22989
  56   2 1475.8017    0.1612  0.1840  8.5590  0.0000  0.0087   0.0056   0.0198    0.0208   0.0000   441.6905     -0.983766       22.0485     -0.459028      -3.48303      0.100579      0.270674      0.330565      0.397795      0.442019      0.469120      0.470940
  56   3 1731.9441    0.3463  0.4376  8.6582  0.0000  0.0114   0.0071   0.0292    0.0323   0.0000   442.1262     -0.587555       21.7019      0.230537      -3.34597     0.0991134      0.325888      0.420609      0.497557      0.536239      0.552593      0.593607
  56   4 1960.6321    0.6009  0.7749  8.8600  0.0000  0.0152   0.0093   0.0394    0.0553   0.0000   442.0852     0.0748094       22.6717      0.910992      -3.71268     -0.150723      0.411869      0.577398      0.650653      0.693349      0.766890      0.748704
  56   5 2179.3679    0.9710  1.1499  9.0423  0.0000  0.0184   0.0124   0.0479    0.1010   0.0000   442.1454     0.0665593       21.9909      -1.30673      -3.71460       2.18403      0.488649      0.702614      0.762257      0.837828      0.899744      0.927584
  56   6 2385.7393    1.5311  1.4272  9.4663  0.0001  0.0196   0.0170   0.0516    0.1099   0.0000   442.0655     -0.128203       20.6057      0.618842      -2.61623      0.122684      0.554425      0.782099      0.840931      0.953386      0.969764       1.00984
  56   7 2583.2118    2.2385  1.4536  9.9793  0.0000  0.0191   0.0237   0.0499    0.1187   0.0000   441.7586      0.673064       21.2836       1.11837      -3.12821     -0.424932      0.521439      0.728242      0.783131      0.903180      0.940378      0.964321
  56   8 2777.5419    3.0782  1.3124 10.4240  0.0000  0.0176   0.0343   0.0468    0.1814   0.0000   442.1041       1.00559       21.8583       1.38336      -2.33762      -1.55765      0.495459      0.673953      0.742171      0.816676      0.886435      0.884883
  56   9 2968.5745    4.0267  1.2210 11.2681  0.0000  0.0170   0.0465   0.0450    0.1592   0.0000   442.4254      -1.01932       21.2623      -1.40602      -4.39927     -0.673398      0.495110      0.655638      0.739404      0.823950      0.824964      0.867436
  56  10 3155.5519    4.2741  1.4639 11.4668  0.0001  0.0186   0.0455   0.0511    0.1180   0.0000   441.4718     -0.352525       20.1828       1.42082      -3.11324     -0.990487      0.522266      0.710668      0.800155      0.871142      0.925494      0.944894
  56  11 3339.6538    3.5755  2.2048 11.5220  0.0000  0.0241   0.0315   0.0648    0.0648   0.0000   442.6776       2.10295       17.6688     -0.348233      -1.23149      0.132381      0.660748      0.918262       1.02733       1.12629       1.19926       1.22640
  56  12 3521.9694    2.7396  3.8194 11.1049  0.0002  0.0348   0.0191   0.0905    0.0414   0.0000   443.2808       2.05197       20.2112   -0.00537216      -1.97702     -0.256971      0.935263       1.30442       1.45149       1.60233       1.67194       1.73739
  56  13 3702.5598    2.2587  7.0665 10.4606  0.0101  0.0555   0.0096   0.1441    0.0274   0.0000   439.9067       1.86686       26.2977       1.56173      -3.19946       3.48275       1.53295       2.10378       2.39685       2.61942       2.76844       2.83628
  57   1 1174.7500    0.0691  0.1013  8.6005  0.0000  0.0179   0.0053   0.0247    0.0177   0.0000   440.5410     -0.860445       20.8765      0.739637      -3.62184     -0.860760      0.627899      0.889942      0.970481       1.01818       1.02088      0.989108
  57   2 1486.3142    0.1614  0.1793  8.5744  0.0000  0.0080   0.0055   0.0193    0.0202   0.0000   441.3763      0.185729       21.6894    -0.0970253      -3.85890     -0.314202      0.242002      0.310702      0.381113      0.393277      0.411381      0.481909
  57   3 1743.1905    0.3505  0.4467  8.6514  0.0000  0.0117   0.0071   0.0286    0.0322   0.0000   442.2867     -0.251754       21.6332      0.328980      -2.70925     -0.709051      0.337920      0.423599      0.472037      0.520246      0.544241      0.596203
  57   4 1973.1245    0.6365  0.8291  8.8357  0.0000  0.0163   0.0093   0.0386    0.0597   0.0000   442.1331     -0.217031       21.7494      0.301956      -2.29809    -0.0357318      0.412167      0.593773      0.656048      0.711943      0.784909      0.756778
  57   5 2193.0035    1.0099  1.1979  8.9295 -0.0000  0.0181   0.0122   0.0481    0.1013   0.0000   442.3290      -1.48148       21.2624      0.374155      -1.37709     -0.125296      0.493363      0.676582      0.752278      0.846480      0.895525      0.942711
  57   6 2400.0847    1.5480  1.4551  9.4949 -0.0000  0.0196   0.0164   0.0508    0.0976   0.0000   441.8914      0.979690       20.8552      -1.73132      -3.13577    -0.0357596      0.526848      0.728602      0.821972      0.907743      0.939957      0.971421
  57   7 2598.4965    2.2569  1.4512 10.1163  0.0049  0.0188   0.0243   0.0508    0.1190   0.0000   441.3676     -0.504031       21.1734      -1.09413      -2.97853      0.411432      0.510716      0.687056      0.770444      0.843255      0.895644      0.890131
  57   8 2793.8749    3.1330  1.2862 10.8175 -0.0001  0.0181   0.0351   0.0455    0.1343   0.0000   440.8053       1.63146       21.3189     -0.697183      -1.55146     -0.429931      0.478818      0.687309      0.749202      0.839983      0.891324      0.880610
  57   9 2985.7390    4.0925  1.2057 11.2263  0.0000  0.0171   0.0473   0.0446    0.1766   0.0000   442.2322      0.286648       22.0623      0.262559      -3.33556      -1.52832      0.461983      0.624150      0.703328      0.761252      0.795275      0.820878
  57  10 3173.3804    4.2428  1.4324 11.4565  0.0000  0.0182   0.0454   0.0501    0.1265   0.0000   441.5580      0.685335       20.3298     -0.472257      -4.07031      -1.19039      0.503633      0.678301      0.746024      0.834096      0.886196      0.907763
  57  11 3358.3115    3.5074  2.3164 11.4733  0.0000  0.0244   0.0301   0.0663    0.0635   0.0000   442.7140       1.85646       19.9910     -0.785726      -2.57930      -1.08143      0.662842      0.928930       1.02497       1.11496       1.19100       1.21983
  57  12 3541.3251    2.6958  4.1897 10.9393 -0.0000  0.0358   0.0175   0.0973    0.0416   0.0000   444.5773      -1.95430       19.1713      -1.08650      -2.78792    -0.0493779      0.940144       1.31829       1.46897       1.61313       1.69142       1.78543
  57  13 3722.7083    2.0174  6.5318 10.7040 -0.0040  0.0559   0.0117   0.1479    0.0356   0.0000   440.9373      0.194383       24.4670     -0.884420      -6.49866      -2.51077       1.45794       2.04414       2.32110       2.50472       2.59549       2.67194
  58   2 1496.6929    0.1796  0.1939  8.5635  0.0000  0.0084   0.0057   0.0193    0.0210   0.0000   441.4960     -0.296820       22.0113     0.0259973      -3.27755     -0.676238      0.221209      0.305466      0.338027      0.361949      0.431526      0.394673
  58   3 1754.2970    0.3722  0.4582  8.7350  0.0000  0.0118   0.0074   0.0286    0.0334   0.0000   442.1146     -0.615373       22.0585      0.338674      -4.30573      0.292307      0.323072      0.440414      0.515645      0.546933      0.572440      0.606463
  58   4 1985.5168    0.6545  0.7959  8.8203  0.0000  0.0149   0.0095   0.0370    0.0607   0.0000   442.7280     -0.784058       21.2851      -1.24449      -3.26385      -1.29471      0.391318      0.516844      0.614220      0.655863      0.731875      0.731464
  58   5 2206.4567    1.0837  1.1344  8.9185  0.0000  0.0171   0.0134   0.0447    0.1281   0.0000   441.7456      0.370447       21.0217      0.307612      -4.22579    -0.0912392      0.462003      0.637347      0.700018      0.768436      0.825837      0.826720
  58   6 2414.2706    1.5927  1.4368  9.5878  0.0000  0.0192   0.0173   0.0515    0.1065   0.0000   442.4109     -0.662656       21.2570     -0.942564      -3.64495      0.533511      0.509700      0.688013      0.786247      0.834785      0.881549      0.899892
  58   7 2613.6847    2.3256  1.3927 10.2571  0.0004  0.0189   0.0250   0.0487    0.1137   0.0000   441.3846      0.528668       22.3769      -2.08599      -2.98254    -0.0869991      0.481002      0.699994      0.742520      0.855581      0.878347      0.913960
  58   8 2810.0606    3.3000  1.2294 10.9347  0.0002  0.0168   0.0382   0.0463    0.1499   0.0000   441.8463    -0.0598455       22.7099      0.957714      -3.10178      -2.44126      0.445955      0.627745      0.667831      0.765186      0.797306      0.807680
  58   9 3002.6506    4.0046  1.3329 11.1574  0.0000  0.0175   0.0434   0.0472    0.1461   0.0000   442.4382     -0.264343       21.2585     -0.874004      -3.44326      -1.96927      0.452445      0.636684      0.700877      0.772034      0.831821      0.829518
  58  10 3191.0799    4.2079  1.6226 11.4039  0.0001  0.0195   0.0414   0.0523    0.1048   0.0000   442.1277     -0.729671       20.1785      0.576941      -1.69630      0.588340      0.514340      0.722641      0.787572      0.870519      0.947010      0.965871
  58  11 3376.7550    3.3388  2.5486 11.4003  0.0000  0.0257   0.0269   0.0685    0.0569   0.0000   444.0594      -1.01715       20.2315     -0.219805     0.0459835     0.0611162      0.679420      0.929677       1.04580       1.15583       1.22011       1.26608
  58  12 3560.4958    2.6230  4.5119 10.8650  0.0000  0.0378   0.0165   0.1009    0.0415   0.0000   441.8681     -0.802683       20.8856      -2.42338     -0.511280     -0.861728      0.981565       1.37583       1.51469       1.69201       1.74900       1.81068
  58  13 3742.6578    2.0389  7.0911 10.7333  0.0038  0.0590   0.0112   0.1558    0.0336   0.0000   444.3335      0.225434       20.7479       4.42745      -4.73363      -2.54807       1.52022       2.13186       2.35371       2.61999       2.70253       2.78663
  59   1 1192.2545    0.0795  0.1311  8.5147  0.0000  0.0124   0.0050   0.0344    0.0179   0.0000   440.6034      0.274689       22.4215      0.217400      -2.88998      0.869397      0.324840      0.431541      0.551461      0.584325      0.646082      0.628480
  59   2 1506.9504    0.1753  0.2195  8.5622  0.0000  0.0086   0.0055   0.0235    0.0207   0.0000   441.8330    -0.0270183       21.6578      0.384834      -3.54837      0.688388      0.264748      0.328974      0.408347      0.441537      0.466082      0.452085
  59   3 1765.2784    0.3940  0.4480  8.6684  0.0000  0.0110   0.0075   0.0268    0.0332   0.0000   442.5869      -1.18581       21.5121      0.483918      -3.16920      0.665453      0.306460      0.395679      0.458185      0.482407      0.504572      0.566244
  59   4 1997.8241    0.6842  0.8517  8.7939  0.0000  0.0153   0.0096   0.0389    0.0623   0.0000   442.5249     0.0456913       21.1073     -0.985316      -4.03678      -1.43264      0.403385      0.535316      0.633393      0.698664      0.737137      0.759271
  59   5 2219.7915    1.1136  1.2543  8.6094 -0.0000  0.0172   0.0126   0.0473    0.1325   0.0000   441.9382     -0.372344       22.9230      0.275945      -2.80147     0.0765865      0.462529      0.626024      0.705724      0.763980      0.795619      0.831152
  59   6 2428.3192    1.6655  1.4428  9.4313 -0.0063  0.0185   0.0174   0.0503    0.1169   0.0000   441.2932     -0.307343       20.9813      0.223063      -1.48830      0.695919      0.506287      0.682701      0.767518      0.847661      0.897039      0.926634
  59   7 2628.7533    2.3604  1.5028 10.2060  0.0000  0.0193   0.0245   0.0521    0.1123   0.0000   442.4803     -0.376464       20.1732      0.764699      -2.63504     -0.829848      0.494604      0.712222      0.752821      0.856141      0.915211      0.936520
  59   8 2826.1359    3.3093  1.3151 10.5129  0.0000  0.0173   0.0359   0.0461    0.1760   0.0000   441.8304       1.08959       23.0022      0.911423      -1.87022     0.0316023      0.461890      0.645881      0.701330      0.785536      0.830035      0.858446
  59   9 3019.4578    4.2010  1.2604 11.0821  0.0000  0.0167   0.0467   0.0443    0.1838   0.0000   441.8183      0.450747       20.1592      0.842783      -2.72179      0.414118      0.456528      0.620585      0.685484      0.757090      0.834128      0.855497
  59  10 3208.6364    4.1538  1.5433 11.5225  0.0000  0.0190   0.0424   0.0514    0.1050   0.0000   442.0899      0.559085       20.5906     -0.873544      -1.57748      0.599306      0.514443      0.690015      0.768172      0.857695      0.894429      0.907649
  59  11 3395.0366    3.2879  2.7513 11.2787  0.0000  0.0265   0.0253   0.0712    0.0553   0.0000   443.7438       1.48674       18.3781      -1.75834      -1.55370      -2.23851      0.695424      0.924835       1.05763       1.15149       1.21690       1.25033
  59  12 3579.6623    2.4689  4.5354 11.0214  0.0000  0.0393   0.0160   0.1052    0.0361   0.0000   440.2951      0.148708       21.6688      -1.59830      -3.67438       3.50869       1.00364       1.40821       1.59375       1.73851       1.85802       1.90159
  59  13 3762.3065    1.9229  6.9202 10.6926 -0.0029  0.0602   0.0108   0.1582    0.0341   0.0000   442.5703     -0.655698       21.9815     -0.198641      -7.06522     -0.527945       1.51095       2.15639       2.38224       2.62755       2.71713       2.85230
  60   1 1200.8508    0.0577  0.0522  8.5631  0.0000  0.0119   0.0055   0.0162    0.0168   0.0000   440.7672     0.0713268       22.0085       1.05359      -4.99679     -0.536810      0.427412      0.552023      0.586123      0.778171      0.901431      0.906362
  60   2 1517.0889    0.1831  0.2143  8.5892  0.0000  0.0092   0.0055   0.0206    0.0208   0.0000   441.5971     -0.386729       22.6102     0.0299370      -3.51141     -0.503480      0.227418      0.311634      0.368042      0.404412      0.439599      0.443527
  60   3 1776.1119    0.3945  0.4878  8.7136  0.0000  0.0123   0.0073   0.0283    0.0340   0.0000   441.7415     -0.423288       20.8360      0.550249      -3.94801    -0.0263856      0.305780      0.430475      0.484717      0.544305      0.580304      0.600848
  60   4 2010.0373    0.6772  0.8574  8.9652  0.0000  0.0160   0.0097   0.0395    0.0595   0.0000   442.6793     -0.428226       21.3847     -0.138388      -3.97177      0.242848      0.403708      0.548715      0.612962      0.691931      0.757447      0.760830
  60   5 2233.0456    1.1128  1.1589  9.2823  0.0000  0.0171   0.0137   0.0479    0.0989   0.0000   442.1022     -0.663823       22.4317       1.19788      -3.50378     0.0670502      0.445215      0.605875      0.694340      0.767982      0.848046      0.839058
  60   6 2442.2330    1.6764  1.3834  9.8026 -0.0001  0.0182   0.0182   0.0495    0.0935   0.0000   441.9021     -0.381479       22.9507    0.00919326      -3.45025       1.04768      0.484498      0.651111      0.731932      0.804941      0.872668      0.918449
  60   7 2643.7523    2.4938  1.4108 10.0785  0.0000  0.0184   0.0258   0.0470    0.1390   0.0000   441.1445    -0.0988651       21.3214    0.00964227      -2.13759     -0.767124      0.466368      0.670631      0.707450      0.786577      0.827008      0.855922
  60   8 2842.0702    3.3900  1.2565 10.9491  0.0044  0.0166   0.0384   0.0460    0.1461   0.0000   442.0391     -0.470088       20.6481     -0.357707      -3.37451     -0.797999      0.440528      0.595362      0.675245      0.761574      0.817286      0.812739
  60   9 3036.2071    4.1744  1.2348 11.4094  0.0000  0.0170   0.0469   0.0446    0.1500   0.0000   441.8867     -0.754361       23.7499       1.04794      -1.89180      -1.61859      0.427539      0.601002      0.658510      0.739549      0.761232      0.797940
  60  10 3226.1007    4.0459  1.7002 11.6365  0.0000  0.0202   0.0391   0.0539    0.0785   0.0000   442.1528    -0.0166655       21.2084     0.0329801      -1.42740     -0.581887      0.514740      0.717273      0.772331      0.873922      0.934352      0.948434
  60  11 3413.2561    3.2397  2.8990 11.3558  0.0000  0.0270   0.0240   0.0736    0.0476   0.0000   441.9612     -0.107298       18.9354     -0.571054      0.262614     -0.733276      0.701727      0.953761       1.07112       1.17012       1.23110       1.28454
  60  12 3598.4935    2.4758  4.9460 10.9337  0.0002  0.0411   0.0152   0.1095    0.0364   0.0000   441.5038     0.0946049       23.9554       1.68116      -2.17593      -3.88356       1.03401       1.43427       1.61370       1.75694       1.82679       1.90557
  60  13 3781.7786    2.0082  8.3294 10.4916  0.0043  0.0658   0.0086   0.1717    0.0307   0.0000   442.7118      -1.45739       23.5312     -0.275040      -9.38041      -2.61903       1.66336       2.28422       2.59905       2.84253       3.00757       3.10700
  61   1 1209.3874    0.0728  0.0590  8.5279  0.0000  0.0104   0.0051   0.0121    0.0168   0.0000   440.5934     -0.843367       20.8748     -0.426136      -3.17403      0.322587      0.284958      0.390876      0.472909      0.440085      0.430150      0.448365
  61   2 1527.1179    0.1977  0.2158  8.5681  0.0001  0.0081   0.0057   0.0203    0.0211   0.0000   441.7938     -0.717567       22.2024      0.550156      -3.81399     -0.460941      0.211135      0.289450      0.322253      0.350248      0.365227      0.361298
  61   3 1786.8629    0.4202  0.4680  8.7151  0.0000  0.0114   0.0077   0.0271    0.0342   0.0000   441.6169    0.00703841       22.4309      0.401198      -3.57029      0.414183      0.281554      0.372200      0.427769      0.492559      0.498242      0.512347
  61   4 2022.1198    0.7020  1.0168  8.7681 -0.0000  0.0175   0.0094   0.0436    0.0734   0.0000   442.1120      0.118712       22.0177     -0.987369      -3.27981     -0.198766      0.416576      0.588853      0.652163      0.733670      0.762436      0.772702
  61   5 2246.0536    1.1444  1.2589  9.0222  0.0000  0.0177   0.0132   0.0463    0.1090   0.0000   442.0522      0.451574       21.1521     -0.709790      -3.53412       1.04117      0.469804      0.623099      0.695695      0.770009      0.841554      0.864903
  61   6 2456.0114    1.7785  1.4316  9.5134 -0.0001  0.0184   0.0184   0.0484    0.1238   0.0000   441.9764     -0.183838       22.1195    -0.0329962      -3.65204      0.149544      0.473467      0.660843      0.719398      0.797511      0.844945      0.871254
  61   7 2658.5786    2.4863  1.3805 10.4904  0.0000  0.0182   0.0271   0.0483    0.1165   0.0000   441.4604       1.10541       20.3880     -0.550441      -2.16291      0.224057      0.470198      0.642536      0.701371      0.791236      0.854886      0.856282
  61   8 2857.9081    3.4471  1.3405 10.7437  0.0000  0.0170   0.0367   0.0464    0.1522   0.0000   442.1149     -0.109061       21.4131     -0.117802      -2.69414      -1.19877      0.437867      0.594270      0.653799      0.727420      0.772465      0.778903
  61   9 3052.7631    4.3020  1.3531 11.0823 -0.0000  0.0174   0.0452   0.0450    0.1743   0.0000   442.6028      -1.01493       21.2338      -1.09171      -1.26529     -0.369245      0.444182      0.622855      0.672148      0.746086      0.800688      0.827146
  61  10 3243.3964    4.0739  1.6655 11.4535  0.0000  0.0193   0.0386   0.0524    0.0906   0.0000   442.3646      0.826203       21.1651      0.701421      -3.05263     -0.136767      0.492383      0.680920      0.751928      0.833668      0.892650      0.914575
  61  11 3431.3939    3.1111  3.0044 11.3346 -0.0000  0.0282   0.0231   0.0763    0.0474   0.0000   442.0510     -0.441230       18.4688      0.577576      -1.50406     -0.333475      0.703439      0.995402       1.07361       1.22063       1.27331       1.32574
  61  12 3617.4656    2.3974  5.0371 10.9057  0.0000  0.0416   0.0148   0.1128    0.0377   0.0000   441.6528       1.63464       22.0224      0.392481      -2.02525       1.41347       1.04238       1.46020       1.62776       1.79282       1.90409       1.94196
  61  13 3801.5142    1.8776  8.1524 10.4660 -0.0025  0.0675   0.0089   0.1758    0.0348   0.0000   441.6390      -3.49062       20.7812       5.20476      -5.15878      0.189695       1.64745       2.29373       2.58282       2.89554       2.87816       3.02147
  62   1 1217.8221    0.0724  0.0974  8.5696  0.0000  0.0130   0.0050   0.0212    0.0170   0.0000   440.8038     -0.340351       21.2015     -0.389793      -4.61508      0.278437      0.317928      0.426764      0.549530      0.476152      0.681040      0.730522
  62   2 1537.0031    0.1897  0.2767  8.5627  0.0000  0.0105   0.0053   0.0244    0.0216   0.0000   441.5955     -0.308152       22.4430      0.300105      -2.87242      0.174903      0.259542      0.345820      0.405758      0.451232      0.480069      0.520898
  62   3 1797.4932    0.4232  0.5483  8.7340 -0.0002  0.0127   0.0074   0.0298    0.0355   0.0000   441.9377     -0.531589       21.5870     -0.227987      -4.24177      0.138469      0.299870      0.424430      0.472338      0.519556      0.544518      0.544360
  62   4 2034.1029    0.7409  1.0040  8.6668  0.0000  0.0159   0.0095   0.0430    0.0788   0.0000   442.6339      0.413008       22.1367      0.119707      -4.98323      0.343206      0.400261      0.553495      0.598421      0.671302      0.723464      0.742939
  62   5 2259.0117    1.2075  1.3300  8.9419  0.0000  0.0179   0.0130   0.0467    0.1080   0.0000   442.2129     -0.768621       23.1221      0.752028      -2.08688     -0.829279      0.443697      0.615189      0.672646      0.733347      0.772961      0.787019
  62   6 2469.7244    1.8392  1.4456  9.7620 -0.0040  0.0182   0.0187   0.0491    0.1025   0.0000   442.2103      -2.24669       21.4161      0.436774      -1.02936      -1.13184      0.462875      0.643644      0.706552      0.803329      0.873433      0.898605
  62   7 2673.2927    2.6453  1.4711 10.2709 -0.0000  0.0182   0.0263   0.0483    0.1150   0.0000   441.7264     -0.660412       21.5655      0.676145      -4.85847      0.215049      0.436306      0.627939      0.683861      0.758891      0.790292      0.827547
  62   8 2873.6347    3.6307  1.3118 10.9167  0.0000  0.0170   0.0391   0.0458    0.1566   0.0000   441.7940     0.0632829       22.4722      0.799915      -2.92190     -0.807069      0.416547      0.594792      0.636150      0.724104      0.757122      0.768651
  62   9 3069.1803    4.2904  1.3665 11.2650  0.0000  0.0174   0.0452   0.0460    0.1512   0.0000   441.8030     -0.642714       20.9762     -0.964389      -3.15796     -0.994194      0.438809      0.617766      0.663385      0.738890      0.795653      0.806447
  62  10 3260.5690    4.0209  1.8292 11.3365  0.0000  0.0201   0.0359   0.0536    0.0877   0.0000   441.7537     -0.699839       20.3630      0.110801      -1.96386      0.264825      0.503651      0.691481      0.777746      0.850507      0.916898      0.929110
  62  11 3449.3845    3.0026  3.5144 11.1187  0.0000  0.0307   0.0205   0.0815    0.0467   0.0000   440.5314     -0.130534       21.0296      0.221598     -0.676483      -3.62489      0.765835       1.04190       1.18617       1.30016       1.35240       1.41479
  62  12 3636.0999    2.3700  5.5370 10.7005 -0.0005  0.0444   0.0136   0.1174    0.0410   0.0000   441.8698     -0.626215       22.3106       2.66709      -4.27385     -0.776164       1.09133       1.50522       1.71457       1.84714       1.93891       2.04102
  62  13 3820.9154    1.8518  8.6590 10.4974  0.0005  0.0702   0.0086   0.1855    0.0326   0.0000   440.8774       2.09345       22.9931       2.71809      -1.69096      -4.88180       1.68679       2.35498       2.64103       2.93325       3.01200       3.13854
  63   2 1546.7911    0.2059  0.2347  8.5442  0.0000  0.0085   0.0056   0.0198    0.0213   0.0000   441.8897     -0.501059       22.3014     -0.296828      -4.54447      0.763342      0.226146      0.288715      0.341265      0.369009      0.377174      0.380812
  63   3 1808.0292    0.4402  0.5122  8.7119  0.0000  0.0126   0.0077   0.0277    0.0366   0.0000   441.8524      -1.54000       21.3981   -0.00809696      -3.40715     -0.103179      0.284677      0.439571      0.432823      0.508442      0.541821      0.534868
  63   4 2046.0334    0.7641  0.9332  8.7865 -0.0000  0.0153   0.0101   0.0402    0.0775   0.0000   441.8861      0.442507       22.2789      -1.23968      -4.41924    -0.0187011      0.377139      0.529090      0.578918      0.638838      0.694540      0.717832
  63   5 2271.8387    1.2187  1.3222  9.0242  0.0007  0.0181   0.0133   0.0464    0.1084   0.0000   442.0049      -1.38305       22.6190     -0.967651      -3.63853    -0.0803696      0.448037      0.607159      0.666313      0.735416      0.744243      0.796525
  63   6 2483.2018    1.8482  1.5547  9.5973  0.0000  0.0187   0.0180   0.0508    0.1107   0.0000   441.4226    -0.0809790       20.3214      0.791365      -2.55700      -1.61336      0.462657      0.643982      0.705929      0.770914      0.868732      0.883651
  63   7 2687.9485    2.7049  1.3875 10.4079  0.0001  0.0173   0.0280   0.0475    0.1247   0.0000   441.9051      0.190534       22.5919     -0.386301      -2.36721     -0.974507      0.432721      0.608138      0.648069      0.757733      0.812631      0.850146
  63   8 2889.1860    3.6615  1.2705 10.7461  0.0000  0.0162   0.0393   0.0446    0.1825   0.0000   442.2778      0.209100       22.4117     -0.505754      -2.37213      -1.26975      0.418582      0.589881      0.634326      0.716141      0.764466      0.769803
  63   9 3085.5296    4.3061  1.3597 11.2825  0.0000  0.0171   0.0452   0.0462    0.1524   0.0000   441.6675      0.741815       20.8401      0.337107      -1.75607    -0.0307713      0.426412      0.599959      0.634174      0.715257      0.772485      0.805436
  63  10 3277.7009    3.9200  1.8967 11.3125  0.0000  0.0207   0.0341   0.0539    0.0832   0.0000   443.4102      0.632495       19.5435      0.761317      0.514679      -3.05983      0.498550      0.696573      0.777767      0.851209      0.907815      0.937719
  63  11 3467.2787    2.9808  3.3679 11.2266  0.0000  0.0301   0.0205   0.0805    0.0436   0.0000   441.9393       1.46887       20.4681       1.76183      -1.17707      -3.87808      0.713190       1.01010       1.12851       1.24934       1.31671       1.36746
  63  12 3654.7902    2.2838  5.9944 10.8134  0.0010  0.0489   0.0131   0.1310    0.0383   0.0000   444.8051      -3.34611       18.4150       2.21220      -1.43577      -2.13571       1.15611       1.63134       1.80532       2.01583       2.10004       2.19774
  63  13 3840.1112    1.7768  8.5837 10.5489 -0.0008  0.0732   0.0085   0.1876    0.0322   0.0000   438.9761       1.74053       28.4028    -0.0620072      -10.2262      -2.11322       1.72681       2.42435       2.71561       2.99584       3.08780       3.19650
  64   1 1234.5384    0.0855  0.1387  8.5457  0.0000  0.0112   0.0048   0.0268    0.0173   0.0000   440.5403      0.905683       21.9280      0.573402      -3.80674     -0.629005      0.319746      0.432151      0.502041      0.525026      0.490773      0.529819
  64   2 1556.4592    0.2197  0.2425  8.5601  0.0000  0.0088   0.0057   0.0190    0.0217   0.0000   441.5406     -0.363912       21.9072     0.0946264      -3.99155     0.0733070      0.209987      0.298224      0.330291      0.367846      0.408559      0.435120
  64   3 1818.4394    0.4323  0.6297  8.7362  0.0000  0.0140   0.0072   0.0336    0.0388   0.0000   441.6597      0.342828       22.1310      0.482247      -4.51265     -0.283378      0.320225      0.467626      0.516398      0.573614      0.634737      0.651621
  64   4 2057.8087    0.7723  0.8781  8.9929  0.0000  0.0148   0.0102   0.0376    0.0644   0.0000   442.8738      0.528753       22.0048     -0.461177      -2.56778      0.573676      0.358351      0.503946      0.545048      0.632937      0.642112      0.681783
  64   5 2284.5297    1.2361  1.3404  9.3013 -0.0000  0.0182   0.0136   0.0468    0.0914   0.0000   442.7059     -0.774713       20.8614      0.510140      -2.40660      0.904966      0.458342      0.630799      0.710048      0.771505      0.824682      0.834478
  64   6 2496.7245    1.9059  1.4909  9.8714  0.0000  0.0183   0.0191   0.0490    0.1001   0.0000   442.8388     -0.792603       21.4497     -0.407409      -3.62673     -0.119525      0.462576      0.629394      0.687038      0.772418      0.831279      0.834108
  64   7 2702.5185    2.6926  1.4464 10.4956 -0.0000  0.0178   0.0273   0.0482    0.1127   0.0000   441.5779      0.258243       21.1422      -1.77425      -2.35845      -2.29574      0.427306      0.600770      0.641680      0.732927      0.779774      0.800363
  64   8 2904.6435    3.7318  1.2762 10.8249  0.0000  0.0163   0.0396   0.0433    0.1833   0.0000   442.4307      0.518954       21.6334     -0.718515      -1.72527     -0.688207      0.410903      0.544784      0.619708      0.669343      0.750146      0.770479
  64   9 3101.7263    4.3548  1.4024 11.3879  0.0000  0.0175   0.0437   0.0447    0.1286   0.0000   441.9355     -0.237914       21.3034      0.425316      -2.86241      -1.07427      0.419889      0.586735      0.648390      0.731025      0.766122      0.794963
  64  10 3294.6096    3.8892  1.9517 11.4994  0.0000  0.0208   0.0335   0.0566    0.0721   0.0000   443.0837     -0.613071       20.5049     -0.353384      -1.67148     -0.431432      0.492922      0.689984      0.772921      0.848097      0.895699      0.922179
  64  11 3485.0271    2.9291  3.7295 11.1445  0.0000  0.0315   0.0191   0.0850    0.0422   0.0000   441.5233       1.17248       19.7714       2.33296      0.956662      -5.65308      0.750175       1.04783       1.17540       1.28603       1.37341       1.42540
  64  12 3673.3066    2.2398  6.0798 10.7673  0.0040  0.0488   0.0123   0.1301    0.0394   0.0000   445.0478      0.714013       21.4859      -3.15885      0.424824     0.0233222       1.14819       1.59698       1.80653       1.96169       2.11631       2.18102
  64  13 3859.1953    1.7831  9.4438 10.4838  0.0000  0.0779   0.0076   0.1974    0.0297   0.0000   443.4910      -1.18922       23.1545     -0.214758      0.438526     -0.708909       1.81079       2.55268       2.86609       3.16765       3.28222       3.40384
  65   1 1242.7771    0.0777  0.1047  8.5400  0.0000  0.0110   0.0047   0.0203    0.0168   0.0000   440.8577      0.124226       22.1504      0.512520      -3.98829      0.269030      0.303791      0.431381      0.462167      0.516995      0.589126      0.734316
  65   2 1566.0163    0.2199  0.2575  8.5919  0.0000  0.0087   0.0056   0.0211    0.0217   0.0000   441.6242     -0.375303       22.0680      0.127938      -4.30700     -0.315166      0.205661      0.286147      0.332042      0.349252      0.398807      0.391293
  65   3 1828.7696    0.4600  0.6058  8.6976 -0.0000  0.0128   0.0074   0.0305    0.0396   0.0000   441.0090      0.553510       21.6587     -0.404998      -3.28991    -0.0477225      0.298450      0.416578      0.471535      0.534876      0.565206      0.583917
  65   4 2069.5134    0.7964  0.9931  8.9590  0.0000  0.0157   0.0102   0.0415    0.0733   0.0000   442.4145      0.234454       22.5506      0.469025      -2.04083      -1.15219      0.389017      0.533782      0.607910      0.661027      0.714365      0.738900
  65   5 2297.1009    1.2687  1.2647  9.4506  0.0000  0.0177   0.0143   0.0461    0.0920   0.0000   442.3936     -0.135229       21.5393     0.0182959      -4.52556      -1.48422      0.424267      0.588226      0.659154      0.747999      0.790075      0.821798
  65   6 2510.0618    1.9510  1.5838  9.7861  0.0001  0.0192   0.0190   0.0503    0.1090   0.0000   442.7501     -0.221641       20.2613    -0.0279075      -1.19662   -0.00458470      0.455245      0.614920      0.699294      0.752135      0.814048      0.826431
  65   7 2716.9674    2.8233  1.4517 10.3901 -0.0001  0.0178   0.0277   0.0462    0.1214   0.0000   442.7615     -0.402959       21.6938      -1.33797      -1.41810      0.104006      0.424350      0.602112      0.662398      0.726884      0.801770      0.809387
  65   8 2919.9573    3.8499  1.2936 10.9321  0.0000  0.0166   0.0406   0.0433    0.1738   0.0000   442.0491      0.931549       20.8561     -0.448599      -2.70886      -1.21287      0.390183      0.556665      0.593477      0.678846      0.743051      0.737763
  65   9 3117.7788    4.3678  1.4733 11.3330 -0.0000  0.0172   0.0426   0.0480    0.1234   0.0000   442.2604      0.487220       21.8964      -1.02939      -2.79412      -1.63316      0.408451      0.566397      0.608778      0.714532      0.733742      0.755034
  65  10 3311.5149    3.6726  2.2253 11.4622  0.0000  0.0224   0.0293   0.0592    0.0616   0.0000   443.8162     -0.370538       19.6432       1.79671     -0.591901      -2.53488      0.529358      0.742125      0.822455      0.900098      0.967652      0.994596
  65  11 3502.6403    2.8411  3.9295 11.1593  0.0000  0.0325   0.0183   0.0896    0.0407   0.0000   444.6725       1.59609       18.6862      0.750770      -3.02913      -1.65284      0.771880       1.04803       1.20032       1.30973       1.41838       1.42573
  65  12 3691.4130    2.1656  6.4723 10.6301 -0.0238  0.0541   0.0089   0.1382    0.0281   0.0000   442.1075      -2.19361       21.4075     -0.521639      -4.55066      -2.25090       1.26694       1.76731       1.98886       2.21458       2.30295       2.42241
  66   1 1250.9117    0.0905  0.0883  8.4752  0.0000  0.0118   0.0049   0.0171    0.0167   0.0000   440.2101     0.0134836       22.2834      0.530507      -4.16443     -0.544607      0.323644      0.421190      0.605145      0.558107      0.451732      0.460025
  66   2 1575.4711    0.2266  0.2706  8.5743  0.0000  0.0091   0.0057   0.0219    0.0222   0.0000   441.9780      0.210555       22.1808      0.223384      -3.88003    -0.0925135      0.209451      0.290353      0.316496      0.367013      0.393270      0.433045
  66   3 1838.9901    0.4815  0.6650  8.7020  0.0000  0.0133   0.0074   0.0329    0.0406   0.0000   441.9311      0.163839       21.1220     -0.464416      -3.04073      0.375202      0.305080      0.414546      0.462403      0.532093      0.554762      0.572387
  66   4 2081.1180    0.7998  1.0767  8.8998  0.0000  0.0165   0.0100   0.0433    0.0774   0.0000   442.2305      0.420626       22.2760      0.676179      -4.48043      -1.52015      0.390590      0.518667      0.594125      0.638910      0.692067      0.712053
  66   5 2309.5094    1.3134  1.3999  9.3012 -0.0000  0.0179   0.0137   0.0477    0.0891   0.0000   441.3193      0.961871       21.8335      -2.04327      -1.94504       1.87097      0.431312      0.587397      0.662320      0.747427      0.809725      0.823562
  66   6 2523.2983    2.0579  1.5151  9.8543  0.0000  0.0181   0.0201   0.0489    0.1093   0.0000   442.0092     -0.363636       21.3092     -0.194673      -2.33569    -0.0416883      0.431878      0.604265      0.668823      0.740917      0.808356      0.827146
  66   7 2731.2719    2.8842  1.4420 10.3942 -0.0025  0.0172   0.0281   0.0462    0.1251   0.0000   442.7102      0.292682       21.0540     -0.983178      -3.48511     -0.442912      0.412650      0.556577      0.624865      0.702283      0.763739      0.775348
  66   8 2935.2114    3.8815  1.3198 10.6320 -0.0000  0.0162   0.0395   0.0433    0.2022   0.0000   442.2186      0.647103       20.3372     -0.325536      -3.33576     -0.997455      0.385456      0.538180      0.586493      0.665539      0.709464      0.726501
  66   9 3133.7500    4.2867  1.4635 11.4628  0.0000  0.0173   0.0419   0.0470    0.1080   0.0000   442.3818      0.876289       22.5654      -1.02476      -2.58832     -0.623298      0.413680      0.568693      0.629991      0.697037      0.752212      0.766601
  66  10 3328.2480    3.6039  2.3710 11.4563  0.0000  0.0234   0.0278   0.0621    0.0562   0.0000   443.1003     -0.431926       18.5608     -0.468222       2.13089     -0.310839      0.524043      0.757092      0.828037      0.918789      0.984069       1.00472
  66  11 3520.1755    2.7396  4.1266 11.0432  0.0000  0.0345   0.0170   0.0920    0.0402   0.0000   443.8980      0.921100       19.8362      -2.91371      0.982997     -0.597080      0.779987       1.09676       1.23100       1.35362       1.43252       1.48463
  67   1 1259.0139    0.0898  0.1139  8.5200  0.0000  0.0135   0.0048   0.0194    0.0169   0.0000   440.7287     -0.552367       22.3218      0.755874      -2.97558      -1.34991      0.356397      0.563313      0.574970      0.593192      0.596319      0.590651
  67   2 1584.8021    0.2425  0.3372  8.5453  0.0000  0.0102   0.0055   0.0243    0.0235   0.0000   441.9121     0.0391755       22.2422     -0.570716      -3.60444     -0.315590      0.233798      0.309354      0.352545      0.416042      0.449163      0.444661
  67   3 1849.1407    0.4970  0.6524  8.7427  0.0000  0.0134   0.0078   0.0320    0.0430   0.0000   441.9577     -0.406298       22.2304      0.327395      -2.96407     -0.142951      0.312856      0.437649      0.487642      0.531323      0.582296      0.582933
  67   4 2092.6460    0.8461  1.0768  8.8990 -0.0000  0.0164   0.0103   0.0431    0.0826   0.0000   442.8623      -1.00933       22.0095     -0.491932      -3.36444      0.566131      0.363380      0.511988      0.579843      0.626341      0.657997      0.684240
  67   5 2321.8488    1.3798  1.3869  9.1917 -0.0000  0.0175   0.0139   0.0465    0.1011   0.0000   442.1523      0.662964       22.7076     0.0491950      -3.40722     -0.323684      0.401779      0.547821      0.621558      0.680901      0.735930      0.782166
  67   6 2536.4844    2.0918  1.5628  9.6705  0.0000  0.0179   0.0196   0.0489    0.1228   0.0000   442.7109     -0.248289       21.0472      0.515358      -4.11621      -1.18087      0.419500      0.566579      0.649479      0.728195      0.796188      0.798358
  67   7 2745.5464    2.9915  1.4371 10.3845 -0.0001  0.0173   0.0295   0.0454    0.1494   0.0000   442.5750     -0.336315       23.3178     -0.374005      -3.55728      0.415561      0.405621      0.559683      0.624915      0.700227      0.766153      0.775012
  67   8 2950.3281    4.0300  1.2925 11.0116  0.0000  0.0160   0.0417   0.0425    0.1702   0.0000   442.0173     -0.374157       22.3122      0.391738      -2.90430      -1.04749      0.381509      0.519051      0.574828      0.632501      0.683525      0.701934
  67   9 3149.5938    4.3028  1.5482 11.4664 -0.0000  0.0184   0.0410   0.0471    0.1102   0.0000   442.0356     -0.161716       19.9093      0.292913      -2.74004      0.386876      0.426238      0.612418      0.654458      0.729702      0.811016      0.819437
  67  10 3344.8396    3.5363  2.4578 11.4085  0.0000  0.0235   0.0268   0.0637    0.0584   0.0000   443.1051     -0.185653       20.0375      0.464718      -1.20177      -2.02229      0.532060      0.747436      0.840632      0.915450      0.978813       1.01625
  67  11 3537.5639    2.7147  4.3619 11.0760 -0.0001  0.0357   0.0165   0.0952    0.0394   0.0000   443.7790     -0.858210       22.0793     -0.385083      -3.33458      -3.39754      0.800179       1.12230       1.26430       1.39618       1.48156       1.52823
  68   1 1267.0708    0.0786  0.1032  8.5218  0.0000  0.0116   0.0045   0.0190    0.0164   0.0000   440.4861    -0.0713280       21.8407     0.0833017      -3.31307      0.663574      0.232741      0.347770      0.367192      0.452789      0.410767      0.424294
  68   2 1594.0124    0.2429  0.3212  8.5668  0.0000  0.0096   0.0056   0.0234    0.0229   0.0000   441.7242      0.275194       21.8328     -0.615617      -4.04950      0.284064      0.229049      0.284488      0.321220      0.377543      0.357685      0.395691
  68   3 1859.2095    0.5003  0.6893  8.7965  0.0000  0.0133   0.0077   0.0353    0.0425   0.0000   441.5839     -0.563827       22.7025     -0.132589      -3.58114     -0.769384      0.310331      0.421399      0.470649      0.525860      0.570203      0.586714
  68   4 2104.0764    0.8623  1.1247  8.8669  0.0001  0.0165   0.0104   0.0439    0.0877   0.0000   442.2801     -0.193763       22.0237     -0.909312      -3.90039       1.02930      0.372845      0.504762      0.570587      0.624874      0.665905      0.676792
  68   5 2334.0341    1.3952  1.4172  9.3732  0.0000  0.0179   0.0141   0.0473    0.0908   0.0000   442.1892      0.249023       21.6368     0.0112198      -3.40686     -0.832429      0.405872      0.567759      0.638035      0.687940      0.735788      0.767964
  68   6 2549.5766    2.1297  1.5515 10.0903  0.0000  0.0186   0.0204   0.0486    0.0962   0.0000   442.2523      0.451936       21.1929      0.771176      -1.15659    -0.0335766      0.425427      0.591621      0.640477      0.724670      0.778457      0.777229
  68   7 2759.7181    3.0522  1.4031 10.4294 -0.0001  0.0170   0.0299   0.0444    0.1451   0.0000   442.0749    -0.0932152       23.0727      -1.29728      -3.90184     -0.681657      0.382851      0.540982      0.586268      0.646229      0.716618      0.713113
  68   8 2965.3500    4.0483  1.3573 11.0218  0.0000  0.0162   0.0403   0.0445    0.1578   0.0000   442.1847     0.0414885       22.4512     0.0782990      -3.56404     -0.548190      0.384296      0.526427      0.584018      0.639139      0.697735      0.715635
  68   9 3165.3675    4.3423  1.5305 11.4511 -0.0000  0.0176   0.0406   0.0465    0.1039   0.0000   442.6045      -1.07147       22.2137      0.715827      -2.04999     -0.502055      0.410403      0.563677      0.623929      0.687961      0.745916      0.757079
  68  10 3361.4382    3.4946  2.4753 11.4510  0.0000  0.0238   0.0265   0.0624    0.0567   0.0000   443.2623      -1.17766       21.1704      -1.48035      0.512248      -2.05898      0.535637      0.757117      0.830450      0.924839      0.977967       1.00597
  68  11 3554.9274    2.6693  4.6827 10.9538  0.0000  0.0378   0.0142   0.0983    0.0344   0.0000   443.6108     -0.187758       20.7724      -1.09847      -1.57469     -0.571579      0.842389       1.18022       1.31522       1.47200       1.55168       1.60979
  68  12 3745.7448    2.1806  7.9533 10.5204  0.0028  0.0619   0.0070   0.1590    0.0196   0.0000   442.9529       2.24539       23.1896      -4.59869      -9.17029       1.43209       1.39852       1.90838       2.19166       2.38432       2.55559       2.60239
  69   1 1275.0069    0.0908  0.1253  8.4947  0.0000  0.0096   0.0046   0.0216    0.0167   0.0000   440.9375    -0.0432585       21.8793      -1.14449      -3.55235      0.444528      0.211495      0.291123      0.326497      0.391028      0.381898      0.382066
  69   2 1603.1262    0.2485  0.3406  8.5424  0.0000  0.0103   0.0055   0.0246    0.0234   0.0000   441.5157     -0.119196       22.0684     0.0431220      -4.59014      0.248323      0.238230      0.322033      0.390968      0.444694      0.458106      0.440371
  69   3 1869.1801    0.5272  0.6740  8.7246 -0.0000  0.0132   0.0078   0.0321    0.0434   0.0000   441.8360     -0.743424       21.5120      0.598565      -4.49638      0.318501      0.291723      0.399328      0.438419      0.493860      0.505686      0.522184
  69   4 2115.4409    0.8821  1.1387  8.8931  0.0000  0.0167   0.0104   0.0439    0.0886   0.0000   442.5178     -0.520609       21.6453      0.272496      -4.69740      -1.02950      0.371643      0.514343      0.571747      0.645653      0.673531      0.679749
  69   5 2346.1300    1.4433  1.3970  9.3762  0.0000  0.0177   0.0148   0.0476    0.1034   0.0000   442.7420     -0.774862       21.6627      0.177168      -3.26162      0.460593      0.398904      0.550799      0.605129      0.685389      0.732254      0.754100
  69   6 2562.5249    2.1913  1.6016  9.9593 -0.0008  0.0186   0.0201   0.0491    0.1016   0.0000   441.9104       1.18915       21.5970      0.291771      -3.40621     -0.289041      0.409308      0.579795      0.638596      0.711425      0.740574      0.756455
  69   7 2773.8109    3.0569  1.3923 10.7478 -0.0000  0.0166   0.0301   0.0454    0.1100   0.0000   442.4753     -0.203128       20.4457     -0.396060      -2.08670      -1.60715      0.377602      0.517509      0.580801      0.640233      0.693494      0.700105
  69   8 2980.2475    4.1163  1.4009 10.3484  0.0000  0.0160   0.0389   0.0430    0.2463   0.0000   443.0032     0.0173328       22.1632      0.581414      -2.94399      -1.90137      0.367100      0.494746      0.570793      0.626186      0.676683      0.694961
  69   9 3180.9890    4.2247  1.6377 11.3698  0.0000  0.0181   0.0381   0.0480    0.1013   0.0000   441.9733      0.207690       21.3916     -0.681871      -3.03322      -1.42258      0.413464      0.569381      0.629761      0.687119      0.750872      0.760177
  69  10 3377.8859    3.4292  2.7493 11.3859  0.0000  0.0248   0.0247   0.0681    0.0533   0.0000   443.0027       1.42932       19.5360      -1.16632      -1.98283      -1.67058      0.543152      0.758533      0.830632      0.960016      0.982711       1.02090
  69  11 3572.1110    2.5348  4.9020 11.2765  0.0000  0.0299   0.0095   0.0552    0.0076   0.0000   442.4851       1.49684       18.7885      -1.08955      -1.92358      -2.90841      0.837463      0.886530       1.14028       1.18007       1.21319       1.21443
  70   1 1282.9260    0.0927  0.1182  8.4709  0.0000  0.0087   0.0044   0.0204    0.0164   0.0000   440.7592      0.122036       21.6151     -0.140363      -4.15901      0.274278      0.200594      0.276634      0.317436      0.368265      0.409088      0.405672
  70   2 1612.1590    0.2549  0.3344  8.5610  0.0000  0.0094   0.0056   0.0234    0.0234   0.0000   441.5067     -0.512980       22.4595      0.202007      -4.14133     -0.964510      0.210345      0.292393      0.322948      0.358163      0.374278      0.420271
  70   3 1879.0710    0.5499  0.7321  8.6294  0.0000  0.0133   0.0077   0.0330    0.0484   0.0000   442.2379      0.133766       21.3588      0.356664      -2.33317      0.179581      0.290386      0.403517      0.444921      0.501481      0.562122      0.562258
  70   4 2126.6407    0.9095  1.2262  8.7188 -0.0000  0.0171   0.0103   0.0452    0.0985   0.0000   442.9300     0.0612730       22.9630     -0.772284      -3.45080    -0.0870876      0.380309      0.547365      0.601404      0.654827      0.706843      0.734758
  70   5 2358.0881    1.4875  1.5781  9.2312 -0.0000  0.0187   0.0139   0.0489    0.1019   0.0000   442.7002     -0.219488       21.4127       2.18753      -2.11446     -0.529616      0.431290      0.606007      0.672632      0.742091      0.790282      0.811947
  70   6 2575.4604    2.2231  1.5391  9.9870  0.0000  0.0180   0.0206   0.0469    0.1066   0.0000   441.6560     -0.952298       20.9781     0.0175050      -2.82775      0.622407      0.407628      0.566051      0.631505      0.686728      0.733020      0.765752
  70   7 2787.7655    3.2060  1.4036 10.6815 -0.0001  0.0167   0.0313   0.0445    0.1258   0.0000   443.0013    -0.0503061       21.7502      -1.07718      -2.68494      -1.10873      0.365469      0.503125      0.569020      0.616165      0.665584      0.682208
  70   8 2995.0106    4.2130  1.3644 11.0049  0.0000  0.0163   0.0417   0.0423    0.1731   0.0000   442.5271      0.457962       22.1622      0.591433      -3.76698     -0.928076      0.373175      0.510870      0.565664      0.632751      0.708202      0.711886
  70   9 3196.5471    4.2170  1.6878 11.3562  0.0000  0.0182   0.0371   0.0498    0.0976   0.0000   442.7313    -0.0758752       20.3721      0.587826      -2.78732     -0.594299      0.410086      0.573358      0.628198      0.700253      0.739594      0.764560
  70  10 3394.2032    3.2837  2.8610 11.3556 -0.0000  0.0257   0.0231   0.0693    0.0500   0.0000   442.3241      0.624859       19.2943      0.139199     -0.787618      -2.55762      0.563779      0.788015      0.887021      0.963099       1.04337       1.08880
  70  11 3589.2208    2.4990  5.1237 10.9959  0.0000  0.0414   0.0134   0.1085    0.0349   0.0000   442.3119      -1.28857       20.9362       1.17202      -1.34909      -3.68768      0.884287       1.25279       1.36519       1.55131       1.63058       1.69168
  70  12 3781.7158    2.0208  8.3596 10.5214  0.0051  0.0655   0.0065   0.1673    0.0201   0.0000   442.2255      -1.11590       25.3296     -0.281266      -2.48136       3.79793       1.41385       1.98067       2.22755       2.46061       2.60107       2.70981
  71   1 1290.7416    0.0873  0.1396  8.4593  0.0000  0.0104   0.0045   0.0239    0.0166   0.0000   440.8753     -0.950172       23.2437     -0.606168      -3.17224     -0.919832      0.230889      0.313969      0.359385      0.434138      0.415049      0.415840
  71   2 1621.0592    0.2579  0.3367  8.5154  0.0000  0.0094   0.0056   0.0233    0.0236   0.0000   441.7470     -0.231470       22.4403    -0.0251955      -4.04006     -0.309216      0.220299      0.284292      0.332139      0.382025      0.402258      0.422841
  71   3 1888.8768    0.5438  0.7600  8.6893 -0.0000  0.0135   0.0076   0.0342    0.0461   0.0000   442.3354     -0.916387       22.6955     0.0295114      -2.92767     -0.642032      0.294307      0.407867      0.461146      0.487293      0.532856      0.555097
  71   4 2137.7936    0.9308  1.1469  9.0003  0.0000  0.0163   0.0109   0.0434    0.0863   0.0000   442.1999     -0.166866       23.1921     -0.180927      -4.41509      -2.00640      0.367064      0.499317      0.558300      0.626454      0.683533      0.682542
  71   5 2369.9138    1.5133  1.5152  9.3973  0.0000  0.0182   0.0149   0.0506    0.1028   0.0000   441.8335      0.819066       22.2099     -0.693982      -4.75058      -1.10837      0.391764      0.556904      0.613844      0.668914      0.743103      0.736878
  71   6 2588.2921    2.3207  1.5327  9.9757  0.0000  0.0176   0.0213   0.0468    0.1080   0.0000   442.4183      0.335861       22.0840      -1.50868      -2.40401      -1.50118      0.385007      0.530764      0.600374      0.653166      0.691593      0.723157
  71   7 2801.6420    3.2912  1.4424 10.4057  0.0000  0.0168   0.0315   0.0443    0.1629   0.0000   442.1780      0.883821       21.5303      0.363929      -3.90887      -1.13999      0.368633      0.517624      0.580909      0.650095      0.702199      0.720372
  71   8 3009.7132    4.2994  1.3434 11.1490 -0.0000  0.0161   0.0424   0.0422    0.1495   0.0000   442.7636      0.614001       22.8673      0.432341      -2.84934      -2.07928      0.361537      0.504812      0.547042      0.608729      0.654331      0.676331
  71   9 3211.9543    4.1588  1.6909 11.4116 -0.0000  0.0186   0.0366   0.0487    0.0945   0.0000   442.5845      0.658131       20.9959     -0.893759      -4.32061      -1.04697      0.406943      0.560040      0.640526      0.701758      0.740460      0.753690
  71  10 3410.4489    3.2763  3.1801 11.1896 -0.0002  0.0273   0.0213   0.0716    0.0476   0.0000   443.1108      0.375625       19.4735      0.179649       1.09940      -2.53712      0.575575      0.816715      0.911220       1.01023       1.07499       1.11617
  71  11 3606.1858    2.5226  5.4190 10.9072  0.0000  0.0423   0.0140   0.1149    0.0402   0.0000   442.4091     -0.979095       21.0865      0.199851      -4.15825      -2.31841      0.895247       1.26246       1.42081       1.53326       1.64986       1.69643
  71  12 3799.3460    1.8849  8.3014 10.5913 -0.0066  0.0688   0.0071   0.1726    0.0253   0.0000   442.8135      0.327082       18.5750      -4.29796      -1.21287      0.918317       1.45396       2.05670       2.28511       2.56159       2.68502       2.82112
  72   1 1298.5190    0.1017  0.1125  8.4646  0.0000  0.0089   0.0046   0.0159    0.0165   0.0000   440.6488     -0.476255       22.0243      0.334023      -4.30300     -0.285820      0.202870      0.282493      0.297059      0.358909      0.390066      0.455267
  72   2 1629.8921    0.2753  0.3765  8.5652  0.0000  0.0102   0.0056   0.0242    0.0245   0.0000   441.5065     -0.346130       21.8752     -0.249910      -3.72965      0.138776      0.226690      0.307304      0.351210      0.381023      0.411144      0.427833
  72   3 1898.6283    0.5451  0.7840  8.6668  0.0000  0.0136   0.0075   0.0357    0.0487   0.0000   441.2507     -0.794717       22.3902      0.735110      -4.91058   -0.00824110      0.305722      0.420759      0.462580      0.536158      0.566309      0.592418
  72   4 2148.8220    0.9487  1.2024  8.9986 -0.0000  0.0167   0.0107   0.0446    0.0832   0.0000   442.2331      0.515007       22.0279     -0.297063      -3.20974     -0.153023      0.356314      0.506432      0.558228      0.626107      0.651417      0.687492
  72   5 2381.7141    1.5730  1.5144  9.4181 -0.0052  0.0177   0.0147   0.0485    0.0903   0.0000   442.6912      0.315740       21.7139       1.68665      -2.09824      0.308789      0.375414      0.531120      0.582914      0.642663      0.679622      0.681220
  72   6 2601.0046    2.3561  1.5388 10.0378  0.0000  0.0175   0.0217   0.0469    0.1094   0.0000   442.9315      0.324105       21.1018     -0.379021      -2.18471     -0.579928      0.394097      0.527040      0.592118      0.645218      0.707711      0.714644
  72   7 2815.4143    3.2889  1.4593 10.7026  0.0126  0.0165   0.0319   0.0466    0.1211   0.0000   442.5857      0.515751       21.0352      0.168795      -3.26951      0.965593      0.366179      0.502187      0.568224      0.618165      0.687992      0.691148
  72   8 3024.2865    4.3080  1.3578 11.2407  0.0000  0.0159   0.0425   0.0432    0.1448   0.0000   442.4266     -0.471388       20.9150      0.497721      -3.25329      0.191480      0.351466      0.475094      0.534849      0.582280      0.628130      0.651707
  72   9 3227.2475    4.1357  1.7280 11.5240  0.0000  0.0182   0.0359   0.0498    0.0788   0.0000   442.6857     -0.420745       21.2631     -0.653892      -2.46840      -1.68717      0.398689      0.555817      0.619108      0.683533      0.726813      0.754004
  72  10 3426.5996    3.1311  3.2534 11.3181 -0.0000  0.0276   0.0208   0.0749    0.0439   0.0000   442.3169     -0.361640       21.0957      0.819283      -3.36332       1.07455      0.594286      0.816698      0.924191       1.01879       1.10662       1.12944
  72  11 3623.1806    2.4218  5.4297 10.9515  0.0007  0.0436   0.0137   0.1166    0.0399   0.0000   443.3663     -0.533824       21.6538     -0.368846      -4.78533       1.66025      0.925982       1.29833       1.45636       1.61555       1.70207       1.80064
  73   1 1306.1949    0.1051  0.1403  8.4070  0.0000  0.0086   0.0044   0.0196    0.0167   0.0000   440.1900      0.312295       22.0978     0.0449350      -4.27971      0.169702      0.190407      0.266700      0.312375      0.329194      0.372771      0.392224
  73   2 1638.5930    0.2850  0.3940  8.5026  0.0000  0.0104   0.0056   0.0246    0.0254   0.0000   441.7119     -0.327359       22.1606      0.148771      -3.83087      0.206672      0.221673      0.311190      0.356170      0.401388      0.414492      0.439923
  73   3 1908.2921    0.5922  0.8400  8.5893  0.0001  0.0139   0.0078   0.0359    0.0539   0.0000   441.4398     -0.862954       22.0028     -0.169331      -4.87703     0.0577271      0.298837      0.410362      0.468317      0.518706      0.537507      0.565970
  73   4 2159.8115    0.9705  1.1846  9.0760  0.0000  0.0163   0.0109   0.0438    0.0798   0.0000   441.6990      0.206604       21.9008     -0.289821      -2.89364     -0.740569      0.347971      0.474801      0.530453      0.587672      0.631124      0.644759
  73   5 2393.3732    1.5638  1.5904  9.3289  0.0000  0.0186   0.0143   0.0485    0.0966   0.0000   442.4855     -0.248455       21.5249     -0.868373      -3.75502     -0.140600      0.381925      0.540712      0.606784      0.653785      0.711185      0.735598
  73   6 2613.6598    2.4010  1.5665 10.1459  0.0000  0.0178   0.0218   0.0474    0.1055   0.0000   442.9643     -0.440476       22.0941    -0.0459040      -2.68209      0.270993      0.386395      0.527260      0.584291      0.645510      0.682796      0.720393
  73   7 2829.1005    3.3962  1.4346 10.3344  0.0004  0.0162   0.0314   0.0430    0.1666   0.0000   442.0528     -0.165125       20.8546     -0.237111      -2.70656      0.486505      0.358437      0.486176      0.545481      0.601041      0.658667      0.673995
  73   8 3038.7124    4.2308  1.4497 11.3561  0.0000  0.0167   0.0404   0.0445    0.1217   0.0000   442.9198     -0.574083       21.4566     -0.449740      -2.45462      -1.46347      0.368285      0.511722      0.557098      0.623324      0.681470      0.694425
  73   9 3242.5360    4.0953  1.8746 11.5682  0.0000  0.0192   0.0334   0.0504    0.0679   0.0000   442.7840      0.602714       20.6389     -0.288646      -2.63519     -0.951431      0.418396      0.578043      0.652376      0.727206      0.780658      0.821723
  73  10 3442.6630    3.1333  3.3928 11.1931  0.0001  0.0283   0.0198   0.0753    0.0444   0.0000   444.0271      -1.09766       21.5870     -0.565743     -0.503555      -1.26000      0.580178      0.813606      0.904754       1.01552       1.05886       1.11362
  73  11 3639.9036    2.3521  5.7083 10.9969  0.0000  0.0467   0.0132   0.1230    0.0380   0.0000   443.0732      -1.31595       20.5947      -3.35313      -4.59274       1.37346      0.948257       1.37522       1.50939       1.69263       1.79091       1.85581
  74   1 1313.8457    0.1145  0.1546  8.4152  0.0000  0.0090   0.0044   0.0199    0.0167   0.0000   440.5811      0.100300       22.0105      0.297629      -3.94327     0.0115936      0.188748      0.276114      0.377751      0.393977      0.452825      0.458394
  74   2 1647.2015    0.2959  0.3854  8.5405  0.0000  0.0102   0.0058   0.0234    0.0256   0.0000   441.6617     -0.331804       21.3095     -0.208657      -3.29382    -0.0309303      0.223913      0.308153      0.324906      0.375865      0.389309      0.404615
  74   3 1917.9025    0.5946  0.7961  8.6653  0.0000  0.0137   0.0079   0.0342    0.0526   0.0000   442.1016     -0.663615       22.2783     -0.250452      -4.82617      -1.02615      0.288016      0.397252      0.443702      0.478732      0.507924      0.540613
  74   4 2170.6377    0.9990  1.2115  9.0098  0.0003  0.0167   0.0111   0.0432    0.0879   0.0000   441.4613     -0.191818       22.1528      -1.04583      -4.39068     -0.623228      0.348462      0.492619      0.538065      0.595319      0.651374      0.682519
  74   5 2404.9616    1.6403  1.5756  9.5430 -0.0000  0.0187   0.0152   0.0483    0.0923   0.0000   441.9154     -0.310312       21.0182      0.879959      -2.38093     -0.648840      0.387457      0.549695      0.593485      0.668720      0.715069      0.747000
  74   6 2626.2335    2.4777  1.5850 10.2262 -0.0000  0.0177   0.0223   0.0482    0.1008   0.0000   442.1832      0.129905       21.8088       1.29515      -1.93424      -1.24560      0.373641      0.521724      0.579328      0.639512      0.674464      0.705807
  74   7 2842.6831    3.4914  1.4560 10.5196 -0.0000  0.0170   0.0319   0.0434    0.1462   0.0000   442.9042      0.274611       22.0165      0.461341      -3.50229    -0.0352046      0.346906      0.513227      0.543111      0.599733      0.647595      0.657351
  74   8 3053.1057    4.3589  1.4387 11.0660  0.0000  0.0162   0.0403   0.0438    0.1478   0.0000   442.5109      0.364477       22.5013   -0.00989358      -3.45407     -0.935743      0.348402      0.483341      0.539307      0.591722      0.630112      0.658102
  74   9 3257.6995    4.0619  1.9051 11.4216  0.0000  0.0192   0.0329   0.0517    0.0755   0.0000   441.9434      0.675296       19.6496      0.251163      -1.03665      -2.50256      0.400539      0.547278      0.630184      0.684198      0.738195      0.773042
  74  10 3458.5637    3.0537  3.7322 11.1275 -0.0002  0.0305   0.0186   0.0808    0.0441   0.0000   445.2322      0.154430       20.6012    -0.0115978      -1.15954       2.03689      0.614677      0.877143      0.975594       1.06224       1.15231       1.19247
  74  11 3656.4647    2.2616  5.9286 10.9100 -0.0048  0.0481   0.0109   0.1259    0.0345   0.0000   444.0927    -0.0126537       22.4745     -0.745984      -3.45603      -2.88144      0.962667       1.34997       1.54467       1.67993       1.76834       1.84025
  75   1 1321.4394    0.1128  0.1835  8.4091  0.0000  0.0091   0.0043   0.0237    0.0169   0.0000   440.7283     -0.787207       21.4425     0.0191880      -3.99243     -0.559217      0.180678      0.262072      0.292030      0.329510      0.353428      0.346157
  75   2 1655.7571    0.2932  0.3746  8.5319  0.0003  0.0102   0.0057   0.0225    0.0251   0.0000   441.7064     -0.141968       22.0190     -0.156321      -4.12693     -0.513632      0.204019      0.270637      0.306177      0.352274      0.357705      0.373901
  75   3 1927.4226    0.6075  0.8247  8.7130  0.0000  0.0139   0.0081   0.0353    0.0537   0.0000   441.7998     0.0174620       21.3568      0.731435      -4.13212     -0.262618      0.291951      0.391841      0.450227      0.501151      0.531918      0.539304
  75   4 2181.4051    1.0427  1.3423  8.8447  0.0000  0.0172   0.0106   0.0449    0.0900   0.0000   443.0951     -0.603701       21.3312     -0.161656      -3.74702    -0.0572243      0.349302      0.492639      0.548474      0.614233      0.664691      0.678330
  75   5 2416.3835    1.6893  1.6198  9.4225  0.0000  0.0181   0.0151   0.0487    0.1005   0.0000   442.6480     0.0708201       22.3595      -1.25641      -1.95795     -0.475438      0.380314      0.513513      0.586924      0.626916      0.680813      0.713588
  75   6 2638.7174    2.5305  1.5252 10.3186 -0.0000  0.0172   0.0230   0.0468    0.0952   0.0000   442.7971      0.283109       22.0683      -1.53444      -2.59664      0.202171      0.348396      0.491331      0.541910      0.585013      0.634690      0.662408
  75   7 2856.1991    3.6297  1.3891 10.5740 -0.0002  0.0157   0.0339   0.0419    0.1588   0.0000   442.2920     -0.460151       22.2925     -0.288965      -2.86306      0.228598      0.337371      0.456864      0.511083      0.570338      0.600252      0.618469
  75   8 3067.3715    4.2914  1.4698 11.4258  0.0000  0.0165   0.0396   0.0449    0.1038   0.0000   442.9999     -0.451828       22.3418     -0.118202      -3.86106     -0.474418      0.340653      0.474324      0.527304      0.574417      0.621808      0.646690
  75   9 3272.7972    3.9602  2.0929 11.3958  0.0000  0.0204   0.0301   0.0535    0.0690   0.0000   443.4829    -0.0546067       21.0864     -0.881415      -1.26074      -2.59443      0.411164      0.587554      0.639073      0.718566      0.748588      0.794154
  75  10 3474.4433    2.9978  3.7769 11.1334  0.0000  0.0304   0.0182   0.0816    0.0434   0.0000   443.5042     -0.844810       20.6407       1.18705      -2.27605      -1.37629      0.619056      0.861804      0.977305       1.06625       1.13178       1.18530
  75  11 3673.2065    2.5010  7.7188 10.6006  0.0086  0.0579   0.0078   0.1428    0.0210   0.0000   441.3561      -1.89350       22.1855      -2.99293      -6.56390      -1.73423       1.15090       1.62689       1.80917       2.00142       2.10595       2.19160
  76   1 1328.9493    0.1050  0.1409  8.4534  0.0000  0.0087   0.0044   0.0189    0.0163   0.0000   440.7262     0.0110826       21.5251      0.439826      -4.00749     -0.314905      0.175118      0.237946      0.264523      0.306910      0.328477      0.306625
  76   2 1664.1551    0.3076  0.4555  8.5027  0.0000  0.0114   0.0056   0.0259    0.0269   0.0000   441.3868     -0.104358       22.4578    0.00133299      -4.55314     0.0997116      0.227758      0.302225      0.364070      0.403489      0.418258      0.463197
  76   3 1936.8964    0.6360  0.8795  8.6332  0.0000  0.0137   0.0080   0.0361    0.0565   0.0000   441.5901    -0.0680608       22.7107      0.366805      -4.22987     -0.646574      0.277963      0.386300      0.421959      0.498588      0.509214      0.524198
  76   4 2192.1023    1.0660  1.2603  9.0939  0.0000  0.0165   0.0113   0.0437    0.0829   0.0000   442.1688      0.737527       21.5933     0.0284846      -4.56520      0.746817      0.346309      0.465646      0.532057      0.592006      0.626808      0.651407
  76   5 2427.7744    1.6768  1.6486  9.7117  0.0000  0.0190   0.0152   0.0499    0.0836   0.0000   442.3777     -0.528268       21.6365      0.226175      -3.74465      -1.83827      0.380433      0.535822      0.591478      0.646100      0.699169      0.716857
  76   6 2651.1674    2.5793  1.5599 10.1806  0.0000  0.0171   0.0229   0.0458    0.1104   0.0000   442.9673      0.790827       22.8936      -1.22815      -3.12492     -0.893485      0.355162      0.487498      0.555832      0.606322      0.667466      0.679808
  76   7 2869.6148    3.6581  1.3678 10.9870 -0.0097  0.0161   0.0338   0.0407    0.1210   0.0000   442.9873     0.0736390       22.0220      0.454870      -2.57099      -1.63772      0.328237      0.460840      0.505232      0.559039      0.602418      0.613704
  76   8 3081.5766    4.2961  1.6038 11.2427  0.0000  0.0170   0.0369   0.0463    0.1026   0.0000   442.3963      0.723916       21.2177      -1.34792      -1.94829      0.172001      0.345367      0.483911      0.535592      0.592519      0.641158      0.661952
  76   9 3287.7280    3.8801  2.0889 11.5812  0.0000  0.0205   0.0300   0.0548    0.0610   0.0000   443.4790      0.542487       20.3087     -0.384812      -2.79059     -0.701096      0.404514      0.572605      0.649362      0.708876      0.745169      0.776774
  76  10 3490.2536    2.8942  3.9068 11.2353  0.0001  0.0323   0.0178   0.0853    0.0408   0.0000   444.0260    -0.0155353       20.3160     -0.246816     -0.101055      -3.29173      0.635379      0.899862      0.996088       1.11715       1.16173       1.23924
  76  11 3689.7186    2.1527  6.2751 10.7751 -0.0060  0.0512   0.0099   0.1347    0.0365   0.0000   446.0467      0.852421       20.5674      -2.49581      -4.85775     -0.565011       1.00373       1.42492       1.59197       1.79036       1.86746       1.94560
  77   1 1336.4217    0.1199  0.1308  8.4441  0.0000  0.0079   0.0045   0.0156    0.0162   0.0000   440.5426     -0.310835       21.9715      0.126128      -4.27392      0.195905      0.155730      0.212924      0.250467      0.247178      0.282163      0.288540
  77   2 1672.5175    0.3059  0.4585  8.5614  0.0000  0.0110   0.0056   0.0272    0.0263   0.0000   441.2781     -0.116808       22.4343      0.669093      -4.64445     -0.405356      0.218111      0.302379      0.337273      0.380950      0.410967      0.442575
  77   3 1946.2883    0.6431  0.8896  8.6789  0.0000  0.0144   0.0080   0.0368    0.0567   0.0000   441.9061      -1.00769       21.5386     -0.543925      -3.70384     -0.508215      0.273813      0.397762      0.428965      0.498259      0.525704      0.544155
  77   4 2202.6679    1.0584  1.3728  8.9938  0.0000  0.0172   0.0107   0.0460    0.0824   0.0000   442.3438      0.560644       22.5373     -0.135246      -3.83849     -0.210925      0.345226      0.468340      0.538403      0.586088      0.631600      0.630802
  77   5 2439.0757    1.7312  1.6393  9.6873  0.0000  0.0182   0.0154   0.0497    0.0864   0.0000   442.2941      0.108041       20.7558    -0.0627175      -3.66210     -0.763106      0.374564      0.514905      0.578468      0.640362      0.698459      0.712137
  77   6 2663.4750    2.5688  1.5926 10.4176  0.0000  0.0173   0.0226   0.0467    0.0867   0.0000   442.8403       1.14445       22.1583     -0.529893      -1.76870     -0.601204      0.358293      0.478115      0.544130      0.601452      0.657349      0.667228
  77   7 2882.9429    3.7073  1.4280 10.6508  0.0000  0.0163   0.0340   0.0423    0.1570   0.0000   442.9030     -0.541671       22.3181     -0.646580      -3.14019      -1.79232      0.323962      0.461630      0.507137      0.557506      0.606224      0.640669
  77   8 3095.6848    4.3047  1.5011 11.3888 -0.0000  0.0167   0.0387   0.0444    0.1044   0.0000   442.2580      0.140956       22.1305     -0.997428      -3.27267     -0.763553      0.328796      0.467828      0.503065      0.576428      0.625871      0.633706
  77   9 3302.6085    3.7980  2.3662 11.4076 -0.0000  0.0215   0.0273   0.0577    0.0609   0.0000   443.7146       1.74397       20.1503     0.0423227      0.189544     -0.611824      0.431608      0.600856      0.678647      0.759215      0.817548      0.847883
  77  10 3505.9198    2.9236  4.1102 11.0419  0.0000  0.0323   0.0170   0.0860    0.0449   0.0000   443.0799     0.0319115       21.3147      -1.23599      -3.67773      -3.22951      0.644148      0.888191       1.00654       1.12056       1.17434       1.24342
  77  11 3705.9408    2.1504  6.9048 10.6652 -0.0024  0.0535   0.0074   0.1409    0.0235   0.0000   442.0035     -0.289563       25.6804      -2.74995      -5.28696      -2.86131       1.05504       1.45537       1.66818       1.82651       1.91044       2.00645
  78   1 1343.8092    0.1106  0.1319  8.3841  0.0000  0.0079   0.0043   0.0168    0.0160   0.0000   440.5195     0.0616595       21.7685      0.429259      -4.07316     -0.372668      0.149168      0.205418      0.222559      0.270326      0.265084      0.269446
  78   2 1680.7775    0.3188  0.3978  8.5101  0.0000  0.0097   0.0059   0.0231    0.0262   0.0000   441.2084     -0.156579       21.6918     -0.284053      -3.40869      0.693276      0.200280      0.270565      0.304591      0.335020      0.344412      0.367546
  78   3 1955.5762    0.6454  0.9352  8.6478  0.0000  0.0142   0.0079   0.0380    0.0574   0.0000   442.1934      0.140164       21.9298     -0.784577      -3.40338      0.170405      0.282896      0.388947      0.436519      0.464015      0.519451      0.529076
  78   4 2213.1611    1.0959  1.3714  9.0019 -0.0003  0.0171   0.0110   0.0464    0.0853   0.0000   442.7695      0.115775       20.5428      0.787174      -4.28179     0.0605876      0.336325      0.462878      0.527648      0.571656      0.624953      0.635595
  78   5 2450.2995    1.8159  1.6027  9.5602  0.0000  0.0175   0.0159   0.0476    0.0968   0.0000   442.5197    -0.0430795       22.2845     -0.573549      -1.71477     0.0847626      0.356306      0.481598      0.562080      0.608653      0.652022      0.674007
  78   6 2675.7642    2.6710  1.5391 10.5016  0.0002  0.0174   0.0239   0.0450    0.0897   0.0000   442.3449     -0.634147       21.9716     -0.254935      -3.09254      -2.59881      0.353653      0.499386      0.549971      0.620137      0.664304      0.689495
  78   7 2896.1569    3.8135  1.4509 10.5547  0.0070  0.0159   0.0344   0.0435    0.1567   0.0000   442.1488      0.364948       21.9521     0.0807540      -2.38541    -0.0767799      0.306132      0.439617      0.476903      0.535820      0.562163      0.582949
  78   8 3109.6615    4.3610  1.5684 11.4902  0.0000  0.0167   0.0387   0.0469    0.0933   0.0000   442.9505      0.683587       21.3717      0.858820      -3.94941      -1.33243      0.336295      0.472201      0.514297      0.575287      0.628992      0.646392
  78   9 3317.4191    3.6469  2.5195 11.4450 -0.0000  0.0226   0.0253   0.0612    0.0515   0.0000   443.3290      0.631812       19.5767      0.794881      -1.47895      -1.79352      0.430434      0.611089      0.679565      0.754599      0.794127      0.841595
  79   1 1351.1678    0.1202  0.1608  8.3926  0.0000  0.0079   0.0043   0.0183    0.0163   0.0000   440.3821     -0.566118       22.4113      0.699039      -3.97627      0.124972      0.154769      0.206114      0.254606      0.241776      0.310366      0.304184
  79   2 1688.9470    0.3338  0.4528  8.5034  0.0000  0.0105   0.0058   0.0251    0.0271   0.0000   441.4283     -0.192575       22.0788     -0.397142      -3.91848     -0.445706      0.190139      0.276284      0.287492      0.342172      0.347494      0.381246
  79   3 1964.8819    0.6583  0.9999  8.7436 -0.0000  0.0152   0.0080   0.0403    0.0588   0.0000   441.9624     -0.244631       21.7198       1.04726      -4.19116     -0.225290      0.296010      0.409459      0.461403      0.510787      0.541014      0.560332
  79   4 2223.5594    1.1253  1.3761  8.9898 -0.0072  0.0164   0.0108   0.0447    0.0839   0.0000   441.6891      0.160810       21.2514      -1.35092      -3.03512     -0.177386      0.335835      0.450422      0.502663      0.543599      0.605029      0.619137
  79   5 2461.3933    1.8745  1.6102  9.7847 -0.0000  0.0177   0.0164   0.0477    0.0864   0.0000   442.3736      0.291204       21.2760      0.204601      -2.81493     -0.165719      0.348616      0.478057      0.550098      0.604511      0.655132      0.667740
  79   6 2688.0155    2.7080  1.5714 10.4816  0.0000  0.0173   0.0239   0.0464    0.0966   0.0000   442.6562    -0.0735805       22.4495     -0.375239      -3.57895      -1.99001      0.340212      0.469324      0.524262      0.584055      0.636392      0.659621
  79   7 2909.3370    3.8778  1.3718 10.7192  0.0000  0.0154   0.0358   0.0416    0.1687   0.0000   443.1653     -0.582636       22.3304      0.154557      -2.58953   -0.00887475      0.310559      0.438305      0.478313      0.542313      0.581893      0.615775
  79   8 3123.5518    4.3728  1.5828 11.1919 -0.0045  0.0168   0.0369   0.0445    0.1148   0.0000   442.4036    -0.0168054       21.8852      0.175791      -3.18704     -0.316757      0.329114      0.471518      0.511214      0.575230      0.616733      0.637327
  79   9 3332.1007    3.6598  2.6755 11.5041 -0.0000  0.0234   0.0246   0.0635    0.0489   0.0000   443.1542      0.273761       20.2774      0.913596      -1.66271      -1.64415      0.439284      0.638113      0.692361      0.784093      0.812345      0.868659
  80   1 1358.4387    0.1233  0.1423  8.3911  0.0000  0.0074   0.0043   0.0156    0.0162   0.0000   440.2353     0.0745359       21.8447     0.0684389      -3.44239     -0.495738      0.150587      0.197164      0.229325      0.260397      0.283138      0.291049
  80   2 1697.0235    0.3379  0.4443  8.5457  0.0000  0.0111   0.0058   0.0237    0.0271   0.0000   441.2446    -0.0567342       22.2325      0.351948      -4.23290      0.423693      0.192255      0.289134      0.313670      0.362294      0.376422      0.402399
  80   3 1974.1265    0.6753  0.9463  8.7675  0.0000  0.0143   0.0082   0.0382    0.0586   0.0000   441.6413     -0.453851       22.0305     -0.511160      -4.05013      0.476676      0.275862      0.377978      0.428833      0.469825      0.500523      0.523815
  80   4 2233.9321    1.1513  1.4192  9.0269  0.0000  0.0174   0.0112   0.0452    0.0890   0.0000   441.9310     -0.484061       21.6678      0.706224      -3.65705      0.120893      0.338528      0.459342      0.511516      0.576441      0.625274      0.648918
  80   5 2472.4645    1.8596  1.6119  9.8977  0.0000  0.0176   0.0164   0.0479    0.0805   0.0000   442.9521     -0.214334       21.7642     -0.758711      -3.59189     0.0167055      0.353126      0.482451      0.545771      0.593865      0.648587      0.647941
  80   6 2700.1235    2.7990  1.5827 10.3230 -0.0001  0.0171   0.0242   0.0452    0.1119   0.0000   442.4117     -0.301516       22.6502      0.403375      -3.04196     -0.526131      0.341160      0.471031      0.532515      0.580202      0.638286      0.659187
  80   7 2922.3937    3.9039  1.4777 10.9141  0.0000  0.0163   0.0343   0.0422    0.1256   0.0000   442.8629     -0.129793       21.4269      0.201563      -3.30859    0.00320034      0.320302      0.451327      0.499087      0.566215      0.616179      0.633895
  80   8 3137.3795    4.4255  1.5292 11.3226 -0.0001  0.0166   0.0380   0.0435    0.1069   0.0000   442.6969      0.188037       21.4911     -0.157914      -2.78450      -1.16010      0.313761      0.439639      0.498542      0.538662      0.574935      0.581211
  80   9 3346.7165    3.5875  2.6587 11.4155  0.0000  0.0232   0.0240   0.0625    0.0511   0.0000   443.7028      0.101324       20.5443     -0.692271      -1.81668      -1.14621      0.433451      0.616914      0.693278      0.756800      0.823711      0.850797
  80  10 3552.4097    2.7132  4.8117 11.0632  0.0303  0.0358   0.0102   0.0943    0.0143   0.0000   442.8719     -0.952285       20.9171      -1.44795      -3.00723      -2.37616      0.681741      0.947774       1.08794       1.18998       1.27927       1.33241
  81   1 1365.7027    0.1243  0.1750  8.3718  0.0000  0.0077   0.0042   0.0197    0.0164   0.0000   440.2529     -0.322816       22.5280     -0.311993      -3.68454     -0.309919      0.150300      0.205680      0.241318      0.245178      0.278764      0.289722
  81   2 1705.0011    0.3409  0.4670  8.5255 -0.0000  0.0104   0.0058   0.0251    0.0276   0.0000   441.6055      0.236644       22.2085      0.534191      -4.01952     -0.883713      0.196504      0.265759      0.308600      0.351113      0.348293      0.375271
  81   3 1983.2922    0.6886  0.9338  8.7148  0.0000  0.0139   0.0082   0.0376    0.0602   0.0000   441.9296      0.711589       22.1440     -0.613049      -4.21602     -0.703574      0.256838      0.367903      0.409773      0.462184      0.490526      0.501193
  81   4 2244.1394    1.2013  1.4530  8.8775  0.0000  0.0174   0.0111   0.0444    0.0923   0.0000   442.3556      0.276001       20.6888      0.212722      -3.09370     -0.235811      0.317670      0.460205      0.498710      0.561694      0.596389      0.620942
  81   5 2483.3970    1.9213  1.7228  9.6190 -0.0075  0.0180   0.0157   0.0491    0.0940   0.0000   442.2138      0.420370       21.1147     -0.548625      -2.34955     -0.822952      0.348000      0.482301      0.541983      0.606623      0.640021      0.664226
  81   6 2712.1690    2.8384  1.5675 10.4311  0.0002  0.0168   0.0245   0.0454    0.1026   0.0000   442.9840     -0.308820       21.6021     -0.274671      -2.00751     -0.552731      0.328772      0.444215      0.503206      0.555062      0.592008      0.628801
  81   7 2935.3916    3.8759  1.4947 11.0630 -0.0000  0.0163   0.0346   0.0440    0.1137   0.0000   442.4596     -0.480230       21.0511     -0.637326      -1.81917     -0.530090      0.309548      0.439641      0.475963      0.538472      0.571729      0.595549
  81   8 3151.1435    4.3609  1.6320 11.5627  0.0000  0.0170   0.0368   0.0458    0.0819   0.0000   443.2342     -0.350467       20.8782    -0.0781148      -2.49389     -0.887617      0.327461      0.451596      0.506742      0.558220      0.601576      0.617256
  81   9 3361.2243    3.5686  2.7099 11.2458 -0.0000  0.0227   0.0234   0.0624    0.0559   0.0000   443.3874       1.56262       20.1037       1.26209      -2.62638      -1.88225      0.434657      0.601211      0.679567      0.752298      0.805957      0.841391
  82   1 1372.8947    0.1263  0.1791  8.3250  0.0000  0.0080   0.0042   0.0195    0.0164   0.0000   440.3591     0.0507250       21.8591     0.0202565      -4.37971      0.702671      0.148251      0.191442      0.236510      0.247011      0.250884      0.270105
  82   2 1712.9574    0.3473  0.4836  8.4854  0.0000  0.0103   0.0058   0.0263    0.0284   0.0000   441.5039     -0.381497       21.0731      0.204016      -3.53929     -0.660156      0.194678      0.278228      0.309856      0.357399      0.376326      0.389705
  82   3 1992.3845    0.7157  1.0177  8.6706  0.0000  0.0146   0.0083   0.0390    0.0646   0.0000   441.6677     -0.180233       22.0818      0.907880      -3.97523     -0.548418      0.271396      0.381608      0.427937      0.470591      0.514346      0.536079
  82   4 2254.2758    1.2004  1.4801  8.9751  0.0000  0.0172   0.0112   0.0463    0.0877   0.0000   442.9429     -0.135926       22.5926     -0.299996      -4.19248     -0.575816      0.321646      0.451877      0.492767      0.559191      0.609625      0.626670
  82   5 2494.2849    1.9451  1.7870  9.6389 -0.0000  0.0187   0.0158   0.0489    0.0922   0.0000   442.4280     0.0232225       20.7931     -0.206040      -2.39006    -0.0159521      0.354953      0.485058      0.545729      0.605312      0.643667      0.672916
  82   6 2724.1477    2.8957  1.6034 10.5723 -0.0000  0.0172   0.0249   0.0455    0.0907   0.0000   442.6116    -0.0669599       21.5995      -1.38590      -3.20276     -0.636207      0.328975      0.457824      0.521975      0.571580      0.619096      0.653972
  82   7 2948.2511    3.9268  1.4684 11.1050  0.0000  0.0161   0.0344   0.0425    0.1036   0.0000   442.7114      0.291036       22.2681      0.533555      -3.18383     -0.810720      0.305932      0.419734      0.461762      0.509794      0.545752      0.561600
  82   8 3164.7845    4.2583  1.6570 11.6094  0.0003  0.0173   0.0360   0.0470    0.0768   0.0000   442.7085      0.249800       21.7516      0.484853      -2.79958     -0.994622      0.329346      0.456941      0.502713      0.566948      0.604881      0.625707
  82   9 3375.7371    3.4586  3.1203 11.2981  0.0000  0.0261   0.0217   0.0677    0.0470   0.0000   443.8258       1.76543       20.4312     -0.871419     -0.616977     -0.570729      0.468444      0.685391      0.751866      0.850113      0.882200      0.919324
  82  10 3583.0423    2.6186  5.3524 10.9430 -0.0050  0.0422   0.0094   0.1071    0.0188   0.0000   443.5247       1.32291       19.2946      -2.16629      -3.05198     -0.983830      0.765034       1.07358       1.22464       1.34384       1.40221       1.47963
  83   1 1379.9980    0.1332  0.1898  8.3033  0.0000  0.0078   0.0042   0.0187    0.0166   0.0000   440.3574     -0.287741       21.8842      0.274468      -4.51158      0.469168      0.164635      0.206187      0.242337      0.258406      0.289318      0.267697
  83   2 1720.7956    0.3655  0.5156  8.5348  0.0000  0.0109   0.0059   0.0259    0.0289   0.0000   441.3899     -0.309007       22.1095     -0.333926      -3.40085      0.402797      0.201513      0.285057      0.313715      0.361250      0.390024      0.381122
  83   3 2001.3996    0.7076  1.0301  8.7957  0.0000  0.0153   0.0084   0.0403    0.0632   0.0000   441.9887     -0.652741       22.1570     -0.305017      -4.36970      0.161002      0.279072      0.396403      0.441518      0.481877      0.523886      0.549357
  83   4 2264.3456    1.2543  1.5026  9.1242 -0.0000  0.0171   0.0117   0.0467    0.0852   0.0000   442.2464     0.0259310       22.4894     -0.263111      -3.86845     0.0360317      0.326144      0.448326      0.483094      0.555721      0.599530      0.629544
  83   5 2505.1048    1.9746  1.6621 10.0627 -0.0000  0.0180   0.0167   0.0481    0.0725   0.0000   442.8355     -0.439909       21.5688     -0.742569      -1.64612      0.176829      0.342451      0.475641      0.544313      0.595602      0.647393      0.683532
  83   6 2736.0709    2.9373  1.5703 10.7228  0.0000  0.0169   0.0255   0.0455    0.0874   0.0000   442.7063      0.204186       21.8571      0.404205      -3.97117     -0.641093      0.322191      0.447477      0.505217      0.547038      0.618955      0.627534
  83   7 2961.0621    4.0494  1.4855 11.0933  0.0000  0.0157   0.0351   0.0429    0.1095   0.0000   442.7873      0.112362       22.0119     -0.196316      -4.18382      -1.16354      0.293892      0.404211      0.451386      0.499263      0.548122      0.561112
  83   8 3178.3357    4.3902  1.7267 11.4293  0.0081  0.0170   0.0359   0.0479    0.0860   0.0000   442.6106     0.0197460       21.3604    -0.0447894      -1.72977     -0.916374      0.317126      0.426040      0.498622      0.543393      0.586016      0.606011
  83   9 3390.1115    3.3580  2.9426 11.4686  0.0000  0.0251   0.0220   0.0665    0.0450   0.0000   443.6356       1.23327       20.3917     -0.625879      -2.32117      -1.60230      0.463257      0.639927      0.729005      0.812731      0.877927      0.905752
  84   1 1387.0836    0.1379  0.1691  8.3299  0.0000  0.0075   0.0043   0.0169    0.0162   0.0000   440.1859     0.0678908       21.8288     -0.220054      -3.89301      0.945124      0.144177      0.207949      0.231447      0.261123      0.290021      0.308529
  84   2 1728.5742    0.3685  0.5556  8.4939  0.0000  0.0116   0.0058   0.0275    0.0305   0.0000   441.2541     -0.708893       22.0986     0.0126921      -3.94447     -0.665342      0.214365      0.285198      0.328242      0.375358      0.397104      0.403734
  84   3 2010.3973    0.7300  1.1114  8.6649  0.0000  0.0153   0.0082   0.0421    0.0685   0.0000   442.0382      0.677593       22.2459     -0.311590      -4.45284     -0.330250      0.280380      0.384952      0.444291      0.480816      0.520297      0.544342
  84   4 2274.2952    1.2385  1.4868  9.3641  0.0000  0.0175   0.0116   0.0469    0.0690   0.0000   442.3209      0.732819       22.7404      0.789841      -3.59730    -0.0817145      0.320836      0.440341      0.505624      0.549973      0.584701      0.615953
  84   5 2515.8667    2.0440  1.7176  9.8429 -0.0000  0.0177   0.0169   0.0483    0.0872   0.0000   441.8933      0.668888       22.4341     -0.531175      -2.81320      -1.04551      0.330379      0.454561      0.522424      0.564117      0.633771      0.654851
  84   6 2747.9563    3.0157  1.6124 10.4944  0.0000  0.0169   0.0249   0.0451    0.0942   0.0000   442.9077    -0.0203691       21.7008     -0.350541      -3.53097      0.124104      0.303035      0.427234      0.461951      0.532411      0.558316      0.573101
  84   7 2973.8002    4.0743  1.4921 11.2435  0.0000  0.0161   0.0353   0.0427    0.0973   0.0000   443.3375      0.192897       22.0849     -0.239399      -1.74270     0.0933463      0.295957      0.418339      0.465056      0.511059      0.554425      0.567425
  84   8 3191.8188    4.1973  1.8190 11.4922  0.0000  0.0177   0.0329   0.0487    0.0727   0.0000   442.5036      0.175460       21.6420     -0.788447      -3.20474      -1.17578      0.329628      0.454857      0.510970      0.561309      0.606142      0.629331
  84   9 3404.4253    3.3431  3.4227 11.2757  0.0000  0.0273   0.0204   0.0737    0.0461   0.0000   443.0765     -0.367052       20.8976      -1.29608      -1.95774      -1.26101      0.495194      0.702027      0.780868      0.877645      0.928481      0.969786
  84  10 3613.2849    2.4172  5.5483 10.9967  0.0132  0.0442   0.0136   0.1196    0.0456   0.0000   443.9974      0.183749       19.3978       1.11381    -0.0263809      0.344174      0.761610       1.13033       1.21285       1.39820       1.44625       1.51562
  85   1 1394.1291    0.1345  0.2033  8.3214  0.0000  0.0079   0.0041   0.0214    0.0167   0.0000   440.1658      0.251512       21.8338     0.0225556      -3.78941     -0.168033      0.154728      0.201157      0.248860      0.269229      0.296437      0.308483
  85   2 1736.2678    0.3894  0.5454  8.4971  0.0000  0.0112   0.0060   0.0261    0.0313   0.0000   440.9586     -0.451367       22.0387      0.486141      -4.14097     -0.351279      0.202818      0.267742      0.321584      0.347811      0.376749      0.377571
  85   3 2019.3171    0.7516  1.1151  8.5811  0.0000  0.0155   0.0082   0.0401    0.0738   0.0000   441.9104     -0.418025       22.2313     -0.330819      -3.47253     0.0834316      0.266564      0.386270      0.419154      0.476947      0.508623      0.522802
  85   4 2284.1903    1.2882  1.5255  9.2418 -0.0000  0.0174   0.0116   0.0459    0.0764   0.0000   442.2203      0.395510       22.6740     -0.659521      -3.10192     -0.645998      0.316389      0.435565      0.489448      0.554614      0.586907      0.604242
  85   5 2526.5315    2.0746  1.7300  9.8492 -0.0000  0.0178   0.0165   0.0474    0.0817   0.0000   442.4217     -0.327206       21.6821     -0.704217      -4.56039     -0.325395      0.320907      0.449185      0.503959      0.562672      0.593811      0.611449
  85   6 2759.7736    3.0492  1.6023 10.5516 -0.0000  0.0165   0.0254   0.0453    0.0981   0.0000   443.5050     -0.353348       22.0056      0.268203      -3.45606      0.499976      0.310476      0.429389      0.480682      0.542263      0.574988      0.607414
  85   7 2986.4533    4.1722  1.4901 11.1321  0.0000  0.0157   0.0361   0.0424    0.1137   0.0000   442.6202      0.644588       21.8763     -0.554572      -3.51114     -0.810770      0.296104      0.403615      0.460475      0.508725      0.547752      0.561622
  85   8 3205.2340    4.2439  1.9088 11.1680  0.0001  0.0176   0.0315   0.0485    0.0872   0.0000   443.3725      -1.09536       20.7720      0.592877      -3.10252     -0.965315      0.328300      0.444758      0.501616      0.555809      0.590194      0.631198
  85   9 3418.6936    3.2440  3.4843 11.3211 -0.0002  0.0277   0.0194   0.0753    0.0429   0.0000   443.4311     -0.205037       20.8484     -0.825123      -2.28017      -3.61492      0.496065      0.695354      0.776032      0.870308      0.911099      0.960753
  85  10 3628.2354    2.4329  6.0826 11.0028 -0.0079  0.0486   0.0122   0.1272    0.0407   0.0000   443.7875      0.361122       20.2186       2.03724      -2.46479      -3.56322      0.849361       1.21417       1.33823       1.52461       1.58328       1.66548
  86   1 1401.1020    0.1410  0.2325  8.2788  0.0000  0.0091   0.0041   0.0220    0.0170   0.0000   440.0952     -0.246624       22.0939     -0.222406      -4.30641     -0.404288      0.170435      0.231394      0.285671      0.315192      0.327618      0.342617
  86   2 1743.8552    0.3957  0.6097  8.4583  0.0000  0.0118   0.0058   0.0293    0.0327   0.0000   440.9216     -0.277364       22.0985     0.0871020      -4.12483     -0.452548      0.204287      0.286077      0.321403      0.354123      0.366492      0.398977
  86   3 2028.1766    0.7730  1.1512  8.5249  0.0000  0.0150   0.0084   0.0411    0.0799   0.0000   442.1859     -0.340276       22.4019     -0.395105      -3.71585     0.0223726      0.269356      0.367081      0.415640      0.477410      0.493821      0.519604
  86   4 2293.9652    1.3120  1.5771  9.1334 -0.0001  0.0175   0.0116   0.0474    0.0843   0.0000   442.2645     -0.473548       20.7845      0.463080      -3.14876      0.161443      0.314525      0.439179      0.487978      0.540358      0.594416      0.619957
  86   5 2537.1456    2.0962  1.7484 10.0686  0.0000  0.0179   0.0170   0.0492    0.0743   0.0000   442.3865     -0.224289       21.7420     -0.433454      -2.39680     -0.485178      0.327449      0.438749      0.507236      0.555386      0.593868      0.620085
  86   6 2771.4300    3.1531  1.5592 10.7946  0.0000  0.0164   0.0268   0.0442    0.0881   0.0000   442.8616     -0.256657       21.7571     -0.549411      -2.92052      0.516747      0.304169      0.419255      0.472777      0.529773      0.574232      0.598943
  86   7 2999.0098    4.2765  1.4599 11.1230  0.0000  0.0157   0.0365   0.0410    0.1156   0.0000   443.4195     -0.449560       21.1151     -0.248980      -3.91840      -1.27840      0.279389      0.393312      0.439606      0.472691      0.517296      0.532169
  86   8 3218.5488    4.2672  1.8974 11.3481  0.0000  0.0180   0.0324   0.0475    0.0824   0.0000   443.4712     -0.348452       21.2571      0.235657      -3.51887     -0.296503      0.333597      0.454593      0.517542      0.574736      0.616881      0.636792
  86   9 3432.8847    3.1750  3.7013 11.3153  0.0000  0.0293   0.0186   0.0787    0.0416   0.0000   442.7735     -0.546827       19.9173      -1.18875      -1.36554      0.383138      0.513619      0.723427      0.811479      0.909418      0.960522       1.00514
  86  10 3643.2535    2.4842  6.5732 10.6958  0.0022  0.0505   0.0074   0.1271    0.0168   0.0000   443.6413      -2.60072       21.9697       1.29896     0.0780532      -4.05019      0.873430       1.25183       1.39509       1.54449       1.61929       1.68006
  87   1 1408.0218    0.1404  0.2222  8.3302  0.0000  0.0085   0.0041   0.0213    0.0166   0.0000   440.3462     -0.202874       21.8418     -0.343794      -4.23853      0.338569      0.152849      0.205780      0.231164      0.268834      0.294877      0.293691
  87   2 1751.4232    0.4002  0.5794  8.5061  0.0000  0.0113   0.0060   0.0280    0.0324   0.0000   440.9432     -0.285766       21.8012     0.0308887      -4.20147     -0.519752      0.191038      0.273053      0.303844      0.347297      0.345381      0.362100
  87   3 2036.9872    0.7817  1.1878  8.5501  0.0000  0.0156   0.0083   0.0410    0.0761   0.0000   442.4739      0.240940       21.7983     -0.580855      -4.46025       1.02050      0.275655      0.390833      0.430638      0.499792      0.522836      0.538570
  87   4 2303.7170    1.3531  1.5939  9.3093  0.0000  0.0174   0.0116   0.0473    0.0706   0.0000   442.3012      0.624046       21.6576    -0.0792333      -3.54428      -1.10101      0.304457      0.423950      0.479534      0.539633      0.583265      0.587116
  87   5 2547.6975    2.1399  1.7665 10.1204 -0.0001  0.0179   0.0171   0.0503    0.0730   0.0000   442.6223      0.722266       21.3027    -0.0257645      -2.72715      0.814601      0.316203      0.437044      0.502897      0.549431      0.581734      0.605731
  87   6 2783.1205    3.1878  1.5239 10.6421 -0.0000  0.0160   0.0269   0.0428    0.1001   0.0000   442.1303      0.520389       21.4738     0.0469696      -3.44179    -0.0695212      0.296248      0.417822      0.465688      0.513439      0.551494      0.583349
  87   7 3011.5056    4.3110  1.4534 11.2045  0.0000  0.0155   0.0367   0.0400    0.1079   0.0000   442.8426      0.100051       21.5889     -0.712870      -2.99107   -0.00593789      0.279783      0.386020      0.433019      0.481837      0.524907      0.547499
  87   8 3231.8178    4.0736  2.0362 11.5527 -0.0003  0.0187   0.0296   0.0514    0.0600   0.0000   444.1620     0.0562630       20.7929     -0.867219      -2.60236     -0.873661      0.335848      0.455610      0.526103      0.580856      0.622571      0.649850
  87   9 3446.8985    3.1832  3.7606 11.1358  0.0000  0.0295   0.0180   0.0781    0.0464   0.0000   443.3523      -1.03524       20.6804      0.741296      -2.92443    -0.0802319      0.505424      0.717849      0.819702      0.905735      0.967201       1.01087
  87  10 3658.0729    2.4757  6.9089 10.5075  0.0011  0.0511   0.0068   0.1319    0.0110   0.0000   443.0575     -0.429788       23.1301       1.94147      -3.79559      -4.78857      0.900351       1.23324       1.42045       1.54239       1.64627       1.73699
  88   1 1414.9035    0.1418  0.2033  8.2987  0.0000  0.0076   0.0042   0.0199    0.0166   0.0000   440.1144     0.0299839       21.3897     -0.456683      -4.29936      0.148351      0.157693      0.198626      0.225737      0.245514      0.254882      0.266453
  88   2 1758.8905    0.4001  0.6998  8.3808  0.0000  0.0125   0.0056   0.0321    0.0350   0.0000   440.9776   -0.00768387       21.9997      0.145570      -4.66285      0.593489      0.228289      0.304360      0.345936      0.392964      0.423235      0.444127
  88   3 2045.7913    0.7875  1.1527  8.8055  0.0000  0.0154   0.0086   0.0418    0.0676   0.0000   441.9156      0.251868       21.8225     -0.637005      -3.41743     -0.638670      0.268737      0.376951      0.418014      0.476141      0.495292      0.519516
  88   4 2313.3657    1.3794  1.6330  9.2485  0.0000  0.0180   0.0119   0.0471    0.0807   0.0000   442.4098      0.514505       21.3089     -0.702153      -3.63035     -0.250157      0.318868      0.431775      0.497792      0.544495      0.592276      0.610437
  88   5 2558.1949    2.1980  1.7780 10.0466  0.0002  0.0179   0.0174   0.0492    0.0779   0.0000   442.0683     -0.161515       23.1074     -0.892838      -3.57024      -1.27623      0.309157      0.440068      0.490909      0.544834      0.592871      0.608354
  88   6 2794.7062    3.2318  1.5604 10.7570 -0.0000  0.0165   0.0271   0.0436    0.0932   0.0000   442.8529      0.533647       21.6757      0.490167      -2.46509     -0.822648      0.298723      0.405214      0.459793      0.506613      0.541630      0.570488
  88   7 3023.8797    4.2378  1.5314 11.1533  0.0000  0.0157   0.0351   0.0428    0.1055   0.0000   442.5862      0.393071       22.1704      0.434879      -3.60146      -1.21581      0.279803      0.387969      0.429766      0.478433      0.517056      0.547346
  88   8 3244.9772    4.0695  2.0450 11.4868  0.0001  0.0187   0.0295   0.0508    0.0613   0.0000   443.2072       1.39509       20.7400     -0.539857      -1.65955      -1.09563      0.330796      0.457018      0.519242      0.571839      0.623231      0.656491
  88   9 3460.9714    3.1028  4.0264 11.2241  0.0000  0.0312   0.0173   0.0837    0.0421   0.0000   442.9820     -0.272658       23.1102     -0.170250      -2.62820      -1.56871      0.532916      0.758660      0.839845      0.935730       1.02911       1.07046
  89   1 1421.7318    0.1487  0.2400  8.2934  0.0000  0.0091   0.0041   0.0208    0.0168   0.0000   440.1531     -0.447075       21.6303      0.469255      -4.20663     -0.100474      0.146312      0.217692      0.235523      0.272195      0.252340      0.278619
  89   2 1766.3114    0.4214  0.6086  8.4794  0.0000  0.0118   0.0061   0.0274    0.0344   0.0000   440.9266      0.195331       22.0997     -0.120603      -4.34759    -0.0850946      0.194147      0.280331      0.314217      0.349268      0.374890      0.392384
  89   3 2054.5000    0.8161  1.2137  8.7860  0.0004  0.0157   0.0086   0.0426    0.0674   0.0000   441.8092     -0.116588       21.7478      0.666692      -3.69813      0.381252      0.270633      0.379252      0.421121      0.474698      0.502530      0.513743
  89   4 2322.9210    1.3827  1.6788  9.4043  0.0000  0.0184   0.0117   0.0485    0.0694   0.0000   442.4173      0.295667       21.4671      0.562152      -2.88456      0.643917      0.312407      0.430333      0.490992      0.548552      0.594076      0.626276
  89   5 2568.6180    2.2176  1.7318 10.3565  0.0000  0.0178   0.0179   0.0484    0.0641   0.0000   442.8657     -0.186115       22.0332      0.203110      -2.25451     -0.860310      0.310555      0.430961      0.484901      0.545873      0.583868      0.604689
  89   6 2806.2322    3.2916  1.6011 10.7536 -0.0000  0.0163   0.0268   0.0435    0.0886   0.0000   443.0637      0.362202       22.2393     -0.171887      -3.28010     0.0408821      0.286202      0.387955      0.428905      0.481427      0.523205      0.538251
  89   7 3036.2276    4.3159  1.5915 11.3035 -0.0000  0.0162   0.0348   0.0437    0.0881   0.0000   443.2744      0.546239       21.1188      0.363773      -2.08874     -0.400385      0.281393      0.402908      0.429363      0.495959      0.532641      0.560206
  89   8 3258.1036    4.0496  2.1305 11.4215  0.0001  0.0193   0.0282   0.0513    0.0622   0.0000   443.4064      0.361957       21.5080      -1.10909      -2.02700      -1.44974      0.328514      0.468739      0.519798      0.583392      0.623909      0.658209
  89   9 3474.7868    3.0459  4.0008 11.1896  0.0000  0.0314   0.0173   0.0841    0.0446   0.0000   444.3284     -0.443359       19.9389      -1.11142     -0.323524      -3.25488      0.527963      0.755150      0.835993      0.941372       1.01210       1.06178
  89  10 3687.5705    2.1574  6.7017 10.9960 -0.0040  0.0556   0.0062   0.1395    0.0113   0.0000   442.7774      0.321521       22.7128     -0.156076      -5.13775      0.614935      0.927094       1.30793       1.49873       1.62419       1.76719       1.80339
  90   0  964.7687    0.0292  0.0158  8.4760 -0.0372  0.0193   0.0072   0.0133    0.0134   0.0000   436.1170     -0.346077       21.3286      0.556552      -4.09246     -0.531301      0.331760      0.371488      0.426265      0.507228      0.782216      0.608500
  90   1 1428.5088    0.1479  0.1956  8.2835  0.0000  0.0073   0.0042   0.0173    0.0164   0.0000   439.9337     -0.310856       21.5992    -0.0108672      -4.71371     -0.426692      0.132788      0.173727      0.201831      0.224111      0.234014      0.259116
  90   2 1773.6638    0.4288  0.6562  8.4190  0.0000  0.0118   0.0059   0.0293    0.0349   0.0000   440.6248     0.0156962       22.0144     -0.111926      -4.83451     -0.706984      0.192574      0.277537      0.307130      0.336348      0.365924      0.380382
  90   3 2063.1538    0.8288  1.2583  8.7129  0.0000  0.0159   0.0084   0.0424    0.0656   0.0000   442.2543    -0.0513795       21.9523      0.162842      -3.93534      0.213458      0.270681      0.377850      0.423575      0.481561      0.510692      0.542321
  90   4 2332.4052    1.4091  1.6865  9.3817  0.0000  0.0178   0.0117   0.0484    0.0704   0.0000   441.9474      0.418448       21.2518       1.03014      -3.19386     -0.742668      0.306180      0.427422      0.483029      0.527406      0.564938      0.578122
  90   5 2578.9855    2.2509  1.6991 10.4938 -0.0000  0.0177   0.0188   0.0484    0.0627   0.0000   442.3304      0.587279       21.7303      -1.26548      -3.21328      0.649647      0.312823      0.417264      0.476122      0.531543      0.580242      0.592962
  90   6 2817.6962    3.3994  1.5195 10.6645  0.0002  0.0157   0.0288   0.0425    0.1148   0.0000   442.7057      0.227893       21.6950     -0.681355      -2.87751      0.179769      0.288612      0.395963      0.450885      0.505776      0.555817      0.564567
  90   7 3048.4476    4.3456  1.5443 11.4691  0.0004  0.0158   0.0362   0.0432    0.0828   0.0000   442.6608      0.341721       22.2213     -0.679492      -3.86369     -0.253212      0.269833      0.381372      0.423416      0.464017      0.508622      0.517819
  90   8 3271.1384    4.0278  2.2621 11.3338  0.0000  0.0198   0.0273   0.0528    0.0636   0.0000   442.8313      0.297386       21.9624     -0.302316      -1.64073     -0.531810      0.336229      0.477382      0.525707      0.596833      0.649244      0.681768
  90   9 3488.6643    2.9873  4.2588 11.1464  0.0000  0.0331   0.0159   0.0881    0.0417   0.0000   444.6110     -0.814799       20.7839     0.0960004      -2.98444      -2.54717      0.533278      0.779992      0.850888      0.966705       1.00133       1.05290
  91   1 1435.2387    0.1613  0.2501  8.2581  0.0000  0.0085   0.0041   0.0207    0.0170   0.0000   439.9240     -0.256177       22.3216     0.0220770      -4.23221     -0.203606      0.164596      0.220489      0.263733      0.252263      0.279533      0.280478
  91   2 1780.9664    0.4280  0.6393  8.4805  0.0000  0.0119   0.0061   0.0284    0.0352   0.0000   440.8656     -0.103869       22.3214      0.429951      -4.60874      0.481391      0.203263      0.290054      0.323028      0.360202      0.379053      0.393861
  91   3 2071.7614    0.8317  1.2921  8.7205  0.0000  0.0163   0.0084   0.0432    0.0694   0.0000   441.3355    -0.0836333       21.2539     -0.479708      -4.43404     -0.728307      0.272515      0.387719      0.433223      0.470496      0.502308      0.528528
  91   4 2341.8007    1.4381  1.6728  9.6120  0.0000  0.0181   0.0122   0.0490    0.0631   0.0000   442.5361    -0.0590976       21.5211      0.111497      -4.08759      -1.77750      0.304789      0.418951      0.474965      0.523049      0.569963      0.589367
  91   5 2589.3212    2.2807  1.7933 10.2864  0.0000  0.0178   0.0181   0.0498    0.0713   0.0000   442.3191      0.267039       21.0371     -0.941339      -3.62641    -0.0458142      0.304872      0.425975      0.477951      0.526827      0.569640      0.603529
  91   6 2829.0807    3.3744  1.5985 10.8648  0.0000  0.0163   0.0273   0.0439    0.0849   0.0000   442.7256     -0.416084       21.5805     -0.133832      -3.36993     -0.906186      0.276234      0.386209      0.438333      0.481287      0.513274      0.534047
  91   7 3060.6615    4.4255  1.5911 11.2750  0.0090  0.0156   0.0362   0.0442    0.0966   0.0000   443.1430    -0.0733238       21.4577     -0.933028      -2.86265     -0.522434      0.268208      0.367081      0.412955      0.462327      0.493113      0.512127
  91   8 3284.0932    3.8992  2.3858 11.5080  0.0000  0.0213   0.0264   0.0546    0.0552   0.0000   443.2480      0.464485       20.8043     -0.573790      -2.74142      -1.78965      0.346201      0.505899      0.541166      0.627831      0.663313      0.689148
  91   9 3502.5358    2.9951  4.6045 11.1650  0.0009  0.0352   0.0157   0.0945    0.0423   0.0000   442.9685      0.224113       21.1420       1.72043      -2.43532     -0.359264      0.574781      0.819491      0.920429       1.02608       1.08490       1.13897
  92   1 1441.9343    0.1553  0.2282  8.2675  0.0000  0.0080   0.0040   0.0192    0.0167   0.0000   439.9596     -0.136170       21.7936      0.293592      -4.36366      0.222406      0.137508      0.193069      0.231685      0.241021      0.273125      0.269455
  92   2 1788.1680    0.4440  0.7037  8.4775  0.0000  0.0123   0.0059   0.0308    0.0366   0.0000   441.1978    -0.0804713       21.6152     0.0150959      -4.93093     0.0332162      0.201699      0.290299      0.319989      0.363449      0.383496      0.391525
  92   3 2080.3238    0.8672  1.2730  8.5415  0.0000  0.0155   0.0085   0.0411    0.0814   0.0000   441.9261     -0.351298       21.9364      0.405869      -3.58803     -0.520543      0.262550      0.371050      0.413120      0.453182      0.489276      0.513060
  92   4 2351.1598    1.5143  1.6785  9.4450  0.0001  0.0176   0.0125   0.0476    0.0770   0.0000   442.3558      0.503233       20.7083      -1.58623      -3.12505     -0.725303      0.296483      0.414458      0.463998      0.508242      0.547362      0.568545
  92   5 2599.5644    2.3524  1.8152 10.2350  0.0000  0.0179   0.0180   0.0481    0.0736   0.0000   442.4421     -0.894670       21.2530     -0.308331      -4.03487      -1.05989      0.298440      0.416105      0.466089      0.521199      0.571052      0.587148
  92   6 2840.4182    3.5355  1.5165 10.8735 -0.0058  0.0156   0.0289   0.0415    0.0966   0.0000   442.3547     0.0622780       21.1675    -0.0829722      -2.47048     -0.654247      0.266875      0.365390      0.415597      0.462947      0.501549      0.528250
  92   7 3072.7571    4.3628  1.5828 11.4338  0.0000  0.0159   0.0356   0.0433    0.0903   0.0000   442.1270     -0.310865       22.0716     -0.156765      -2.96984      -1.80525      0.274366      0.372930      0.419516      0.462801      0.504479      0.523157
  92   8 3297.0323    3.8444  2.4683 11.5663 -0.0000  0.0211   0.0255   0.0572    0.0508   0.0000   443.0025       1.09388       20.1300     -0.428570      -1.72426      -1.40900      0.346144      0.486759      0.545218      0.613979      0.660367      0.700094
  92   9 3516.1294    2.6929  4.2638 11.2140 -0.0090  0.0346   0.0149   0.0934    0.0432   0.0000   444.9418      0.817462       21.4100      0.187762      -1.83698      -1.52938      0.557805      0.794197      0.878462      0.986311       1.04796       1.08605
  93   1 1448.5556    0.1604  0.2285  8.2435  0.0000  0.0079   0.0041   0.0187    0.0167   0.0000   439.9855     -0.133322       21.8259      0.231683      -4.04595      0.670398      0.125418      0.186809      0.192230      0.232279      0.232365      0.246055
  93   2 1795.3394    0.4562  0.6977  8.4078 -0.0000  0.0119   0.0060   0.0308    0.0378   0.0000   440.6730    -0.0849336       22.4853     -0.304057      -4.96602      -1.24949      0.186930      0.265987      0.301275      0.329965      0.371263      0.382655
  93   3 2088.7767    0.8756  1.3236  8.5882  0.0000  0.0158   0.0084   0.0427    0.0747   0.0000   441.6762      0.619330       22.0156     -0.235322      -4.59459     -0.695688      0.259367      0.362646      0.404286      0.453922      0.476001      0.512792
  93   4 2360.4525    1.5077  1.7583  9.5294 -0.0001  0.0181   0.0122   0.0494    0.0680   0.0000   443.1010     -0.324507       21.7563    -0.0718681      -2.42371      0.106699      0.304304      0.415097      0.474140      0.528142      0.577057      0.588456
  93   5 2609.8144    2.3593  1.8614 10.2550 -0.0000  0.0183   0.0183   0.0504    0.0760   0.0000   442.5219     -0.368633       22.6631      0.525168      -3.28886     -0.575482      0.298949      0.419920      0.465948      0.522401      0.551980      0.571750
  93   6 2851.6515    3.5240  1.5215 11.0872 -0.0072  0.0156   0.0289   0.0425    0.0777   0.0000   442.8921     0.0962492       21.2609     -0.337710      -3.22678     -0.436181      0.269100      0.367098      0.413901      0.464864      0.502111      0.521208
  93   7 3084.8220    4.4075  1.6034 11.4247 -0.0002  0.0160   0.0352   0.0431    0.0847   0.0000   443.0398      0.305053       21.5698     -0.236345      -3.78322     0.0694954      0.265507      0.374519      0.418222      0.457724      0.505346      0.514047
  93   8 3309.8540    3.7956  2.6408 11.5215 -0.0000  0.0223   0.0242   0.0589    0.0472   0.0000   443.6368      0.498463       21.0560      0.124461      -1.81681      -1.01805      0.356266      0.506798      0.569418      0.643752      0.670807      0.711982
  94   1 1455.1417    0.1700  0.2942  8.2256  0.0000  0.0090   0.0040   0.0232    0.0173   0.0000   439.9181    -0.0182206       22.4743     0.0851319      -4.11003     -0.165551      0.159580      0.219489      0.255023      0.283825      0.309077      0.321487
  94   2 1802.4527    0.4613  0.7441  8.4222  0.0000  0.0123   0.0060   0.0310    0.0384   0.0000   440.5502     -0.337904       22.0080      0.307113      -4.81844      0.501015      0.211858      0.283046      0.339560      0.359742      0.406289      0.421088
  94   3 2097.2843    0.8795  1.2946  8.8350 -0.0000  0.0159   0.0088   0.0434    0.0684   0.0000   441.9132    -0.0226304       22.2378      0.186986      -4.09074    -0.0230602      0.266934      0.376814      0.426403      0.479080      0.519327      0.547985
  94   4 2369.6398    1.5729  1.7820  9.3972  0.0000  0.0180   0.0128   0.0497    0.0837   0.0000   442.2777     -0.152423       21.6319      0.775942      -3.13373      0.340114      0.301261      0.411932      0.467471      0.511635      0.554971      0.579788
  94   5 2619.9557    2.4346  1.7819 10.2567  0.0000  0.0179   0.0190   0.0469    0.0800   0.0000   443.2967      0.496756       22.1777      -1.23361      -3.99497      0.763845      0.300055      0.410464      0.454853      0.516984      0.560164      0.586736
  94   6 2862.8432    3.6406  1.5155 10.8902 -0.0082  0.0155   0.0292   0.0405    0.0931   0.0000   442.9828      0.416012       21.2921      0.558415      -3.38863     -0.310544      0.255938      0.357160      0.398905      0.447242      0.475719      0.492193
  94   7 3096.7909    4.4262  1.6535 11.4618 -0.0054  0.0162   0.0349   0.0437    0.0808   0.0000   442.9614      0.364272       22.4118     -0.159678      -2.84056      -1.51825      0.270047      0.371805      0.421923      0.475139      0.515348      0.522407
  94   8 3322.6463    3.7344  2.5228 11.5867  0.0000  0.0218   0.0247   0.0584    0.0474   0.0000   443.7510      0.360203       20.6293      0.496370      -2.63936      -1.44501      0.346956      0.487350      0.551065      0.607640      0.639698      0.666343
  94   9 3543.4123    3.0231  5.6732 10.7316  0.0001  0.0336   0.0090   0.0570    0.0064   0.0000   442.6475       4.50938       21.8021      -5.94980      -4.04247       6.93895      0.668630      0.748611      0.949258      0.988090       1.07078       1.11062
  95   1 1461.6827    0.1746  0.2480  8.2062  0.0000  0.0077   0.0041   0.0190    0.0171   0.0000   439.9889    -0.0574628       22.2291     0.0359969      -3.62428     0.0439150      0.128750      0.190030      0.208727      0.242461      0.265002      0.285558
  95   2 1809.5016    0.4708  0.7403  8.4645  0.0000  0.0124   0.0061   0.0306    0.0386   0.0000   440.6773    -0.0978777       22.0949      0.185055      -4.84764     -0.175819      0.205727      0.279187      0.327132      0.355554      0.384833      0.394486
  95   3 2105.6519    0.9045  1.3676  8.8115  0.0002  0.0165   0.0088   0.0441    0.0694   0.0000   441.5691     -0.728067       21.6854      0.905729      -4.04760     -0.884080      0.266801      0.370328      0.414721      0.468051      0.504116      0.523794
  95   4 2378.8187    1.5301  1.8177  9.6060 -0.0001  0.0184   0.0121   0.0509    0.0660   0.0000   442.1982      0.304611       22.5783     -0.645865      -3.83322      0.132237      0.304544      0.408433      0.481911      0.515551      0.566532      0.588760
  95   5 2630.0155    2.4769  1.8532 10.3111  0.0000  0.0177   0.0188   0.0498    0.0752   0.0000   442.0099     0.0795162       22.9552     -0.507485      -4.14512     0.0636419      0.288643      0.400731      0.447122      0.506059      0.537997      0.565611
  95   6 2873.9971    3.6653  1.5984 10.9145 -0.0004  0.0159   0.0290   0.0427    0.0908   0.0000   443.2739     -0.395380       21.8691      0.255682      -3.32692      -1.28323      0.260112      0.355911      0.394878      0.443364      0.478030      0.492567
  95   7 3108.6581    4.4188  1.6820 11.1772 -0.0002  0.0159   0.0338   0.0437    0.0958   0.0000   442.5959    -0.0282020       22.0671     -0.317695      -2.60196      -1.06194      0.265506      0.369170      0.409865      0.458281      0.492242      0.518581
  95   8 3335.3086    3.6739  2.8383 11.4761  0.0000  0.0228   0.0229   0.0626    0.0467   0.0000   443.8353      0.120050       20.5381       1.28572      -1.60813      -1.31821      0.367968      0.512713      0.584231      0.644565      0.694451      0.716777
  95   9 3556.9606    2.5294  4.5462 11.1392 -0.0003  0.0366   0.0140   0.1013    0.0444   0.0000   444.3043     -0.159201       20.6994       2.39989      -2.09046    -0.0716551      0.583112      0.821182      0.924806       1.03220       1.09561       1.15338
  96   1 1468.2002    0.1740  0.2435  8.2215  0.0000  0.0075   0.0042   0.0189    0.0170   0.0000   439.8371     -0.276445       21.9636      0.271109      -4.60102     -0.398972      0.125722      0.172802      0.199096      0.209647      0.235984      0.234785
  96   2 1816.4719    0.4695  0.7103  8.5084 -0.0000  0.0122   0.0062   0.0308    0.0376   0.0000   440.4934      0.232425       21.8909     -0.181146      -3.64087    -0.0548428      0.183948      0.272425      0.293051      0.339332      0.364609      0.371872
  96   3 2113.9557    0.9156  1.4362  8.7035 -0.0000  0.0164   0.0086   0.0455    0.0723   0.0000   441.4003     -0.162494       21.7482     -0.678160      -4.37254      0.191813      0.270712      0.369493      0.419870      0.468811      0.505927      0.532825
  96   4 2387.8561    1.5763  1.8011  9.5726  0.0000  0.0190   0.0125   0.0490    0.0709   0.0000   441.9484      -1.05028       21.6270      0.613885      -3.82885     -0.501671      0.295024      0.418485      0.462187      0.520137      0.539530      0.573324
  96   5 2640.0819    2.4964  1.8806 10.2777  0.0000  0.0178   0.0184   0.0492    0.0739   0.0000   442.1046      0.198102       21.8245     -0.401042      -3.94797     -0.124118      0.286585      0.391444      0.452560      0.495396      0.537473      0.555507
  96   6 2885.0293    3.6995  1.6119 11.0071  0.0000  0.0159   0.0291   0.0429    0.0826   0.0000   443.1665      0.300569       21.8255      0.165892      -3.67964      -1.59217      0.257339      0.354125      0.397337      0.446159      0.483466      0.495786
  96   7 3120.4988    4.4154  1.7722 11.3455  0.0000  0.0165   0.0330   0.0450    0.0812   0.0000   443.0151     -0.119510       21.1633     -0.279030      -2.71512     -0.657640      0.273465      0.371156      0.420361      0.469094      0.513327      0.534649
  96   8 3348.0057    3.5857  3.0078 11.4784 -0.0001  0.0242   0.0219   0.0659    0.0444   0.0000   443.5379      0.362812       21.3614      0.284891      -1.78927     -0.963417      0.376111      0.534705      0.613797      0.675018      0.713899      0.744321
  97   0 1000.5588    0.0224  0.0067  8.3626 -0.0087  0.0113   0.0053   0.0045    0.0128   0.0000   436.7214      0.204851       22.4445      0.542219      -5.40717     -0.762393      0.179361      0.229580      0.318191      0.259247      0.283871      0.245774
  97   1 1474.6192    0.1694  0.3212  8.2048  0.0000  0.0100   0.0039   0.0242    0.0176   0.0000   439.8507      0.231976       22.0428     -0.319063      -3.95123      0.714581      0.151312      0.220123      0.248727      0.281901      0.299916      0.319442
  97   2 1823.4469    0.4918  0.7530  8.4756  0.0000  0.0122   0.0063   0.0310    0.0406   0.0000   440.7399      0.103688       21.4706     -0.274624      -4.00732     0.0276156      0.193908      0.268628      0.311482      0.338232      0.366631      0.388911
  97   3 2122.2631    0.9401  1.4453  8.6221  0.0000  0.0162   0.0086   0.0451    0.0772   0.0000   441.9486     -0.526779       21.5724    -0.0838840      -4.86259      -1.02082      0.255526      0.352526      0.407665      0.431456      0.481327      0.486954
  97   4 2396.8180    1.6579  1.8039  9.6205  0.0000  0.0178   0.0131   0.0502    0.0721   0.0000   442.1091     -0.284960       21.5337     -0.301728      -4.18347      0.139465      0.288214      0.399464      0.443185      0.500378      0.536771      0.566382
  97   5 2650.0837    2.5730  1.7548 10.3920  0.0002  0.0170   0.0199   0.0473    0.0772   0.0000   442.4188     -0.332831       21.7779     -0.365803      -3.27001       1.14483      0.278028      0.381249      0.432649      0.480423      0.530769      0.553938
  97   6 2896.0744    3.7850  1.5485 10.9836  0.0000  0.0155   0.0301   0.0412    0.0914   0.0000   443.1236     -0.397361       22.0621     -0.810580      -3.02925     -0.145271      0.249050      0.349238      0.391488      0.432947      0.487070      0.493587
  97   7 3132.2112    4.4234  1.7555 11.5658  0.0000  0.0167   0.0334   0.0458    0.0694   0.0000   442.9412      0.116143       21.8761    0.00173234      -2.77333     -0.765277      0.259071      0.366838      0.412936      0.456460      0.494046      0.507772
  97   8 3360.6723    3.5589  3.1052 11.4478  0.0000  0.0247   0.0213   0.0668    0.0450   0.0000   443.5500     0.0251320       21.4425     -0.722258      -2.90627      0.193622      0.386038      0.546735      0.617162      0.684751      0.727476      0.772567
  98   1 1481.0489    0.1868  0.2877  8.1931  0.0000  0.0083   0.0041   0.0201    0.0177   0.0000   439.8036     -0.109146       21.8825      0.166968      -4.42407     -0.146270      0.130397      0.179753      0.211238      0.228745      0.245954      0.245943
  98   2 1830.3467    0.5053  0.8089  8.3978  0.0000  0.0126   0.0062   0.0323    0.0435   0.0000   440.9762     -0.674542       21.8611     0.0187098      -4.13707     -0.143583      0.194181      0.270403      0.302156      0.334138      0.352851      0.369606
  98   3 2130.5337    0.9471  1.3810  8.7868  0.0000  0.0161   0.0089   0.0434    0.0736   0.0000   441.6186     -0.220409       21.6710       1.05153      -3.69426      0.807591      0.254156      0.350815      0.399949      0.448927      0.477178      0.498991
  98   4 2405.7590    1.6330  1.8470  9.5967  0.0001  0.0187   0.0128   0.0506    0.0749   0.0000   442.6563      0.373937       22.2255     0.0278827      -3.35671     -0.428214      0.289429      0.410410      0.457985      0.505634      0.547980      0.575267
  98   5 2660.0338    2.6537  1.7991 10.4250  0.0045  0.0177   0.0203   0.0466    0.0768   0.0000   442.9633     -0.813224       21.8051      0.354384      -2.62748     -0.142092      0.275841      0.395964      0.433108      0.483875      0.521704      0.546390
  98   6 2906.9680    3.8436  1.6089 10.8321 -0.0000  0.0154   0.0293   0.0420    0.0964   0.0000   442.4319      0.336765       21.2667     -0.690289      -3.35588     -0.522852      0.251116      0.339953      0.387869      0.434082      0.482670      0.497986
  98   7 3143.9685    4.3492  1.8814 11.3603 -0.0000  0.0168   0.0310   0.0467    0.0724   0.0000   442.8438      0.116093       22.1660      0.683901      -2.52056     -0.422568      0.273228      0.379961      0.426433      0.473654      0.516689      0.537235
  98   8 3373.0874    3.5218  3.2178 11.4054 -0.0002  0.0251   0.0207   0.0689    0.0460   0.0000   444.2128     -0.214087       19.4079     -0.995215      -2.27850     -0.894796      0.391414      0.548532      0.619850      0.685963      0.728235      0.767561
  99   1 1487.4288    0.1858  0.3092  8.1478  0.0000  0.0093   0.0041   0.0205    0.0181   0.0000   439.6011     -0.370464       22.0927     0.0407985      -4.08722     -0.431326      0.148766      0.200991      0.231734      0.247958      0.273057      0.269225
  99   2 1837.1688    0.5193  0.8215  8.3612  0.0000  0.0124   0.0062   0.0318    0.0451   0.0000   440.8059     -0.188552       21.3004      0.285426      -3.24792     -0.255074      0.199679      0.274086      0.313309      0.339071      0.374773      0.386570
  99   3 2138.7008    0.9739  1.3814  8.7015 -0.0048  0.0159   0.0090   0.0422    0.0777   0.0000   441.2186     -0.365453       22.4079      0.457418      -4.64809      0.394938      0.250700      0.347613      0.392781      0.435203      0.467668      0.480900
  99   4 2414.6012    1.6628  1.8873  9.8099  0.0000  0.0190   0.0129   0.0512    0.0616   0.0000   442.1897     -0.143647       22.1496     -0.429589      -2.77781      0.488609      0.294993      0.411332      0.464447      0.522072      0.555310      0.591863
  99   5 2669.9553    2.6475  1.7636 10.4539  0.0002  0.0174   0.0205   0.0464    0.0761   0.0000   443.1658    -0.0868685       21.8698    -0.0208694      -4.06486      0.249769      0.270616      0.383203      0.432357      0.475226      0.512276      0.539152
  99   6 2917.8549    3.9015  1.5933 11.0220  0.0000  0.0156   0.0301   0.0415    0.0856   0.0000   442.5033      0.518112       22.6147      0.132712      -3.40148     -0.485473      0.244559      0.342521      0.382073      0.432065      0.461177      0.484096
  99   7 3155.5823    4.3627  1.8808 11.2838  0.0000  0.0169   0.0308   0.0463    0.0752   0.0000   443.0448     -0.132204       21.9454      -1.74743      -1.25394      -1.40807      0.265461      0.375503      0.409318      0.465362      0.504412      0.523957
  99   8 3385.5371    3.4935  3.4803 11.2469  0.0000  0.0266   0.0195   0.0728    0.0479   0.0000   443.6533       1.09699       20.4953      0.121151     -0.402663      -1.98020      0.402254      0.576581      0.644072      0.710017      0.769397      0.795577
 100   0 1015.5059    0.0284  0.0318  8.2817  0.0000  0.0176   0.0045   0.0188    0.0127   0.0000   436.4476     -0.105852       21.7166      0.489588      -3.50873      0.420107      0.279748      0.365739      0.430088      0.429809      0.596683      0.573563
 100   1 1493.7231    0.1853  0.3237  8.1510  0.0000  0.0089   0.0040   0.0232    0.0181   0.0000   439.8829     -0.266272       21.9970     0.0812080      -4.26363      0.271953      0.143227      0.196728      0.221748      0.235710      0.258311      0.276638
 100   2 1843.9542    0.5191  0.8594  8.4212  0.0000  0.0130   0.0062   0.0326    0.0446   0.0000   440.6665      0.194674       21.5300     -0.197094      -3.97286     -0.885256      0.207106      0.282039      0.314367      0.358488      0.385061      0.410985
 100   3 2146.8149    0.9862  1.5205  8.8799 -0.0002  0.0170   0.0088   0.0462    0.0645   0.0000   441.5050      0.160453       22.5522    -0.0268811      -4.22481      0.485186      0.262949      0.367146      0.422613      0.464364      0.493810      0.510722
 100   4 2423.4340    1.6928  1.9014  9.7655 -0.0000  0.0186   0.0128   0.0512    0.0648   0.0000   441.9469     -0.100709       22.4121       1.27156      -2.94730     -0.175758      0.291151      0.401380      0.447693      0.504041      0.541998      0.569033
 100   5 2679.7841    2.6905  1.7880 10.6786  0.0000  0.0176   0.0206   0.0480    0.0650   0.0000   442.3119      0.192353       20.8129     -0.811280      -3.62204    -0.0542557      0.265019      0.370631      0.420960      0.460711      0.496313      0.508525
 100   6 2928.6884    3.9365  1.6350 10.9649 -0.0000  0.0156   0.0301   0.0427    0.0951   0.0000   442.7938    -0.0921941       21.5948     -0.892928      -3.39108      0.325760      0.241770      0.332797      0.379299      0.410700      0.455008      0.459638
 100   7 3167.1796    4.3790  1.8391 11.5772 -0.0000  0.0167   0.0319   0.0467    0.0639   0.0000   442.5263      0.607666       22.1788       1.05079      -2.69306      -1.36721      0.263361      0.361858      0.412296      0.452442      0.495083      0.520645
 100   8 3397.9739    3.3898  3.6000 11.3244  0.0000  0.0279   0.0189   0.0746    0.0454   0.0000   442.9769      0.539962       21.0580     -0.756704      -3.08736      -1.38919      0.426106      0.603220      0.672431      0.756423      0.802468      0.848529
 101   0 1020.4861    0.0265  0.0141  8.2727 -0.0058  0.0130   0.0046   0.0068    0.0126   0.0000   436.6131      0.181160       22.5159     -0.304348      -3.26851     -0.238866      0.183209      0.265822      0.283840      0.365412      0.373720      0.322607
 101   1 1500.0105    0.1941  0.3281  8.1447  0.0000  0.0092   0.0041   0.0220    0.0184   0.0000   439.7352     -0.503846       22.1372      0.291906      -4.40898    -0.0351137      0.137962      0.184739      0.207184      0.239664      0.241472      0.256510
 101   2 1850.6937    0.5297  0.8906  8.4246  0.0000  0.0133   0.0063   0.0345    0.0456   0.0000   440.6093     0.0296941       22.2131     0.0684461      -4.37445     -0.133568      0.198142      0.277380      0.317172      0.343924      0.375451      0.386123
 101   3 2154.9467    0.9840  1.4410  8.9268  0.0000  0.0166   0.0091   0.0446    0.0689   0.0000   441.6774      0.460780       22.4639      -1.45475      -3.36215      0.142692      0.253213      0.348675      0.401015      0.444548      0.476351      0.504136
 101   4 2432.1686    1.7434  1.9624  9.7058  0.0000  0.0190   0.0130   0.0521    0.0716   0.0000   441.9757     -0.429721       21.4317     0.0738438      -3.23097     -0.247392      0.288268      0.404625      0.462567      0.509002      0.556765      0.582558
 101   5 2689.6220    2.7488  1.8107 10.6227 -0.0004  0.0173   0.0204   0.0477    0.0666   0.0000   442.3801      0.262203       22.5270    -0.0641084      -3.54382      -1.04921      0.267088      0.370812      0.416741      0.466609      0.502933      0.527870
 101   6 2939.4471    3.9622  1.6564 11.0673 -0.0001  0.0159   0.0302   0.0438    0.0885   0.0000   442.8566     -0.398652       21.4173   -0.00708157      -3.92825     -0.782831      0.241904      0.344025      0.384153      0.429341      0.463161      0.490007
 101   7 3178.6601    4.3514  1.9366 11.4168 -0.0000  0.0175   0.0302   0.0462    0.0667   0.0000   443.6078     -0.518904       21.6801      0.263797      -2.23773     -0.586217      0.259608      0.368263      0.411866      0.457718      0.492854      0.511545
 101   8 3410.2980    3.3376  3.6114 11.4161  0.0000  0.0284   0.0189   0.0765    0.0427   0.0000   443.3261      0.162214       19.0807      -1.34943      -2.07293     -0.689047      0.420783      0.596518      0.680295      0.748651      0.803618      0.846500
 102   0 1025.4202    0.0343  0.0291  8.2428  0.0000  0.0121   0.0047   0.0134    0.0127   0.0000   436.1001     0.0727013       22.0316       1.06987      -3.74757      -1.24263      0.191053      0.255662      0.306683      0.341044      0.370424      0.379149
 102   1 1506.2397    0.1956  0.3086  8.1524  0.0000  0.0086   0.0041   0.0200    0.0181   0.0000   439.7290     0.0323237       22.2270      0.178540      -4.70759     -0.360417      0.126376      0.178771      0.204756      0.232596      0.235790      0.255008
 102   2 1857.4106    0.5293  0.8587  8.4109  0.0000  0.0128   0.0063   0.0333    0.0460   0.0000   440.6354     -0.225795       21.8730     -0.220705      -3.76062      0.105520      0.192829      0.267586      0.305761      0.333276      0.367254      0.386012
 102   3 2162.9284    1.0144  1.5259  8.8156 -0.0000  0.0167   0.0089   0.0451    0.0705   0.0000   441.5924      0.657501       22.7346     -0.369198      -3.84716      0.521259      0.252643      0.348561      0.389670      0.447238      0.483880      0.493596
 102   4 2440.9249    1.7769  1.8539  9.9430  0.0000  0.0186   0.0139   0.0510    0.0646   0.0000   441.7461     -0.220384       20.9302      0.746512      -3.45105    0.00683899      0.278017      0.387188      0.448180      0.478063      0.520634      0.546245
 102   5 2699.3721    2.7740  1.8494 10.6092  0.0002  0.0173   0.0204   0.0489    0.0682   0.0000   442.3359     -0.250134       23.0277     0.0876969      -3.75949    -0.0196655      0.261026      0.365349      0.408585      0.462864      0.496255      0.512243
 102   6 2950.1539    4.0012  1.5845 11.2618 -0.0040  0.0153   0.0313   0.0423    0.0772   0.0000   442.8978     -0.307638       21.7978     -0.830842      -3.00915     -0.332046      0.237449      0.328100      0.370969      0.406958      0.435314      0.453759
 102   7 3190.1273    4.2827  1.9202 11.5075  0.0000  0.0175   0.0305   0.0474    0.0657   0.0000   443.0564    -0.0526901       21.9668     -0.727346      -3.11135      -1.10299      0.260780      0.368191      0.409914      0.462114      0.493058      0.511585
 102   8 3422.5572    3.3135  3.6972 11.3475 -0.0004  0.0291   0.0186   0.0766    0.0451   0.0000   444.0621      0.796578       20.0928     0.0870574      -2.35106      -3.00731      0.430634      0.616520      0.689111      0.774558      0.806845      0.853851
 103   1 1512.4375    0.1951  0.3531  8.1248  0.0000  0.0092   0.0039   0.0235    0.0184   0.0000   439.9682    -0.0756662       22.1381    -0.0281396      -4.50715    -0.0630311      0.141418      0.183798      0.227581      0.246424      0.251068      0.275144
 103   2 1864.0653    0.5431  0.8902  8.4800  0.0000  0.0133   0.0064   0.0341    0.0453   0.0000   440.7841      0.140659       21.5525      0.169209      -3.86507     -0.262653      0.193384      0.273633      0.312041      0.337648      0.357024      0.367326
 103   3 2170.9099    1.0310  1.5574  8.8814  0.0000  0.0170   0.0089   0.0460    0.0675   0.0000   441.3892     0.0554209       22.4374      0.396790      -3.34652     -0.410149      0.254633      0.353894      0.406211      0.439876      0.481598      0.510202
 103   4 2449.5232    1.7928  1.9115  9.8769 -0.0001  0.0188   0.0137   0.0511    0.0669   0.0000   442.1647     -0.430359       22.1983    -0.0831108      -2.63245    -0.0934419      0.274478      0.386601      0.438660      0.486187      0.516103      0.541090
 103   5 2709.0459    2.8347  1.8653 10.5616  0.0057  0.0174   0.0208   0.0480    0.0736   0.0000   442.8445     0.0477966       21.8164     -0.638556      -2.43161     -0.108888      0.266673      0.371513      0.415557      0.461352      0.523417      0.538311
 103   6 2960.7582    4.0254  1.6542 11.2565 -0.0001  0.0160   0.0307   0.0433    0.0777   0.0000   442.8626      0.544411       22.3521     -0.573570      -3.55787     -0.246200      0.238692      0.332503      0.376446      0.412864      0.452468      0.476685
 103   7 3201.5112    4.2080  2.1876 11.4344  0.0000  0.0184   0.0277   0.0505    0.0600   0.0000   443.3950       1.75055       21.0742     -0.281375      -2.09998     -0.122753      0.278317      0.388610      0.440180      0.484261      0.524565      0.559884
 103   8 3434.8992    3.3261  4.1756 11.2142 -0.0002  0.0316   0.0170   0.0842    0.0470   0.0000   444.0618    -0.0456344       21.4193       1.02313     -0.599212      -2.22570      0.457941      0.647353      0.740841      0.812007      0.877483      0.904340
 104   0 1035.1394    0.0376  0.0420  8.2329  0.0000  0.0172   0.0046   0.0145    0.0126   0.0000   437.2677      0.414737       21.5468     -0.702197      -3.77535      0.142395      0.219308      0.360342      0.395705      0.385346      0.436012      0.538728
 104   1 1518.5798    0.1996  0.3697  8.1234  0.0000  0.0093   0.0039   0.0247    0.0189   0.0000   439.6602   -0.00822229       21.9162     -0.286488      -4.08895      0.252630      0.141228      0.185290      0.217431      0.249267      0.286077      0.282074
 104   2 1870.6656    0.5546  0.9412  8.4297  0.0000  0.0134   0.0064   0.0349    0.0488   0.0000   440.5305     -0.199030       21.9222    0.00770749      -3.72043      0.202898      0.197415      0.271856      0.314899      0.345195      0.359663      0.383454
 104   3 2178.8064    1.0412  1.6361  8.9181 -0.0001  0.0177   0.0090   0.0480    0.0701   0.0000   442.1231      0.217617       21.3517     -0.209270      -3.81948      0.760775      0.258495      0.367244      0.412329      0.464377      0.497174      0.520865
 104   4 2458.0993    1.8033  1.8744 10.0203 -0.0000  0.0185   0.0139   0.0511    0.0635   0.0000   442.1072      0.640082       21.5957      0.439722      -3.88901     -0.907526      0.279104      0.390604      0.443947      0.493943      0.530822      0.545532
 104   5 2718.7540    2.9055  1.8240 10.5930  0.0002  0.0168   0.0212   0.0469    0.0730   0.0000   443.0288      0.289892       21.6406      0.511009      -2.13885     0.0342733      0.252034      0.349030      0.392305      0.434160      0.472957      0.487910
 104   6 2971.3201    4.0716  1.6960 11.1946 -0.0001  0.0158   0.0304   0.0433    0.0815   0.0000   443.0948      0.498058       22.1431      0.185868      -3.49950    -0.0932628      0.240823      0.335457      0.375242      0.418722      0.452902      0.474630
 104   7 3212.8548    4.2051  2.0971 11.5078  0.0000  0.0184   0.0284   0.0489    0.0607   0.0000   443.6153     -0.285654       21.8904     -0.591470      -3.12165      -1.43044      0.269347      0.383091      0.425528      0.474660      0.514418      0.535124
 104   8 3447.1099    3.2050  4.0259 11.3268  0.0023  0.0308   0.0170   0.0839    0.0441   0.0000   443.0226      0.427175       22.7053    -0.0856421      -3.78052      -1.86866      0.450806      0.633221      0.720692      0.796221      0.852707      0.884472
 105   0 1039.9640    0.0236  0.0070  8.1848 -0.0263  0.0094   0.0050   0.0057    0.0123   0.0000   436.5756   -0.00399455       21.7622     -0.272174      -4.03149      0.402601      0.134424      0.284065      0.195696      0.318961      0.272194      0.305221
 105   1 1524.7093    0.2139  0.3631  8.0591  0.0000  0.0090   0.0041   0.0215    0.0193   0.0000   439.8820     -0.319318       22.0696      0.127838      -4.06467      0.306864      0.138970      0.184809      0.206043      0.231632      0.250609      0.267380
 105   2 1877.2454    0.5743  0.9292  8.3330  0.0000  0.0131   0.0064   0.0342    0.0513   0.0000   440.0672     -0.207136       21.9280    -0.0684631      -4.54261     -0.169329      0.185913      0.258026      0.298634      0.329347      0.359031      0.372466
 105   3 2186.6882    1.0830  1.6249  8.7899 -0.0000  0.0173   0.0092   0.0466    0.0774   0.0000   441.5490     -0.363392       21.2384     -0.264988      -3.04882      0.299447      0.252271      0.362236      0.398992      0.454811      0.485422      0.511885
 105   4 2466.5749    1.8428  1.9341 10.0452  0.0000  0.0189   0.0141   0.0520    0.0616   0.0000   441.9885      0.743792       20.6626     -0.241720      -3.27724     -0.648755      0.280174      0.383801      0.438146      0.484335      0.535953      0.539491
 105   5 2728.3474    2.9003  1.8252 10.7350  0.0007  0.0170   0.0213   0.0473    0.0644   0.0000   442.8567      0.198602       22.2388     -0.256223      -3.95394     -0.452967      0.255596      0.352565      0.410107      0.445483      0.488178      0.517718
 105   6 2981.8713    4.2047  1.6516 11.0873  0.0000  0.0155   0.0312   0.0418    0.0889   0.0000   443.0495      0.350715       22.1020     -0.847061      -3.62953     -0.626110      0.228925      0.320410      0.355415      0.401130      0.428163      0.449340
 105   7 3224.1833    4.1757  2.2461 11.4614 -0.0001  0.0191   0.0273   0.0513    0.0588   0.0000   442.7486     0.0900284       21.2564       1.02083      -1.84146     -0.885568      0.272731      0.395180      0.432913      0.491441      0.531728      0.566840
 105   8 3459.1132    3.0506  3.9989 11.3326 -0.0094  0.0322   0.0164   0.0852    0.0430   0.0000   444.1644       1.26399       21.6240      -1.04849      -2.28629     -0.268511      0.455074      0.658100      0.730283      0.823359      0.867010      0.913844
 106   1 1530.7701    0.2040  0.3511  8.0855  0.0000  0.0087   0.0040   0.0224    0.0188   0.0000   439.7775     -0.405917       22.2182      0.607340      -5.04209     0.0329836      0.129371      0.178132      0.203811      0.224477      0.238154      0.250424
 106   2 1883.7571    0.5711  0.9680  8.4037  0.0000  0.0139   0.0065   0.0360    0.0525   0.0000   440.4959      0.182053       21.9645     -0.740448      -4.69616      0.440983      0.193781      0.276170      0.307158      0.346655      0.366723      0.394105
 106   3 2194.5082    1.0800  1.5969  8.8840  0.0000  0.0167   0.0091   0.0470    0.0717   0.0000   441.5851      0.303622       21.9861      -1.00581      -4.05340      0.734320      0.243018      0.334271      0.383368      0.422528      0.453456      0.469594
 106   4 2475.1031    1.8971  2.0564  9.8994  0.0000  0.0189   0.0138   0.0542    0.0700   0.0000   441.7558     -0.227758       22.0094      0.150405      -4.15280      0.327006      0.275513      0.381047      0.436022      0.475722      0.517429      0.544051
 106   5 2737.9643    2.9353  1.7361 10.7942  0.0111  0.0169   0.0226   0.0460    0.0668   0.0000   442.3931      0.271621       22.0607     -0.284281      -3.54863      0.156340      0.239994      0.340017      0.381988      0.418415      0.458904      0.473162
 106   6 2992.2894    4.1678  1.6853 11.3517 -0.0003  0.0156   0.0310   0.0431    0.0704   0.0000   443.4087      0.457646       22.2564      0.103380      -3.35451      -1.47992      0.232443      0.324668      0.357709      0.412226      0.450306      0.466606
 106   7 3235.3800    4.1302  2.2651 11.5852 -0.0000  0.0196   0.0277   0.0523    0.0566   0.0000   443.0808      0.498940       20.9332      0.183148      -2.14116      -1.01553      0.282607      0.394729      0.448045      0.499267      0.538463      0.568992
 106   8 3471.2206    3.3660  4.9993 10.8047  0.0172  0.0351   0.0098   0.0916    0.0097   0.0000   443.0835      -1.06632       22.3799      0.378960      -1.34180      -1.74192      0.508575      0.708285      0.803494      0.892386      0.968842       1.02070
 107   1 1536.7858    0.2112  0.3556  8.0664  0.0000  0.0090   0.0040   0.0218    0.0190   0.0000   439.4792     -0.328020       21.8691      0.232917      -4.51155      0.323311      0.126145      0.180514      0.203626      0.233002      0.260044      0.260004
 107   2 1890.2380    0.5916  1.0158  8.3268  0.0000  0.0140   0.0066   0.0360    0.0549   0.0000   440.7117     -0.299450       22.5455      0.270147      -4.32201    -0.0195042      0.203386      0.278194      0.323972      0.347308      0.379379      0.402396
 107   3 2202.2939    1.1005  1.6484  8.8933 -0.0008  0.0173   0.0093   0.0482    0.0724   0.0000   441.6898      0.126601       21.9373     -0.314250      -3.36319      0.161953      0.251300      0.346862      0.397037      0.430314      0.473714      0.493024
 107   4 2483.5111    1.9072  2.0368  9.8276 -0.0000  0.0190   0.0139   0.0534    0.0755   0.0000   442.3098      0.557642       21.7902     -0.513325      -3.31393     -0.155773      0.274634      0.386856      0.438461      0.487863      0.516303      0.547132
 107   5 2747.4649    3.0183  1.8640 10.6039  0.0005  0.0173   0.0218   0.0469    0.0751   0.0000   442.2970      0.163385       21.8561     -0.745946      -4.02470      0.129247      0.245945      0.348402      0.385493      0.431648      0.468957      0.490391
 107   6 3002.6533    4.2137  1.7388 11.1114  0.0098  0.0156   0.0307   0.0447    0.0807   0.0000   442.4162     -0.603884       21.9721     -0.238989      -3.15179      -1.23970      0.224966      0.315328      0.354629      0.394193      0.428438      0.451930
 107   7 3246.5764    4.0988  2.4062 11.4713  0.0000  0.0203   0.0263   0.0542    0.0557   0.0000   443.1673      0.345495       21.2686     -0.277374      -2.40019      -1.08181      0.280043      0.406757      0.449549      0.505068      0.530732      0.562626
 107   8 3483.3106    3.1480  4.6085 11.0609 -0.0083  0.0358   0.0108   0.0894    0.0225   0.0000   444.3180      0.471041       19.5177     -0.164197      -1.83028       1.19336      0.495678      0.720038      0.789520      0.891233      0.941657      0.984772
 108   1 1542.7779    0.2193  0.4191  8.0463  0.0000  0.0097   0.0039   0.0247    0.0199   0.0000   439.3487     -0.257036       22.1824      0.499899      -4.31555     -0.593854      0.139679      0.188393      0.217317      0.237665      0.255428      0.266151
 108   2 1896.7292    0.5975  0.9478  8.3665  0.0000  0.0133   0.0067   0.0347    0.0551   0.0000   440.2814      0.141986       22.1301      0.183621      -4.78714     -0.120097      0.186086      0.261838      0.292672      0.338471      0.350690      0.367963
 108   3 2210.0113    1.1036  1.6595  9.0339 -0.0100  0.0175   0.0092   0.0480    0.0672   0.0000   441.5069     -0.273184       21.5459     -0.182564      -3.98746      0.496980      0.252413      0.349475      0.404568      0.437498      0.474871      0.504046
 108   4 2491.8898    1.9457  2.0262  9.9612  0.0000  0.0195   0.0141   0.0521    0.0688   0.0000   441.8859     -0.515923       21.2243      0.300824      -3.02688     -0.281317      0.271076      0.388699      0.433779      0.482980      0.520764      0.539712
 108   5 2756.9184    3.0832  1.8386 10.7676  0.0000  0.0171   0.0224   0.0471    0.0687   0.0000   442.5995      0.564619       21.9653      0.235484      -3.57032    -0.0145612      0.241260      0.343860      0.382595      0.433523      0.461396      0.485313
 108   6 3012.9927    4.3221  1.6883 11.1114  0.0007  0.0155   0.0313   0.0424    0.0876   0.0000   442.5881      0.656026       21.6665     -0.110900      -2.93108    -0.0402075      0.221082      0.309516      0.341934      0.387456      0.413420      0.437604
 108   7 3257.6270    3.9984  2.6481 11.5058 -0.0002  0.0215   0.0248   0.0581    0.0515   0.0000   443.6679     -0.239084       20.1763      0.598223      -1.57110     -0.654060      0.297961      0.427197      0.478154      0.535965      0.573697      0.605432
 108   8 3495.1481    2.8282  4.2963 11.1608 -0.0002  0.0343   0.0144   0.0929    0.0464   0.0000   443.6674      0.957895       20.0923      -1.08675      -1.84359     -0.619619      0.472463      0.679321      0.755560      0.836709      0.905404      0.952631
 109   1 1548.7237    0.2301  0.4493  8.0416  0.0000  0.0104   0.0041   0.0251    0.0207   0.0000   439.4807      0.174577       21.7700    -0.0911911      -4.40510      0.478631      0.156973      0.213840      0.249802      0.270445      0.295258      0.306046
 109   2 1903.1099    0.5884  1.0845  8.4160  0.0000  0.0149   0.0065   0.0387    0.0530   0.0000   440.0449      0.245408       22.0875      0.136257      -3.58912     -0.123986      0.202647      0.288786      0.326723      0.362479      0.378833      0.405233
 109   3 2217.6338    1.1223  1.7603  8.9774 -0.0007  0.0181   0.0092   0.0506    0.0686   0.0000   441.1674      0.824633       22.2948     -0.673514      -4.45262     -0.657903      0.256438      0.350224      0.408798      0.442553      0.490065      0.518828
 109   4 2500.2284    1.9875  2.0875  9.9968  0.0000  0.0193   0.0143   0.0538    0.0686   0.0000   441.5934      0.535370       22.5369     -0.394892      -3.34461      0.627806      0.276410      0.382207      0.437385      0.494437      0.526092      0.543765
 109   5 2766.3844    3.1059  1.8574 10.6659  0.0000  0.0168   0.0222   0.0466    0.0724   0.0000   442.3530      0.293197       21.9686     -0.130161      -3.08277      0.309381      0.243013      0.334217      0.378594      0.413429      0.454022      0.473532
 109   6 3023.2719    4.2725  1.7357 11.3095  0.0080  0.0157   0.0311   0.0442    0.0710   0.0000   443.1186      0.212935       22.3137     -0.321661      -3.20413     -0.333241      0.222638      0.313196      0.344994      0.390015      0.428035      0.451453
 109   7 3268.6668    3.9156  2.6611 11.5691  0.0000  0.0217   0.0241   0.0582    0.0462   0.0000   443.2375      0.546910       21.5304      0.361553      -2.12374     -0.681816      0.304447      0.434333      0.479641      0.546105      0.589584      0.619710
 110   0 1063.9171    0.0429  0.0459  8.0814  0.0000  0.0119   0.0039   0.0138    0.0123   0.0000   437.2319     -0.532879       21.6231      0.426472      -3.39753     -0.442141      0.159537      0.239335      0.260135      0.290052      0.340082      0.408721
 110   1 1554.6214    0.2289  0.4374  8.0170  0.0000  0.0098   0.0040   0.0255    0.0210   0.0000   439.4548     -0.133614       21.9795      0.309558      -4.32270      0.144334      0.133861      0.192481      0.215347      0.237739      0.248698      0.265489
 110   2 1909.4670    0.5936  1.0766  8.4514  0.0000  0.0146   0.0065   0.0392    0.0526   0.0000   440.4030     -0.159345       22.1007    -0.0743548      -4.06068      0.367169      0.197378      0.277300      0.310458      0.346572      0.368861      0.389576
 110   3 2225.2839    1.1369  1.6933  9.0649 -0.0001  0.0177   0.0094   0.0487    0.0670   0.0000   441.6750      0.354982       21.9453    -0.0951863      -3.71240      0.505383      0.253686      0.360468      0.402900      0.453010      0.482568      0.506529
 110   4 2508.4811    2.0141  2.0133 10.1698  0.0000  0.0196   0.0149   0.0520    0.0644   0.0000   441.8171       1.01501       21.7458     -0.256646      -2.31167      0.191639      0.270344      0.378057      0.432323      0.477638      0.515464      0.539974
 110   5 2775.7908    3.1638  1.8258 10.7596  0.0000  0.0167   0.0226   0.0458    0.0707   0.0000   442.8465     -0.460656       21.9931     -0.226246      -3.62944     -0.301325      0.236319      0.327365      0.364473      0.414105      0.439129      0.466698
 110   6 3033.5519    4.3175  1.7288 11.2916  0.0012  0.0158   0.0312   0.0432    0.0752   0.0000   442.5555      0.205360       22.4055     -0.399167      -3.11345     -0.626981      0.220016      0.308916      0.344933      0.387413      0.425001      0.447308
 110   7 3279.7131    3.9594  2.6705 11.5377  0.0000  0.0213   0.0245   0.0590    0.0493   0.0000   443.5230      0.309808       20.9280      0.179895      -2.20136     -0.697287      0.295075      0.417985      0.469323      0.521870      0.553440      0.596799
 110   8 3519.0573    2.8311  4.6870 11.2202 -0.0046  0.0379   0.0134   0.0995    0.0405   0.0000   443.4261      0.663317       20.1610      -1.30489      -1.27851      -2.60318      0.509689      0.733194      0.816330      0.922385      0.983829       1.02670
 111   0 1068.5974    0.0432  0.0620  8.0720  0.0000  0.0165   0.0042   0.0183    0.0125   0.0000   436.8090     -0.189162       22.9076      0.115940      -4.84636     -0.100789      0.224320      0.245679      0.353931      0.380639      0.360182      0.396197
 111   1 1560.5134    0.2283  0.3917  8.0264  0.0000  0.0090   0.0040   0.0223    0.0201   0.0000   439.5636     -0.230456       21.8371      0.140981      -3.66869      0.129739      0.131647      0.187203      0.205645      0.233177      0.258170      0.256650
 111   2 1915.8253    0.6123  1.0897  8.3844  0.0000  0.0141   0.0066   0.0390    0.0592   0.0000   440.5091     -0.286135       21.9907     -0.487589      -4.46193     -0.140135      0.201862      0.276627      0.318847      0.354941      0.376038      0.397325
 111   3 2232.8688    1.1673  1.7725  9.1092  0.0000  0.0179   0.0095   0.0497    0.0671   0.0000   441.5585      0.128389       22.1339      0.429295      -4.66096      0.421501      0.247076      0.342633      0.391564      0.443183      0.469154      0.496033
 111   4 2516.6728    2.0192  2.0990 10.1423 -0.0003  0.0196   0.0148   0.0546    0.0673   0.0000   441.8797      0.817453       21.7383      0.221450      -2.92902      0.107397      0.275703      0.383154      0.440840      0.482015      0.521657      0.536793
 111   5 2785.1277    3.2482  1.8492 10.7018 -0.0000  0.0166   0.0227   0.0458    0.0739   0.0000   442.5460      0.318359       21.9725     -0.254193      -3.14140      -1.20380      0.234559      0.324790      0.371120      0.405590      0.447225      0.460737
 111   6 3043.6792    4.3633  1.6726 11.3391 -0.0000  0.0154   0.0316   0.0418    0.0751   0.0000   443.2673      0.496765       22.0033      0.325393      -4.16011     -0.564749      0.216472      0.302771      0.343314      0.378395      0.416569      0.426326
 111   7 3290.6614    3.9150  2.6936 11.5249  0.0001  0.0219   0.0244   0.0590    0.0514   0.0000   443.3805    -0.0401675       20.0134     -0.867740      -1.52589      -1.53355      0.294998      0.418619      0.467248      0.530984      0.564013      0.598482
 111   8 3530.6334    2.8140  5.1367 11.2112  0.0014  0.0408   0.0086   0.1039    0.0160   0.0000   444.1800       1.25360       22.2133      0.471147      -2.85266      -2.80949      0.541932      0.784172      0.875415      0.981215       1.04854       1.10958
 112   0 1073.2657    0.0455  0.0661  8.0469  0.0000  0.0177   0.0040   0.0187    0.0125   0.0000   437.0674      0.986819       21.6862      -1.01907      -3.91417       1.35994      0.149967      0.331339      0.270189      0.384181      0.278831      0.340523
 112   1 1566.3313    0.2298  0.4519  8.0262  0.0000  0.0102   0.0039   0.0254    0.0205   0.0000   439.5617     -0.153054       22.2039    0.00939685      -4.66935      0.293076      0.135366      0.188724      0.215807      0.237347      0.248984      0.271883
 112   2 1922.0738    0.6451  1.1503  8.2760  0.0000  0.0148   0.0066   0.0389    0.0642   0.0000   440.4148     -0.116036       22.0269     -0.151348      -4.69792    -0.0348272      0.202016      0.278951      0.334679      0.360252      0.384330      0.404661
 112   3 2240.3551    1.1587  1.7619  9.1842 -0.0001  0.0179   0.0094   0.0511    0.0637   0.0000   441.8843     0.0123274       22.0991      0.476557      -4.09300      0.102509      0.245998      0.338511      0.391212      0.426664      0.469626      0.485683
 112   4 2524.8782    2.0575  2.0665 10.1590  0.0003  0.0194   0.0149   0.0530    0.0660   0.0000   441.7739      0.319719       22.8250     -0.768170      -4.61940    -0.0975964      0.268554      0.374896      0.430988      0.467607      0.516609      0.538713
 112   5 2794.4423    3.2303  1.7958 10.9368  0.0000  0.0165   0.0235   0.0462    0.0649   0.0000   442.6674     0.0831834       21.8345      0.359666      -3.32409     -0.250767      0.229265      0.324454      0.362657      0.402203      0.422736      0.441065
 112   6 3053.8043    4.3395  1.8333 11.3148 -0.0000  0.0160   0.0300   0.0451    0.0699   0.0000   443.0131      0.654273       22.2415      0.605541      -3.43285     -0.704940      0.219299      0.308564      0.352998      0.383900      0.418203      0.435569
 112   7 3301.5946    3.7777  2.8426 11.5704 -0.0000  0.0229   0.0229   0.0621    0.0458   0.0000   443.2889      0.718647       21.0873     -0.726768      -2.30282     -0.102290      0.303919      0.432519      0.490986      0.549449      0.571737      0.611717
 113   0 1077.9404    0.0537  0.0916  8.0221  0.0000  0.0129   0.0041   0.0215    0.0126   0.0000   436.9939    -0.0498262       21.9010      0.247167      -3.61669      0.203491      0.166528      0.227463      0.263959      0.301358      0.335101      0.369991
 113   1 1572.1089    0.2329  0.4198  8.0532  0.0000  0.0096   0.0041   0.0240    0.0206   0.0000   439.4006    -0.0247287       21.9763      0.245391      -4.87576     -0.404361      0.129192      0.170560      0.208796      0.216524      0.236636      0.241670
 113   2 1928.3965    0.6365  1.1200  8.3192  0.0000  0.0142   0.0066   0.0391    0.0627   0.0000   439.7269     -0.661576       22.2329      0.401053      -4.81784     -0.400180      0.193477      0.273616      0.307030      0.345597      0.374037      0.392049
 113   3 2247.8196    1.1967  1.9241  9.1218  0.0000  0.0191   0.0096   0.0535    0.0700   0.0000   441.8893     0.0397241       21.9962     -0.677251      -4.26485     -0.505855      0.264429      0.361809      0.419752      0.455796      0.509792      0.532164
 113   4 2533.0694    2.1064  2.1836 10.1830 -0.0003  0.0200   0.0150   0.0557    0.0660   0.0000   442.3300      0.241130       21.6135     -0.389022      -2.33144      0.105399      0.272114      0.380248      0.433042      0.483150      0.515991      0.539631
 113   5 2803.6533    3.2553  1.9412 10.7931  0.0000  0.0171   0.0227   0.0478    0.0716   0.0000   442.7223      0.535572       21.6472    -0.0594099      -3.98832      0.322581      0.234451      0.321246      0.365950      0.411872      0.449237      0.471330
 113   6 3063.8798    4.2991  1.8028 11.4871  0.0000  0.0160   0.0303   0.0445    0.0619   0.0000   442.7693      0.500022       21.7221    -0.0927808      -3.88608    -0.0818614      0.223642      0.302787      0.351589      0.385321      0.417551      0.436475
 113   7 3312.4882    3.8150  2.9830 11.5145  0.0000  0.0232   0.0227   0.0644    0.0481   0.0000   443.3724      0.257133       20.7148      0.205908      -2.75995     -0.938269      0.310218      0.436832      0.499510      0.558093      0.594322      0.617653
 114   0 1082.6694    0.0459  0.0666  7.9777  0.0000  0.0139   0.0040   0.0182    0.0123   0.0000   436.6516     -0.838943       22.7070      0.299186      -4.73018      0.455839      0.165528      0.229119      0.300638      0.306914      0.305746      0.388369
 114   1 1577.8730    0.2505  0.4916  7.9447  0.0000  0.0101   0.0040   0.0261    0.0217   0.0000   439.4438     -0.377096       21.7990     -0.145126      -3.90780     -0.300237      0.136171      0.184430      0.217797      0.237858      0.253963      0.271407
 114   2 1934.6182    0.6519  1.1634  8.2973  0.0000  0.0148   0.0068   0.0398    0.0646   0.0000   440.5115     -0.384634       21.6367     0.0255083      -4.37566      0.114980      0.199022      0.270573      0.312884      0.350888      0.366114      0.389138
 114   3 2255.2682    1.1935  1.8728  9.2273  0.0000  0.0186   0.0096   0.0526    0.0631   0.0000   441.3851      0.141312       22.0097      0.599160      -3.38216      0.146989      0.260311      0.354220      0.409613      0.445572      0.487182      0.505622
 114   4 2541.2005    2.0614  2.0924 10.2667 -0.0001  0.0194   0.0149   0.0559    0.0602   0.0000   442.3129      0.202195       21.5178     -0.856161      -3.78748     0.0639319      0.265304      0.363354      0.420490      0.465905      0.503674      0.530074
 114   5 2812.8851    3.3668  1.8845 10.6483  0.0001  0.0166   0.0231   0.0463    0.0778   0.0000   442.6185     -0.261613       21.8440      0.632686      -3.76153     -0.921950      0.223587      0.311808      0.357073      0.393491      0.423168      0.436104
 114   6 3073.8942    4.3595  1.8319 11.4543  0.0000  0.0163   0.0306   0.0449    0.0631   0.0000   442.9272      0.771636       21.6299     -0.278817      -2.57676     -0.159545      0.221996      0.306530      0.351527      0.388808      0.417244      0.434431
 114   7 3323.3328    3.7672  3.0854 11.4512 -0.0000  0.0245   0.0219   0.0660    0.0479   0.0000   443.5586      0.986730       20.5385      0.426781      -2.31263      0.843186      0.317340      0.462265      0.513618      0.572616      0.611361      0.646952
[truncated: 137,024 more chars]
