# Supplementary material for: Global-Mode Analysis of Full-Disk Data from the Michelson Doppler Imager and the Helioseismic and Magnetic Imager
Source: Sol Phys. 2018 Jan 31;293(2):29. doi: 10.1007/s11207-017-1201-5 (PMC6566312; doi:10.1007/s11207-017-1201-5)
Supplement: Supplementary file 3 — (TAR 230.0 MB) [file 11207_2017_1201_MOESM3_ESM.tar › MDI/mdivwcomm.2262.18]

   0  15 2228.7360    1.0286  1.1240 10.1914  0.0000  0.1505   0.1584   1.1057    1.1415   0.0000    -0.0000       0.00000       0.00000       0.00000       0.00000       0.00000       0.00000       0.00000       0.00000       0.00000       0.00000       0.00000       0.00000       0.00000       0.00000       0.00000       0.00000       0.00000       0.00000       0.00000       0.00000       0.00000       0.00000       0.00000       0.00000       0.00000       0.00000       0.00000       0.00000       0.00000       0.00000       0.00000       0.00000       0.00000       0.00000       0.00000
   0  17 2496.1711    2.1434  1.0534  8.0313  0.0000  0.1508   0.2978   0.4954   27.3811   0.0000    -0.0000       0.00000       0.00000       0.00000       0.00000       0.00000       0.00000       0.00000       0.00000       0.00000       0.00000       0.00000       0.00000       0.00000       0.00000       0.00000       0.00000       0.00000       0.00000       0.00000       0.00000       0.00000       0.00000       0.00000       0.00000       0.00000       0.00000       0.00000       0.00000       0.00000       0.00000       0.00000       0.00000       0.00000       0.00000       0.00000
   0  18 2629.4937    2.1435  0.6464 11.9845 -0.0411  0.1372   0.3480   0.2844    0.6601   0.0000    -0.0000       0.00000       0.00000       0.00000       0.00000       0.00000       0.00000       0.00000       0.00000       0.00000       0.00000       0.00000       0.00000       0.00000       0.00000       0.00000       0.00000       0.00000       0.00000       0.00000       0.00000       0.00000       0.00000       0.00000       0.00000       0.00000       0.00000       0.00000       0.00000       0.00000       0.00000       0.00000       0.00000       0.00000       0.00000       0.00000
   0  21 3033.9252    4.5639  1.0765  0.9878  0.0000  0.1272   0.5579   0.5334 1000.0000   0.0000    -0.0000       0.00000       0.00000       0.00000       0.00000       0.00000       0.00000       0.00000       0.00000       0.00000       0.00000       0.00000       0.00000       0.00000       0.00000       0.00000       0.00000       0.00000       0.00000       0.00000       0.00000       0.00000       0.00000       0.00000       0.00000       0.00000       0.00000       0.00000       0.00000       0.00000       0.00000       0.00000       0.00000       0.00000       0.00000       0.00000
   0  22 3168.7074    4.4238  1.4723 11.4176  0.0000  0.1541   0.5173   0.7984    3.7922   0.0000    -0.0000       0.00000       0.00000       0.00000       0.00000       0.00000       0.00000       0.00000       0.00000       0.00000       0.00000       0.00000       0.00000       0.00000       0.00000       0.00000       0.00000       0.00000       0.00000       0.00000       0.00000       0.00000       0.00000       0.00000       0.00000       0.00000       0.00000       0.00000       0.00000       0.00000       0.00000       0.00000       0.00000       0.00000       0.00000       0.00000
   0  24 3438.7814    3.3017  3.3830 -3.0124  0.0000  0.2969   0.2263   1.1377 1000.0000   0.0000    -0.0000       0.00000       0.00000       0.00000       0.00000       0.00000       0.00000       0.00000       0.00000       0.00000       0.00000       0.00000       0.00000       0.00000       0.00000       0.00000       0.00000       0.00000       0.00000       0.00000       0.00000       0.00000       0.00000       0.00000       0.00000       0.00000       0.00000       0.00000       0.00000       0.00000       0.00000       0.00000       0.00000       0.00000       0.00000       0.00000
   1  13 2020.5819    0.7568  1.2956  9.1630  0.0000  0.1509   0.0521   0.2501    0.4973   0.0000   402.4708      -53.7419       0.00000       0.00000       0.00000       0.00000       0.00000       0.00000       0.00000       0.00000       0.00000       0.00000       0.00000       0.00000       0.00000       0.00000       0.00000       0.00000       207.550       82.9607       0.00000       0.00000       0.00000       0.00000       0.00000       0.00000       0.00000       0.00000       0.00000       0.00000       0.00000       0.00000       0.00000       0.00000       0.00000       0.00000
   1  14 2156.7024    0.9440  0.9284  9.2390  0.0000  0.1004   0.0709   0.1991    0.7008   0.0000   473.3632       3.33452       0.00000       0.00000       0.00000       0.00000       0.00000       0.00000       0.00000       0.00000       0.00000       0.00000       0.00000       0.00000       0.00000       0.00000       0.00000       0.00000       136.991       60.4846       0.00000       0.00000       0.00000       0.00000       0.00000       0.00000       0.00000       0.00000       0.00000       0.00000       0.00000       0.00000       0.00000       0.00000       0.00000       0.00000
   1  15 2291.8571    1.2944  1.2452  9.3946 -0.0283  0.1068   0.0812   0.2220    2.4172   0.0000   243.3745      -20.1561       0.00000       0.00000       0.00000       0.00000       0.00000       0.00000       0.00000       0.00000       0.00000       0.00000       0.00000       0.00000       0.00000       0.00000       0.00000       0.00000       147.150       67.5495       0.00000       0.00000       0.00000       0.00000       0.00000       0.00000       0.00000       0.00000       0.00000       0.00000       0.00000       0.00000       0.00000       0.00000       0.00000       0.00000
   1  16 2425.5576    1.7212  0.9277 -4.5453  0.0000  0.0698   0.1253   0.2344 1000.0000   0.0000   247.0780      -11.3628       0.00000       0.00000       0.00000       0.00000       0.00000       0.00000       0.00000       0.00000       0.00000       0.00000       0.00000       0.00000       0.00000       0.00000       0.00000       0.00000       88.2817       46.9480       0.00000       0.00000       0.00000       0.00000       0.00000       0.00000       0.00000       0.00000       0.00000       0.00000       0.00000       0.00000       0.00000       0.00000       0.00000       0.00000
   1  17 2559.3156    2.1931  1.0449 -1.2440  0.0000  0.0718   0.1521   0.2694 1000.0000   0.0000   466.1545       41.8084       0.00000       0.00000       0.00000       0.00000       0.00000       0.00000       0.00000       0.00000       0.00000       0.00000       0.00000       0.00000       0.00000       0.00000       0.00000       0.00000       95.8238       47.4925       0.00000       0.00000       0.00000       0.00000       0.00000       0.00000       0.00000       0.00000       0.00000       0.00000       0.00000       0.00000       0.00000       0.00000       0.00000       0.00000
   1  18 2693.4065    2.7870  1.0932  3.3631  0.0000  0.0724   0.2002   0.3146 1000.0000   0.0000   532.5019      -12.6874       0.00000       0.00000       0.00000       0.00000       0.00000       0.00000       0.00000       0.00000       0.00000       0.00000       0.00000       0.00000       0.00000       0.00000       0.00000       0.00000       93.9088       45.9434       0.00000       0.00000       0.00000       0.00000       0.00000       0.00000       0.00000       0.00000       0.00000       0.00000       0.00000       0.00000       0.00000       0.00000       0.00000       0.00000
   1  19 2828.2804    3.7053  0.7541  8.4027  0.0000  0.0684   0.2871   0.2111   21.7746   0.0000   494.5188      -40.0233       0.00000       0.00000       0.00000       0.00000       0.00000       0.00000       0.00000       0.00000       0.00000       0.00000       0.00000       0.00000       0.00000       0.00000       0.00000       0.00000       88.0769       45.3160       0.00000       0.00000       0.00000       0.00000       0.00000       0.00000       0.00000       0.00000       0.00000       0.00000       0.00000       0.00000       0.00000       0.00000       0.00000       0.00000
   1  20 2963.4511    4.0004  0.8081 12.0762  0.0000  0.1115   0.2873   0.2284    0.9360   0.0000   516.4123      -46.3614       0.00000       0.00000       0.00000       0.00000       0.00000       0.00000       0.00000       0.00000       0.00000       0.00000       0.00000       0.00000       0.00000       0.00000       0.00000       0.00000       148.352       65.6278       0.00000       0.00000       0.00000       0.00000       0.00000       0.00000       0.00000       0.00000       0.00000       0.00000       0.00000       0.00000       0.00000       0.00000       0.00000       0.00000
   1  23 3368.5190    3.8004  2.6567  1.9026  0.0000  0.1512   0.1609   0.4849 1000.0000   0.0000   500.8029      -44.7561       0.00000       0.00000       0.00000       0.00000       0.00000       0.00000       0.00000       0.00000       0.00000       0.00000       0.00000       0.00000       0.00000       0.00000       0.00000       0.00000       186.669       99.6487       0.00000       0.00000       0.00000       0.00000       0.00000       0.00000       0.00000       0.00000       0.00000       0.00000       0.00000       0.00000       0.00000       0.00000       0.00000       0.00000
   1  26 3776.7719    2.3939  5.7288  9.8747 -0.0017  0.3045   0.0689   0.8545    0.7523   0.0000    31.0762      -56.7875       0.00000       0.00000       0.00000       0.00000       0.00000       0.00000       0.00000       0.00000       0.00000       0.00000       0.00000       0.00000       0.00000       0.00000       0.00000       0.00000       370.093       231.547       0.00000       0.00000       0.00000       0.00000       0.00000       0.00000       0.00000       0.00000       0.00000       0.00000       0.00000       0.00000       0.00000       0.00000       0.00000       0.00000
   2  10 1674.5412    0.2725  0.2428 10.2751  0.0000  0.0504   0.0363   0.0995    0.0952   0.0000   455.6436      -19.1739      -9.42199       9.17293       0.00000       0.00000       0.00000       0.00000       0.00000       0.00000       0.00000       0.00000       0.00000       0.00000       0.00000       0.00000       0.00000       0.00000       39.7295       33.9647       13.9396       6.59465       0.00000       0.00000       0.00000       0.00000       0.00000       0.00000       0.00000       0.00000       0.00000       0.00000       0.00000       0.00000       0.00000       0.00000
   2  14 2217.4972    1.0748  0.9307  8.6090  0.0000  0.0642   0.0585   0.1481    1.1853   0.0000   414.5356      -13.9915      -15.8532      -3.10201       0.00000       0.00000       0.00000       0.00000       0.00000       0.00000       0.00000       0.00000       0.00000       0.00000       0.00000       0.00000       0.00000       0.00000       52.7646       41.3099       21.1794       6.96860       0.00000       0.00000       0.00000       0.00000       0.00000       0.00000       0.00000       0.00000       0.00000       0.00000       0.00000       0.00000       0.00000       0.00000
   2  15 2352.2457    1.4645  1.0842  9.7094  0.0000  0.0769   0.0792   0.1740    1.0203   0.0000   399.8286       8.46370       5.36808       7.12377       0.00000       0.00000       0.00000       0.00000       0.00000       0.00000       0.00000       0.00000       0.00000       0.00000       0.00000       0.00000       0.00000       0.00000       62.8390       48.1866       23.4664       7.85537       0.00000       0.00000       0.00000       0.00000       0.00000       0.00000       0.00000       0.00000       0.00000       0.00000       0.00000       0.00000       0.00000       0.00000
   2  16 2485.9146    1.8512  1.1343  9.9817  0.0000  0.0712   0.1008   0.1883    1.3372   0.0000   387.5356       36.0339       31.8813       3.43415       0.00000       0.00000       0.00000       0.00000       0.00000       0.00000       0.00000       0.00000       0.00000       0.00000       0.00000       0.00000       0.00000       0.00000       50.2849       41.5670       25.1177       8.70278       0.00000       0.00000       0.00000       0.00000       0.00000       0.00000       0.00000       0.00000       0.00000       0.00000       0.00000       0.00000       0.00000       0.00000
   2  17 2619.6476    2.3874  1.2088  5.1441  0.0000  0.0758   0.1190   0.1866  294.9322   0.0000   415.0230       25.0890       9.21000       1.16400       0.00000       0.00000       0.00000       0.00000       0.00000       0.00000       0.00000       0.00000       0.00000       0.00000       0.00000       0.00000       0.00000       0.00000       58.3260       43.2036       30.2308       9.17785       0.00000       0.00000       0.00000       0.00000       0.00000       0.00000       0.00000       0.00000       0.00000       0.00000       0.00000       0.00000       0.00000       0.00000
   2  18 2754.5168    2.9167  1.1494 10.8800  0.0000  0.0850   0.1492   0.1690    1.3044   0.0000   410.6522      -37.3182       46.4605       3.61439       0.00000       0.00000       0.00000       0.00000       0.00000       0.00000       0.00000       0.00000       0.00000       0.00000       0.00000       0.00000       0.00000       0.00000       69.7765       56.2240       24.7322       9.13791       0.00000       0.00000       0.00000       0.00000       0.00000       0.00000       0.00000       0.00000       0.00000       0.00000       0.00000       0.00000       0.00000       0.00000
   2  19 2889.6878    3.6625  1.0764  1.7254  0.0000  0.0661   0.1872   0.1729 1000.0000   0.0000   443.2272       20.0738      -16.8242       6.62301       0.00000       0.00000       0.00000       0.00000       0.00000       0.00000       0.00000       0.00000       0.00000       0.00000       0.00000       0.00000       0.00000       0.00000       47.1054       37.1992       26.2754       8.76526       0.00000       0.00000       0.00000       0.00000       0.00000       0.00000       0.00000       0.00000       0.00000       0.00000       0.00000       0.00000       0.00000       0.00000
   2  20 3024.9008    4.6892  0.8473  6.0480  0.0000  0.0563   0.2583   0.1368  313.5346   0.0000   389.5831       21.4375       12.0496      -5.08171       0.00000       0.00000       0.00000       0.00000       0.00000       0.00000       0.00000       0.00000       0.00000       0.00000       0.00000       0.00000       0.00000       0.00000       44.0028       33.8850       20.8228       6.65070       0.00000       0.00000       0.00000       0.00000       0.00000       0.00000       0.00000       0.00000       0.00000       0.00000       0.00000       0.00000       0.00000       0.00000
   2  21 3160.0175    4.1653  1.2407 -5.8786  0.0000  0.0748   0.2262   0.2051 1000.0000   0.0000   430.0867       25.2357       5.23193       1.17508       0.00000       0.00000       0.00000       0.00000       0.00000       0.00000       0.00000       0.00000       0.00000       0.00000       0.00000       0.00000       0.00000       0.00000       49.7760       41.8345       24.7374       8.98097       0.00000       0.00000       0.00000       0.00000       0.00000       0.00000       0.00000       0.00000       0.00000       0.00000       0.00000       0.00000       0.00000       0.00000
   2  22 3295.2088    4.0883  1.6325 -3.2907  0.0000  0.1172   0.1752   0.2127 1000.0000   0.0000   424.5059       38.9057       43.1147      -2.56996       0.00000       0.00000       0.00000       0.00000       0.00000       0.00000       0.00000       0.00000       0.00000       0.00000       0.00000       0.00000       0.00000       0.00000       107.897       81.1574       34.1960       9.94577       0.00000       0.00000       0.00000       0.00000       0.00000       0.00000       0.00000       0.00000       0.00000       0.00000       0.00000       0.00000       0.00000       0.00000
   2  23 3430.9508    3.4454  2.8556 10.7317  0.0000  0.1205   0.1195   0.3069    1.0659   0.0000   461.5347      -20.4107       4.07405       12.2085       0.00000       0.00000       0.00000       0.00000       0.00000       0.00000       0.00000       0.00000       0.00000       0.00000       0.00000       0.00000       0.00000       0.00000       88.7944       77.6272       38.6803       16.4078       0.00000       0.00000       0.00000       0.00000       0.00000       0.00000       0.00000       0.00000       0.00000       0.00000       0.00000       0.00000       0.00000       0.00000
   3  13 2137.7454    0.8820  0.8421  9.6556  0.0000  0.0555   0.0484   0.1347    0.3724   0.0000   420.8097       6.13699       35.7901     -0.868681       1.80346      -1.45523       0.00000       0.00000       0.00000       0.00000       0.00000       0.00000       0.00000       0.00000       0.00000       0.00000       0.00000       0.00000       27.2321       26.7729       20.2423       11.1077       5.45527       1.62604       0.00000       0.00000       0.00000       0.00000       0.00000       0.00000       0.00000       0.00000       0.00000       0.00000       0.00000       0.00000
   3  14 2273.4552    1.1022  0.7567 10.6585  0.0000  0.0648   0.0653   0.1281    0.2566   0.0000   476.3053       53.8189       6.80943      -6.11389      -1.87626      0.257714       0.00000       0.00000       0.00000       0.00000       0.00000       0.00000       0.00000       0.00000       0.00000       0.00000       0.00000       0.00000       37.2898       38.1469       23.3424       11.5170       5.15271       1.60163       0.00000       0.00000       0.00000       0.00000       0.00000       0.00000       0.00000       0.00000       0.00000       0.00000       0.00000       0.00000
   3  15 2407.5403    1.4228  1.0831 11.0186  0.0000  0.0784   0.0801   0.1904    0.3607   0.0000   419.5925      -17.1490       9.84586       9.32588      0.710821       1.66173       0.00000       0.00000       0.00000       0.00000       0.00000       0.00000       0.00000       0.00000       0.00000       0.00000       0.00000       0.00000       44.8782       43.0795       28.3987       13.0311       6.66073       1.88770       0.00000       0.00000       0.00000       0.00000       0.00000       0.00000       0.00000       0.00000       0.00000       0.00000       0.00000       0.00000
   3  17 2676.2377    2.4347  0.9184 11.3827  0.0000  0.0637   0.1371   0.1393    0.7039   0.0000   440.7338       9.33547      -13.7328      -18.2034       6.88439      -3.47563       0.00000       0.00000       0.00000       0.00000       0.00000       0.00000       0.00000       0.00000       0.00000       0.00000       0.00000       0.00000       33.5870       31.7359       24.3126       12.8380       6.24259       1.73037       0.00000       0.00000       0.00000       0.00000       0.00000       0.00000       0.00000       0.00000       0.00000       0.00000       0.00000       0.00000
   3  18 2811.4472    3.0154  0.9154 11.3427  0.0000  0.0604   0.1482   0.1371    0.8184   0.0000   435.8169       26.2821       30.2281       12.3151      -1.74162      -1.14545       0.00000       0.00000       0.00000       0.00000       0.00000       0.00000       0.00000       0.00000       0.00000       0.00000       0.00000       0.00000       32.2643       32.4280       21.6361       11.9316       5.43557       1.75393       0.00000       0.00000       0.00000       0.00000       0.00000       0.00000       0.00000       0.00000       0.00000       0.00000       0.00000       0.00000
   3  19 2947.1539    3.7586  1.0727 11.8239  0.0000  0.0577   0.1882   0.1640    0.8911   0.0000   417.3418       43.3126       7.77762      -7.70557     -0.676371     -0.828699       0.00000       0.00000       0.00000       0.00000       0.00000       0.00000       0.00000       0.00000       0.00000       0.00000       0.00000       0.00000       29.4769       29.4958       20.4775       11.2133       5.29724       1.71700       0.00000       0.00000       0.00000       0.00000       0.00000       0.00000       0.00000       0.00000       0.00000       0.00000       0.00000       0.00000
   3  20 3082.3097    4.3772  1.0119 12.6007  0.0000  0.0530   0.2175   0.1688    0.5150   0.0000   391.7622       5.22892       19.1025      -19.7229      -9.38178     -0.738465       0.00000       0.00000       0.00000       0.00000       0.00000       0.00000       0.00000       0.00000       0.00000       0.00000       0.00000       0.00000       31.0049       27.9707       20.2601       10.5973       4.71061       1.35288       0.00000       0.00000       0.00000       0.00000       0.00000       0.00000       0.00000       0.00000       0.00000       0.00000       0.00000       0.00000
   3  21 3217.8932    4.1634  1.1411 12.9638  0.0000  0.0604   0.2099   0.1749    0.4318   0.0000   396.5290      -7.97707       25.6902      -19.9422      -7.14819      0.202965       0.00000       0.00000       0.00000       0.00000       0.00000       0.00000       0.00000       0.00000       0.00000       0.00000       0.00000       0.00000       30.4823       28.6340       22.5877       12.9115       6.17373       1.73816       0.00000       0.00000       0.00000       0.00000       0.00000       0.00000       0.00000       0.00000       0.00000       0.00000       0.00000       0.00000
   3  22 3353.5036    3.4080  1.3532 13.3957  0.0000  0.0810   0.1797   0.2037    0.2424   0.0000   467.5632       71.1589       1.41263      -9.40633       12.1709      -1.94958       0.00000       0.00000       0.00000       0.00000       0.00000       0.00000       0.00000       0.00000       0.00000       0.00000       0.00000       0.00000       40.9727       40.5447       28.7816       17.0472       7.25026       2.32875       0.00000       0.00000       0.00000       0.00000       0.00000       0.00000       0.00000       0.00000       0.00000       0.00000       0.00000       0.00000
   3  23 3489.6625    3.1510  2.2031 12.0327  0.0000  0.0873   0.1276   0.2548    0.3333   0.0000   407.1739       2.14130      -37.7480       24.3203      -17.4400      -5.30038       0.00000       0.00000       0.00000       0.00000       0.00000       0.00000       0.00000       0.00000       0.00000       0.00000       0.00000       0.00000       46.7240       44.5896       32.4063       16.8462       8.33625       2.37967       0.00000       0.00000       0.00000       0.00000       0.00000       0.00000       0.00000       0.00000       0.00000       0.00000       0.00000       0.00000
   3  24 3626.3792    2.6163  3.6309 11.5345  0.0000  0.1184   0.0827   0.3594    0.2244   0.0000   392.1567      -76.5053      -14.8476      -16.0565      -18.7234      -5.99456       0.00000       0.00000       0.00000       0.00000       0.00000       0.00000       0.00000       0.00000       0.00000       0.00000       0.00000       0.00000       61.8527       58.8807       42.0732       26.0408       10.6592       3.31260       0.00000       0.00000       0.00000       0.00000       0.00000       0.00000       0.00000       0.00000       0.00000       0.00000       0.00000       0.00000
   4  11 1914.7437    0.4897  0.3427  9.5887 -0.0006  0.0527   0.0429   0.0844    0.1022   0.0000   432.5840      -5.93267       17.3552       11.5787       6.47379      0.424970     -0.182539      0.338628       0.00000       0.00000       0.00000       0.00000       0.00000       0.00000       0.00000       0.00000       0.00000       0.00000       26.3002       26.6567       20.1444       12.7290       5.95156       2.64996      0.836540      0.180500       0.00000       0.00000       0.00000       0.00000       0.00000       0.00000       0.00000       0.00000       0.00000       0.00000
   4  13 2188.3438    0.9287  0.7097  9.2677 -0.0095  0.0520   0.0485   0.1116    0.4288   0.0000   443.7650      -3.87959      -34.3012       27.5342       3.04799      -7.43989       2.33410     -0.684495       0.00000       0.00000       0.00000       0.00000       0.00000       0.00000       0.00000       0.00000       0.00000       0.00000       17.3249       21.9650       16.3496       11.7364       6.30940       3.61287       1.35342      0.453090       0.00000       0.00000       0.00000       0.00000       0.00000       0.00000       0.00000       0.00000       0.00000       0.00000
   4  14 2324.1667    1.4050  0.9361  8.0421  0.0014  0.0860   0.0633   0.1920    2.5422   0.0000   465.7968      -38.6575       17.6789      -1.56567       8.84985       5.07797      -1.20360     -0.269896       0.00000       0.00000       0.00000       0.00000       0.00000       0.00000       0.00000       0.00000       0.00000       0.00000       30.6301       45.7254       30.3079       16.7230       15.1490       3.59250       2.98251      0.823664       0.00000       0.00000       0.00000       0.00000       0.00000       0.00000       0.00000       0.00000       0.00000       0.00000
   4  16 2593.1095    2.0690  1.2596 -0.0604  0.0000  0.0663   0.0946   0.2243 1000.0000   0.0000   449.6261      -8.52085       20.0976      -19.7738      -1.46182       1.12805       0.00000       0.00000       0.00000       0.00000       0.00000       0.00000       0.00000       0.00000       0.00000       0.00000       0.00000       0.00000       26.7936       25.7888       22.9973       17.4201       10.5968       5.01557       1.84722      0.434990       0.00000       0.00000       0.00000       0.00000       0.00000       0.00000       0.00000       0.00000       0.00000       0.00000
   4  17 2728.4153    2.9651  0.9525 -1.8152 -0.0016  0.0530   0.1234   0.1457  620.0112   0.0000   451.5728       13.7537      -2.63700      -12.5828      -2.31453      -5.26211     -0.145170     -0.528217       0.00000       0.00000       0.00000       0.00000       0.00000       0.00000       0.00000       0.00000       0.00000       0.00000       20.8949       19.4128       16.3556       14.0796       8.16564       3.66304       1.20788      0.315479       0.00000       0.00000       0.00000       0.00000       0.00000       0.00000       0.00000       0.00000       0.00000       0.00000
   4  18 2864.3204    3.7848  0.7715 11.5960  0.0042  0.0509   0.1784   0.1112    0.7014   0.0000   420.2566       1.49833       11.2273      -2.76697       12.7020      -6.14111      -1.09127     -0.496377       0.00000       0.00000       0.00000       0.00000       0.00000       0.00000       0.00000       0.00000       0.00000       0.00000       18.3070       21.0054       15.9629       11.9796       7.16300       3.04229       1.34041      0.386285       0.00000       0.00000       0.00000       0.00000       0.00000       0.00000       0.00000       0.00000       0.00000       0.00000
   4  20 3136.0269    4.0389  1.2596 12.1429  0.0064  0.0672   0.1883   0.1711    0.6804   0.0000   424.9958       16.5539       9.94023      -4.30815       1.15006      -8.86706       1.27599     -0.613026       0.00000       0.00000       0.00000       0.00000       0.00000       0.00000       0.00000       0.00000       0.00000       0.00000       23.6279       26.5051       21.3479       17.6312       8.35418       5.73670       1.68140      0.528634       0.00000       0.00000       0.00000       0.00000       0.00000       0.00000       0.00000       0.00000       0.00000       0.00000
   4  21 3271.9471    3.9427  1.4719 12.3552  0.0014  0.0798   0.1736   0.1954    0.5072   0.0000   418.0823      -20.9946       21.9369      -14.2258       2.33487      -4.11716     -0.240443     -0.461864       0.00000       0.00000       0.00000       0.00000       0.00000       0.00000       0.00000       0.00000       0.00000       0.00000       25.1000       29.6171       25.4740       17.9885       10.3736       6.05083       2.36438      0.617861       0.00000       0.00000       0.00000       0.00000       0.00000       0.00000       0.00000       0.00000       0.00000       0.00000
   4  22 3408.2270    3.4907  1.6960 12.3381 -0.0047  0.0763   0.1443   0.2057    0.3379   0.0000   432.4579       43.1196      -27.1220      -10.0589       1.18176      -5.64883     -0.178602      -1.20224       0.00000       0.00000       0.00000       0.00000       0.00000       0.00000       0.00000       0.00000       0.00000       0.00000       27.1567       29.5696       23.6738       19.6164       11.0950       5.82511       1.95400      0.599427       0.00000       0.00000       0.00000       0.00000       0.00000       0.00000       0.00000       0.00000       0.00000       0.00000
   4  23 3544.7419    2.7054  2.9276 11.9896 -0.0015  0.1086   0.0867   0.2834    0.1729   0.0000   453.3187      -21.5605       31.9311      -19.4903      -6.72479      0.663459     -0.819388     -0.654696       0.00000       0.00000       0.00000       0.00000       0.00000       0.00000       0.00000       0.00000       0.00000       0.00000       40.0313       41.7152       36.8255       26.1505       16.1231       8.10535       3.15544      0.761924       0.00000       0.00000       0.00000       0.00000       0.00000       0.00000       0.00000       0.00000       0.00000       0.00000
   5  11 1960.6137    0.6099  0.4263  9.5607 -0.0017  0.0325   0.0366   0.0664    0.1086   0.0000   420.0025      -8.12015     0.0248715       5.71108       9.07216      -6.06367       2.17823      -1.56044     -0.106018     0.0243938       0.00000       0.00000       0.00000       0.00000       0.00000       0.00000       0.00000       0.00000       10.6304       12.2178       10.1455       7.70045       5.12046       2.90194       1.47666      0.644523      0.207545     0.0510109       0.00000       0.00000       0.00000       0.00000       0.00000       0.00000       0.00000       0.00000
   5  12 2098.4446    0.7042  0.6275  9.8852  0.0048  0.0454   0.0374   0.0974    0.1259   0.0000   431.3141       11.6893       12.6473       7.32690      -2.74679      -1.56831      -2.23852     -0.331623      0.369581     0.0236424       0.00000       0.00000       0.00000       0.00000       0.00000       0.00000       0.00000       0.00000       11.9240       14.1076       12.2911       9.54815       7.06276       4.16428       2.01780      0.904645      0.341784     0.0827694       0.00000       0.00000       0.00000       0.00000       0.00000       0.00000       0.00000       0.00000
   5  13 2235.3919    1.0086  0.5667 10.4926  0.0030  0.0512   0.0531   0.0878    0.1275   0.0000   405.8567       5.98044       16.5384      -14.8550       4.47941       7.90731      -2.01057      -1.02687     0.0809926     0.0350405       0.00000       0.00000       0.00000       0.00000       0.00000       0.00000       0.00000       0.00000       11.7596       17.7257       10.7292       12.0645       7.13989       4.88128       2.25468      0.984377      0.297715      0.116652       0.00000       0.00000       0.00000       0.00000       0.00000       0.00000       0.00000       0.00000
   5  14 2371.1738    1.3022  0.7569 11.0053  0.0071  0.0479   0.0625   0.1097    0.1473   0.0000   413.5927       13.7491       6.16256       7.79706      -6.29177      -4.91171      -2.46278      0.407531     0.0275283    -0.0687350       0.00000       0.00000       0.00000       0.00000       0.00000       0.00000       0.00000       0.00000       13.9644       17.7728       12.8887       12.7029       7.08646       4.93200       2.01849       1.09685      0.268839     0.0963449       0.00000       0.00000       0.00000       0.00000       0.00000       0.00000       0.00000       0.00000
   5  15 2506.0981    1.8259  0.9104 10.9812 -0.0007  0.0548   0.0825   0.1325    0.2509   0.0000   435.6550       11.4452      0.237099      -4.49449       8.01696      -1.17144     -0.280091       1.26457     0.0448790    -0.0405430       0.00000       0.00000       0.00000       0.00000       0.00000       0.00000       0.00000       0.00000       14.7926       20.1977       15.9986       12.3820       8.51073       3.99534       2.87287      0.889763      0.418704      0.107979       0.00000       0.00000       0.00000       0.00000       0.00000       0.00000       0.00000       0.00000
   5  16 2641.2602    2.2685  0.8464 11.2090  0.0146  0.0421   0.1026   0.1103    0.3405   0.0000   454.1570      -28.5309       4.22867       1.48677     -0.283140      -2.92870     -0.850254      -1.23966      0.388241      0.115822       0.00000       0.00000       0.00000       0.00000       0.00000       0.00000       0.00000       0.00000       12.7729       13.7465       13.0072       9.75041       6.67933       4.12555       1.96538      0.929921      0.308028     0.0682872       0.00000       0.00000       0.00000       0.00000       0.00000       0.00000       0.00000       0.00000
   5  17 2777.3861    2.9113  0.9154 10.6318  0.0009  0.0492   0.1196   0.1187    0.8701   0.0000   441.0138       35.1338       41.4710      -21.0143       13.7380      -4.46295      -5.95798      0.839670      0.302397   -0.00579032       0.00000       0.00000       0.00000       0.00000       0.00000       0.00000       0.00000       0.00000       14.3638       17.3185       13.8155       12.2230       8.13273       4.83613       2.67290       1.05184      0.344233     0.0952700       0.00000       0.00000       0.00000       0.00000       0.00000       0.00000       0.00000       0.00000
   5  18 2913.7113    3.7099  0.9903 11.2137 -0.0045  0.0508   0.1410   0.1315    1.5398   0.0000   432.2169       22.9494       6.67894      -13.0470       6.79678      -3.78590     -0.525962      -1.14764      0.551175      0.148790       0.00000       0.00000       0.00000       0.00000       0.00000       0.00000       0.00000       0.00000       14.4042       16.7993       14.5329       11.3072       8.93482       4.65897       2.96233      0.969121      0.396718     0.0876811       0.00000       0.00000       0.00000       0.00000       0.00000       0.00000       0.00000       0.00000
   5  21 3322.6713    3.7314  1.3856 12.5178 -0.0020  0.0668   0.1432   0.1894    0.4749   0.0000   456.8311       35.2950       20.1866      0.398453       16.3294      -14.4609       1.66129     -0.645284      0.168134     -0.137729       0.00000       0.00000       0.00000       0.00000       0.00000       0.00000       0.00000       0.00000       19.2816       23.0913       19.1135       15.3824       10.0797       6.17322       3.12273       1.40233      0.437138      0.114324       0.00000       0.00000       0.00000       0.00000       0.00000       0.00000       0.00000       0.00000
   5  22 3459.4263    3.3815  2.2585 10.9427 -0.0013  0.0911   0.0937   0.2053    0.8594   0.0000   435.4261       19.5491       20.4565       8.59540     -0.119496      -12.6297     -0.769433      0.605744      0.226980    -0.0995607       0.00000       0.00000       0.00000       0.00000       0.00000       0.00000       0.00000       0.00000       23.4996       31.4229       26.9872       21.2420       13.8512       10.0750       3.72115       2.34072      0.714447      0.184932       0.00000       0.00000       0.00000       0.00000       0.00000       0.00000       0.00000       0.00000
   5  23 3596.9045    2.8962  3.5383 10.8969 -0.0083  0.1088   0.0695   0.2962    0.4884   0.0000   418.9072      -30.2304      -37.9489      -3.63167       2.16886       3.38655       2.21420     -0.787095      0.132066    0.00141286       0.00000       0.00000       0.00000       0.00000       0.00000       0.00000       0.00000       0.00000       30.4625       37.3887       32.7705       25.6609       18.4200       10.8287       5.80894       2.50517      0.878730      0.199565       0.00000       0.00000       0.00000       0.00000       0.00000       0.00000       0.00000       0.00000
   6  11 2003.9821    0.5399  0.4602  9.6673 -0.0054  0.0384   0.0319   0.0848    0.1016   0.0000   450.4736      -17.8699       29.7992       5.57416      -5.10030       2.10768     -0.853048      0.459388      -1.60263     -0.144087      0.120033    0.00556005       0.00000       0.00000       0.00000       0.00000       0.00000       0.00000       8.86329       9.82595       9.66109       8.89278       5.84247       3.56377       2.65294       1.42457      0.752529      0.227283     0.0722312     0.0156541       0.00000       0.00000       0.00000       0.00000       0.00000       0.00000
   6  12 2142.5387    0.8412  0.5401  9.9384 -0.0031  0.0413   0.0421   0.0801    0.1350   0.0000   429.5877      -5.00593       6.18257       3.65870      -2.30862      -2.13745     -0.881142       1.48108     -0.208081     -0.190148     -0.143198    0.00236635       0.00000       0.00000       0.00000       0.00000       0.00000       0.00000       12.3313       11.2680       9.27751       8.72710       8.38969       5.92251       3.19601       1.31577      0.609416      0.214744     0.0689809     0.0118537       0.00000       0.00000       0.00000       0.00000       0.00000       0.00000
   6  13 2279.7483    1.0225  0.9272 10.0734 -0.0155  0.0523   0.0436   0.1173    0.1954   0.0000   443.5577       5.60699      -10.2857     -0.274187       10.1477      -1.98435      -2.40361      0.739436     -0.943356    0.00862124      0.177688    -0.0163877       0.00000       0.00000       0.00000       0.00000       0.00000       0.00000       11.6063       14.3111       11.3742       11.3432       8.45999       5.92409       3.37845       1.92873      0.783296      0.318988     0.0935562     0.0233758       0.00000       0.00000       0.00000       0.00000       0.00000       0.00000
   6  14 2415.5707    1.4444  0.8164 11.2124  0.0022  0.0481   0.0619   0.1078    0.1269   0.0000   424.1548      -6.68374      -1.05954     -0.589667       12.9443     -0.749475      -1.25163      -1.50751     -0.842574    -0.0773381     0.0274863    -0.0163274       0.00000       0.00000       0.00000       0.00000       0.00000       0.00000       13.8479       13.1878       11.5841       10.8311       8.83581       5.80843       3.44959       1.71238      0.721420      0.247402     0.0715828     0.0140264       0.00000       0.00000       0.00000       0.00000       0.00000       0.00000
   6  15 2551.0669    1.8060  0.7798 11.4795 -0.0301  0.0423   0.0754   0.0920    0.1433   0.0000   428.3966       12.5085       6.23815      -3.83236      -3.37897       4.10564       7.67302     -0.810275      -1.72356     -0.501162      0.135586     0.0328304       0.00000       0.00000       0.00000       0.00000       0.00000       0.00000       11.7119       13.9766       12.9200       9.79506       7.02995       4.45235       2.62452       1.39811      0.610875      0.251113     0.0755283     0.0153516       0.00000       0.00000       0.00000       0.00000       0.00000       0.00000
   6  16 2687.1955    2.6136  0.7092 12.2658 -0.0029  0.0375   0.1156   0.0882    0.1419   0.0000   437.6555       23.0712       4.28341       3.61196       12.5850      -2.96101       1.44446      0.758851    -0.0640167     -0.366445      0.150978     0.0109058       0.00000       0.00000       0.00000       0.00000       0.00000       0.00000       9.64535       10.7889       9.77128       8.07163       6.71331       4.60522       2.62637       1.24073      0.572849      0.229385     0.0704258     0.0147923       0.00000       0.00000       0.00000       0.00000       0.00000       0.00000
   6  17 2823.8012    2.9805  1.0006 12.1853 -0.0033  0.0413   0.1126   0.1214    0.1891   0.0000   429.9071       15.7638       12.9274      -16.1248      -4.28746     -0.709239       4.51903      -1.46988    -0.0233479  -0.000880671     0.0486870    -0.0185240       0.00000       0.00000       0.00000       0.00000       0.00000       0.00000       11.3205       13.1059       11.2881       9.70998       7.26916       4.69009       2.80938       1.42341      0.608468      0.226638     0.0705238     0.0160853       0.00000       0.00000       0.00000       0.00000       0.00000       0.00000
   6  18 2960.7604    3.9027  0.7430 12.5015  0.0019  0.0361   0.1678   0.0950    0.2039   0.0000   455.4999       20.2474       18.8922      0.606182      -1.77520      0.187264      -2.31788     -0.817247    -0.0373836    -0.0442726    -0.0523574    0.00483492       0.00000       0.00000       0.00000       0.00000       0.00000       0.00000       10.9501       11.2337       9.64345       8.45436       6.84685       4.41328       2.54104       1.24152      0.521874      0.182058     0.0560916     0.0115078       0.00000       0.00000       0.00000       0.00000       0.00000       0.00000
   6  19 3097.4000    3.8025  1.1086 12.5500 -0.0061  0.0490   0.1445   0.1292    0.2992   0.0000   443.4163       1.23174      -3.99324      -18.2218       2.60398      -5.95068      -2.03403     -0.818863      -1.15228     -0.395068    -0.0976948   -0.00868797       0.00000       0.00000       0.00000       0.00000       0.00000       0.00000       12.1798       15.3509       12.8829       11.1535       8.08479       5.36503       3.04414       1.64696      0.692491      0.279751     0.0868965     0.0216977       0.00000       0.00000       0.00000       0.00000       0.00000       0.00000
   6  20 3234.0643    4.1156  1.2000 13.0255 -0.0229  0.0628   0.1707   0.1302    0.3150   0.0000   426.6914       17.6023       18.2293      -18.3720      -3.98380      -8.91390      0.863163      -4.24179     -0.494635     -0.687074      0.170858    0.00148615       0.00000       0.00000       0.00000       0.00000       0.00000       0.00000       17.7623       22.9712       19.4728       15.8589       10.7291       6.43770       3.95694       1.76250      0.992301      0.333638      0.116639     0.0267065       0.00000       0.00000       0.00000       0.00000       0.00000       0.00000
   6  21 3371.1059    3.8783  1.6973 12.0624 -0.0111  0.0657   0.1262   0.1712    0.4457   0.0000   461.8500      -26.7565       33.8040      -2.84663      -11.2015       3.76385      -10.8756      -3.85444       1.39365      0.254087     0.0960596     0.0293760       0.00000       0.00000       0.00000       0.00000       0.00000       0.00000       15.4365       18.9523       16.7129       15.2429       10.5255       7.91523       4.58979       2.28597       1.14968      0.447654      0.120538     0.0294260       0.00000       0.00000       0.00000       0.00000       0.00000       0.00000
   6  22 3508.6135    3.1847  2.0562 12.0719 -0.0103  0.0790   0.0993   0.2197    0.3163   0.0000   430.1584       2.84998      -1.53035      -42.3151       10.1453       14.5147     -0.350166      -9.87924      -2.95215      0.178988      0.237296     0.0398399       0.00000       0.00000       0.00000       0.00000       0.00000       0.00000       19.8799       22.7424       21.3160       18.1768       13.6717       9.94258       5.56066       3.04997       1.39059      0.552877      0.152203     0.0320538       0.00000       0.00000       0.00000       0.00000       0.00000       0.00000
   6  24 3783.8941    2.1149  4.9271 10.7059 -0.0044  0.1281   0.0439   0.3649    0.1886   0.0000   322.4550       47.1598       67.4087       7.02296      0.376818      -5.72317      -3.64759      0.124104       4.23317     -0.718820     -0.895649     0.0595990       0.00000       0.00000       0.00000       0.00000       0.00000       0.00000       31.8275       39.8299       37.5435       29.9180       24.5438       15.1910       9.60071       5.06934       2.36322      0.916121      0.307927     0.0567435       0.00000       0.00000       0.00000       0.00000       0.00000       0.00000
   6  25 3921.8653    1.8148  6.5463 10.4474 -0.0013  0.1537   0.0345   0.4460    0.1394   0.0000   460.5026       43.8252      -5.26908      -26.2313       18.5114       38.6749      -3.67225      -8.04236      -1.32970      -1.18493     -0.636403     -0.109591       0.00000       0.00000       0.00000       0.00000       0.00000       0.00000       37.6338       47.1996       41.5943       37.2987       28.0719       18.8531       11.8302       5.80800       2.98083       1.05924      0.331516     0.0705656       0.00000       0.00000       0.00000       0.00000       0.00000       0.00000
   7  12 2184.5427    0.8218  0.7754 10.0797 -0.0019  0.0432   0.0336   0.0954    0.1149   0.0000   434.3261      -6.44935       15.9632       8.07100      -5.59838       2.64972       2.07862      -2.20964      0.862830      0.448433      0.268885     0.0263805   -0.00814809    0.00469756       0.00000       0.00000       0.00000       0.00000       8.68396       10.5002       10.1453       7.72763       7.56086       5.21881       3.38194       2.05042       1.06300      0.484932      0.200514     0.0797955     0.0238117    0.00404346       0.00000       0.00000       0.00000       0.00000
   7  13 2322.1129    1.2787  0.7506 10.2573 -0.0077  0.0431   0.0513   0.0898    0.1539   0.0000   447.5923       10.0906      -4.64034      -1.29590       8.79696      -13.3398     -0.385387       3.99277       1.53670     -0.842514     -0.227559      0.135485    -0.0332007    0.00625444       0.00000       0.00000       0.00000       0.00000       8.81375       9.15581       9.47757       9.16693       7.72714       4.15166       3.21724       2.32398       1.15281      0.644139      0.198165     0.0702765     0.0216788    0.00367006       0.00000       0.00000       0.00000       0.00000
   7  14 2458.3362    1.5865  0.7688 10.8393  0.0003  0.0404   0.0605   0.0882    0.1340   0.0000   432.1353       7.69277       8.95151       1.81333      -10.3671      -7.30253       2.08407      -2.17674      0.937967     0.0580863   -0.00648598   -0.00878407    -0.0270170   -0.00143743       0.00000       0.00000       0.00000       0.00000       8.56984       9.88075       9.38705       8.69934       6.23198       5.06537       3.59830       1.73427       1.02755      0.484833      0.233337     0.0668675     0.0186107    0.00394892       0.00000       0.00000       0.00000       0.00000
   7  15 2594.2482    2.0562  1.0158 11.4117 -0.0002  0.0457   0.0723   0.1129    0.1468   0.0000   428.9908       11.3943      -3.49651       13.4767       6.03070      -9.92225       4.48898      -1.94222      -1.04378     -0.480514     -0.211210    -0.0841521    -0.0375597    0.00464349       0.00000       0.00000       0.00000       0.00000       9.73990       11.3335       11.6150       9.24348       7.66048       5.63211       3.42337       2.12905       1.15977      0.497063      0.227985     0.0868270     0.0235203    0.00411776       0.00000       0.00000       0.00000       0.00000
   7  17 2868.4326    3.2923  0.8017 12.6126 -0.0075  0.0365   0.1363   0.1028    0.1346   0.0000   426.3944       18.8399       6.84023      -4.01503       5.91883      -1.31911      -3.28678      -1.23863      0.262637     -0.833525    -0.0286471    -0.0559684    0.00141477   -0.00790544       0.00000       0.00000       0.00000       0.00000       8.26437       10.6858       8.95559       8.10910       6.53084       4.62375       3.22355       1.61161      0.953187      0.388756      0.191457     0.0546868     0.0189739    0.00412426       0.00000       0.00000       0.00000       0.00000
   7  18 3005.8371    3.9487  0.8948 12.4601  0.0112  0.0355   0.1456   0.1013    0.1673   0.0000   449.0447       15.2707       16.8465       8.36412       2.44350     -0.568162      0.136762      -1.30138       2.37739     -0.569860     -0.256572    -0.0659545   -0.00807140    0.00225102       0.00000       0.00000       0.00000       0.00000       8.27617       10.0039       9.36439       7.70485       6.66848       4.32482       2.94412       1.61031      0.837272      0.408903      0.163887     0.0577057     0.0178100    0.00323913       0.00000       0.00000       0.00000       0.00000
   7  19 3142.9119    4.1724  0.9809 12.7565 -0.0024  0.0439   0.1502   0.1048    0.1820   0.0000   432.7884       22.9244      -2.72968      0.774925       3.61753     -0.953371     -0.659936       1.86585      0.599705      -1.30070     -0.223448     0.0500892    -0.0120685    0.00133305       0.00000       0.00000       0.00000       0.00000       8.52950       10.6615       11.1979       7.86756       7.84887       4.97339       3.34287       2.12028       1.08170      0.554238      0.214649     0.0852733     0.0258104    0.00417770       0.00000       0.00000       0.00000       0.00000
   7  20 3280.0435    3.7920  1.3127 12.7684  0.0009  0.0527   0.1244   0.1284    0.1603   0.0000   433.7808       23.0338      -3.87818      0.909421      -6.30906      -3.87892      -10.3185      -1.32934       1.66563      -1.23703     -0.310538      0.194337     0.0315552   -0.00975584       0.00000       0.00000       0.00000       0.00000       10.9755       13.7180       13.0954       11.1127       9.13162       6.18718       4.16533       2.59832       1.28819      0.711926      0.250978     0.0996566     0.0283757    0.00533128       0.00000       0.00000       0.00000       0.00000
   7  21 3417.5713    3.4198  1.9133 11.9570  0.0031  0.0652   0.0960   0.1492    0.1950   0.0000   435.3448       19.6516      0.547363      -12.0552       12.7131     0.0353400      -12.3763      -3.88077       1.35202       1.08124    -0.0168850    -0.0567332     0.0160486   -0.00657373       0.00000       0.00000       0.00000       0.00000       13.4663       16.4681       16.0761       13.7754       11.2966       7.53362       5.56180       3.05046       1.84345      0.825684      0.370162      0.115968     0.0371584    0.00665828       0.00000       0.00000       0.00000       0.00000
   7  24 3832.1768    1.9751  5.3091 10.8795 -0.0024  0.1290   0.0380   0.3605    0.1107   0.0000   468.8427       25.4487       27.9487       20.2850       31.9233       3.50304      -14.0730      -5.04257       9.49072     -0.683723      0.393094      0.371360    -0.0637055   -0.00380679       0.00000       0.00000       0.00000       0.00000       27.3447       34.4707       32.1478       28.4794       23.1551       17.2253       11.5175       6.81665       3.81311       1.73586      0.771155      0.265564     0.0736658     0.0138731       0.00000       0.00000       0.00000       0.00000
   7  25 3970.3896    1.6344  6.6416 10.5107  0.0041  0.1489   0.0299   0.4245    0.0978   0.0000   420.3721       96.3389       25.0889      -10.4564      -29.3453       14.5370       37.2204      -25.4335      -1.17807       1.46684      0.977329     -0.366574     0.0224690   0.000931757       0.00000       0.00000       0.00000       0.00000       31.0212       38.3845       36.2685       33.1450       27.0968       19.8278       13.6654       8.30717       4.67429       2.17796      0.929037      0.313380     0.0862994     0.0159213       0.00000       0.00000       0.00000       0.00000
   8  10 1946.0598    0.5685  0.4524  9.5107 -0.0163  0.0352   0.0277   0.0672    0.0975   0.0000   428.1266      -4.50570       13.5119       1.28331      -2.69139     -0.152505       4.61665     -0.842526      -2.38061    -0.0483419      0.768786     -0.138283    -0.0641892    -0.0473964    0.00287148   0.000310330       0.00000       0.00000       5.35464       8.10925       6.94431       7.25658       5.28000       4.93676       3.45632       2.09449       1.59450      0.544963      0.493696      0.110252     0.0833451     0.0215016    0.00536122    0.00103961       0.00000       0.00000
   8  11 2086.1032    0.7137  0.5366  9.8595 -0.0037  0.0452   0.0333   0.0711    0.0933   0.0000   432.4800      -5.63302      -4.52148      -8.45401      -3.01860      -6.17934      0.819005      -1.76856      -1.67448      0.447058      0.277445      0.112212    0.00314189    -0.0293435  -0.000824447    0.00155176       0.00000       0.00000       6.46818       10.7590       9.05487       8.01290       7.39918       4.09003       3.93495       1.87424       1.38824      0.716005      0.312264      0.169698     0.0598168     0.0177117    0.00710146    0.00126350       0.00000       0.00000
   8  14 2499.4683    1.7959  0.8290 11.2188 -0.0128  0.0373   0.0676   0.0934    0.1341   0.0000   438.9691       10.8029       12.1793      -11.4143       2.72345      -5.23434       2.26953     -0.482109      -2.03493      -1.45228      0.147263     0.0173721     0.0942205    0.00107730   -0.00623134  -0.000133960       0.00000       0.00000       7.05939       9.05038       8.33409       7.73315       6.29090       4.37678       3.34590       1.98781       1.18979      0.654629      0.311355      0.144999     0.0504614     0.0153372    0.00479212   0.000914729       0.00000       0.00000
   8  15 2636.1991    2.4123  0.8450 11.1720  0.0089  0.0377   0.0818   0.0826    0.1783   0.0000   436.1571       8.07313       8.55624      -9.09828      -1.29962     -0.217523      -1.39416      0.968316      0.934024     -0.160915      0.123348     0.0133530     0.0590565    -0.0174344    0.00166552   0.000748905       0.00000       0.00000       7.18524       9.27876       8.19910       7.49647       6.48561       4.76091       3.61977       2.11238       1.34999      0.615914      0.357910      0.125696     0.0591955     0.0161341    0.00525864   0.000959242       0.00000       0.00000
   8  16 2773.8389    2.9549  0.7786 11.7417  0.0000  0.0366   0.1048   0.0864    0.1773   0.0000   444.4576      -6.39590       3.63139       5.45212      0.888614      -10.6476      -3.62405      0.999440      0.741540     -0.468303      0.150356     -0.281803   0.000369272     0.0364509    0.00842449   0.000751567       0.00000       0.00000       6.75140       7.40255       8.70982       6.65508       5.56502       4.73256       2.88434       1.78045       1.27135      0.633441      0.271631      0.138558     0.0605676     0.0192916    0.00452615   0.000675481       0.00000       0.00000
   8  18 3049.2371    3.6111  0.9894 13.2017  0.0008  0.0440   0.1252   0.1160    0.1211   0.0000   427.7287      -4.07829      -7.22755      -7.10403       1.64725       3.42566       2.36664     -0.773005      0.471190      0.126417      0.136570    -0.0748713   -0.00186309     0.0222473   -0.00348568  -0.000797304       0.00000       0.00000       7.73093       10.5262       9.06883       8.66791       6.95039       5.59866       3.89146       2.42101       1.45690      0.776562      0.361472      0.168214     0.0646470     0.0212251    0.00563210    0.00118722       0.00000       0.00000
   8  19 3186.8515    4.0782  1.1204 13.0055 -0.0067  0.0457   0.1305   0.1201    0.1508   0.0000   438.5084       4.76863       4.14195       12.8496       9.10377      -2.74997      -6.23794      -2.12339       3.10933      0.429581     -0.515056    -0.0905624   -0.00358975   -0.00473144   -0.00392830  -0.000568079       0.00000       0.00000       8.08261       10.9139       9.19993       8.86343       7.44373       5.88935       4.34600       2.68474       1.56237      0.856157      0.391352      0.189122     0.0686726     0.0222279    0.00626763    0.00123753       0.00000       0.00000
   8  20 3324.5567    3.6629  1.2530 13.0331  0.0144  0.0513   0.1183   0.1259    0.1303   0.0000   430.8345       7.52473       8.78395      -22.1956       8.13781      -5.22394      -5.76431      -7.24067       2.34573       1.08833      0.386262     -0.107631     0.0396758     0.0157253   -0.00846186   -0.00154322       0.00000       0.00000       10.4231       12.7336       11.4944       11.0371       8.84799       6.76254       4.65526       3.07816       1.81716      0.904005      0.485942      0.178607     0.0763912     0.0232000    0.00622586    0.00123314       0.00000       0.00000
   8  21 3462.6784    3.0653  2.2934 12.1484 -0.0043  0.0644   0.0714   0.1747    0.1022   0.0000   435.0132    -0.0519403       22.7962      -5.35006       16.5658      -15.4844     -0.475523      -5.00637       1.58422      0.662703      0.113344     -0.525857     0.0742789     0.0622770    0.00175117    0.00136699       0.00000       0.00000       11.6833       14.7175       14.3841       12.8774       10.8993       8.24105       5.87028       3.84064       2.24823       1.19933      0.638534      0.266652      0.106216     0.0351449    0.00924381    0.00161219       0.00000       0.00000
   8  22 3601.0809    2.6287  2.7845 11.8142 -0.0031  0.0787   0.0592   0.1964    0.1088   0.0000   423.9568       70.5256       15.5559      -6.19824      -21.0856      -8.81385       8.20744      -3.82559      -8.11030      0.614882      0.692429     -0.241657    -0.0798454     0.0198770     0.0104848    0.00112130       0.00000       0.00000       14.3400       18.6429       18.1207       15.8219       13.9739       10.0692       7.68958       4.67991       3.02084       1.47576      0.828664      0.323570      0.139522     0.0420717     0.0123537    0.00199720       0.00000       0.00000
   8  23 3739.7651    2.1397  4.1367 11.2301 -0.0020  0.1031   0.0401   0.2568    0.0974   0.0000   456.6080      -15.5689       47.1010      -3.81770       25.4027      -27.5587      -7.43118   -0.00535872      0.561148       1.67960      -1.77341      0.120611     -0.215746    0.00279147    -0.0139938   0.000644347       0.00000       0.00000       18.3656       24.2225       23.3677       21.2156       17.5076       13.3196       9.80969       6.20694       3.77885       2.05255       1.06272      0.466496      0.181425     0.0572964     0.0154832    0.00271312       0.00000       0.00000
   8  24 3878.4020    1.8366  5.3654 10.7823  0.0010  0.1277   0.0315   0.3148    0.0920   0.0000   456.4921      -24.0331      -11.6158       31.8105       40.2692      -10.8041       8.75859       5.30142       7.47268       2.32899     0.0227887    -0.0325356    -0.0571454     0.0708384    0.00991898  -0.000116375       0.00000       0.00000       21.6200       30.4090       28.0893       26.5379       21.4531       16.7128       11.5591       7.83526       4.36183       2.52189       1.18746      0.555616      0.204977     0.0742635     0.0188772    0.00361302       0.00000       0.00000
   8  28 4436.0786    0.8757 12.0517 10.1597 -0.0069  0.2839   0.0178   0.7857    0.0507   0.0000   388.1017      -40.8088       136.403      -63.0498      -30.2773       27.9618       15.3821      -37.8637      -9.53275       24.1070      -1.42926      -3.73957      0.233836      0.350819   -0.00501065    0.00647941       0.00000       0.00000       51.8893       64.9977       66.2271       61.1402       49.2072       39.2483       27.8085       18.9485       11.7362       6.51966       3.44066       1.47905      0.576473      0.176956     0.0421464    0.00729693       0.00000       0.00000
   9  10 1984.2098    0.5687  0.4776  9.5994 -0.0100  0.0315   0.0271   0.0652    0.0947   0.0000   436.5444      -1.44832       25.3520       1.60776      -5.20745     -0.316144      0.705196      0.414365      0.403583     0.0799713     -0.118243     -0.180087     -0.154612    -0.0172885    0.00889343    0.00254499   0.000785220  -6.63534e-06       4.42505       6.33678       5.88909       5.77057       4.50061       3.83638       2.68571       1.73748       1.29127      0.667256      0.428987      0.185277     0.0978591     0.0346366     0.0150982    0.00393208    0.00105695   0.000216544
   9  11 2125.1037    0.7921  0.6496  9.8784 -0.0184  0.0416   0.0303   0.0739    0.1309   0.0000   433.8030      -7.20821       8.70485      0.621768      -3.79408      -1.98023     -0.766105      -4.11707     0.0280576      -1.25962      0.404620      0.290496     0.0136787    -0.0275445    -0.0302739    0.00199244   2.54185e-05   0.000294569       5.99378       8.23392       7.07587       7.41266       6.98969       4.23181       3.59481       2.10737       1.66140       1.00817      0.523157      0.291580     0.0996383     0.0502640     0.0157200    0.00441853    0.00160763   0.000265655
   9  12 2264.5016    1.1528  0.6787 10.4186 -0.0240  0.0356   0.0480   0.0766    0.1103   0.0000   436.8114       4.00281       1.33992       3.02507      -5.50056       2.88875       5.13242      -4.06376      -1.46643      -1.07147     0.0947083    -0.0918227    -0.0249065    -0.0611964    0.00213233    0.00345903   -0.00130133   0.000417585       5.85010       6.37027       6.46429       7.63718       5.26558       3.82803       3.51552       2.64085       1.38948      0.716087      0.504644      0.291290      0.132635     0.0466035     0.0151042    0.00414776    0.00105382   0.000212707
   9  14 2539.5783    1.8915  0.9745 11.1635 -0.0082  0.0419   0.0598   0.0967    0.1418   0.0000   437.6566       14.6939       9.51069      -9.47416      -1.71960       5.05261    -0.0212807      -2.62598      -1.16768       1.32148      0.786521     -0.135705     -0.143173    0.00362112     0.0222897   -0.00173454    0.00212230   5.00217e-06       7.61620       7.85993       8.32544       8.74265       6.67643       5.08638       3.94476       3.01895       1.75139      0.927999      0.605722      0.343144      0.144209     0.0519165     0.0178622    0.00543053    0.00115424   0.000213225
   9  15 2677.0967    2.4507  0.8380 11.7287 -0.0013  0.0350   0.0838   0.0823    0.1357   0.0000   430.1773      -5.63550       15.5084       2.55478     -0.967035       1.59190      0.777464      -1.23420       1.66940     -0.587307     -0.172806     -0.205414     0.0177708    -0.0599625   -0.00559407    0.00117609   2.49331e-05   0.000195104       6.54184       7.72524       7.07478       6.84756       5.86212       4.68848       3.49708       2.39470       1.55859      0.825556      0.475066      0.233935     0.0991675     0.0384537     0.0143856    0.00402795    0.00105299   0.000191431
   9  16 2815.3029    2.9138  0.9843 11.9212 -0.0090  0.0391   0.0939   0.0851    0.1573   0.0000   435.3902       4.80423       11.6728      -9.56284       13.8388     -0.293371       2.31450      -7.58316       2.33191     -0.764003     -0.849080     0.0194202  -0.000118346    0.00161159    0.00741815   -0.00500893  -0.000283709   5.19852e-06       7.00340       8.81519       8.51093       8.01935       6.89938       4.75214       3.92114       2.55378       1.65434      0.979099      0.494270      0.296456      0.106511     0.0532755     0.0156209    0.00490246    0.00141671   0.000221437
   9  17 2953.6532    3.7216  0.8441 12.4808 -0.0012  0.0337   0.1237   0.0799    0.1477   0.0000   442.5460       5.07750       9.16922      -5.75745     -0.993754      -3.11692       2.96478       2.14050      0.923934      0.245101      -1.06633     -0.146691    -0.0499031    -0.0241352   -0.00425557   -0.00524259  -0.000166409  -0.000157125       6.29063       6.61597       6.01456       6.57188       5.86903       4.49743       3.17502       2.19359       1.54123      0.951312      0.519471      0.232507      0.104179     0.0386290     0.0134260    0.00387043   0.000944147   0.000173724
   9  18 3091.6338    4.3132  0.7986 12.7231  0.0018  0.0506   0.1462   0.0781    0.1514   0.0000   445.8882     -0.287140       6.68939      -9.67570       8.37180      -9.23759     0.0792835      -5.65917       1.14199     -0.845578      0.563859     -0.253194     -0.306369    0.00951503     0.0273200    0.00803426  -0.000109385   0.000199200       6.40684       11.4920       7.68700       9.34112       6.87877       6.20992       4.83481       3.04204       2.32829      0.957240      0.817465      0.199376      0.202873     0.0399159     0.0278055    0.00550610    0.00196306   0.000418699
   9  19 3229.6375    4.0472  1.0288 13.0428 -0.0007  0.0381   0.1282   0.0999    0.1294   0.0000   436.0613       4.61278       27.7761      -2.02674      -10.8504      -9.45743      -2.21542       1.26687      -2.49625      -1.57144      0.410119      0.125629    -0.0383087     -0.146576    -0.0320942     0.0152824    0.00257617   9.92079e-05       7.20540       8.71348       8.33335       7.65698       6.71436       5.06538       3.81432       2.55469       1.63493      0.960101      0.506265      0.251625      0.110078     0.0457697     0.0155404    0.00495442    0.00125034   0.000200095
   9  20 3367.8472    3.3516  1.5760 13.0528  0.0022  0.0841   0.0960   0.1346    0.0927   0.0000   428.4949       6.89293       20.9453     0.0995481       6.60838     -0.349851      -2.87355      -2.65570      0.980786      -1.37328      -1.59290    -0.0963957      0.341101     0.0359377    -0.0561666   -0.00129418    0.00239722  -1.47607e-05       10.1625       17.3146       16.0155       12.8132       15.7798       7.46415       10.0349       4.16679       4.11224       1.98327       1.07891      0.633810      0.207009      0.119868     0.0423313     0.0102569    0.00456103   0.000564473
   9  21 3506.4369    2.8767  2.5119 12.0573 -0.0036  0.0695   0.0621   0.1692    0.0835   0.0000   433.9138       18.5799       14.8796       1.90830      -17.3085      -9.30148      -2.03415      -1.97044       3.38605    0.00616198      0.139791    -0.0676545    -0.0974208    -0.0775745     0.0527506    0.00208909   -0.00217298  -0.000330334       10.9859       14.4568       14.1937       13.3496       11.0810       8.82134       6.79801       4.47086       2.88535       1.73455      0.936146      0.463286      0.225445     0.0928934     0.0338386    0.00996116    0.00252619   0.000435737
   9  22 3645.3529    2.4508  3.3477 11.7476 -0.0059  0.0800   0.0494   0.2116    0.0736   0.0000   413.3671       3.76916       30.1042      -1.70497      -5.43386      -20.0231       4.64364       8.48290       1.19145      -1.93320       1.43279     -0.285810      0.167309      0.147644    0.00446566     0.0164212   -0.00132123  -0.000141687       13.2893       16.4157       16.2463       15.7734       13.1414       10.3923       7.89522       5.50984       3.53880       2.11187       1.21492      0.595617      0.288151      0.110770     0.0399255     0.0117571    0.00282451   0.000480295
   9  23 3784.3288    2.0085  4.5613 11.3116 -0.0024  0.0997   0.0360   0.2696    0.0682   0.0000   440.8007       10.4891      0.984396       11.4416      -13.6728      -20.5942      -27.3863    -0.0358308       8.07355      -1.09326      -1.75018      0.234822     -0.407189     -0.330110    -0.0126515    0.00275516   -0.00321992    0.00100321       16.7147       20.4106       19.9581       19.3215       16.4020       13.5874       9.69973       6.99536       4.39878       2.76140       1.46089      0.738714      0.331522      0.140541     0.0482614     0.0152447    0.00341595   0.000607008
   9  25 4063.4504    1.4175  7.2112 10.6447 -0.0062  0.1452   0.0232   0.4049    0.0588   0.0000   339.5944       16.9723       31.9580      -3.69131       20.1159      -6.79921       38.7946      -4.23790      -9.41690       6.77699      0.891593      -2.99777     -0.143287     -0.247890    -0.0244177     0.0302137    0.00171405  -0.000168295       24.7453       30.3985       29.7999       28.4762       24.4118       20.3174       14.7483       10.3087       6.93073       4.13757       2.26448       1.19822      0.501625      0.219695     0.0773419     0.0226383    0.00515318   0.000868971
   9  27 4342.8364    0.9520 11.4758 10.2125 -0.0115  0.2484   0.0176   0.6709    0.0505   0.0000   390.1097       149.124       73.5021      -10.9825      -7.19508      -18.3610       21.0743       8.75240      -17.6843      -9.06934       7.61256       1.65967    -0.0228513     -0.949301     -0.290301     0.0957193     0.0453030  -2.12009e-05       39.2092       49.7418       52.2796       47.1262       42.3114       33.0802       26.1989       17.5524       12.2615       7.32305       4.07094       2.22994      0.937686      0.417417      0.145078     0.0410283     0.0101452    0.00148419
   9  28 4483.4835    0.8540 13.2953 10.0728  0.0007  0.2906   0.0171   0.7905    0.0501   0.0000   453.6067       16.2659       54.0989      -17.3207      -37.2268       37.5796      0.220445      -11.0025       12.6251       4.11510       4.43851       1.29547       1.09096      0.619214    0.00698939    -0.0439241   0.000465924   0.000697690       45.7747       58.5580       60.3417       54.7231       48.3967       39.3317       29.9397       21.1272       14.0531       8.31732       4.93630       2.35093       1.18013      0.453646      0.170071     0.0484568     0.0114115    0.00177557
  10   9 1880.0301    0.4378  0.3825  9.3818 -0.0003  0.0332   0.0218   0.0535    0.0634   0.0000   430.3138     0.0147891       2.59473     -0.420193     -0.322792       7.80428      -1.68166     -0.125252     -0.449305     -0.239924     0.0873352    -0.0156586    -0.0758637     0.0290619     0.0105663   -0.00173618   -0.00762204   0.000103373       5.70785       6.66567       5.88090       6.39067       6.03062       4.57799       2.83948       1.95503       1.50402       1.08953      0.655372      0.357508      0.163393     0.0651903     0.0258473    0.00969238    0.00316581    0.00102389
  10  10 2021.4597    0.6216  0.4785  9.4998 -0.0140  0.0308   0.0265   0.0542    0.0945   0.0000   438.3969       9.50626       8.69277      -7.62573      -3.18810       4.93813     -0.707942      -1.99304      -1.69998       1.07208      0.632579      0.161009    -0.0994599     -0.172611     0.0161549     0.0324774   -0.00547950   -0.00170387       4.51361       5.95765       4.96585       5.63553       4.57952       3.64572       2.90797       1.65902       1.43184      0.866171      0.590726      0.280884      0.143112     0.0706695     0.0272554     0.0116283    0.00320982   0.000881992
  10  11 2162.9433    0.9104  0.6235  9.8020  0.0087  0.0278   0.0351   0.0695    0.1510   0.0000   433.4304      -3.20725       9.84667      -7.09699      -3.82505       5.68789     -0.769883      0.412241      0.360268       1.22727     -0.811326     -0.110598   -0.00697963     0.0924976   -0.00697199   -0.00273108   -0.00625149  -0.000966630       4.22756       5.10815       5.53398       4.92941       4.18083       3.53181       2.61603       1.92565       1.31512      0.780434      0.442504      0.270477      0.138239     0.0626994     0.0262512     0.0109647    0.00363975    0.00100929
  10  12 2302.8851    1.1628  0.6550 10.2263  0.0046  0.0319   0.0415   0.0674    0.1591   0.0000   438.6990       2.83725       14.1670       7.02226       6.31747      -3.31303      -5.50330      -2.16908       1.54056       1.06022    -0.0406814     0.0922225      0.176390     0.0334301    -0.0693159   2.72296e-05     0.0122094  -0.000439758       4.87785       6.34935       6.16219       6.14931       5.03528       4.36584       3.06922       2.29281       1.42565       1.01519      0.595883      0.303504      0.148206     0.0732360     0.0318147     0.0122313    0.00407590    0.00121527
  10  13 2440.8038    1.6841  0.7500 10.8757  0.0104  0.0405   0.0575   0.0716    0.1307   0.0000   440.1996       9.90131       9.36256      -4.14982      -2.96892      -6.06020      -6.92758       1.06246       2.26371      -1.04879     -0.356970      0.180636     -0.336186    -0.0545013     0.0602271     0.0180345   0.000222425  -0.000627828       6.71478       6.52611       6.63510       8.37011       6.74566       4.08685       3.83609       3.18509       2.10514      0.992785      0.686208      0.443112      0.259409      0.113053     0.0429241     0.0135401    0.00382606    0.00104407
  10  14 2578.6759    2.0015  0.9337 11.3607  0.0024  0.0399   0.0638   0.0845    0.1278   0.0000   442.2142      -15.7745       4.41629      -2.79180      -1.70963      -10.3272       1.84053      -3.52656     -0.524361      0.795651     -0.915133      0.158406      0.105797     -0.161950    -0.0105474   -0.00205562    0.00577903    0.00398032       6.20198       7.83853       7.85309       7.36124       6.17266       5.36072       3.68864       2.85118       1.77584       1.24551      0.685239      0.389865      0.213443     0.0817068     0.0426257     0.0148763    0.00500625    0.00159496
  10  15 2717.0840    2.7417  0.7469 11.7308 -0.0051  0.0298   0.0899   0.0656    0.1320   0.0000   433.8272      -5.03747       5.55035       6.58574      -1.01423      -1.50573      -1.19692       2.18259     -0.211594     0.0822909      0.117845    -0.0670359     0.0605182    0.00711446    -0.0141470   -0.00673634  -0.000568531    0.00194069       4.86846       5.90039       5.81257       5.66322       4.61670       3.83289       3.10870       2.12615       1.44235      0.845454      0.530635      0.260558      0.144050     0.0662990     0.0293708     0.0103503    0.00362510   0.000924375
  10  16 2855.7793    3.1357  0.8480 12.0822 -0.0070  0.0295   0.0991   0.0817    0.1255   0.0000   433.3441       18.9023      -2.53660      -4.23255       6.55821      -4.34512       2.09182      -1.08108      -2.38353     -0.135087       1.25315    -0.0386642     -0.106147     0.0288689   -0.00184530    0.00594171   -0.00283698   -0.00140063       4.27083       5.28756       5.47699       5.16839       4.31138       3.70782       2.84392       2.05096       1.38917      0.899612      0.502181      0.304322      0.148938     0.0733593     0.0299439     0.0124992    0.00381775    0.00113624
  10  17 2994.5731    4.1203  0.7537 12.7564 -0.0113  0.0296   0.1497   0.0769    0.1165   0.0000   441.7053       8.38307       10.3090      -3.67290       3.74390      -9.18322      -3.40584      -3.09593      -2.39722      0.783889    0.00642103     -0.593691     0.0616665      0.141595     0.0459075   -0.00552134    0.00432686  -0.000581840       4.71780       6.10841       6.13375       5.49402       4.74441       3.92064       2.85235       1.88434       1.41809      0.782543      0.509482      0.256861      0.131630     0.0593417     0.0267299    0.00963057    0.00401389   0.000987314
  10  18 3133.0742    4.1499  0.8714 12.9432  0.0021  0.0341   0.1306   0.0782    0.1238   0.0000   441.8951       5.26893       11.8498      -3.64698       2.83973      -8.10886      -2.21910     -0.410802       2.16515       1.00387     -0.446946      0.159473     -0.108264    -0.0596337   -0.00332355    -0.0195058   -0.00299683    0.00143762       4.78564       6.18503       6.29646       5.83726       4.93803       4.24024       3.48664       2.31587       1.71659       1.00465      0.589113      0.345249      0.163002     0.0883365     0.0323473     0.0157924    0.00482238    0.00129848
  10  19 3271.4400    3.8818  1.4297 12.4456 -0.0032  0.0469   0.0973   0.1066    0.1278   0.0000   434.7535       16.5172     -0.921465      -5.45274       9.16910      -6.37719      0.193720     -0.319652       1.65791       1.17290     -0.203625     -0.401692     -0.200540     0.0767415     0.0825218    0.00713222  -0.000262924   4.37771e-05       6.82162       8.43179       9.13603       7.68189       7.31770       5.85071       4.33257       3.37551       2.07184       1.36773      0.866503      0.425361      0.225551      0.112575     0.0483718     0.0171634    0.00654328    0.00191155
  10  20 3410.3341    3.2851  1.9054 12.2446 -0.0094  0.0508   0.0740   0.1321    0.0907   0.0000   450.0646       20.8268      -7.19408      -8.46213      -19.3690      -28.3312       6.98122       6.17311      -6.14350      -5.39829       1.84502       1.64096     -0.421132     -0.170513     0.0591864     0.0294668   -0.00921559  -0.000513155       7.96093       10.0689       9.66255       9.48522       7.95918       6.81475       5.19459       3.98576       2.50110       1.66717      0.935239      0.522256      0.272717      0.123713     0.0550503     0.0204357    0.00649800    0.00196255
  10  21 3549.1570    2.7114  2.7123 12.0519 -0.0001  0.0662   0.0554   0.1743    0.0712   0.0000   420.9008       4.69088       8.23422      -1.68741       16.2817      -23.7522      -3.18632      -1.09759       2.58019      -5.15650     -0.714604     -0.663476     -0.390887     0.0250144    0.00458602    -0.0452931   -0.00169230    0.00119692       9.92513       12.3654       12.1357       12.1065       10.4822       8.47723       6.59521       4.87442       3.33855       2.12547       1.26763      0.716212      0.387116      0.167523     0.0750821     0.0273497    0.00901599    0.00254702
  10  22 3688.7379    2.1882  3.6413 11.6572 -0.0021  0.0849   0.0403   0.2296    0.0584   0.0000   450.0348       12.7619       14.8436      -17.9297      -4.64685       11.1434      -9.79058      -9.16067       4.36684     -0.717966      -1.07629     -0.399225      0.188844     0.0101429      0.139955    -0.0150436   -0.00229461    0.00213594       11.9960       15.7082       15.9712       14.5769       13.5970       10.5643       8.62821       6.07074       4.14524       2.74538       1.55703      0.905067      0.453855      0.216033     0.0952665     0.0375064     0.0116557    0.00370024
  10  24 3967.5712    1.5387  6.9821 10.7769 -0.0046  0.1335   0.0235   0.3658    0.0533   0.0000   470.8554      -6.72935      -5.06185       21.7606       46.6334      -9.30952      -10.1502      -14.1757      -12.4993       8.80791       3.74847     -0.509019      -1.45907      0.253534      0.175228    -0.0429862     0.0102517     0.0137362       19.2043       24.4134       25.3573       23.5107       21.0679       17.6608       14.0978       10.0674       6.89526       4.62495       2.74057       1.51446      0.786350      0.373892      0.165193     0.0626149     0.0205652    0.00588920
  10  25 4108.0018    1.2981  8.1789 10.4413 -0.0013  0.1573   0.0204   0.4207    0.0558   0.0000   471.9984      -28.8752      -14.6037      -28.8107      -3.51801       19.8619      -24.0167       4.59831       5.53178      -17.7038       2.90559       3.54840       1.56183     -0.857809      0.213856     0.0589146     0.0356849   -0.00549685       22.5816       28.8892       30.2721       27.2932       25.5265       20.2888       16.8766       11.9419       8.45349       5.40023       3.22892       1.87667      0.980987      0.467273      0.198858     0.0769168     0.0244139    0.00699581
  10  27 4388.2846    0.9235 12.5400 10.1496  0.0040  0.2476   0.0174   0.7208    0.0480   0.0000   396.6914       10.6764       45.9766      -73.3806       46.1456      -6.58806      -19.9561      -6.07733       36.8904       11.0516      -3.67849       2.96025     -0.699218     -0.833133     -0.281493     0.0630774    0.00802366   -0.00209011       36.3922       45.1845       48.4835       45.0080       40.3285       33.3436       25.9222       19.1949       13.3398       8.92788       5.46684       3.09179       1.70295      0.762945      0.348725      0.126008     0.0408569     0.0112044
  10  29 4668.8957    0.6217 16.9500  9.9375 -0.0008  0.4277   0.0121   1.0880    0.0366   0.0000   426.3020       48.9621       80.7198      -4.57117      -49.3368       8.12874       53.6311      -16.4465      -35.5409      -16.2969      -10.0618      -2.37456       8.36750     -0.706433     -0.935287     -0.260858     0.0445005     0.0375749       61.8650       79.3285       80.1240       79.0116       69.5209       57.9925       46.4025       33.5322       24.5316       16.2535       10.2589       5.73501       3.17479       1.41477      0.640281      0.232326     0.0712889     0.0189765
  11  10 2058.0181    0.7017  0.4269  9.7093  0.0008  0.0289   0.0294   0.0502    0.0714   0.0000   434.5716       9.15003       12.5646       3.14779      -1.67146       6.41549      0.186469      -1.26405      -1.03757      0.322571      0.544015      0.106696     0.0190897    -0.0985795    -0.0380556     0.0102025   -0.00610157   -0.00101530       4.03158       3.89019       4.04686       5.15290       4.54250       2.84860       2.40220       2.28431       1.62144      0.950216      0.467346      0.357714      0.243448      0.134486     0.0565696     0.0234513    0.00874432    0.00274311
  11  11 2199.7300    0.9522  0.7555  9.7050 -0.0033  0.0293   0.0297   0.0691    0.1449   0.0000   435.6444       1.41049       5.45463      0.226814       1.13897      -3.08267       1.36196       2.40570     -0.372763     -0.755160     -0.497107     -0.101475      0.306043     0.0547397    -0.0908791    -0.0174222  -0.000571222   -0.00308120       4.25397       5.07595       5.09098       4.61388       4.70229       3.62539       3.13502       2.21584       1.45831       1.13296      0.663834      0.406122      0.213803      0.101404     0.0531093     0.0214556    0.00915347    0.00320713
  11  12 2340.0703    1.3732  0.8693  9.9994 -0.0031  0.0330   0.0447   0.0763    0.3021   0.0000   441.9990      -1.53657       9.48826      -1.22923       1.94881       2.21018      -2.83568      -3.73796     -0.124773      0.232593      0.842663     -0.327700     -0.465673     -0.158550    0.00242200    -0.0156685   -0.00625581  -0.000709125       4.96116       5.14819       5.89705       5.76708       4.73457       4.06422       3.66371       2.69221       1.72335       1.23765      0.761818      0.456716      0.233853      0.133685     0.0611737     0.0300570     0.0111469    0.00410252
  11  13 2478.5562    1.7030  0.9106 11.1368 -0.0056  0.0345   0.0542   0.0872    0.1717   0.0000   436.9764      -2.57774       5.24810       13.1297      -5.70667      -6.74106      -3.87600      -1.02538      -1.40298       1.54830      0.351393     -0.291706     -0.332300     -0.159382    -0.0696862    0.00847253   -0.00516061    0.00891434       4.60636       5.71903       6.23070       5.29143       5.01519       4.43279       3.31968       2.67728       1.74657       1.26309      0.736707      0.440757      0.261131      0.126089     0.0626481     0.0269372     0.0119651    0.00424478
  11  14 2616.9738    2.2091  0.9508 11.3912 -0.0045  0.0338   0.0644   0.0774    0.1605   0.0000   444.6049      -2.01210       2.11566      -1.43823      -5.50451      -1.39338      -1.62239     -0.146105     -0.222260      -1.23316      0.372149     -0.418577     0.0289984     -0.112026     0.0215777     0.0252808   -0.00153683   -0.00191294       4.80922       5.48872       5.49738       5.86409       5.22731       4.19290       3.39843       2.61341       1.84307       1.25227      0.808096      0.463009      0.282146      0.141908     0.0651804     0.0292122     0.0114936    0.00366966
  11  15 2756.2115    2.7592  1.0195 11.6494 -0.0024  0.0340   0.0788   0.0855    0.1528   0.0000   444.0784       2.71313       2.67599      -12.1725       1.29414      -3.92794      -2.55981      -2.59740       1.62797     -0.150472     -0.603288     -0.107258     -0.579795     0.0298921      0.133323     0.0231816   -0.00365529    0.00485226       4.79628       5.66584       5.76272       6.20644       5.18204       4.36537       3.18478       2.61445       1.80190       1.17211      0.757035      0.453717      0.259310      0.136101     0.0661780     0.0286884     0.0105732    0.00382553
  11  16 2895.4547    3.6522  0.7998 12.1396 -0.0011  0.0290   0.1126   0.0720    0.1402   0.0000   441.2304       6.15657       7.83901      -2.68155       5.51932      -7.81932       3.06929      -1.30549      -1.87878      -2.70770    -0.0996388     0.0871973     -0.232837     0.0413662     0.0221003     0.0106108    0.00794782    0.00368799       3.94189       5.27458       5.05947       4.89836       4.49662       3.70643       2.82157       1.89517       1.49633      0.949839      0.636264      0.363835      0.202290     0.0966460     0.0485790     0.0191189    0.00811299    0.00303173
  11  17 3034.5445    3.8478  0.9620 12.6267 -0.0080  0.0337   0.1085   0.0771    0.1312   0.0000   431.9410       12.1978       15.4710      -3.06786     -0.675218      -4.18358       2.67183     -0.972140     -0.970456    -0.0914256      0.750867     -0.701530     -0.423886      0.217620     0.0622671     0.0247659   -0.00808474   -0.00578001       4.67964       5.82738       5.80534       5.68476       4.94132       4.40783       3.37323       2.42944       1.69802       1.23540      0.723597      0.455431      0.239496      0.123179     0.0571668     0.0248634     0.0108089    0.00391425
  11  18 3173.5663    4.1690  1.1023 12.8818 -0.0078  0.0374   0.1154   0.0882    0.1267   0.0000   446.5410       7.58487       25.3196      0.550847      -3.38861      -12.0211       1.43555      -4.56709     -0.693730      -1.15945      0.576920    -0.0651927    -0.0528088     -0.167998     0.0560022    -0.0127395   -0.00996187    0.00233690       5.61785       7.08778       6.58540       5.87588       5.32056       4.98184       4.34328       3.35307       2.23553       1.50318      0.819290      0.526070      0.238448      0.146261     0.0615029     0.0311260     0.0109458    0.00444884
  11  19 3312.4376    3.7375  1.4266 12.4215 -0.0033  0.0411   0.0933   0.1018    0.1150   0.0000   444.8121       1.13361       19.6503      -10.8441       5.37255      -11.4232      -2.58001      -2.37884     -0.802522      -1.33710      0.662561     -0.614989    -0.0860351     -0.127384      0.126310     0.0316599    -0.0136780    0.00479349       6.23373       7.90963       7.22765       7.35312       6.49704       5.66789       4.37458       3.11517       2.29417       1.49819       1.01617      0.547262      0.310426      0.151239     0.0685470     0.0313691     0.0117337    0.00423456
  11  20 3451.7390    3.2128  2.2141 11.9530 -0.0060  0.0549   0.0650   0.1318    0.0849   0.0000   446.7740       7.59964       20.5895      -3.25833       10.7720      -14.7839     -0.778916      -7.71824      -3.13424      -4.03001      0.121366      0.140443   -0.00483800     -0.149414     -0.179008     0.0730034   -0.00776983    -0.0106254       7.78363       9.29581       9.32659       8.99236       8.62416       7.37976       5.35602       4.00992       2.93299       2.09268       1.32730      0.804096      0.420583      0.221718     0.0962451     0.0440997     0.0166292    0.00669123
  11  21 3591.3458    2.6001  3.3300 11.6881 -0.0052  0.0679   0.0454   0.1868    0.0638   0.0000   436.6118      -5.39736       24.6887      -12.6471       1.61624      -19.5829       13.0394      -4.48009      -2.21481      -1.49601      0.227725       2.03997      0.613655     -0.640419      0.297729   -0.00318140     0.0337135    -0.0128673       9.74753       12.3183       12.0944       11.3197       10.7591       8.99366       7.18456       5.48915       3.84025       2.55653       1.59071      0.909757      0.525937      0.259418      0.121173     0.0541705     0.0202105    0.00745469
  11  22 3731.0108    2.1068  4.4211 11.3140  0.0002  0.0862   0.0341   0.2272    0.0578   0.0000   427.6192       13.4690      -1.90933      -28.6247       17.5539      -12.9154      -5.19032       1.66135      -4.54409      0.991261       3.85430      -1.10148      0.748145     0.0882716     -0.158447    -0.0138898   -0.00104794     0.0240237       11.2983       14.9449       15.0890       14.9632       12.7631       11.0765       8.98818       6.88442       4.67166       3.31452       1.99884       1.22684      0.672092      0.361035      0.169911     0.0783768     0.0304054     0.0109456
  11  23 3870.7960    1.7401  5.3624 11.0571 -0.0085  0.1006   0.0278   0.2747    0.0555   0.0000   439.6067       35.4003      -3.82917      -13.4962      -19.8407      -16.0162       7.56587      -8.83031      -2.13176      0.284145     -0.734117       3.67831       1.26586     -0.661403     -0.546096     0.0537854     0.0457711    -0.0197088       13.6959       17.5781       17.8405       17.2376       15.6093       12.8322       10.6310       8.01042       5.60971       3.88978       2.40562       1.48236      0.837293      0.439842      0.210968     0.0939034     0.0355371     0.0128098
  11  25 4151.4866    1.2466  8.7031 10.5084 -0.0062  0.1560   0.0193   0.4272    0.0495   0.0000   405.4680       28.8351       9.03576      -5.60825       1.07056      -5.82303       18.8887      -9.88598       5.02599      -3.99541       8.10236      -1.41904     -0.896229      0.815429      0.846470     0.0727670     -0.134018     0.0433345       21.0252       26.4115       27.7809       27.1363       24.1134       20.4901       16.0634       12.3177       9.02625       6.07127       3.87869       2.39319       1.36108      0.729881      0.348648      0.156142     0.0588469     0.0220549
  11  26 4292.1831    1.0302 10.3121 10.3482 -0.0070  0.1992   0.0177   0.5460    0.0468   0.0000   440.9671       68.0603      -7.63083      -51.5703       4.73760       23.1654       26.9119      -7.72805      -18.3824      -1.48599       1.66446       1.66677       3.43052       1.87411     -0.737041     -0.174282     0.0308767    0.00276657       25.6399       34.4807       35.0332       33.7178       31.3999       26.1636       20.9396       15.8247       11.2887       7.96315       5.06360       3.07480       1.76180      0.885521      0.455258      0.189451     0.0750413     0.0266591
  12   8 1805.7611    0.3802  0.3044  9.4116 -0.0046  0.0284   0.0197   0.0446    0.0519   0.0000   432.8833       1.57510       14.3617      -4.40973      -10.6490      -2.80483       1.51840       1.55939       1.14229      -1.97663     -0.992182      0.265741      0.265789     0.0961188    -0.0201222    -0.0183203    -0.0163028   -0.00602464       3.79129       4.32936       4.43974       3.40702       4.84529       3.65652       2.69990       2.04786       1.19910       1.15243      0.877040      0.520712      0.303657      0.156382     0.0651418     0.0336853     0.0132562    0.00488399
  12  10 2093.6303    0.7814  0.5534  9.7151 -0.0025  0.0296   0.0274   0.0564    0.0809   0.0000   443.9279     -0.942771       9.45126      -7.77374      -3.12292       2.75343      -1.29803       1.58271      0.332129      0.918430      0.777356    -0.0784224     -0.341218      0.149759     0.0724927     0.0367232   -0.00557688    0.00241173       3.45493       4.28365       4.55980       4.73246       3.71112       3.71973       2.81611       1.89258       1.66988       1.02175      0.716851      0.427035      0.268598      0.132182     0.0701554     0.0352069     0.0154243    0.00646719
  12  11 2235.8846    1.0706  0.7058  9.9699 -0.0062  0.0273   0.0333   0.0645    0.1050   0.0000   441.5656      -1.90423       6.33903      0.892554      -1.69027       1.17730       1.29068      -1.90276      0.456279      -1.29261     -0.388819      0.419931     -0.182820     0.0569302   0.000949469    -0.0180804     0.0255378    0.00651190       3.14129       4.68148       4.39002       4.46459       4.12869       3.21745       2.79442       2.00223       1.57205       1.03419      0.717963      0.421469      0.270767      0.130951     0.0764031     0.0337062     0.0153236    0.00607023
  12  12 2376.3878    1.3941  0.8151 10.5666  0.0011  0.0352   0.0416   0.0677    0.1589   0.0000   437.8292     -0.450735       12.7654      -6.09372      -4.67617       3.35761     0.0166389     -0.915228      -1.30440    -0.0580082       1.62471     -0.463014     -0.478794     0.0844025    -0.0344582    -0.0703479    0.00795136     0.0105043       4.45239       6.17959       5.05417       6.31953       5.14348       4.82852       3.30033       2.62831       1.97012       1.35498       1.03920      0.538574      0.420911      0.187216      0.109420     0.0492914     0.0194554    0.00904274
  12  13 2515.4953    1.8600  0.9433 11.0479 -0.0202  0.0340   0.0592   0.0837    0.2450   0.0000   428.5571      -4.98858       9.05698      -5.82682       2.52982      -2.07146      -4.69430      -5.13368      -2.11617      0.778507     -0.161334      -1.09618      0.124425      0.234110   -0.00304415    -0.0595240     0.0162873     0.0206518       4.70878       5.76708       5.37026       5.34182       5.04445       4.25234       3.50951       2.81928       2.19038       1.43480      0.873884      0.524013      0.334045      0.191810     0.0985587     0.0458518     0.0193578    0.00799784
  12  14 2654.6107    2.5727  0.8084 11.4138 -0.0018  0.0291   0.0792   0.0693    0.2388   0.0000   445.6886       6.38797       12.3618     -0.559566      -5.13995      0.497489       1.40686      -3.80953       3.16177   -0.00872094    -0.0338946      0.341471     -0.312092     0.0223628    -0.0196774     0.0306012     0.0109039   -0.00718897       3.75649       4.54781       4.68577       5.17485       4.24576       3.34656       3.00317       2.39956       1.56465       1.13743      0.728705      0.501581      0.261036      0.155331     0.0788053     0.0436767     0.0195202    0.00865197
  12  15 2794.5692    2.9801  0.8093 12.1928 -0.0024  0.0328   0.0881   0.0653    0.1402   0.0000   432.9390       10.0128       10.6249      -12.6906      -5.38065      -6.83903       2.28456      -7.02767       1.14883     -0.803773      -1.57427      0.200574      0.235762    0.00842943     -0.125608     0.0162676     0.0157802    0.00487088       4.09164       4.59388       5.16582       5.35917       4.66582       3.67279       3.60611       2.61680       1.80323       1.26263      0.881910      0.581297      0.295542      0.177930     0.0903179     0.0473404     0.0235587    0.00867886
  12  16 2934.4295    3.7533  0.6813 12.7004 -0.0001  0.0258   0.1201   0.0585    0.1016   0.0000   441.0648      0.879697       6.98711      -2.32371       5.41040      -1.46800      -2.34118      -1.58508       1.11262      0.870601     -0.229576     -0.220432     -0.235973     0.0946904   -0.00625196    0.00517689     0.0209738     0.0138069       3.41137       4.37107       4.27944       4.65921       3.95128       3.24217       2.67877       1.92185       1.48671      0.971048      0.676251      0.377509      0.247422      0.137519     0.0732175     0.0327673     0.0162150    0.00660662
  12  17 3073.9663    4.2232  0.7666 12.9198 -0.0016  0.0256   0.1317   0.0709    0.1059   0.0000   441.9274       12.1356       11.6076       8.22060       5.59026      -9.42117       4.11486       2.05837      -2.36400     -0.429127       1.12822     -0.749560     0.0837414    -0.0985948   -0.00756043     0.0141972     0.0226123   0.000352788       3.65697       4.55099       4.62362       4.19100       3.68344       3.41146       2.84278       2.15163       1.61051       1.07102      0.675107      0.416919      0.228687      0.133863     0.0668925     0.0310555     0.0148668    0.00636473
  12  18 3213.3954    3.9944  1.1762 12.6114 -0.0061  0.0349   0.1046   0.0944    0.1287   0.0000   443.9111       3.77414       12.3149       2.35661      -5.76612      0.648715      -5.72152      -3.39695      -3.28716       3.55344     -0.666325      0.224014      0.161426     -0.146848     -0.116310     0.0290899    -0.0110235     0.0102459       4.54346       5.78802       5.52903       5.51204       5.12597       4.32588       3.66545       2.87988       2.25917       1.45845      0.945385      0.546972      0.336831      0.198047     0.0984705     0.0459564     0.0214847    0.00836851
  12  19 3352.7804    3.6368  1.5700 12.3595 -0.0054  0.0430   0.0826   0.1027    0.1011   0.0000   439.2547       17.7896      -2.64970      -6.97166      -2.31494      -12.0473      -1.51909      -3.13979      -6.83773     -0.981830      0.428576      -1.90022     0.0767190     0.0384128      0.115002     0.0597863     0.0626408     0.0273630       5.43402       7.49780       7.09062       7.49196       6.27754       5.52392       4.46750       3.67437       2.51238       1.84424       1.08898      0.773348      0.378088      0.231897      0.112504     0.0581108     0.0274921     0.0103496
  12  20 3492.5012    3.0975  2.5455 11.6197 -0.0023  0.0527   0.0544   0.1324    0.0787   0.0000   438.6214       6.79415       2.76206       14.2751       6.16745    -0.0919813       8.58059      -7.99113       2.49352      0.981715      -1.95624       1.26571      0.620190    -0.0712792     -0.268332     0.0279847     0.0981951     0.0102832       6.76621       8.56030       8.59670       8.50370       7.68039       6.59113       5.47446       4.30752       3.26275       2.17385       1.44166      0.863647      0.553569      0.288055      0.161236     0.0763048     0.0334453     0.0135041
  12  21 3632.7350    2.4880  3.4739 11.3927 -0.0008  0.0651   0.0398   0.1708    0.0640   0.0000   432.4432       6.79852       21.1981      -9.48673       2.49504      -10.6151      0.715046      0.578272     -0.530477      -2.52553       2.18510      0.598787     -0.711745      0.128115    -0.0869464    -0.0488863     0.0334328     0.0385652       8.33761       10.6146       10.7065       10.6079       9.64671       8.41921       7.08473       5.17385       4.00356       2.71050       1.86133       1.18503      0.674364      0.378307      0.188318     0.0981087     0.0396335     0.0181833
  12  22 3772.5307    2.0315  4.6704 11.2765 -0.0043  0.0854   0.0311   0.2230    0.0535   0.0000   461.9658       37.0329       4.60408      -29.1000      -17.5389       7.16667      -8.12181      -7.79911       3.03609      -9.56121      -4.10621      0.933320       1.13457      0.450580     -0.351892    -0.0310352      0.127318   -0.00813148       10.8118       14.2643       14.6946       13.6486       13.1793       10.6312       9.24408       6.83853       5.14437       3.64100       2.40417       1.50357      0.901438      0.513236      0.261980      0.127249     0.0555494     0.0232302
  12  23 3913.1288    1.6490  6.0312 10.9713 -0.0015  0.1033   0.0251   0.2823    0.0512   0.0000   434.7757       9.62786      -13.6578      -27.2600      0.753161      -1.23002      -8.80210     -0.809415      -4.23846       1.71425       3.39556      0.599915      0.397464     -0.710517     -0.149315      0.193084    -0.0599911    -0.0413345       13.4214       16.0521       17.2081       16.8780       15.7651       13.0126       10.9817       8.37552       6.36424       4.44066       2.87005       1.84977       1.11849      0.621541      0.331556      0.163603     0.0692896     0.0300216
  12  24 4053.9483    1.3667  7.5670 10.7101 -0.0004  0.1314   0.0209   0.3562    0.0499   0.0000   482.2704      -1.93731      -33.1802       25.2090       3.12790      -14.8816     -0.987021      -18.0330   -0.00996195      0.932923      -3.38757      -1.29613     -0.692964     -0.459905      0.500318      0.268769    -0.0766123     0.0398141       15.9720       20.8111       21.4945       22.1181       19.1713       16.7077       13.6435       10.6952       7.82217       5.48649       3.74051       2.40794       1.42199      0.808321      0.424549      0.213828     0.0929713     0.0393105
  12  25 4193.9895    1.1200  8.6828 10.4698 -0.0027  0.1551   0.0183   0.4324    0.0488   0.0000   463.7214       45.7821       22.2701       4.45737       27.8207      -4.55632      -23.7549       35.8330       22.1707      -16.0142      -10.6023       1.62129       2.69912      -1.06841     0.0420344      0.196136     0.0442083    -0.0262302       19.3281       24.6516       26.1247       25.4986       24.0190       19.3514       16.6259       12.6348       9.14126       6.57551       4.51696       2.89189       1.69220      0.988984      0.489968      0.257354      0.108049     0.0471220
  12  26 4335.3301    0.9745 11.1109 10.2770 -0.0051  0.1970   0.0169   0.5556    0.0462   0.0000   473.6192       31.9558      -5.28391      -6.76726       12.8699       5.84781      -13.1836       13.3839      -2.85216      -28.5202       5.15303       9.64850      -3.00540      -1.47984    -0.0375645      0.602595      0.312714    -0.0144723       24.1563       31.2268       32.2627       31.9300       29.4794       25.0330       21.0572       16.6753       12.3142       8.69209       5.85513       3.67623       2.25055       1.29905      0.665381      0.346615      0.141471     0.0621059
  13   9 1983.8815    0.5742  0.4139  9.6979 -0.0120  0.0213   0.0231   0.0490    0.0605   0.0000   433.9753       1.30835       6.65862      -3.78088       6.35664     -0.735641      0.263402     0.0953025      -1.55842      0.704175     -0.426247       1.16814      0.142473    -0.0502220      0.101068    -0.0718045   5.71964e-05   -0.00950725       2.50743       3.06574       3.17335       3.31230       3.13165       2.35396       2.16927       1.64545       1.38894      0.924467      0.573183      0.418103      0.236834      0.141049     0.0866650     0.0434566     0.0225713     0.0103333
  13  10 2128.5135    0.8280  0.5880  9.6873 -0.0032  0.0262   0.0274   0.0550    0.0801   0.0000   439.7326      -1.59827       10.2283      -2.06832      -2.94013      -2.43504      -1.83896       2.69477     -0.306964      0.268328      0.490029     -0.285527     -0.896635     -0.249005    -0.0706764    -0.0150843    0.00157868    0.00498941       3.10637       4.11426       3.62931       4.27932       3.67958       3.21745       2.53876       2.05371       1.66659       1.16425      0.741518      0.474766      0.296892      0.189331     0.0988593     0.0561097     0.0267993     0.0109189
  13  11 2271.1557    1.0948  0.7781  9.9830 -0.0111  0.0267   0.0320   0.0636    0.1058   0.0000   428.7982       1.35665       8.33014     -0.621433      -1.32682      -3.49215       4.53004      -3.64089      -1.65453      -1.36641       1.66594      0.496220      0.258662     -0.118330     0.0134326     0.0582625    -0.0119006    -0.0122567       3.61776       4.37500       4.73116       4.64832       4.16731       3.33825       2.98785       2.34552       1.60717       1.14643      0.816740      0.536918      0.301293      0.185180      0.102514     0.0514821     0.0267054     0.0126157
  13  12 2411.8653    1.4849  0.8580 10.6006 -0.0029  0.0310   0.0423   0.0697    0.1139   0.0000   429.4811      -1.54660       9.26712      -7.21387      -4.94277     -0.624915       3.45905       3.26972       2.45278     -0.531691     -0.104033     -0.159601    -0.0420699     -0.166142     -0.108043    -0.0857790     0.0384616   -0.00216170       4.09565       5.62572       5.92698       5.79068       5.16079       4.06712       3.38168       2.49824       1.76666       1.33210      0.809683      0.559128      0.312819      0.214535      0.111070     0.0633418     0.0274777     0.0137310
  13  13 2551.7842    1.9357  0.9289 11.2690 -0.0114  0.0304   0.0547   0.0760    0.1522   0.0000   440.7903     -0.796596       14.4065       3.98969       1.77576      -3.56345      -4.07684       2.43191      -3.55141     -0.918255     -0.786184      0.437586      0.441136     -0.136799    -0.0111456     0.0244185     0.0480320     0.0153713       3.65696       4.97981       4.73610       4.85487       4.44436       3.90049       3.00113       2.52134       1.72528       1.36047      0.881741      0.603442      0.378211      0.218449      0.114728     0.0624541     0.0301932     0.0128726
  13  14 2691.7343    2.4777  0.9484 11.5798 -0.0003  0.0324   0.0785   0.0776    0.2358   0.0000   431.3896     -0.445781       18.0648       1.30718       9.22747      -5.24744      -3.90997      -1.39979      -1.09328     -0.247088      0.484772      0.481183     -0.257470    0.00137917      0.291842     0.0118566    -0.0386236    -0.0115210       3.96220       5.12775       5.24446       5.21104       4.86074       4.05813       3.49066       2.42468       1.99402       1.33176      0.969941      0.646295      0.400809      0.231005      0.128594     0.0654304     0.0346307     0.0143791
  13  15 2832.2024    3.2298  0.9984 11.6469 -0.0034  0.0327   0.0873   0.0722    0.3102   0.0000   444.2994      -2.58043       13.3268      -2.02069      -1.74206      -3.27621      -3.61530       2.26380     -0.280962     -0.859576      -1.13983      0.333752    -0.0811976     0.0430513     -0.176561   -0.00476865     0.0592717     0.0163544       4.10152       4.51815       4.71577       5.19216       4.67483       3.52738       3.38070       2.80072       2.02581       1.37405      0.967750      0.682284      0.400613      0.215775      0.120180     0.0706389     0.0391282     0.0169951
  13  16 2972.6687    3.6771  0.8844 12.6723 -0.0001  0.0294   0.1025   0.0708    0.1384   0.0000   439.3138       5.64262       11.6294      -1.60569      -3.39345      -1.67405      -2.45302      0.888803     -0.556687     -0.308252     -0.599276      0.119392     -0.197232     0.0618183     0.0683940    0.00690544     0.0294193     0.0272967       3.40847       4.15424       4.35569       4.30618       4.19358       3.27174       2.95959       2.30270       1.69169       1.15337      0.865661      0.562887      0.355376      0.192497      0.111745     0.0567457     0.0306032     0.0151696
  13  17 3112.6155    4.1544  0.9155 13.0857 -0.0016  0.0299   0.1179   0.0774    0.1093   0.0000   439.9062       7.32509       9.05972      -4.50852       3.52265      -2.74091     -0.869626      -1.78270       1.39150     -0.798730      -1.42704       1.27222     -0.165670     -0.371498     0.0517020     0.0945597     0.0253744     0.0183560       3.59881       4.61095       4.58661       4.38699       4.26413       3.50572       3.22031       2.36649       1.85939       1.31997      0.888076      0.618223      0.360250      0.218388      0.108846     0.0627614     0.0297749     0.0141096
  13  18 3252.5058    3.9685  1.2303 12.7569 -0.0044  0.0355   0.0959   0.0920    0.1123   0.0000   447.0767       8.36643       16.6483      -4.86491      -6.28656       4.35310      -2.95467      -5.60178      0.494404      -1.88959     -0.543975      0.709631     -0.360849     0.0676832     0.0384276    -0.0105331    -0.0775620     0.0288318       4.12939       5.50549       5.52506       5.52895       5.00368       4.31888       3.70312       2.75073       2.08284       1.50192       1.03577      0.682087      0.437436      0.238566      0.143585     0.0699447     0.0358414     0.0162892
  13  19 3392.4882    3.4280  1.7448 12.3566 -0.0128  0.0420   0.0720   0.1099    0.0896   0.0000   444.2648       9.48086       6.00164       3.02590     -0.679288      -4.90750     -0.472647      -7.00230     -0.275140      0.461338      -2.08760     -0.542256      0.738850      0.390807     -0.295102      0.151047      0.110727    0.00999150       5.08114       5.91643       6.46984       6.80465       5.79305       5.25728       4.19978       3.49871       2.54615       1.83029       1.30325      0.830968      0.505620      0.314723      0.177956     0.0927369     0.0459550     0.0222187
  13  20 3532.8106    2.7199  2.6019 11.8734 -0.0007  0.0552   0.0479   0.1427    0.0678   0.0000   448.5165       5.18145       2.33002      -11.9691      -10.2438      -13.2079      -1.28723      -1.96851       4.02378      0.106813       1.24538      0.208788      0.588864      0.186515     0.0557543      0.162932     0.0534722    -0.0178050       6.35740       8.52589       8.70531       8.60592       7.67849       6.73488       6.03224       4.59061       3.62101       2.65449       1.65916       1.16445      0.682143      0.409448      0.224985      0.121238     0.0567753     0.0262577
  13  21 3673.1966    2.3618  3.8731 11.2532 -0.0011  0.0671   0.0351   0.1764    0.0606   0.0000   446.3726       21.7533       20.0128      -20.0319       1.28089      -13.6722       5.58488      -1.80004      -5.46115      0.736109       1.92923    0.00120400     -0.773596     -0.554367      0.696149      0.140323    0.00245209    -0.0489213       7.74330       10.1096       10.0362       10.5908       9.58529       8.60662       6.85401       5.61636       4.22976       3.14904       2.14419       1.39431      0.876146      0.541253      0.289742      0.156820     0.0728058     0.0330628
  13  22 3813.9586    1.9387  4.9713 11.1273 -0.0048  0.0841   0.0281   0.2195    0.0518   0.0000   444.6010      -19.2937       23.4132       11.9944      -12.2817      -19.3428      -3.01993      -4.19753      -2.97914      -2.72882       5.15979      -3.22178      0.515104       1.47205   -0.00237889     -0.584922    -0.0428181     0.0106811       9.48366       12.1910       12.7721       12.5132       11.7308       10.3398       8.95085       6.95543       5.33124       3.87411       2.75655       1.80202       1.10769      0.672293      0.381744      0.195436     0.0909247     0.0447086
  13  23 3954.4998    1.5398  6.7408 10.8474 -0.0034  0.1099   0.0226   0.2946    0.0498   0.0000   438.5801       20.2516       18.3954      -24.4527      -5.35403      -6.03747       15.7121      -9.83559     -0.696074     -0.885482       1.29283       3.48079       1.75938     -0.963266      0.419001      0.426436     -0.332585    -0.0375895       12.5010       16.3609       17.5322       17.0118       15.7638       13.6440       11.7626       9.14283       6.99726       5.09723       3.56932       2.32703       1.48623      0.897244      0.485301      0.269954      0.121783     0.0575282
  13  25 4236.5294    1.1276 10.6088 10.3275 -0.0043  0.1609   0.0167   0.4707    0.0457   0.0000   419.8187       24.2097      -8.64887      -5.71770       4.70185      -24.0670      -52.5776       5.43245      -3.29184      0.222236      -8.90856       4.62075       5.88223      -1.84835      -3.17172      0.186948      0.391468      0.154102       19.2085       24.5992       25.6667       25.2896       23.5147       20.8565       17.1186       13.9842       10.3730       7.63690       5.37936       3.58866       2.28987       1.34627      0.742957      0.410919      0.187830     0.0901811
  13  26 4378.1476    0.9067 11.6817 10.1866 -0.0062  0.1948   0.0156   0.5710    0.0451   0.0000   437.9472       29.2798       23.1124      -43.0438       9.35112       1.10486      -37.0574       25.6034      -4.19650      -7.38550       11.7276       2.50108       2.20267      0.683719       1.02033      0.594455     -0.249155   -0.00638002       23.1478       28.7060       30.5152       30.3871       28.0371       24.9127       20.5935       16.6703       12.6328       9.18887       6.56452       4.32545       2.78421       1.68985      0.927131      0.517240      0.235512      0.112530
  14   9 2016.9638    0.6210  0.5481  9.5500 -0.0048  0.0305   0.0211   0.0511    0.0752   0.0000   439.2250       4.11272       16.6541      -7.11883      -5.83155    0.00829836     -0.745440     -0.423958     -0.292076       1.01041      0.833936    -0.0385971     0.0939681     0.0447146     -0.107463    -0.0283950    -0.0660191     0.0172895       3.72201       4.23755       3.85931       4.01051       4.00756       4.09047       3.26550       2.44905       1.53915       1.17952       1.00367      0.826158      0.504975      0.314948      0.173802     0.0874448     0.0444950     0.0192868
  14  11 2305.6470    1.2336  0.7846 10.2580  0.0043  0.0266   0.0341   0.0635    0.0917   0.0000   432.7514       4.73201       10.8295       3.92022       1.84173     -0.588420      -2.90152      -2.21907     -0.532530       1.31511       1.21717     -0.173898     -0.550302      0.115316     0.0528207     0.0119887     0.0880533    -0.0284602       2.90100       3.49547       3.82598       3.62289       3.45691       3.24558       2.53561       2.20263       1.66814       1.13141      0.879153      0.633428      0.377712      0.240328      0.135624     0.0766983     0.0386132     0.0210916
  14  12 2446.7379    1.6146  0.8389 11.0153  0.0016  0.0300   0.0446   0.0674    0.0934   0.0000   436.1765      -3.35983       15.4181       4.73423      -5.63350      -4.66855      -5.71008      -2.75033     -0.990259       1.18768      0.332493      -1.24679     -0.106895     0.0292568      0.108132     0.0277124     0.0520628    -0.0224303       3.13762       4.14334       4.05970       4.46178       3.71710       3.50209       3.05313       2.25231       1.83645       1.36215      0.950554      0.614553      0.411290      0.242461      0.154765     0.0841831     0.0426703     0.0203380
  14  13 2587.4134    1.9905  0.9338 11.4628 -0.0113  0.0304   0.0537   0.0725    0.1112   0.0000   433.4650       2.86236       10.9108      -7.51036      -1.61963      -2.90353       5.01316      -1.78496     -0.353550      0.391744      0.162230     -0.490266      -1.32308      0.551693     -0.242304      0.176656    -0.0347256    0.00843313       3.40752       4.16706       4.40707       4.47463       4.34787       3.47895       3.03424       2.57277       1.86208       1.35393       1.00010      0.658053      0.428403      0.262070      0.156264     0.0915960     0.0456124     0.0228521
  14  14 2728.2749    2.6547  0.9322 11.5755  0.0015  0.0288   0.0703   0.0718    0.1838   0.0000   440.1395       3.55952       7.80941      -4.57576      0.711823       1.05457      -1.59881      -2.01673      0.363486      -1.04694       1.81436    0.00932480     -0.155839      0.260299      0.188695   -0.00629465    -0.0141111    -0.0550925       3.29780       4.31482       4.73889       4.43996       4.23076       3.58559       3.12948       2.36722       1.84789       1.39390      0.902788      0.671206      0.405578      0.262916      0.144342     0.0814525     0.0450925     0.0212579
  14  15 2869.3114    3.5644  0.8679 11.9349 -0.0101  0.0293   0.1069   0.0678    0.2934   0.0000   440.4162       9.08550       13.9627      -4.40229      -1.41136      -3.80500      -3.80313      -1.19384      0.792838      -1.97381      -1.72144      0.150422     0.0178802     0.0150223     -0.204212     0.0232765    -0.0640633    -0.0112394       3.17440       4.39711       4.75612       4.37459       4.29935       3.35415       3.17616       2.23490       1.74895       1.34798      0.903257      0.636391      0.365384      0.243330      0.148200     0.0785544     0.0390298     0.0192294
  14  16 3010.2098    3.9013  1.0256 12.3262 -0.0077  0.0318   0.1067   0.0751    0.2605   0.0000   441.2818     0.0593146       12.3632     -0.997198       3.63895      -7.56707     -0.767448      -2.81658       4.41479      -2.31497      -2.66416       1.66247      0.649465      0.101757    -0.0532865      0.103679     0.0516417     0.0127153       3.39869       4.33644       4.44770       4.50502       4.28276       3.74061       3.13089       2.47085       2.04862       1.48106       1.06600      0.712151      0.461171      0.296767      0.169901     0.0994076     0.0525927     0.0262084
  14  17 3150.6341    3.9699  0.9711 13.0846 -0.0003  0.0305   0.1061   0.0746    0.1304   0.0000   439.6326       7.44831       18.5809      -13.1403       2.43599      -9.74369     -0.684934      -6.82761      0.703034      -2.21748     -0.189761      0.859048      0.331201    -0.0288057     -0.103167     0.0381218     0.0128215    -0.0147763       3.60857       4.87757       5.06861       5.15940       4.61517       3.97108       3.28393       2.54899       1.92510       1.37413      0.969721      0.641991      0.428476      0.264120      0.151581     0.0836681     0.0453211     0.0223845
  14  18 3290.9636    3.7412  1.1373 12.9788 -0.0046  0.0386   0.0983   0.0835    0.1160   0.0000   434.7258       10.7182       7.39769      -9.62765     -0.886448      -13.7039      -7.23000       1.96436      -4.03577      -4.72878     0.0876211     -0.348924     -0.182446      0.458906      0.234447     -0.117282   -0.00973262     0.0631074       4.08376       5.56463       5.44793       5.81238       5.07448       4.68055       4.00211       3.21232       2.49095       2.07272       1.23843      0.954477      0.497469      0.384731      0.202830      0.116323     0.0620917     0.0295629
  14  19 3431.5443    3.2031  1.9317 12.4831 -0.0044  0.0459   0.0655   0.1190    0.0793   0.0000   441.8762       6.07528       18.6690       1.53865       3.09399      -12.7739      -4.01601      -2.42641      -6.03722      0.562225      0.681563     -0.206508      -1.66696     -0.275193      0.304398      0.254857    -0.0874632     0.0160346       5.23112       6.65455       6.35840       6.56724       6.29404       5.67439       4.94410       3.90563       3.06115       2.23828       1.65173       1.13554      0.742940      0.448690      0.265293      0.143388     0.0749090     0.0362653
  14  20 3572.3698    2.5934  3.0439 11.7021 -0.0021  0.0574   0.0424   0.1516    0.0658   0.0000   437.8165       10.8453       2.34292      -17.7087      -18.6562      -1.21560       1.00520     -0.780478      -1.15334       6.13018      -2.04502      -4.10664     -0.981178      0.412345     0.0465141     -0.280764     0.0729993    -0.0122896       6.18308       7.99222       8.50763       8.63893       7.96929       7.03857       5.79524       4.93601       3.82095       2.71091       2.01033       1.34307      0.861684      0.549369      0.312804      0.180814     0.0938304     0.0477614
  14  21 3713.3127    2.1932  4.3834 11.2187 -0.0006  0.0720   0.0313   0.1900    0.0587   0.0000   430.9038      -12.1731       17.8222       8.13394       1.33819      -8.85095       8.56564      -1.31886       5.64218      -3.86656     -0.764425       1.81340       1.24637     -0.204769     -0.600676     0.0641238     0.0202597     0.0650128       7.93544       10.3136       10.7257       10.6720       9.93950       8.71148       7.69267       6.11835       4.92515       3.64743       2.54394       1.72397       1.14878      0.696843      0.400594      0.230112      0.119624     0.0607169
  14  22 3854.3693    1.8264  5.9895 10.8434 -0.0008  0.0882   0.0240   0.2429    0.0541   0.0000   432.5530      0.567570      -9.22027       3.40942      -4.68614      -11.5154      -8.59072       1.64041      -1.58878       3.95748      -1.21573    -0.0124926      -1.20744     -0.457925     0.0835979    -0.0328917    -0.0356899      0.130798       9.37376       12.3132       13.3069       13.2464       12.0721       10.8851       9.19586       7.40075       5.72306       4.33042       3.09354       2.07080       1.39510      0.854622      0.516568      0.295800      0.141374     0.0735306
  14  23 3995.5254    1.5221  7.4278 10.6372 -0.0009  0.1088   0.0206   0.3050    0.0514   0.0000   441.8479       35.8418      -24.6269      -20.1871      -18.8019      -6.65373       17.7936      0.543482       1.38775      -4.81340      0.167447      0.717861     -0.127777      0.565086      0.284995     -0.660751     0.0439845    -0.0154413       11.4722       15.2536       15.9887       15.9584       15.3296       13.4541       11.2773       9.25871       7.21683       5.29063       3.92416       2.63167       1.73732       1.09556      0.650173      0.364644      0.183058     0.0918158
  14  24 4136.8188    1.2819  9.1871 10.4748 -0.0012  0.1364   0.0180   0.3857    0.0473   0.0000   471.3238       8.09615     -0.810658       31.3558       7.48883      -9.77721      -22.3662       30.9756       6.48204      -4.05908      -5.95997      -3.27204       3.21234      0.140103      0.459061     -0.685936     -0.197745      0.247948       14.1520       18.5330       19.6618       19.4979       18.5161       16.5553       14.2600       11.6253       9.06429       6.69609       4.92987       3.44922       2.21347       1.38979      0.857332      0.471585      0.227332      0.118570
  14  26 4419.6670    0.8593 13.8516 10.1870 -0.0014  0.2373   0.0148   0.6738    0.0416   0.0000   455.4724       32.3515       26.8322      -64.5373       19.3398       48.8302       2.23171      -14.0389      -2.23624       9.35157       5.03270      -21.0530      -5.32868       6.58135       1.60100     -0.382019      0.119780      0.148804       24.4965       32.7738       35.0422       33.8174       32.5836       29.2256       24.3947       20.5818       15.7878       11.9956       8.70291       5.89844       3.97931       2.49125       1.47603      0.857259      0.403174      0.209627
  14  28 4702.9535    0.6031 18.2527  9.8988  0.0030  0.3995   0.0097   0.9257    0.0298   0.0000   451.5602       23.1686       118.246      -8.01720     -0.258412      -1.69220      -23.6790      -41.5473       19.5079      -8.13170      -27.6010       3.05995    -0.0132877     -0.181278       3.84581      -1.65524      -1.11230      0.141130       39.7791       53.6924       56.7646       57.2740       53.0675       49.1388       41.1182       33.3971       26.8950       20.0850       14.5430       10.2737       6.82655       4.29674       2.63496       1.47920      0.719980      0.368613
  15   7 1753.8078    0.3382  0.2619  9.2278 -0.0059  0.0171   0.0161   0.0363    0.0441   0.0000   438.9260      -1.35823       12.7994       1.01572      -1.27705       2.59639       1.38886      0.226827     -0.219998     -0.294971      0.358838     -0.264729      0.413601     -0.101280     0.0243346      0.114435    0.00764350     0.0211488       1.68760       2.23704       2.25294       2.53315       2.03446       2.09581       1.77914       1.22236       1.04814      0.861643      0.553459      0.393648      0.294355      0.202237      0.101942     0.0647130     0.0434447     0.0215019
  15   8 1902.3043    0.4890  0.3413  9.4980 -0.0083  0.0194   0.0217   0.0418    0.0508   0.0000   439.1379       1.13702       10.5363      -2.14478      -2.09065     -0.124462      0.908836      0.476117      -1.48932      0.528541      0.771889      0.152632     -0.214205     -0.133917    -0.0970741      0.207840    -0.0229867    -0.0483327       2.02854       2.50569       2.52657       2.48396       2.58386       2.25807       1.99253       1.60385       1.26497      0.861797      0.676434      0.494600      0.384100      0.213654      0.130748     0.0778607     0.0407660     0.0217951
  15   9 2049.6105    0.7330  0.5117  9.7185 -0.0058  0.0227   0.0253   0.0505    0.0767   0.0000   440.4251      -2.14451       13.3573      -2.44645       3.17248      -1.68469       2.54238    -0.0885737      -1.17613     0.0659762      0.466650     0.0275685     -0.299351      0.251451      0.307925    -0.0591324    0.00725691   -0.00925619       2.28744       3.01324       3.32877       3.18193       3.04731       2.81820       2.17680       1.90824       1.38019       1.04661      0.769274      0.541622      0.353822      0.224289      0.148739     0.0799936     0.0452542     0.0221343
  15  10 2195.8031    0.9478  0.6358  9.9765 -0.0035  0.0258   0.0280   0.0518    0.0798   0.0000   433.3195       2.57237       14.4647      0.953199      -1.21177      -3.03281      0.763122      0.640131     -0.769997      0.264074      0.235806    -0.0742638      0.246424     0.0415505     0.0144382     0.0877401      0.128770     0.0183143       2.60570       3.53459       3.55387       3.28694       3.27723       2.98234       2.66631       2.15592       1.74278       1.24775      0.999863      0.625038      0.450088      0.262780      0.168421     0.0875319     0.0562153     0.0271269
  15  11 2339.5240    1.2747  0.8303 10.4517 -0.0022  0.0331   0.0329   0.0605    0.0930   0.0000   435.2290     -0.913647       10.1166      -4.78010       2.25914       3.78496      -1.39974      0.430079      -3.50544      -1.07963     -0.450549      0.349896      0.248336    -0.0214172      0.353231    -0.0492238   -0.00342510     0.0249569       3.28906       5.02335       4.88654       5.17597       4.67819       4.03434       3.37365       2.61095       1.99532       1.64422       1.07589      0.753180      0.502941      0.297910      0.201558      0.110924     0.0653807     0.0324229
  15  12 2481.0791    1.7793  0.7591 11.0237 -0.0014  0.0252   0.0482   0.0602    0.0898   0.0000   441.9240     -0.604369       11.7985      -5.50335       1.64042       3.62129      -1.27462      -3.45053     -0.311127     -0.407235      0.760768      -1.04396      0.353753      0.102565     -0.188833      0.170912     0.0176830     0.0307262       2.85482       3.46076       3.23744       3.39958       3.44397       2.99285       2.64976       2.17181       1.55760       1.24749      0.910569      0.666492      0.444677      0.296007      0.169725      0.100321     0.0529232     0.0281556
  15  13 2622.3964    2.2738  0.9464 11.3632 -0.0009  0.0298   0.0575   0.0683    0.1129   0.0000   440.4109      0.966588       8.56624     -0.366672       6.06228      -2.61795      -2.78205      0.203046      0.926868     -0.333803      0.615900     -0.554116     -0.765194     -0.297723      0.471670     0.0219902     -0.117510   -0.00782033       3.35593       4.01995       3.82626       3.50351       3.92744       3.80596       3.16627       2.58871       1.74621       1.36318       1.13004      0.812600      0.584102      0.372952      0.224937      0.121616     0.0645056     0.0327094
  15  14 2764.1830    2.8894  0.8838 11.8781 -0.0003  0.0283   0.0725   0.0610    0.1238   0.0000   440.1936       3.69977       9.86948       6.56054       3.75997      -8.78143     -0.932135      -5.02948       1.10991     -0.916309      -1.69564      -1.18861     -0.592334      0.119293      0.201538      0.239197   -0.00233239   -0.00745331       3.31714       4.09359       4.23174       3.86277       3.56826       3.34731       2.98240       2.68900       2.19135       1.60085       1.13521      0.782254      0.515632      0.302929      0.176708      0.110696     0.0562816     0.0292429
  15  15 2905.8703    3.4031  0.8358 12.3334 -0.0116  0.0261   0.0929   0.0614    0.1691   0.0000   432.6109       5.28852       13.7691      -4.63093       1.59878      -4.66887      0.331718      -4.15584     -0.781215      0.304070     -0.129661     -0.995209      0.287514     0.0395820     0.0591280     0.0860873    -0.0714486     0.0386581       2.84153       3.63764       3.73244       3.73930       3.42686       2.99282       2.72349       2.33308       1.85057       1.38906      0.995866      0.685693      0.446930      0.267315      0.172256     0.0960799     0.0553661     0.0295980
  15  16 3047.2187    4.1807  0.9234 12.6006 -0.0158  0.0285   0.1186   0.0669    0.2404   0.0000   439.6721      -2.02958       9.22965      -3.30372       6.42729      -3.92009       2.56075     0.0788484      -2.10876      -1.64830     -0.562449      0.115552     -0.706730     -0.650102      0.448074      0.169874     0.0159786    -0.0324216       2.94618       3.80271       4.04206       3.77915       3.91677       3.33926       2.89424       2.48924       1.85153       1.57750      0.982221      0.756741      0.493627      0.313195      0.193576      0.119283     0.0619959     0.0339149
  15  17 3188.1691    4.1188  1.0558 13.2139 -0.0074  0.0322   0.1120   0.0867    0.1407   0.0000   443.4723       6.78888       12.9540      -1.43855       6.47626      -8.10940       4.33870      -1.02373       3.55208      -1.00329     -0.776099       1.24275     -0.361285      0.140342     0.0970370     0.0991596    -0.0553154   -0.00695681       3.31728       4.22189       4.50076       4.54552       4.20792       3.75343       3.30482       2.52505       2.02180       1.56663       1.13580      0.768379      0.524715      0.338837      0.210364      0.124816     0.0692474     0.0372834
  15  18 3328.9397    3.5045  1.6324 12.9247 -0.0123  0.0513   0.0828   0.1092    0.1037   0.0000   440.8592       19.1730       10.1285      -5.64702       2.78828      -6.64144       3.11618       1.37927      -1.76788      -4.52610      -1.56662       1.79528      0.457397      0.330628      0.178184      0.262781     0.0358135    -0.0434504       6.89479       8.77922       8.35779       6.70671       5.41127       5.50261       6.04388       5.77174       4.96421       3.74228       2.54502       1.62426      0.934572      0.542724      0.298783      0.165509     0.0906277     0.0486378
  15  19 3470.1467    2.9924  2.3690 12.1264 -0.0026  0.0500   0.0529   0.1229    0.0816   0.0000   442.1609       11.0636       10.4455      -4.06842      -2.33295      -7.37936       1.61961      -6.33091      -1.83663      0.245171     -0.635696      -1.21489    -0.0615417     -0.193781     -0.268263    -0.0512549   -0.00170209    -0.0683334       4.81894       6.48235       6.74607       6.53424       6.55769       5.68661       5.10400       4.03432       3.33475       2.44578       1.78497       1.30947      0.894767      0.569745      0.348861      0.201383      0.108823     0.0600695
  15  20 3611.5324    2.5097  3.4023 11.6189 -0.0047  0.0575   0.0389   0.1624    0.0649   0.0000   427.8347       11.6236       9.72184      -4.10005     -0.368091      -13.3039       14.5380     -0.402799      -2.76058      -4.45261      -4.18290       2.42037      0.111192      0.773085     -0.378000      0.407104     0.0836244     0.0485090       5.87216       7.54774       8.28716       8.00023       7.80725       6.92282       5.98901       4.89616       3.77983       2.91799       2.15956       1.53583       1.02232      0.671511      0.421262      0.241562      0.131428     0.0708296
  15  21 3752.8274    2.1496  4.5516 11.0808 -0.0042  0.0703   0.0291   0.1868    0.0610   0.0000   440.2782      -4.36168       5.50889       5.58593      -3.70666      -4.96152      -2.91036      -13.8308      -9.54081       3.21474       4.49290     -0.797738     -0.727990     -0.808512      0.547039      0.456855     -0.282166     -0.190716       7.11331       9.48749       9.94975       9.86650       9.52430       8.18328       7.50450       5.95474       4.84298       3.66878       2.68044       1.90060       1.26523      0.815658      0.509844      0.296518      0.157549     0.0852135
  15  22 3894.1241    1.7426  6.2593 10.7350 -0.0028  0.0882   0.0221   0.2424    0.0532   0.0000   437.3367       7.83575       23.6236       12.9583      -19.8235      -3.13640      -13.8059       4.96236       2.74759      -10.4108       1.36933       3.17237       1.64729     -0.199915     -0.739924      0.546527      0.450529    -0.0407759       8.82319       11.3972       12.0586       12.1195       11.6423       10.3861       9.16604       7.49731       5.98935       4.56908       3.36131       2.41421       1.62567       1.06848      0.648281      0.388211      0.206421      0.109452
  15  24 4177.5462    1.1510  9.8276 10.4471 -0.0004  0.1437   0.0172   0.4201    0.0457   0.0000   456.2261       2.75938       30.2246       11.4176      -19.3229      -9.10815       18.6646      -4.77297     -0.524088      -3.87835       1.02325      -1.52739     -0.458522      -3.37969      0.891195      0.489415      0.520512     -0.241404       14.1814       18.8878       19.8214       20.0249       18.9497       17.3420       14.7588       12.1804       9.93038       7.48833       5.57051       3.91444       2.66900       1.73382       1.07046      0.643491      0.337803      0.180168
  15  25 4319.6787    0.9831 12.2650 10.2294  0.0036  0.1861   0.0156   0.5418    0.0444   0.0000   440.5954      -44.9233      -12.0128       13.2085       15.6204      -45.4034       7.84148       14.4888      -20.2813       4.95268       2.43111      -6.48149      0.726827      0.792471       1.48874     -0.496549     -0.756691      0.133354       18.1111       23.9652       25.6387       25.7537       25.1418       21.9266       19.2739       15.7586       12.9368       9.57386       7.26565       5.06536       3.45845       2.27167       1.39823      0.842799      0.442835      0.243623
  15  28 4744.9604    0.5316 18.7071  9.8501 -0.0044  0.4327   0.0087   1.0063    0.0286   0.0000   508.7165      -40.4766       66.4566       1.54350       49.4157      -72.7231      -48.6359       21.7964       34.8059      -20.4666      -8.96372      -1.29635      -3.15080       8.11459    -0.0225283      0.380988      0.484034      0.531300       40.7695       54.8313       59.6270       58.8136       56.7127       50.2988       44.9024       36.6867       30.3934       22.5352       17.1709       12.0313       8.47706       5.53563       3.40250       2.12818       1.03255      0.581546
  16   8 1933.1411    0.5157  0.4170  9.4698 -0.0109  0.0237   0.0201   0.0461    0.0531   0.0000   438.3053       5.36183       12.8331     -0.240156      -4.01221     -0.996593       2.96448      -1.27012      0.550813     -0.144072      0.642136    -0.0279299      0.900234     0.0735277    -0.0481192     0.0614592     0.0773776    0.00513538       2.98402       3.68472       4.36123       4.59261       3.99133       3.36932       3.15419       2.06665       1.49387       1.31396      0.939220      0.532153      0.394813      0.318467      0.189067     0.0958337     0.0753217     0.0377802
  16  10 2228.4550    0.9862  0.6995 10.1287 -0.0021  0.0245   0.0280   0.0545    0.0932   0.0000   442.9306      -2.45301       10.8998       5.49035       2.30768       2.59838      -6.03848       1.81495     -0.800328      -1.16876      0.634032      0.189876     -0.857367     -0.957032    -0.0574387     0.0140083      0.148861    0.00448006       2.37127       3.06499       3.30858       3.10614       3.18162       2.63589       2.49573       2.01214       1.66670       1.30367      0.915158      0.678604      0.438182      0.309303      0.180447      0.112457     0.0656877     0.0361948
  16  11 2372.6085    1.4781  0.9181 10.4522 -0.0010  0.0266   0.0368   0.0672    0.0975   0.0000   437.7566      -2.51435       8.65392      -2.09718       5.70954     -0.533636     -0.756540       3.26504      -5.54644      -3.08037       1.44491      0.158864     -0.175462     -0.119010    -0.0520801     0.0501342     0.0183360     0.0817329       2.58906       3.04217       3.39915       3.67564       3.31787       2.91232       2.57763       2.25104       1.74726       1.28592       1.03371      0.714892      0.496379      0.320912      0.208707      0.133292     0.0749873     0.0424572
  16  12 2514.8326    1.8552  0.9071 11.1196  0.0023  0.0274   0.0452   0.0629    0.0976   0.0000   438.7510       3.17832       10.4280      -1.64856       4.85996       1.18490    0.00687102    -0.0585241       3.42353       2.80580    -0.0773852     -0.903923     -0.567745    -0.0422513      0.161923     0.0354294    0.00460988    0.00531687       2.81752       3.88430       4.06287       4.13946       3.86265       3.38263       2.91483       2.37458       1.86343       1.49178      0.983438      0.752485      0.506499      0.333910      0.207679      0.127455     0.0695286     0.0404516
  16  13 2656.9718    2.4705  0.8260 11.6391  0.0062  0.0249   0.0624   0.0586    0.0960   0.0000   434.2224       1.49613       11.6422      -3.78419      -7.96770      -2.79862      -3.81300      -2.59054      -1.14168      0.976783       2.68091     -0.849769     -0.976914     -0.688524      0.139571   -0.00464538     0.0430816    -0.0276323       2.60275       3.31802       3.31205       3.47034       3.23653       2.94920       2.54458       2.16550       1.72105       1.36447       1.00985      0.715386      0.485630      0.318420      0.195337      0.125203     0.0720763     0.0390900
  16  14 2799.5828    2.9587  0.8888 12.1267 -0.0010  0.0261   0.0725   0.0614    0.1005   0.0000   445.7589     -0.916788       15.7507      -6.89796       3.74630      -4.89281     -0.285299      -3.24046      -1.58824     -0.472073      -1.28865    -0.0152249      0.630371     0.0587773      0.242358     -0.109845    -0.0847450   -0.00631080       2.72949       3.40138       3.49302       3.33170       3.17320       3.00021       2.69176       2.37248       1.84970       1.42317       1.12148      0.777497      0.526412      0.344212      0.215082      0.135379     0.0766035     0.0396020
  16  15 2941.9014    3.6274  0.7952 12.6895  0.0040  0.0238   0.0948   0.0637    0.0970   0.0000   436.5362       14.0168       10.5824      -3.88320       3.60489      -6.32915      -2.22013       1.63018     -0.835415      -3.82706      0.266153      0.175874      0.143874     -0.188499     0.0687488      0.124997   -0.00433799     0.0496157       2.61741       3.13578       3.31868       3.27842       3.18179       2.78551       2.60410       2.10808       1.56953       1.21817      0.884391      0.688052      0.480458      0.318352      0.205160      0.121580     0.0680200     0.0344327
  16  16 3083.6399    4.0784  0.9187 12.8300 -0.0071  0.0278   0.1007   0.0622    0.1544   0.0000   439.1806      -4.28554       14.6665      -4.29411     -0.567569      -6.00002      0.996848       2.44769       1.94415      -1.35080     -0.713849      0.534724      0.666772     -0.477923     -0.292177     0.0681047    -0.0267805    0.00921453       2.64813       3.62274       3.50892       3.64075       3.49428       3.16884       2.79843       2.25125       1.93554       1.35797       1.12325      0.741204      0.531506      0.355765      0.225506      0.134366     0.0764020     0.0447879
  16  17 3225.1370    3.9392  1.2611 12.6651 -0.0032  0.0325   0.0983   0.0919    0.1935   0.0000   441.0699   -0.00960300       7.09515      -8.76355     0.0442198      -3.09815       7.27392     -0.167931      -4.21885       2.49862      0.527828      -1.23686     -0.816451      0.506156      0.122567     -0.135014     -0.102671    -0.0290296       3.04499       4.09960       3.96860       4.11289       3.93180       3.67282       3.34737       2.70012       2.17877       1.63603       1.25255      0.927618      0.657931      0.436776      0.276463      0.163817     0.0941895     0.0515276
  16  18 3366.5188    3.6149  1.7612 12.2708  0.0014  0.0395   0.0760   0.1056    0.1668   0.0000   434.2215       4.54097       18.3482      -2.24108      -10.9227      -6.76093       1.25170       5.51353      0.392161      -1.60320       3.99305       1.45398    -0.0904164      0.153175     -0.694023      0.137783      0.191601    -0.0473718       3.79207       5.05456       5.24220       5.55798       5.09820       4.56804       4.10560       3.32829       2.67767       1.97863       1.55893       1.08229      0.775468      0.501553      0.324975      0.201009      0.111651     0.0622482
  16  19 3508.1376    3.0523  2.4260 11.8292 -0.0018  0.0450   0.0525   0.1236    0.1122   0.0000   435.5192       7.86626       8.77419       7.27359      0.187778      -11.3134      -5.85756     -0.432542       3.72428      -2.66093       1.68970     -0.920159      -1.55931     -0.352550     0.0487281      0.164433     0.0593363     0.0913416       4.50874       5.84245       6.15864       6.10455       5.83868       5.33211       4.71445       3.85817       3.19156       2.36131       1.81257       1.32097      0.892304      0.610270      0.377695      0.234856      0.131515     0.0732727
  16  20 3649.9429    2.4085  3.5666 11.5192 -0.0034  0.0582   0.0359   0.1643    0.0711   0.0000   436.4565       9.74615       17.6981      -12.3339      -18.8138       1.35905      0.214489      -9.04676     -0.631755      -3.77712       2.13231     -0.687615     -0.594682       1.54318     -0.521637    -0.0225632     0.0346574     0.0322253       5.80185       7.31229       8.12660       8.00250       7.77965       6.94192       6.00666       5.05990       3.97200       3.12169       2.33419       1.65422       1.16752      0.799140      0.510131      0.305079      0.175357      0.102285
  16  21 3791.7303    2.0131  5.0879 10.9856 -0.0011  0.0733   0.0264   0.2013    0.0611   0.0000   447.6583       2.89173       8.80801       16.2743      -16.5562      -25.0380      -7.87898       4.88564     -0.880775       2.19045       1.71697      -1.94639      0.548379      0.787664     -0.223470     -0.383079      0.662335   -0.00558527       7.04758       9.29766       9.76820       9.97916       9.50612       8.55420       7.71504       6.17440       5.16513       4.00995       3.03945       2.13337       1.48148      0.989491      0.618892      0.399029      0.224698      0.124281
  16  23 4075.9024    1.3509  8.9606 10.4824 -0.0020  0.1172   0.0174   0.3358    0.0471   0.0000   458.0322       30.9626       16.6742      -12.9868      -11.7068       10.3225       4.46177      0.289856      -12.1532      -8.43102       4.09777       2.76930      -5.90827      -1.58311      0.204674      0.852385     -0.606187     -0.162547       11.1197       14.6387       15.4408       15.4856       15.0939       13.6637       12.2282       9.98755       8.28709       6.31011       4.86118       3.44184       2.48138       1.64376       1.04254      0.648171      0.361555      0.203160
  16  24 4217.9508    1.1093 10.7380 10.3733 -0.0021  0.1516   0.0159   0.4340    0.0444   0.0000   463.9852       30.8226       8.61604       15.9155      -8.07013      -36.2994      -6.63266       15.1891      -5.03744      -16.0189       17.0785       7.78421      -6.15628      -2.95517       1.07852      0.795149      0.385647     -0.182808       14.0247       18.5482       19.9997       19.8190       19.2090       17.9063       15.2217       13.0533       10.6543       8.18713       6.29001       4.51465       3.14124       2.14576       1.37230      0.840942      0.471519      0.269819
  16  25 4359.8236    0.9105 12.6698 10.2831 -0.0012  0.1945   0.0144   0.5553    0.0399   0.0000   468.7249       33.0984       39.8870      -36.6766       29.7946      -49.6533      -4.99481      -25.9170       17.1690      -13.3737      -4.24240      -7.01082      0.551322      -1.81769      0.853598     -0.214399      0.682197      0.164854       17.9348       23.8797       25.7892       26.1097       24.5373       23.0288       19.9204       16.7775       13.5810       10.4305       7.97606       5.86474       4.14752       2.76154       1.78335       1.12868      0.599988      0.337418
  17   9 2113.0061    0.7288  0.5987  9.8882 -0.0032  0.0227   0.0212   0.0520    0.0643   0.0000   440.7903     -0.516886       13.2415      -3.23056      -2.53506     -0.603003       1.89020      -1.27560      -1.32889      0.336149     -0.584486      0.269765     -0.527437      0.113706     0.0697616     0.0317226      0.137654   -0.00484647       2.08258       2.75134       2.87054       2.99850       2.89129       2.52775       2.13841       2.06310       1.54995       1.27846      0.808952      0.739535      0.482517      0.329861      0.205873      0.142495     0.0809133     0.0461055
  17  10 2260.2864    1.0756  0.7525 10.2622 -0.0049  0.0247   0.0284   0.0586    0.0942   0.0000   444.8449       1.08047       15.3302      -1.08053      0.341291       6.01468       1.66582      -6.52230      -3.80887     -0.634879      0.621461      -1.38819     -0.358665     0.0596720     -0.341667    -0.0698941   -0.00188674     0.0291957       2.08668       2.82170       2.95996       3.04317       2.90983       2.69609       2.24960       2.07892       1.59382       1.29952      0.947102      0.697998      0.507350      0.324339      0.224974      0.136203     0.0848003     0.0483175
  17  11 2405.0241    1.5470  0.7959 10.9326 -0.0014  0.0244   0.0403   0.0606    0.0809   0.0000   438.1074       8.08673       16.1604       1.92911      0.923196      -7.20549      -5.49026      0.745178     -0.128021      -3.05276     -0.375428     -0.268107     -0.531709     -0.320647      0.370179      0.173843      0.121258     0.0632144       2.27728       2.83124       3.08879       3.30632       2.96146       2.74078       2.48418       1.92227       1.60606       1.34385      0.965497      0.728926      0.475276      0.335340      0.212977      0.145976     0.0879538     0.0533786
  17  12 2548.1315    1.9861  0.9127 11.2135 -0.0032  0.0271   0.0464   0.0598    0.0958   0.0000   438.5860       1.38421       15.6420       1.37475      -1.12767       3.17317       2.02519      -4.19268      -1.04097     -0.771354       1.53485     0.0120044     -0.763670     -0.342455     -0.342721     0.0254799     0.0140427    -0.0408223       2.31689       3.05827       3.17063       3.31154       3.38889       2.65073       2.69596       2.14110       1.82788       1.48955       1.01801      0.853533      0.517116      0.414078      0.247331      0.163391     0.0914246     0.0553489
  17  13 2691.0707    2.5360  0.9280 11.5368  0.0009  0.0257   0.0595   0.0649    0.1041   0.0000   439.9979      0.462112       2.70704      -3.34998      -5.45488      -1.55481      -1.65356      -1.90358      -1.00256      0.202040     -0.474841     -0.260944     -0.204587     0.0323234      0.125829     -0.235423     0.0605037     0.0629198       2.54825       3.23895       3.19818       3.42364       3.29709       3.23292       2.70884       2.14476       1.61604       1.33554       1.03301      0.749412      0.535152      0.370759      0.252034      0.154359     0.0957355     0.0587059
  17  14 2834.4657    3.1904  0.8395 12.2244  0.0015  0.0238   0.0775   0.0612    0.0933   0.0000   437.5765       2.40642       9.59250       3.10498      -2.02718      -8.13371     -0.860458      -3.30501      -1.00576       1.80170      0.111781     -0.570916      0.175162      0.104996     0.0750257    -0.0782223     -0.148247   -0.00836006       2.14304       2.82311       2.81483       2.99484       3.02177       2.54906       2.36356       1.97888       1.61660       1.24065      0.873769      0.684124      0.515857      0.345178      0.222286      0.139659     0.0835242     0.0496302
  17  15 2977.2986    3.8059  0.9115 12.5069  0.0006  0.0291   0.0891   0.0675    0.1040   0.0000   439.5041       4.67520       8.38963      -1.00749      -5.64816      -7.12649      0.259132      -2.28868     -0.533928       1.80476     -0.190782       1.25437     -0.318754     -0.110317     -0.466354      0.123459    -0.0679152    -0.0463846       3.32664       4.17265       4.26168       3.53196       3.02126       2.95521       2.84567       2.89781       2.64861       2.16585       1.61071       1.10595      0.717315      0.433817      0.268812      0.151172     0.0911069     0.0511626
  17  16 3119.5249    3.8607  0.9584 13.0896 -0.0074  0.0281   0.0951   0.0652    0.1085   0.0000   442.0594       10.9494       8.46202      -9.59001      -1.80588      -10.8269       3.90873      -2.31723       2.07971      -3.87782      0.152681     0.0693970    -0.0458962     -0.527966     0.0411019      0.338283     -0.354313     -0.103805       2.57076       3.31461       3.41077       3.67535       3.56537       3.20161       2.74361       2.31201       1.93036       1.47894       1.15222      0.809472      0.563269      0.401202      0.264460      0.162295      0.104836     0.0604784
  17  17 3261.5050    3.9232  1.3925 12.5871 -0.0051  0.0330   0.0857   0.0828    0.1778   0.0000   435.2737       5.24998       20.0624      -1.42997      0.796515      -12.4833       1.50938      -6.03094       1.26656       1.65507      0.405871     0.0560925    -0.0792162     0.0509191     -0.246103     -0.134343     -0.162975   -0.00471686       3.05200       3.99348       4.16115       4.26503       3.99944       3.69708       3.28568       2.89124       2.33912       1.86313       1.40933       1.05460      0.714080      0.515810      0.303889      0.215915      0.120644     0.0715063
  17  18 3403.6164    3.4243  2.1479 11.6073 -0.0015  0.0419   0.0617   0.1076    0.2176   0.0000   444.0318       8.14058       5.53554       3.99100       6.71300      -7.80603      -2.43068      -6.31254      -3.98022       1.76341       3.57863      0.455820      -1.27608     -0.193035     -0.100909     -0.106562    -0.0751634    -0.0673888       3.85361       5.07569       5.37626       5.14406       5.16026       4.50801       4.25478       3.58383       2.95398       2.45563       1.79343       1.31362      0.938788      0.623043      0.400483      0.257523      0.153048     0.0886318
  17  19 3545.6134    2.8574  2.8809 11.6838 -0.0031  0.0499   0.0462   0.1352    0.1053   0.0000   449.2666       7.34278       12.8227      -6.17706       4.08255      -14.8585      -9.95593      -4.33373     -0.537259      -3.74978      -2.66533     -0.113171       1.29944     -0.332339     -0.242683      0.671064     -0.290648    -0.0141758       4.65247       6.01458       6.32494       6.56510       6.09667       5.82365       5.02928       4.29970       3.51721       2.81898       2.07849       1.58270       1.08289      0.756024      0.502901      0.314644      0.186404      0.111252
  17  20 3687.9634    2.2685  4.1927 11.2296 -0.0026  0.0633   0.0312   0.1720    0.0722   0.0000   444.7393       4.26117       14.3355      -21.2688       4.51185      0.642561     0.0537771      0.414889       4.37386      -3.41521      -5.06389       2.57769     -0.442338      0.935038     -0.135658     -0.445838      0.179299      0.173039       5.64075       7.41311       7.88099       8.08889       7.62264       7.07322       6.28745       5.48667       4.41149       3.56899       2.69553       2.02474       1.39782      0.964146      0.639972      0.403924      0.237623      0.140258
  17  21 3830.2429    1.9781  6.0231 10.7648 -0.0010  0.0788   0.0231   0.2167    0.0592   0.0000   438.3775       5.35205       32.1381      -5.69880      -17.0098      -11.0193       4.80373      -12.2209       4.04796       6.44643       1.16257       2.18911      0.102911      -1.13259       1.32657       1.00815    -0.0527749      0.266340       7.05754       9.41659       10.0221       10.0011       9.85990       9.11371       7.99872       6.92346       5.47214       4.35717       3.33615       2.46203       1.81337       1.25570      0.804017      0.522097      0.300509      0.173993
  17  22 3972.5007    1.6358  7.3168 10.5352 -0.0010  0.0917   0.0189   0.2618    0.0517   0.0000   447.7286      -4.04558      0.371826       3.05005      -4.00917      -14.7120       11.9297       3.00902      -4.16685      0.313974      0.824247       3.33190      0.789459      0.959024      -1.48596      0.446800     -0.286700      0.145958       8.07168       10.8634       11.6297       11.7758       11.2615       10.4514       9.32230       7.84857       6.49424       5.13892       3.93301       2.89803       2.08179       1.42028      0.931723      0.598876      0.343763      0.201127
  17  23 4115.3002    1.2485  8.6943 10.4995 -0.0009  0.1189   0.0167   0.3350    0.0445   0.0000   443.7890       18.0540      -24.2910     0.0384867      -1.58999      0.900682      -12.5596      -10.7559      -4.33136       2.86913       2.65807      -6.88874      -2.38886       1.76753      0.327086      -1.16093      0.139660      0.607403       10.3285       13.6211       14.8761       14.9816       14.5300       13.3363       12.0236       10.0993       8.34050       6.76379       5.04278       3.84790       2.69030       1.84535       1.24513      0.792133      0.449369      0.270787
  17  24 4257.8382    1.0788 11.0268 10.3656 -0.0062  0.1540   0.0151   0.4363    0.0407   0.0000   458.1846       3.49306      -5.88530      -27.6618       22.7581      -12.2927     -0.598962      -15.5987       32.0715      -3.33306      -10.7295       1.35687      -13.5802      -3.70299       2.35503     -0.586735       1.05663      0.235085       13.8110       17.3943       20.1399       19.8645       19.2009       17.6042       15.7163       13.2752       10.7434       8.54003       6.52347       4.91207       3.50030       2.44388       1.62924       1.03864      0.595990      0.354930
  17  27 4686.5843    0.5532 17.0738  9.9983 -0.0157  0.3644   0.0090   0.8790    0.0276   0.0000   421.3762      -106.778       21.7552       37.0743      -5.96530      -7.59030       56.7266       87.2793       10.3888       12.7633      -1.06821      -2.30325       12.4930       6.48836      -4.41438      -3.18314       2.20786      0.623676       31.6027       41.0913       44.4993       45.9388       44.2878       41.0656       36.6090       30.7762       25.8141       20.3697       16.0705       11.7198       8.61406       5.93290       3.95157       2.60422       1.50493      0.895662
  18   7 1839.9713    0.4221  0.4181  9.3100 -0.0043  0.0219   0.0158   0.0487    0.0474   0.0000   438.9804      -1.31746       15.2389      -1.93188      -3.07024      -1.54063       2.87691      -2.33715     -0.557480     -0.123340      0.546177     -0.993930      0.228650      0.434343    -0.0175229     0.0562517   -0.00656339    -0.0343111       1.76448       2.34766       2.45959       2.65660       2.42752       2.25182       2.06513       1.80777       1.35781       1.15767      0.868211      0.676385      0.415078      0.311073      0.217974      0.135671     0.0832602     0.0523213
  18   8 1992.8011    0.5920  0.4994  9.4937  0.0024  0.0189   0.0176   0.0441    0.0595   0.0000   437.1343     -0.789027       14.0019      -3.48961      -4.24628      -5.92324      -1.08887       1.00891       1.22380     -0.811894      -1.42086     0.0437097      0.387109     -0.364374   -0.00672587    -0.0171196  -6.11068e-05     0.0324857       1.73342       2.05369       2.26607       2.36322       2.25932       2.09943       1.85356       1.51370       1.25043       1.03506      0.803368      0.609436      0.424502      0.313896      0.187149      0.131346     0.0897661     0.0546389
  18   9 2143.6563    0.8296  0.6951  9.7513 -0.0046  0.0230   0.0217   0.0525    0.0739   0.0000   438.7116     -0.210473       11.5660      -5.32333     -0.371125     -0.497288       1.46711      -1.61792      -2.44717     -0.588810     -0.354848     -0.416588     0.0762086     -0.295990   -0.00592879     -0.400942     0.0690871     0.0699983       2.02599       2.64937       2.81210       2.86799       2.84689       2.47988       2.38382       1.88341       1.50177       1.21646      0.956746      0.702605      0.514998      0.352038      0.236105      0.164303     0.0987355     0.0615344
  18  10 2291.6555    1.1803  0.7396 10.3456 -0.0020  0.0244   0.0309   0.0556    0.0945   0.0000   435.5446       2.07195       15.5097      -2.94404       1.82748      0.770431     -0.642042      0.827935     -0.109949      -2.32657     -0.569976       1.08380     -0.307847     0.0651944      0.220923      0.179430      0.134866    -0.0786853       2.01306       2.79010       2.97243       2.89049       2.95213       2.63772       2.43570       2.01940       1.57417       1.26064      0.900187      0.733770      0.555212      0.380732      0.266361      0.161805      0.108446     0.0631436
  18  11 2436.8782    1.5600  0.8391 11.0421 -0.0091  0.0259   0.0386   0.0614    0.0976   0.0000   438.7417    -0.0877300       9.97435      -2.84339      -2.33621      -2.11383      -2.72640      0.250012      -2.09645      0.922527      0.545260      -1.04969       1.34298      0.280870      0.111505      0.138081     0.0545204     0.0745583       2.11943       2.96581       3.07243       2.96821       3.05704       2.67408       2.56151       2.04729       1.82054       1.37655       1.10323      0.791010      0.599496      0.394673      0.275965      0.173013      0.106633     0.0672413
  18  12 2580.8781    2.1202  0.8680 11.4302 -0.0047  0.0247   0.0498   0.0606    0.0877   0.0000   440.7520      -1.06269       14.9673       1.19844       3.50255      -7.68406       2.84470      0.135288      0.371191       1.83208     0.0512161      -1.62806     -0.253420     -0.121348     -0.513365      0.155536     0.0334188     -0.100936       2.28075       3.02047       3.42803       3.61925       3.41459       2.95245       2.67879       2.12738       1.69728       1.30165       1.03791      0.724545      0.548602      0.372575      0.250940      0.174525     0.0997857     0.0641323
  18  13 2724.7504    2.6474  0.8789 11.8421  0.0011  0.0239   0.0611   0.0594    0.0912   0.0000   441.6154       1.71890       8.11420      -4.14275      -2.27187      -1.41755      -4.20667      0.141972      -1.51222      0.256363       1.20898      -1.72186    -0.0345227     0.0712352     -0.152640     0.0265688    0.00160603     0.0523864       2.17123       2.89453       3.04713       3.07964       3.10342       2.75492       2.49883       2.06666       1.67188       1.35094      0.984345      0.780243      0.553560      0.401471      0.253441      0.172960      0.106824     0.0676336
  18  14 2868.7264    3.4020  0.8041 12.2625 -0.0008  0.0239   0.0789   0.0534    0.0929   0.0000   443.1241      0.231479       13.1563      -3.19036      0.280553      -8.51820      0.255723      -2.72492      -2.32336     -0.849949      0.154418     -0.473117     -0.345694      0.309720     0.0543232    -0.0515680    -0.0903247    -0.0159767       2.07840       2.90306       3.17067       3.09949       3.10460       2.73259       2.37900       2.03004       1.67591       1.29948      0.951759      0.710422      0.539455      0.368216      0.244206      0.155726     0.0981288     0.0596301
  18  15 3012.2538    3.9936  0.9016 12.5870  0.0035  0.0254   0.0889   0.0575    0.0999   0.0000   437.8484       8.63749       15.4009     -0.610110       4.00998      -4.21454      -1.02287      -1.90563      0.764162      -2.57161      0.634361      0.402583     -0.133753     -0.338526      0.118982     0.0282027      0.144404    -0.0361140       2.06671       2.88156       3.05351       3.09060       3.20449       2.53548       2.56365       1.98502       1.73333       1.33709       1.01178      0.798920      0.526321      0.395441      0.265012      0.167824      0.105275     0.0633447
  18  16 3154.9466    4.0436  1.0399 13.0284 -0.0000  0.0281   0.0921   0.0704    0.0919   0.0000   436.7690       6.39954       8.11849      -2.73148      -1.85100      -5.92641       1.64613      0.260638      -4.05020      -3.59526     -0.549023     -0.860666     -0.230316    -0.0840525      0.219375      0.114386     -0.256110    -0.0911811       2.45839       3.30065       3.28338       3.48992       3.25770       2.93084       2.67827       2.37550       2.12888       1.59578       1.28359      0.908238      0.680362      0.445140      0.307131      0.192824      0.119379     0.0735354
  18  17 3297.5384    3.5995  1.5813 12.5525  0.0000  0.0344   0.0691   0.0908    0.1051   0.0000   437.7830       8.47107       6.21093      -3.26390      -4.08177      -6.52720      -2.99093      -8.60991      -2.21947      -2.92354       1.08115      -1.81753      -1.40602      0.312542    -0.0190803    -0.0636970    -0.0456729     0.0276872       2.91975       3.86887       4.03290       4.29221       4.03053       3.85367       3.30088       2.90643       2.33727       1.90510       1.40835       1.08318      0.779365      0.576497      0.379019      0.262766      0.143824     0.0951932
  18  18 3440.2132    3.2151  2.1208 11.9757 -0.0023  0.0410   0.0559   0.1087    0.1267   0.0000   439.3186       3.40009       3.80539      -7.96953      -8.81002      -13.8983      -1.20681      -1.67191      -1.02173       1.07943       1.54210      -2.09389     -0.839764     -0.244567     -0.104166     -0.321413     0.0427055     0.0305732       3.47234       4.73200       4.91708       5.35398       4.94827       4.69843       4.03101       3.43352       2.88962       2.19337       1.75787       1.31278      0.955930      0.671025      0.451278      0.291644      0.186112      0.112686
  18  19 3582.7608    2.7804  3.3136 11.2170 -0.0018  0.0504   0.0394   0.1423    0.1201   0.0000   446.5073       10.2141       4.13534      -4.56049       4.58215     -0.421265       5.62073       1.39322       2.81426      -1.14120      -2.30362     -0.523568       1.56942       1.27777      0.370584      0.147440     -0.322113      0.263363       4.47934       5.65372       6.39053       6.44614       6.16929       5.79595       5.08412       4.37039       3.59804       2.80478       2.17051       1.67392       1.21033      0.845919      0.581782      0.378382      0.232926      0.144294
  18  20 3725.4173    2.2650  4.6925 10.9583  0.0001  0.0635   0.0280   0.1753    0.0751   0.0000   440.6767       4.06817       10.2644      -5.83292       7.82463      -13.7644      -1.27250       8.13184      -1.22989      -1.86969       3.98864      -6.14580     -0.808241       1.40132      0.747099      0.531722      0.429618      0.215136       5.64875       7.35859       7.69329       7.84620       7.42950       7.17873       6.49936       5.64591       4.57169       3.70062       2.86297       2.16724       1.61568       1.11114      0.773050      0.488195      0.304073      0.184578
  18  21 3868.4366    1.8715  5.9076 10.7158 -0.0008  0.0756   0.0215   0.2152    0.0574   0.0000   451.0455       5.11193       9.80652       1.83258      -12.0527      -18.8606      -1.22063      -13.1263       5.18106       4.21396       1.03689      -1.00603       1.06972      0.844222     -0.904889     -0.555099      0.169565     -0.179893       6.38581       8.32399       9.10319       9.30726       9.10931       8.47239       7.38783       6.32288       5.41792       4.26703       3.33535       2.47842       1.84965       1.28921      0.860418      0.579541      0.349413      0.216565
  18  22 4011.1079    1.4917  7.9411 10.4695  0.0005  0.0973   0.0170   0.2788    0.0468   0.0000   434.7757       32.7510       16.7900       2.82446       7.83611      -20.1802      -2.91159    -0.0680862       5.48319       1.84692      -5.22637      0.274157      -1.30538    -0.0924691       2.03546     -0.227121     0.0830923     0.0390950       8.17013       10.7619       11.5639       11.7139       11.6099       10.5036       9.66995       8.18629       6.94737       5.51383       4.41637       3.24827       2.38696       1.68454       1.13037      0.743300      0.457302      0.278079
  18  23 4154.2076    1.2132 10.0096 10.4168 -0.0013  0.1264   0.0155   0.3734    0.0410   0.0000   441.1539       5.82631       6.30419      -7.98517       10.2545      -13.7776       1.51619       28.7553       7.83246      -1.35565      -12.4646      -3.02324      -2.79184      0.668599      -1.83088      0.914570      0.298341      0.189177       10.8248       14.3068       15.5862       15.4961       15.4845       13.9890       12.5708       11.0850       9.12262       7.28771       5.73046       4.30147       3.13175       2.26461       1.47735      0.989296      0.595129      0.357870
  18  24 4297.5028    0.9838 11.9410 10.2760 -0.0031  0.1627   0.0140   0.4777    0.0401   0.0000   436.5483       63.9183       21.8228      -60.9067      -5.63707      -14.3843       9.89835       2.35870      -6.83278      -12.3592       9.86226      -5.30737      0.946169       4.96296      -1.17119     -0.563193      0.336036     -0.823472       13.5394       17.6600       19.4903       20.0391       19.3703       18.2702       16.0100       13.7316       11.4786       9.46465       7.12790       5.51527       3.99256       2.86744       1.94885       1.29252      0.766616      0.478174
  19   7 1867.2831    0.4559  0.4379  9.3251  0.0045  0.0196   0.0148   0.0411    0.0498   0.0000   439.7717      -1.07291       15.0564       1.81897      -3.48077      -2.12320      -1.94773     -0.130077      0.873330      0.404557      0.396683     0.0665120     -0.416335      0.101563     -0.127755     -0.207936      0.235744     0.0963404       1.74136       2.17031       2.30301       2.32854       2.24116       2.11081       1.77237       1.63751       1.40728       1.17246      0.946109      0.714650      0.497196      0.338477      0.238434      0.154271      0.103944     0.0598651
  19   8 2021.7602    0.6752  0.4838  9.5398 -0.0042  0.0189   0.0214   0.0448    0.0648   0.0000   438.7817      -1.40226       16.8913      -1.46339      -2.84026      -2.62092       1.21110     -0.507692      0.336799     -0.382365     -0.133906      0.308931     -0.263603    -0.0502653    -0.0457377      0.213651     -0.122373     0.0642041       1.72508       2.23055       2.45998       2.43494       2.37244       2.26265       1.85450       1.68134       1.37505       1.02750      0.818491      0.644057      0.456465      0.331226      0.215110      0.159055     0.0961762     0.0627816
  19   9 2173.7350    0.8971  0.7425  9.8438  0.0005  0.0227   0.0214   0.0529    0.0724   0.0000   439.4963       5.30351       13.1140       6.22082       3.55538      -1.42374      -2.50719      -1.21595      -1.38759      -1.84434      0.646391      0.450959      0.149660    -0.0576169      0.157452     0.0941570      0.117624     0.0103510       1.82583       2.26753       2.57519       2.67177       2.52044       2.52742       2.16073       1.81450       1.59873       1.28338      0.907239      0.752706      0.570443      0.402268      0.277892      0.191132      0.122026     0.0756645
  19  10 2322.3775    1.2759  0.7532 10.4705 -0.0058  0.0226   0.0309   0.0518    0.0807   0.0000   436.0741    0.00657210       10.6454      0.165032       1.06995      -1.31646       2.10034     -0.493506      0.923917      -1.28946     -0.570204       1.65257    -0.0858480     -0.312792      0.116623      0.422962    -0.0498854    -0.0592855       1.96399       2.33653       2.47743       2.57653       2.69780       2.41682       2.13143       1.87547       1.62160       1.35013       1.00566      0.736726      0.565789      0.440483      0.307001      0.194644      0.124194     0.0775192
  19  11 2468.2149    1.7213  0.8646 11.0837  0.0026  0.0262   0.0407   0.0590    0.0986   0.0000   436.9363      0.667166       15.5319      -6.59284      -2.22337       6.98264      -2.38941     -0.197081       1.77422      -2.61205       1.07562     0.0745588      -1.28649       1.12033      0.146063     -0.259678     -0.281841    0.00937008       1.90145       2.86209       2.76784       2.94393       2.91257       2.62908       2.49915       2.08378       1.78272       1.43567       1.23679      0.853074      0.676612      0.456882      0.312969      0.220459      0.129863     0.0882211
  19  12 2613.1108    2.2135  0.9190 11.6516 -0.0038  0.0260   0.0499   0.0571    0.0966   0.0000   437.3277     -0.619648       17.8813      -1.47200      -7.89971      -4.59273      0.217855       1.57332      -3.22298     -0.582048      -1.31745     -0.559907      0.415572      0.704868     0.0396273     -0.357012    -0.0963807    -0.0161251       2.06952       2.63801       2.91105       2.95113       2.97262       2.79903       2.43893       2.04595       1.80394       1.41838       1.08537      0.856012      0.630576      0.451329      0.331940      0.222898      0.134441     0.0854056
  19  13 2758.0364    2.8318  0.8807 12.0753 -0.0004  0.0244   0.0646   0.0562    0.0883   0.0000   440.2711       7.24115       9.35376      -3.68793      0.424613      0.929906       2.48114      -1.38964      -2.41358      -1.90189      0.899422      -1.16979     -0.569644     -0.144257    -0.0862913      0.199606      0.214830      0.114344       2.21454       2.84908       2.91736       2.93733       3.03653       2.77595       2.57697       2.11941       1.73508       1.41448       1.14204      0.860332      0.601665      0.449601      0.313872      0.214274      0.135776     0.0825739
  19  14 2902.6481    3.4509  0.8525 12.4772 -0.0077  0.0239   0.0802   0.0578    0.0878   0.0000   442.3979       1.67251       10.9228      -4.58088      -2.74170      -3.92393       2.67113      -5.27868     -0.409187      -2.84076      0.187720      -1.02976     -0.449471     -0.607018     -0.389985      0.496267    -0.0235850     0.0169420       1.89875       2.59081       2.49007       2.77932       2.54489       2.42719       2.17396       2.02842       1.60341       1.32258       1.06637      0.808282      0.589088      0.402487      0.299333      0.198598      0.122530     0.0757235
  19  15 3046.6597    4.1207  0.9315 12.7455 -0.0025  0.0243   0.0899   0.0591    0.0967   0.0000   437.8687       5.05723       12.5577      -2.67342     -0.883185      -5.57971      0.490607      -3.97390     -0.109054      -1.61980      0.811695     -0.549328     0.0454688      0.990939     -0.138584    -0.0484182    -0.0792198     0.0511520       2.01022       2.51930       2.87684       2.94489       2.88593       2.69918       2.33964       2.00919       1.67930       1.33109       1.05912      0.772085      0.582476      0.429046      0.313268      0.190353      0.129658     0.0795253
  19  16 3189.9978    3.8958  1.1657 13.1877 -0.0041  0.0315   0.0862   0.0782    0.0887   0.0000   437.7333       5.93037       15.2428      -8.74063       1.11912      -4.77227       3.18886      -3.72403       1.85184      -1.05481      0.371003      0.311507     -0.489114      0.537877     -0.403133     -0.109955      0.170394    -0.0386146       2.57843       3.50143       3.59393       3.86211       3.85927       3.43853       3.09606       2.55392       2.16140       1.75348       1.42391       1.03254      0.764191      0.521015      0.371024      0.256928      0.161218      0.101988
  19  17 3333.0466    3.5920  1.6123 12.6764 -0.0007  0.0344   0.0659   0.0857    0.0811   0.0000   435.2155       8.78105       11.3162       1.11571      -3.30818      -8.45219      -2.11382      -1.56969      0.223705      -3.93311       1.36034      0.947308      0.116553     -0.929737      0.487780      0.185650    -0.0595566    -0.0741779       2.98658       3.71109       3.97430       4.00435       3.96170       3.84356       3.41810       2.91336       2.41912       2.03342       1.53756       1.23321      0.896840      0.658731      0.440256      0.300735      0.201015      0.124535
  19  18 3476.2920    2.9391  2.5781 11.8149 -0.0018  0.0438   0.0452   0.1161    0.0930   0.0000   444.1829       5.95967       11.0888      -2.56970      -7.21378      -8.58516       7.12177      -2.99697      -4.31084     -0.522525       2.06218      0.109592     -0.943077      -1.21660      0.479638     -0.308109    -0.0993926      0.303478       3.50873       4.61036       4.85731       5.13767       4.94227       4.59831       4.24169       3.59455       3.20259       2.48214       1.93009       1.51696       1.12382      0.825985      0.570059      0.381100      0.241614      0.145352
  19  19 3619.4992    2.5129  3.7454 11.4101  0.0002  0.0569   0.0346   0.1523    0.0778   0.0000   435.4360       4.96503       10.7482       2.19775       4.98350       1.42164      -6.48007      -2.42497      -2.31778      0.813282      -1.05579    -0.0812930     -0.307363      0.272624     -0.205864      0.148109     0.0541847    -0.0939476       4.51090       5.89234       6.42732       6.48142       6.43558       5.98134       5.55869       4.59042       4.01771       3.26494       2.61312       1.98047       1.49470       1.03830      0.724305      0.484628      0.315060      0.203869
  19  20 3762.8015    2.1180  5.1766 10.8841 -0.0019  0.0671   0.0249   0.1879    0.0658   0.0000   442.0857       10.7142       4.91403      -7.40663      -8.76828      -14.9634       10.4770      -1.12158      -7.96249       3.48231       4.64503      -2.81873      0.414810       1.99565      0.288157     -0.346679     0.0905072      0.389146       5.80652       7.24717       7.82703       8.06099       7.94702       7.53600       6.91815       5.88175       4.91046       3.85230       3.02224       2.30152       1.82090       1.30532      0.928858      0.607847      0.397572      0.246659
  19  21 3906.0432    1.7396  7.0129 10.4526  0.0002  0.0830   0.0178   0.2292    0.0529   0.0000   435.1198       16.4222       20.5274      -8.28499      0.107431      -4.42681       7.54314      -3.46601       4.52493       1.22681      -3.06239      -4.08366      -1.79415       1.23174      0.405397      0.116744      0.187850    -0.0765749       6.35746       8.53613       9.36680       9.45808       9.33518       8.78372       8.04704       6.79665       6.02793       4.62161       3.80739       2.87841       2.16749       1.57534       1.08905      0.729105      0.457202      0.284010
  19  22 4049.4081    1.4026  8.7332 10.3681 -0.0005  0.1025   0.0155   0.2973    0.0449   0.0000   442.7584     -0.269182       7.44699       24.3914       2.73314      -5.92656      -5.94174       13.7015       11.6577      -5.48470       1.70935      0.168645      -1.45568      -2.64190      0.667387     -0.161123      -1.15850      0.170882       8.26922       10.6203       11.7068       11.8786       11.7074       10.7335       9.99196       8.73838       7.40716       5.97899       4.83498       3.61385       2.75976       1.99515       1.34537      0.934828      0.577081      0.363721
  19  23 4192.3512    1.1953 10.1333 10.3192  0.0005  0.1243   0.0145   0.3558    0.0403   0.0000   442.8712      -13.8645       5.33770      -10.7087       6.14075       8.23802       12.4176      -5.30006      0.180940       10.4482      -6.47819      -11.3277       4.38918       4.28286      -1.24790     0.0309915     -0.451926     -0.239155       9.88360       13.1472       14.6653       14.6883       14.6433       13.4713       12.2439       10.4863       8.95918       7.15378       5.78474       4.39468       3.27582       2.35816       1.60486       1.11243      0.683878      0.439960
  19  24 4336.0927    0.9395 12.3096 10.2471 -0.0048  0.1737   0.0130   0.4846    0.0376   0.0000   411.2745       6.87225      -13.9768       11.7307       18.4022      -20.9545      -12.6548      -25.0801       15.9718       3.40715      0.306491      -5.92170       10.9494    -0.0183483      -1.68838     -0.451769      -1.00017      0.603684       13.2941       17.9312       19.2622       20.2108       19.2904       18.7290       16.2273       14.4300       12.2548       10.1101       8.04194       6.06408       4.65830       3.26489       2.31862       1.58096      0.945826      0.610489
  19  25 4479.3296    0.7838 14.5323 10.1511 -0.0040  0.2182   0.0109   0.6098    0.0319   0.0000   459.2008       25.2408       18.0865       1.39922      -9.78456      -12.3465       27.5063      -5.33268      -25.6435       1.10026       18.2172       2.68531      -2.67044      -1.06207       4.86404     -0.923148      -1.31983      0.343020       16.7386       22.0696       24.1446       25.2214       24.5342       23.0230       20.6721       18.1776       15.4196       12.5206       10.1300       7.78480       5.72823       4.20510       2.95975       2.01229       1.21192      0.788234
  20   7 1893.9116    0.5026  0.3840  9.3118 -0.0104  0.0160   0.0167   0.0352    0.0489   0.0000   437.0224      0.386994       16.8707     -0.219223      -3.64187       2.62599      0.205223     -0.371956     -0.312068     -0.888453    -0.0542269     -0.593870      0.611763      0.529155      0.211385      0.115489    -0.0892577     0.0997064       1.21220       1.54505       1.71828       1.75670       1.65860       1.53841       1.41629       1.28037       1.09295      0.964456      0.752024      0.569860      0.456900      0.297949      0.223055      0.142200     0.0927406     0.0635921
  20   8 2050.0535    0.7232  0.5590  9.5368 -0.0058  0.0204   0.0194   0.0447    0.0650   0.0000   439.2953      -1.61180       12.6146     -0.595055      -1.85172      -3.07650       1.49193    -0.0953338      0.814858      0.875352      -1.68038     -0.257472     -0.513046     -0.188268     -0.463656    -0.0901153     -0.229642    -0.0401394       1.93218       2.35913       2.28125       2.19442       2.12856       2.05970       2.02741       1.90620       1.66239       1.30182       1.07489      0.809337      0.638661      0.473491      0.332693      0.216875      0.138733     0.0879952
  20   9 2203.1209    0.9646  0.7657 10.0581 -0.0026  0.0220   0.0231   0.0568    0.0782   0.0000   439.1017      -1.30984       14.8243      -1.56299   -0.00908324       1.18321      -3.87857      -2.06671      0.854919      0.802414      0.421669     -0.293915      0.552381     0.0741084     0.0907607   -0.00482645     -0.238553     0.0817732       1.62955       2.19994       2.31941       2.34916       2.45013       2.11625       2.10643       1.66113       1.52496       1.25209      0.981091      0.777308      0.558129      0.435821      0.290625      0.202920      0.131187     0.0881409
  20  10 2352.4712    1.3143  0.7734 10.6454 -0.0059  0.0262   0.0325   0.0522    0.0760   0.0000   439.4370       4.84673       13.3853      0.539278       3.56509     -0.859941      -1.15686      -3.48156      -4.66554      -1.30961      -1.85711      -1.74243     -0.492912     0.0873083     -0.152220     -0.251038    -0.0263072      0.151598       2.60391       3.50680       3.50186       3.10067       2.68124       2.41908       2.52510       2.53716       2.47211       2.04796       1.68816       1.31377      0.898344      0.589501      0.384607      0.243607      0.150367     0.0997980
  20  11 2498.9757    1.7511  1.0359 11.0818 -0.0005  0.0257   0.0379   0.0656    0.1017   0.0000   440.2857       2.08977       13.0563       1.69131      0.639057      -6.41675      -1.50176     -0.139486      0.182639     -0.954919       1.31315      0.542326      -1.82637      0.743399      0.122110      0.318706     -0.235427     0.0766834       2.06770       2.72089       2.94554       2.96603       2.90883       2.70636       2.55660       2.18110       1.84273       1.56656       1.18510      0.905307      0.703171      0.525681      0.374734      0.253859      0.165874      0.105262
  20  12 2644.9698    2.3899  0.9446 11.5705 -0.0022  0.0264   0.0528   0.0586    0.1159   0.0000   438.8438      0.724625       13.4701      -1.77535       5.29040       3.62298      0.265562      -4.27594       2.85787       1.41962       3.21482     -0.672732     -0.659521     -0.811131     -0.590146     -0.188084     -0.175221    -0.0685540       1.93523       2.69448       2.86233       2.82263       3.01969       2.58049       2.57221       2.03031       1.77803       1.44061       1.11887      0.859998      0.669582      0.483392      0.338438      0.235674      0.155610      0.101448
  20  13 2790.7687    3.0066  0.8397 12.2430 -0.0042  0.0229   0.0665   0.0532    0.0814   0.0000   438.8274       3.13346       16.1909      -3.47745      -3.11988      0.714957      0.703002      -1.63776     -0.791268       1.72260      -1.28368      0.262712      0.527413     -0.388822     -0.245220      0.223533    -0.0491898    0.00766162       1.78984       2.35948       2.55738       2.71465       2.52257       2.39883       2.16289       1.90392       1.60207       1.36579       1.06772      0.808301      0.631056      0.427771      0.316084      0.202812      0.137463     0.0886615
  20  14 2936.0062    3.6014  0.9191 12.4831 -0.0026  0.0234   0.0808   0.0590    0.0897   0.0000   436.4801       4.84779       15.5967      -1.33282      -4.01637      -1.55925       1.28097      -3.87456      -2.03323      -3.56949       1.93470     -0.216567     -0.684821    0.00891820      0.392236      0.178088    -0.0635949     0.0152376       1.77246       2.43347       2.44295       2.62535       2.48813       2.44882       2.23561       1.97398       1.65410       1.34698       1.07188      0.765507      0.643656      0.464240      0.341712      0.223880      0.148616      0.100663
  20  15 3080.5610    4.0956  0.9918 12.7397 -0.0035  0.0261   0.0850   0.0596    0.0996   0.0000   441.2749       2.30054       9.52017      -4.51707     -0.347466      -6.87757       2.89739      -1.76996       1.57649      -2.93948     -0.705785      0.926625     -0.102788     -0.680900     -0.142956     -0.182052     -0.124272     0.0840617       1.95704       2.78547       2.78274       3.02255       2.96840       2.68351       2.58594       2.06416       1.90501       1.43463       1.27967      0.865283      0.715287      0.485407      0.363131      0.248898      0.152896      0.103175
  20  16 3224.5069    3.9410  1.1773 12.9553 -0.0013  0.0304   0.0813   0.0720    0.0880   0.0000   437.9992       4.57452       11.5404      -2.88286      -2.15900      -5.39911       1.52549     -0.759119       3.01703      -4.13183      -1.40241     -0.634316      0.374358      0.316478     -0.528474      0.452447     0.0536232      0.198659       2.32878       3.19738       3.33723       3.61348       3.32390       3.16550       3.04036       2.33801       2.13659       1.77774       1.42978       1.03284      0.808116      0.580117      0.413260      0.270866      0.187811      0.115002
  20  17 3368.2179    3.5291  1.8423 12.3967  0.0013  0.0356   0.0576   0.0902    0.0707   0.0000   434.3523       6.71251      -3.90418      -6.20235       1.72242      -8.77338       1.87883      -2.27207       1.32277      -3.57562       2.52007      0.185797     0.0579853       1.74029     -0.253284     -0.183676    -0.0792769      0.367751       2.77945       3.53690       3.85723       4.10372       3.89651       3.72155       3.36975       2.94509       2.51544       2.00831       1.67809       1.25303      0.987293      0.701765      0.484981      0.336424      0.227847      0.150909
  20  18 3512.0430    2.8157  2.8794 11.9090 -0.0012  0.0463   0.0394   0.1235    0.0636   0.0000   433.4330       9.21319       13.2862      -10.6594      -3.86808      -7.29713       1.67794      -3.52788      -3.08831      -5.22506      -2.99320      -1.24088       1.50228       1.69137      0.149263     -0.411958     -0.119371      0.439521       3.54264       4.59298       5.02025       5.05921       5.05299       4.89578       4.38387       3.84152       3.16095       2.66128       2.18315       1.64745       1.27941      0.922424      0.653549      0.456298      0.299105      0.194340
  20  19 3655.8208    2.3494  3.7357 11.4445 -0.0048  0.0549   0.0318   0.1487    0.0682   0.0000   437.1606       4.81245       25.2708      -1.14100      -14.6774      -16.6062     -0.155626      -12.2206      -6.83152      -8.14121      -1.79544       3.05733       2.46728     -0.502813     -0.308025    0.00145932      0.262558     -0.104384       4.30908       5.53641       5.92190       6.21813       6.12548       5.85762       5.16582       4.54085       3.98359       3.28589       2.57320       2.03994       1.53128       1.12518      0.781665      0.544170      0.360435      0.229963
  20  20 3799.6292    2.0095  5.8224 10.7151 -0.0002  0.0694   0.0213   0.1971    0.0582   0.0000   439.7574       4.40675       8.13786      -1.35825      -12.9651      -6.76900      -3.02599      -7.10391       5.59189      -5.18550      -5.53970       4.09149      -2.00812     -0.174916      0.517527    -0.0814360     -0.735802      0.316278       5.25311       7.00492       7.52328       7.78538       7.62031       7.08186       6.68955       5.72463       5.08864       4.10677       3.32747       2.62595       1.92628       1.45477      0.993370      0.706045      0.444331      0.285779
  20  21 3943.1232    1.6255  7.7934 10.5470  0.0005  0.0899   0.0169   0.2531    0.0448   0.0000   426.1840       32.3593       9.22716      -23.6577      -22.0175       13.1929       3.30741      -13.0248       7.04385      -1.38508       6.18503     -0.203037       3.09334     -0.729987       1.36546      0.789632     -0.655556     -0.202970       6.86195       8.83708       9.78508       10.0145       9.68319       9.34480       8.51275       7.57926       6.36579       5.33700       4.31484       3.33963       2.53293       1.85452       1.31470      0.914940      0.584300      0.380714
  20  22 4086.9662    1.3852  9.0176 10.3731 -0.0019  0.1039   0.0146   0.2950    0.0410   0.0000   446.8502       8.21309       9.78860      -6.63028       7.49746      -10.7530       9.89452     -0.787737      0.709615      -16.0148       9.66641       6.75767      -3.71984       1.21312       1.59309     -0.145629     -0.493325    -0.0629312       7.70020       10.4448       11.5201       11.5174       11.4401       10.7569       9.81143       8.82900       7.40217       6.13840       4.95627       3.82896       2.94700       2.12810       1.51972       1.04585      0.665207      0.429612
  20  23 4230.8421    1.0950 10.4762 10.3467 -0.0019  0.1304   0.0137   0.3774    0.0371   0.0000   418.3973       5.45512       16.6197       15.2181      -25.3372      -20.4510       21.0692     -0.684785       1.87916       6.23073       4.59951       4.10710     -0.948924      -1.01085      -3.11403      0.725332      0.880711      0.186363       9.96609       12.8308       14.4399       14.6172       14.2565       13.6773       12.5075       10.9639       9.42417       7.71541       6.19531       4.79090       3.68458       2.74293       1.94598       1.33410      0.870292      0.562036
  20  24 4374.4522    0.9022 13.3258 10.2523 -0.0019  0.1826   0.0118   0.5052    0.0331   0.0000   433.3742       32.0343       45.0766      -4.45200      0.141918      -28.1354       3.14693       20.9910       9.70642      -10.7005    -0.0633837       2.43048       3.18122       9.02563      -1.38532      -2.26139     0.0762993       1.66288       13.3788       18.0542       19.4943       20.5507       19.6300       19.2094       16.8056       15.2904       12.9392       10.6330       8.66626       6.70481       5.11603       3.79712       2.64656       1.85785       1.17653      0.771651
  20  25 4518.1629    0.7262 14.9844 10.1229 -0.0009  0.2353   0.0099   0.6157    0.0293   0.0000   439.8700       37.8917       2.29855      -42.3939      -1.56809       4.56351       30.7549      -22.2833      -22.2244       13.2753      -3.56703       4.38107       1.70197      -6.09373       2.48864       5.51726       4.02222      -2.91439       17.1938       22.9660       25.1303       26.0379       25.4586       24.1931       21.8460       19.5298       16.7481       13.8747       11.0607       8.77435       6.64829       4.90085       3.47971       2.41988       1.52660       1.00061
  20  26 4661.9458    0.5980 16.4069  9.9921  0.0009  0.2884   0.0086   0.7234    0.0261   0.0000   407.0893       6.18013       9.35448      -30.2977      -28.1974       13.1427      -13.2818      -2.26933       7.88661      -28.4596      -25.8619      -13.1887       25.8248       1.28597      -4.09031      0.114895       1.04555      0.506947       21.4399       27.3940       31.1589       32.0686       31.3509       29.4635       27.0217       24.1862       20.2928       16.8039       13.8051       10.6017       8.14952       6.10198       4.25313       3.05073       1.90194       1.25346
  21   6 1758.2171    0.3611  0.2984  9.2382 -0.0069  0.0171   0.0144   0.0357    0.0406   0.0000   440.0180      0.897929       15.9520     -0.790896      -2.40097      -3.27835     -0.317237      0.477685     -0.309471     -0.550097     -0.757220     -0.982236     -0.110205     -0.309811     0.0687872     -0.178812   -0.00832143     0.0787237       1.48203       2.02375       2.20880       2.00191       1.97073       1.55278       1.66389       1.53008       1.35463       1.23947      0.906889      0.776818      0.502921      0.403493      0.253879      0.176509      0.125914     0.0694768
  21   7 1919.8234    0.5205  0.4890  9.3573 -0.0028  0.0183   0.0150   0.0434    0.0526   0.0000   438.0721       2.80907       16.0107      -1.21220      -2.56463      0.122456       2.40602     -0.587341      -1.67480     -0.396736    -0.0126533       1.05850      0.468238     -0.160543     -0.148504      0.208524     0.0363132    -0.0604640       1.41886       1.80906       1.91446       2.07499       1.99314       1.92640       1.76160       1.55819       1.30836      0.983789      0.941293      0.690090      0.531931      0.370648      0.262466      0.190539      0.129105     0.0839663
  21   8 2077.7356    0.7389  0.6328  9.6738 -0.0012  0.0205   0.0187   0.0459    0.0639   0.0000   435.6144       2.00477       18.3257      -1.24888      -2.48647      -3.86007     -0.704252      -1.38655       2.36189      -1.48986     -0.795575      0.724091      0.539306      0.331416      0.333512      0.198820     0.0161418    -0.0258379       1.57061       2.08420       2.31168       2.40361       2.30554       2.27415       2.00440       1.67419       1.45937       1.23599      0.918245      0.753703      0.581162      0.414625      0.302230      0.203672      0.142060     0.0933695
  21   9 2231.9130    1.0317  0.7572 10.1778 -0.0040  0.0214   0.0244   0.0541    0.0784   0.0000   438.4083      -2.05174       8.53927      0.647187      -1.69998      -3.90794      0.762729     -0.848640       1.46791     -0.441723     -0.660318      -1.78520      0.426129      0.142047     -0.266210     -0.330329    0.00549392     0.0223033       1.69984       2.15459       2.35620       2.39099       2.30295       2.21606       2.05628       1.75666       1.49493       1.28635       1.10928      0.858023      0.629160      0.452417      0.313972      0.233449      0.149140      0.104343
  21  10 2381.9295    1.4209  0.9227 10.7090  0.0002  0.0248   0.0301   0.0591    0.0793   0.0000   439.2839      -3.02386       16.1884       2.19803      -6.45660    -0.0461057      0.119586      0.635143     -0.402611    0.00750778      0.748407       2.12864      0.129524     -0.741989    -0.0778756      0.351804     0.0446113    -0.0342440       1.82799       2.52525       2.49912       2.59717       2.51995       2.37758       2.32575       2.05446       1.78922       1.48079       1.17035      0.905385      0.714904      0.539990      0.389669      0.281470      0.186647      0.116328
  21  11 2529.3242    1.9443  0.8984 11.2596  0.0041  0.0246   0.0414   0.0555    0.0818   0.0000   439.0671       2.32522       9.80394      -1.30499    -0.0947991      -1.52001      -4.25411     -0.180694     -0.572142      0.225335       1.74253      0.293149     -0.484328     0.0259276      0.106971     -0.122277      0.263175      0.274968       1.80854       2.40506       2.49472       2.48906       2.73171       2.29014       2.20279       1.92780       1.69235       1.41372       1.12922      0.884338      0.673519      0.507598      0.364771      0.251611      0.165617      0.109510
  21  12 2676.2532    2.5760  0.9163 11.8885 -0.0028  0.0242   0.0579   0.0606    0.1038   0.0000   437.3088     -0.157971       12.3209      -3.31314      -1.41714      -1.72867      -2.41354      -4.32438     -0.255265       1.17952     -0.297020    -0.0691584     -0.908762      0.454426      0.783046     -0.236107     -0.310787    0.00674680       1.85119       2.54314       2.64020       2.65331       2.50961       2.45226       2.17078       2.17030       1.76672       1.50162       1.20825      0.955297      0.717499      0.549697      0.362308      0.263412      0.178390      0.118868
  21  13 2823.0372    3.1229  0.8331 12.3945 -0.0050  0.0233   0.0696   0.0547    0.0917   0.0000   440.0631       5.04025       17.3355      -2.05614      -6.85132      -3.91438      0.933675      -1.63424      -4.04908     -0.446456       2.61390     -0.522281      0.149485      0.237753     -0.122177     -0.259824      0.147377      0.176571       1.90875       2.65094       2.67032       2.73321       2.50932       2.39114       2.15415       1.98964       1.78164       1.57031       1.30839      0.998252      0.758425      0.532064      0.351906      0.243309      0.158109      0.106015
  21  14 2968.9528    3.7633  0.8938 12.4982 -0.0012  0.0217   0.0796   0.0539    0.0878   0.0000   439.6684       3.28219       15.7721       1.36047      -5.72874      -3.33490      0.623335      -3.47700     -0.620449     -0.646869      0.726867      0.126383     -0.469700    0.00998564     -0.485513      0.371672      0.276698      0.143446       1.68084       2.15717       2.27939       2.45587       2.44366       2.27755       2.06557       1.83641       1.51718       1.31833       1.00614      0.794587      0.590179      0.467851      0.337341      0.234802      0.152179      0.103503
  21  15 3114.0670    4.1705  0.9357 12.9881 -0.0012  0.0230   0.0890   0.0616    0.0825   0.0000   438.9733      0.413477       14.8763     -0.354356       1.55658      -5.51495     -0.631327      -2.69873       1.92468      -2.49933     -0.728049     -0.812920    -0.0533377     0.0959477      0.137548      0.163013      0.181320    -0.0105786       1.77742       2.35415       2.42167       2.48520       2.50951       2.15801       2.06978       1.93132       1.67287       1.46094       1.11721      0.933076      0.705727      0.491473      0.355480      0.246569      0.165970      0.105124
  21  16 3258.6516    3.9988  1.2405 12.8507 -0.0028  0.0289   0.0761   0.0691    0.0928   0.0000   436.6229       7.65502       9.86143     -0.873295      -4.10473      -8.85148      0.465257     -0.593450       1.45422     -0.864786     -0.313876      0.897611     -0.844786     -0.598039     -0.716011     -0.117336      0.340929      0.176726       2.20591       2.96670       3.12132       3.31483       3.32541       3.16326       2.69031       2.39602       2.04128       1.75228       1.35721       1.06806      0.801242      0.596711      0.419248      0.309460      0.200854      0.130498
  21  17 3403.0271    3.3996  2.0517 12.0104 -0.0018  0.0353   0.0493   0.0911    0.0686   0.0000   439.4704       8.96005       7.76825      -9.45297      0.666374      -6.81291     0.0274453      -12.3406       5.10003      0.327392       3.47895      0.556123      0.925391      0.148709      0.391982      0.395398     -0.109694      0.113899       2.55636       3.39424       3.63828       3.84544       3.77696       3.61649       3.35826       2.94347       2.47543       2.16126       1.63005       1.35352       1.00754      0.776506      0.547584      0.388560      0.258911      0.174495
  21  18 3547.3127    2.6445  2.7524 12.0698 -0.0016  0.0457   0.0383   0.1208    0.0545   0.0000   444.6849       7.25622       7.57051      -2.02320       2.51053      -8.38336       2.31687       4.16253      0.832573      -3.57715       5.29712       1.50056      -1.51982     -0.596987     -0.551749      0.543084     -0.294542      0.214199       3.29847       4.47271       4.91242       4.96933       5.04810       4.75143       4.34868       3.82824       3.22664       2.72543       2.14466       1.68886       1.30567       1.00167      0.699845      0.496592      0.339116      0.221827
  21  19 3691.7602    2.2498  4.3645 11.2623 -0.0010  0.0583   0.0269   0.1591    0.0564   0.0000   434.4946      -5.31345       8.93160       1.77726       10.5389      -10.0714       2.05921      -9.91928      -13.2417      0.271812      -1.98331      -1.34188      0.862673      0.225375     -0.759118     -0.862254      0.611086      0.203766       4.28078       5.53284       6.05150       6.24021       6.20640       5.97325       5.45920       4.77025       4.21078       3.39403       2.75922       2.24197       1.67017       1.30526      0.909128      0.651941      0.436263      0.293107
  21  20 3835.8659    1.9023  5.7425 10.8646 -0.0004  0.0701   0.0212   0.1927    0.0516   0.0000   432.6659       7.35546       6.62825     -0.891021       6.34648       1.18868      -8.41551      -7.64238       1.68330      -8.64880      -3.04842       1.27379     0.0571643      -1.31374     -0.190387      -1.15416     -0.171747      0.571092       5.07550       6.73901       7.43070       7.56486       7.60473       7.01172       6.67496       5.72289       4.99686       4.22735       3.36165       2.70248       2.04455       1.51105       1.11449      0.777802      0.508263      0.336411
  21  21 3980.0716    1.5632  8.0606 10.5675 -0.0024  0.0912   0.0161   0.2600    0.0412   0.0000   442.2865      -8.32481       13.5197       1.75193       5.10196      -6.84772     -0.142537       11.3859      -4.44547       6.49899      -11.8719      -2.04003       2.46095       2.60279      -2.88652     -0.773547      0.421505      0.215639       6.55385       8.61960       9.55142       9.53504       9.65961       9.16682       8.36680       7.67176       6.43218       5.50576       4.41532       3.46876       2.63598       2.05746       1.46520       1.02587      0.700566      0.449366
  21  22 4124.0941    1.2739  9.6528 10.4064 -0.0031  0.1103   0.0138   0.3219    0.0373   0.0000   435.8345      -17.5858       25.1964      -6.58219      -16.0788      -10.3744      -27.1037      -10.6269       9.78829      -1.81216      -2.17239      -1.15020      -3.00892       3.83463     -0.657262       1.49954       1.53549     -0.439502       8.01059       10.5437       11.8004       12.1370       11.8719       11.4546       10.3763       9.20229       8.04599       6.44733       5.34453       4.24315       3.20759       2.44022       1.76618       1.23014      0.816766      0.546725
  21  23 4268.5619    1.0250 11.6176 10.3399 -0.0010  0.1477   0.0124   0.4207    0.0335   0.0000   434.9505       10.1311       25.6875      -14.3045      -14.3542      -20.5129       13.0873       4.26614       17.6664      -11.8257      -10.5824      -10.9033      -1.18945       3.13714    -0.0356578      0.197084      -1.89811      0.878606       10.3881       14.0432       14.7999       16.1023       15.0497       14.9711       13.4735       12.1791       10.4790       8.68131       7.10655       5.64360       4.36612       3.28445       2.34070       1.67984       1.10211      0.737216
  21  24 4412.6243    0.8210 13.7645 10.2979 -0.0029  0.2012   0.0110   0.5507    0.0296   0.0000   435.6113       46.4719       37.7044      -21.4517       15.2922      -10.1073       8.32747       14.0891       4.51864       1.64722       23.9588       1.72585      -1.91842       3.87290       3.41598       1.45125      0.580601      0.268608       14.4029       18.6330       21.3157       21.5909       21.3969       20.6310       18.6988       16.4242       14.5786       11.8794       9.92867       7.78981       5.96292       4.50161       3.27504       2.30973       1.48532       1.00843
  22   5 1611.3314    0.2177  0.2012  9.1098 -0.0064  0.0150   0.0105   0.0295    0.0311   0.0000   440.7012      0.543940       17.5021      -1.10467      -1.65757      0.757305       1.81597      0.207776      -2.38171       1.22201     -0.181868     0.0366388      0.195217      0.465041     -0.507643      0.398135     0.0153098    -0.0110935       1.06989       1.33462       1.47170       1.66752       1.47301       1.49921       1.28659       1.20258       1.09118      0.898577      0.704496      0.613260      0.484561      0.302551      0.245254      0.168102      0.131585     0.0697791
  22   6 1781.5247    0.3748  0.2663  9.3098 -0.0044  0.0167   0.0144   0.0283    0.0364   0.0000   439.5593     -0.559240       18.1832     -0.766519      -3.40104      0.243956    -0.0565456     -0.421358     -0.396932      -1.25590       1.18857      0.493072    -0.0952543     -0.288290    -0.0639526     -0.124381     0.0766983     0.0209967       1.45077       1.64146       1.78390       2.10909       1.81597       1.29990       1.30092       1.59497       1.32370       1.13627      0.929174      0.782771      0.665561      0.404643      0.302495      0.182507      0.147717     0.0963637
  22   7 1945.0922    0.5940  0.4193  9.5527 -0.0017  0.0162   0.0172   0.0341    0.0466   0.0000   438.7429      -1.59759       12.9016      -2.04088      -1.32810       1.91626      0.943722      0.432853     -0.492076      0.684241      0.889399      0.352890     -0.131454     0.0465634      0.140383      0.187874    -0.0162152     0.0187176       1.21899       1.54264       1.60278       1.58065       1.62468       1.56402       1.40760       1.34812       1.12937      0.974067      0.850562      0.687522      0.531293      0.391385      0.273171      0.201583      0.125633     0.0887186
  22   8 2104.7818    0.7920  0.6568  9.8284 -0.0033  0.0193   0.0195   0.0509    0.0608   0.0000   440.1425      -3.16120       15.3493     -0.970722     -0.225986      -1.48772      -2.73754      -2.56722     -0.259913      0.373130      -2.24253      -1.05800      0.680040     -0.183517     -0.251529      0.234384    -0.0338996    -0.0635332       1.49165       1.97706       2.10790       2.27538       2.11387       2.12766       1.86339       1.58637       1.44253       1.22276      0.964369      0.754032      0.595229      0.445616      0.307121      0.243442      0.151862      0.103579
  22   9 2259.9537    1.0932  0.7111 10.3794 -0.0041  0.0226   0.0254   0.0503    0.0672   0.0000   442.4496       1.10976       12.6476      -1.62446      -2.58416      0.659741      0.804038      -1.64110     -0.629177     -0.663683      0.147419      0.392085    -0.0736185      0.526108      0.106588     -0.127218     -0.218414      0.154978       1.65965       2.33021       2.45328       2.32385       2.29538       1.88150       1.92728       1.81759       1.64627       1.48826       1.21667      0.968193      0.753766      0.531921      0.389637      0.256839      0.175812      0.109430
  22  10 2410.8654    1.5160  1.0225 10.6334 -0.0026  0.0244   0.0307   0.0612    0.0998   0.0000   438.2672       2.84447       13.0836      -3.48350      -2.10555     -0.233720      -1.44454      -4.33078     -0.461084       1.50092      0.638145     -0.576822      0.497642      0.813054      0.391629     -0.342087     0.0700593     -0.137674       1.64881       2.14887       2.38513       2.54194       2.44503       2.26794       2.12607       1.98444       1.60045       1.40430       1.16437      0.924896      0.678645      0.544518      0.384354      0.289381      0.180742      0.128989
  22  11 2559.2513    1.9531  1.0459 11.2737  0.0023  0.0244   0.0392   0.0631    0.0851   0.0000   439.9878       2.81386       14.2610      -1.84253      0.134718      -5.92460       1.82696     -0.149654      -1.53737      -1.93094       2.27445      -1.81611     -0.852500       1.01131      0.340624      0.198147     0.0267243     0.0628400       1.83984       2.43059       2.50434       2.67163       2.59981       2.52935       2.34537       2.09514       1.70831       1.49576       1.18587      0.986625      0.745119      0.559850      0.408652      0.289660      0.196406      0.135924
  22  12 2707.1691    2.5791  0.8304 12.0701 -0.0023  0.0209   0.0572   0.0546    0.0780   0.0000   440.9701       3.20227       11.5276      -1.55733     0.0155674      -5.07057       4.02903      0.323660     -0.182189     0.0444730       1.42156    -0.0875954     -0.151952       1.55373     -0.412775      0.133255     -0.243618     -0.232168       1.59005       2.08812       2.14413       2.15187       2.15043       2.04411       2.00432       1.76300       1.50690       1.28725       1.03080      0.833509      0.636044      0.493309      0.347170      0.259549      0.182762      0.122929
  22  13 2854.8158    3.3557  0.8068 12.6171 -0.0046  0.0205   0.0759   0.0536    0.0850   0.0000   438.4179       4.21629       17.0792      -4.40186      0.634884      -7.45773     -0.937748      0.901400      -1.78785      0.659568    -0.0104631     -0.479123      -1.54875       1.47372     -0.202387      0.829794     0.0119337    -0.0950869       1.47529       1.95857       2.14891       2.24697       2.28127       2.12603       1.94288       1.71300       1.46923       1.20123       1.01151      0.780619      0.585596      0.463082      0.338143      0.246923      0.165013      0.109614
  22  14 3001.4632    3.8081  0.9116 12.8914  0.0027  0.0223   0.0811   0.0589    0.0813   0.0000   438.8869       6.97554       9.71527      -1.94098     -0.299969      -7.29793      -2.64603       1.42359      0.571483      -1.67188       3.19259      0.555192     -0.638988     -0.413732     -0.179651     -0.320623     0.0676713      0.138649       1.58593       2.17882       2.29388       2.26603       2.35968       2.17764       2.07869       1.90703       1.51795       1.39325       1.05093      0.889630      0.660720      0.513527      0.369888      0.267203      0.177911      0.125686
  22  15 3147.1368    4.0843  0.9672 13.0101  0.0126  0.0239   0.0861   0.0622    0.0782   0.0000   438.1690       1.86112       13.9031      -1.31978      -1.48091      -8.37418      -1.99335     -0.848982       3.04474     -0.739675       2.37871       1.45539      -2.45829     -0.266314      0.484934    -0.0524872      0.315541    -0.0559736       1.69005       2.42341       2.52846       2.62683       2.60185       2.41202       2.25022       1.98080       1.71902       1.48992       1.17692      0.955602      0.748664      0.528514      0.389890      0.262936      0.188129      0.126097
  22  16 3292.4060    3.5807  1.4602 12.7366 -0.0001  0.0316   0.0624   0.0777    0.0711   0.0000   442.1236       5.21266       11.2908      -5.94527      -1.42606      -4.85493       3.31800      -4.08365      -1.58473      -2.08097       1.01197     -0.598138      0.653298     -0.407523     0.0573173    -0.0792419    0.00641444    -0.0201116       2.22323       2.87088       3.09853       3.42113       3.35958       2.94497       2.94192       2.57640       2.16731       1.87726       1.46718       1.21172      0.941928      0.724574      0.495142      0.364948      0.258585      0.166556
  22  17 3437.4075    3.1324  2.1174 12.2749 -0.0017  0.0373   0.0462   0.0936    0.0572   0.0000   440.3634       2.01457       11.4832      -2.07662      -2.25044      -4.75981       5.94770      -5.52227     -0.346151      -4.93616       1.54526      -1.47934      -1.96246      -1.87767    -0.0146401      0.122343     -0.557824    0.00719277       2.71746       3.47831       3.78218       3.90062       4.07479       3.65361       3.46302       3.10832       2.65864       2.24646       1.83308       1.41704       1.15532      0.848453      0.631636      0.452419      0.309650      0.211557
  22  18 3582.3031    2.5481  3.2802 11.7290 -0.0026  0.0481   0.0322   0.1259    0.0496   0.0000   444.6004       17.8803      0.254121      -14.9165       4.54391      -9.65371    -0.0712636      -8.97819      -4.17080      -3.98644       3.43241       1.30558       1.35097     -0.541932       2.09488      0.959931     -0.590522    -0.0514729       3.35342       4.52050       4.96794       4.98558       5.08281       4.74330       4.33952       4.05507       3.38149       2.93682       2.37904       1.86522       1.49966       1.10208      0.823021      0.575191      0.396072      0.269795
  22  19 3727.1327    2.1709  4.5946 11.1892 -0.0015  0.0577   0.0244   0.1593    0.0520   0.0000   436.4297       23.6664       7.65909      -21.3381     -0.426037      -6.30440       1.30026      -5.38515     -0.988703       1.03327       1.07902      -3.62912      -3.98656      0.110558      0.249690      0.436389     0.0700669     0.0740943       4.07635       5.40438       5.85121       6.12290       6.05987       5.80533       5.41769       4.66807       4.13795       3.48258       2.90062       2.25889       1.76258       1.34073      0.963756      0.703843      0.488571      0.326016
  22  20 3871.8166    1.7661  6.2672 10.8470 -0.0008  0.0732   0.0190   0.2054    0.0443   0.0000   436.4515       17.1489       14.9724      -4.99238      -3.02218      -8.35005      -6.73343      -13.6052       1.95215      -4.39853      -8.24985      -2.53007      0.638689       2.70883      -1.65065      0.263197     -0.494219      0.594414       5.08670       6.61420       7.32867       7.51033       7.61653       7.31542       6.63173       6.02376       5.12418       4.42748       3.52670       2.93227       2.20598       1.72351       1.23991      0.903358      0.609944      0.414356
  22  21 4016.4764    1.4501  7.8526 10.5887 -0.0008  0.0895   0.0154   0.2561    0.0391   0.0000   443.6195     -0.315113       19.2065      -24.5603       18.0414      -8.02314      -19.2529       10.8129       12.1564      -2.47513       1.09279      -5.46660     -0.173708     -0.854832       1.33056      0.696299     -0.880378      0.144442       6.27723       8.17437       8.98749       9.35556       9.28672       8.77939       8.11061       7.41487       6.43138       5.34173       4.45244       3.59724       2.80361       2.06561       1.55126       1.10401      0.762624      0.502911
  22  22 4161.2256    1.1936 10.2609 10.4018 -0.0033  0.1189   0.0133   0.3381    0.0355   0.0000   447.3510      -3.29531       23.4843       6.45610      -12.7035      -7.01986       4.20638      -3.67632       18.7430      -3.12268      -3.45254      -2.62736       5.75966      -4.86085      -3.72644       1.69555       1.89055      0.455181       8.05170       10.5579       11.7834       12.1905       12.1252       11.6038       10.8268       9.59815       8.38293       7.13478       5.81415       4.69738       3.63785       2.81888       2.03013       1.48769      0.992550      0.671783
  22  23 4305.7986    1.0298 12.7543 10.3061 -0.0010  0.1551   0.0115   0.4384    0.0311   0.0000   436.2420     -0.325739      -3.29019      -21.6326      -5.39946       11.7981       9.30992       11.7598      -18.4236       5.24114       11.4928       6.19765       3.64188      -2.07521       5.38618     -0.481768      -1.08902    -0.0193434       10.4493       14.1492       15.3392       16.1967       15.9851       15.3878       13.9096       12.5840       10.8769       9.36769       7.72854       6.08237       4.83839       3.55386       2.69093       1.90391       1.27007      0.855107
  22  25 4594.8856    0.6269 15.0896 10.1391 -0.0060  0.2524   0.0089   0.6581    0.0251   0.0000   479.5086       90.6590       25.6794      -44.3606       49.5785      -18.5645       5.11631       1.40274      -28.0914      -12.3830       26.1498       14.6243      -32.7723      0.782008       11.6271       5.27954      -5.21580      0.551431       16.8699       21.9946       25.0354       25.3738       25.7425       23.9625       22.7988       20.5285       17.4484       15.0443       12.4868       9.94877       7.83193       5.96883       4.38626       3.16147       2.12697       1.43059
  23   6 1804.2318    0.4070  0.3695  9.2722 -0.0016  0.0159   0.0131   0.0379    0.0409   0.0000   438.8836      -2.05660       19.1223     -0.357765      -2.98063      0.173481      -2.02596      -2.20392      -1.39935     -0.242949      0.890725     -0.404157     -0.229234    -0.0301408     -0.173744    -0.0535642      0.241775     0.0943830       1.03800       1.25113       1.53157       1.52751       1.58124       1.37981       1.41699       1.25245       1.02461      0.975044      0.680234      0.634730      0.456667      0.341167      0.276940      0.205442      0.135315     0.0910653
  23   7 1969.6127    0.5800  0.5399  9.6049  0.0002  0.0196   0.0156   0.0439    0.0481   0.0000   438.1765      -2.91819       20.2153      -1.87429      -5.99263      -3.74079      0.102502       1.30569      0.627851       1.39218      -1.26226     -0.426453      0.763045      0.439900     -0.334511     -0.241790     -0.138702     0.0515335       1.39244       1.89826       1.91764       2.11924       1.74443       1.74395       1.42785       1.56235       1.35827       1.34447       1.04701      0.865087      0.633824      0.516984      0.364171      0.255055      0.168479      0.125256
  23   8 2131.0977    0.8621  0.6235  9.9133 -0.0039  0.0197   0.0204   0.0412    0.0600   0.0000   440.0852      -1.26091       15.4517      -2.59287      -1.54545     -0.666099       1.23965      -3.08875     -0.154448      -1.14066     -0.120046      -1.01922     -0.399562    -0.0518117      0.555287      0.254306     -0.162134     0.0970737       1.40982       1.93952       2.20558       2.21513       2.36572       2.22233       1.86704       1.72703       1.40732       1.23378       1.02373      0.763471      0.597430      0.442003      0.353912      0.245134      0.168266      0.115918
  23   9 2287.4962    1.2302  0.7833 10.4699  0.0005  0.0216   0.0264   0.0487    0.0711   0.0000   441.0573      -3.50433       10.7667      -2.76219     0.0877387      -2.93882      -2.01433      -2.18731       1.45509       1.54729       1.44877     -0.313736      0.750566      0.534707     0.0872399     -0.277942      0.502893     0.0702706       1.40051       1.93897       2.04710       2.13555       2.13002       2.02070       1.76400       1.81462       1.39872       1.31449       1.03157      0.834097      0.678072      0.490683      0.371933      0.269864      0.196916      0.125950
  23  10 2439.2194    1.6251  1.0287 10.8313  0.0025  0.0261   0.0320   0.0632    0.0938   0.0000   438.2049       1.29158       16.3944       1.52448      0.750635      -2.82509      -1.72262     -0.157203      -1.45300     0.0152688       2.30777     -0.638094     -0.424157     0.0867303     -0.290464     -0.108966     -0.258294    -0.0785076       1.68076       2.50152       2.37805       2.72868       2.53862       2.59208       2.29681       2.16223       1.80088       1.42881       1.20941       1.01153      0.784140      0.594483      0.429504      0.303475      0.215725      0.154168
  23  11 2588.7302    2.0925  1.1883 11.0850 -0.0001  0.0258   0.0378   0.0662    0.0994   0.0000   439.8842      0.526920       14.3885      -2.52656       3.96500      -5.31274      -1.04002     -0.147355      -2.72339      0.649800      0.122627       1.64619      -1.26076      -1.22193      0.356305     -0.393192    -0.0896229     0.0798298       1.77905       2.41454       2.43338       2.50705       2.48522       2.38393       2.24093       2.07310       1.81476       1.62744       1.32914       1.05937      0.828040      0.663268      0.455122      0.350061      0.242061      0.174190
  23  12 2737.6604    2.8750  0.8918 11.7799 -0.0020  0.0209   0.0577   0.0524    0.0927   0.0000   438.4040       2.48739       14.1048      -3.84726      -4.65305      -4.20928       1.76168     0.0711301      0.608412      -3.94718       2.84401      0.630143     -0.281498      0.727915     -0.622373      0.473874      0.148799     0.0368769       1.42780       1.88137       2.00639       2.06894       2.08899       1.94571       1.89472       1.72210       1.42948       1.23843       1.03083      0.853542      0.643188      0.521407      0.359304      0.272805      0.190906      0.124613
  23  13 2886.2012    3.5101  0.8803 12.4290 -0.0027  0.0218   0.0736   0.0537    0.1056   0.0000   436.9997       3.65220       15.7738      -1.72094       3.61727      -3.99071       2.08303      -2.73055       1.85447      -3.72587      -1.76917      0.856493     -0.472758      -1.04291      0.183544    -0.0874074     -0.106832     0.0415629       1.46626       2.00785       2.14771       2.21001       2.17558       2.07173       1.96759       1.76530       1.57029       1.29753       1.09072      0.821969      0.696876      0.517422      0.384823      0.281282      0.190169      0.132893
  23  14 3033.5488    3.9470  0.9181 12.8094 -0.0003  0.0231   0.0809   0.0541    0.1063   0.0000   436.7471       4.42088       13.8793    0.00287729      -4.64241      -5.27204      0.891707      -1.37869       1.92442      -2.19342      0.832276       1.63606       1.06958      -1.18983     -0.606650      0.608710      0.353093     -0.337489       1.60156       2.10304       2.36210       2.28210       2.36115       2.20317       2.18236       1.89038       1.67015       1.44539       1.09753      0.931731      0.688044      0.547821      0.424079      0.304619      0.226375      0.150130
  23  15 3179.7589    4.0840  1.0732 13.0915  0.0004  0.0248   0.0804   0.0653    0.0799   0.0000   438.0043       3.26232       11.7607      0.440266      0.622496      -4.28792      -3.41090      -5.22563      -1.98743      -1.56352       1.27280      -1.17141      0.282088     -0.913825     0.0972676     -0.636363      0.472220      0.209575       1.68432       2.27927       2.31975       2.57658       2.62461       2.35202       2.26839       2.00551       1.79026       1.43518       1.20739      0.985665      0.772437      0.580414      0.415156      0.328079      0.228282      0.153356
  23  16 3325.7071    3.6837  1.6166 12.4966 -0.0001  0.0311   0.0593   0.0763    0.0708   0.0000   438.5227       10.0605       9.87506     -0.790803       2.86223      -8.42802       1.09862      -2.51137      -3.00595      -1.75334       4.64390      0.244256      -1.55621      0.834739     -0.137859      0.577836     0.0588576    -0.0317523       2.12387       2.89341       3.02364       3.06408       3.15518       2.95169       2.82481       2.59424       2.23537       1.91264       1.59449       1.21230       1.01290      0.764864      0.581564      0.414154      0.293460      0.206877
  23  17 3471.4096    3.0770  2.3552 12.0575  0.0006  0.0371   0.0411   0.0988    0.0527   0.0000   446.0278       1.76203       4.67636      -6.36320       3.51460      -8.87858       3.07602      -3.16308      -5.24913      -4.73056      0.919480       1.57875     -0.225931    -0.0378785     -0.937289     -0.158354      0.751018      0.107685       2.52312       3.27905       3.64495       3.68082       3.88645       3.61787       3.36150       2.95980       2.56583       2.21039       1.81986       1.47319       1.15541      0.864626      0.675678      0.472010      0.334019      0.231825
  23  18 3616.8836    2.3847  3.7305 11.6782  0.0003  0.0504   0.0279   0.1374    0.0417   0.0000   445.6878       2.70766       2.97844      -3.74161      -3.20071      -13.6454      -4.10757      -1.74878     -0.331024      -6.74314      -2.54207       3.93608      -1.52994     -0.815599       1.46871      0.173347     -0.489436      0.291989       3.34834       4.43367       4.90223       4.95750       4.95431       4.79391       4.47603       4.10013       3.53560       3.04423       2.51668       2.01755       1.62420       1.25163      0.908733      0.663608      0.474869      0.321810
  23  19 3762.3038    2.0235  5.1865 11.1580 -0.0010  0.0621   0.0219   0.1685    0.0445   0.0000   439.0871       18.4214       6.25499       5.29744      -16.6291      -19.7989       1.98352       1.34405       1.91738      -4.60151       4.18209      -2.37991       1.96205       1.35953      0.461466     -0.268698     -0.631183      0.417357       4.17364       5.45395       6.00830       6.07380       6.38235       5.95627       5.58623       4.97410       4.42269       3.67714       3.14165       2.51664       1.95660       1.49965       1.13340      0.831991      0.581211      0.394165
  23  20 3907.4866    1.6974  6.7363 10.6754 -0.0007  0.0740   0.0168   0.2085    0.0432   0.0000   454.2428       19.1316       7.25590      -11.0835       5.05303      -10.6101      -3.34864       8.06229      -2.69208       2.72378      -2.36890       4.46124      -1.86817       1.16984      -1.17367     -0.277865     -0.188078      0.826360       4.90169       6.39810       7.35895       7.35973       7.52138       7.05571       6.71533       6.09410       5.15617       4.40609       3.69083       3.00316       2.35875       1.78224       1.35825      0.972227      0.672007      0.470335
  23  21 4052.5132    1.4109  8.9775 10.5017 -0.0014  0.0974   0.0143   0.2733    0.0372   0.0000   426.8648       21.2759       28.4168      -8.42086      -3.38633      -25.7639       3.75663       1.12342      -3.12829       6.77439       3.50444      -6.37169    -0.0255721       2.76729     0.0618274     -0.250177      0.646224      0.225206       6.36510       8.46517       9.36410       9.61737       9.74232       9.34857       8.82038       7.68902       6.91834       5.89857       4.83639       3.88966       3.14034       2.35136       1.78416       1.31309      0.897006      0.626179
  23  22 4197.8916    1.1485 11.1468 10.4248 -0.0007  0.1275   0.0128   0.3696    0.0339   0.0000   430.6899    -0.0335201       9.19000      0.731728       12.6260      -15.0342       1.87814    -0.0166043       7.87401     -0.808993       10.3216     -0.538179      0.630113       2.35467     -0.823542       2.19404      0.282529     0.0646971       8.46149       10.9889       12.3135       12.6692       12.8347       12.2999       11.4852       10.2892       9.10703       7.66052       6.46578       5.07329       4.12583       3.13395       2.40325       1.69881       1.21916      0.828025
  23  23 4343.3630    0.9310 12.7510 10.3471 -0.0017  0.1630   0.0113   0.4563    0.0301   0.0000   435.2974       45.0200       14.0934      -23.3691       1.17660       12.3982      -13.6326      -5.30271      -8.21336      -5.67048      -4.86026       15.5929       3.10579     -0.136418      -2.87750      -2.90498       3.69059      -1.03453       10.5186       13.9485       15.6403       16.0313       16.3053       15.5929       14.4090       12.9705       11.5532       9.77333       8.22776       6.55539       5.21404       4.08206       2.98321       2.22137       1.51327       1.03262
  23  24 4488.0168    0.7374 15.0342 10.2637  0.0025  0.2217   0.0095   0.6030    0.0263   0.0000   387.8111       29.8272       21.4261      -10.4571       40.1496      -40.0706      -22.9303       13.8441       26.3133      -10.8840       7.48960       2.30535       5.92124       5.31526       1.19127      -5.32868      -4.35131      0.164177       14.1231       18.7574       21.0814       21.7362       21.6761       21.3321       19.6123       17.5618       15.3378       13.2086       11.1941       8.90719       7.12724       5.49097       4.12326       2.99524       2.02426       1.41330
  24   6 1826.3042    0.4549  0.3644  9.3726 -0.0030  0.0148   0.0145   0.0345    0.0414   0.0000   438.6892      -1.43857       18.3490    -0.0486180      -4.10626     -0.138495      -2.33408      -1.97124      0.386356      0.268612     0.0609510      0.677132     -0.448004     -0.106853    -0.0702338      0.241131     -0.151544     0.0277320       1.00179       1.26046       1.47308       1.55608       1.55901       1.46018       1.30330       1.23301       1.04355      0.890882      0.708691      0.568221      0.497930      0.364407      0.263809      0.187686      0.152465      0.106010
  24   7 1993.5699    0.6324  0.5433  9.6511 -0.0034  0.0169   0.0164   0.0432    0.0497   0.0000   439.9801      0.819114       15.3051      -1.90548      -1.05456     -0.452907      0.705425      0.363273       1.03412     -0.960739     -0.684566     -0.534380      0.725680     -0.540774     -0.336792      0.254040     0.0530554    -0.0258806       1.14885       1.50979       1.64539       1.66802       1.62784       1.52520       1.49623       1.42799       1.22951       1.06845      0.871511      0.694233      0.513915      0.433366      0.329048      0.262374      0.183022      0.132497
  24   8 2156.7686    0.9334  0.6353  9.9487  0.0025  0.0183   0.0213   0.0427    0.0610   0.0000   438.8904       3.39856       14.1482      -1.36071      0.790643      -3.76602     -0.957061     -0.707220     -0.226393     -0.227383       2.09070     -0.479198      0.152241      0.307751      0.357559     -0.121892      0.214947    -0.0639694       1.15289       1.46401       1.74265       1.73274       1.72410       1.57728       1.59009       1.34702       1.19444       1.10973      0.901193      0.705125      0.591449      0.443627      0.329037      0.234676      0.175616      0.122954
  24   9 2314.3394    1.2429  0.8226 10.5920 -0.0040  0.0219   0.0259   0.0514    0.0653   0.0000   439.4832      -1.07036       14.2859      -2.77675      -3.39008     -0.451911       2.86043      -2.60677     -0.140518       1.05529       2.65896    -0.0452146      -1.71644      0.758492     0.0971443    -0.0239480      0.158935   -0.00816921       1.34339       1.82335       1.99984       1.94774       2.07605       1.99605       1.92612       1.66151       1.47942       1.27451       1.02829      0.861288      0.670412      0.537426      0.388439      0.287729      0.215622      0.147036
  24  10 2467.0483    1.7157  1.0104 10.9251 -0.0011  0.0245   0.0325   0.0570    0.0945   0.0000   440.2187      0.397299       12.9134       1.63016      -3.16390      -2.40032      -1.82134      -1.83066      -1.47858      0.448370      0.366528      -1.36173     -0.378753     -0.749615    -0.0867008      0.135513     -0.164370      0.286336       1.51728       2.13269       2.31469       2.23531       2.44569       2.11173       2.05193       1.89277       1.67948       1.50030       1.25722       1.02190      0.848466      0.621452      0.470175      0.326136      0.239211      0.170601
  24  11 2617.7004    2.1737  0.9837 11.6605  0.0018  0.0235   0.0428   0.0581    0.0832   0.0000   438.9074     -0.907811       14.1693      -5.74752      -2.57303      -4.89628      -1.71496      -2.17304      -1.88848     -0.312855     -0.721439       3.20056     -0.580979     0.0522247     -0.399110    -0.0326346     -0.243765     0.0650366       1.59116       2.15245       2.18695       2.16627       2.33925       2.20263       2.15173       1.97751       1.66279       1.46027       1.14517      0.925796      0.758088      0.585909      0.454542      0.337329      0.259550      0.177179
  24  12 2767.6831    2.8233  0.9897 11.9775  0.0014  0.0221   0.0535   0.0560    0.0824   0.0000   439.8937       5.32034       14.3046      -5.34022      -1.04546      -1.43980      0.363130      -1.11760      -3.19745      0.672890      0.622476      -1.19802      0.225326      0.339748     -0.260424     0.0855842      0.115161     0.0557412       1.42483       1.96016       2.08369       2.24172       2.13773       2.07402       1.92688       1.77842       1.56006       1.33131       1.12529      0.963968      0.737110      0.569358      0.419562      0.312975      0.213743      0.147411
  24  13 2917.0040    3.6053  0.9089 12.5951 -0.0009  0.0207   0.0716   0.0539    0.0852   0.0000   439.2446       3.04376       13.6450      0.968804      -2.35015      -2.76712      -2.47233      -1.04305     -0.332688      -1.05544     -0.835211     -0.818797     -0.284939      0.455155     -0.196146      0.109707      0.228204    -0.0341801       1.32425       1.81286       1.91692       2.00707       2.06738       1.90684       1.79362       1.59403       1.48504       1.21605       1.07064      0.851256      0.674585      0.516556      0.385380      0.288632      0.206509      0.145089
  24  14 3065.1251    3.9598  0.9680 12.8952 -0.0062  0.0226   0.0794   0.0582    0.0983   0.0000   437.1278       5.19151       15.5494      -3.50376      -3.49528      -3.61255      -2.02625      -4.48509      0.421848     -0.974119     -0.412790      -1.23373     -0.196479      0.637115    -0.0275826     0.0265851      0.609025      0.262780       1.50795       1.98257       2.02409       2.26766       2.13919       2.16869       1.87423       1.77878       1.56011       1.43889       1.17707      0.913565      0.751504      0.578241      0.437132      0.320655      0.236948      0.155226
  24  15 3212.1263    4.0077  1.1422 13.0039 -0.0027  0.0255   0.0771   0.0655    0.0947   0.0000   443.2227       3.50868       15.4759      -1.63292      -1.18029      -6.85889     -0.459713      -4.71523      -5.04859       2.11526      0.160515      -1.96551     -0.471531      0.334742      0.256260      0.261618    0.00950624     0.0650821       1.60627       2.12464       2.28791       2.33768       2.47815       2.23817       2.23498       1.95211       1.79239       1.56686       1.20529       1.03281      0.851950      0.646350      0.497767      0.357205      0.250665      0.181096
  24  16 3358.6821    3.4250  1.8306 12.4971  0.0013  0.0316   0.0527   0.0906    0.0605   0.0000   440.9071       9.66111       11.4257      -4.72393       3.61212      -5.05947      -2.90175      -3.34569      -2.99587      0.199005       2.64775      0.682257      -1.71549       1.52891     -0.570221      0.429292      0.286378      0.169451       2.21233       2.97664       3.30184       3.46969       3.44023       3.19485       3.00423       2.72410       2.33174       2.01708       1.67083       1.33811       1.06117      0.803420      0.600065      0.449304      0.327025      0.236918
  24  17 3505.0044    2.8476  2.6038 12.0566 -0.0010  0.0400   0.0363   0.1040    0.0483   0.0000   449.7205      -2.03825      0.247807       2.65967       3.57190      -9.49228      0.903407      0.342283      -3.24913       3.10947      0.312265     -0.730743       1.07362      0.644095     -0.654240      -1.28485     -0.316380     0.0848813       2.47942       3.29630       3.70102       3.78983       3.81205       3.73480       3.41654       3.12568       2.73135       2.41423       1.97735       1.69786       1.31541      0.994530      0.796456      0.559474      0.390717      0.274286
  24  18 3651.0664    2.3414  3.9303 11.5039 -0.0024  0.0497   0.0256   0.1361    0.0419   0.0000   437.2943       10.8221       6.44296      -1.33075     -0.783178      -6.50015       2.58237      -1.76351      -6.19301      -4.18868      -4.18767     -0.232606     -0.868816      0.885544       1.19003       1.18779    -0.0829945      0.499577       3.23435       4.11424       4.78752       4.82299       4.93418       4.69460       4.29150       4.00108       3.49253       3.00645       2.54380       2.02042       1.67340       1.25230      0.957088      0.706051      0.496124      0.343577
  24  19 3796.9752    1.9234  5.6064 11.0841 -0.0006  0.0640   0.0199   0.1773    0.0405   0.0000   431.8965      -7.21470       2.24556       3.48732       6.54251      -15.2535      -2.65199       3.40301      -5.16012       2.78657      -3.87948       1.55106      0.687761      -2.95397     -0.114241      0.671013     -0.896540    -0.0637158       4.16063       5.35091       6.02813       6.32913       6.29690       6.00637       5.71006       5.11536       4.57487       3.84095       3.26749       2.59614       2.16130       1.64905       1.24809      0.903547      0.651192      0.452974
  24  20 3942.7783    1.6006  7.1093 10.7671 -0.0008  0.0773   0.0163   0.2218    0.0385   0.0000   450.2124       2.73203       14.0929      -4.76593       3.61049      -19.9803       2.27146      -1.29247       4.92704       1.86357       3.26719       6.49626       1.60438    -0.0303527       2.95865      -1.30607      -1.29784     -0.264696       4.98059       6.40334       7.31902       7.38957       7.44741       7.33628       6.77612       6.13762       5.51074       4.60090       3.94450       3.19563       2.57513       2.00792       1.49498       1.12305      0.782700      0.559633
  24  23 4379.5171    0.8344 12.4602 10.4135 -0.0025  0.1747   0.0113   0.4835    0.0283   0.0000   433.6329       30.4690       17.9881      -11.7676       27.1901      -17.0095       14.7047       6.89652       12.1782      -3.60679      -2.62258     -0.562468     -0.332545      -4.18497      -3.46317       1.82521     -0.163376      -1.72953       10.8088       14.6670       16.1007       17.0073       16.9903       16.6965       15.0642       14.0005       12.0773       10.6071       8.83402       7.38059       5.84677       4.53408       3.44834       2.54820       1.71023       1.22928
  25   4 1489.4546    0.1675  0.1099  9.0559  0.0156  0.0118   0.0107   0.0221    0.0259   0.0000   439.9122     -0.468832       21.2678     -0.747806      -1.66751       1.70297      0.682900      -1.13584      0.838113      0.132711     0.0404449    -0.0421502    -0.0568445    -0.0457467      0.337951      0.152061    -0.0665471    -0.0305344      0.766835      0.898396       1.12862       1.13259       1.22658       1.16212      0.929678      0.972868      0.887649      0.626974      0.567451      0.497100      0.388314      0.274016      0.203334      0.171376      0.137521     0.0858864
  25   5 1674.0660    0.2923  0.2255  9.1525 -0.0067  0.0138   0.0119   0.0233    0.0318   0.0000   439.5483      -1.91719       19.8348      -1.60948      -2.57340     -0.226037     -0.562279     -0.116842     -0.656426       1.13724      0.270493      0.676891      0.744005      0.631882      0.126693      0.142727      0.114834      0.199243      0.971842       1.27144       1.37788       1.37942       1.39262       1.28645       1.17573       1.13086      0.975012      0.889049      0.786362      0.617540      0.540117      0.396565      0.296837      0.222728      0.162636      0.111730
  25   6 1847.8707    0.4335  0.3988  9.3593 -0.0070  0.0167   0.0130   0.0348    0.0402   0.0000   440.0670       2.46555       19.7505      -4.27183      -1.48142       2.03170     -0.748338      -2.08798      -1.29410      -1.12402     -0.472336      0.346734      0.410061      0.238149     0.0747842      0.431088     -0.140366    -0.0125226       1.03018       1.42341       1.47927       1.63171       1.49477       1.58187       1.46693       1.36480       1.24458       1.06639      0.824950      0.644019      0.537601      0.431614      0.331804      0.280625      0.197217      0.144272
  25   8 2181.7417    0.9247  0.7419 10.1286 -0.0001  0.0203   0.0200   0.0474    0.0580   0.0000   442.5831       1.71240       13.3829      -2.94830     -0.707916      0.338991       2.34254      -2.60633     -0.380389      0.512201      0.909845       1.39455     -0.166207     -0.502950    0.00671905     -0.259412      0.339869      0.212020       1.18937       1.65380       1.70476       1.84896       1.81046       1.83591       1.71394       1.57577       1.38956       1.12287      0.972829      0.835376      0.646403      0.508407      0.387496      0.293358      0.218490      0.159155
  25   9 2340.5756    1.3791  0.8602 10.6161 -0.0071  0.0222   0.0282   0.0506    0.0712   0.0000   440.9671     -0.296996       11.6319      -3.75157      -1.78973       1.33814      0.650496      -3.72360       2.17844      -3.04577      -1.84254     -0.517268       1.02032    -0.0940843     -0.447887     -0.883030      0.334737     -0.106878       1.39142       1.85418       1.91206       2.09471       1.97722       1.91884       1.88706       1.80688       1.48766       1.31471       1.12146      0.891933      0.694981      0.537653      0.426804      0.344772      0.263868      0.183909
  25  10 2494.4421    1.8046  0.9477 11.1959 -0.0068  0.0235   0.0348   0.0530    0.0768   0.0000   439.6997      -1.26330       13.6622       1.43772       1.30529      0.542592       2.17794      -5.57905     -0.209846      -2.84577       2.10172       1.50206      0.378069     0.0343606     -0.552776      0.704924     0.0519790   -0.00129044       1.40577       1.95640       2.04756       2.11344       2.16206       2.01218       1.91237       1.78482       1.60052       1.39233       1.19476      0.964211      0.777818      0.604628      0.460119      0.343219      0.249364      0.177133
  25  11 2646.3113    2.3878  1.0040 11.6063 -0.0013  0.0235   0.0449   0.0556    0.0899   0.0000   439.4945       2.54239       16.4944      -2.31656      0.699813      -1.75582      -4.22904      0.875902      -2.57291      -1.73082      0.702813      0.557077      0.348828      0.740243     -0.710388     0.0461351     -0.307785      0.183992       1.44753       1.95991       2.04719       2.28176       2.12446       2.11901       2.01241       1.80444       1.63099       1.39911       1.19981      0.974855      0.785864      0.591651      0.469628      0.348370      0.257596      0.185989
  25  12 2797.4232    3.0804  0.8729 12.4010 -0.0022  0.0205   0.0617   0.0512    0.0670   0.0000   437.7811     -0.139805       15.0954       1.02783       1.69921      -4.77752       3.37195      -1.11932      -1.59116      -1.50492      0.181396     -0.609926     -0.187242      0.380927     -0.484174      0.261537      0.410539   -0.00362369       1.26641       1.69964       1.87501       1.94239       2.00738       1.82104       1.80971       1.66573       1.35628       1.27155       1.02684      0.831171      0.675103      0.540016      0.409559      0.297244      0.221284      0.149154
  25  13 2947.5024    3.7886  0.8047 12.6580  0.0011  0.0190   0.0770   0.0478    0.0702   0.0000   435.8169       3.45701       11.2776      -2.46987      -1.75742      -2.53891      -1.44739      -3.87447     -0.705878     -0.607036       1.38710       1.09573      0.206442     -0.130943      0.587298      0.333975      0.136802    -0.0929670       1.12355       1.57297       1.64312       1.76805       1.79878       1.69262       1.59262       1.44841       1.29724       1.19193      0.921741      0.792829      0.655554      0.520438      0.384997      0.274241      0.195814      0.142759
  25  14 3096.2880    4.0714  0.9616 13.0748 -0.0026  0.0228   0.0801   0.0548    0.0862   0.0000   439.0414       6.45718       12.9330      -2.50538      -1.26825      -4.10762      -2.02089     -0.889290      -3.06290     -0.848055     -0.685427      0.393244      0.455379      0.128427      0.263559      0.173865     -0.103860     -0.185789       1.51765       2.00086       2.04842       2.11574       2.34513       2.22269       2.08070       1.82666       1.61996       1.39083       1.14281      0.957593      0.775918      0.606422      0.460119      0.329326      0.255713      0.179534
  25  15 3243.9491    3.8789  1.3775 12.6951 -0.0049  0.0272   0.0669   0.0712    0.0969   0.0000   437.9434       6.76471       13.2085      -6.31581       2.75316      -4.36709      -1.53871      -5.70688      -1.81334      -1.58812      -1.71006      0.190368      0.768028       1.09576     -0.573295      0.938519      0.382983      0.132662       1.66177       2.16979       2.43268       2.50740       2.52846       2.46255       2.37004       2.08846       1.89226       1.63360       1.36669       1.09043      0.909239      0.699144      0.544563      0.406683      0.303492      0.215992
  25  16 3391.2384    3.3634  1.7265 12.5679 -0.0008  0.0316   0.0514   0.0820    0.0622   0.0000   439.6102       4.45397       12.3976      -2.45246     -0.672992      -5.04452       1.61630      -6.78411       1.39561       2.06632      0.629194      0.752193      0.151144      0.293835     -0.746783     0.0274417      0.424404    0.00200842       1.91296       2.54627       2.71394       2.99682       2.94458       2.81584       2.73537       2.45415       2.15140       1.86381       1.58611       1.25166       1.07692      0.802589      0.650704      0.463351      0.335879      0.247946
  25  17 3538.3352    2.7050  3.0189 11.8467 -0.0005  0.0423   0.0315   0.1126    0.0451   0.0000   442.6528       5.16512       1.28213      0.629277       9.96731      -4.87413      -7.14305      -7.36726       5.31699      -1.27808       1.99432      -3.81284      -2.28361     -0.441996      0.695199      0.511880     -0.219410    -0.0231305       2.52824       3.44353       3.82329       3.78487       4.01233       3.85853       3.63268       3.34503       2.88026       2.54591       2.14706       1.69294       1.44380       1.08972      0.861238      0.638901      0.449903      0.328748
  25  18 3685.1262    2.2430  4.4214 11.3293  0.0007  0.0519   0.0231   0.1440    0.0411   0.0000   435.7929       2.05634       3.91792      -11.4378      -6.28194     -0.760365      -8.13315      -6.68036       1.79317      0.153713    -0.0750012     -0.126454       1.28899      0.453645      0.999262     -0.497138     -0.194220     0.0941247       3.20282       4.26751       4.68584       4.79507       4.99538       4.74266       4.44982       4.13102       3.62839       3.17633       2.64707       2.16224       1.79327       1.37461       1.07829      0.789887      0.573163      0.408659
  25  19 3831.4662    1.8004  5.9603 10.9849 -0.0009  0.0658   0.0179   0.1848    0.0377   0.0000   437.8117       4.21909       12.5332      -9.90293       8.37364      0.827549      -13.1331      0.562498       3.23530      -4.69390      -8.48159     -0.727402       4.61536       2.28834      0.992982     -0.808741      0.327382      0.156274       3.92863       5.25773       5.87066       6.06866       6.20130       6.04750       5.51821       5.18443       4.49130       3.95031       3.33498       2.76668       2.22382       1.72612       1.33553       1.01375      0.705654      0.500936
  25  20 3977.5454    1.5182  8.1796 10.6443  0.0013  0.0840   0.0150   0.2462    0.0368   0.0000   446.1826       9.39466       16.7673      -39.4934       2.10430    -0.0378570      0.878019      -11.5716      -13.8691     0.0871060       1.49913       3.31664      -3.03190      0.855405       3.73881      0.644510     -0.976670     -0.580449       5.10120       6.77593       7.50847       7.74453       7.97002       7.52965       7.21086       6.59081       5.88501       5.05543       4.31464       3.52867       2.90107       2.22574       1.73997       1.31056      0.924544      0.667391
  25  22 4270.1365    0.9825 10.7192 10.4838 -0.0034  0.1327   0.0125   0.3825    0.0301   0.0000   438.1648       14.0169       25.6212       6.35443      -10.2333      -28.2214      -4.68015      -11.5691       9.81622      -6.94033       12.6708       7.28281       5.57150      -5.48363      0.859646      -2.19359      -3.24629      0.228691       8.04433       10.6303       11.9352       12.5759       12.4620       12.2753       11.4226       10.5041       9.31199       8.00994       6.76258       5.63529       4.55157       3.58138       2.78576       2.06011       1.44307       1.02684
  25  24 4561.9752    0.6320 15.1977 10.2091 -0.0058  0.2443   0.0086   0.6375    0.0237   0.0000   424.2437       16.5112       67.7426      -11.2718      -17.2490      -21.2662       10.7374      -12.9505       20.2488       20.7288       3.34129       6.54868       10.4647       7.30499      -2.93353      -5.78107      0.665135     -0.674987       14.4468       18.9102       21.5053       22.3525       22.3263       22.2509       20.4090       18.9244       16.7698       14.5457       12.6806       10.2710       8.53850       6.48580       5.16508       3.85013       2.67120       1.92617
  26   5 1694.0470    0.3103  0.2492  9.1800 -0.0160  0.0137   0.0123   0.0260    0.0326   0.0000   440.5948      -1.61049       19.0213     -0.704475     -0.715977     -0.435199       2.61979      -1.92103     -0.493051       1.70646      0.489814      0.228369    -0.0321601      0.764388     0.0147152      0.221659    -0.0438226     0.0534066      0.868950       1.20427       1.38490       1.36957       1.47731       1.38467       1.23689       1.20175      0.956396      0.920525      0.746414      0.619461      0.476135      0.419010      0.282701      0.227264      0.158636      0.104897
  26   6 1869.0314    0.4808  0.3940  9.4416 -0.0094  0.0155   0.0146   0.0343    0.0401   0.0000   438.8919      -1.47032       18.7084     -0.931985     -0.489104      0.510317     -0.596818       2.48364     -0.979782      0.538896      -1.23486     -0.789073      0.627452     -0.337173     -0.101295      0.232341      0.304545     -0.245368      0.852218       1.16901       1.27866       1.32907       1.34802       1.27725       1.27522       1.11011      0.998518      0.879480      0.755218      0.619534      0.492903      0.388916      0.312267      0.227750      0.167375      0.121263
  26   7 2039.7446    0.7089  0.6043  9.6645 -0.0013  0.0180   0.0167   0.0421    0.0526   0.0000   440.8960   -0.00310125       18.3164      -2.09169      -2.81457    -0.0477364     -0.327319     -0.852497      -1.58362       1.05764      0.861607      -1.27742     -0.635661      0.170479     -0.244366     -0.422004      0.293715    0.00400558       1.11833       1.43578       1.55660       1.70737       1.73027       1.67408       1.57017       1.49967       1.24721       1.11600      0.898647      0.711997      0.575343      0.465526      0.369350      0.286805      0.219953      0.155228
  26   8 2206.0467    1.0405  0.7909 10.0968 -0.0028  0.0211   0.0210   0.0456    0.0652   0.0000   440.4314      -3.15305       18.1602      -2.63631      -4.25961     -0.751547      0.854950      -1.47814      -2.71427      -2.27971       1.17104      -1.15624     -0.228268     -0.577345     -0.164957     -0.203810     -0.180424     -0.249856       1.17869       1.63101       1.79491       1.84916       1.94804       1.87135       1.77799       1.53552       1.47558       1.14297       1.02173      0.847346      0.676236      0.549692      0.402117      0.321456      0.226654      0.160768
  26   9 2366.0376    1.4014  0.9341 10.7924 -0.0033  0.0211   0.0273   0.0556    0.0663   0.0000   438.0032       1.98444       14.6330       1.43573      -2.08469      -2.30530       2.15567      -1.40613      0.303967      -1.02177      0.971387      0.467080       1.52079     -0.673555      0.447524     -0.182075    -0.0583768     -0.226049       1.25252       1.67308       1.80895       1.86131       1.89817       1.82203       1.71371       1.61725       1.41510       1.26357       1.08494      0.893790      0.741637      0.591884      0.451056      0.338981      0.242941      0.175273
  26  10 2521.2288    1.9765  0.9672 11.2260  0.0004  0.0212   0.0368   0.0540    0.0761   0.0000   439.1856      -3.79052       14.6639      -1.23383      -1.71047      -2.07964       1.10078      0.206516     -0.931239    -0.0699677       1.18057     0.0698603      -1.34701      0.315403      0.204594     -0.132571     -0.417881     -0.128478       1.29050       1.73061       1.85584       1.87409       2.06707       1.95600       1.84939       1.65538       1.44122       1.23590       1.10620      0.927528      0.740433      0.570472      0.451312      0.341371      0.245556      0.179482
  26  11 2674.4101    2.5372  0.8481 11.9508  0.0033  0.0206   0.0499   0.0483    0.0781   0.0000   439.3397       1.95220       15.1134      -1.68800     -0.776100     -0.726855      -1.25666      -2.09700     -0.262341      0.322731       3.21100      -1.27747      -1.28150      0.336817     -0.413563      0.246542     0.0115983      0.425859       1.27120       1.73660       1.77120       1.94422       2.03086       1.94015       1.79908       1.65414       1.44607       1.28051       1.08112      0.867003      0.691669      0.557821      0.425451      0.327996      0.240971      0.181357
  26  12 2826.6738    3.1439  0.8806 12.4365 -0.0054  0.0204   0.0608   0.0497    0.0714   0.0000   438.0346       3.44958       16.8679      -2.40464      0.447622      -7.87848       1.43049      -2.87325     -0.360495     -0.758236      -2.28635      0.862772     -0.145983       1.54032     -0.338509      0.516337     -0.105880      0.319823       1.25365       1.63020       1.78917       1.84301       1.77480       1.79262       1.77695       1.63843       1.45244       1.21565       1.04533      0.863931      0.699471      0.592201      0.453178      0.331759      0.256875      0.183759
  26  13 2977.5864    3.9265  0.8912 12.6322 -0.0035  0.0210   0.0759   0.0487    0.0790   0.0000   440.5417       5.74316       12.9524      0.949847      -5.79358      -3.57353      0.992038      -3.25919      0.199128       1.38407       2.11851       2.27202      0.836713       1.09644     -0.811898     -0.206204    -0.0344020    -0.0559682       1.37213       1.78722       1.92372       2.25323       2.10963       2.11318       1.96394       1.78717       1.50510       1.31811       1.05241      0.852632      0.705081      0.546011      0.414830      0.319857      0.247823      0.170006
  26  15 3275.5179    3.8698  1.2897 13.0968 -0.0038  0.0270   0.0708   0.0724    0.0817   0.0000   436.1061       1.72521       11.3291      -3.69632       2.91441      -6.20624       1.01184      -6.43103      -3.34846      0.520933      0.647030     -0.524167     -0.243034      0.388354      0.156055     -0.494538     -0.204117      0.233068       1.55935       2.18052       2.31093       2.37814       2.47313       2.41821       2.26232       2.13006       1.83360       1.59538       1.34803       1.12444      0.908478      0.734403      0.536803      0.430999      0.323068      0.228851
  26  16 3423.4269    3.1553  1.9849 12.4155  0.0004  0.0335   0.0453   0.0877    0.0605   0.0000   438.6868       11.5083       13.1852      -8.56262       4.18797      -5.96126      -2.40973      -1.14199      0.456338      -5.88286       1.24777      0.125554      0.926575     -0.442273     -0.823104      0.499323      0.305638      0.224124       2.01871       2.76694       2.95920       3.13160       3.11693       3.09456       2.81888       2.69930       2.38537       2.01504       1.76201       1.43920       1.21588      0.918084      0.723897      0.548744      0.397884      0.288975
  26  17 3571.0624    2.5528  3.0732 11.8920 -0.0001  0.0419   0.0301   0.1165    0.0439   0.0000   439.2959       12.4948       3.13592      -4.99537       6.38691      -4.43096      0.932160      -3.15123      -1.88419     -0.489334       2.07850      -1.20021      -2.03182       1.12042      0.144023     -0.794554      0.163297      0.650208       2.54496       3.37441       3.73450       3.87068       3.88264       3.82932       3.49725       3.30616       2.88555       2.60653       2.21378       1.80753       1.49771       1.17364      0.900872      0.691829      0.513500      0.354424
  26  18 3718.5939    2.1879  4.6616 11.2187 -0.0007  0.0520   0.0213   0.1458    0.0407   0.0000   435.4587       2.11044       12.5380       5.04067       5.83173      -8.30315       4.72909      -3.85111      -2.06523      -1.95155    -0.0733103      -2.78277       2.66759      0.436919     -0.483700      0.928436    -0.0605371      0.141426       3.19293       4.12206       4.72039       4.83708       4.95570       4.84799       4.41387       4.12548       3.74765       3.16241       2.73521       2.21034       1.83156       1.45141       1.12926      0.860934      0.615944      0.448616
  26  19 3865.5145    1.7179  6.4181 10.8711 -0.0008  0.0672   0.0166   0.1912    0.0375   0.0000   433.8185       10.1040       10.5645      -7.29003       5.27043      -7.92485      0.783489      0.828494       1.67119       1.16429      -1.65884      0.706609     -0.816373      -2.39190      0.613979       2.26897      -1.08690      -1.06352       3.99770       5.29542       5.84287       6.17014       6.22716       6.00979       5.61952       5.26271       4.72902       4.06130       3.50829       2.88681       2.39741       1.87369       1.45605       1.10787      0.803602      0.582289
  26  20 4012.4584    1.4205  8.3155 10.6583 -0.0007  0.0872   0.0143   0.2513    0.0348   0.0000   443.9869       7.53459      -3.24027      -3.13565       1.34888      -15.9498      -4.34701      0.906406      -9.91013       2.40127      -4.01906      -2.43980       2.27245       6.24463      -3.39365     -0.109411     -0.289595       1.24289       5.07509       6.69119       7.52038       7.74902       7.92303       7.68613       7.07830       6.74084       6.01359       5.28075       4.49433       3.73636       3.08561       2.43173       1.91265       1.43082       1.03525      0.760804
  26  21 4159.0365    1.1856 11.0860 10.4471 -0.0026  0.1187   0.0122   0.3420    0.0331   0.0000   430.1958       25.3349       32.6895      -12.9474      -27.7263      -5.19125      -12.0223     -0.390085      -1.87078     -0.326979       4.72586      -8.92215      -1.19871      -1.00519      -2.21716    0.00851713     -0.736645     -0.914715       6.87846       9.11784       10.2021       10.6746       10.6886       10.4903       9.88712       9.12799       8.32898       7.18151       6.06201       5.07317       4.11336       3.36203       2.53748       1.98757       1.41934       1.04414
  26  22 4305.4386    0.9511 12.6218 10.4552 -0.0018  0.1569   0.0113   0.4410    0.0282   0.0000   430.5146      -14.4540       26.3153      -10.0482       6.92918      -27.0178      -28.6087      -14.7030       16.8166      -7.96020      -8.48965      -1.29516      -7.21079      -3.34712      0.991849       2.09461      -1.26545      0.443317       8.92917       11.8691       13.5262       13.9457       14.3880       14.1117       12.8490       12.0311       10.7647       9.32912       8.16935       6.61957       5.49930       4.34730       3.40251       2.55616       1.82596       1.31737
  26  24 4597.8799    0.6261 16.9519 10.1483  0.0006  0.2591   0.0078   0.6699    0.0221   0.0000   422.8604      -4.29800      -10.4595      -15.0621       8.03288      -12.0689      -17.6213      -1.72107       29.1866      -3.35490      -17.1233       4.99186      -9.33268       6.97582      -12.0453      -3.83955      0.852137      0.177386       14.9134       19.7248       22.1710       22.9364       23.7180       22.8449       21.6033       20.1192       17.6544       15.7755       13.1946       11.1844       9.15951       7.37328       5.61998       4.37135       3.08643       2.27704
  27   6 1889.7415    0.5175  0.4261  9.4509 -0.0034  0.0160   0.0141   0.0341    0.0417   0.0000   440.9997      0.410035       20.6805      -1.13472      -1.65932    -0.0162715       1.51327     -0.239026      0.177235      0.141597      0.455545     -0.296418      0.346597      0.485504     -0.123340     0.0656303     -0.320253      0.180227       1.05331       1.46345       1.57254       1.58293       1.61516       1.36938       1.35294       1.28005       1.19017       1.07581      0.905477      0.773448      0.621700      0.490400      0.376246      0.289485      0.204090      0.141272
  27   7 2062.0656    0.7427  0.6665  9.7793 -0.0026  0.0192   0.0166   0.0462    0.0537   0.0000   438.5084       1.54075       22.7349      -1.19469      -5.21505      0.611449      -1.09770      0.839599      0.931876      0.947215      -1.15162     -0.673652      0.533720      0.162454     -0.392398    -0.0794671     -0.292058    0.00165930       1.04458       1.38708       1.54262       1.64516       1.60557       1.66935       1.47790       1.41780       1.24533       1.12739      0.935844      0.768826      0.627623      0.519617      0.390331      0.308158      0.228138      0.164502
  27   8 2229.7487    1.0595  0.7658 10.2588 -0.0011  0.0215   0.0227   0.0467    0.0591   0.0000   443.3127      -1.49748       15.9242     -0.900493     -0.572235      -2.83157      -1.12800      -3.20146      -1.21083       3.99106       2.44514      0.330222      0.250163      0.582410      0.684615     0.0922867      0.673307     -0.282740       1.59276       2.11807       2.29287       2.20373       1.98193       1.69500       1.49180       1.46251       1.61099       1.73643       1.57853       1.38154       1.16703      0.916391      0.680914      0.478028      0.353517      0.226689
  27   9 2391.0237    1.5409  0.8742 10.8550 -0.0032  0.0215   0.0304   0.0507    0.0687   0.0000   440.4199     -0.230847       16.0618      -2.61460      -2.87360      0.813980       3.03803      -3.18471      0.877996      -1.15338     -0.830583     -0.204701       1.20342      0.648252      -1.09475      -1.62373      0.293568    -0.0534941       1.18736       1.73473       1.82949       2.03944       2.08716       1.95893       1.83114       1.73985       1.46636       1.27729       1.05138      0.864724      0.713528      0.565762      0.451781      0.344166      0.235956      0.182942
  27  10 2547.5698    1.9661  1.0979 11.3634 -0.0013  0.0226   0.0352   0.0604    0.0757   0.0000   440.3162       5.45707       14.8377      -1.81304      -1.20191       2.28072       1.38823     -0.431552      -1.68525     -0.118767      0.359291      -1.64121    -0.0442699       1.45515      0.460664      0.323608    -0.0978870     0.0545135       1.36882       1.78592       1.93254       1.95303       2.02165       2.01685       1.98134       1.81702       1.56267       1.37284       1.13793      0.961001      0.826913      0.655881      0.533444      0.385613      0.283585      0.212636
  27  11 2702.1244    2.6676  0.9507 12.0072 -0.0008  0.0207   0.0498   0.0539    0.0739   0.0000   438.2591       2.89343       14.3277      0.311942       1.65352      -2.21274     0.0908163      -1.54389       1.07368     -0.592185       2.97237    -0.0262360      0.242500      0.640361     -0.154876     -0.114475    -0.0774889      0.304144       1.18787       1.57811       1.74632       1.77574       1.91692       1.78464       1.71917       1.55705       1.45753       1.23576       1.03830      0.851643      0.691439      0.577522      0.443225      0.339409      0.258011      0.198767
  27  12 2855.4224    3.5359  0.8567 12.1768  0.0008  0.0196   0.0659   0.0456    0.0947   0.0000   442.4371       3.67472       14.0758     0.0284343      -1.08060      -2.94949      -1.97080     -0.318355      -1.28924      -1.51664      0.722275     -0.837305      -1.10331     -0.849405     0.0921413       1.45173      0.515420     -0.219172       1.17022       1.56309       1.57101       1.74858       1.74544       1.72764       1.63204       1.49327       1.36899       1.18258       1.06208      0.843919      0.695942      0.533489      0.434275      0.348257      0.260674      0.193116
  27  13 3007.1120    3.9762  0.9236 12.7180 -0.0008  0.0196   0.0732   0.0498    0.0754   0.0000   440.2480       3.82971       14.6119      -5.69260      -2.66600      -2.69161       1.20733      -4.24610      -1.07710      0.343004      0.571797     -0.295765      0.488329      0.990246     -0.142458      0.516410      0.450624     -0.129093       1.14623       1.50297       1.60839       1.76592       1.79467       1.73643       1.62625       1.52491       1.36598       1.20624       1.00328      0.842998      0.666964      0.543391      0.447158      0.327529      0.255083      0.190727
  27  14 3157.3180    4.0575  1.1783 12.9403 -0.0017  0.0241   0.0705   0.0651    0.0800   0.0000   438.4125       3.78577       11.6945      -2.22833      -6.33304      -3.48257      0.507102      -2.81769       1.13023      0.205077      0.485798      0.108225      -1.21087      0.770854     -0.960441     -0.659280      0.363954      0.212949       1.42539       1.83562       2.01812       2.09131       2.22599       2.01862       2.07033       1.78692       1.62868       1.48772       1.21716       1.04756      0.851574      0.665635      0.555701      0.413975      0.299068      0.224641
  27  15 3306.6368    3.7226  1.5924 12.6657 -0.0024  0.0294   0.0586   0.0735    0.0773   0.0000   441.1455       3.63545       13.1846      -4.62184      0.772151      -2.13160      0.425028      -5.14915      -4.22530      -1.44563     -0.211522     -0.364272      -3.08698      0.391237       1.06575      0.220999     0.0963561      0.404107       1.67630       2.18570       2.58437       2.59225       2.58572       2.58055       2.36729       2.21216       2.02930       1.77247       1.53666       1.29603       1.05478      0.876513      0.657354      0.509337      0.359955      0.271194
  27  16 3455.3890    3.0306  2.3375 12.2121 -0.0022  0.0361   0.0413   0.0982    0.0609   0.0000   441.8639       3.27282       10.7829      -3.68717       6.09204      -4.68053       5.31182      -5.66899      -5.61645     -0.270578       2.05192      -1.80013      -1.27409      0.912171      0.743266      0.133707      0.266356      0.571509       1.98688       2.69734       2.95898       3.15396       3.11207       3.09214       2.85778       2.69321       2.46711       2.12526       1.84885       1.55175       1.25619       1.00616      0.781389      0.612402      0.456710      0.333839
  27  17 3603.6678    2.4701  3.6161 11.6149 -0.0022  0.0454   0.0270   0.1226    0.0450   0.0000   439.4857     -0.890862       9.13339      -1.00191      0.383759     -0.402049       2.72469      -6.43933       2.28032      -3.68493       1.54071      -1.80792      -2.91520      -1.49464       1.53408       1.48979     -0.357734     -0.719127       2.61160       3.49998       3.89023       4.05906       4.06313       3.99495       3.68873       3.50953       3.15459       2.78155       2.40031       1.99332       1.65663       1.32787       1.01527      0.804720      0.577440      0.423584
  27  18 3751.7637    2.0451  5.1162 11.2037 -0.0003  0.0564   0.0197   0.1596    0.0365   0.0000   443.2264       2.67102       6.46951      -8.21897       8.01776      -14.5395      0.932182     -0.540643       4.63504      0.735448     -0.945316      -3.00047       4.26317       3.30285     -0.683405     -0.703659     -0.443985      0.696416       3.22342       4.14547       4.83559       4.91284       4.97434       4.86362       4.64251       4.26930       3.90636       3.40270       2.91785       2.45503       2.02960       1.64300       1.23837      0.993022      0.715398      0.530679
  27  19 3899.3269    1.6822  6.9074 10.9293 -0.0012  0.0715   0.0162   0.2028    0.0333   0.0000   437.7253       10.2879       5.02281      -2.52501      -4.97473      -17.0147       10.0470      -14.5356      -3.03455      -5.43069      -3.54236      -2.92052      -1.67716     -0.165540      0.794989     -0.747309      -1.23287      0.961567       4.10008       5.39120       6.05299       6.34958       6.40221       6.36660       6.02233       5.55189       4.93908       4.31776       3.66390       3.11288       2.52255       2.03146       1.60630       1.23571      0.900610      0.671462
  27  20 4046.4933    1.3703  8.7426 10.6744 -0.0003  0.0918   0.0140   0.2659    0.0323   0.0000   443.6601      -4.02468       16.6411       6.10514       16.2215      -7.67922      -5.30233       15.9240       17.9562      -3.86515       1.44759       11.1714       2.45782       1.23611      -2.22908     -0.828785       1.05535      0.748873       5.12742       6.82326       7.64247       7.91194       8.23588       7.84093       7.51270       6.94333       6.18856       5.51257       4.74302       4.05768       3.26740       2.66187       2.06141       1.61522       1.14959      0.841124
  27  21 4193.8279    1.1394 11.2532 10.4167 -0.0015  0.1197   0.0116   0.3398    0.0314   0.0000   422.4278      -4.73248       34.6854      -3.54194      -8.29562       9.40500       9.04352       3.48474      -7.21957      -3.72711     -0.116756      -6.36969     -0.964587    -0.0391560       2.45540      0.727212      0.820220      -1.23345       6.61726       8.75327       9.93481       10.4233       10.6213       10.4051       9.78165       9.01958       8.13205       7.21529       6.16177       5.18140       4.24164       3.44304       2.70755       2.05027       1.50684       1.10125
  27  22 4341.0327    0.9212 13.6423 10.4016  0.0011  0.1642   0.0099   0.4592    0.0257   0.0000   444.6998       11.0813       56.4897      -24.0164      -29.4716       1.94984       14.2018       1.71094      -12.1044       9.22550      -8.64936       4.75161       5.30186       5.64612       5.08762       1.21425    -0.0603879      0.448798       9.04782       11.9160       13.8258       14.0547       14.4083       14.2195       13.4450       12.4172       11.2209       9.91250       8.30495       7.08781       5.83809       4.68297       3.68184       2.87517       2.06843       1.52883
  27  24 4633.5637    0.6019 17.3108 10.0717  0.0005  0.2717   0.0074   0.6672    0.0212   0.0000   459.1324       39.5351       3.60729      -13.2355       1.99500      -3.85450      -4.70419      -23.0003      -36.5047      0.166962      -1.00297      -15.8545       1.88818       3.59724       10.5550       1.93694     -0.259096    -0.0979543       14.6670       19.6872       22.1442       22.9923       23.5933       23.0163       22.0052       20.3577       18.4452       16.1870       14.0337       11.5856       9.71283       7.77500       6.12351       4.86113       3.38957       2.55208
  28   5 1732.7442    0.3490  0.2950  9.2165 -0.0160  0.0159   0.0131   0.0297    0.0342   0.0000   440.8745      -1.32595       16.9618     -0.267833      -1.81301       1.21477       2.57999     -0.332060     -0.691404      -1.69041      0.129579     -0.943759     -0.711033     -0.220734     -0.176318     -0.691562      0.182522      0.293982       1.56938       1.86177       2.20522       1.45763       1.36702       1.43134       1.84132       1.95598       2.11782       1.57872       1.20953      0.799061      0.691777      0.746135      0.578611      0.554699      0.348924      0.311051
  28   6 1910.1561    0.5414  0.4620  9.4804 -0.0018  0.0155   0.0140   0.0346    0.0432   0.0000   438.7309     -0.549759       17.0123       1.89930      -5.02077      -1.43448     0.0282643     -0.894136      0.109289    -0.0390645     -0.463322      0.241727     -0.131071     -0.269923     -0.666271     0.0490714      0.126371      0.185275      0.902613       1.09286       1.27353       1.32600       1.37493       1.25070       1.29386       1.22931      0.968369      0.924131      0.784287      0.693399      0.548811      0.441027      0.374945      0.260647      0.203155      0.148789
  28   7 2083.8795    0.7781  0.6643  9.7411 -0.0013  0.0175   0.0164   0.0417    0.0531   0.0000   438.9055     -0.892770       18.6420     -0.621836      -1.71048    -0.0422676      0.493164      -1.83032     -0.581411      0.290014      0.264389     -0.807377     -0.945950     -0.339193      0.595756      0.460296     0.0450963    0.00527511      0.934432       1.31024       1.39569       1.49131       1.52265       1.48908       1.45483       1.26982       1.22075       1.00063      0.911480      0.755866      0.602126      0.498369      0.376333      0.308139      0.229556      0.173173
  28   8 2252.8428    1.1693  0.8446 10.2187 -0.0002  0.0192   0.0219   0.0473    0.0681   0.0000   440.1754      0.178165       17.0988      -2.42308      -2.61824     -0.524784       1.23113      -1.49532      -1.57102     -0.949976      0.326591      0.346812     -0.729661     -0.133858      0.540673     0.0299762     0.0990613     0.0106660       1.12579       1.40015       1.59511       1.66208       1.66505       1.58276       1.50620       1.42631       1.28661       1.18072       1.01661      0.841018      0.729887      0.572298      0.451478      0.348492      0.261883      0.192252
  28   9 2415.3137    1.5642  1.1181 10.6900  0.0022  0.0239   0.0266   0.0585    0.0842   0.0000   440.3794     -0.114561       14.4335       1.48993      -2.16010       1.95741    -0.0551516      0.709510      0.303683     -0.695448      0.441630     -0.211069      -1.11989      -1.83416     -0.105143      0.838896      0.328401      0.214668       1.31532       1.78340       2.04096       2.09471       2.25597       2.12078       2.05922       1.90724       1.60229       1.43721       1.21288       1.01181      0.827118      0.681017      0.537065      0.407558      0.300630      0.222330
  28  10 2573.3880    2.0727  1.1245 11.4261 -0.0007  0.0249   0.0357   0.0580    0.0763   0.0000   439.6496       1.16141       15.4427      -2.79196    -0.0952521      -1.64761      0.605349      -5.11851      -1.63717      0.604749      0.260257      -1.98690      -1.11265       1.38368       1.06512     -0.483787   -0.00585197      0.197637       1.45504       2.13541       2.32796       2.53563       2.63958       2.46050       2.39539       2.10380       1.87688       1.57782       1.33166       1.13440      0.882956      0.696391      0.539545      0.409741      0.321934      0.245336
  28  11 2729.4196    2.7715  0.9622 12.0255  0.0018  0.0207   0.0492   0.0508    0.0699   0.0000   438.4280       1.55534       18.3796      -3.43156      -1.76454       2.41070    -0.0510365      -1.52799     0.0263534    -0.0372141      0.757796       1.29684    -0.0469557     0.0439223       1.00996    -0.0950221     -0.118778     0.0376859       1.12969       1.62317       1.68256       1.82199       1.81168       1.74752       1.66196       1.50633       1.39810       1.25064       1.11508      0.965229      0.808019      0.683063      0.505373      0.396654      0.280041      0.207464
  28  12 2883.8062    3.3803  0.8484 12.5977 -0.0058  0.0196   0.0633   0.0473    0.0747   0.0000   442.1980      0.639570       14.6295      -4.43872       1.99859      -3.05762       3.58324      -4.14497       1.11680      -2.76708      0.777201      -1.79624     -0.241015     -0.519882     -0.658641     -0.250775     -0.285114    -0.0654087       1.13281       1.48027       1.62479       1.76592       1.83394       1.71734       1.69002       1.51439       1.38727       1.16385       1.03197      0.853342      0.711099      0.541291      0.440673      0.339375      0.265027      0.189637
  28  13 3036.3528    4.0326  0.9688 12.7871 -0.0020  0.0206   0.0710   0.0515    0.0783   0.0000   437.2503      -1.36912       15.5206      -6.56845       2.02384     -0.378864      -1.75898      -3.69791      -3.19714      -1.93253      0.243984      0.498155      -1.17501      0.632570    -0.0430121     0.0350125      0.343209      0.337553       1.14085       1.49029       1.69153       1.72654       1.79374       1.70756       1.63926       1.48907       1.43346       1.21022       1.06254      0.905152      0.762069      0.595600      0.475809      0.368387      0.286741      0.200354
  28  14 3187.2601    4.0234  1.0939 13.0858 -0.0017  0.0223   0.0703   0.0586    0.0703   0.0000   439.7305       1.59892       11.8014      -2.61152      -1.46712      -6.01172     -0.291823     0.0146436       1.59862      -2.17659       1.79518      0.459544      -1.18365     -0.369419     -0.309583      0.198468     -0.437394     -0.261355       1.34723       1.71910       1.86404       1.92936       1.91873       1.87117       1.82637       1.71899       1.53912       1.40373       1.20451       1.03079      0.831478      0.682093      0.550985      0.424279      0.320012      0.234186
  28  15 3337.3897    3.5321  1.6565 12.7070 -0.0035  0.0292   0.0523   0.0743    0.0618   0.0000   440.1109       7.74999       11.9221      -4.19760     -0.139542      -3.80098       2.02607      -3.95038      0.660730       2.43590     0.0697340      -1.56121      -2.69385       1.08486       1.36352       1.69917     0.0804738    -0.0624029       1.57627       2.21101       2.37060       2.53338       2.56095       2.43715       2.42494       2.21712       2.00306       1.74799       1.54283       1.24580       1.05245      0.866236      0.664876      0.529818      0.386372      0.290895
  28  16 3486.8821    2.9002  2.7315 12.0958 -0.0031  0.0385   0.0368   0.1057    0.0560   0.0000   441.1897       6.44058       7.51270      -8.48605       5.22457     -0.268415       3.29367      -8.76243     -0.964925      -3.59185      -1.29455     0.0468019       1.91079      0.397941     0.0263260      0.239101     -0.186518     -0.470420       2.15983       2.76887       3.04846       3.19828       3.35661       3.26022       3.15440       2.95007       2.53521       2.29523       1.99814       1.64324       1.42400       1.10772      0.913078      0.689915      0.516940      0.385078
  28  17 3635.8466    2.4054  3.8307 11.6444 -0.0001  0.0471   0.0259   0.1277    0.0426   0.0000   439.2053       7.81296       12.6279      0.930668      -2.71610      -1.02712      -4.78683      -12.7163      -1.78370      -4.62877      0.998630     -0.386489      -1.03451      0.254791    -0.0224815      0.449283     -0.331759      -1.07650       2.75629       3.63937       4.13349       4.22613       4.21399       3.97901       3.75184       3.55915       3.23850       2.99699       2.63701       2.31096       1.91512       1.51515       1.19121      0.895035      0.678682      0.500158
  28  18 3784.5297    1.9328  5.1529 11.2220 -0.0006  0.0576   0.0190   0.1573    0.0362   0.0000   444.3584       4.53195       14.7880      -5.65066      -7.30810      -11.3847      -1.81960      -2.10823      -4.68383      -5.09047      -2.89197      -3.26939       3.73601      0.303136      -1.14021      0.140805      0.577507   -0.00158251       3.10673       4.22351       4.63683       4.91227       4.98855       4.83503       4.66222       4.30082       3.89533       3.42444       3.00279       2.50051       2.12963       1.68471       1.33823       1.03122      0.780687      0.566093
  28  19 3932.8999    1.5905  7.0500 10.9022 -0.0021  0.0721   0.0150   0.2078    0.0325   0.0000   425.9725       16.2772       16.5730      -13.0721      -13.1877       11.0630      -7.25565      -9.38472    -0.0578021      -7.42740       4.34888     0.0890252       1.32722      -1.63373      0.437009      0.973544     0.0498988     -0.588115       3.94136       5.19403       5.95476       6.02586       6.32952       6.07814       5.75848       5.45516       4.92935       4.30164       3.80862       3.20457       2.60628       2.10314       1.69318       1.31809      0.982502      0.731445
  28  20 4080.5839    1.2744  9.3192 10.6909 -0.0013  0.0972   0.0134   0.2869    0.0316   0.0000   442.3984       6.38023       21.8227      -3.17161      -13.5771     -0.447117      -8.05972       6.77077       9.99265      -8.75766     -0.717533      -3.02419      0.394945       2.70481      0.847102     -0.570698      -2.71962       1.02266       5.29020       7.01748       7.99546       8.31941       8.47684       8.26810       7.88954       7.39195       6.54122       5.88236       5.08744       4.30152       3.63698       2.87596       2.32415       1.79344       1.29939      0.971963
  28  22 4375.8839    0.8460 12.9100 10.4430 -0.0037  0.1662   0.0097   0.4541    0.0251   0.0000   441.8323       25.3369      -2.77136      -9.41338      -19.1515      -1.57150      -5.46526      -13.7812       48.8245      -23.0748      -5.44766      -5.17807       6.10550      -3.66342      -4.32407       3.30783       2.53218     -0.442036       8.76556       11.6439       13.2158       13.8238       14.0959       14.0036       13.0760       12.3903       11.0980       9.83980       8.60554       7.33129       6.01333       4.92385       3.89384       3.05947       2.20920       1.67497
  29   6 1930.2298    0.5705  0.4496  9.5225 -0.0033  0.0146   0.0148   0.0341    0.0419   0.0000   439.2756     -0.962725       20.4970      -1.18681      -2.85977      0.317851       2.29116      -1.24412     -0.519883      0.123391       1.27889      0.497165      -1.08337      0.596138     -0.209956      0.399987      0.285387      0.284746      0.750472       1.11766       1.17529       1.28332       1.34050       1.21315       1.27482       1.05951      0.983806      0.840134      0.756590      0.643665      0.512526      0.438950      0.315013      0.276806      0.189308      0.143285
  29   7 2105.3371    0.8209  0.7025  9.8805 -0.0024  0.0184   0.0167   0.0427    0.0537   0.0000   439.2114       1.04976       17.7165      0.117159      -3.56289       1.52433       2.17823     0.0911849       1.42361      0.757517      0.166308     -0.956852    -0.0800226     -0.289486     -0.231275     -0.213115  -0.000391569     0.0265217      0.956884       1.33490       1.29891       1.50695       1.45985       1.55441       1.45577       1.31134       1.17989       1.03427      0.909245      0.787108      0.644349      0.521601      0.419736      0.332985      0.236117      0.194377
  29   8 2275.3476    1.1647  0.9511 10.2773 -0.0015  0.0214   0.0209   0.0515    0.0689   0.0000   439.3260    -0.0664021       19.6067    -0.0655556      -2.50442       2.09272     -0.186936      -3.12347   -0.00183900      0.219728      -1.16127      0.100157     -0.127261      0.647624      0.495149     0.0793563     -0.373787     -0.158604       1.13245       1.46402       1.60690       1.69456       1.80315       1.65096       1.61437       1.61631       1.41194       1.23104       1.06171      0.867910      0.763687      0.623869      0.515219      0.376498      0.301042      0.217816
  29   9 2439.1196    1.7064  1.0885 10.8348 -0.0004  0.0220   0.0283   0.0565    0.0774   0.0000   440.5462      -2.85984       13.2647     -0.149972      -1.18168      -1.81507      0.593072      -1.37495      0.299976     -0.365584     0.0854516     -0.121517     -0.290094      0.637973       1.06814     -0.491156     0.0313029      0.170557       1.15125       1.60028       1.66687       1.91892       1.92001       1.79209       1.76428       1.64137       1.50370       1.23271       1.19004      0.971652      0.827173      0.677860      0.537466      0.404389      0.315223      0.240493
  29  10 2598.6946    2.2889  0.9455 11.6508  0.0020  0.0201   0.0419   0.0505    0.0698   0.0000   439.7819       3.80155       14.8412      -3.08583      -2.23367      -1.60485      -4.37707      -4.93806      0.425017     -0.203496       3.79439     -0.402933     -0.801811      0.805341      0.330380     -0.363650      0.438003     0.0928782       1.06987       1.44683       1.54262       1.71453       1.67995       1.67943       1.63371       1.50677       1.36016       1.19181       1.06920      0.860800      0.740907      0.594148      0.479963      0.357467      0.301529      0.219202
  29  11 2756.2491    2.9517  0.9008 12.1243 -0.0008  0.0190   0.0531   0.0491    0.0697   0.0000   440.9830       3.04911       14.9520      -3.21428      -1.03023     -0.657991    -0.0598014      0.506311      -1.07727      -1.48521       2.08789      0.835432    -0.0636113     0.0409990     -0.187391     -0.154678    -0.0620823     -0.449451       1.02054       1.36894       1.41364       1.61126       1.67758       1.61911       1.50160       1.36723       1.30047       1.10959      0.969397      0.807182      0.669400      0.536446      0.454280      0.342964      0.255794      0.191198
  29  12 2911.7407    3.6368  0.9267 12.5925  0.0001  0.0202   0.0644   0.0490    0.0810   0.0000   438.8418       2.63807       13.1241     -0.699379       2.36836      -4.33256       3.55308      -2.21610       1.40017      -1.69112       2.09752      0.178470     -0.278513     -0.623865      0.184283     -0.257054      0.321338      0.510535       1.11590       1.53691       1.53675       1.67337       1.63092       1.62363       1.65118       1.48547       1.35675       1.16791       1.07367      0.909067      0.791936      0.628273      0.487204      0.380180      0.299604      0.229117
  29  13 3065.0807    4.0839  1.0059 12.9625 -0.0009  0.0206   0.0708   0.0539    0.0812   0.0000   437.1514       6.12713       12.9292      -1.36570      -2.59439      -1.64828      0.480269      -1.21281     -0.228336      0.342633       1.20774      -1.75245      0.581342      0.440532       1.12376     -0.200285     -0.404471     -0.223770       1.20701       1.55996       1.71459       1.79181       1.79509       1.72628       1.65886       1.57087       1.44194       1.32251       1.13303      0.999734      0.812383      0.651719      0.511146      0.417221      0.324257      0.243222
  29  14 3216.9102    3.8770  1.2689 12.8985 -0.0010  0.0237   0.0621   0.0631    0.0700   0.0000   440.4512     0.0351602       15.1725      -2.03220       1.32067      -5.99116       1.40724      -3.91923       1.00164       1.76232     -0.962192     -0.949436      -1.69882     -0.116558    -0.0986850     -0.379388     -0.401751      0.129604       1.29151       1.69455       1.90670       1.99296       2.03918       1.91985       1.90672       1.77367       1.60103       1.43196       1.25186       1.09431      0.872570      0.745300      0.575686      0.457964      0.340337      0.259617
  29  15 3367.8509    3.5005  1.8540 12.4978 -0.0002  0.0293   0.0477   0.0761    0.0547   0.0000   440.0234       3.79964       9.72228      -7.39490       2.46602      -2.60841      -5.46550      -2.74885       3.35351      -4.83523     -0.665518      -1.17533     -0.103627     -0.268626     -0.656720     -0.134604      0.884751      0.590581       1.61032       2.02743       2.31569       2.48502       2.55693       2.43852       2.38572       2.23713       2.00811       1.71764       1.52849       1.28738       1.05414      0.880003      0.693578      0.558225      0.406378      0.315523
  29  16 3518.0842    2.8186  2.8385 12.0290  0.0010  0.0389   0.0329   0.1037    0.0489   0.0000   443.0181       2.13772       2.35066     -0.323337       8.03195      -2.34253      -2.23092      -6.33332      -7.29082       1.52150       4.99281      -2.58236      -4.27690      0.676753       1.29347      0.105812      0.277524      0.558731       1.99180       2.72967       2.99778       3.08360       3.23401       3.20204       3.01702       2.90504       2.53281       2.28862       1.99852       1.65917       1.43546       1.17022      0.920482      0.721638      0.542731      0.401665
  29  17 3667.7866    2.3480  4.3182 11.3559 -0.0012  0.0477   0.0233   0.1335    0.0445   0.0000   434.2633       4.35177       19.0797      -6.46947     -0.202121      -2.85339       5.90755      -9.96154     -0.761693      -1.47528      0.737160       2.81048      0.466125      0.935366     -0.858898      0.602142     -0.191627     0.0675956       2.57286       3.39325       3.84213       4.04039       4.16467       4.05983       3.76515       3.62794       3.21849       2.90438       2.52215       2.12939       1.77587       1.43738       1.14138      0.899051      0.683813      0.526766
  29  18 3816.9101    1.8677  5.8367 11.1053 -0.0002  0.0622   0.0176   0.1688    0.0345   0.0000   452.4809       1.77502       14.1377      -5.16446      -3.73989      -10.1712       7.12793      -8.38856       7.80481      -4.53489      -3.84869       1.34423      -2.63897     -0.121773     -0.396045     0.0410399     -0.828685      0.844988       3.28453       4.32246       4.88446       5.12499       5.12140       5.06980       4.78803       4.58713       4.21543       3.70180       3.28673       2.72119       2.33310       1.87332       1.50916       1.20163      0.892325      0.689846
  29  19 3965.7941    1.5215  8.0116 10.7643 -0.0006  0.0788   0.0140   0.2207    0.0323   0.0000   440.7577       1.44794       18.3737      -9.85874      -1.70128      -3.11099      -4.99055      -17.0205      -1.41614      -8.24144      -3.78822       11.9053       3.03889      -5.15365      0.735275       1.72229     0.0175714      -1.04298       4.17509       5.49069       6.34092       6.51445       6.79772       6.63058       6.33346       5.93353       5.37388       4.72478       4.14554       3.49587       2.89559       2.36152       1.88149       1.48975       1.12859      0.864504
  29  20 4114.2437    1.2193  9.8002 10.7124 -0.0011  0.1046   0.0132   0.3013    0.0299   0.0000   447.0269      -3.67477       4.86254     -0.995080       10.0618      -4.91342      -4.40997       10.7580      0.147089       5.81998      -5.71964       5.28591      0.231287     -0.997532      0.456449       1.14494      -1.50936      -1.39732       5.48567       7.19304       8.29563       8.59198       8.93020       8.69248       8.28348       7.78101       6.98265       6.33071       5.39254       4.69015       3.88997       3.13862       2.52604       1.98459       1.48194       1.14634
  29  21 4262.4284    0.9770 11.7211 10.5646 -0.0023  0.1373   0.0112   0.3916    0.0277   0.0000   426.7759       1.11923       3.72929       9.89201       14.8176      -29.1159      -1.96713      -2.66888       8.89768      -11.0970     -0.100260      -2.87634       7.83554      -1.64078      -1.27854       2.68896      -2.87489      -1.89280       7.08093       9.28448       10.7600       11.0742       11.3241       11.1468       10.9019       9.98623       9.18997       8.17203       7.01974       6.04345       5.09757       4.20122       3.29067       2.64058       1.93054       1.48858
  29  22 4410.4330    0.8118 13.4708 10.4343  0.0025  0.1737   0.0096   0.4701    0.0242   0.0000   433.4671       5.92584      -20.4638      -20.3966       16.8665      -21.2229      -10.7649       17.1034       1.47593      -7.90108      -17.1942       3.13822       9.34412     -0.741929       3.28225       3.16588       1.14835      0.315846       9.00762       11.8106       13.5974       14.2858       14.6057       14.3720       13.7862       12.7965       11.7146       10.2621       9.11425       7.66823       6.42699       5.23290       4.25871       3.28024       2.49071       1.85757
  30   5 1770.0617    0.3971  0.3114  9.2565 -0.0015  0.0132   0.0120   0.0284    0.0336   0.0000   439.7396      -2.69005       20.5660      0.737585      -3.79902   -0.00323244       1.44772      0.307143      0.611876      0.837479     -0.181096     -0.217361     0.0560176     0.0305811      0.451375     -0.105743     -0.288724      0.216570      0.733039      0.901177      0.959690       1.10086       1.01755       1.01219       1.05523       1.04462      0.812623      0.725190      0.683378      0.548801      0.436052      0.379668      0.331388      0.239593      0.192892      0.160779
  30   7 2126.3540    0.8866  0.7410  9.7847 -0.0024  0.0179   0.0171   0.0418    0.0596   0.0000   440.1610     0.0759973       20.1739    -0.0831827      -3.09130      -3.13334       3.47628      0.386337       1.27452      0.158172      0.139673      -1.43445     0.0855163      0.832694      0.481399     -0.123886     -0.225265     0.0887470      0.914917       1.23898       1.39850       1.47797       1.53594       1.45882       1.38314       1.32047       1.15088       1.11264      0.907888      0.826182      0.644663      0.568535      0.438549      0.341595      0.264043      0.194266
  30   8 2297.3757    1.2348  0.8944 10.6187 -0.0013  0.0207   0.0228   0.0492    0.0609   0.0000   439.9299      0.393063       17.3619      -2.60583     -0.253803      -3.06574       2.30789      -1.24707      -1.73454      -1.19568       2.70479      0.125028     -0.281211     0.0225136      0.111044     -0.114529      0.196545      0.262212       1.17513       1.56393       1.72092       1.78315       1.83644       1.69931       1.61495       1.49388       1.37390       1.29372       1.11907      0.995340      0.862769      0.727363      0.596031      0.452633      0.336964      0.247864
  30   9 2462.3438    1.7475  1.0628 11.0701  0.0001  0.0219   0.0293   0.0549    0.0750   0.0000   439.6977       1.09315       15.7543      -3.00134      -1.92772     -0.910490      0.304259      0.631275      0.786570      -2.58928       1.49146      0.309212      0.346878     -0.693229      0.466011      0.401498    -0.0943714     -0.283939       1.12420       1.54422       1.67250       1.74199       1.81829       1.72911       1.74369       1.60207       1.41731       1.30419       1.11657      0.997533      0.828581      0.694208      0.541432      0.436702      0.325712      0.240611
  30  10 2623.5251    2.3200  0.9965 11.6572 -0.0016  0.0203   0.0401   0.0524    0.0734   0.0000   441.1995       2.82920       14.1012      -1.05979      -3.60047      -2.91354      -1.96821      -4.62833      0.537902      0.400440       2.00253     -0.465470     -0.138558     -0.209689      0.791658     -0.389864     -0.407449     0.0353460       1.11814       1.46263       1.55758       1.72709       1.71336       1.69752       1.62375       1.60782       1.41077       1.22778       1.08125      0.912394      0.746878      0.643281      0.508238      0.415004      0.316386      0.229434
  30  11 2782.5515    3.1055  0.9036 12.1857 -0.0020  0.0182   0.0552   0.0485    0.0701   0.0000   439.4382       1.60815       14.8784      -1.14372      -3.64216      -3.38518      -1.05645      -1.19954     -0.797948      -1.37241      0.358597       2.43017       1.29885      0.190416    -0.0500181      0.456201     -0.149978     0.0564589      0.985046       1.31561       1.41682       1.49580       1.54684       1.50478       1.45700       1.37408       1.23419       1.10425      0.963643      0.836142      0.702168      0.581488      0.444331      0.353874      0.280221      0.216817
  30  12 2939.1934    3.7300  0.9146 12.7519 -0.0005  0.0196   0.0659   0.0483    0.0666   0.0000   437.9359       4.54674       13.8096      0.230750      0.973753      -4.97998     -0.745482      -1.23575     -0.775168      -1.02579      0.620155      0.598361     -0.673533      0.359558      0.331507     -0.485643      0.204287     0.0909849      0.946795       1.35784       1.46817       1.48352       1.61333       1.50484       1.47063       1.44930       1.24802       1.19384      0.958933      0.841369      0.681410      0.583935      0.469121      0.372367      0.288185      0.212256
  30  13 3093.4571    4.1896  0.9941 13.0218 -0.0007  0.0204   0.0720   0.0541    0.0779   0.0000   438.5218       1.73528       16.5572      -1.99060      -4.09177      -3.63259       2.53492     -0.797595     -0.696451      0.863666    -0.0432088      0.461878      -1.31759     -0.396273      0.325686      0.544627      0.233037     -0.193514       1.03364       1.41306       1.46307       1.65253       1.66937       1.64053       1.55151       1.47414       1.33928       1.17482       1.04446      0.881210      0.726878      0.608520      0.517178      0.393634      0.295866      0.215354
  30  14 3246.0705    3.8647  1.3840 12.9528 -0.0047  0.0253   0.0600   0.0666    0.0628   0.0000   440.2203       1.99677       12.3252      -1.17206      -5.33787      -7.30283       3.66678      -2.47480      -3.03267      0.105245       1.12608     -0.563298       2.28635      0.341134      0.793206     -0.929487    -0.0650079     -0.347682       1.33850       1.81315       1.96146       2.12776       2.16581       2.08101       2.00076       1.88715       1.69943       1.56759       1.32947       1.16993      0.973428      0.794333      0.629141      0.500674      0.391160      0.295422
  30  15 3397.8223    3.3213  1.8656 12.6064 -0.0014  0.0305   0.0453   0.0776    0.0505   0.0000   440.7885       8.18912       14.0317      -5.60956       5.00253      -11.9257      0.429002    -0.0724714      -1.55931      -1.76864      -1.25714       2.22049     -0.578303     -0.202749      0.755080     -0.219437      0.516762     0.0264169       1.55945       2.17820       2.32038       2.45406       2.57066       2.44719       2.41176       2.20397       2.06429       1.85197       1.61150       1.36239       1.13961      0.966876      0.768664      0.583611      0.460494      0.354600
  30  16 3548.8852    2.6924  3.3158 11.8678 -0.0001  0.0405   0.0283   0.1116    0.0432   0.0000   442.4147       3.11625       11.7033       3.35736       4.71029      -8.01426       2.86315       1.24797      -2.46590      -3.62610      0.910781      -1.41704      -1.20585       1.63808      0.721616      0.484965     -0.904228     -0.256974       2.08676       2.75554       3.15399       3.19972       3.36715       3.30678       3.19901       2.99729       2.76154       2.40546       2.07151       1.79349       1.50492       1.24794      0.983769      0.805888      0.598995      0.467814
  30  17 3699.2920    2.2203  4.6168 11.3486 -0.0020  0.0512   0.0215   0.1392    0.0401   0.0000   433.0758       8.09797       17.9763      -8.14382      -6.10538      -13.5611      0.419089      -4.50797      0.347002       2.79666       1.33608       5.10314     -0.690878       3.69212       1.73722      -1.06330      0.781412       1.63309       2.56733       3.49887       3.84422       4.13728       4.23278       4.16506       3.91398       3.75981       3.43395       3.00752       2.64552       2.27666       1.90079       1.57296       1.25062       1.00800      0.759749      0.566949
  30  18 3849.1109    1.7842  6.3830 10.9957 -0.0001  0.0643   0.0160   0.1778    0.0331   0.0000   434.0295     -0.104110       19.9628      -1.74163      -2.15446      -7.46166     -0.501662      -3.29541       3.14428    0.00847683     -0.360366      0.422246       2.36024       1.75164       1.19748      -2.24561    -0.0788816     -0.899061       3.29583       4.37923       4.92389       5.19354       5.24220       5.24579       4.96553       4.68132       4.25329       3.83364       3.38694       2.91271       2.46194       2.00439       1.60220       1.27277      0.980693      0.748127
  30  19 3998.4738    1.4582  8.5296 10.7523 -0.0013  0.0836   0.0133   0.2390    0.0302   0.0000   444.6377      -2.71169       10.4689      -2.97612       14.5687      -4.00672       4.59568      -10.4687       3.32919      -4.03453      -4.31176       8.45600       4.61469       1.75235       5.15583      -1.47258      -1.54906     0.0607255       4.14483       5.55821       6.30374       6.64613       6.66829       6.71527       6.38727       5.93054       5.53858       4.97803       4.37105       3.69927       3.11064       2.55203       2.05334       1.68369       1.24484      0.955221
  30  20 4147.8503    1.1674 10.0783 10.7007 -0.0014  0.1089   0.0126   0.3115    0.0287   0.0000   447.2999       5.96387       16.7502      -13.6935       12.2498      -9.19723      -1.08610      -15.1321       3.66552      -5.16098      -2.36750      -1.30515       9.13005    -0.0225880     -0.797503       2.87474       1.54615      0.655447       5.43532       7.29194       8.22526       8.64730       8.88353       8.66616       8.51462       7.87131       7.29615       6.43308       5.64435       4.83674       4.06333       3.38614       2.68478       2.16165       1.64108       1.25166
  30  21 4296.5813    0.9734 12.9020 10.5332  0.0029  0.1466   0.0102   0.4077    0.0254   0.0000   433.2942      0.117676       26.8175      -8.73018       12.6363      -24.8736       18.6410       2.78609      -2.37555       1.88773      -7.35149      -12.7006       1.22820       3.48961      -2.23700      -3.52078       2.13484       2.79407       7.37884       9.76164       11.0741       11.5924       11.9615       11.8043       11.2952       10.5992       9.82864       8.68657       7.65687       6.58737       5.50685       4.58730       3.68346       2.92374       2.22641       1.68078
  30  22 4444.7183    0.7646 14.3090 10.4081 -0.0013  0.1899   0.0086   0.4968    0.0221   0.0000   445.0972       9.92002      -1.75134       11.2838       23.3012       4.22509       2.19718      -2.96306       6.77947      -11.7355       14.6267      -16.7973      -2.36721      -3.78988      -10.3285     -0.277580      0.338668      -1.23823       9.40124       12.6551       14.3791       15.1538       15.5101       15.2930       14.4876       13.9264       12.4494       11.3645       9.81117       8.52726       7.18891       5.91674       4.75494       3.80106       2.82047       2.17283
  31   5 1788.2288    0.4125  0.4013  9.2398 -0.0019  0.0137   0.0108   0.0325    0.0351   0.0000   440.8994      -1.03231       21.1927      -1.71511      -3.01093      -2.18192      0.205590    -0.0448699     -0.579790      -1.03328      0.847572     -0.254631    0.00671383     -0.513435   -0.00792341     -0.158689      0.166571      0.100103      0.641219      0.895886      0.941962       1.05709       1.06255       1.06730       1.01446      0.993141      0.892734      0.794412      0.671414      0.604856      0.458257      0.423914      0.318129      0.282068      0.194635      0.160867
  31   6 1969.4456    0.6213  0.5375  9.5706 -0.0028  0.0150   0.0140   0.0355    0.0443   0.0000   439.5357      -1.49174       22.1036     -0.223571      -4.64765       3.11985      0.310688      -2.32417      -1.32881       1.37115     0.0146773      -1.20903      -1.33189      0.485467      0.308974      0.337877      0.115438      0.144532      0.852884       1.12422       1.29193       1.34258       1.39087       1.35456       1.29091       1.20410       1.11753      0.967551      0.882275      0.728395      0.638081      0.469762      0.402124      0.308980      0.243698      0.189740
  31   7 2147.0591    0.9394  0.7583  9.8257 -0.0030  0.0174   0.0180   0.0437    0.0624   0.0000   439.7190     -0.352119       17.0370      -1.22324       1.35535     -0.376661     0.0223247     -0.992573      -4.06652     -0.553559       1.10733     0.0955371      0.381472      0.154715      0.273298     -0.171095     -0.113369   -0.00132960      0.909251       1.19824       1.30757       1.29612       1.41118       1.38158       1.32641       1.36530       1.18441       1.05726      0.869703      0.724264      0.648787      0.524811      0.437012      0.356931      0.281130      0.202596
  31   8 2318.9578    1.3048  0.9046 10.6707 -0.0066  0.0199   0.0240   0.0500    0.0622   0.0000   439.8268       1.13874       18.9375      0.293584      -1.19410      -2.90222       2.70064      0.626033      -1.63843      -1.90627      0.951689      0.150105      0.915044    -0.0764087       1.26255     -0.259642      0.238173     0.0205880       1.03400       1.44047       1.56166       1.70989       1.72743       1.63570       1.66960       1.55445       1.37164       1.23202       1.06077      0.867803      0.761637      0.607289      0.520755      0.394872      0.306733      0.232446
  31   9 2484.9899    1.8499  1.1004 11.1398  0.0002  0.0217   0.0305   0.0548    0.0724   0.0000   439.2134       2.28399       17.4143     -0.483065     -0.382153      -1.53750     -0.337512     -0.128082      -1.26878      0.823508      0.191855     -0.805704      -1.85001     -0.667952     -0.821767     -0.110542     -0.743986     -0.143631       1.09717       1.48584       1.59559       1.83122       1.76831       1.78618       1.67187       1.58814       1.42966       1.29389       1.15163      0.970436      0.860831      0.717063      0.545597      0.451637      0.341132      0.260812
  31  10 2647.8024    2.4098  1.0931 11.8724 -0.0033  0.0220   0.0408   0.0574    0.0711   0.0000   439.8497     -0.717761       14.8010      -1.95479      -2.96168      -2.56901      -1.77106       2.90645      0.305859      -1.90207     0.0595872       1.20935      0.648499      -1.03719     -0.788947     -0.867804     -0.251019      0.198082       1.07909       1.47456       1.63081       1.64516       1.79043       1.72927       1.67426       1.58116       1.39177       1.32956       1.11871       1.00772      0.817314      0.669736      0.544474      0.454609      0.339210      0.260319
  31  11 2808.4390    3.1623  0.8571 12.5889 -0.0021  0.0190   0.0584   0.0468    0.0609   0.0000   441.3535      0.850286       16.5913      0.540158      -2.98031      -2.64985       1.16468      -2.70870      -2.02527      -1.99935    -0.0167675      0.972004     -0.750374       1.34132    -0.0276013     -0.107105      0.451568     -0.173985      0.970220       1.36324       1.41319       1.56646       1.67530       1.60269       1.55267       1.48853       1.33281       1.19194      0.969905      0.837183      0.702546      0.574051      0.470636      0.372684      0.286747      0.229235
  31  12 2966.2010    3.8327  0.9481 12.8642  0.0033  0.0192   0.0673   0.0505    0.0660   0.0000   438.2285       1.74867       13.5362      -2.52885     -0.751431      -3.71098      -2.08610      0.213134      0.811544      0.637169       2.34167      0.786266     0.0271543     -0.464256     -0.267309      0.323016      0.409611      0.495392      0.952037       1.31136       1.39185       1.49241       1.57807       1.42235       1.47924       1.34412       1.28982       1.12999      0.983114      0.843166      0.724627      0.617009      0.480789      0.378521      0.307895      0.234545
  31  13 3121.4671    4.1682  1.1559 12.8376  0.0011  0.0220   0.0670   0.0576    0.0915   0.0000   439.3493       3.11987       15.9889      -3.04194      -1.61518      -4.21501     -0.181896      -1.23776     0.0266624      -2.30311      0.862984     -0.194381     -0.429700     -0.225150     -0.251685     -0.154916      0.207123      0.233112       1.10240       1.45657       1.52763       1.66747       1.77556       1.75067       1.63185       1.51342       1.38627       1.29056       1.14210      0.962185      0.814288      0.688794      0.546224      0.444682      0.341638      0.258789
  31  14 3274.9591    3.8587  1.3905 12.9661 -0.0020  0.0257   0.0580   0.0649    0.0629   0.0000   439.3054       4.95062       15.0651       3.48330      0.477872      -5.01882      -2.29664      -5.24957      -3.06059     -0.400364      -1.25947      -1.04180      -2.62901      0.579331      0.217969     -0.834708     0.0103636     -0.184601       1.26581       1.70794       1.87732       1.98435       2.11830       1.97131       1.95574       1.86293       1.64855       1.51519       1.31003       1.13037      0.984844      0.807039      0.652976      0.519544      0.404445      0.299265
  31  15 3427.4916    3.1443  2.2250 12.2705 -0.0013  0.0314   0.0373   0.0849    0.0466   0.0000   440.2188       2.18244       10.4414      -3.48991       4.49413      -6.34588      -2.10687      -2.62670       4.19990      0.433554     0.0696477      -1.19781      -1.00570     -0.607945     -0.317395       1.43064     -0.608461      0.608322       1.60217       2.15702       2.41090       2.49271       2.54285       2.46409       2.37346       2.28662       2.06588       1.88631       1.70704       1.47914       1.25849       1.01760      0.810626      0.670551      0.512496      0.402450
  31  16 3579.3294    2.5191  3.4973 11.7816 -0.0006  0.0417   0.0256   0.1140    0.0396   0.0000   440.5668       9.20114       10.5173      -4.57943     -0.385660       1.57670      -5.45457      -5.30402       1.08713     -0.437794       2.78990       2.74357      0.681150      -1.86536      0.618492       1.89244     -0.253337    -0.0478236       2.05182       2.77669       3.08870       3.24165       3.39881       3.32462       3.20184       3.04905       2.74319       2.47709       2.19145       1.87002       1.58240       1.29456       1.07138      0.843066      0.650719      0.508554
  31  17 3730.4398    2.1195  4.8950 11.2763  0.0008  0.0516   0.0196   0.1437    0.0375   0.0000   438.0232       7.86430       17.3044      -9.20788      -6.40457      -2.18300       1.58787      0.326474       2.87068      -2.52023      -2.16399     -0.443388       3.49699       3.94521     -0.247706      0.886264     -0.132308     -0.767611       2.54869       3.43665       3.85880       4.02626       4.18124       4.07003       4.00153       3.66298       3.45836       3.03453       2.70509       2.31733       1.98195       1.66955       1.32519       1.08852      0.808828      0.622337
  31  18 3881.0554    1.7387  6.9046 10.8536  0.0002  0.0650   0.0147   0.1863    0.0323   0.0000   437.3979       8.24876       22.6078      -5.82612       2.22492      -14.1010       6.07275      -4.38265       5.69297     -0.580624      -7.49245      -1.53541       2.85288      0.354766       2.31692       1.03431      -1.15365      0.238380       3.26814       4.30795       4.88030       5.08364       5.34887       5.25660       4.92774       4.69110       4.22264       3.88291       3.47342       2.98719       2.48381       2.11361       1.71460       1.34559       1.05977      0.789048
  31  19 4030.8421    1.3549  8.8962 10.7679 -0.0011  0.0887   0.0127   0.2537    0.0283   0.0000   439.1952      -1.75252       21.9842       12.3633      -7.37373      -18.3244      -1.05637     -0.460357      -11.0463       9.45415      -2.87212      -6.01289       1.76481      -2.23246      -4.55592       2.81180      -1.38056     -0.274582       4.37039       5.73229       6.54155       6.81640       7.13981       6.98007       6.69432       6.36662       5.86174       5.22311       4.61578       4.00922       3.35696       2.82603       2.30592       1.82177       1.39999       1.07297
  31  20 4180.6830    1.1326 10.9642 10.6403 -0.0003  0.1183   0.0117   0.3298    0.0279   0.0000   433.7537       4.90850       5.78023      -2.86845       11.5307       1.62022      0.455540      -10.8402      -1.04203       8.95236     -0.773584      -9.55650      -5.01600      -2.44049      -1.84478       2.96343      0.973570       1.47080       5.74201       7.61961       8.54640       9.12903       9.25531       9.23474       8.88857       8.42141       7.67635       7.02990       6.10993       5.34763       4.44801       3.75817       3.03925       2.44105       1.87542       1.44988
  31  21 4330.0242    0.8937 13.2346 10.5008 -0.0056  0.1586   0.0091   0.4247    0.0240   0.0000   429.8740       23.0691      -11.1739      -14.5325      -2.28948      -4.73389      -12.5459      0.978609       6.72144      -3.09901      -3.46940       3.44452      -11.4665      0.351092       8.19116       1.22079       4.00857       3.56247       7.67616       10.2157       11.7271       12.2833       12.8531       12.4525       12.2309       11.3906       10.3931       9.43339       8.28789       7.02348       6.15650       4.93736       4.12081       3.25154       2.48373       1.90973
  31  22 4478.9378    0.7181 15.4892 10.3659 -0.0033  0.2123   0.0080   0.5425    0.0208   0.0000   425.7013       21.8601      -5.94530      -56.6760       23.9469       15.7848       21.1565       1.13697       10.1754      0.999226      0.478397       3.64696      -14.4380      -3.02872       1.40912      -5.08007       3.13432      -5.14463       10.2094       13.4695       15.5857       16.3341       16.9520       16.6234       16.0743       15.1539       13.6251       12.6822       10.9422       9.53378       8.22573       6.75711       5.50948       4.41308       3.34387       2.51835
  32   4 1616.4483    0.2696  0.1908  9.1349  0.0004  0.0123   0.0103   0.0217    0.0265   0.0000   441.3573      -1.06275       21.2649      0.278678      -3.74906      0.690635      0.383254     -0.672841     -0.516264     -0.369514     -0.279446    -0.0578022      0.550257     0.0592557      0.386081     0.0982305     -0.251298   -0.00517798      0.595991      0.812724      0.893459      0.955171       1.13553      0.924561      0.925419      0.783293      0.674446      0.702762      0.643166      0.678052      0.613438      0.506796      0.388200      0.295571      0.269444      0.188919
  32   5 1806.1366    0.4253  0.4300  9.3167 -0.0042  0.0146   0.0111   0.0337    0.0365   0.0000   440.2466      -1.73636       20.1462      0.856800      -3.58912     -0.397455    -0.0115531     -0.580193     -0.264818   0.000892249      0.643393      0.722408     -0.491206      -1.05269    -0.0642436      0.484001     -0.193071     -0.312726      0.724091      0.951138       1.00634       1.19268       1.14535       1.11615       1.11261       1.02882      0.993037      0.853172      0.769781      0.627689      0.555768      0.441249      0.360057      0.297436      0.229800      0.190989
  32   6 1988.6672    0.6336  0.6193  9.6197 -0.0045  0.0161   0.0135   0.0408    0.0457   0.0000   442.0100     0.0672468       18.9063     -0.421693      -3.44901      -1.97623      0.162178     0.0370164     -0.337977       1.84636       2.52376      -1.24890      0.291368      -1.11098     0.0606138      0.600774     -0.157814      0.206742      0.773260       1.05716       1.22344       1.27398       1.31911       1.29429       1.24835       1.14919       1.04802      0.997641      0.860310      0.714774      0.623225      0.500368      0.414101      0.330033      0.259529      0.199658
  32   7 2167.3255    0.9415  0.8007  9.9840 -0.0018  0.0179   0.0175   0.0439    0.0573   0.0000   441.1171       2.27338       17.3423     -0.910302       1.80009      0.157901      0.407041      -2.06319      0.287363      0.783742       1.40078       1.35339      -1.25076    -0.0374677      0.869153      0.421806     -0.461490     -0.380256      0.887307       1.18790       1.28136       1.40960       1.51048       1.47546       1.36729       1.33031       1.17630       1.12103      0.965302      0.796770      0.688166      0.599974      0.468389      0.364309      0.304650      0.230724
  32   8 2340.0965    1.3970  0.9452 10.6725 -0.0028  0.0192   0.0241   0.0494    0.0636   0.0000   443.5888       2.52745       17.2372       3.34260      -3.19679     -0.964796    -0.0340086       1.85777      -2.39274      0.809257      0.765828     -0.476753      0.132219       1.02925      0.204118      0.655870      0.119817     0.0512620      0.968881       1.25831       1.34383       1.45958       1.55134       1.56117       1.45316       1.39047       1.26804       1.16878      0.965148      0.877314      0.725945      0.612085      0.485226      0.387191      0.309927      0.250495
  32   9 2507.3297    1.9397  1.0894 11.1178 -0.0016  0.0211   0.0310   0.0528    0.0754   0.0000   441.1689       3.92850       19.4354      -2.01218      -4.20846      -1.31551       1.54433     -0.668661      0.685538      -1.43605      0.407219      0.840755      0.595242     -0.322777     0.0576932    -0.0734466     -0.343928      0.388959       1.04050       1.34513       1.54820       1.66346       1.67056       1.65456       1.59230       1.44679       1.35787       1.31232       1.08996      0.987978      0.817355      0.652850      0.551746      0.440951      0.351300      0.270586
  32  10 2671.7303    2.5796  1.0422 11.8784 -0.0008  0.0205   0.0425   0.0514    0.0693   0.0000   440.3302     -0.654350       18.1980       1.18943      -1.27281      -2.16763     -0.783149     -0.525473      0.679077      -1.37274      0.392466      -2.12414     -0.360878     0.0815306      0.621050      0.519418     -0.349775     -0.223249      0.999115       1.38154       1.39758       1.59629       1.50845       1.61548       1.54963       1.51021       1.31119       1.22053       1.02875      0.901699      0.781960      0.676355      0.550316      0.429599      0.325880      0.258055
  32  11 2833.7872    3.2461  0.9347 12.4894  0.0002  0.0193   0.0562   0.0472    0.0655   0.0000   438.5579       1.57019       16.7707     -0.437851      -3.69461      -1.74171      -2.36658      0.219955      0.841115      -1.55963       1.50690      -1.75965      -1.53427      0.451911     0.0295213      0.316519    -0.0549075     -0.707188      0.941915       1.27847       1.37841       1.48131       1.59327       1.49400       1.45999       1.36936       1.23922       1.13944      0.974882      0.918832      0.750559      0.658651      0.535524      0.409796      0.322423      0.241895
  32  12 2992.7869    4.0380  0.9272 12.6893 -0.0015  0.0181   0.0673   0.0458    0.0737   0.0000   439.0192       2.56008       14.7879     -0.375014      -2.07345      -2.85121      -1.18076      -1.89242      0.348291      -1.40427       1.00031     -0.600170     -0.872742      0.162248     -0.444955     -0.349971      0.177934      0.147775      0.949628       1.22335       1.34396       1.39923       1.43523       1.43113       1.40341       1.36151       1.24720       1.10998      0.967098      0.818906      0.713867      0.617141      0.492253      0.410755      0.309107      0.240284
  32  13 3149.0046    4.0174  1.0738 13.1927 -0.0031  0.0211   0.0668   0.0550    0.0643   0.0000   437.2611       3.08903       16.1491      -4.43232      -6.12089      -6.14562       3.80279      -1.10122      -2.03761      -2.04269       2.76173      0.450288      0.984861     -0.561809     -0.170430     -0.480207     0.0239246      0.133349       1.05362       1.39295       1.51663       1.66594       1.67439       1.67635       1.66356       1.53079       1.42328       1.21979       1.14875      0.949923      0.813085      0.664997      0.536394      0.444804      0.355055      0.272113
  32  14 3303.4412    3.7775  1.6234 12.5925  0.0011  0.0269   0.0512   0.0670    0.0677   0.0000   440.3248       4.49774       12.0623      0.518697      -2.29150      -6.73597      -2.52893      -5.38244       1.51953      -1.17949     -0.250023     -0.349473     -0.739960     -0.490775     -0.556333     -0.466014      0.827955      0.288219       1.29332       1.69902       1.86162       1.94175       2.07148       2.02158       1.96370       1.93833       1.66928       1.55044       1.37113       1.19558       1.00972      0.851588      0.695939      0.547442      0.450997      0.335044
  32  15 3456.7917    3.0708  2.3071 12.2172 -0.0004  0.0315   0.0355   0.0859    0.0458   0.0000   443.9694       1.35868       9.86666      -1.90804       6.09442      -6.44845      0.253155      -2.35023      -2.69804       2.02895     -0.957591      0.325431      0.699863       1.00805      0.109073      -1.21962    -0.0933377      0.668157       1.57380       2.08872       2.28345       2.37022       2.51799       2.42761       2.39093       2.28981       2.10132       1.91920       1.67295       1.43722       1.18947       1.00468      0.833363      0.684024      0.527760      0.424153
  32  16 3609.5879    2.4409  3.8126 11.6012 -0.0020  0.0440   0.0232   0.1134    0.0382   0.0000   441.4515       7.88502       10.0930      0.473570      -1.95534      -7.53812      -4.40011      -13.6625       3.29356      -5.43264     -0.610502      -2.43144      -1.44006     0.0432993       1.99236       1.29139      0.794796     -0.559591       2.07699       2.84406       3.12758       3.30725       3.48116       3.39957       3.27168       3.16178       2.84567       2.56971       2.30224       1.99209       1.67543       1.39156       1.13527      0.917338      0.726325      0.559898
  32  17 3761.3377    2.0175  5.0579 11.2421 -0.0007  0.0530   0.0182   0.1443    0.0344   0.0000   440.6600       7.63590       15.4313      -10.6190      -6.95055      -12.4642       5.52338       2.11723      0.307962      -10.6724     -0.324364     -0.490589     -0.939669     -0.297228      -1.60277    -0.0699809      0.812322      0.148744       2.53274       3.44192       3.92531       4.00528       4.22045       4.19989       4.01665       3.86085       3.50274       3.16082       2.83179       2.36913       2.03693       1.71459       1.37494       1.14786      0.859362      0.684073
  32  18 3912.5714    1.6401  7.2325 10.8425 -0.0001  0.0686   0.0137   0.1947    0.0300   0.0000   438.4666     -0.550943       5.60618       4.40274      0.249249      -6.67565       5.48303       7.50845      -4.47716      -1.50517       5.41067       3.30481       6.71765      -2.48229      -2.74672     -0.199655     0.0629891       1.38282       3.29002       4.33989       4.99919       5.17502       5.49956       5.37338       5.17376       4.90371       4.50485       3.99114       3.60326       3.12898       2.63935       2.20399       1.83814       1.45897       1.12319      0.870066
  32  20 4213.4875    1.0775 11.2852 10.5573 -0.0032  0.1210   0.0104   0.3295    0.0271   0.0000   440.8371       5.49144       4.01076       21.3015      -5.36166      -5.14111       3.82795      -12.4735      -1.96995      -8.28301       15.8231      -8.96513      -1.67636       4.21067       1.97203      -3.01331      -2.63110     -0.137947       5.73737       7.60942       8.57870       9.12900       9.48034       9.48372       9.04738       8.57699       7.83878       7.15467       6.32471       5.47233       4.66123       3.86752       3.19862       2.57527       1.99289       1.53206
  33   4 1633.2231    0.2724  0.2086  9.1536 -0.0084  0.0120   0.0104   0.0238    0.0268   0.0000   440.3274     -0.681132       18.8405     -0.691468      -3.08493     -0.724640       1.56042     -0.140289     -0.117165      0.465822      0.164642     -0.537289      0.651310      0.158616      0.148269    -0.0717436    -0.0959470     -0.162550      0.660878      0.842355      0.878183       1.06954       1.12169       1.08352      0.941068      0.891817       1.01680      0.922625      0.876107      0.678026      0.494912      0.431213      0.403268      0.380491      0.378346      0.221747
  33   5 1823.8373    0.4352  0.4627  9.3200 -0.0013  0.0147   0.0105   0.0345    0.0362   0.0000   439.4564      -2.92654       19.0396     -0.624333      -1.74311      -1.17569      0.632900       1.06462      0.500066      0.390089      0.328968     0.0513786     -0.200368     -0.389481      0.138230     -0.495889    -0.0660749    0.00597604      0.721048      0.953730       1.06201       1.16378       1.19543       1.14120       1.06410       1.04125      0.943591      0.900389      0.769274      0.710970      0.609424      0.499606      0.381978      0.337508      0.262944      0.212102
  33   6 2007.6137    0.6987  0.5998  9.5749 -0.0036  0.0151   0.0149   0.0388    0.0474   0.0000   440.9973      -1.98585       21.8674      -1.31575      -4.05168      0.846225      0.155198       2.05608     -0.981385      0.410701     -0.809902     -0.240042      0.614667     -0.223059     -0.337815     0.0409169      0.525890      0.143572      0.694298      0.926515       1.00834       1.11057       1.10509       1.11098       1.11743       1.03618      0.926009      0.860638      0.783739      0.656254      0.597816      0.458167      0.400558      0.311361      0.251045      0.205842
  33   7 2187.3555    1.0221  0.8528  9.9264 -0.0021  0.0185   0.0178   0.0437    0.0653   0.0000   440.7807     -0.532664       21.1063      -1.98923     -0.257522      0.257371    -0.0223066      -2.14958     -0.229831      0.566657     -0.214469      0.108498     -0.868855     -0.376592      0.268041      0.480007     -0.338944      0.184216      0.895523       1.22012       1.29581       1.42053       1.47300       1.46322       1.38992       1.33796       1.20540       1.09351       1.00417      0.827338      0.704194      0.609131      0.483880      0.408464      0.331059      0.243953
  33   8 2360.8384    1.4397  0.9480 10.9093 -0.0017  0.0206   0.0248   0.0497    0.0592   0.0000   440.3492      0.974246       21.9545      -1.81960      -1.93208      -2.25514       1.04668      -2.28664      0.351021     -0.512287      0.687038     -0.710281     -0.663268      0.239513     -0.140220      0.422710     -0.857785    0.00889268      0.895363       1.29583       1.36702       1.50344       1.57530       1.44648       1.51992       1.37901       1.29710       1.14911       1.04897      0.905423      0.782360      0.618079      0.524984      0.426651      0.338888      0.256302
  33   9 2529.2007    2.0200  1.0214 11.2927 -0.0019  0.0197   0.0328   0.0496    0.0703   0.0000   439.9185     -0.178262       19.2520      -2.50673      -4.79741      -1.57955    -0.0323469       1.50919    -0.0391007      -1.56306      0.859629     -0.971264      0.222603       1.15910      -1.26950     -0.746016    -0.0505571     -0.162054      0.962749       1.32372       1.42380       1.56503       1.59756       1.57688       1.45734       1.44152       1.29427       1.22157       1.08394      0.924256      0.779665      0.661735      0.524164      0.441238      0.336904      0.276687
  33  10 2695.0818    2.7169  1.0288 11.9485  0.0016  0.0206   0.0439   0.0486    0.0711   0.0000   439.4462       1.71766       15.9557      -2.61720      -3.08731      -3.91993      -1.29061      -2.02655      0.392077     -0.654587      0.377200      0.672734     -0.792825      0.229469     -0.108800      0.247789      0.249235    -0.0529216       1.00713       1.28985       1.38962       1.49774       1.55113       1.45240       1.52260       1.41464       1.25662       1.21240       1.08109      0.949062      0.799017      0.655875      0.518659      0.446919      0.367088      0.280083
  33  11 2858.6327    3.4410  0.9511 12.4398 -0.0014  0.0190   0.0570   0.0472    0.0714   0.0000   439.5639       1.37854       16.4572      -3.78903      -2.53081      -3.34081      0.229025      -4.09128     -0.533020       1.43494      0.307449      -1.87349     -0.471778      0.929476      0.124436     -0.369469     -0.344080      0.513468      0.920617       1.27247       1.36706       1.48104       1.56600       1.53076       1.54899       1.39362       1.25901       1.11602      0.998430      0.852588      0.746146      0.611866      0.492552      0.398643      0.311571      0.247302
  33  12 3018.8784    4.1629  0.9896 12.8279 -0.0012  0.0191   0.0678   0.0476    0.0718   0.0000   438.5613       1.89207       15.8140      -1.60687     -0.386634      -4.47125      -1.30283      -2.19970     -0.599330      -1.75634      0.743935      -1.17251     -0.447815      0.603375      0.506289      0.122890      0.106259      0.182077      0.960661       1.27210       1.38904       1.45078       1.44884       1.46248       1.42526       1.31580       1.24739       1.15718       1.01658      0.918375      0.769942      0.646759      0.548890      0.439848      0.343418      0.273104
  33  13 3176.1632    4.1938  1.1617 13.0662 -0.0012  0.0216   0.0671   0.0587    0.0705   0.0000   437.5917       5.20178       12.8182      -2.45011     -0.997731      -4.34359      0.813017      -1.03331     0.0687714     -0.904631      0.728014     -0.161077      0.855591       1.56370     0.0344137      0.473593      0.197099      0.122245      0.995396       1.37645       1.48222       1.55372       1.59300       1.62075       1.55709       1.53645       1.37514       1.22753       1.08793      0.960338      0.812481      0.723102      0.580165      0.476178      0.373814      0.284675
  33  14 3331.5373    3.6188  1.8549 12.5106  0.0019  0.0275   0.0461   0.0737    0.0619   0.0000   442.0109       5.25243       12.4980      0.397511       1.51052      -5.43295      -1.59093      -4.45198     -0.905070      -1.97979      -2.27371     -0.962821     -0.238319      0.737530      0.576385     -0.760562     -0.653864      0.620021       1.30075       1.74125       1.86331       2.05392       2.11423       2.10086       2.05842       1.90434       1.80829       1.59409       1.42585       1.24301       1.04692      0.916481      0.725969      0.610334      0.465597      0.362869
  33  15 3485.9177    2.9067  2.7901 12.1325  0.0003  0.0340   0.0304   0.0988    0.0395   0.0000   441.8858       3.39920       8.64353      0.903638       2.30683      -10.9791      -6.05248      -4.88106     -0.483778      0.467615    -0.0344959      -1.94435      0.360412      -2.36351     0.0795145      -1.05389       1.47625      0.304311       1.59157       2.14230       2.37983       2.55253       2.67406       2.59509       2.51381       2.43114       2.20969       2.04428       1.78664       1.51613       1.32600       1.10721      0.895741      0.736571      0.587659      0.461043
  33  16 3639.2484    2.3784  4.0960 11.4694 -0.0010  0.0431   0.0210   0.1177    0.0354   0.0000   443.5442       8.70341       8.54160      -4.35907       9.56171      -2.82952      -2.57229      -11.7168       8.38235      0.599784      -1.21138     -0.483100     0.0524048      -2.01697      -1.27664    -0.0562635      0.471898     -0.239467       2.02761       2.63646       3.04093       3.15256       3.30305       3.25507       3.13982       3.02250       2.76651       2.48529       2.25854       1.93860       1.69889       1.44229       1.16735      0.945685      0.740713      0.581558
  33  17 3791.9774    1.9430  5.6504 11.1110 -0.0008  0.0546   0.0163   0.1560    0.0321   0.0000   438.8651       6.42969       13.2292      -2.32856      -1.18807      -8.53387     -0.233189      -2.71997       7.22142      -7.27394       2.28165       1.62900      -4.83363       1.76227       1.72583       1.58563      0.864966      0.754725       2.54382       3.38637       3.84545       4.03216       4.18337       4.15611       4.05394       3.81452       3.49206       3.27196       2.83463       2.48074       2.12611       1.78363       1.46455       1.19467      0.944470      0.730987
  33  18 3943.7677    1.6165  7.8274 10.8055 -0.0005  0.0725   0.0132   0.2024    0.0290   0.0000   444.2413       8.80030       13.1213      -13.4658      0.152771      -16.1791      -10.3881      -2.16975       2.38761      -1.29050       3.44825     -0.114620     -0.108508      0.110654       1.31924      -1.85097      -1.17787     -0.901534       3.32652       4.62119       5.08080       5.52249       5.49442       5.61546       5.39207       5.13224       4.70190       4.26700       3.78676       3.31906       2.84482       2.39057       1.97569       1.59018       1.24185      0.969722
  33  19 4095.1187    1.2820  9.7450 10.6838 -0.0017  0.0954   0.0114   0.2697    0.0269   0.0000   448.3028      -9.20529       19.2221      -15.0136      0.685706      -8.29301       9.18139      -18.6439       5.59134      -3.45882      0.447267       8.24917       4.89473      0.280899     -0.253778       1.71501      -4.23446      0.922060       4.42573       5.91586       6.66868       7.03479       7.28915       7.12749       7.08525       6.56524       6.20555       5.62063       4.91369       4.41986       3.74296       3.13750       2.63191       2.11211       1.66546       1.29819
  33  20 4245.6153    1.0637 12.1698 10.5086 -0.0010  0.1281   0.0096   0.3474    0.0257   0.0000   439.0462       6.05943       25.4793       26.0893       1.17370      -11.2785       1.20724       13.9827       13.3276      -8.29155      -7.39528       26.1232       2.81256      -11.9301     -0.417748      0.656979    -0.0732493      -1.64389       5.82839       7.77576       9.01660       9.42177       9.85803       9.74772       9.30603       8.93077       8.22669       7.42978       6.65611       5.85723       5.02515       4.19572       3.50270       2.82211       2.16413       1.70181
  33  21 4396.0569    0.8084 13.9467 10.4440 -0.0017  0.1744   0.0082   0.4534    0.0218   0.0000   428.2983       15.9827      -1.97713      -3.93756      0.104317       6.85452      -7.10096       1.81847       6.14569    -0.0120132      -9.59627      -2.00926       10.9992      -2.36350       2.54252       6.06517       1.64837      0.931469       7.79650       10.5078       12.0616       12.7582       13.1925       13.0894       12.8332       12.0168       11.1911       10.1797       9.02194       7.87218       6.69226       5.70255       4.75667       3.75615       2.94706       2.30426
  34   3 1441.1369    0.1523  0.1108  9.0763 -0.0181  0.0096   0.0090   0.0191    0.0222   0.0000   441.1592     -0.743666       19.8554     -0.850411      -3.86560     -0.379877      0.270417     -0.876807      0.284133      0.216204      0.662944      0.645986      0.139116    -0.0271585      0.242021     0.0699598    -0.0880620      0.116826      0.523955      0.643690      0.673557      0.795790      0.864882      0.860399      0.782933      0.741367      0.671998      0.595733      0.513678      0.488482      0.387576      0.340513      0.276399      0.203594      0.167475      0.133950
  34   4 1649.7115    0.2801  0.2755  9.1201 -0.0071  0.0148   0.0097   0.0278    0.0280   0.0000   440.3558     -0.296473       20.2027      -1.30122      -3.79593     -0.186243       1.20515      0.515173       1.09605     0.0536597      0.783987       2.14363     -0.137195     -0.122950      0.453994     -0.161007    -0.0768032     -0.154214      0.799532       1.19880       1.29472       1.46077       1.42483       1.46715       1.34832       1.21457       1.11607       1.06720      0.966170      0.880141      0.656573      0.509319      0.401982      0.308224      0.252348      0.185399
  34   5 1841.2359    0.4744  0.4240  9.3496 -0.0002  0.0137   0.0114   0.0290    0.0358   0.0000   440.5967      0.621726       20.2327     -0.323487      -2.87425      0.227382      0.210052      -1.53316     0.0933067      0.120714      0.919291      0.312886     -0.741831     -0.154391      0.221484      0.331283     -0.372681    -0.0964481      0.595333      0.838685      0.921472       1.01104       1.04139       1.07733      0.977734      0.961220      0.924587      0.785937      0.750870      0.595904      0.546156      0.436848      0.354751      0.305017      0.246627      0.188331
  34   6 2026.3325    0.7001  0.6577  9.6482 -0.0012  0.0170   0.0137   0.0389    0.0492   0.0000   441.8882      -2.56099       19.7762    -0.0122946      -1.90444    -0.0190965       1.05790      0.653268     -0.590019     -0.797273      0.447293     -0.124873      0.360134      0.383526     -0.207464     -0.590185      0.264882      0.131721      0.778014       1.06786       1.30572       1.36186       1.45678       1.43979       1.38545       1.29456       1.16207       1.04672      0.915713      0.769926      0.647737      0.541573      0.434733      0.361676      0.280280      0.218187
  34   7 2207.0592    1.0319  0.8949 10.2470 -0.0019  0.0194   0.0181   0.0468    0.0559   0.0000   439.7480     -0.736304       20.8864      -1.99223      -1.97161      -3.06312      0.662570      -2.43798     -0.329150      -1.87012      -2.20760       1.25980     -0.911661      -1.07939     -0.857123      0.879557      0.518523      0.132443      0.882630       1.24051       1.33988       1.50604       1.52997       1.48103       1.39435       1.33891       1.23801       1.14863      0.990032      0.888775      0.792735      0.663800      0.562732      0.451539      0.353948      0.276214
  34   8 2381.3126    1.5453  1.0210 10.7814 -0.0018  0.0212   0.0249   0.0498    0.0681   0.0000   440.5157      -2.18093       20.4663       1.96025      -2.08673      -2.47519     -0.765967       1.27982      -1.49325       1.50995      0.764196     -0.948582     0.0542689      0.466450      0.609598     -0.710666     -0.245193     -0.198539       1.02219       1.47605       1.63467       1.67089       1.67955       1.52602       1.46556       1.36296       1.29281       1.26076       1.23386       1.09876      0.988223      0.832994      0.656848      0.531329      0.436814      0.329765
  34   9 2550.6799    2.1483  1.1247 11.2456  0.0001  0.0203   0.0329   0.0541    0.0748   0.0000   441.9611     -0.616863       19.8356     -0.135022      -2.36666      -2.39977      0.767080     -0.124535     -0.564719       1.82930       1.00318       1.50497      -1.70022     -0.824799      0.130292   -0.00493385    -0.0863546     -0.126062      0.915925       1.28540       1.40097       1.47045       1.59671       1.54217       1.54204       1.43055       1.31246       1.19193       1.05604      0.918075      0.773859      0.680634      0.534848      0.443779      0.359088      0.270401
  34  10 2718.0361    2.8409  1.0463 11.9344  0.0011  0.0201   0.0445   0.0499    0.0694   0.0000   438.9228       2.83841       16.8654      -1.10706     -0.257500      -4.74412       1.46373      -1.45057     -0.239238      0.151806       1.15842      0.100399     -0.613038      0.905810      0.171123      0.415978      0.489710     -0.107556      0.959523       1.36618       1.44473       1.55972       1.44236       1.45569       1.39166       1.36123       1.26573       1.23170       1.10168      0.981024      0.848029      0.722865      0.569903      0.473937      0.386000      0.289266
  34  11 2883.0120    3.6339  0.9873 12.6369 -0.0042  0.0198   0.0606   0.0487    0.0653   0.0000   438.3870       2.07098       15.3602      0.271393      -3.22150      -2.52269      0.241256      -1.02005      -1.74311      -3.31009       2.45367      -1.51869       1.69372      0.466460     0.0124858      0.408605     -0.180254     0.0261473      0.912108       1.34000       1.34475       1.51839       1.51690       1.44043       1.43035       1.28468       1.24121       1.16803       1.10204      0.972413      0.849661      0.688065      0.552332      0.447366      0.362476      0.275927
  34  12 3044.5038    4.1132  1.0815 12.8119 -0.0006  0.0200   0.0641   0.0499    0.0698   0.0000   438.9291       3.44148       17.0306      -2.55492      -1.69852      -1.33304      0.735347      -2.69339     -0.920987      0.473455       1.60913      -1.95546     -0.471268       1.53649      0.151468    -0.0795974    -0.0309723     -0.442369      0.914344       1.25167       1.32995       1.47401       1.47158       1.51742       1.44315       1.37404       1.28516       1.15702       1.04374      0.913411      0.802883      0.646893      0.561644      0.460458      0.354862      0.282007
  34  13 3202.8840    4.1711  1.3284 12.6926 -0.0001  0.0230   0.0585   0.0564    0.0683   0.0000   440.5249       5.07578       16.1147      -2.68920      -2.02984      -4.97136       1.19543     -0.878917   -0.00838899      -1.26006      0.270450      0.461210      0.363523     -0.258425       1.19052      0.299742    -0.0785203     0.0277069       1.06274       1.48492       1.51725       1.71573       1.71599       1.69406       1.64550       1.54157       1.45697       1.36948       1.19627       1.04448      0.961480      0.796553      0.650292      0.524175      0.434635      0.332856
  34  14 3359.3576    3.5252  1.7677 12.6641 -0.0019  0.0268   0.0461   0.0721    0.0545   0.0000   440.4485       2.76621       11.4524      -5.01121      -3.77283      -10.2929      -2.94232      -2.17280       3.37162      -3.44637      -2.86215     -0.346026      -1.14223      0.600209      0.245284    -0.0842601      0.891126      0.694620       1.22046       1.67085       1.86862       2.02189       2.02698       2.07166       1.94397       1.90480       1.73531       1.56998       1.43218       1.21111       1.05299      0.906391      0.740129      0.623652      0.482733      0.378014
  34  15 3514.5775    2.8224  3.1676 11.8979  0.0006  0.0376   0.0277   0.0992    0.0415   0.0000   441.3986      0.578359       7.95032     -0.860465       4.46693      -9.89091      -9.86395      -6.43229       1.02878      0.932601      0.314251      -1.89569      0.557307       1.01773      0.281038     -0.395107     -0.449706      0.335483       1.66119       2.30835       2.56837       2.75579       2.79663       2.80912       2.73478       2.59897       2.38868       2.18531       1.94958       1.70835       1.48309       1.23875       1.02796      0.839063      0.665729      0.525239
  34  16 3668.8691    2.2922  4.4826 11.4618 -0.0010  0.0460   0.0197   0.1244    0.0327   0.0000   440.7058       3.94321       20.6062      -2.81948     -0.996021      -4.49081      -5.04721      -3.77187       1.47876      -3.15222      -4.16849       1.40499     -0.691084     -0.795143    -0.0727484       1.63322      0.504716   -0.00302807       2.06190       2.80457       3.08748       3.33558       3.46261       3.48510       3.35561       3.19890       2.97271       2.66514       2.41974       2.09150       1.81886       1.48932       1.25073       1.03434      0.794806      0.648605
  34  17 3822.1679    1.8106  6.0738 11.1591 -0.0008  0.0612   0.0155   0.1635    0.0291   0.0000   437.7750       10.2801       18.4015      -10.3282      -2.96840      -5.56995       6.14612      -7.56434     -0.738974      -3.69545     -0.341235      -1.29230       2.99001       1.18155     -0.319778       2.44105     -0.120315      -1.11523       2.69496       3.63722       4.14844       4.35636       4.50723       4.53432       4.37218       4.16691       3.89363       3.51780       3.15441       2.73603       2.37337       2.00629       1.67446       1.36118       1.05174      0.853252
  34  18 3974.6935    1.5352  8.4722 10.7532 -0.0010  0.0779   0.0123   0.2158    0.0282   0.0000   436.8975       12.9137       22.7577      -8.36972      -9.88271      -12.0321       12.9829      -2.77346      -3.33152      -1.52617     -0.966277      -8.57183      -3.44843      -1.05667      -2.44244       1.70642      -1.60879      -1.08887       3.50266       4.74462       5.29685       5.64207       5.93636       5.85620       5.61671       5.44192       5.01226       4.56989       4.06853       3.56887       3.06462       2.60695       2.14529       1.76299       1.38791       1.09412
  34  19 4126.3654    1.2439 10.5628 10.6301 -0.0005  0.1026   0.0105   0.2888    0.0260   0.0000   441.9289       14.1926       24.3221      -4.68858       1.65934      -8.62665      -14.0883      -10.0029      -5.34550      -2.07333     -0.479337       1.08853       3.57198      -2.11497       5.59769       2.41123      -4.65277      -1.04472       4.61038       6.13410       6.84619       7.39351       7.65764       7.65186       7.35327       7.09882       6.52002       5.92069       5.35299       4.66940       4.05378       3.40762       2.88377       2.30529       1.83777       1.43698
  34  21 4428.6599    0.7614 13.1442 10.4489 -0.0013  0.1702   0.0084   0.4460    0.0216   0.0000   435.1184       1.78541       14.8464      -13.0991       3.00021       4.02608      -20.5863    -0.0349737       1.54529       13.1093      -6.37630       10.8596       4.24335      -11.6762      -6.15614       5.37199      -2.18141       1.90834       7.49021       9.88017       11.4796       11.9585       12.3451       12.4891       11.8674       11.5964       10.7168       9.74946       8.81652       7.71446       6.64134       5.73220       4.69571       3.87132       3.00041       2.39963
  35   4 1665.9485    0.3056  0.3466  9.1156 -0.0038  0.0150   0.0089   0.0296    0.0302   0.0000   440.9531     -0.673513       19.7895      0.395885      -3.90999     -0.934376       1.83106       1.76888      -1.97397     -0.244950     -0.205883      0.473127   -0.00762940     -0.185421      0.410206    0.00853983      0.302473   -0.00829217      0.705587      0.936536       1.17278       1.29030       1.34618       1.30092       1.33562       1.24924       1.03619      0.946702      0.845897      0.685527      0.584870      0.486472      0.406298      0.318616      0.256400      0.202642
  35   5 1858.4704    0.5109  0.3899  9.2980 -0.0041  0.0133   0.0126   0.0281    0.0366   0.0000   440.5721     -0.798651       19.9750      0.230021      -3.88501     -0.247031      0.815402     0.0268054      0.787273     -0.410669     -0.899177     -0.562076      0.582708      0.382479     -0.400175      0.117123     -0.144951     -0.192068      0.543045      0.776576      0.921645      0.899771       1.00874      0.927937      0.877073      0.870967      0.772780      0.757531      0.662545      0.580846      0.518354      0.442965      0.343309      0.290672      0.230080      0.185968
  35   6 2044.8341    0.7350  0.6919  9.6724 -0.0048  0.0165   0.0142   0.0382    0.0493   0.0000   441.7845     -0.237839       20.5169      0.319827      -4.05134      -3.05624       1.36846      0.935980      -1.38486      0.627607       1.23880      0.548095    -0.0678636      0.731561       1.82905    -0.0423023     0.0476661    -0.0506699      0.742809      0.994695       1.14748       1.16475       1.22986       1.22528       1.16157       1.11054       1.04423      0.968771      0.883936      0.766315      0.664083      0.583764      0.451816      0.376845      0.302173      0.244416
  35   7 2226.4621    1.0826  0.8753 10.2337 -0.0020  0.0187   0.0188   0.0466    0.0578   0.0000   442.3758      0.522791       18.7925       1.24656      -4.63449      0.544710      -1.33676      -1.28546      -1.22579      -2.82948       1.75723     -0.555768      -1.04977      0.307449     -0.553420     -0.441809     -0.258787      0.430587      0.906077       1.27307       1.46496       1.58280       1.68490       1.72663       1.60528       1.53472       1.33827       1.21008       1.05260      0.883339      0.760793      0.620362      0.522766      0.413054      0.329782      0.256258
  35   8 2401.3906    1.6202  0.9498 10.9590  0.0001  0.0194   0.0264   0.0456    0.0628   0.0000   439.6120      0.645475       18.2070      -2.58839      -1.90956      -3.53277       1.03241     -0.566472     -0.859959      0.642401      0.532551     -0.794842      0.483577     0.0449000     -0.741781     -0.621220      0.199599      0.235945      0.845269       1.16518       1.23611       1.35417       1.40135       1.43711       1.30414       1.32907       1.14885       1.09612      0.999897      0.854549      0.811262      0.656027      0.555647      0.447264      0.356591      0.286899
  35   9 2571.8562    2.1922  1.0820 11.5628  0.0014  0.0212   0.0338   0.0500    0.0668   0.0000   440.0560       2.51923       19.5964      -1.26493      -1.61931      -2.62014      -2.52891      0.770587      0.804451     -0.576786     -0.315923      0.283042     -0.591933     0.0407549   -0.00963230    -0.0824086      0.172389    -0.0456630      0.937576       1.28498       1.37067       1.48185       1.50450       1.55378       1.54549       1.40983       1.28491       1.24954       1.09822      0.955387      0.807006      0.712655      0.561658      0.489777      0.370844      0.302120
  35  10 2740.5859    2.9321  1.0440 12.0398 -0.0009  0.0191   0.0456   0.0489    0.0685   0.0000   441.8581       2.54817       17.2588     -0.315576      -1.86176      -1.67968     -0.548906      -4.02806       2.11045      0.135716      -1.40256      0.243129      0.508376      0.373596     -0.139251    -0.0496561     -0.173805      0.492668      0.907870       1.18211       1.26940       1.37951       1.45677       1.40952       1.37302       1.28732       1.24892       1.11690       1.02044      0.902671      0.767837      0.663127      0.537280      0.444199      0.376296      0.290097
  35  11 2906.9299    3.6924  0.9861 12.7082 -0.0010  0.0184   0.0593   0.0486    0.0644   0.0000   440.5381      0.719231       16.6425      -2.37191      -3.09800      -1.10848      0.583252      0.107940      0.971094      -2.05895     -0.475331     -0.546524     -0.387474      0.545411      0.265994      0.438425      0.157039     0.0407799      0.822612       1.12169       1.17945       1.34951       1.38897       1.37398       1.37748       1.26113       1.17653       1.08958      0.978044      0.852541      0.732000      0.613258      0.491890      0.420819      0.332583      0.265720
  35  12 3069.7032    4.1779  1.0271 12.9231 -0.0003  0.0194   0.0654   0.0495    0.0680   0.0000   439.8546       3.49765       13.6993      -4.62246      -2.05736      -4.36929     -0.517553      -3.05709       2.29623     0.0262845      0.186766     -0.405813      -1.21500      0.711700     -0.204212    -0.0176313      0.800588      0.207918      0.926040       1.26919       1.37327       1.42104       1.37164       1.41892       1.35774       1.33820       1.24920       1.16584       1.07107      0.945349      0.819702      0.665488      0.550268      0.484394      0.396288      0.309832
  35  13 3229.3045    4.0398  1.3326 12.9773 -0.0019  0.0229   0.0586   0.0593    0.0590   0.0000   442.0773       4.35740       13.8036      -2.82012      -1.70535      -4.57845       2.24321      -4.14645      -3.42069    -0.0155348     -0.208788     -0.496095     -0.795621     -0.204422      0.626394      0.609775      0.160441    -0.0327346       1.03161       1.41897       1.54946       1.63854       1.72694       1.69139       1.67116       1.66007       1.48984       1.38159       1.21429       1.03006      0.905643      0.756445      0.636198      0.519179      0.417502      0.334200
  35  14 3386.7220    3.3722  1.9201 12.5811 -0.0006  0.0277   0.0417   0.0759    0.0447   0.0000   442.4180       7.35048       10.1568      -4.25785       2.52754      -2.73273      -1.82407      -3.04875       1.70629      0.204004       3.01199       1.74529      -2.11512       1.44693     -0.364393       1.03812      -1.09092     -0.302040       1.20756       1.62401       1.82795       1.92836       2.04972       1.97084       1.94742       1.88841       1.68822       1.62937       1.42368       1.26158       1.11431      0.891101      0.771644      0.638495      0.518701      0.410551
  35  15 3542.9479    2.6910  3.2515 12.0164 -0.0009  0.0385   0.0268   0.1030    0.0365   0.0000   438.5756       5.15274       9.05620      -3.68021       3.22911      -3.21394      -6.58252      -6.99341       3.95049      0.488131       1.32627      -4.25104     -0.378016      0.137879      -1.42143       1.55610     -0.232660     -0.155276       1.65620       2.29246       2.50431       2.72636       2.90054       2.79097       2.76276       2.59089       2.42215       2.22069       2.01117       1.75811       1.50456       1.27871       1.06959      0.878798      0.698598      0.560642
  35  16 3697.9237    2.1370  4.7631 11.4612 -0.0008  0.0500   0.0182   0.1344    0.0291   0.0000   444.7898       4.52895       12.8196      -12.6702      -3.24825      -3.73455      -10.1459      -9.05811       1.98429      -5.01629     -0.266865       1.95979      0.679372      -2.75375      0.447111       1.71458       1.23693      0.831843       2.04872       2.92982       3.18798       3.47830       3.56092       3.55633       3.49655       3.25208       3.12432       2.79393       2.54602       2.24439       1.92673       1.66911       1.37711       1.15018      0.882006      0.689238
  35  17 3852.0838    1.7831  6.6211 11.0359 -0.0003  0.0616   0.0143   0.1700    0.0281   0.0000   441.3937       5.43210       13.1347      -3.37980      -11.9028      -2.28898      0.355640      0.847235      -3.58644     -0.134868      -3.85086      -1.75116      0.545950       1.04461     -0.966951     -0.702232      0.747569      0.605589       2.68330       3.64331       4.05786       4.31766       4.61562       4.51864       4.42478       4.14552       3.92544       3.49013       3.23834       2.79980       2.43890       2.11623       1.73135       1.46106       1.12620      0.897462
  35  18 4005.3259    1.4538  8.3004 10.7746 -0.0004  0.0786   0.0121   0.2165    0.0272   0.0000   434.8682       15.6387       11.9958       1.98480      -17.6843      -18.1607       1.08836      -4.24901      -1.75502      -1.81689      0.103387      0.581635      -6.76547       4.70235       1.56756      -2.34206       1.96231     -0.878898       3.39950       4.58510       5.17390       5.39598       5.72055       5.66532       5.54243       5.29219       4.93690       4.55508       4.07349       3.57442       3.08523       2.63890       2.21062       1.81215       1.44752       1.14663
  35  21 4460.8003    0.7473 15.1482 10.4008 -0.0005  0.1940   0.0076   0.4955    0.0197   0.0000   422.2190       3.50172       27.1153       8.55483      -9.11834      -17.1544       9.22108      -9.90824       5.08832       4.20588       11.3639      -18.1550      -15.6202       5.37091       6.63552     -0.461253      0.752320      -1.26107       8.14501       10.7942       12.6012       13.2611       13.9256       13.6300       13.5985       12.7845       12.1304       10.9747       9.88997       8.71508       7.52693       6.49468       5.36801       4.51260       3.43994       2.76966
  36   4 1681.9017    0.2998  0.2876  9.1854 -0.0044  0.0122   0.0092   0.0260    0.0278   0.0000   440.3604     -0.662492       21.3597      0.211324      -3.14232      0.555308      0.527268     -0.421256     0.0940177       1.02315      0.702520     -0.547616     -0.422276     -0.250326     -0.540035     -0.136757     -0.106786     0.0118212      0.557272      0.751748      0.861838      0.890194      0.876480      0.923106      0.925276      0.884776      0.839199      0.783454      0.648273      0.561049      0.505435      0.379107      0.347019      0.271065      0.227549      0.198767
  36   6 2063.1174    0.7656  0.6731  9.7591 -0.0040  0.0160   0.0147   0.0388    0.0480   0.0000   440.9051      0.563673       19.2653     -0.765256      -2.71344       1.51535     -0.281597      -1.98493     -0.336552       1.36160      -1.16309      -1.03865     -0.330679      0.369044      0.515843      0.560672      0.335368     -0.391176      0.690184      0.989647       1.03258       1.19532       1.19554       1.22303       1.13205       1.08132      0.955997      0.939890      0.812447      0.715520      0.691640      0.619349      0.500049      0.430376      0.332112      0.280164
  36   7 2245.5579    1.1310  0.8992 10.3015 -0.0029  0.0183   0.0188   0.0456    0.0571   0.0000   439.5480       2.05638       20.0298      -1.32572      -1.36425      -1.17722     -0.147371     -0.993296      0.418181      0.524509     -0.648670     -0.162752    -0.0412634       1.01520      0.231296      0.280930     -0.136654     -0.432717      0.747759       1.05735       1.15247       1.26078       1.28128       1.25991       1.26488       1.20622       1.13427       1.02035      0.944682      0.827784      0.686591      0.586403      0.490859      0.428027      0.324740      0.271533
  36   8 2421.1796    1.6542  1.0725 10.9820  0.0014  0.0202   0.0257   0.0514    0.0656   0.0000   439.8369      0.237637       20.5706      -1.33389      -4.04730    0.00411003      0.227605     -0.207588     -0.772981      0.262625       1.58589      0.552992     -0.761113      0.332773     0.0422176     -0.428084      0.484676     0.0685691      0.851641       1.17587       1.26945       1.36024       1.38397       1.42458       1.34651       1.34343       1.25292       1.10447       1.04116      0.919448      0.802085      0.682603      0.576361      0.478939      0.370220      0.312200
  36   9 2592.8237    2.2170  1.1243 11.6769 -0.0009  0.0201   0.0342   0.0555    0.0627   0.0000   440.5563       1.95476       18.7619       1.30285      -2.55450      -3.06845       1.79732      0.679357      -1.79734     -0.778371      0.594608     -0.108223     -0.582653     -0.668670      0.685603    0.00402464     -0.271349     -0.131679      0.879105       1.18753       1.32963       1.41685       1.51163       1.48325       1.42619       1.36596       1.29105       1.16575       1.05559      0.925408      0.801448      0.693255      0.563493      0.468765      0.378745      0.310586
  36  10 2762.7618    3.0845  1.0317 12.0236 -0.0004  0.0184   0.0468   0.0470    0.0721   0.0000   441.5037       1.62271       19.1752     -0.414920      -1.93048     -0.780366      -1.26331      -2.78845     0.0906350      0.868052       1.68603     -0.462876      -1.03879      0.192237      0.268004     -0.293550      0.357833      0.312458      0.803999       1.05902       1.15511       1.29019       1.31511       1.34366       1.30085       1.26769       1.12665       1.05993      0.961760      0.825831      0.726303      0.628431      0.515717      0.423773      0.348645      0.274905
  36  11 2930.3404    3.9301  0.9642 12.7955 -0.0012  0.0182   0.0627   0.0460    0.0638   0.0000   440.8712       1.52101       16.9348      -1.20884     -0.267271      -3.08367       1.57325      -1.42281      0.731463     -0.248662       1.71630     -0.742791     -0.929880      0.251305    -0.0825328     -0.408019     -0.215235      0.135585      0.774572       1.09790       1.15115       1.32417       1.33876       1.32233       1.30371       1.25995       1.15108       1.09423      0.952015      0.850781      0.707143      0.619022      0.502665      0.414356      0.335575      0.285124
  36  12 3094.4207    4.4207  1.0804 12.9802 -0.0009  0.0196   0.0667   0.0502    0.0710   0.0000   437.8558       2.74876       15.7404     0.0338360      -1.26446      -5.11643     -0.547570      -2.55872       1.05991     -0.560015      0.921740       1.32537     -0.145041      0.441587       1.04748      0.322971      0.153033      0.618364      0.908370       1.19346       1.32819       1.32475       1.42545       1.40308       1.37580       1.36048       1.24980       1.18459       1.06131      0.904055      0.786589      0.677483      0.577686      0.480297      0.385109      0.311697
  36  13 3255.1856    3.9819  1.4206 12.9833 -0.0005  0.0231   0.0553   0.0626    0.0533   0.0000   439.0069       4.04137       14.9383      -2.27975      0.602230      -3.67639       3.04584      -2.11916     0.0930966      0.200072       1.72007     -0.251892     -0.896484       1.07684     0.0804394     -0.220924     0.0152272   -0.00134357       1.00942       1.27675       1.50606       1.55976       1.63208       1.58897       1.58932       1.56101       1.37943       1.28184       1.18705       1.05641      0.925599      0.801691      0.654355      0.550434      0.459724      0.361320
  36  14 3413.8371    3.3555  2.1203 12.3484  0.0016  0.0283   0.0378   0.0745    0.0453   0.0000   440.0338       4.29202       14.8308      -5.59131      0.723240      -3.96336      -4.31359      -3.95463       5.62424      -2.24578      -1.20837      0.641906      0.910951      -1.18212      -1.05016       1.93319      0.529549      0.299255       1.20469       1.63144       1.83834       1.90164       2.01131       1.99883       1.96869       1.91903       1.77979       1.60645       1.47133       1.27321       1.10997      0.963496      0.816952      0.661710      0.540886      0.433645
  36  15 3570.9148    2.6363  3.4650 11.8068 -0.0017  0.0383   0.0245   0.1004    0.0374   0.0000   440.8823       2.77654       19.4360       3.93198       4.09736      -3.70285      -6.16757      -2.18793      -1.74497      -4.87582       2.95822      -1.70795      -2.73321       2.55401       2.32922      0.385338     -0.737646      0.255300       1.62243       2.22440       2.46329       2.66205       2.77968       2.76756       2.70168       2.59070       2.36462       2.22123       1.95542       1.75366       1.54201       1.33038       1.09336      0.915721      0.722956      0.573046
  36  16 3726.7098    2.0883  5.0430 11.4033 -0.0013  0.0502   0.0174   0.1352    0.0288   0.0000   440.2373       5.85224       18.8113      -7.20829       2.68018      -10.2396      -3.29626      -10.4530       3.55613      0.135176       3.55856      -3.21133     -0.543998       2.53490       1.75791     -0.932057      0.924897     -0.868697       2.10540       2.82932       3.22915       3.43412       3.55817       3.60109       3.48974       3.35844       3.10692       2.82907       2.57912       2.28644       1.96906       1.74402       1.42601       1.19422      0.941624      0.745047
  36  17 3881.6643    1.6907  6.7298 11.0406 -0.0006  0.0630   0.0136   0.1740    0.0271   0.0000   441.2313       9.10213       15.1648      -6.29897      -5.26140      -2.79188      -5.60452       1.98059       3.10837       2.61843      -3.44261      -6.02858      -1.84254       2.17825     0.0733910      0.963535      0.641174      0.569385       2.67515       3.54817       4.07767       4.23312       4.51781       4.50613       4.33189       4.22670       3.86168       3.59087       3.27030       2.86730       2.49352       2.17299       1.80692       1.52343       1.20623      0.963781
  36  18 4035.7864    1.3638  9.0996 10.8293 -0.0011  0.0885   0.0117   0.2438    0.0257   0.0000   440.8458      -5.09611       19.0131      -4.72055      -9.54345       1.87655       4.87927      -4.56514       2.03638       8.56270      -6.61923      -10.1769       6.07628       1.00076      -3.63979     -0.856707       1.15309      0.985363       3.66461       5.03467       5.58189       6.08265       6.26762       6.31498       6.01827       5.83443       5.53935       5.01172       4.54951       4.01455       3.50731       3.03075       2.55794       2.08879       1.67710       1.32072
  36  19 4189.1124    1.1135 11.3689 10.6541 -0.0006  0.1192   0.0093   0.3180    0.0235   0.0000   435.2260       4.34764       16.3201       16.9300       2.00894      -8.45693       3.31586      -6.66177       8.62832      0.476045       6.50257       6.25736      -1.68574      -1.72480     -0.584063       1.41598       2.06931      -3.34648       4.92489       6.70365       7.66244       7.98680       8.49848       8.39680       8.33156       7.78499       7.43099       6.76442       6.10181       5.40839       4.71972       4.06410       3.38792       2.82895       2.20383       1.79686
  36  20 4341.5751    0.8807 13.4946 10.5354 -0.0007  0.1564   0.0082   0.4083    0.0214   0.0000   429.4079       20.4151       26.5847       2.10323      -15.4328      -8.66467      -8.39299      -18.5469      -2.60302       8.91575       5.71126      -9.55527      -1.64035    0.00236409      -10.1131      -1.59434      -1.07581     -0.135669       6.44858       8.68885       9.89447       10.6397       11.0158       10.9268       10.9256       10.2264       9.62132       8.83789       8.01835       7.10008       6.22002       5.38672       4.46289       3.73878       2.91930       2.34216
  37   4 1697.6048    0.3164  0.2954  9.1856 -0.0084  0.0115   0.0094   0.0263    0.0278   0.0000   441.7045     -0.373894       21.4272      0.838236      -2.08236      0.942424      0.190504     -0.462103     -0.548945     -0.714658      0.618769      -1.44096     -0.366555     -0.156947      0.375873   -0.00922991     0.0348196     -0.382364      0.510835      0.681342      0.716179      0.756790      0.791916      0.803052      0.767588      0.795400      0.717651      0.690075      0.575964      0.538030      0.452423      0.437986      0.361691      0.286330      0.238337      0.189763
  37   5 1892.2039    0.5598  0.5008  9.3146 -0.0003  0.0132   0.0116   0.0306    0.0394   0.0000   441.1736      0.690762       20.9279      -1.23743      -2.82724    -0.0548961     -0.160497     0.0661647     -0.276347     -0.515551    0.00528773     -0.295035      0.225435     -0.322997     -0.140477     0.0405719      0.216115      0.220982      0.525344      0.753112      0.810771      0.918602      0.910119      0.946724      0.906445      0.878372      0.808782      0.750471      0.681525      0.575076      0.512288      0.456057      0.371131      0.315181      0.258690      0.212959
  37   6 2081.1352    0.7993  0.7661  9.7085 -0.0013  0.0175   0.0141   0.0394    0.0519   0.0000   440.6417       1.95918       21.9605     -0.300365      -1.12988       1.47957     -0.506485      -1.15122      -1.41584     -0.285184      0.241464      0.139716      -1.37700     -0.163534      0.557797      0.378329     -0.518985     -0.416957      0.686888      0.953009       1.04003       1.12371       1.16654       1.14595       1.14235       1.09511       1.06448      0.961425      0.861816      0.738869      0.664003      0.566794      0.476393      0.412521      0.325137      0.263478
  37   7 2264.3741    1.2028  0.9509 10.2804 -0.0010  0.0176   0.0193   0.0476    0.0609   0.0000   441.8605      0.292250       19.7890      -2.39421      0.983943     0.0666473      0.133061    -0.0629562      -2.47676    -0.0313988       1.16515     -0.880110      0.514178   -0.00177447     -0.280176      0.298338     -0.326880      0.370161      0.762770       1.02217       1.10373       1.25200       1.28174       1.27072       1.25695       1.24565       1.13230       1.00583      0.908616      0.837023      0.709082      0.603494      0.499050      0.415999      0.341773      0.271654
  37   8 2440.7386    1.7449  1.1464 10.9046  0.0005  0.0208   0.0258   0.0514    0.0725   0.0000   438.1719     -0.760036       18.8855     -0.521088      -4.61278      -2.24713     -0.392624      -2.26257      0.552974      0.361626     -0.201676     -0.947891     -0.409950     -0.687809      0.362123      0.529521      0.511848      0.182968      0.902852       1.22536       1.33868       1.43412       1.50867       1.50524       1.52720       1.43917       1.28165       1.16462       1.08678      0.969440      0.844899      0.729031      0.622223      0.497648      0.410294      0.331741
  37   9 2613.3898    2.3407  1.2046 11.4821 -0.0007  0.0206   0.0332   0.0531    0.0666   0.0000   440.9002       1.11159       17.8120      0.295754      -1.92539     -0.532259     -0.513902      -2.39179     -0.979111      0.230007     -0.865587      0.158400      0.949831     -0.475717     -0.323806      0.226965     -0.508097     -0.120123      0.838063       1.17462       1.25522       1.37936       1.42113       1.40970       1.43239       1.36161       1.26139       1.19454       1.02804      0.957860      0.818866      0.699054      0.597329      0.497709      0.403837      0.331249
  37  10 2784.6127    3.1308  1.0259 12.3115 -0.0023  0.0187   0.0484   0.0493    0.0641   0.0000   440.6663       2.01352       19.1905      -4.01816      -1.14453      -1.22154     -0.587237      -1.76889     -0.693935    -0.0712822       1.12295     0.0182483      -1.86466     -0.284161     0.0485540      0.477393      0.193929      0.925834      0.750893       1.06902       1.17120       1.29161       1.25555       1.30579       1.24274       1.24367       1.12783       1.03894      0.961379      0.835567      0.772194      0.647886      0.545730      0.448201      0.365242      0.297752
  37  11 2953.3678    4.0448  0.9343 12.8432  0.0014  0.0170   0.0635   0.0444    0.0601   0.0000   441.2222       2.17647       18.7282      -2.33228      -4.77997     -0.725755     -0.773576     -0.676427      -1.75503       1.29507       1.44471    -0.0471026     -0.799336      0.552948    -0.0849380     -0.372994      0.348859    -0.0971734      0.745488       1.00028       1.10092       1.16870       1.18994       1.20896       1.13987       1.13407       1.04817       1.00082      0.904608      0.786686      0.697863      0.605233      0.507554      0.426134      0.355740      0.270187
  37  12 3118.6325    4.2500  1.0971 13.1604 -0.0044  0.0208   0.0658   0.0498    0.0652   0.0000   439.4692       2.39864       15.4980      -3.76504     -0.682721      -4.21836       2.04618     -0.982910      -3.15279      -3.39480       3.18630       1.10837      0.203207      0.177297    -0.0992831       1.12256     -0.656110      0.261951      0.870397       1.19189       1.29717       1.41870       1.46447       1.43310       1.45386       1.36268       1.27638       1.18693       1.04631      0.967909      0.838562      0.729914      0.596390      0.501333      0.398879      0.320219
  37  13 3280.7945    3.9073  1.6670 12.4988  0.0010  0.0246   0.0472   0.0631    0.0569   0.0000   440.7147       3.64172       13.9425      -3.65608       1.05276      -3.86417      -2.43859     -0.572675     -0.348268      -1.18764      0.953244     -0.399206     -0.229518       1.36773     -0.380174     -0.891718     0.0641071      0.651845      0.995722       1.32524       1.54376       1.55853       1.69016       1.73048       1.61582       1.60519       1.48957       1.37166       1.24434       1.06570      0.955286      0.817353      0.692713      0.579676      0.457842      0.374122
  37  14 3440.5330    3.1859  2.3452 12.1753 -0.0007  0.0291   0.0333   0.0778    0.0411   0.0000   443.2351       3.53561       9.75707      0.471701       4.25932      -8.97501      -4.61163      -6.94120       2.19217       1.26363     -0.145170      0.233075     -0.926665     -0.165321      0.662410    -0.0813106      -1.44868      0.115865       1.21117       1.68159       1.86793       2.00069       2.10778       2.05109       2.07947       1.95530       1.83885       1.66371       1.52107       1.35164       1.20027      0.998249      0.854317      0.690342      0.570057      0.473813
  37  15 3598.5797    2.5009  3.7580 11.7140 -0.0011  0.0398   0.0224   0.1073    0.0342   0.0000   442.0325       4.52561       14.1818       2.80218     0.0511729      -8.02416     -0.114281      -3.94373      -3.63917      -3.09965     -0.764351      -2.11527    0.00804007       1.58011       1.61568     -0.866494      0.282081       1.21804       1.60944       2.23722       2.48244       2.63855       2.74843       2.77843       2.65053       2.59078       2.38066       2.26956       2.07734       1.77676       1.62243       1.35936       1.15782      0.958126      0.777201      0.634828
  37  16 3755.3345    2.0082  5.3474 11.2860 -0.0000  0.0511   0.0161   0.1406    0.0281   0.0000   432.3820       6.64252       13.8238      -5.11617      0.734568      -12.1854      -1.05560      -4.15849    -0.0990969      -1.76184      -2.14342     -0.742586      -1.57227     -0.982243       2.50070       1.27545      -1.03865     -0.272970       2.08023       2.84578       3.21083       3.42584       3.60566       3.58175       3.52540       3.41637       3.18327       2.89052       2.62492       2.27512       2.06316       1.74049       1.48976       1.22103      0.979849      0.792433
  37  17 3910.7752    1.6309  7.7229 10.9755  0.0006  0.0683   0.0128   0.1967    0.0255   0.0000   442.4456       10.8642       23.9259      -5.99447      -6.03258       4.48842     -0.194137      -2.85553       5.28574    -0.0355442      -5.71550       1.50201       10.1459     0.0806832     -0.622327       1.32200       2.07034     -0.501566       2.87009       3.81270       4.39289       4.63776       4.89722       4.83822       4.72321       4.52664       4.28494       3.88788       3.60030       3.14519       2.79849       2.37819       2.01845       1.68369       1.33544       1.09103
  37  19 4219.6082    1.1009 12.0563 10.6116 -0.0013  0.1227   0.0088   0.3288    0.0225   0.0000   437.9927       10.2725       21.7961     -0.913737      -20.1547      -14.7025       13.6975      -3.63607      -16.9134      0.608684       6.95930       13.6563     -0.650968       6.88770      -9.99792      -1.40179       1.68421       1.87589       4.97412       6.69902       7.62893       8.20659       8.45609       8.53866       8.23401       8.15828       7.47762       6.99557       6.21390       5.58048       4.92140       4.21047       3.58561       3.01425       2.38870       1.93330
  38   3 1501.5487    0.1797  0.1790  9.0466 -0.0002  0.0117   0.0075   0.0254    0.0225   0.0000   442.4209     -0.527836       20.5449      -1.17841      -2.80932      0.258426      0.395547      0.259781     -0.295196     -0.422290      0.896705     0.0253438     -0.366768     -0.224109      0.145683      0.259467      0.100040     -0.100429      0.423451      0.763083      0.653517      0.857599      0.713831      0.893367      0.771860      0.884825      0.721748      0.750714      0.652924      0.597326      0.405832      0.395707      0.307752      0.273715      0.282419      0.217228
  38   5 1908.8257    0.5731  0.4808  9.4402  0.0008  0.0132   0.0121   0.0303    0.0377   0.0000   441.1323     -0.644106       21.4505     -0.677624      -2.93257      0.483940      0.348179     -0.647504      -2.02899     -0.244891     -0.180848     -0.267907     -0.462790     -0.250646     -0.297155   -0.00170469      0.102792     0.0314339      0.558140      0.744053      0.775261      0.877357      0.911046      0.916589      0.954016      0.864251      0.809218      0.769327      0.676542      0.587624      0.509212      0.426765      0.383523      0.320874      0.258428      0.201309
  38   6 2098.9451    0.8530  0.7747  9.7058  0.0003  0.0157   0.0147   0.0412    0.0523   0.0000   443.3293      -2.01900       19.1846     -0.699919      -1.69699     -0.476651      0.490989     -0.939685     -0.305464     0.0335025       1.58889      0.749093      -1.28826     0.0505166      0.441463     -0.477434      0.121993      0.141608      0.660639      0.902818      0.981828       1.05922       1.14615       1.17949       1.15629       1.09203       1.02183      0.921547      0.833554      0.751193      0.611325      0.536206      0.454163      0.381869      0.306877      0.251112
  38   7 2282.9271    1.2857  0.9825 10.3728 -0.0016  0.0181   0.0198   0.0469    0.0623   0.0000   442.1738      0.642656       20.2473      0.464409      -1.12026      0.422440      -1.02227      0.894177      0.189859     -0.669153    -0.0465604    0.00875640      0.145546     -0.368602      0.118458     -0.263050     -0.516811     -0.351675      0.743168       1.05763       1.08712       1.25900       1.25009       1.29753       1.20272       1.19470       1.10596       1.06324      0.942072      0.830708      0.717588      0.637554      0.533684      0.436140      0.373131      0.291149
  38   8 2459.9785    1.8017  1.1533 11.0639 -0.0022  0.0211   0.0270   0.0537    0.0709   0.0000   441.2697       1.76838       19.0641      -2.08108      -1.14360    -0.0754107     -0.658918      -1.57981      -2.45548      -1.09875      0.979041      0.291276     0.0871229      0.406553     -0.194363     -0.382953     -0.449823     -0.113362      0.808695       1.16316       1.26239       1.33115       1.47624       1.40717       1.37121       1.37074       1.21960       1.16284       1.01803      0.943970      0.817545      0.716047      0.597872      0.501007      0.401798      0.329953
  38   9 2633.7776    2.4340  1.1801 11.7963 -0.0021  0.0206   0.0360   0.0545    0.0649   0.0000   442.3851       1.02880       16.5446      -1.59137       1.05561      -2.41752      -1.24672      -3.03058      -1.15013      -1.91309       1.33907    -0.0783852      -2.10435     -0.979877       1.46554      0.689715     -0.172778    -0.0161023      0.836817       1.15788       1.29191       1.41088       1.52471       1.46749       1.46634       1.39634       1.26627       1.21819       1.04522      0.949417      0.833023      0.734131      0.619607      0.533785      0.417764      0.332914
  38  10 2806.1370    3.2799  0.9967 12.3513  0.0003  0.0172   0.0503   0.0476    0.0631   0.0000   440.9857       2.70208       20.5505     -0.876453      -2.59408      -5.83624      -1.24687     -0.600512      -1.47020      -1.61896     0.0161877     -0.685717      -1.52325      0.328290      0.656784     -0.722049      0.742862      0.226622      0.749827      0.981312       1.06546       1.15437       1.22581       1.18188       1.17160       1.11520       1.08623      0.988527      0.884740      0.814063      0.716769      0.612492      0.532509      0.447402      0.358174      0.296608
  38  11 2976.0062    4.0882  0.9987 12.8726 -0.0023  0.0176   0.0630   0.0464    0.0623   0.0000   440.1342       1.17266       17.1546      -2.16224      0.661684     -0.936020      0.298673      -2.16433      -2.47999    -0.0544940      0.687090      -1.26271     -0.735136      0.442194     -0.340627      0.882866      0.559475      0.854263      0.718827      0.942138       1.05523       1.11140       1.18427       1.20817       1.15589       1.14573       1.06506      0.977292      0.873719      0.783361      0.714623      0.609255      0.501732      0.438202      0.347033      0.279602
  38  12 3142.4337    4.3405  1.1635 12.9622  0.0018  0.0194   0.0634   0.0530    0.0703   0.0000   441.2122       3.20439       16.4502     -0.621319      0.713828      -2.02427    -0.0778519      -3.05548     -0.836231     -0.193267      0.468913      -1.42058     -0.247371      0.354396     -0.855340      0.204790      0.874091      0.212893      0.796306       1.08439       1.17565       1.28122       1.31551       1.33575       1.32907       1.25580       1.17265       1.12239       1.00047      0.886265      0.789384      0.702302      0.573826      0.487177      0.399442      0.316881
  38  13 3305.8500    3.8622  1.6923 12.6429 -0.0004  0.0248   0.0468   0.0626    0.0507   0.0000   441.5692       7.03772       14.5044      -2.22691     -0.233080      -6.30682      -1.09881      -1.94555       1.74979      -2.99570     -0.524518      -1.24596      -1.51498      -1.03030      -1.08633      0.731673     0.0375241     -0.204040       1.00531       1.36700       1.55665       1.69898       1.74278       1.77806       1.69213       1.67714       1.55894       1.40257       1.28850       1.15318       1.03736      0.845123      0.721762      0.615753      0.481713      0.400282
  38  14 3466.8673    3.0783  2.5269 12.2354  0.0016  0.0309   0.0311   0.0829    0.0369   0.0000   439.4809       1.46168       11.9806      -1.95749       6.21585      -3.35691      -4.87796      -1.99362      -1.37791      -1.77446      -1.93597     0.0160003     -0.655459     -0.153387      0.462020       1.42685      0.340578     -0.481998       1.21014       1.68417       1.86504       1.97778       2.06849       2.08584       2.04207       1.99473       1.89357       1.73518       1.54106       1.39474       1.19570       1.06072      0.874691      0.762159      0.594418      0.490001
  38  15 3625.9117    2.3656  4.1203 11.6503  0.0002  0.0415   0.0201   0.1140    0.0301   0.0000   438.9646       5.85435       6.27769      -3.75187       3.38993      -3.58182      -3.35104      -4.27303       3.79044       2.37926    -0.0110812      -1.55908       3.30765     -0.296702      -1.09561      0.117290      0.792843     -0.301330       1.66605       2.27074       2.49644       2.68540       2.84771       2.81165       2.77641       2.63364       2.53998       2.32156       2.10582       1.91716       1.66487       1.44584       1.21319       1.02207      0.841064      0.681298
  38  16 3783.5216    2.0116  5.8407 11.1843 -0.0002  0.0519   0.0152   0.1454    0.0273   0.0000   436.9363       1.84079       19.2997      -6.35369       4.10326      -9.11296       1.12969       1.17631      0.588068       1.97192       1.15641     -0.595997       2.82146       1.77709       2.37338       1.00730      0.426680     -0.885183       2.10078       2.84835       3.14498       3.43799       3.58304       3.45927       3.50286       3.33785       3.16151       2.90055       2.70954       2.37616       2.07326       1.82771       1.53774       1.30099       1.07068      0.856908
  38  17 3939.9361    1.5503  7.7524 10.9796 -0.0002  0.0727   0.0125   0.2008    0.0250   0.0000   435.9797       4.79338       14.3377      -7.14651      -4.67154      -2.77882       2.83618      -5.94675       7.15353      -3.45804     -0.688791       6.33744      -1.78921      -1.49984      0.554309      0.618515      -2.97891     -0.409741       2.82104       3.89622       4.41701       4.66309       4.96728       4.86830       4.87843       4.61417       4.34302       4.09697       3.67035       3.30607       2.90058       2.51473       2.16382       1.78257       1.43996       1.16360
  38  18 4095.0733    1.2911 10.6694 10.7597  0.0010  0.1031   0.0101   0.2793    0.0239   0.0000   441.0833       15.8421       12.4827      -2.76020       16.4761      -5.36593       2.33302       3.83451      -5.78883       9.46589       7.06095      -2.85971      -1.66690      -3.34134     -0.189391       1.30346      -1.26308       2.12157       3.98458       5.44491       6.20311       6.62712       7.02120       6.89575       6.98530       6.54883       6.14700       5.75153       5.13649       4.71650       4.08499       3.56483       3.02851       2.50308       2.02275       1.62554
  38  19 4249.9369    1.0176 12.6701 10.6373 -0.0022  0.1347   0.0082   0.3576    0.0211   0.0000   444.4566       15.8578       23.4701      0.685562      -8.94083      -19.7228    -0.0946498      -1.60969       5.94133      -16.4088      -8.70844       4.38260       3.00435      -12.3795      -1.27404       5.77947       2.74861      -1.10773       5.29681       7.04475       8.14055       8.58545       9.06488       9.05861       8.95851       8.53337       8.13844       7.53522       6.83328       6.02584       5.43618       4.61947       3.99090       3.31259       2.67214       2.16924
  38  20 4403.5250    0.7976 13.7131 10.4656  0.0009  0.1653   0.0075   0.4266    0.0201   0.0000   440.4360       5.35881       13.1554      -21.1213      -18.2969       1.65464       19.3186       19.3126      -7.78432      -9.11717      -5.86735      -1.98835      -3.37869       6.15333      -1.72363      -2.34394      -2.74845       1.84217       6.52547       8.65055       9.95345       10.6163       11.0439       11.1015       11.0548       10.4344       9.99768       9.20894       8.40599       7.56768       6.58935       5.68410       4.87544       4.05472       3.28866       2.66402
  39   4 1728.2624    0.3614  0.3346  9.1315 -0.0038  0.0120   0.0095   0.0263    0.0298   0.0000   442.3739     -0.487894       19.6224     -0.340176      -2.17641      0.479950      0.719678      0.541447      0.702241      0.437148     -0.985114      0.436941     -0.102000     -0.244447      0.205785     -0.479525      0.164630     0.0640951      0.463082      0.656671      0.748533      0.791285      0.815983      0.782505      0.837072      0.734574      0.813450      0.657944      0.628112      0.540344      0.460812      0.424232      0.348257      0.314315      0.247850      0.204907
  39   6 2116.5735    0.8712  0.7931  9.7511 -0.0022  0.0163   0.0145   0.0390    0.0533   0.0000   440.2319     -0.685989       19.4109     -0.126444      -3.62272       1.29468       1.53377      -1.19264      0.735728      0.248288     -0.932101      0.587411      0.818181     -0.433823      0.206018     0.0465230     0.0981182      0.187030      0.682272      0.896998      0.985008       1.03575       1.08974       1.05535       1.09231       1.05985      0.989150      0.889743      0.846610      0.751250      0.669698      0.581618      0.508192      0.424394      0.351118      0.275806
  39   7 2301.2672    1.3319  0.9030 10.5694  0.0030  0.0178   0.0213   0.0439    0.0576   0.0000   440.6421       1.22565       19.4150      0.286212      -4.19387      -2.43183      0.854318      -1.47080      -2.82683    -0.0280021      0.905447      -1.56886      -1.80788      0.849595     -0.194421      0.509175      0.158259     -0.419878      0.710021      0.965968       1.01411       1.07084       1.15983       1.19339       1.13136       1.15408       1.05337      0.977088      0.882951      0.795098      0.711275      0.601115      0.508948      0.423357      0.356490      0.296689
  39   8 2479.0878    1.8830  1.1118 11.1309 -0.0017  0.0197   0.0278   0.0497    0.0665   0.0000   440.5206       1.44466       21.2962       2.56211      -2.47489      -1.82115      0.942000     0.0400401      -2.63296     -0.388155       1.32332     -0.468233     -0.626314     -0.791728       1.23136      0.189892      0.459422    -0.0493192      0.801447       1.08411       1.17675       1.33404       1.40790       1.33272       1.34955       1.29488       1.24796       1.07264       1.04321      0.908453      0.819303      0.683033      0.595441      0.485006      0.398961      0.326873
  39   9 2653.9266    2.5863  1.1645 11.6970 -0.0018  0.0201   0.0374   0.0505    0.0734   0.0000   440.7741      0.711060       19.2840     -0.359886      -1.83406      -1.85384      0.780294      -3.51392      0.839357      -2.17955     -0.366935     -0.103628     -0.219167     0.0717904     -0.217436     -0.240560     0.0816055     -0.125166      0.787995       1.10587       1.19717       1.33290       1.37046       1.37208       1.35548       1.31100       1.20726       1.11272       1.01218      0.923780      0.815101      0.711579      0.612090      0.503777      0.435890      0.344599
  39  10 2827.3857    3.2563  1.0441 12.3655 -0.0036  0.0192   0.0488   0.0459    0.0638   0.0000   441.0755       1.86135       20.2587     -0.703566      -2.68550      -2.37388     -0.164890      -2.47607      -2.18272       1.01923     -0.399903      -2.16432      0.852907      0.303650      -1.27404     -0.233597     -0.584470     -0.100418      0.760279       1.07758       1.11425       1.26444       1.27764       1.30606       1.25923       1.23103       1.15289       1.08138      0.967151      0.869063      0.755699      0.674519      0.564359      0.484116      0.400230      0.314898
  39  11 2998.2374    4.1333  1.0695 12.8685  0.0017  0.0186   0.0610   0.0486    0.0623   0.0000   441.0854       4.78958       19.3475      -1.48285      -3.93969      -1.67322      -1.14547      -3.16834      0.321803       1.21181      -1.09842     -0.413076     -0.738338      0.764297      0.163924      0.623500     -0.106267      0.151787      0.746252       1.01589       1.08455       1.20009       1.27116       1.24123       1.22747       1.16833       1.09591       1.07401      0.983827      0.849260      0.750331      0.630865      0.562580      0.459070      0.372693      0.315472
  39  12 3165.8579    4.2880  1.2524 12.8254 -0.0005  0.0205   0.0592   0.0530    0.0690   0.0000   441.7910       3.65332       17.2239      -1.21788      -1.03460      -5.33788      -1.41078       1.05865    -0.0954833     -0.928848     -0.884419     -0.564258       1.48213    -0.0230711     -0.901897      0.430336    -0.0758643     -0.250243      0.810056       1.08504       1.22242       1.30535       1.35211       1.36082       1.33818       1.29511       1.21599       1.12358       1.04017      0.925800      0.835947      0.711694      0.621536      0.506625      0.423096      0.344849
  39  13 3330.5192    3.7300  1.8137 12.5327 -0.0002  0.0250   0.0438   0.0662    0.0479   0.0000   442.0110       4.53809       16.1846      -1.95385       1.69649      -5.60811      -2.93633      -8.97595       2.56210      -1.44450      0.391499       2.46119     -0.918827      0.786464      -1.63481      0.383142      0.178234    -0.0296982       1.00434       1.33382       1.46783       1.62058       1.66506       1.68786       1.64632       1.61865       1.51671       1.41531       1.29692       1.14231       1.01021      0.859646      0.742847      0.614532      0.528339      0.416389
  39  14 3492.7516    2.9353  2.7103 12.1976  0.0008  0.0316   0.0289   0.0876    0.0346   0.0000   444.2864      0.725239       8.88614      -5.74469       4.81429      -4.01389      -5.32586      -2.69749     -0.126231     -0.273285      -1.17161      -1.86773      -1.35060      0.186870      0.428067      0.110818     -0.212475      0.186600       1.27149       1.72791       1.97674       2.12372       2.22998       2.18787       2.17592       2.10664       1.96164       1.77718       1.65407       1.47198       1.28506       1.15184      0.955746      0.810006      0.659017      0.540911
  39  15 3652.9849    2.2828  4.3780 11.6133  0.0005  0.0434   0.0190   0.1194    0.0278   0.0000   443.8035       4.80371       12.4393      -3.36708       5.67348      -5.26988      -4.52045      -1.36263       3.74117      -5.75991      -1.45260       2.18663      -1.26991     -0.696897      -1.30545   -0.00392484      0.249069     -0.485212       1.68557       2.28411       2.62781       2.79574       2.92001       2.94545       2.88483       2.81938       2.59390       2.44352       2.21556       1.94838       1.76437       1.52228       1.28201       1.08464      0.882233      0.710978
  39  16 3811.4779    1.8495  6.1015 11.1319 -0.0018  0.0551   0.0143   0.1541    0.0264   0.0000   438.1705       5.12070       16.5232      -7.00811      -7.68926      -1.28756      -4.67379      -9.93565       4.05600       2.51549      0.751490      0.427749       1.00377      -4.04905      0.971347       1.30107     -0.368176      0.376264       2.16297       2.91403       3.27843       3.54968       3.73136       3.75608       3.65281       3.56606       3.31558       3.09619       2.85072       2.55374       2.23140       1.91308       1.63419       1.38310       1.12106      0.922998
  39  17 3968.6494    1.4970  8.5280 10.8873 -0.0011  0.0782   0.0116   0.2165    0.0244   0.0000   436.6815       2.49791       21.0366      -8.87243     -0.675091      -7.15592      0.381476      -1.63099       5.26383      -3.39713      0.876070      0.802730       1.12090       4.98153      -4.10124      -1.29526      -1.61464     -0.249774       2.97256       4.16000       4.61123       5.00499       5.26393       5.28421       5.20993       4.99197       4.74576       4.36884       4.02190       3.53915       3.12585       2.71953       2.31051       1.95449       1.55979       1.28430
  39  18 4124.7129    1.2304 11.1146 10.6894  0.0010  0.1073   0.0092   0.2919    0.0230   0.0000   438.2491       8.99352       7.81156       6.97371      -2.83091      -6.94394      -4.49531      -16.6409       3.19820      -2.24014      -6.55613      -3.17088      -9.75284      -7.74158       7.50900      0.746851      0.305591      0.592801       4.18719       5.57820       6.37973       6.67017       7.19284       7.04208       7.14180       6.76604       6.44013       5.99213       5.43830       4.92869       4.30051       3.73461       3.20310       2.70544       2.17928       1.78506
  39  19 4279.7534    0.9674 12.6496 10.5940 -0.0001  0.1382   0.0080   0.3638    0.0204   0.0000   434.7930       16.8029       21.0764       9.57484      -4.99581      -13.2694       24.0751       6.26849      -7.76630      -5.81347      -4.99558      -9.04746      -6.15948       5.96755      -8.09911      -2.22180       1.74243       3.18103       5.30312       7.15869       8.16016       8.70715       9.16329       9.19682       9.05117       8.80786       8.25145       7.68647       6.98012       6.26307       5.60200       4.84833       4.05771       3.48013       2.79722       2.30732
  39  20 4434.1361    0.7756 15.1080 10.3922  0.0000  0.1816   0.0071   0.4621    0.0189   0.0000   434.2633      -14.2663       19.9708      -1.56523       7.08100       12.9612       9.66114      -12.7739      -18.3336       3.14105      -6.74757       2.21371       5.66030       4.22174     -0.264588       4.44801      -11.3268      -5.56533       6.85811       9.32634       10.5762       11.4052       11.8970       11.9676       11.8265       11.4172       10.7047       10.0048       9.15388       8.19426       7.21994       6.32428       5.47235       4.53846       3.63973       2.96866
  40   4 1743.2518    0.3906  0.3666  9.1004  0.0003  0.0109   0.0095   0.0273    0.0308   0.0000   440.7951    -0.0150882       20.7042      0.610111      -2.97526     -0.230740      0.392938   0.000296173      -1.37043     -0.634686      0.247246      0.655363     -0.321406     -0.292897     0.0743955      0.117612     0.0976063      0.303726      0.459164      0.629832      0.674363      0.754538      0.737319      0.748164      0.775971      0.796410      0.776107      0.724686      0.629848      0.514226      0.427772      0.381192      0.339128      0.288658      0.246831      0.208937
  40   5 1941.4171    0.6276  0.5784  9.4044 -0.0017  0.0148   0.0123   0.0340    0.0410   0.0000   441.9062      0.452135       20.0856      -1.52445      -3.81581      -1.73264       2.23091      -1.07689      -1.01760      0.568494      0.352634     -0.576715      -1.63765      0.629452     -0.255346     -0.148151      0.415408      0.212402      0.527478      0.739151      0.744654      0.901551      0.870496      0.970948      0.844054      0.897509      0.799735      0.768761      0.647839      0.657278      0.545420      0.489072      0.402918      0.356365      0.283874      0.241328
  40   6 2133.9828    0.8807  0.8728  9.9319 -0.0019  0.0176   0.0143   0.0433    0.0510   0.0000   440.8479      0.641862       19.8406      -2.65298      -3.17127      -1.74955       2.44656      0.474410     -0.835590     -0.788747      0.570378      0.275680     0.0178432     -0.824791   -0.00225427      0.440137     -0.471308      0.525907      0.706707      0.940169       1.03696       1.14361       1.21416       1.21305       1.26326       1.12734       1.04584      0.988203      0.926933      0.813870      0.708635      0.623557      0.525287      0.440601      0.366161      0.308485
  40   7 2319.3659    1.3624  1.0014 10.5118 -0.0025  0.0182   0.0204   0.0457    0.0606   0.0000   440.5259      0.470473       19.3912     0.0302092      -2.79324      -1.53086       1.39549      0.836002      -1.53172      -1.85156      0.162363      0.406864     0.0505069     -0.356982       1.01673      0.188351      0.130046      0.182706      0.713362      0.992913       1.07124       1.15564       1.19955       1.21387       1.18934       1.14952       1.05900       1.01317      0.912672      0.826505      0.787811      0.685337      0.582439      0.504088      0.406224      0.327795
  40   8 2497.9355    1.9296  1.1035 11.2433 -0.0021  0.0192   0.0281   0.0495    0.0639   0.0000   441.6318      0.272922       18.3465     -0.716224      -2.98795      -1.62100      0.775582      -2.57747      -1.44322      -2.81656       1.17160     -0.654807     -0.126438     -0.786075     -0.586779     -0.706607      0.330611      0.194615      0.771633       1.01745       1.12812       1.24225       1.31595       1.28187       1.28054       1.22337       1.10630       1.09412      0.989066      0.903790      0.782667      0.694544      0.571105      0.492022      0.417938      0.334792
  40   9 2673.8151    2.6543  1.1209 11.7652 -0.0003  0.0190   0.0373   0.0484    0.0668   0.0000   441.3892       2.23749       18.8312      -3.36805    -0.0458855      -3.08508     -0.830966      0.765960       4.08117      0.539104      -1.05374     0.0517246      0.124965     -0.471161     -0.607959    -0.0404304     -0.231406     -0.192061      0.801416       1.06346       1.14254       1.15210       1.26819       1.21081       1.24304       1.23439       1.20149       1.08555      0.970047      0.870971      0.768193      0.691415      0.616490      0.520755      0.444826      0.353208
  40  10 2848.3407    3.4929  0.9622 12.7080 -0.0044  0.0178   0.0537   0.0442    0.0568   0.0000   440.4781       3.36737       21.0446      -2.94161     -0.477069      -3.00124       1.40714      0.122470      -1.09593     -0.904046      -1.58480     -0.991447       1.42698      0.432928      0.475424      0.235986    -0.0449409     -0.294684      0.704249      0.966568       1.03613       1.12999       1.20171       1.17908       1.21929       1.17693       1.09345      0.986597      0.911527      0.811140      0.723972      0.619567      0.527401      0.457432      0.368164      0.303945
  40  11 3020.1568    4.1730  0.9633 13.0823 -0.0007  0.0177   0.0643   0.0446    0.0566   0.0000   440.8513       2.85912       21.1003     -0.254922      -4.02348      -2.76158      0.625995      -3.35095     -0.528874     -0.492383      0.311513     -0.607707      0.415423     -0.140682      -1.80405      0.857108    -0.0157700   -0.00155380      0.721508      0.974233       1.00903       1.13502       1.13456       1.17509       1.15498       1.13585       1.04470       1.01392      0.922503      0.806974      0.731104      0.618644      0.546508      0.453897      0.382369      0.313448
  40  12 3188.8119    4.2386  1.4309 12.9630 -0.0006  0.0224   0.0549   0.0577    0.0532   0.0000   441.4004       4.47906       18.0539      -3.30187     -0.802633      -3.56961      -1.09770     -0.239224       1.75649    -0.0889461      0.111329     -0.523364      -2.01436     -0.246549     -0.953939     -0.915719     -0.434993    -0.0831016      0.875338       1.19903       1.27601       1.44262       1.53928       1.50841       1.46310       1.38746       1.32284       1.26659       1.16055       1.01179      0.940445      0.770015      0.686104      0.565073      0.476599      0.380592
  40  13 3354.7753    3.6476  1.8013 12.5441  0.0010  0.0253   0.0421   0.0639    0.0476   0.0000   442.0689       4.77767       13.3455      -1.20507       3.25525      -4.95241      -6.96571      -4.41226      -1.59102      -1.86786       1.53457      0.250751      -1.55206     -0.770250      0.197607     -0.307852      0.359710    -0.0848085      0.984149       1.31048       1.45227       1.51972       1.66848       1.69489       1.62133       1.66117       1.47031       1.38548       1.30016       1.11814       1.01801      0.875811      0.755042      0.645424      0.516482      0.429430
  40  14 3518.3042    2.8491  3.1070 12.0554 -0.0014  0.0334   0.0258   0.0933    0.0318   0.0000   440.9511       4.33900       13.8773      -4.28094       3.80016      -5.43295      -4.42154      -7.31717      -1.11716      -1.16180      -4.43033     -0.297444     -0.924759      0.521157      -1.18048     -0.425717     -0.283162       1.22193       1.29275       1.73626       1.93249       2.11743       2.23793       2.18166       2.20164       2.13782       2.00156       1.82294       1.68082       1.51881       1.34985       1.18335       1.02704      0.860249      0.705425      0.574343
  40  15 3679.5942    2.2405  4.5849 11.5283 -0.0007  0.0435   0.0179   0.1216    0.0272   0.0000   440.3228       2.35867       15.3304      -1.29993      0.381629      -4.85730     -0.329421      -8.50672      -1.48345      -3.68995      0.870728      -1.82219      0.528090     -0.438585     -0.358195       1.21965       1.96747     -0.185456       1.67980       2.26613       2.53658       2.73735       2.90677       2.86199       2.83952       2.75288       2.59126       2.39338       2.22499       2.01415       1.76908       1.52349       1.33066       1.10105      0.918552      0.753828
  40  16 3838.9846    1.7712  6.8194 11.1110 -0.0009  0.0610   0.0134   0.1662    0.0250   0.0000   439.1182       6.49792       14.1812      -6.11973      -1.35976      -7.16818      -1.29373      -3.27215      -1.49376       2.07944      -6.95170      -1.06828      0.251327       2.03064      0.172829       1.49790     -0.684152     -0.247108       2.32257       3.07029       3.55134       3.69767       3.99157       3.98552       3.97869       3.83307       3.59367       3.37696       3.05103       2.74315       2.44636       2.13662       1.84641       1.54200       1.24885       1.03007
  40  17 3996.9704    1.4742  9.1766 10.8413 -0.0015  0.0841   0.0109   0.2288    0.0247   0.0000   440.7326       2.39749       22.7208      -5.17469      -13.3956      -2.95923       4.54110      -14.3127      -1.72235    -0.0621213     -0.888937      -4.07044       2.56603       1.18969      -2.49139       1.76201      0.242061       1.42936       3.16306       4.30110       4.95557       5.20004       5.54456       5.50056       5.42766       5.22050       4.99928       4.62858       4.25563       3.87350       3.36841       2.98497       2.54306       2.17023       1.75645       1.45190
  40  18 4153.8886    1.1757 11.3010 10.6935  0.0008  0.1111   0.0087   0.3015    0.0221   0.0000   436.4857       6.36005       36.9501      -6.48336      -13.1033      -4.84388       6.22706      -9.71027       2.13708      -7.75053      -2.54511       2.39190     -0.903508       2.70291       8.68036       3.58726      -4.62590     -0.852374       4.09947       5.63337       6.33907       6.87758       7.26973       7.26170       7.15530       6.88697       6.49569       6.14315       5.48829       5.03032       4.46594       3.91429       3.37961       2.84131       2.28286       1.86456
  41   5 1957.4623    0.6684  0.5829  9.3560 -0.0031  0.0138   0.0125   0.0321    0.0448   0.0000   440.4302      -1.45546       20.5450       1.84248      -2.16313      0.916632       1.58174     -0.181617     -0.877636     -0.748834      -1.47716     -0.624059      -1.03173      0.159082      0.533783      0.297116     -0.148398      0.281637      0.497916      0.695613      0.737912      0.846027      0.814303      0.897250      0.828682      0.845899      0.761676      0.740197      0.682052      0.607681      0.541575      0.483770      0.414994      0.329665      0.287980      0.245352
  41   6 2151.1427    0.9734  0.8623  9.8848 -0.0004  0.0163   0.0154   0.0419    0.0540   0.0000   440.7009     -0.348723       20.3753      -2.19443      -2.81624      -1.09094       1.04664      -1.53403     -0.409962     -0.650219      0.336973     -0.591937      -2.91877       1.20157      0.911974     0.0619965      0.170049      0.507245      0.611746      0.851678      0.931238       1.02596       1.06369       1.03375      0.997660      0.959491      0.943892      0.839442      0.815658      0.753236      0.713767      0.593044      0.520271      0.456070      0.376183      0.313807
  41   7 2337.1704    1.4167  1.0688 10.6877 -0.0002  0.0187   0.0208   0.0486    0.0586   0.0000   441.0649     -0.365597       20.5920     -0.306698      -3.00505      0.525170     -0.336346     -0.284623     -0.259238      -1.58151     -0.640357       1.59209     -0.725503     0.0871506      0.321144      0.249616     0.0737329     -0.117024      0.728741       1.00845       1.11077       1.18440       1.25380       1.19751       1.22865       1.17803       1.10947       1.05841      0.981899      0.880329      0.769297      0.694094      0.582924      0.501302      0.414465      0.346281
  41   8 2516.5715    2.0340  1.1824 11.2676 -0.0016  0.0195   0.0289   0.0519    0.0669   0.0000   442.2867      0.414419       19.9420     -0.718852      -2.87332      -3.38045      -1.71048      0.249282      -1.60581     -0.944426     -0.708251      0.257527     -0.246111      0.807433     -0.126537      0.483519    -0.0312046      -1.40829      0.751361       1.02381       1.10107       1.21518       1.27136       1.31386       1.27569       1.22688       1.15509       1.07934       1.00362      0.897065      0.796124      0.701983      0.584497      0.505684      0.420108      0.352486
  41   9 2693.5620    2.7245  1.1019 11.9386  0.0001  0.0182   0.0390   0.0502    0.0636   0.0000   442.2547       3.38844       21.0733     -0.225904      -3.55643     -0.479745      -1.96547      -2.14552      0.185620      0.802623       1.34927     -0.155021      0.178508     -0.850282       1.13296    -0.0159534     -0.527247     -0.139308      0.703279      0.939158       1.03539       1.08426       1.17471       1.16563       1.20067       1.16285       1.06345       1.00695      0.915538      0.812417      0.759772      0.632400      0.556805      0.472403      0.388083      0.323941
  41  10 2869.0580    3.5939  0.9845 12.6664 -0.0004  0.0169   0.0542   0.0456    0.0562   0.0000   441.2796     0.0946865       21.2618      -1.06031     -0.939198      -3.71456       1.47822      -1.28114      -2.10416       1.04347       2.27272      0.339800     -0.484696      0.301880     -0.472074       1.18006     0.0109213      0.695502      0.646172      0.897845      0.996245       1.05667       1.14994       1.10757       1.13797       1.07647       1.03351      0.965751      0.875097      0.762193      0.698422      0.616663      0.520464      0.446597      0.350864      0.300002
  41  11 3041.7265    4.2595  1.1176 12.8574  0.0004  0.0188   0.0596   0.0468    0.0660   0.0000   441.3535       2.08265       17.2104     -0.967573      -3.00125      -3.61441      0.252804     -0.970833      -1.17002      0.805503       1.24701     -0.144135      -1.08427      0.551818      -1.00789      0.523384      0.203704    -0.0964870      0.727888      0.994750       1.09085       1.15894       1.22220       1.23086       1.19247       1.17820       1.07403       1.05714      0.973574      0.837041      0.777756      0.696146      0.590873      0.509746      0.440964      0.356346
  41  12 3211.4863    4.2040  1.3156 13.0451 -0.0016  0.0211   0.0562   0.0539    0.0522   0.0000   442.2150       2.96956       19.4895     -0.553055      -1.81938      -6.25906      -1.24995      -2.36359      0.579782      -1.74893     -0.965929     -0.830128     -0.719762    -0.0827101      0.916946    -0.0483711     -0.473675      0.984884      0.825523       1.11418       1.24543       1.31285       1.41971       1.41479       1.46619       1.38010       1.26688       1.20248       1.07603      0.977969      0.874026      0.743173      0.645560      0.546233      0.444373      0.371617
  41  13 3378.6762    3.5089  2.0537 12.4829  0.0036  0.0266   0.0374   0.0714    0.0399   0.0000   441.5338       4.65880       12.4196     -0.540396       3.13992      -6.97491      -5.30826      -5.65461       3.13554       1.01799       2.34155     -0.217624      -3.03726    0.00506147     -0.172553      0.726712      0.269272     -0.674126      0.953618       1.33943       1.47180       1.60687       1.64733       1.70729       1.68986       1.68223       1.51956       1.41248       1.30625       1.16900       1.08091      0.924882      0.798245      0.689781      0.542781      0.469609
  41  14 3543.4998    2.7095  3.5364 11.9121 -0.0031  0.0363   0.0229   0.0983    0.0293   0.0000   442.4600       4.46367       14.4367      -2.35031       3.00980      -6.83883      -3.10760      -6.42519     -0.681361      -4.29633     0.0511023      -2.62667       3.46804       2.12023      -1.91927      0.439225      0.697608       1.72827       1.36013       1.83244       2.07818       2.18355       2.36328       2.33233       2.29507       2.27854       2.12936       2.01041       1.83040       1.65067       1.47590       1.26657       1.11677      0.938094      0.782861      0.645445
  41  15 3705.8765    2.1687  5.3124 11.3252 -0.0004  0.0473   0.0157   0.1292    0.0255   0.0000   442.7704       3.90274       17.3624      -5.85005       1.71563      -8.43623      -3.57289      -4.25550      -1.30741       2.50369      -1.32025      -3.20912       4.23585      -1.10278     -0.760344      0.195525     -0.755353     0.0764888       1.74952       2.39501       2.69237       2.86906       3.01637       3.11459       3.03466       2.94232       2.76529       2.60459       2.33009       2.17039       1.88056       1.68616       1.43583       1.22579       1.00417      0.834066
  41  16 3866.0941    1.7441  7.1402 11.0796 -0.0006  0.0620   0.0128   0.1722    0.0244   0.0000   443.1850       3.43007       22.8797      -5.36208      -4.11553      -7.43041       6.10901      -2.75302       3.60347      -4.11873     0.0999778      -2.71397       5.09861       1.56913     -0.403808      0.577974     -0.837274       1.53232       2.29373       3.12389       3.55077       3.78395       4.04224       3.95549       4.01193       3.83096       3.67884       3.41226       3.13853       2.77040       2.53887       2.21974       1.87529       1.63546       1.32378       1.09626
  41  17 4025.0120    1.4470  9.8749 10.8550 -0.0001  0.0889   0.0102   0.2438    0.0230   0.0000   444.8088       6.40833       16.1552      -2.83148      -10.5771       1.20602       10.6413      -9.91597       4.95523       1.02146      -1.32439      -1.46045      0.126025      0.113489     -0.840818       2.42255    0.00188141      0.164907       3.28379       4.35026       5.01936       5.28538       5.60141       5.72313       5.55968       5.43047       5.19118       4.83677       4.44461       4.02133       3.61491       3.05482       2.72501       2.30646       1.87652       1.56199
  41  18 4182.8254    1.1619 11.9083 10.6687  0.0013  0.1168   0.0084   0.3045    0.0214   0.0000   435.0648       11.0510       29.7057       5.82786      -9.52804      -1.31996       4.96506      -7.59253      -4.18949       1.41958      -13.8751       4.97858       9.38207      -8.68230       3.43620       7.22574      0.311461      -1.70234       4.22193       5.86649       6.57313       7.04252       7.29120       7.31175       7.34502       7.09435       6.82099       6.32665       5.90058       5.21719       4.68412       4.13313       3.56458       3.02140       2.47098       2.05214
  42   3 1558.1902    0.2226  0.1721  9.0478  0.0014  0.0084   0.0082   0.0197    0.0219   0.0000   442.2940     -0.109060       20.7431     -0.402639      -1.69915      0.172709      0.748444     -0.195284     -0.556423      0.761445      0.483810    -0.0284080     -0.530483      0.524326     0.0901303      0.150611     0.0809978    -0.0700041      0.390236      0.512096      0.525514      0.504220      0.549954      0.610192      0.680838      0.623115      0.570751      0.491650      0.478371      0.423632      0.403519      0.339689      0.293403      0.236810      0.209556      0.174353
[truncated: 749,949 more chars]
