# Supplementary material for: Global-Mode Analysis of Full-Disk Data from the Michelson Doppler Imager and the Helioseismic and Magnetic Imager
Source: Sol Phys. 2018 Jan 31;293(2):29. doi: 10.1007/s11207-017-1201-5 (PMC6566312; doi:10.1007/s11207-017-1201-5)
Supplement: Supplementary file 3 — (TAR 230.0 MB) [file 11207_2017_1201_MOESM3_ESM.tar › MDI/mdifdvwap.2262.36]

   0  15 2228.7345    1.0293  1.1236 10.1943  0.0000  0.1501   0.1584   1.1126    1.1437   0.0000    -0.0000       0.00000       0.00000       0.00000       0.00000       0.00000       0.00000       0.00000       0.00000       0.00000       0.00000       0.00000       0.00000       0.00000       0.00000       0.00000       0.00000       0.00000       0.00000       0.00000       0.00000       0.00000       0.00000       0.00000       0.00000       0.00000       0.00000       0.00000       0.00000       0.00000       0.00000       0.00000       0.00000       0.00000       0.00000       0.00000       0.00000       0.00000       0.00000       0.00000       0.00000       0.00000       0.00000       0.00000       0.00000       0.00000       0.00000       0.00000       0.00000       0.00000       0.00000       0.00000       0.00000       0.00000       0.00000       0.00000       0.00000       0.00000       0.00000       0.00000       0.00000       0.00000       0.00000       0.00000       0.00000       0.00000       0.00000       0.00000       0.00000       0.00000       0.00000       0.00000
   0  17 2496.1711    2.1446  1.0550  8.2943  0.0000  0.1508   0.2982   0.4957   20.9901   0.0000    -0.0000       0.00000       0.00000       0.00000       0.00000       0.00000       0.00000       0.00000       0.00000       0.00000       0.00000       0.00000       0.00000       0.00000       0.00000       0.00000       0.00000       0.00000       0.00000       0.00000       0.00000       0.00000       0.00000       0.00000       0.00000       0.00000       0.00000       0.00000       0.00000       0.00000       0.00000       0.00000       0.00000       0.00000       0.00000       0.00000       0.00000       0.00000       0.00000       0.00000       0.00000       0.00000       0.00000       0.00000       0.00000       0.00000       0.00000       0.00000       0.00000       0.00000       0.00000       0.00000       0.00000       0.00000       0.00000       0.00000       0.00000       0.00000       0.00000       0.00000       0.00000       0.00000       0.00000       0.00000       0.00000       0.00000       0.00000       0.00000       0.00000       0.00000       0.00000       0.00000
   0  18 2629.4939    2.1395  0.6413 11.9977 -0.0412  0.1370   0.3485   0.2825    0.6495   0.0000    -0.0000       0.00000       0.00000       0.00000       0.00000       0.00000       0.00000       0.00000       0.00000       0.00000       0.00000       0.00000       0.00000       0.00000       0.00000       0.00000       0.00000       0.00000       0.00000       0.00000       0.00000       0.00000       0.00000       0.00000       0.00000       0.00000       0.00000       0.00000       0.00000       0.00000       0.00000       0.00000       0.00000       0.00000       0.00000       0.00000       0.00000       0.00000       0.00000       0.00000       0.00000       0.00000       0.00000       0.00000       0.00000       0.00000       0.00000       0.00000       0.00000       0.00000       0.00000       0.00000       0.00000       0.00000       0.00000       0.00000       0.00000       0.00000       0.00000       0.00000       0.00000       0.00000       0.00000       0.00000       0.00000       0.00000       0.00000       0.00000       0.00000       0.00000       0.00000       0.00000
   0  24 3438.7782    3.2995  3.3775 -3.0020  0.0000  0.2966   0.2261   1.1369 1000.0000   0.0000    -0.0000       0.00000       0.00000       0.00000       0.00000       0.00000       0.00000       0.00000       0.00000       0.00000       0.00000       0.00000       0.00000       0.00000       0.00000       0.00000       0.00000       0.00000       0.00000       0.00000       0.00000       0.00000       0.00000       0.00000       0.00000       0.00000       0.00000       0.00000       0.00000       0.00000       0.00000       0.00000       0.00000       0.00000       0.00000       0.00000       0.00000       0.00000       0.00000       0.00000       0.00000       0.00000       0.00000       0.00000       0.00000       0.00000       0.00000       0.00000       0.00000       0.00000       0.00000       0.00000       0.00000       0.00000       0.00000       0.00000       0.00000       0.00000       0.00000       0.00000       0.00000       0.00000       0.00000       0.00000       0.00000       0.00000       0.00000       0.00000       0.00000       0.00000       0.00000       0.00000
   1  13 2020.5829    0.7571  1.2810  9.1964  0.0000  0.1507   0.0526   0.2486    0.4869   0.0000   399.7843      -56.5404       0.00000       0.00000       0.00000       0.00000       0.00000       0.00000       0.00000       0.00000       0.00000       0.00000       0.00000       0.00000       0.00000       0.00000       0.00000       0.00000       0.00000       0.00000       0.00000       0.00000       0.00000       0.00000       0.00000       0.00000       0.00000       0.00000       0.00000       0.00000       0.00000       0.00000       0.00000       0.00000       0.00000       0.00000       207.666       82.9367       0.00000       0.00000       0.00000       0.00000       0.00000       0.00000       0.00000       0.00000       0.00000       0.00000       0.00000       0.00000       0.00000       0.00000       0.00000       0.00000       0.00000       0.00000       0.00000       0.00000       0.00000       0.00000       0.00000       0.00000       0.00000       0.00000       0.00000       0.00000       0.00000       0.00000       0.00000       0.00000       0.00000       0.00000
   1  14 2156.7047    0.9417  0.9129  9.2886  0.0000  0.0993   0.0714   0.1977    0.6687   0.0000   477.0299       4.22044       0.00000       0.00000       0.00000       0.00000       0.00000       0.00000       0.00000       0.00000       0.00000       0.00000       0.00000       0.00000       0.00000       0.00000       0.00000       0.00000       0.00000       0.00000       0.00000       0.00000       0.00000       0.00000       0.00000       0.00000       0.00000       0.00000       0.00000       0.00000       0.00000       0.00000       0.00000       0.00000       0.00000       0.00000       135.287       59.9356       0.00000       0.00000       0.00000       0.00000       0.00000       0.00000       0.00000       0.00000       0.00000       0.00000       0.00000       0.00000       0.00000       0.00000       0.00000       0.00000       0.00000       0.00000       0.00000       0.00000       0.00000       0.00000       0.00000       0.00000       0.00000       0.00000       0.00000       0.00000       0.00000       0.00000       0.00000       0.00000       0.00000       0.00000
   1  15 2291.8559    1.2940  1.2474  9.4049 -0.0281  0.1075   0.0808   0.2204    2.4287   0.0000   240.8476      -21.4945       0.00000       0.00000       0.00000       0.00000       0.00000       0.00000       0.00000       0.00000       0.00000       0.00000       0.00000       0.00000       0.00000       0.00000       0.00000       0.00000       0.00000       0.00000       0.00000       0.00000       0.00000       0.00000       0.00000       0.00000       0.00000       0.00000       0.00000       0.00000       0.00000       0.00000       0.00000       0.00000       0.00000       0.00000       148.419       68.0629       0.00000       0.00000       0.00000       0.00000       0.00000       0.00000       0.00000       0.00000       0.00000       0.00000       0.00000       0.00000       0.00000       0.00000       0.00000       0.00000       0.00000       0.00000       0.00000       0.00000       0.00000       0.00000       0.00000       0.00000       0.00000       0.00000       0.00000       0.00000       0.00000       0.00000       0.00000       0.00000       0.00000       0.00000
   1  16 2425.5575    1.7196  0.9320  4.7701  0.0000  0.0701   0.1247   0.2344  218.4839   0.0000   247.7080      -10.0200       0.00000       0.00000       0.00000       0.00000       0.00000       0.00000       0.00000       0.00000       0.00000       0.00000       0.00000       0.00000       0.00000       0.00000       0.00000       0.00000       0.00000       0.00000       0.00000       0.00000       0.00000       0.00000       0.00000       0.00000       0.00000       0.00000       0.00000       0.00000       0.00000       0.00000       0.00000       0.00000       0.00000       0.00000       88.6588       47.1500       0.00000       0.00000       0.00000       0.00000       0.00000       0.00000       0.00000       0.00000       0.00000       0.00000       0.00000       0.00000       0.00000       0.00000       0.00000       0.00000       0.00000       0.00000       0.00000       0.00000       0.00000       0.00000       0.00000       0.00000       0.00000       0.00000       0.00000       0.00000       0.00000       0.00000       0.00000       0.00000       0.00000       0.00000
   1  18 2693.4071    2.7864  1.0919  3.8829  0.0000  0.0724   0.2004   0.3147 1000.0000   0.0000   535.1268      -12.5790       0.00000       0.00000       0.00000       0.00000       0.00000       0.00000       0.00000       0.00000       0.00000       0.00000       0.00000       0.00000       0.00000       0.00000       0.00000       0.00000       0.00000       0.00000       0.00000       0.00000       0.00000       0.00000       0.00000       0.00000       0.00000       0.00000       0.00000       0.00000       0.00000       0.00000       0.00000       0.00000       0.00000       0.00000       93.9362       45.9123       0.00000       0.00000       0.00000       0.00000       0.00000       0.00000       0.00000       0.00000       0.00000       0.00000       0.00000       0.00000       0.00000       0.00000       0.00000       0.00000       0.00000       0.00000       0.00000       0.00000       0.00000       0.00000       0.00000       0.00000       0.00000       0.00000       0.00000       0.00000       0.00000       0.00000       0.00000       0.00000       0.00000       0.00000
   1  20 2963.4523    4.0069  0.8107 12.0616  0.0000  0.1129   0.2874   0.2286    0.9535   0.0000   516.7287      -46.1926       0.00000       0.00000       0.00000       0.00000       0.00000       0.00000       0.00000       0.00000       0.00000       0.00000       0.00000       0.00000       0.00000       0.00000       0.00000       0.00000       0.00000       0.00000       0.00000       0.00000       0.00000       0.00000       0.00000       0.00000       0.00000       0.00000       0.00000       0.00000       0.00000       0.00000       0.00000       0.00000       0.00000       0.00000       150.388       66.3003       0.00000       0.00000       0.00000       0.00000       0.00000       0.00000       0.00000       0.00000       0.00000       0.00000       0.00000       0.00000       0.00000       0.00000       0.00000       0.00000       0.00000       0.00000       0.00000       0.00000       0.00000       0.00000       0.00000       0.00000       0.00000       0.00000       0.00000       0.00000       0.00000       0.00000       0.00000       0.00000       0.00000       0.00000
   1  22 3233.4311    4.5123  1.0876 11.1346  0.0000  0.1085   0.2980   0.2806    3.7308   0.0000   554.7479      -112.928       0.00000       0.00000       0.00000       0.00000       0.00000       0.00000       0.00000       0.00000       0.00000       0.00000       0.00000       0.00000       0.00000       0.00000       0.00000       0.00000       0.00000       0.00000       0.00000       0.00000       0.00000       0.00000       0.00000       0.00000       0.00000       0.00000       0.00000       0.00000       0.00000       0.00000       0.00000       0.00000       0.00000       0.00000       145.640       62.7834       0.00000       0.00000       0.00000       0.00000       0.00000       0.00000       0.00000       0.00000       0.00000       0.00000       0.00000       0.00000       0.00000       0.00000       0.00000       0.00000       0.00000       0.00000       0.00000       0.00000       0.00000       0.00000       0.00000       0.00000       0.00000       0.00000       0.00000       0.00000       0.00000       0.00000       0.00000       0.00000       0.00000       0.00000
   1  26 3776.7649    2.4043  5.8042  9.8525 -0.0067  0.3096   0.0684   0.8555    0.7992   0.0000    26.1459      -51.4505       0.00000       0.00000       0.00000       0.00000       0.00000       0.00000       0.00000       0.00000       0.00000       0.00000       0.00000       0.00000       0.00000       0.00000       0.00000       0.00000       0.00000       0.00000       0.00000       0.00000       0.00000       0.00000       0.00000       0.00000       0.00000       0.00000       0.00000       0.00000       0.00000       0.00000       0.00000       0.00000       0.00000       0.00000       375.545       235.225       0.00000       0.00000       0.00000       0.00000       0.00000       0.00000       0.00000       0.00000       0.00000       0.00000       0.00000       0.00000       0.00000       0.00000       0.00000       0.00000       0.00000       0.00000       0.00000       0.00000       0.00000       0.00000       0.00000       0.00000       0.00000       0.00000       0.00000       0.00000       0.00000       0.00000       0.00000       0.00000       0.00000       0.00000
   2  10 1674.5419    0.2731  0.2392 10.2877  0.0000  0.0500   0.0369   0.1006    0.0954   0.0000   455.1121      -20.2176      -9.50791       9.08240       0.00000       0.00000       0.00000       0.00000       0.00000       0.00000       0.00000       0.00000       0.00000       0.00000       0.00000       0.00000       0.00000       0.00000       0.00000       0.00000       0.00000       0.00000       0.00000       0.00000       0.00000       0.00000       0.00000       0.00000       0.00000       0.00000       0.00000       0.00000       0.00000       0.00000       0.00000       0.00000       39.5652       33.8220       13.8841       6.58099       0.00000       0.00000       0.00000       0.00000       0.00000       0.00000       0.00000       0.00000       0.00000       0.00000       0.00000       0.00000       0.00000       0.00000       0.00000       0.00000       0.00000       0.00000       0.00000       0.00000       0.00000       0.00000       0.00000       0.00000       0.00000       0.00000       0.00000       0.00000       0.00000       0.00000       0.00000       0.00000
   2  14 2217.4994    1.0738  0.9260  8.6698  0.0000  0.0642   0.0585   0.1477    1.1196   0.0000   414.0656      -14.5825      -16.1733      -3.36676       0.00000       0.00000       0.00000       0.00000       0.00000       0.00000       0.00000       0.00000       0.00000       0.00000       0.00000       0.00000       0.00000       0.00000       0.00000       0.00000       0.00000       0.00000       0.00000       0.00000       0.00000       0.00000       0.00000       0.00000       0.00000       0.00000       0.00000       0.00000       0.00000       0.00000       0.00000       0.00000       52.8240       41.3519       21.1517       6.95722       0.00000       0.00000       0.00000       0.00000       0.00000       0.00000       0.00000       0.00000       0.00000       0.00000       0.00000       0.00000       0.00000       0.00000       0.00000       0.00000       0.00000       0.00000       0.00000       0.00000       0.00000       0.00000       0.00000       0.00000       0.00000       0.00000       0.00000       0.00000       0.00000       0.00000       0.00000       0.00000
   2  15 2352.2454    1.4619  1.0853  9.7194  0.0000  0.0764   0.0788   0.1739    1.0088   0.0000   401.8691       9.89872       5.45767       7.20633       0.00000       0.00000       0.00000       0.00000       0.00000       0.00000       0.00000       0.00000       0.00000       0.00000       0.00000       0.00000       0.00000       0.00000       0.00000       0.00000       0.00000       0.00000       0.00000       0.00000       0.00000       0.00000       0.00000       0.00000       0.00000       0.00000       0.00000       0.00000       0.00000       0.00000       0.00000       0.00000       62.4566       47.9009       23.3650       7.82922       0.00000       0.00000       0.00000       0.00000       0.00000       0.00000       0.00000       0.00000       0.00000       0.00000       0.00000       0.00000       0.00000       0.00000       0.00000       0.00000       0.00000       0.00000       0.00000       0.00000       0.00000       0.00000       0.00000       0.00000       0.00000       0.00000       0.00000       0.00000       0.00000       0.00000       0.00000       0.00000
   2  17 2619.6476    2.3874  1.2088  5.1441  0.0000  0.0757   0.1192   0.1867  295.7839   0.0000   415.0230       25.0890       9.21000       1.16400       0.00000       0.00000       0.00000       0.00000       0.00000       0.00000       0.00000       0.00000       0.00000       0.00000       0.00000       0.00000       0.00000       0.00000       0.00000       0.00000       0.00000       0.00000       0.00000       0.00000       0.00000       0.00000       0.00000       0.00000       0.00000       0.00000       0.00000       0.00000       0.00000       0.00000       0.00000       0.00000       58.4349       43.2670       30.1086       9.14760       0.00000       0.00000       0.00000       0.00000       0.00000       0.00000       0.00000       0.00000       0.00000       0.00000       0.00000       0.00000       0.00000       0.00000       0.00000       0.00000       0.00000       0.00000       0.00000       0.00000       0.00000       0.00000       0.00000       0.00000       0.00000       0.00000       0.00000       0.00000       0.00000       0.00000       0.00000       0.00000
   2  18 2754.5174    2.9156  1.1468 10.9115  0.0000  0.0852   0.1497   0.1694    1.2697   0.0000   411.9888      -40.2580       45.9110       3.60031       0.00000       0.00000       0.00000       0.00000       0.00000       0.00000       0.00000       0.00000       0.00000       0.00000       0.00000       0.00000       0.00000       0.00000       0.00000       0.00000       0.00000       0.00000       0.00000       0.00000       0.00000       0.00000       0.00000       0.00000       0.00000       0.00000       0.00000       0.00000       0.00000       0.00000       0.00000       0.00000       70.0760       56.4313       24.7795       9.11267       0.00000       0.00000       0.00000       0.00000       0.00000       0.00000       0.00000       0.00000       0.00000       0.00000       0.00000       0.00000       0.00000       0.00000       0.00000       0.00000       0.00000       0.00000       0.00000       0.00000       0.00000       0.00000       0.00000       0.00000       0.00000       0.00000       0.00000       0.00000       0.00000       0.00000       0.00000       0.00000
   2  20 3024.9002    4.6920  0.8467  6.7446  0.0000  0.0563   0.2587   0.1369  156.7754   0.0000   390.0070       21.7919       12.0138      -5.16739       0.00000       0.00000       0.00000       0.00000       0.00000       0.00000       0.00000       0.00000       0.00000       0.00000       0.00000       0.00000       0.00000       0.00000       0.00000       0.00000       0.00000       0.00000       0.00000       0.00000       0.00000       0.00000       0.00000       0.00000       0.00000       0.00000       0.00000       0.00000       0.00000       0.00000       0.00000       0.00000       44.0374       33.8944       20.8087       6.64076       0.00000       0.00000       0.00000       0.00000       0.00000       0.00000       0.00000       0.00000       0.00000       0.00000       0.00000       0.00000       0.00000       0.00000       0.00000       0.00000       0.00000       0.00000       0.00000       0.00000       0.00000       0.00000       0.00000       0.00000       0.00000       0.00000       0.00000       0.00000       0.00000       0.00000       0.00000       0.00000
   2  22 3295.2686    4.0085  1.3835 11.2565  0.0000  0.1038   0.1886   0.2054    1.5664   0.0000   428.9645       6.87451       50.3956       1.26262       0.00000       0.00000       0.00000       0.00000       0.00000       0.00000       0.00000       0.00000       0.00000       0.00000       0.00000       0.00000       0.00000       0.00000       0.00000       0.00000       0.00000       0.00000       0.00000       0.00000       0.00000       0.00000       0.00000       0.00000       0.00000       0.00000       0.00000       0.00000       0.00000       0.00000       0.00000       0.00000       90.1929       68.9830       29.2304       9.71888       0.00000       0.00000       0.00000       0.00000       0.00000       0.00000       0.00000       0.00000       0.00000       0.00000       0.00000       0.00000       0.00000       0.00000       0.00000       0.00000       0.00000       0.00000       0.00000       0.00000       0.00000       0.00000       0.00000       0.00000       0.00000       0.00000       0.00000       0.00000       0.00000       0.00000       0.00000       0.00000
   2  23 3430.9497    3.4473  2.8686 10.7430  0.0043  0.1203   0.1190   0.3056    1.0760   0.0000   457.3195      -19.2134       5.77514       13.4994       0.00000       0.00000       0.00000       0.00000       0.00000       0.00000       0.00000       0.00000       0.00000       0.00000       0.00000       0.00000       0.00000       0.00000       0.00000       0.00000       0.00000       0.00000       0.00000       0.00000       0.00000       0.00000       0.00000       0.00000       0.00000       0.00000       0.00000       0.00000       0.00000       0.00000       0.00000       0.00000       88.6692       77.4670       38.4893       16.3592       0.00000       0.00000       0.00000       0.00000       0.00000       0.00000       0.00000       0.00000       0.00000       0.00000       0.00000       0.00000       0.00000       0.00000       0.00000       0.00000       0.00000       0.00000       0.00000       0.00000       0.00000       0.00000       0.00000       0.00000       0.00000       0.00000       0.00000       0.00000       0.00000       0.00000       0.00000       0.00000
   3  13 2137.7406    0.8820  0.8497  9.6123  0.0000  0.0559   0.0481   0.1339    0.3827   0.0000   420.0912       7.62964       37.4983      -1.06558       1.25469      -1.55815       0.00000       0.00000       0.00000       0.00000       0.00000       0.00000       0.00000       0.00000       0.00000       0.00000       0.00000       0.00000       0.00000       0.00000       0.00000       0.00000       0.00000       0.00000       0.00000       0.00000       0.00000       0.00000       0.00000       0.00000       0.00000       0.00000       0.00000       0.00000       0.00000       0.00000       27.3887       26.8905       20.3882       11.1061       5.51813       1.63256       0.00000       0.00000       0.00000       0.00000       0.00000       0.00000       0.00000       0.00000       0.00000       0.00000       0.00000       0.00000       0.00000       0.00000       0.00000       0.00000       0.00000       0.00000       0.00000       0.00000       0.00000       0.00000       0.00000       0.00000       0.00000       0.00000       0.00000       0.00000       0.00000       0.00000
   3  14 2273.4563    1.1002  0.7550 10.6695  0.0000  0.0647   0.0652   0.1279    0.2529   0.0000   476.2086       53.8325       6.95190      -6.26106      -1.93768      0.263695       0.00000       0.00000       0.00000       0.00000       0.00000       0.00000       0.00000       0.00000       0.00000       0.00000       0.00000       0.00000       0.00000       0.00000       0.00000       0.00000       0.00000       0.00000       0.00000       0.00000       0.00000       0.00000       0.00000       0.00000       0.00000       0.00000       0.00000       0.00000       0.00000       0.00000       37.0795       37.9910       23.2555       11.5372       5.15201       1.61194       0.00000       0.00000       0.00000       0.00000       0.00000       0.00000       0.00000       0.00000       0.00000       0.00000       0.00000       0.00000       0.00000       0.00000       0.00000       0.00000       0.00000       0.00000       0.00000       0.00000       0.00000       0.00000       0.00000       0.00000       0.00000       0.00000       0.00000       0.00000       0.00000       0.00000
   3  15 2407.5403    1.4193  1.0834 11.0360  0.0000  0.0782   0.0800   0.1908    0.3538   0.0000   419.3630      -16.9963       9.75127       9.00245      0.722219       1.70856       0.00000       0.00000       0.00000       0.00000       0.00000       0.00000       0.00000       0.00000       0.00000       0.00000       0.00000       0.00000       0.00000       0.00000       0.00000       0.00000       0.00000       0.00000       0.00000       0.00000       0.00000       0.00000       0.00000       0.00000       0.00000       0.00000       0.00000       0.00000       0.00000       0.00000       44.7648       43.0337       28.3587       13.0548       6.65138       1.89038       0.00000       0.00000       0.00000       0.00000       0.00000       0.00000       0.00000       0.00000       0.00000       0.00000       0.00000       0.00000       0.00000       0.00000       0.00000       0.00000       0.00000       0.00000       0.00000       0.00000       0.00000       0.00000       0.00000       0.00000       0.00000       0.00000       0.00000       0.00000       0.00000       0.00000
   3  17 2676.2377    2.4308  0.9181 11.3955  0.0000  0.0636   0.1370   0.1393    0.6931   0.0000   440.6074       9.05508      -13.6546      -17.9989       6.85759      -3.46478       0.00000       0.00000       0.00000       0.00000       0.00000       0.00000       0.00000       0.00000       0.00000       0.00000       0.00000       0.00000       0.00000       0.00000       0.00000       0.00000       0.00000       0.00000       0.00000       0.00000       0.00000       0.00000       0.00000       0.00000       0.00000       0.00000       0.00000       0.00000       0.00000       0.00000       33.5324       31.7187       24.3002       12.8247       6.24405       1.73096       0.00000       0.00000       0.00000       0.00000       0.00000       0.00000       0.00000       0.00000       0.00000       0.00000       0.00000       0.00000       0.00000       0.00000       0.00000       0.00000       0.00000       0.00000       0.00000       0.00000       0.00000       0.00000       0.00000       0.00000       0.00000       0.00000       0.00000       0.00000       0.00000       0.00000
   3  18 2811.4472    3.0146  0.9155 11.3306  0.0000  0.0603   0.1482   0.1368    0.8249   0.0000   435.7060       26.0577       30.1980       12.0648      -1.73485      -1.11769       0.00000       0.00000       0.00000       0.00000       0.00000       0.00000       0.00000       0.00000       0.00000       0.00000       0.00000       0.00000       0.00000       0.00000       0.00000       0.00000       0.00000       0.00000       0.00000       0.00000       0.00000       0.00000       0.00000       0.00000       0.00000       0.00000       0.00000       0.00000       0.00000       0.00000       32.1467       32.3618       21.5852       11.9348       5.43178       1.75832       0.00000       0.00000       0.00000       0.00000       0.00000       0.00000       0.00000       0.00000       0.00000       0.00000       0.00000       0.00000       0.00000       0.00000       0.00000       0.00000       0.00000       0.00000       0.00000       0.00000       0.00000       0.00000       0.00000       0.00000       0.00000       0.00000       0.00000       0.00000       0.00000       0.00000
   3  19 2947.1537    3.7541  1.0645 11.8632  0.0000  0.0575   0.1888   0.1631    0.8484   0.0000   417.7400       42.1685       7.39776      -7.53495     -0.498435     -0.861249       0.00000       0.00000       0.00000       0.00000       0.00000       0.00000       0.00000       0.00000       0.00000       0.00000       0.00000       0.00000       0.00000       0.00000       0.00000       0.00000       0.00000       0.00000       0.00000       0.00000       0.00000       0.00000       0.00000       0.00000       0.00000       0.00000       0.00000       0.00000       0.00000       0.00000       29.3900       29.4345       20.4458       11.1920       5.29656       1.71778       0.00000       0.00000       0.00000       0.00000       0.00000       0.00000       0.00000       0.00000       0.00000       0.00000       0.00000       0.00000       0.00000       0.00000       0.00000       0.00000       0.00000       0.00000       0.00000       0.00000       0.00000       0.00000       0.00000       0.00000       0.00000       0.00000       0.00000       0.00000       0.00000       0.00000
   3  20 3082.3097    4.3656  1.0143 12.6442  0.0000  0.0536   0.2153   0.1672    0.4951   0.0000   389.9084       4.54825       17.6993      -19.8391      -9.32020     -0.689264       0.00000       0.00000       0.00000       0.00000       0.00000       0.00000       0.00000       0.00000       0.00000       0.00000       0.00000       0.00000       0.00000       0.00000       0.00000       0.00000       0.00000       0.00000       0.00000       0.00000       0.00000       0.00000       0.00000       0.00000       0.00000       0.00000       0.00000       0.00000       0.00000       0.00000       31.2970       28.4077       20.4343       10.6681       4.74220       1.35975       0.00000       0.00000       0.00000       0.00000       0.00000       0.00000       0.00000       0.00000       0.00000       0.00000       0.00000       0.00000       0.00000       0.00000       0.00000       0.00000       0.00000       0.00000       0.00000       0.00000       0.00000       0.00000       0.00000       0.00000       0.00000       0.00000       0.00000       0.00000       0.00000       0.00000
   3  21 3217.8908    4.1613  1.1424 12.9607  0.0000  0.0605   0.2100   0.1749    0.4316   0.0000   396.3901      -6.94327       25.7052      -20.0986      -7.14185      0.133855       0.00000       0.00000       0.00000       0.00000       0.00000       0.00000       0.00000       0.00000       0.00000       0.00000       0.00000       0.00000       0.00000       0.00000       0.00000       0.00000       0.00000       0.00000       0.00000       0.00000       0.00000       0.00000       0.00000       0.00000       0.00000       0.00000       0.00000       0.00000       0.00000       0.00000       30.4961       28.6665       22.5954       12.9331       6.16919       1.74055       0.00000       0.00000       0.00000       0.00000       0.00000       0.00000       0.00000       0.00000       0.00000       0.00000       0.00000       0.00000       0.00000       0.00000       0.00000       0.00000       0.00000       0.00000       0.00000       0.00000       0.00000       0.00000       0.00000       0.00000       0.00000       0.00000       0.00000       0.00000       0.00000       0.00000
   3  22 3353.5054    3.4042  1.3531 13.3985  0.0000  0.0811   0.1798   0.2036    0.2410   0.0000   467.2237       70.6424       1.86945      -9.44856       12.0798      -1.88437       0.00000       0.00000       0.00000       0.00000       0.00000       0.00000       0.00000       0.00000       0.00000       0.00000       0.00000       0.00000       0.00000       0.00000       0.00000       0.00000       0.00000       0.00000       0.00000       0.00000       0.00000       0.00000       0.00000       0.00000       0.00000       0.00000       0.00000       0.00000       0.00000       0.00000       41.0371       40.6380       28.8166       17.0834       7.26428       2.33680       0.00000       0.00000       0.00000       0.00000       0.00000       0.00000       0.00000       0.00000       0.00000       0.00000       0.00000       0.00000       0.00000       0.00000       0.00000       0.00000       0.00000       0.00000       0.00000       0.00000       0.00000       0.00000       0.00000       0.00000       0.00000       0.00000       0.00000       0.00000       0.00000       0.00000
   3  23 3489.6631    3.1363  2.1952 12.0569  0.0000  0.0874   0.1271   0.2551    0.3238   0.0000   408.1743       2.80909      -38.3132       24.4272      -17.0861      -5.27060       0.00000       0.00000       0.00000       0.00000       0.00000       0.00000       0.00000       0.00000       0.00000       0.00000       0.00000       0.00000       0.00000       0.00000       0.00000       0.00000       0.00000       0.00000       0.00000       0.00000       0.00000       0.00000       0.00000       0.00000       0.00000       0.00000       0.00000       0.00000       0.00000       0.00000       46.7280       44.6259       32.4412       16.8128       8.35593       2.38225       0.00000       0.00000       0.00000       0.00000       0.00000       0.00000       0.00000       0.00000       0.00000       0.00000       0.00000       0.00000       0.00000       0.00000       0.00000       0.00000       0.00000       0.00000       0.00000       0.00000       0.00000       0.00000       0.00000       0.00000       0.00000       0.00000       0.00000       0.00000       0.00000       0.00000
   3  24 3626.3804    2.6116  3.6171 11.5587  0.0000  0.1185   0.0828   0.3591    0.2188   0.0000   391.3711      -78.3621      -14.8822      -15.8140      -18.9694      -6.13067       0.00000       0.00000       0.00000       0.00000       0.00000       0.00000       0.00000       0.00000       0.00000       0.00000       0.00000       0.00000       0.00000       0.00000       0.00000       0.00000       0.00000       0.00000       0.00000       0.00000       0.00000       0.00000       0.00000       0.00000       0.00000       0.00000       0.00000       0.00000       0.00000       0.00000       61.9590       59.0049       42.1147       26.0555       10.6631       3.31746       0.00000       0.00000       0.00000       0.00000       0.00000       0.00000       0.00000       0.00000       0.00000       0.00000       0.00000       0.00000       0.00000       0.00000       0.00000       0.00000       0.00000       0.00000       0.00000       0.00000       0.00000       0.00000       0.00000       0.00000       0.00000       0.00000       0.00000       0.00000       0.00000       0.00000
   4  11 1914.7441    0.4890  0.3430  9.5900 -0.0009  0.0524   0.0429   0.0848    0.1018   0.0000   432.6267      -5.98417       17.1917       11.4806       6.46826      0.409286     -0.177339      0.335159       0.00000       0.00000       0.00000       0.00000       0.00000       0.00000       0.00000       0.00000       0.00000       0.00000       0.00000       0.00000       0.00000       0.00000       0.00000       0.00000       0.00000       0.00000       0.00000       0.00000       0.00000       0.00000       0.00000       0.00000       0.00000       0.00000       0.00000       0.00000       25.9334       26.2175       19.8946       12.6305       5.94031       2.66853      0.843689      0.180383       0.00000       0.00000       0.00000       0.00000       0.00000       0.00000       0.00000       0.00000       0.00000       0.00000       0.00000       0.00000       0.00000       0.00000       0.00000       0.00000       0.00000       0.00000       0.00000       0.00000       0.00000       0.00000       0.00000       0.00000       0.00000       0.00000       0.00000       0.00000
   4  13 2188.3442    0.9277  0.7084  9.2807 -0.0089  0.0520   0.0486   0.1117    0.4200   0.0000   443.3375      -3.89909      -33.8159       27.5168       3.06395      -7.40115       2.29378     -0.686728       0.00000       0.00000       0.00000       0.00000       0.00000       0.00000       0.00000       0.00000       0.00000       0.00000       0.00000       0.00000       0.00000       0.00000       0.00000       0.00000       0.00000       0.00000       0.00000       0.00000       0.00000       0.00000       0.00000       0.00000       0.00000       0.00000       0.00000       0.00000       17.2973       21.9544       16.3380       11.7498       6.29097       3.62538       1.35063      0.453417       0.00000       0.00000       0.00000       0.00000       0.00000       0.00000       0.00000       0.00000       0.00000       0.00000       0.00000       0.00000       0.00000       0.00000       0.00000       0.00000       0.00000       0.00000       0.00000       0.00000       0.00000       0.00000       0.00000       0.00000       0.00000       0.00000       0.00000       0.00000
   4  14 2324.1687    1.4038  0.9321  8.1680  0.0012  0.0864   0.0634   0.1899    2.2851   0.0000   465.9423      -38.4619       17.8790      -1.48169       9.02441       5.15576      -1.22238     -0.267286       0.00000       0.00000       0.00000       0.00000       0.00000       0.00000       0.00000       0.00000       0.00000       0.00000       0.00000       0.00000       0.00000       0.00000       0.00000       0.00000       0.00000       0.00000       0.00000       0.00000       0.00000       0.00000       0.00000       0.00000       0.00000       0.00000       0.00000       0.00000       31.0824       46.0366       30.5696       16.8133       15.1366       3.59492       2.97850      0.820461       0.00000       0.00000       0.00000       0.00000       0.00000       0.00000       0.00000       0.00000       0.00000       0.00000       0.00000       0.00000       0.00000       0.00000       0.00000       0.00000       0.00000       0.00000       0.00000       0.00000       0.00000       0.00000       0.00000       0.00000       0.00000       0.00000       0.00000       0.00000
   4  15 2458.5868    1.6816  0.7678 10.0472  0.0025  0.0554   0.0719   0.1282    0.7184   0.0000   455.2456       8.20644      -3.49484       25.2200      -13.0834      -3.18870     -0.844557     -0.318174       0.00000       0.00000       0.00000       0.00000       0.00000       0.00000       0.00000       0.00000       0.00000       0.00000       0.00000       0.00000       0.00000       0.00000       0.00000       0.00000       0.00000       0.00000       0.00000       0.00000       0.00000       0.00000       0.00000       0.00000       0.00000       0.00000       0.00000       0.00000       23.8577       24.7864       18.5660       15.7753       9.89686       3.76574       1.33754      0.367650       0.00000       0.00000       0.00000       0.00000       0.00000       0.00000       0.00000       0.00000       0.00000       0.00000       0.00000       0.00000       0.00000       0.00000       0.00000       0.00000       0.00000       0.00000       0.00000       0.00000       0.00000       0.00000       0.00000       0.00000       0.00000       0.00000       0.00000       0.00000
   4  17 2728.4148    2.9631  0.9602  0.3962 -0.0037  0.0529   0.1238   0.1474  247.0297   0.0000   451.3132       13.6870      -2.94716      -12.8146      -2.34618      -5.31233     -0.118873     -0.517787       0.00000       0.00000       0.00000       0.00000       0.00000       0.00000       0.00000       0.00000       0.00000       0.00000       0.00000       0.00000       0.00000       0.00000       0.00000       0.00000       0.00000       0.00000       0.00000       0.00000       0.00000       0.00000       0.00000       0.00000       0.00000       0.00000       0.00000       0.00000       20.8731       19.3695       16.3205       14.0715       8.16031       3.66643       1.20599      0.315272       0.00000       0.00000       0.00000       0.00000       0.00000       0.00000       0.00000       0.00000       0.00000       0.00000       0.00000       0.00000       0.00000       0.00000       0.00000       0.00000       0.00000       0.00000       0.00000       0.00000       0.00000       0.00000       0.00000       0.00000       0.00000       0.00000       0.00000       0.00000
   4  18 2864.3202    3.7852  0.7706 11.6056  0.0046  0.0509   0.1785   0.1110    0.6965   0.0000   420.3561       1.59644       11.4818      -2.46230       12.6481      -6.13693      -1.07695     -0.500556       0.00000       0.00000       0.00000       0.00000       0.00000       0.00000       0.00000       0.00000       0.00000       0.00000       0.00000       0.00000       0.00000       0.00000       0.00000       0.00000       0.00000       0.00000       0.00000       0.00000       0.00000       0.00000       0.00000       0.00000       0.00000       0.00000       0.00000       0.00000       18.3309       20.9956       15.9496       11.9689       7.13178       3.04232       1.33380      0.384654       0.00000       0.00000       0.00000       0.00000       0.00000       0.00000       0.00000       0.00000       0.00000       0.00000       0.00000       0.00000       0.00000       0.00000       0.00000       0.00000       0.00000       0.00000       0.00000       0.00000       0.00000       0.00000       0.00000       0.00000       0.00000       0.00000       0.00000       0.00000
   4  20 3136.0269    4.0390  1.2617 12.1319  0.0075  0.0671   0.1883   0.1710    0.6798   0.0000   424.7148       16.3209       10.2863      -4.31835       1.00068      -8.82711       1.27114     -0.611371       0.00000       0.00000       0.00000       0.00000       0.00000       0.00000       0.00000       0.00000       0.00000       0.00000       0.00000       0.00000       0.00000       0.00000       0.00000       0.00000       0.00000       0.00000       0.00000       0.00000       0.00000       0.00000       0.00000       0.00000       0.00000       0.00000       0.00000       0.00000       23.6169       26.4567       21.3487       17.5959       8.35574       5.72883       1.68263      0.527163       0.00000       0.00000       0.00000       0.00000       0.00000       0.00000       0.00000       0.00000       0.00000       0.00000       0.00000       0.00000       0.00000       0.00000       0.00000       0.00000       0.00000       0.00000       0.00000       0.00000       0.00000       0.00000       0.00000       0.00000       0.00000       0.00000       0.00000       0.00000
   4  21 3271.9473    3.9387  1.4737 12.3591  0.0013  0.0799   0.1735   0.1953    0.5038   0.0000   417.7689      -20.7245       22.1014      -14.5124       2.20427      -4.04161     -0.229036     -0.459339       0.00000       0.00000       0.00000       0.00000       0.00000       0.00000       0.00000       0.00000       0.00000       0.00000       0.00000       0.00000       0.00000       0.00000       0.00000       0.00000       0.00000       0.00000       0.00000       0.00000       0.00000       0.00000       0.00000       0.00000       0.00000       0.00000       0.00000       0.00000       25.1034       29.7187       25.4626       18.0354       10.4114       6.05144       2.36653      0.620740       0.00000       0.00000       0.00000       0.00000       0.00000       0.00000       0.00000       0.00000       0.00000       0.00000       0.00000       0.00000       0.00000       0.00000       0.00000       0.00000       0.00000       0.00000       0.00000       0.00000       0.00000       0.00000       0.00000       0.00000       0.00000       0.00000       0.00000       0.00000
   4  22 3408.2262    3.4840  1.6934 12.3503 -0.0045  0.0765   0.1442   0.2056    0.3318   0.0000   432.5959       43.0299      -27.3474      -10.0536       1.53550      -5.67658     -0.256317      -1.19846       0.00000       0.00000       0.00000       0.00000       0.00000       0.00000       0.00000       0.00000       0.00000       0.00000       0.00000       0.00000       0.00000       0.00000       0.00000       0.00000       0.00000       0.00000       0.00000       0.00000       0.00000       0.00000       0.00000       0.00000       0.00000       0.00000       0.00000       0.00000       27.1469       29.6743       23.6955       19.6961       11.1289       5.85176       1.95994      0.603834       0.00000       0.00000       0.00000       0.00000       0.00000       0.00000       0.00000       0.00000       0.00000       0.00000       0.00000       0.00000       0.00000       0.00000       0.00000       0.00000       0.00000       0.00000       0.00000       0.00000       0.00000       0.00000       0.00000       0.00000       0.00000       0.00000       0.00000       0.00000
   4  23 3544.7432    2.6982  2.9303 12.0010 -0.0019  0.1087   0.0868   0.2842    0.1709   0.0000   452.5024      -21.0856       33.1927      -19.1332      -6.66138      0.491416     -0.747398     -0.633849       0.00000       0.00000       0.00000       0.00000       0.00000       0.00000       0.00000       0.00000       0.00000       0.00000       0.00000       0.00000       0.00000       0.00000       0.00000       0.00000       0.00000       0.00000       0.00000       0.00000       0.00000       0.00000       0.00000       0.00000       0.00000       0.00000       0.00000       0.00000       40.0333       41.8008       36.8690       26.2167       16.1718       8.13030       3.16512      0.765345       0.00000       0.00000       0.00000       0.00000       0.00000       0.00000       0.00000       0.00000       0.00000       0.00000       0.00000       0.00000       0.00000       0.00000       0.00000       0.00000       0.00000       0.00000       0.00000       0.00000       0.00000       0.00000       0.00000       0.00000       0.00000       0.00000       0.00000       0.00000
   5  11 1960.6139    0.6092  0.4259  9.5665 -0.0018  0.0326   0.0366   0.0665    0.1082   0.0000   420.0619      -7.92813     0.0467996       5.65157       9.00563      -6.07853       2.17467      -1.55246     -0.103744     0.0254863       0.00000       0.00000       0.00000       0.00000       0.00000       0.00000       0.00000       0.00000       0.00000       0.00000       0.00000       0.00000       0.00000       0.00000       0.00000       0.00000       0.00000       0.00000       0.00000       0.00000       0.00000       0.00000       0.00000       0.00000       0.00000       0.00000       10.6091       12.2156       10.1219       7.71116       5.13450       2.90516       1.48579      0.644160      0.208222     0.0514586       0.00000       0.00000       0.00000       0.00000       0.00000       0.00000       0.00000       0.00000       0.00000       0.00000       0.00000       0.00000       0.00000       0.00000       0.00000       0.00000       0.00000       0.00000       0.00000       0.00000       0.00000       0.00000       0.00000       0.00000       0.00000       0.00000
   5  12 2098.4435    0.7038  0.6292  9.8738  0.0053  0.0455   0.0374   0.0976    0.1257   0.0000   431.0995       11.3466       12.1957       7.28509      -2.93401      -1.65973      -2.25365     -0.325838      0.377591     0.0224249       0.00000       0.00000       0.00000       0.00000       0.00000       0.00000       0.00000       0.00000       0.00000       0.00000       0.00000       0.00000       0.00000       0.00000       0.00000       0.00000       0.00000       0.00000       0.00000       0.00000       0.00000       0.00000       0.00000       0.00000       0.00000       0.00000       11.9222       14.1304       12.2827       9.56263       7.07821       4.17820       2.02112      0.906704      0.342630     0.0831150       0.00000       0.00000       0.00000       0.00000       0.00000       0.00000       0.00000       0.00000       0.00000       0.00000       0.00000       0.00000       0.00000       0.00000       0.00000       0.00000       0.00000       0.00000       0.00000       0.00000       0.00000       0.00000       0.00000       0.00000       0.00000       0.00000
   5  13 2235.3925    1.0068  0.5666 10.4929  0.0032  0.0511   0.0530   0.0878    0.1269   0.0000   405.8471       5.79599       16.5519      -14.7652       4.60131       7.80222      -2.02845      -1.03553     0.0893371     0.0342098       0.00000       0.00000       0.00000       0.00000       0.00000       0.00000       0.00000       0.00000       0.00000       0.00000       0.00000       0.00000       0.00000       0.00000       0.00000       0.00000       0.00000       0.00000       0.00000       0.00000       0.00000       0.00000       0.00000       0.00000       0.00000       0.00000       11.7464       17.6877       10.7784       12.0114       7.17258       4.84242       2.27397      0.974641      0.300861      0.116181       0.00000       0.00000       0.00000       0.00000       0.00000       0.00000       0.00000       0.00000       0.00000       0.00000       0.00000       0.00000       0.00000       0.00000       0.00000       0.00000       0.00000       0.00000       0.00000       0.00000       0.00000       0.00000       0.00000       0.00000       0.00000       0.00000
   5  14 2371.1743    1.3011  0.7564 11.0053  0.0071  0.0478   0.0624   0.1096    0.1465   0.0000   413.4343       13.8931       6.18804       7.62264      -6.33017      -4.84158      -2.49788      0.389934     0.0343272    -0.0674466       0.00000       0.00000       0.00000       0.00000       0.00000       0.00000       0.00000       0.00000       0.00000       0.00000       0.00000       0.00000       0.00000       0.00000       0.00000       0.00000       0.00000       0.00000       0.00000       0.00000       0.00000       0.00000       0.00000       0.00000       0.00000       0.00000       13.9332       17.7414       12.8785       12.6777       7.09113       4.92247       2.02603       1.09373      0.269946     0.0962690       0.00000       0.00000       0.00000       0.00000       0.00000       0.00000       0.00000       0.00000       0.00000       0.00000       0.00000       0.00000       0.00000       0.00000       0.00000       0.00000       0.00000       0.00000       0.00000       0.00000       0.00000       0.00000       0.00000       0.00000       0.00000       0.00000
   5  15 2506.0976    1.8250  0.9124 10.9762 -0.0004  0.0557   0.0823   0.1328    0.2498   0.0000   435.9133       11.6172     -0.107549      -4.21585       8.16924      -1.36662     -0.320643       1.28897     0.0426389    -0.0394119       0.00000       0.00000       0.00000       0.00000       0.00000       0.00000       0.00000       0.00000       0.00000       0.00000       0.00000       0.00000       0.00000       0.00000       0.00000       0.00000       0.00000       0.00000       0.00000       0.00000       0.00000       0.00000       0.00000       0.00000       0.00000       0.00000       14.8295       20.4826       16.1384       12.5214       8.66112       4.01439       2.93661      0.893675      0.428303      0.110692       0.00000       0.00000       0.00000       0.00000       0.00000       0.00000       0.00000       0.00000       0.00000       0.00000       0.00000       0.00000       0.00000       0.00000       0.00000       0.00000       0.00000       0.00000       0.00000       0.00000       0.00000       0.00000       0.00000       0.00000       0.00000       0.00000
   5  16 2641.2600    2.2652  0.8461 11.2285  0.0091  0.0421   0.1027   0.1104    0.3383   0.0000   454.3335      -28.6340       4.07315       1.56497     -0.220793      -2.95838     -0.854863      -1.23041      0.392207      0.116200       0.00000       0.00000       0.00000       0.00000       0.00000       0.00000       0.00000       0.00000       0.00000       0.00000       0.00000       0.00000       0.00000       0.00000       0.00000       0.00000       0.00000       0.00000       0.00000       0.00000       0.00000       0.00000       0.00000       0.00000       0.00000       0.00000       12.7731       13.7447       12.9838       9.74835       6.68757       4.12606       1.96268      0.927832      0.307543     0.0682828       0.00000       0.00000       0.00000       0.00000       0.00000       0.00000       0.00000       0.00000       0.00000       0.00000       0.00000       0.00000       0.00000       0.00000       0.00000       0.00000       0.00000       0.00000       0.00000       0.00000       0.00000       0.00000       0.00000       0.00000       0.00000       0.00000
   5  17 2777.3860    2.9084  0.9154 10.6554  0.0022  0.0490   0.1193   0.1185    0.8470   0.0000   440.8840       35.2443       41.4485      -21.1424       13.7865      -4.45265      -5.93718      0.842814      0.306608   -0.00674098       0.00000       0.00000       0.00000       0.00000       0.00000       0.00000       0.00000       0.00000       0.00000       0.00000       0.00000       0.00000       0.00000       0.00000       0.00000       0.00000       0.00000       0.00000       0.00000       0.00000       0.00000       0.00000       0.00000       0.00000       0.00000       0.00000       14.3352       17.2772       13.8147       12.1818       8.12017       4.81391       2.67352       1.04845      0.344915     0.0949683       0.00000       0.00000       0.00000       0.00000       0.00000       0.00000       0.00000       0.00000       0.00000       0.00000       0.00000       0.00000       0.00000       0.00000       0.00000       0.00000       0.00000       0.00000       0.00000       0.00000       0.00000       0.00000       0.00000       0.00000       0.00000       0.00000
   5  18 2913.7125    3.7095  0.9861 11.2604 -0.0054  0.0509   0.1416   0.1312    1.4369   0.0000   432.2637       22.4465       6.52145      -12.9907       6.93386      -3.84658     -0.554310      -1.16481      0.553042      0.152550       0.00000       0.00000       0.00000       0.00000       0.00000       0.00000       0.00000       0.00000       0.00000       0.00000       0.00000       0.00000       0.00000       0.00000       0.00000       0.00000       0.00000       0.00000       0.00000       0.00000       0.00000       0.00000       0.00000       0.00000       0.00000       0.00000       14.4189       16.8461       14.5502       11.3320       8.95382       4.66106       2.97239      0.969065      0.397664     0.0880291       0.00000       0.00000       0.00000       0.00000       0.00000       0.00000       0.00000       0.00000       0.00000       0.00000       0.00000       0.00000       0.00000       0.00000       0.00000       0.00000       0.00000       0.00000       0.00000       0.00000       0.00000       0.00000       0.00000       0.00000       0.00000       0.00000
   5  21 3322.6722    3.7237  1.3827 12.5314 -0.0025  0.0668   0.1431   0.1890    0.4670   0.0000   457.0795       34.9972       20.3326      0.433743       16.2774      -14.5185       1.66097     -0.657670      0.169481     -0.136923       0.00000       0.00000       0.00000       0.00000       0.00000       0.00000       0.00000       0.00000       0.00000       0.00000       0.00000       0.00000       0.00000       0.00000       0.00000       0.00000       0.00000       0.00000       0.00000       0.00000       0.00000       0.00000       0.00000       0.00000       0.00000       0.00000       19.2686       23.0895       19.1049       15.3761       10.0758       6.17163       3.12167       1.40226      0.437173      0.114401       0.00000       0.00000       0.00000       0.00000       0.00000       0.00000       0.00000       0.00000       0.00000       0.00000       0.00000       0.00000       0.00000       0.00000       0.00000       0.00000       0.00000       0.00000       0.00000       0.00000       0.00000       0.00000       0.00000       0.00000       0.00000       0.00000
   5  22 3459.4273    3.3782  2.2600 10.9602 -0.0013  0.0912   0.0938   0.2055    0.8425   0.0000   435.1123       19.8606       20.3599       8.76728     -0.187043      -12.5772     -0.790081      0.641260      0.236391    -0.0985873       0.00000       0.00000       0.00000       0.00000       0.00000       0.00000       0.00000       0.00000       0.00000       0.00000       0.00000       0.00000       0.00000       0.00000       0.00000       0.00000       0.00000       0.00000       0.00000       0.00000       0.00000       0.00000       0.00000       0.00000       0.00000       0.00000       23.5181       31.4695       27.0087       21.3016       13.8679       10.1075       3.72843       2.34881      0.715075      0.185336       0.00000       0.00000       0.00000       0.00000       0.00000       0.00000       0.00000       0.00000       0.00000       0.00000       0.00000       0.00000       0.00000       0.00000       0.00000       0.00000       0.00000       0.00000       0.00000       0.00000       0.00000       0.00000       0.00000       0.00000       0.00000       0.00000
   5  23 3596.8944    2.9008  3.5271 10.7824  0.0040  0.1109   0.0710   0.2994    0.4120   0.0000   419.1818      -29.5834      -38.4668      -5.59307       1.50093       3.68506       2.07270     -0.824384     0.0899689    0.00667146       0.00000       0.00000       0.00000       0.00000       0.00000       0.00000       0.00000       0.00000       0.00000       0.00000       0.00000       0.00000       0.00000       0.00000       0.00000       0.00000       0.00000       0.00000       0.00000       0.00000       0.00000       0.00000       0.00000       0.00000       0.00000       0.00000       31.0411       38.1949       33.4621       26.1863       18.7860       11.0467       5.93696       2.55724      0.898555      0.203954       0.00000       0.00000       0.00000       0.00000       0.00000       0.00000       0.00000       0.00000       0.00000       0.00000       0.00000       0.00000       0.00000       0.00000       0.00000       0.00000       0.00000       0.00000       0.00000       0.00000       0.00000       0.00000       0.00000       0.00000       0.00000       0.00000
   6  11 2003.9829    0.5396  0.4634  9.6612 -0.0061  0.0387   0.0316   0.0849    0.1016   0.0000   450.5698      -17.7359       29.7043       5.24524      -5.18281       2.27429     -0.931978      0.488077      -1.55546     -0.153286      0.122377    0.00529597       0.00000       0.00000       0.00000       0.00000       0.00000       0.00000       0.00000       0.00000       0.00000       0.00000       0.00000       0.00000       0.00000       0.00000       0.00000       0.00000       0.00000       0.00000       0.00000       0.00000       0.00000       0.00000       0.00000       0.00000       8.91517       9.90523       9.71427       8.96517       5.88842       3.59705       2.68004       1.43468      0.757805      0.229094     0.0727536     0.0158355       0.00000       0.00000       0.00000       0.00000       0.00000       0.00000       0.00000       0.00000       0.00000       0.00000       0.00000       0.00000       0.00000       0.00000       0.00000       0.00000       0.00000       0.00000       0.00000       0.00000       0.00000       0.00000       0.00000       0.00000
   6  12 2142.5388    0.8406  0.5406  9.9324 -0.0029  0.0414   0.0420   0.0800    0.1346   0.0000   429.7545      -5.10647       6.12008       3.55765      -2.26052      -2.06149     -0.891700       1.46917     -0.204531     -0.193182     -0.142469    0.00275815       0.00000       0.00000       0.00000       0.00000       0.00000       0.00000       0.00000       0.00000       0.00000       0.00000       0.00000       0.00000       0.00000       0.00000       0.00000       0.00000       0.00000       0.00000       0.00000       0.00000       0.00000       0.00000       0.00000       0.00000       12.3461       11.2731       9.30093       8.73686       8.40737       5.93421       3.20340       1.32010      0.610800      0.215700     0.0692883     0.0118789       0.00000       0.00000       0.00000       0.00000       0.00000       0.00000       0.00000       0.00000       0.00000       0.00000       0.00000       0.00000       0.00000       0.00000       0.00000       0.00000       0.00000       0.00000       0.00000       0.00000       0.00000       0.00000       0.00000       0.00000
   6  13 2279.7477    1.0216  0.9301 10.0674 -0.0167  0.0524   0.0435   0.1177    0.1943   0.0000   443.8510       5.81996      -10.2839     -0.296103       10.0758      -2.09366      -2.39993      0.734599     -0.987070     0.0131828      0.180896    -0.0167775       0.00000       0.00000       0.00000       0.00000       0.00000       0.00000       0.00000       0.00000       0.00000       0.00000       0.00000       0.00000       0.00000       0.00000       0.00000       0.00000       0.00000       0.00000       0.00000       0.00000       0.00000       0.00000       0.00000       0.00000       11.5936       14.3350       11.3550       11.3468       8.44486       5.92738       3.37364       1.92487      0.782123      0.318866     0.0933528     0.0234589       0.00000       0.00000       0.00000       0.00000       0.00000       0.00000       0.00000       0.00000       0.00000       0.00000       0.00000       0.00000       0.00000       0.00000       0.00000       0.00000       0.00000       0.00000       0.00000       0.00000       0.00000       0.00000       0.00000       0.00000
   6  14 2415.5709    1.4430  0.8146 11.2107  0.0025  0.0481   0.0618   0.1077    0.1261   0.0000   424.3403      -6.53817      -1.02715     -0.922018       12.8287     -0.635607      -1.24407      -1.53064     -0.841215    -0.0721666     0.0271623    -0.0169906       0.00000       0.00000       0.00000       0.00000       0.00000       0.00000       0.00000       0.00000       0.00000       0.00000       0.00000       0.00000       0.00000       0.00000       0.00000       0.00000       0.00000       0.00000       0.00000       0.00000       0.00000       0.00000       0.00000       0.00000       13.8520       13.1608       11.5734       10.8428       8.84958       5.81685       3.45884       1.72137      0.722687      0.248298     0.0716509     0.0140112       0.00000       0.00000       0.00000       0.00000       0.00000       0.00000       0.00000       0.00000       0.00000       0.00000       0.00000       0.00000       0.00000       0.00000       0.00000       0.00000       0.00000       0.00000       0.00000       0.00000       0.00000       0.00000       0.00000       0.00000
   6  15 2551.0675    1.8042  0.7782 11.4809 -0.0300  0.0424   0.0754   0.0919    0.1421   0.0000   428.3761       12.4778       6.23380      -3.89955      -3.42794       4.18740       7.74028     -0.808818      -1.73408     -0.506668      0.136128     0.0327681       0.00000       0.00000       0.00000       0.00000       0.00000       0.00000       0.00000       0.00000       0.00000       0.00000       0.00000       0.00000       0.00000       0.00000       0.00000       0.00000       0.00000       0.00000       0.00000       0.00000       0.00000       0.00000       0.00000       0.00000       11.7082       13.9732       12.9403       9.79123       7.05081       4.46459       2.63328       1.40529      0.612948      0.252670     0.0760651     0.0153839       0.00000       0.00000       0.00000       0.00000       0.00000       0.00000       0.00000       0.00000       0.00000       0.00000       0.00000       0.00000       0.00000       0.00000       0.00000       0.00000       0.00000       0.00000       0.00000       0.00000       0.00000       0.00000       0.00000       0.00000
   6  16 2687.1949    2.6078  0.7121 12.2620 -0.0048  0.0376   0.1152   0.0885    0.1409   0.0000   437.5657       23.1269       4.11543       3.51121       12.7818      -2.84685       1.47734      0.755538    -0.0635600     -0.368398      0.151544     0.0104022       0.00000       0.00000       0.00000       0.00000       0.00000       0.00000       0.00000       0.00000       0.00000       0.00000       0.00000       0.00000       0.00000       0.00000       0.00000       0.00000       0.00000       0.00000       0.00000       0.00000       0.00000       0.00000       0.00000       0.00000       9.65189       10.7902       9.78917       8.07856       6.71630       4.61321       2.62971       1.24169      0.574812      0.230209     0.0705252     0.0147982       0.00000       0.00000       0.00000       0.00000       0.00000       0.00000       0.00000       0.00000       0.00000       0.00000       0.00000       0.00000       0.00000       0.00000       0.00000       0.00000       0.00000       0.00000       0.00000       0.00000       0.00000       0.00000       0.00000       0.00000
   6  17 2823.8014    2.9819  1.0004 12.1866 -0.0034  0.0414   0.1128   0.1215    0.1881   0.0000   430.0016       15.6151       12.9534      -16.0769      -4.22352     -0.771145       4.50438      -1.46888    -0.0232040    0.00282830     0.0494860    -0.0189855       0.00000       0.00000       0.00000       0.00000       0.00000       0.00000       0.00000       0.00000       0.00000       0.00000       0.00000       0.00000       0.00000       0.00000       0.00000       0.00000       0.00000       0.00000       0.00000       0.00000       0.00000       0.00000       0.00000       0.00000       11.3278       13.1257       11.3041       9.72612       7.28137       4.69874       2.81522       1.42614      0.610400      0.227233     0.0707728     0.0161492       0.00000       0.00000       0.00000       0.00000       0.00000       0.00000       0.00000       0.00000       0.00000       0.00000       0.00000       0.00000       0.00000       0.00000       0.00000       0.00000       0.00000       0.00000       0.00000       0.00000       0.00000       0.00000       0.00000       0.00000
   6  18 2960.7594    3.8960  0.7477 12.4929  0.0010  0.0361   0.1671   0.0954    0.2028   0.0000   455.9509       20.1707       18.9708      0.755076      -2.05231      0.406546      -2.40183     -0.821622    -0.0338910    -0.0376096    -0.0557060    0.00471042       0.00000       0.00000       0.00000       0.00000       0.00000       0.00000       0.00000       0.00000       0.00000       0.00000       0.00000       0.00000       0.00000       0.00000       0.00000       0.00000       0.00000       0.00000       0.00000       0.00000       0.00000       0.00000       0.00000       0.00000       10.9132       11.2117       9.64255       8.43942       6.81573       4.39220       2.53141       1.24051      0.521484      0.182455     0.0561128     0.0115109       0.00000       0.00000       0.00000       0.00000       0.00000       0.00000       0.00000       0.00000       0.00000       0.00000       0.00000       0.00000       0.00000       0.00000       0.00000       0.00000       0.00000       0.00000       0.00000       0.00000       0.00000       0.00000       0.00000       0.00000
   6  19 3097.4002    3.8016  1.1088 12.5475 -0.0060  0.0491   0.1443   0.1291    0.2974   0.0000   443.3745       1.18292      -3.87567      -18.2560       2.58196      -5.90180      -1.95359     -0.813136      -1.16885     -0.395171    -0.0962109   -0.00851204       0.00000       0.00000       0.00000       0.00000       0.00000       0.00000       0.00000       0.00000       0.00000       0.00000       0.00000       0.00000       0.00000       0.00000       0.00000       0.00000       0.00000       0.00000       0.00000       0.00000       0.00000       0.00000       0.00000       0.00000       12.1999       15.3628       12.9017       11.1593       8.10126       5.37332       3.05057       1.64836      0.693771      0.279955     0.0870930     0.0216972       0.00000       0.00000       0.00000       0.00000       0.00000       0.00000       0.00000       0.00000       0.00000       0.00000       0.00000       0.00000       0.00000       0.00000       0.00000       0.00000       0.00000       0.00000       0.00000       0.00000       0.00000       0.00000       0.00000       0.00000
   6  20 3234.0625    4.1100  1.2028 13.0226 -0.0259  0.0628   0.1700   0.1302    0.3135   0.0000   426.6632       17.9812       18.4903      -18.6534      -4.29406      -8.88601       1.01270      -4.23909     -0.515479     -0.691428      0.175403    0.00193827       0.00000       0.00000       0.00000       0.00000       0.00000       0.00000       0.00000       0.00000       0.00000       0.00000       0.00000       0.00000       0.00000       0.00000       0.00000       0.00000       0.00000       0.00000       0.00000       0.00000       0.00000       0.00000       0.00000       0.00000       17.7616       22.9783       19.4910       15.8547       10.7297       6.44631       3.96405       1.76541      0.994196      0.334186      0.116872     0.0267320       0.00000       0.00000       0.00000       0.00000       0.00000       0.00000       0.00000       0.00000       0.00000       0.00000       0.00000       0.00000       0.00000       0.00000       0.00000       0.00000       0.00000       0.00000       0.00000       0.00000       0.00000       0.00000       0.00000       0.00000
   6  21 3371.1022    3.8941  1.6796 11.9443  0.0102  0.0671   0.1260   0.1688    0.4045   0.0000   461.6415      -27.6011       32.9639      -3.07055      -11.9652       4.05232      -10.5729      -3.94787       1.35815      0.236233     0.0956047     0.0296025       0.00000       0.00000       0.00000       0.00000       0.00000       0.00000       0.00000       0.00000       0.00000       0.00000       0.00000       0.00000       0.00000       0.00000       0.00000       0.00000       0.00000       0.00000       0.00000       0.00000       0.00000       0.00000       0.00000       0.00000       15.6976       19.3811       17.0698       15.5947       10.7286       8.09022       4.69093       2.34661       1.18003      0.460018      0.123541     0.0302785       0.00000       0.00000       0.00000       0.00000       0.00000       0.00000       0.00000       0.00000       0.00000       0.00000       0.00000       0.00000       0.00000       0.00000       0.00000       0.00000       0.00000       0.00000       0.00000       0.00000       0.00000       0.00000       0.00000       0.00000
   6  22 3508.6139    3.1806  2.0519 12.0834 -0.0094  0.0789   0.0996   0.2195    0.3080   0.0000   430.1052       3.05008      -1.44050      -42.6014       9.86531       14.8337     -0.157289      -9.91566      -3.00191      0.181385      0.237739     0.0402362       0.00000       0.00000       0.00000       0.00000       0.00000       0.00000       0.00000       0.00000       0.00000       0.00000       0.00000       0.00000       0.00000       0.00000       0.00000       0.00000       0.00000       0.00000       0.00000       0.00000       0.00000       0.00000       0.00000       0.00000       19.8621       22.7080       21.3068       18.1506       13.6789       9.94244       5.57120       3.04670       1.39420      0.552752      0.152458     0.0320085       0.00000       0.00000       0.00000       0.00000       0.00000       0.00000       0.00000       0.00000       0.00000       0.00000       0.00000       0.00000       0.00000       0.00000       0.00000       0.00000       0.00000       0.00000       0.00000       0.00000       0.00000       0.00000       0.00000       0.00000
   6  23 3646.2609    2.4913  3.4543 11.3041 -0.0059  0.1050   0.0599   0.2916    0.2139   0.0000   415.2103       15.4752      -7.43354      -14.3231     -0.947705      -15.3170       10.6108      -6.48945       1.35222      0.902862     -0.146264     0.0375558       0.00000       0.00000       0.00000       0.00000       0.00000       0.00000       0.00000       0.00000       0.00000       0.00000       0.00000       0.00000       0.00000       0.00000       0.00000       0.00000       0.00000       0.00000       0.00000       0.00000       0.00000       0.00000       0.00000       0.00000       25.2439       31.0288       30.8910       24.0225       18.7352       12.6769       7.76109       4.21863       1.98912      0.809755      0.247629     0.0450829       0.00000       0.00000       0.00000       0.00000       0.00000       0.00000       0.00000       0.00000       0.00000       0.00000       0.00000       0.00000       0.00000       0.00000       0.00000       0.00000       0.00000       0.00000       0.00000       0.00000       0.00000       0.00000       0.00000       0.00000
   6  24 3783.8952    2.1024  4.9152 10.7732 -0.0049  0.1292   0.0443   0.3700    0.1806   0.0000   322.2024       47.3272       66.4437       7.41213       1.75518      -5.53844      -4.26049     -0.164895       4.38473     -0.699058     -0.912250     0.0608679       0.00000       0.00000       0.00000       0.00000       0.00000       0.00000       0.00000       0.00000       0.00000       0.00000       0.00000       0.00000       0.00000       0.00000       0.00000       0.00000       0.00000       0.00000       0.00000       0.00000       0.00000       0.00000       0.00000       0.00000       32.0902       40.2118       37.8877       30.1940       24.7771       15.3423       9.70913       5.13491       2.39278      0.926528      0.310931     0.0572875       0.00000       0.00000       0.00000       0.00000       0.00000       0.00000       0.00000       0.00000       0.00000       0.00000       0.00000       0.00000       0.00000       0.00000       0.00000       0.00000       0.00000       0.00000       0.00000       0.00000       0.00000       0.00000       0.00000       0.00000
   6  25 3921.8707    1.8103  6.5557 10.4743 -0.0006  0.1540   0.0348   0.4494    0.1376   0.0000   461.4902       44.1068      -5.07801      -25.3059       19.6386       38.4172      -3.69586      -8.01525      -1.39356      -1.15825     -0.627576     -0.116054       0.00000       0.00000       0.00000       0.00000       0.00000       0.00000       0.00000       0.00000       0.00000       0.00000       0.00000       0.00000       0.00000       0.00000       0.00000       0.00000       0.00000       0.00000       0.00000       0.00000       0.00000       0.00000       0.00000       0.00000       37.6497       47.2902       41.6436       37.3844       28.1347       18.9021       11.8732       5.83057       2.99366       1.06266      0.332472     0.0708571       0.00000       0.00000       0.00000       0.00000       0.00000       0.00000       0.00000       0.00000       0.00000       0.00000       0.00000       0.00000       0.00000       0.00000       0.00000       0.00000       0.00000       0.00000       0.00000       0.00000       0.00000       0.00000       0.00000       0.00000
   7  12 2184.5431    0.8207  0.7758 10.0827 -0.0019  0.0434   0.0335   0.0955    0.1143   0.0000   434.2409      -6.49215       16.1762       7.90010      -5.65905       2.67472       2.05205      -2.25490      0.865967      0.440471      0.268866     0.0283579   -0.00790564    0.00474677       0.00000       0.00000       0.00000       0.00000       0.00000       0.00000       0.00000       0.00000       0.00000       0.00000       0.00000       0.00000       0.00000       0.00000       0.00000       0.00000       0.00000       0.00000       0.00000       0.00000       0.00000       0.00000       8.69735       10.5226       10.1729       7.74473       7.58126       5.23279       3.38974       2.05975       1.06684      0.487396      0.201198     0.0802274     0.0239015    0.00405819       0.00000       0.00000       0.00000       0.00000       0.00000       0.00000       0.00000       0.00000       0.00000       0.00000       0.00000       0.00000       0.00000       0.00000       0.00000       0.00000       0.00000       0.00000       0.00000       0.00000       0.00000       0.00000
   7  13 2322.1111    1.2787  0.7533 10.2501 -0.0076  0.0433   0.0511   0.0898    0.1541   0.0000   447.7684       10.4162      -5.01840      -1.39936       9.01485      -13.3775     -0.448714       3.99908       1.55732     -0.850076     -0.227402      0.136176    -0.0339871    0.00641244       0.00000       0.00000       0.00000       0.00000       0.00000       0.00000       0.00000       0.00000       0.00000       0.00000       0.00000       0.00000       0.00000       0.00000       0.00000       0.00000       0.00000       0.00000       0.00000       0.00000       0.00000       0.00000       8.81621       9.20216       9.52445       9.15457       7.75269       4.17052       3.23220       2.32920       1.15173      0.646452      0.198394     0.0708336     0.0218846    0.00369127       0.00000       0.00000       0.00000       0.00000       0.00000       0.00000       0.00000       0.00000       0.00000       0.00000       0.00000       0.00000       0.00000       0.00000       0.00000       0.00000       0.00000       0.00000       0.00000       0.00000       0.00000       0.00000
   7  14 2458.3376    1.5859  0.7709 10.8545  0.0006  0.0406   0.0605   0.0882    0.1325   0.0000   432.0758       8.23650       9.12228       1.60395      -10.1305      -7.29910       2.09059      -2.25915      0.953363     0.0677803   -0.00211720   -0.00938964    -0.0274227   -0.00135744       0.00000       0.00000       0.00000       0.00000       0.00000       0.00000       0.00000       0.00000       0.00000       0.00000       0.00000       0.00000       0.00000       0.00000       0.00000       0.00000       0.00000       0.00000       0.00000       0.00000       0.00000       0.00000       8.59867       9.91112       9.46065       8.76337       6.24640       5.09109       3.63070       1.73994       1.03577      0.489844      0.236652     0.0674415     0.0188115    0.00398079       0.00000       0.00000       0.00000       0.00000       0.00000       0.00000       0.00000       0.00000       0.00000       0.00000       0.00000       0.00000       0.00000       0.00000       0.00000       0.00000       0.00000       0.00000       0.00000       0.00000       0.00000       0.00000
   7  15 2594.2482    2.0565  1.0166 11.4041 -0.0004  0.0456   0.0722   0.1129    0.1469   0.0000   429.0796       11.4666      -3.59654       13.5892       6.04664      -9.96271       4.45252      -1.94048      -1.04249     -0.477204     -0.206866    -0.0827180    -0.0376878    0.00469007       0.00000       0.00000       0.00000       0.00000       0.00000       0.00000       0.00000       0.00000       0.00000       0.00000       0.00000       0.00000       0.00000       0.00000       0.00000       0.00000       0.00000       0.00000       0.00000       0.00000       0.00000       0.00000       9.73159       11.3244       11.5994       9.23765       7.65490       5.62795       3.42416       2.12681       1.15914      0.496716      0.227930     0.0866693     0.0235069    0.00411756       0.00000       0.00000       0.00000       0.00000       0.00000       0.00000       0.00000       0.00000       0.00000       0.00000       0.00000       0.00000       0.00000       0.00000       0.00000       0.00000       0.00000       0.00000       0.00000       0.00000       0.00000       0.00000
   7  17 2868.4334    3.2857  0.8027 12.6193 -0.0086  0.0366   0.1356   0.1027    0.1338   0.0000   426.5317       18.6571       6.64884      -3.93727       6.06558      -1.25971      -3.32435      -1.26362      0.255742     -0.837315    -0.0308819    -0.0573917   0.000703407   -0.00796930       0.00000       0.00000       0.00000       0.00000       0.00000       0.00000       0.00000       0.00000       0.00000       0.00000       0.00000       0.00000       0.00000       0.00000       0.00000       0.00000       0.00000       0.00000       0.00000       0.00000       0.00000       0.00000       8.26663       10.6943       8.96532       8.11776       6.54323       4.63146       3.23186       1.61559      0.955534      0.390244      0.192179     0.0549005     0.0190468    0.00413152       0.00000       0.00000       0.00000       0.00000       0.00000       0.00000       0.00000       0.00000       0.00000       0.00000       0.00000       0.00000       0.00000       0.00000       0.00000       0.00000       0.00000       0.00000       0.00000       0.00000       0.00000       0.00000
   7  18 3005.8369    3.9434  0.8955 12.4708  0.0105  0.0355   0.1454   0.1014    0.1653   0.0000   449.0282       15.2690       16.9071       8.36167       2.39595     -0.598649      0.132154      -1.29624       2.38321     -0.572090     -0.256376    -0.0654894   -0.00827134    0.00221827       0.00000       0.00000       0.00000       0.00000       0.00000       0.00000       0.00000       0.00000       0.00000       0.00000       0.00000       0.00000       0.00000       0.00000       0.00000       0.00000       0.00000       0.00000       0.00000       0.00000       0.00000       0.00000       8.27601       10.0064       9.37191       7.70821       6.67584       4.33373       2.94829       1.61513      0.839688      0.410066      0.164390     0.0579775     0.0178674    0.00324718       0.00000       0.00000       0.00000       0.00000       0.00000       0.00000       0.00000       0.00000       0.00000       0.00000       0.00000       0.00000       0.00000       0.00000       0.00000       0.00000       0.00000       0.00000       0.00000       0.00000       0.00000       0.00000
   7  19 3142.9120    4.1710  0.9829 12.7510 -0.0024  0.0440   0.1499   0.1049    0.1820   0.0000   432.6686       22.9133      -2.54328      0.807721       3.50060     -0.912734     -0.620891       1.83242      0.605295      -1.30061     -0.223446     0.0507338    -0.0123028    0.00133116       0.00000       0.00000       0.00000       0.00000       0.00000       0.00000       0.00000       0.00000       0.00000       0.00000       0.00000       0.00000       0.00000       0.00000       0.00000       0.00000       0.00000       0.00000       0.00000       0.00000       0.00000       0.00000       8.53726       10.6804       11.2137       7.87610       7.86367       4.97976       3.35082       2.12328       1.08313      0.555453      0.215120     0.0854000     0.0258729    0.00418830       0.00000       0.00000       0.00000       0.00000       0.00000       0.00000       0.00000       0.00000       0.00000       0.00000       0.00000       0.00000       0.00000       0.00000       0.00000       0.00000       0.00000       0.00000       0.00000       0.00000       0.00000       0.00000
   7  20 3280.0437    3.7937  1.3143 12.7577  0.0008  0.0526   0.1242   0.1281    0.1603   0.0000   433.7348       23.0421      -3.89053      0.699419      -6.42887      -3.84009      -10.3521      -1.36946       1.68305      -1.22564     -0.314363      0.193482     0.0313315   -0.00966213       0.00000       0.00000       0.00000       0.00000       0.00000       0.00000       0.00000       0.00000       0.00000       0.00000       0.00000       0.00000       0.00000       0.00000       0.00000       0.00000       0.00000       0.00000       0.00000       0.00000       0.00000       0.00000       10.9605       13.6968       13.0709       11.0965       9.11196       6.19205       4.15893       2.59559       1.28835      0.709757      0.250984     0.0996354     0.0282984    0.00532300       0.00000       0.00000       0.00000       0.00000       0.00000       0.00000       0.00000       0.00000       0.00000       0.00000       0.00000       0.00000       0.00000       0.00000       0.00000       0.00000       0.00000       0.00000       0.00000       0.00000       0.00000       0.00000
   7  21 3417.5709    3.4168  1.9141 11.9674  0.0032  0.0654   0.0959   0.1495    0.1923   0.0000   435.3723       19.3000      0.151107      -11.9375       12.8591     0.0775195      -12.2771      -3.90215       1.32352       1.09612    -0.0190926    -0.0574104     0.0162320   -0.00649127       0.00000       0.00000       0.00000       0.00000       0.00000       0.00000       0.00000       0.00000       0.00000       0.00000       0.00000       0.00000       0.00000       0.00000       0.00000       0.00000       0.00000       0.00000       0.00000       0.00000       0.00000       0.00000       13.4880       16.5066       16.1156       13.8023       11.3371       7.54946       5.58721       3.05871       1.85373      0.828468      0.372459      0.116304     0.0373718    0.00667998       0.00000       0.00000       0.00000       0.00000       0.00000       0.00000       0.00000       0.00000       0.00000       0.00000       0.00000       0.00000       0.00000       0.00000       0.00000       0.00000       0.00000       0.00000       0.00000       0.00000       0.00000       0.00000
   7  24 3832.1774    1.9702  5.2850 10.9046 -0.0022  0.1291   0.0380   0.3602    0.1080   0.0000   468.2348       24.4515       28.3609       19.7966       31.5669       3.93666      -14.4291      -5.28370       9.75173     -0.726206      0.371117      0.380388    -0.0643070   -0.00404118       0.00000       0.00000       0.00000       0.00000       0.00000       0.00000       0.00000       0.00000       0.00000       0.00000       0.00000       0.00000       0.00000       0.00000       0.00000       0.00000       0.00000       0.00000       0.00000       0.00000       0.00000       0.00000       27.3277       34.4644       32.1490       28.4893       23.1808       17.2492       11.5434       6.83640       3.82850       1.74188      0.773904      0.266304     0.0738291     0.0138964       0.00000       0.00000       0.00000       0.00000       0.00000       0.00000       0.00000       0.00000       0.00000       0.00000       0.00000       0.00000       0.00000       0.00000       0.00000       0.00000       0.00000       0.00000       0.00000       0.00000       0.00000       0.00000
   7  25 3970.3896    1.6241  6.5510 10.5659 -0.0095  0.1491   0.0292   0.4144    0.0936   0.0000   420.2747       97.1813       23.1693      -9.88235      -28.3020       14.7887       36.7293      -24.9408      -1.06690       1.35717      0.921504     -0.369571     0.0279816    0.00169179       0.00000       0.00000       0.00000       0.00000       0.00000       0.00000       0.00000       0.00000       0.00000       0.00000       0.00000       0.00000       0.00000       0.00000       0.00000       0.00000       0.00000       0.00000       0.00000       0.00000       0.00000       0.00000       31.0794       38.4564       36.3394       33.1832       27.1526       19.8544       13.6904       8.31374       4.67689       2.17991      0.929808      0.313663     0.0865075     0.0159415       0.00000       0.00000       0.00000       0.00000       0.00000       0.00000       0.00000       0.00000       0.00000       0.00000       0.00000       0.00000       0.00000       0.00000       0.00000       0.00000       0.00000       0.00000       0.00000       0.00000       0.00000       0.00000
   8  10 1946.0602    0.5689  0.4511  9.5158 -0.0125  0.0355   0.0279   0.0672    0.0973   0.0000   428.0402      -4.49336       13.4941       1.27092      -2.76154     -0.238378       4.58703     -0.810497      -2.36513    -0.0701289      0.758832     -0.136423    -0.0624525    -0.0474031    0.00264432   0.000283801       0.00000       0.00000       0.00000       0.00000       0.00000       0.00000       0.00000       0.00000       0.00000       0.00000       0.00000       0.00000       0.00000       0.00000       0.00000       0.00000       0.00000       0.00000       0.00000       0.00000       5.35674       8.26720       6.94356       7.42338       5.33389       5.02665       3.53454       2.12694       1.63898      0.547760      0.508780      0.110314     0.0856788     0.0218354    0.00548069    0.00107174       0.00000       0.00000       0.00000       0.00000       0.00000       0.00000       0.00000       0.00000       0.00000       0.00000       0.00000       0.00000       0.00000       0.00000       0.00000       0.00000       0.00000       0.00000       0.00000       0.00000
   8  11 2086.1036    0.7130  0.5365  9.8624 -0.0035  0.0456   0.0332   0.0711    0.0929   0.0000   432.4604      -5.60237      -4.53265      -8.41007      -2.95736      -6.20711      0.801933      -1.75248      -1.65532      0.442895      0.276412      0.112565    0.00261869    -0.0296546  -0.000827195    0.00156046       0.00000       0.00000       0.00000       0.00000       0.00000       0.00000       0.00000       0.00000       0.00000       0.00000       0.00000       0.00000       0.00000       0.00000       0.00000       0.00000       0.00000       0.00000       0.00000       0.00000       6.48507       10.8440       9.11395       8.05828       7.46560       4.09547       3.97122       1.88122       1.39926      0.721792      0.314057      0.171257     0.0602630     0.0178234    0.00718571    0.00127649       0.00000       0.00000       0.00000       0.00000       0.00000       0.00000       0.00000       0.00000       0.00000       0.00000       0.00000       0.00000       0.00000       0.00000       0.00000       0.00000       0.00000       0.00000       0.00000       0.00000
   8  14 2499.4681    1.7958  0.8311 11.2121 -0.0128  0.0373   0.0675   0.0933    0.1341   0.0000   439.0099       10.7935       12.1179      -11.4115       2.71717      -5.27463       2.32910     -0.465325      -2.04049      -1.45888      0.150007     0.0157839     0.0936799    0.00101028   -0.00623850  -0.000125282       0.00000       0.00000       0.00000       0.00000       0.00000       0.00000       0.00000       0.00000       0.00000       0.00000       0.00000       0.00000       0.00000       0.00000       0.00000       0.00000       0.00000       0.00000       0.00000       0.00000       7.06497       9.05449       8.34311       7.74025       6.29700       4.38008       3.35313       1.99068       1.19238      0.656349      0.312221      0.145467     0.0506304     0.0153712    0.00480532   0.000916598       0.00000       0.00000       0.00000       0.00000       0.00000       0.00000       0.00000       0.00000       0.00000       0.00000       0.00000       0.00000       0.00000       0.00000       0.00000       0.00000       0.00000       0.00000       0.00000       0.00000
   8  15 2636.1982    2.4093  0.8431 11.1876  0.0085  0.0377   0.0818   0.0824    0.1753   0.0000   436.0032       8.10219       8.64140      -9.02174      -1.28545     -0.188126      -1.26832       1.06285      0.959832     -0.155097      0.129064     0.0160282     0.0594178    -0.0175030    0.00158727   0.000737301       0.00000       0.00000       0.00000       0.00000       0.00000       0.00000       0.00000       0.00000       0.00000       0.00000       0.00000       0.00000       0.00000       0.00000       0.00000       0.00000       0.00000       0.00000       0.00000       0.00000       7.16447       9.26489       8.20078       7.48873       6.48078       4.74713       3.61014       2.10993       1.34920      0.616377      0.358417      0.125931     0.0592691     0.0161859    0.00526621   0.000958792       0.00000       0.00000       0.00000       0.00000       0.00000       0.00000       0.00000       0.00000       0.00000       0.00000       0.00000       0.00000       0.00000       0.00000       0.00000       0.00000       0.00000       0.00000       0.00000       0.00000
   8  16 2773.8392    2.9524  0.7802 11.7382  0.0038  0.0368   0.1036   0.0857    0.1768   0.0000   444.4319      -6.48285       3.64356       5.43645      0.892810      -10.6674      -3.60603       1.01291      0.743816     -0.477862      0.148533     -0.280343    0.00134819     0.0363950    0.00837988   0.000753242       0.00000       0.00000       0.00000       0.00000       0.00000       0.00000       0.00000       0.00000       0.00000       0.00000       0.00000       0.00000       0.00000       0.00000       0.00000       0.00000       0.00000       0.00000       0.00000       0.00000       6.78188       7.43580       8.75895       6.68201       5.59124       4.75819       2.89977       1.79023       1.27808      0.636453      0.273186      0.139223     0.0609556     0.0194097    0.00455374   0.000679536       0.00000       0.00000       0.00000       0.00000       0.00000       0.00000       0.00000       0.00000       0.00000       0.00000       0.00000       0.00000       0.00000       0.00000       0.00000       0.00000       0.00000       0.00000       0.00000       0.00000
   8  18 3049.2370    3.6104  0.9919 13.1977  0.0005  0.0441   0.1251   0.1162    0.1207   0.0000   427.6632      -3.79701      -7.20651      -7.21395       1.65728       3.48822       2.35560     -0.773489      0.468818      0.113336      0.139916    -0.0710554   -0.00203532     0.0217320   -0.00344223  -0.000794095       0.00000       0.00000       0.00000       0.00000       0.00000       0.00000       0.00000       0.00000       0.00000       0.00000       0.00000       0.00000       0.00000       0.00000       0.00000       0.00000       0.00000       0.00000       0.00000       0.00000       7.73094       10.5591       9.07889       8.69895       6.96083       5.61475       3.89719       2.43101       1.46059      0.779830      0.363508      0.168984     0.0648908     0.0213507    0.00565329    0.00119515       0.00000       0.00000       0.00000       0.00000       0.00000       0.00000       0.00000       0.00000       0.00000       0.00000       0.00000       0.00000       0.00000       0.00000       0.00000       0.00000       0.00000       0.00000       0.00000       0.00000
   8  19 3186.8525    4.0746  1.1217 13.0114 -0.0062  0.0459   0.1303   0.1202    0.1494   0.0000   438.4687       4.65082       4.03736       12.9516       9.24151      -2.72908      -6.33987      -2.11918       3.16653      0.425712     -0.530385    -0.0904292   -0.00153834   -0.00446782   -0.00403702  -0.000578165       0.00000       0.00000       0.00000       0.00000       0.00000       0.00000       0.00000       0.00000       0.00000       0.00000       0.00000       0.00000       0.00000       0.00000       0.00000       0.00000       0.00000       0.00000       0.00000       0.00000       8.09356       10.9509       9.23063       8.89703       7.47029       5.91169       4.36290       2.69757       1.57045      0.861225      0.394086      0.190384     0.0690995     0.0223915    0.00630704    0.00124499       0.00000       0.00000       0.00000       0.00000       0.00000       0.00000       0.00000       0.00000       0.00000       0.00000       0.00000       0.00000       0.00000       0.00000       0.00000       0.00000       0.00000       0.00000       0.00000       0.00000
   8  20 3324.5571    3.6603  1.2534 13.0357  0.0133  0.0513   0.1180   0.1258    0.1293   0.0000   430.6860       7.30182       8.86330      -22.2006       8.10297      -5.20675      -5.79811      -7.29585       2.35951       1.10848      0.382232     -0.106939     0.0414883     0.0153699   -0.00850459   -0.00152918       0.00000       0.00000       0.00000       0.00000       0.00000       0.00000       0.00000       0.00000       0.00000       0.00000       0.00000       0.00000       0.00000       0.00000       0.00000       0.00000       0.00000       0.00000       0.00000       0.00000       10.4029       12.7200       11.4874       11.0295       8.84284       6.75613       4.65660       3.07576       1.81960      0.903689      0.487262      0.178712     0.0766677     0.0232319    0.00624588    0.00123489       0.00000       0.00000       0.00000       0.00000       0.00000       0.00000       0.00000       0.00000       0.00000       0.00000       0.00000       0.00000       0.00000       0.00000       0.00000       0.00000       0.00000       0.00000       0.00000       0.00000
   8  21 3462.6783    3.0624  2.2988 12.1520 -0.0042  0.0646   0.0712   0.1751    0.1013   0.0000   434.9932     -0.167619       22.9675      -5.36451       16.6763      -15.3986     -0.487102      -5.10405       1.58658      0.691428      0.123017     -0.534280     0.0719507     0.0630250    0.00192311    0.00139401       0.00000       0.00000       0.00000       0.00000       0.00000       0.00000       0.00000       0.00000       0.00000       0.00000       0.00000       0.00000       0.00000       0.00000       0.00000       0.00000       0.00000       0.00000       0.00000       0.00000       11.7109       14.7657       14.4312       12.9174       10.9456       8.27457       5.90195       3.85838       2.26316       1.20583      0.642977      0.268257      0.107023     0.0353360    0.00930143    0.00162010       0.00000       0.00000       0.00000       0.00000       0.00000       0.00000       0.00000       0.00000       0.00000       0.00000       0.00000       0.00000       0.00000       0.00000       0.00000       0.00000       0.00000       0.00000       0.00000       0.00000
   8  22 3601.0834    2.6253  2.7818 11.8265 -0.0030  0.0789   0.0592   0.1964    0.1072   0.0000   423.8579       69.7350       15.9846      -6.03406      -21.3319      -8.58280       8.30908      -3.82853      -8.15613      0.616010      0.714086     -0.236678    -0.0820048     0.0188039     0.0103439    0.00112502       0.00000       0.00000       0.00000       0.00000       0.00000       0.00000       0.00000       0.00000       0.00000       0.00000       0.00000       0.00000       0.00000       0.00000       0.00000       0.00000       0.00000       0.00000       0.00000       0.00000       14.3407       18.6722       18.1410       15.8446       14.0004       10.0809       7.71403       4.69046       3.03188       1.47999      0.832863      0.324761      0.140187     0.0421852     0.0124046    0.00200431       0.00000       0.00000       0.00000       0.00000       0.00000       0.00000       0.00000       0.00000       0.00000       0.00000       0.00000       0.00000       0.00000       0.00000       0.00000       0.00000       0.00000       0.00000       0.00000       0.00000
   8  23 3739.7675    2.1349  4.1209 11.2491 -0.0021  0.1032   0.0401   0.2567    0.0955   0.0000   456.6791      -15.2316       47.2271      -3.67417       25.2733      -27.4397      -7.48739      0.170297      0.714236       1.66047      -1.85008      0.119660     -0.212985    0.00253615    -0.0140998   0.000657815       0.00000       0.00000       0.00000       0.00000       0.00000       0.00000       0.00000       0.00000       0.00000       0.00000       0.00000       0.00000       0.00000       0.00000       0.00000       0.00000       0.00000       0.00000       0.00000       0.00000       18.3574       24.2346       23.3884       21.2146       17.5419       13.3172       9.84087       6.21329       3.79460       2.05490       1.06904      0.467256      0.182307     0.0573446     0.0155573    0.00271680       0.00000       0.00000       0.00000       0.00000       0.00000       0.00000       0.00000       0.00000       0.00000       0.00000       0.00000       0.00000       0.00000       0.00000       0.00000       0.00000       0.00000       0.00000       0.00000       0.00000
   8  24 3878.4014    1.8336  5.3542 10.8011  0.0015  0.1278   0.0315   0.3148    0.0903   0.0000   457.0839      -24.8944      -11.7827       32.4568       40.6418      -11.0162       8.78683       5.32541       7.33417       2.38397     0.0557461    -0.0339005    -0.0568091     0.0706968    0.00984644  -0.000153561       0.00000       0.00000       0.00000       0.00000       0.00000       0.00000       0.00000       0.00000       0.00000       0.00000       0.00000       0.00000       0.00000       0.00000       0.00000       0.00000       0.00000       0.00000       0.00000       0.00000       21.6148       30.4193       28.1172       26.5462       21.4908       16.7213       11.5913       7.84607       4.37542       2.52735       1.19232      0.557090      0.205782     0.0743775     0.0189404    0.00361705       0.00000       0.00000       0.00000       0.00000       0.00000       0.00000       0.00000       0.00000       0.00000       0.00000       0.00000       0.00000       0.00000       0.00000       0.00000       0.00000       0.00000       0.00000       0.00000       0.00000
   8  28 4436.0838    0.8724 11.9838 10.1734 -0.0082  0.2845   0.0178   0.7826    0.0498   0.0000   388.7645      -41.1776       138.131      -64.9671      -28.4209       30.1266       14.6343      -39.1618      -9.37491       24.6319      -1.48458      -3.78270      0.185871      0.342635   -0.00272683    0.00702730       0.00000       0.00000       0.00000       0.00000       0.00000       0.00000       0.00000       0.00000       0.00000       0.00000       0.00000       0.00000       0.00000       0.00000       0.00000       0.00000       0.00000       0.00000       0.00000       0.00000       51.9297       65.1117       66.3619       61.2589       49.3328       39.3172       27.9119       19.0025       11.7934       6.54890       3.46055       1.48694      0.579693      0.177506     0.0423332    0.00731730       0.00000       0.00000       0.00000       0.00000       0.00000       0.00000       0.00000       0.00000       0.00000       0.00000       0.00000       0.00000       0.00000       0.00000       0.00000       0.00000       0.00000       0.00000       0.00000       0.00000
   9  10 1984.2099    0.5678  0.4799  9.6023 -0.0102  0.0315   0.0269   0.0652    0.0945   0.0000   436.5525      -1.57343       25.2329       1.69978      -5.13610     -0.381055      0.707639      0.390273      0.348122     0.0788768     -0.115901     -0.175871     -0.152716    -0.0179533    0.00907816    0.00245856   0.000793288  -6.10268e-06       0.00000       0.00000       0.00000       0.00000       0.00000       0.00000       0.00000       0.00000       0.00000       0.00000       0.00000       0.00000       0.00000       0.00000       0.00000       0.00000       0.00000       0.00000       4.43383       6.32363       5.90648       5.75644       4.50780       3.83582       2.68558       1.74098       1.29075      0.668249      0.428092      0.186216     0.0974973     0.0347774     0.0150943    0.00394750    0.00105796   0.000215447       0.00000       0.00000       0.00000       0.00000       0.00000       0.00000       0.00000       0.00000       0.00000       0.00000       0.00000       0.00000       0.00000       0.00000       0.00000       0.00000       0.00000       0.00000
   9  11 2125.1034    0.7924  0.6528  9.8721 -0.0183  0.0414   0.0302   0.0739    0.1312   0.0000   433.8182      -7.18545       8.62985      0.620985      -3.81151      -1.88403     -0.757867      -4.12405     0.0125111      -1.27379      0.412391      0.293822     0.0152510    -0.0281562    -0.0303689    0.00189229   5.08309e-05   0.000296274       0.00000       0.00000       0.00000       0.00000       0.00000       0.00000       0.00000       0.00000       0.00000       0.00000       0.00000       0.00000       0.00000       0.00000       0.00000       0.00000       0.00000       0.00000       6.01020       8.19233       7.05055       7.40445       6.95654       4.24633       3.56017       2.11297       1.65578       1.00766      0.524011      0.289471      0.100070     0.0498122     0.0156235    0.00441467    0.00158535   0.000263492       0.00000       0.00000       0.00000       0.00000       0.00000       0.00000       0.00000       0.00000       0.00000       0.00000       0.00000       0.00000       0.00000       0.00000       0.00000       0.00000       0.00000       0.00000
   9  12 2264.5015    1.1516  0.6791 10.4225 -0.0236  0.0356   0.0479   0.0766    0.1097   0.0000   436.8036       3.99543       1.42489       2.96820      -5.64775       2.94903       5.19993      -4.08276      -1.47762      -1.06737      0.103518    -0.0916732    -0.0262585    -0.0613656    0.00231473    0.00346567   -0.00133117   0.000419294       0.00000       0.00000       0.00000       0.00000       0.00000       0.00000       0.00000       0.00000       0.00000       0.00000       0.00000       0.00000       0.00000       0.00000       0.00000       0.00000       0.00000       0.00000       5.84404       6.36877       6.46775       7.62251       5.26721       3.82995       3.51385       2.63737       1.39014      0.716887      0.504354      0.290840      0.132437     0.0465634     0.0151163    0.00415213    0.00105630   0.000212555       0.00000       0.00000       0.00000       0.00000       0.00000       0.00000       0.00000       0.00000       0.00000       0.00000       0.00000       0.00000       0.00000       0.00000       0.00000       0.00000       0.00000       0.00000
   9  14 2539.5786    1.8893  0.9753 11.1690 -0.0083  0.0421   0.0597   0.0970    0.1404   0.0000   437.5849       14.6705       9.54676      -9.54618      -1.70578       5.11672     0.0253608      -2.63431      -1.19596       1.33311      0.810964     -0.135850     -0.149199    0.00304046     0.0227766   -0.00160474    0.00212003  -1.71145e-06       0.00000       0.00000       0.00000       0.00000       0.00000       0.00000       0.00000       0.00000       0.00000       0.00000       0.00000       0.00000       0.00000       0.00000       0.00000       0.00000       0.00000       0.00000       7.64213       7.86969       8.35097       8.77590       6.69850       5.09221       3.96154       3.03278       1.75863      0.930389      0.608965      0.345298      0.145205     0.0522300     0.0179379    0.00544911    0.00115901   0.000213720       0.00000       0.00000       0.00000       0.00000       0.00000       0.00000       0.00000       0.00000       0.00000       0.00000       0.00000       0.00000       0.00000       0.00000       0.00000       0.00000       0.00000       0.00000
   9  15 2677.0961    2.4490  0.8390 11.7322 -0.0008  0.0350   0.0838   0.0825    0.1353   0.0000   430.1322      -5.62262       15.4819       2.49217      -1.07568       1.53176      0.859126      -1.23531       1.62945     -0.573996     -0.165016     -0.214501     0.0173722    -0.0593922   -0.00578874    0.00113386   3.64694e-05   0.000199848       0.00000       0.00000       0.00000       0.00000       0.00000       0.00000       0.00000       0.00000       0.00000       0.00000       0.00000       0.00000       0.00000       0.00000       0.00000       0.00000       0.00000       0.00000       6.54053       7.72261       7.08014       6.84608       5.86237       4.68463       3.49850       2.39438       1.55813      0.825731      0.474669      0.234425     0.0991388     0.0385902     0.0143884    0.00403148    0.00105464   0.000191222       0.00000       0.00000       0.00000       0.00000       0.00000       0.00000       0.00000       0.00000       0.00000       0.00000       0.00000       0.00000       0.00000       0.00000       0.00000       0.00000       0.00000       0.00000
   9  16 2815.3026    2.9122  0.9864 11.9187 -0.0094  0.0392   0.0936   0.0852    0.1565   0.0000   435.3727       4.73741       11.8199      -9.57968       13.7871     -0.190590       2.33425      -7.55761       2.25267     -0.739541     -0.841478     0.0120143   0.000488524    0.00300871    0.00749626   -0.00518654  -0.000272835   4.69363e-06       0.00000       0.00000       0.00000       0.00000       0.00000       0.00000       0.00000       0.00000       0.00000       0.00000       0.00000       0.00000       0.00000       0.00000       0.00000       0.00000       0.00000       0.00000       7.00504       8.82330       8.52024       8.02469       6.92062       4.75188       3.93850       2.55484       1.66128      0.981058      0.496004      0.297340      0.106839     0.0534874     0.0157092    0.00490763    0.00142819   0.000222226       0.00000       0.00000       0.00000       0.00000       0.00000       0.00000       0.00000       0.00000       0.00000       0.00000       0.00000       0.00000       0.00000       0.00000       0.00000       0.00000       0.00000       0.00000
   9  17 2953.6536    3.7193  0.8447 12.4788 -0.0015  0.0337   0.1232   0.0797    0.1471   0.0000   442.7274       5.31241       9.16854      -5.98011      -1.25174      -3.31717       2.98200       2.22516      0.974473      0.281377      -1.04166     -0.137920    -0.0474071    -0.0230709   -0.00438884   -0.00525027  -0.000154014  -0.000160216       0.00000       0.00000       0.00000       0.00000       0.00000       0.00000       0.00000       0.00000       0.00000       0.00000       0.00000       0.00000       0.00000       0.00000       0.00000       0.00000       0.00000       0.00000       6.29828       6.62552       6.02337       6.57340       5.87332       4.50310       3.18156       2.19900       1.54323      0.951645      0.518904      0.232718      0.104187     0.0386687     0.0134334    0.00387471   0.000945590   0.000173771       0.00000       0.00000       0.00000       0.00000       0.00000       0.00000       0.00000       0.00000       0.00000       0.00000       0.00000       0.00000       0.00000       0.00000       0.00000       0.00000       0.00000       0.00000
   9  18 3091.6335    4.3123  0.7994 12.7181  0.0020  0.0520   0.1460   0.0782    0.1514   0.0000   445.8330     -0.218130       6.72501      -9.74902       8.32914      -9.20460     0.0874999      -5.64538       1.14733     -0.852029      0.559064     -0.249927     -0.303024    0.00888394     0.0270618    0.00805355  -7.89874e-05   0.000202172       0.00000       0.00000       0.00000       0.00000       0.00000       0.00000       0.00000       0.00000       0.00000       0.00000       0.00000       0.00000       0.00000       0.00000       0.00000       0.00000       0.00000       0.00000       6.42424       11.8267       7.78689       9.61002       7.00524       6.33669       4.93592       3.08953       2.39500      0.967118      0.845546      0.199853      0.210276     0.0401511     0.0288148    0.00562679    0.00203016   0.000435264       0.00000       0.00000       0.00000       0.00000       0.00000       0.00000       0.00000       0.00000       0.00000       0.00000       0.00000       0.00000       0.00000       0.00000       0.00000       0.00000       0.00000       0.00000
   9  19 3229.6366    4.0452  1.0303 13.0391 -0.0004  0.0382   0.1279   0.0998    0.1290   0.0000   436.0397       4.64974       27.8287      -2.06142      -10.8741      -9.37020      -2.17117       1.26790      -2.51073      -1.58948      0.413459      0.127359    -0.0394807     -0.146142    -0.0321405     0.0152919    0.00261005   0.000101055       0.00000       0.00000       0.00000       0.00000       0.00000       0.00000       0.00000       0.00000       0.00000       0.00000       0.00000       0.00000       0.00000       0.00000       0.00000       0.00000       0.00000       0.00000       7.20895       8.72688       8.34982       7.66971       6.72846       5.07027       3.82268       2.55824       1.63893      0.962786      0.507770      0.252675      0.110483     0.0459968     0.0156136    0.00497286    0.00125825   0.000200941       0.00000       0.00000       0.00000       0.00000       0.00000       0.00000       0.00000       0.00000       0.00000       0.00000       0.00000       0.00000       0.00000       0.00000       0.00000       0.00000       0.00000       0.00000
   9  20 3367.8447    3.3625  1.5827 13.0158  0.0022  0.0787   0.0944   0.1332    0.0899   0.0000   429.1403       7.72345       21.5276      0.467704       6.78841      0.153537      -3.15140      -2.65180      0.979463      -1.30232      -1.65019    -0.0999524      0.353546     0.0356512    -0.0570395   -0.00108382    0.00250746  -2.30942e-05       0.00000       0.00000       0.00000       0.00000       0.00000       0.00000       0.00000       0.00000       0.00000       0.00000       0.00000       0.00000       0.00000       0.00000       0.00000       0.00000       0.00000       0.00000       9.90218       16.1541       15.0262       12.2266       14.5639       7.40115       9.20031       4.09170       3.80447       1.87750       1.03149      0.589073      0.205658      0.111302     0.0395074    0.00986859    0.00413093   0.000521029       0.00000       0.00000       0.00000       0.00000       0.00000       0.00000       0.00000       0.00000       0.00000       0.00000       0.00000       0.00000       0.00000       0.00000       0.00000       0.00000       0.00000       0.00000
   9  21 3506.4395    2.8714  2.5076 12.0714 -0.0036  0.0697   0.0622   0.1695    0.0823   0.0000   433.4982       18.6310       14.9057       2.46384      -17.6308      -9.13297      -2.07164      -1.96856       3.37078    -0.0388868      0.185773    -0.0563327     -0.107448    -0.0808476     0.0534177    0.00234920   -0.00216001  -0.000333772       0.00000       0.00000       0.00000       0.00000       0.00000       0.00000       0.00000       0.00000       0.00000       0.00000       0.00000       0.00000       0.00000       0.00000       0.00000       0.00000       0.00000       0.00000       11.0079       14.4823       14.2532       13.3765       11.1254       8.84075       6.82734       4.48648       2.89655       1.74524      0.940261      0.466505      0.226634     0.0936523     0.0340219     0.0100171    0.00254133   0.000436399       0.00000       0.00000       0.00000       0.00000       0.00000       0.00000       0.00000       0.00000       0.00000       0.00000       0.00000       0.00000       0.00000       0.00000       0.00000       0.00000       0.00000       0.00000
   9  22 3645.3565    2.4512  3.3498 11.7528 -0.0057  0.0800   0.0493   0.2115    0.0728   0.0000   412.8449       3.05692       30.4412      -1.53061      -5.69274      -20.1919       4.50411       8.54898       1.26196      -1.96405       1.37977     -0.279513      0.173738      0.147329    0.00311716     0.0165278   -0.00133602  -0.000139250       0.00000       0.00000       0.00000       0.00000       0.00000       0.00000       0.00000       0.00000       0.00000       0.00000       0.00000       0.00000       0.00000       0.00000       0.00000       0.00000       0.00000       0.00000       13.2707       16.4010       16.2491       15.7646       13.1359       10.3900       7.90685       5.50880       3.54336       2.11578       1.21614      0.597162      0.288638      0.111229     0.0400379     0.0117756    0.00283234   0.000480437       0.00000       0.00000       0.00000       0.00000       0.00000       0.00000       0.00000       0.00000       0.00000       0.00000       0.00000       0.00000       0.00000       0.00000       0.00000       0.00000       0.00000       0.00000
   9  23 3784.3286    2.0045  4.5663 11.3248 -0.0017  0.1000   0.0359   0.2705    0.0672   0.0000   441.0361       10.3830      0.698872       12.1579      -13.9927      -21.0896      -27.3520     0.0212004       7.98570      -1.06093      -1.74090      0.238227     -0.404317     -0.332031    -0.0117587    0.00303278   -0.00326017   0.000979723       0.00000       0.00000       0.00000       0.00000       0.00000       0.00000       0.00000       0.00000       0.00000       0.00000       0.00000       0.00000       0.00000       0.00000       0.00000       0.00000       0.00000       0.00000       16.7497       20.4520       20.0300       19.3780       16.4534       13.6302       9.73991       7.02173       4.42057       2.77716       1.46981      0.743954      0.333934      0.141653     0.0486011     0.0153263    0.00343275   0.000608706       0.00000       0.00000       0.00000       0.00000       0.00000       0.00000       0.00000       0.00000       0.00000       0.00000       0.00000       0.00000       0.00000       0.00000       0.00000       0.00000       0.00000       0.00000
   9  25 4063.4447    1.4161  7.2145 10.6538 -0.0062  0.1454   0.0231   0.4051    0.0581   0.0000   338.7645       17.2529       31.3163      -3.15558       21.0165      -7.79533       38.8253      -3.41134      -9.86674       6.79038       1.11998      -3.04355     -0.156584     -0.245053    -0.0248205     0.0305463    0.00152606  -0.000166825       0.00000       0.00000       0.00000       0.00000       0.00000       0.00000       0.00000       0.00000       0.00000       0.00000       0.00000       0.00000       0.00000       0.00000       0.00000       0.00000       0.00000       0.00000       24.7606       30.4388       29.8459       28.5198       24.4527       20.3499       14.7938       10.3339       6.95585       4.15618       2.27345       1.20683      0.503967      0.221307     0.0777109     0.0227092    0.00517144   0.000870905       0.00000       0.00000       0.00000       0.00000       0.00000       0.00000       0.00000       0.00000       0.00000       0.00000       0.00000       0.00000       0.00000       0.00000       0.00000       0.00000       0.00000       0.00000
   9  27 4342.8277    0.9495 11.4573 10.2251 -0.0111  0.2492   0.0176   0.6713    0.0496   0.0000   391.3686       150.262       72.8025      -7.02966      -5.77397      -20.9637       21.3845       9.44994      -17.3651      -9.09040       7.49376       1.48672     0.0257418     -0.921318     -0.302217     0.0962742     0.0455721   1.08742e-05       0.00000       0.00000       0.00000       0.00000       0.00000       0.00000       0.00000       0.00000       0.00000       0.00000       0.00000       0.00000       0.00000       0.00000       0.00000       0.00000       0.00000       0.00000       39.2791       49.8676       52.4321       47.2445       42.4759       33.1643       26.3315       17.6286       12.3318       7.37818       4.09765       2.25198      0.944246      0.421325      0.145959     0.0412342     0.0102030    0.00148962       0.00000       0.00000       0.00000       0.00000       0.00000       0.00000       0.00000       0.00000       0.00000       0.00000       0.00000       0.00000       0.00000       0.00000       0.00000       0.00000       0.00000       0.00000
   9  28 4483.4805    0.8507 13.2272 10.0830  0.0001  0.2901   0.0170   0.7870    0.0493   0.0000   451.0951       15.2541       56.3074      -17.3531      -38.5381       38.3680     -0.660896      -11.8812       12.5095       4.36054       4.51474       1.28611       1.13364      0.615365   -0.00234924    -0.0429204   0.000479664   0.000679703       0.00000       0.00000       0.00000       0.00000       0.00000       0.00000       0.00000       0.00000       0.00000       0.00000       0.00000       0.00000       0.00000       0.00000       0.00000       0.00000       0.00000       0.00000       45.7123       58.4451       60.2552       54.6523       48.3200       39.2857       29.9405       21.1050       14.0587       8.33045       4.93466       2.35980       1.17910      0.455172      0.170088     0.0484054     0.0113976    0.00177193       0.00000       0.00000       0.00000       0.00000       0.00000       0.00000       0.00000       0.00000       0.00000       0.00000       0.00000       0.00000       0.00000       0.00000       0.00000       0.00000       0.00000       0.00000
  10   9 1880.0212    0.4382  0.3779  9.3853  0.0028  0.0328   0.0217   0.0533    0.0634   0.0000   430.1931       1.74578       3.09934      -1.84243     -0.957331       8.71479      -1.03538     -0.552205     -0.853480     -0.121421      0.277290    -0.0450564     -0.143834     0.0334045     0.0254209   -0.00198842   -0.00929022   9.81412e-06  -4.99591e-05   4.96406e-05       0.00000       0.00000       0.00000       0.00000       0.00000       0.00000       0.00000       0.00000       0.00000       0.00000       0.00000       0.00000       0.00000       0.00000       0.00000       0.00000       5.54768       6.58770       5.88439       6.29964       5.91130       4.47679       2.81696       1.96783       1.47704       1.06148      0.633233      0.348112      0.161774     0.0651197     0.0258490    0.00977666    0.00327880    0.00103819   0.000256562   4.39891e-05       0.00000       0.00000       0.00000       0.00000       0.00000       0.00000       0.00000       0.00000       0.00000       0.00000       0.00000       0.00000       0.00000       0.00000       0.00000       0.00000
  10  10 2021.4693    0.6220  0.4787  9.5000 -0.0095  0.0316   0.0271   0.0550    0.0941   0.0000   437.9533       7.78038       10.1830      -6.27460      -5.09990       4.33787      0.651709      -2.06127      -2.32360       1.26603      0.830065     0.0618241     -0.122277     -0.141262     0.0125918     0.0276750   -0.00372260   -0.00144056  -0.000239191   1.54660e-05       0.00000       0.00000       0.00000       0.00000       0.00000       0.00000       0.00000       0.00000       0.00000       0.00000       0.00000       0.00000       0.00000       0.00000       0.00000       0.00000       4.57465       6.06333       5.20398       5.67496       4.81624       3.65060       3.06105       1.70239       1.50740      0.909417      0.607254      0.306459      0.145050     0.0778332     0.0298698     0.0122369    0.00390711   0.000890053   0.000297607   4.85925e-05       0.00000       0.00000       0.00000       0.00000       0.00000       0.00000       0.00000       0.00000       0.00000       0.00000       0.00000       0.00000       0.00000       0.00000       0.00000       0.00000
  10  11 2162.9388    0.9096  0.6248  9.7982  0.0103  0.0279   0.0353   0.0701    0.1504   0.0000   433.9302      -2.77576       8.58566      -6.72330      -2.77506       4.83724      -1.22744       1.04069      0.457540       1.00388     -0.821959    -0.0947413    -0.0134052      0.101216   -0.00366922   -0.00608429   -0.00654887  -0.000658156  -0.000309203  -5.77053e-06       0.00000       0.00000       0.00000       0.00000       0.00000       0.00000       0.00000       0.00000       0.00000       0.00000       0.00000       0.00000       0.00000       0.00000       0.00000       0.00000       4.23459       5.12354       5.54622       4.94735       4.19167       3.53617       2.62646       1.92694       1.32141      0.781673      0.443882      0.272186      0.138600     0.0636869     0.0263734     0.0110882    0.00367165    0.00101509   0.000222104   3.52863e-05       0.00000       0.00000       0.00000       0.00000       0.00000       0.00000       0.00000       0.00000       0.00000       0.00000       0.00000       0.00000       0.00000       0.00000       0.00000       0.00000
  10  12 2302.8857    1.1614  0.6567 10.2281  0.0046  0.0327   0.0415   0.0676    0.1584   0.0000   438.5513       2.77296       14.4028       7.20667       6.23802      -3.44842      -5.54626      -2.27614       1.69608       1.14233     -0.119620     0.0476180      0.194507     0.0426414    -0.0709436  -0.000104901     0.0125850  -0.000674885  -0.000212101   2.33094e-05       0.00000       0.00000       0.00000       0.00000       0.00000       0.00000       0.00000       0.00000       0.00000       0.00000       0.00000       0.00000       0.00000       0.00000       0.00000       0.00000       4.89102       6.50964       6.19035       6.31915       5.06561       4.49976       3.10413       2.39306       1.45141       1.07324      0.605838      0.329620      0.150288     0.0793864     0.0322356     0.0130885    0.00417623    0.00133829   0.000260337   5.16224e-05       0.00000       0.00000       0.00000       0.00000       0.00000       0.00000       0.00000       0.00000       0.00000       0.00000       0.00000       0.00000       0.00000       0.00000       0.00000       0.00000
  10  13 2440.8035    1.6784  0.7486 10.8951  0.0061  0.0417   0.0577   0.0716    0.1298   0.0000   440.0200       10.2428       9.65597      -4.80335      -3.30659      -5.50034      -6.73852      0.687631       2.26422     -0.852073     -0.395221      0.108733     -0.306691    -0.0400411     0.0505610     0.0165578    0.00184036  -0.000687623  -0.000187663   4.91806e-05       0.00000       0.00000       0.00000       0.00000       0.00000       0.00000       0.00000       0.00000       0.00000       0.00000       0.00000       0.00000       0.00000       0.00000       0.00000       0.00000       6.84467       6.60729       6.73137       8.54976       6.89991       4.11774       3.90244       3.28991       2.14430       1.02798      0.692329      0.463347      0.267199      0.117636     0.0452292     0.0139571    0.00427502    0.00104930   0.000301086   4.89050e-05       0.00000       0.00000       0.00000       0.00000       0.00000       0.00000       0.00000       0.00000       0.00000       0.00000       0.00000       0.00000       0.00000       0.00000       0.00000       0.00000
  10  14 2578.6618    2.0014  0.9249 11.3768 -0.0015  0.0484   0.0633   0.0829    0.1254   0.0000   441.1497      -13.1477       7.32449      -4.78049      -4.71878      -10.0623       3.56380      -2.74151     -0.997360      0.131916     -0.874384      0.404868      0.132031     -0.198606    -0.0221024   -0.00426921    0.00648883    0.00452240   0.000457774   5.47533e-05       0.00000       0.00000       0.00000       0.00000       0.00000       0.00000       0.00000       0.00000       0.00000       0.00000       0.00000       0.00000       0.00000       0.00000       0.00000       0.00000       6.39360       9.33003       8.85296       8.13934       7.42704       5.41202       4.43857       2.86291       1.99311       1.30693      0.713473      0.407722      0.215423     0.0824369     0.0430046     0.0160575    0.00529737    0.00169483   0.000453833   7.27929e-05       0.00000       0.00000       0.00000       0.00000       0.00000       0.00000       0.00000       0.00000       0.00000       0.00000       0.00000       0.00000       0.00000       0.00000       0.00000       0.00000
  10  15 2717.0793    2.7326  0.7373 11.7463 -0.0103  0.0302   0.0932   0.0652    0.1322   0.0000   434.2628      -4.00648       4.68068       5.71125     -0.441340      -1.20526      -1.37515       2.18798    -0.0476009     0.0484210    -0.0443421    -0.0561593      0.149587   -0.00159810    -0.0335206   -0.00418377    0.00131925    0.00193429  -0.000678706  -2.75659e-05       0.00000       0.00000       0.00000       0.00000       0.00000       0.00000       0.00000       0.00000       0.00000       0.00000       0.00000       0.00000       0.00000       0.00000       0.00000       0.00000       4.87324       6.01135       5.81824       5.76196       4.62087       3.91119       3.12524       2.18569       1.45379      0.868653      0.538108      0.265761      0.148150     0.0671513     0.0306755     0.0104997    0.00376142   0.000942104   0.000240936   4.25524e-05       0.00000       0.00000       0.00000       0.00000       0.00000       0.00000       0.00000       0.00000       0.00000       0.00000       0.00000       0.00000       0.00000       0.00000       0.00000       0.00000
  10  16 2855.7580    3.1263  0.8239 12.1067 -0.0094  0.0299   0.0995   0.0792    0.1254   0.0000   433.6169       22.6725      -3.00688      -6.05523       6.64313      -4.52142       2.52008     -0.447398      -2.80805     -0.400667       1.41791    -0.0402594     -0.142115     0.0540646  -0.000470250    0.00191671   -0.00321992   -0.00173827   0.000908280   7.87896e-06       0.00000       0.00000       0.00000       0.00000       0.00000       0.00000       0.00000       0.00000       0.00000       0.00000       0.00000       0.00000       0.00000       0.00000       0.00000       0.00000       4.28110       5.37537       5.50625       5.20927       4.35283       3.73471       2.86835       2.07703       1.39923      0.917460      0.505220      0.308891      0.149908     0.0739734     0.0300664     0.0126048    0.00383900    0.00114503   0.000253545   4.22906e-05       0.00000       0.00000       0.00000       0.00000       0.00000       0.00000       0.00000       0.00000       0.00000       0.00000       0.00000       0.00000       0.00000       0.00000       0.00000       0.00000
  10  17 2994.5632    4.1205  0.7483 12.7554 -0.0085  0.0300   0.1496   0.0778    0.1161   0.0000   441.7162       10.8291       10.5144      -5.99708       3.77675      -7.26281      -3.41690      -4.05320      -2.29933       1.14161    -0.0496401     -0.673215     0.0822245      0.151359     0.0416143   -0.00530306    0.00514391  -0.000882942  -0.000210151   8.06913e-05       0.00000       0.00000       0.00000       0.00000       0.00000       0.00000       0.00000       0.00000       0.00000       0.00000       0.00000       0.00000       0.00000       0.00000       0.00000       0.00000       4.72376       6.26139       6.14749       5.67557       4.77798       4.14034       2.89345       1.99408       1.44935      0.814798      0.530075      0.262305      0.139745     0.0604987     0.0276900    0.00986627    0.00408851    0.00100088   0.000244462   4.40081e-05       0.00000       0.00000       0.00000       0.00000       0.00000       0.00000       0.00000       0.00000       0.00000       0.00000       0.00000       0.00000       0.00000       0.00000       0.00000       0.00000
  10  18 3133.0755    4.1482  0.8722 12.9423  0.0024  0.0371   0.1306   0.0783    0.1240   0.0000   442.0650       4.97175       11.4830      -3.27933       3.21682      -8.30608      -2.43319     -0.331409       2.17731       1.03423     -0.434793      0.131052     -0.115278    -0.0487559   -0.00190607    -0.0209149   -0.00337549    0.00145221   0.000122103  -3.79244e-06       0.00000       0.00000       0.00000       0.00000       0.00000       0.00000       0.00000       0.00000       0.00000       0.00000       0.00000       0.00000       0.00000       0.00000       0.00000       0.00000       4.89202       6.82250       6.85455       6.21623       5.99132       4.29486       4.30714       2.36136       2.05123       1.11699      0.652363      0.409824      0.167342      0.107710     0.0331043     0.0186284    0.00559300    0.00135225   0.000431648   5.58143e-05       0.00000       0.00000       0.00000       0.00000       0.00000       0.00000       0.00000       0.00000       0.00000       0.00000       0.00000       0.00000       0.00000       0.00000       0.00000       0.00000
  10  19 3271.4337    3.8800  1.4244 12.4483 -0.0024  0.0475   0.0982   0.1065    0.1273   0.0000   434.7614       17.9508     -0.956503      -7.07677       9.17862      -5.11999      0.116094      -1.13024       1.74188       1.54296     -0.269424     -0.496348     -0.170751     0.0889154     0.0743098    0.00683766    0.00158544  -0.000138812  -0.000368042   8.64211e-05       0.00000       0.00000       0.00000       0.00000       0.00000       0.00000       0.00000       0.00000       0.00000       0.00000       0.00000       0.00000       0.00000       0.00000       0.00000       0.00000       6.90883       8.46762       9.36978       7.76582       7.44387       6.05733       4.35390       3.46729       2.14511       1.37320      0.907349      0.452848      0.229672      0.124759     0.0490692     0.0178229    0.00672469    0.00198917   0.000417524   6.19557e-05       0.00000       0.00000       0.00000       0.00000       0.00000       0.00000       0.00000       0.00000       0.00000       0.00000       0.00000       0.00000       0.00000       0.00000       0.00000       0.00000
  10  20 3410.3384    3.2811  1.9062 12.2485 -0.0108  0.0510   0.0744   0.1322    0.0893   0.0000   450.3003       20.2080      -7.39799      -8.18511      -19.4540      -28.2884       7.42259       6.03465      -6.50053      -5.28273       1.98315       1.60704     -0.458403     -0.153206     0.0682430     0.0254076    -0.0116892  -4.41469e-05   0.000665689  -6.38944e-06       0.00000       0.00000       0.00000       0.00000       0.00000       0.00000       0.00000       0.00000       0.00000       0.00000       0.00000       0.00000       0.00000       0.00000       0.00000       0.00000       7.95747       10.0978       9.66804       9.49886       7.96916       6.81926       5.21097       3.98888       2.51749       1.67708      0.945837      0.528499      0.277211      0.125333     0.0563903     0.0207530    0.00680032    0.00204268   0.000428594   7.51508e-05       0.00000       0.00000       0.00000       0.00000       0.00000       0.00000       0.00000       0.00000       0.00000       0.00000       0.00000       0.00000       0.00000       0.00000       0.00000       0.00000
  10  21 3549.1641    2.7066  2.7088 12.0638 -0.0002  0.0671   0.0554   0.1745    0.0705   0.0000   420.6705       3.53174       8.71351      -1.13243       15.6173      -23.9444      -2.58244      -1.04071       2.25228      -5.17520     -0.611812     -0.667994     -0.407231     0.0375506    0.00836846    -0.0484896   -0.00287719    0.00158391   0.000205451  -5.52813e-05       0.00000       0.00000       0.00000       0.00000       0.00000       0.00000       0.00000       0.00000       0.00000       0.00000       0.00000       0.00000       0.00000       0.00000       0.00000       0.00000       9.93318       12.5613       12.1750       12.2752       10.5302       8.57388       6.63676       4.91858       3.36058       2.14361       1.27773      0.719780      0.391579      0.168113     0.0763663     0.0275448    0.00940390    0.00260460   0.000597894   0.000100946       0.00000       0.00000       0.00000       0.00000       0.00000       0.00000       0.00000       0.00000       0.00000       0.00000       0.00000       0.00000       0.00000       0.00000       0.00000       0.00000
  10  22 3688.7218    2.1833  3.6320 11.6712 -0.0022  0.0865   0.0403   0.2298    0.0577   0.0000   450.3415       16.6387       14.3154      -21.2790      -3.82863       13.4484      -10.6828      -10.0827       4.84865     -0.443781      -1.17943     -0.434305      0.182381     0.0101157      0.146896    -0.0168088   -0.00431927    0.00302164   0.000418226  -0.000142974       0.00000       0.00000       0.00000       0.00000       0.00000       0.00000       0.00000       0.00000       0.00000       0.00000       0.00000       0.00000       0.00000       0.00000       0.00000       0.00000       12.0544       16.0473       16.2237       14.8789       13.8715       10.8478       8.75325       6.32380       4.17630       2.86837       1.58002      0.930100      0.465497      0.217663     0.0969194     0.0379980     0.0119071    0.00376012   0.000859451   0.000128795       0.00000       0.00000       0.00000       0.00000       0.00000       0.00000       0.00000       0.00000       0.00000       0.00000       0.00000       0.00000       0.00000       0.00000       0.00000       0.00000
  10  24 3967.5726    1.5345  6.9665 10.7948 -0.0050  0.1351   0.0235   0.3663    0.0523   0.0000   470.4207      -6.17208      -3.35820       21.1314       44.1839      -9.21378      -8.27871      -14.1253      -12.9603       8.74550       3.78027     -0.495448      -1.39168      0.237196      0.167460    -0.0385660    0.00864771     0.0133009   0.000940746   5.33131e-05       0.00000       0.00000       0.00000       0.00000       0.00000       0.00000       0.00000       0.00000       0.00000       0.00000       0.00000       0.00000       0.00000       0.00000       0.00000       0.00000       19.2527       24.7300       25.5308       23.7435       21.2988       17.7481       14.2630       10.1151       6.97204       4.66000       2.77860       1.52994      0.799771      0.378646      0.167134     0.0635045     0.0211142    0.00597241    0.00133093   0.000199057       0.00000       0.00000       0.00000       0.00000       0.00000       0.00000       0.00000       0.00000       0.00000       0.00000       0.00000       0.00000       0.00000       0.00000       0.00000       0.00000
  10  25 4108.0042    1.2964  8.2146 10.4530  0.0005  0.1591   0.0204   0.4236    0.0549   0.0000   472.1513      -29.6904      -16.8790      -29.2694      0.315344       20.9908      -28.3430       3.16299       7.85894      -16.5397       2.04090       2.94251       1.74064     -0.689426      0.227912     0.0304138     0.0238692   -0.00335606    0.00207746  -6.62674e-05       0.00000       0.00000       0.00000       0.00000       0.00000       0.00000       0.00000       0.00000       0.00000       0.00000       0.00000       0.00000       0.00000       0.00000       0.00000       0.00000       22.6449       29.1896       30.4736       27.4257       25.7642       20.3503       17.0183       12.0220       8.51408       5.47750       3.25591       1.90810      0.991248      0.475330      0.201118     0.0779779     0.0253779    0.00704244    0.00163829   0.000226584       0.00000       0.00000       0.00000       0.00000       0.00000       0.00000       0.00000       0.00000       0.00000       0.00000       0.00000       0.00000       0.00000       0.00000       0.00000       0.00000
  10  27 4388.2859    0.9207 12.5068 10.1680 -0.0024  0.2488   0.0173   0.7158    0.0471   0.0000   397.5811       11.5495       47.8657      -73.7782       43.4869      -7.98809      -19.3727      -5.54141       37.0740       11.1925      -3.89739       2.88899     -0.729539     -0.862420     -0.262740     0.0723616     0.0110144   -0.00209812   -0.00151726  -0.000244170       0.00000       0.00000       0.00000       0.00000       0.00000       0.00000       0.00000       0.00000       0.00000       0.00000       0.00000       0.00000       0.00000       0.00000       0.00000       0.00000       36.4609       45.4029       48.6271       45.1743       40.5005       33.5066       26.0801       19.3416       13.4240       9.00309       5.50863       3.11474       1.71937      0.768487      0.352104      0.126895     0.0417424     0.0113345    0.00240622   0.000351208       0.00000       0.00000       0.00000       0.00000       0.00000       0.00000       0.00000       0.00000       0.00000       0.00000       0.00000       0.00000       0.00000       0.00000       0.00000       0.00000
  10  29 4668.9609    0.6188 16.7888  9.9477 -0.0030  0.4324   0.0120   1.0831    0.0360   0.0000   434.4389       28.3321       61.5306       23.2074      -34.0480      -5.84613       42.6373      -8.93769      -30.0899      -19.1055      -13.4598      -1.87425       9.68120     -0.891584      -1.23298     -0.241805     0.0838971     0.0374849   -0.00556487   1.69517e-05       0.00000       0.00000       0.00000       0.00000       0.00000       0.00000       0.00000       0.00000       0.00000       0.00000       0.00000       0.00000       0.00000       0.00000       0.00000       0.00000       62.2666       80.2283       80.8392       79.8021       70.3678       58.4824       47.1109       33.8828       24.9045       16.4631       10.4418       5.81102       3.24339       1.43414      0.660742      0.235430     0.0771039     0.0194745    0.00441610   0.000662550       0.00000       0.00000       0.00000       0.00000       0.00000       0.00000       0.00000       0.00000       0.00000       0.00000       0.00000       0.00000       0.00000       0.00000       0.00000       0.00000
  11  10 2058.0089    0.7017  0.4231  9.7107  0.0030  0.0301   0.0294   0.0502    0.0715   0.0000   434.4885       10.7406       12.7898       2.19470      -1.87329       6.54733      0.284727      -1.07261      -1.06687      0.187539      0.577675      0.161386   -0.00539107     -0.118108    -0.0308802     0.0147522   -0.00673370   -0.00179991  -0.000459558   0.000167315   8.88481e-05   3.85680e-06       0.00000       0.00000       0.00000       0.00000       0.00000       0.00000       0.00000       0.00000       0.00000       0.00000       0.00000       0.00000       0.00000       0.00000       4.16418       3.99742       4.34550       5.26673       4.58327       2.91164       2.47968       2.28823       1.62610      0.983316      0.480952      0.368021      0.248141      0.136511     0.0587682     0.0240345    0.00898160    0.00291861   0.000791236   0.000248788   5.48756e-05   8.26086e-06       0.00000       0.00000       0.00000       0.00000       0.00000       0.00000       0.00000       0.00000       0.00000       0.00000       0.00000       0.00000       0.00000       0.00000
  11  11 2199.7293    0.9480  0.7391  9.7275 -0.0111  0.0340   0.0303   0.0686    0.1446   0.0000   435.9202       1.70948       4.90313     -0.617103       1.53823      -1.90668      0.806417       1.72642      0.353043     -0.695105     -0.970812     0.0612437      0.463949    -0.0284751     -0.109980    0.00130259   -0.00567699   -0.00583305    0.00356921  -2.85489e-06  -0.000102607   1.33019e-05       0.00000       0.00000       0.00000       0.00000       0.00000       0.00000       0.00000       0.00000       0.00000       0.00000       0.00000       0.00000       0.00000       0.00000       4.42347       5.76685       5.93306       4.78638       5.75228       3.66751       3.79327       2.47569       1.60648       1.38663      0.666232      0.511362      0.246021      0.115748     0.0726851     0.0217221     0.0122421    0.00429377   0.000918429   0.000411664   9.56564e-05   1.01125e-05       0.00000       0.00000       0.00000       0.00000       0.00000       0.00000       0.00000       0.00000       0.00000       0.00000       0.00000       0.00000       0.00000       0.00000
  11  12 2340.0849    1.3715  0.8595 10.0054 -0.0058  0.0342   0.0450   0.0752    0.3057   0.0000   442.3947      -4.00645       8.09628      0.517424       3.69980       1.50734      -4.28838      -3.70749      0.665995      0.388655      0.620798     -0.435597     -0.434050     -0.119590  -0.000983079    -0.0262138   -0.00651778   0.000949677   0.000928357  -0.000151876  -0.000106976  -1.92314e-05       0.00000       0.00000       0.00000       0.00000       0.00000       0.00000       0.00000       0.00000       0.00000       0.00000       0.00000       0.00000       0.00000       0.00000       4.99790       5.39430       5.97891       6.02657       4.84498       4.19911       3.75987       2.75609       1.81022       1.25972      0.793342      0.465223      0.236259      0.135582     0.0621390     0.0321022     0.0113341    0.00422797    0.00116375   0.000314969   6.56946e-05   1.01312e-05       0.00000       0.00000       0.00000       0.00000       0.00000       0.00000       0.00000       0.00000       0.00000       0.00000       0.00000       0.00000       0.00000       0.00000
  11  13 2478.5500    1.7010  0.9071 11.1260 -0.0065  0.0362   0.0545   0.0871    0.1722   0.0000   436.1527      -1.92115       6.86691       13.4024      -6.65128      -7.78068      -4.07579     -0.109820     -0.965657       1.15062     0.0278526     -0.259222     -0.203718     -0.113248    -0.0918238    -0.0102420   -0.00822693     0.0100518    0.00197240   0.000559517   0.000109808   7.71358e-08       0.00000       0.00000       0.00000       0.00000       0.00000       0.00000       0.00000       0.00000       0.00000       0.00000       0.00000       0.00000       0.00000       0.00000       4.78718       5.90811       6.85030       5.39342       5.51026       4.82290       3.43192       3.09092       1.84533       1.39221      0.869475      0.451504      0.302262      0.145888     0.0651390     0.0329124     0.0134702    0.00429869    0.00161731   0.000475136   8.12976e-05   1.05886e-05       0.00000       0.00000       0.00000       0.00000       0.00000       0.00000       0.00000       0.00000       0.00000       0.00000       0.00000       0.00000       0.00000       0.00000
  11  14 2616.9763    2.2071  0.9533 11.3745 -0.0046  0.0344   0.0646   0.0784    0.1599   0.0000   445.1997      -2.23865      0.776848      -1.61523      -4.92778      -1.13256      -1.10387    -0.0959578     -0.729599      -1.28876      0.570160     -0.412920    -0.0283803     -0.101387     0.0412132     0.0250599   -0.00564153   -0.00267718    0.00189177   0.000225660   4.17741e-05  -2.81783e-06       0.00000       0.00000       0.00000       0.00000       0.00000       0.00000       0.00000       0.00000       0.00000       0.00000       0.00000       0.00000       0.00000       0.00000       4.84000       5.56861       5.63811       5.92487       5.31907       4.26318       3.45102       2.64380       1.86834       1.26520      0.824687      0.466840      0.291850      0.142920     0.0694569     0.0295922     0.0122046    0.00385569    0.00130934   0.000336593   7.60706e-05   1.14583e-05       0.00000       0.00000       0.00000       0.00000       0.00000       0.00000       0.00000       0.00000       0.00000       0.00000       0.00000       0.00000       0.00000       0.00000
  11  15 2756.2099    2.7597  1.0147 11.6414 -0.0014  0.0348   0.0793   0.0855    0.1523   0.0000   444.0796       3.52520       2.75385      -13.7839       1.09147      -2.38315      -2.09139      -3.47719       1.18495      0.122957     -0.445532     -0.163285     -0.605375     0.0349263      0.134659     0.0207228   -0.00166930    0.00650726   -0.00183650  -0.000382488   1.35943e-05   1.80927e-05       0.00000       0.00000       0.00000       0.00000       0.00000       0.00000       0.00000       0.00000       0.00000       0.00000       0.00000       0.00000       0.00000       0.00000       4.83324       5.75986       5.91415       6.24081       5.31673       4.40222       3.23561       2.65716       1.80894       1.19392      0.762113      0.457811      0.262597      0.138568     0.0668169     0.0292287     0.0108599    0.00391016    0.00127388   0.000341633   6.79537e-05   1.20445e-05       0.00000       0.00000       0.00000       0.00000       0.00000       0.00000       0.00000       0.00000       0.00000       0.00000       0.00000       0.00000       0.00000       0.00000
  11  16 2895.4547    3.6440  0.7963 12.1511 -0.0045  0.0296   0.1191   0.0750    0.1396   0.0000   441.2667       6.55304       7.93916      -3.43984       5.40800      -6.97254       3.04649      -1.78290      -1.74716      -2.56734     -0.198525     0.0753499     -0.196198     0.0477369     0.0147586    0.00716337     0.0102237    0.00373959  -0.000788781   0.000478470   1.66783e-05  -5.48043e-06       0.00000       0.00000       0.00000       0.00000       0.00000       0.00000       0.00000       0.00000       0.00000       0.00000       0.00000       0.00000       0.00000       0.00000       3.97931       5.41519       5.15509       5.10030       4.54122       3.86619       2.83446       1.99776       1.53348      0.962711      0.656822      0.373233      0.204485     0.0992406     0.0500897     0.0196062    0.00874150    0.00313496    0.00113533   0.000282400   6.68412e-05   1.11824e-05       0.00000       0.00000       0.00000       0.00000       0.00000       0.00000       0.00000       0.00000       0.00000       0.00000       0.00000       0.00000       0.00000       0.00000
  11  17 3034.5457    3.8467  0.9590 12.6278 -0.0072  0.0341   0.1090   0.0773    0.1306   0.0000   431.9429       12.0831       15.4870      -3.08329     -0.788718      -4.06314       2.78855      -1.06032      -1.01118    -0.0813906      0.744232     -0.707088     -0.412472      0.219669     0.0576189     0.0254065   -0.00696386   -0.00612620  -0.000319594   5.76256e-05   4.02741e-06   3.43463e-06       0.00000       0.00000       0.00000       0.00000       0.00000       0.00000       0.00000       0.00000       0.00000       0.00000       0.00000       0.00000       0.00000       0.00000       4.68893       5.92384       5.84283       5.77979       4.97148       4.46700       3.41102       2.50049       1.71212       1.27890      0.732472      0.464754      0.247302      0.124799     0.0584923     0.0256173     0.0109082    0.00407680    0.00114779   0.000342640   6.92664e-05   1.22480e-05       0.00000       0.00000       0.00000       0.00000       0.00000       0.00000       0.00000       0.00000       0.00000       0.00000       0.00000       0.00000       0.00000       0.00000
  11  18 3173.5635    4.1687  1.1048 12.8692 -0.0068  0.0410   0.1152   0.0895    0.1264   0.0000   446.8995       8.10174       24.4940      0.216070      -2.51770      -11.8987      0.995085      -4.66760     -0.599618     -0.968921      0.611873     -0.166048    -0.0832160     -0.144898     0.0640574    -0.0129660    -0.0105966    0.00143815   2.61131e-05   0.000302400   1.58400e-05   1.16911e-05       0.00000       0.00000       0.00000       0.00000       0.00000       0.00000       0.00000       0.00000       0.00000       0.00000       0.00000       0.00000       0.00000       0.00000       5.65535       7.82080       6.74771       6.66320       5.50738       5.50679       4.40399       3.66496       2.26083       1.64475      0.834224      0.580675      0.247213      0.162806     0.0634464     0.0355015     0.0111988    0.00531712    0.00125776   0.000459416   8.41845e-05   1.66946e-05       0.00000       0.00000       0.00000       0.00000       0.00000       0.00000       0.00000       0.00000       0.00000       0.00000       0.00000       0.00000       0.00000       0.00000
  11  19 3312.4478    3.7334  1.4167 12.4286 -0.0045  0.0420   0.0941   0.1030    0.1148   0.0000   444.9926      -1.06836       18.7635      -8.98373       6.12982      -13.0056      -3.48600      -1.60158     -0.362217      -1.76643      0.428148     -0.448523    -0.0324844     -0.189931      0.124245     0.0451537    -0.0152736    0.00315159  -8.66056e-05   0.000401782  -4.41381e-05  -1.29873e-05       0.00000       0.00000       0.00000       0.00000       0.00000       0.00000       0.00000       0.00000       0.00000       0.00000       0.00000       0.00000       0.00000       0.00000       6.25638       8.05981       7.33190       7.43497       6.58831       5.69637       4.41954       3.13485       2.30686       1.50729       1.02166      0.552761      0.312288      0.153355     0.0707740     0.0319540     0.0128094    0.00436603    0.00151006   0.000369087   9.07247e-05   1.52495e-05       0.00000       0.00000       0.00000       0.00000       0.00000       0.00000       0.00000       0.00000       0.00000       0.00000       0.00000       0.00000       0.00000       0.00000
  11  20 3451.7477    3.2062  2.2115 11.9663 -0.0075  0.0555   0.0652   0.1323    0.0843   0.0000   446.3372       6.26058       21.4928      -2.32423       10.2932      -15.3789     -0.904477      -7.14016      -2.86862      -4.44613     0.0166493      0.338047     0.0122053     -0.195988     -0.182371     0.0815108   -0.00613362    -0.0127031  -0.000539200   0.000567161  -9.32221e-05  -1.18558e-05       0.00000       0.00000       0.00000       0.00000       0.00000       0.00000       0.00000       0.00000       0.00000       0.00000       0.00000       0.00000       0.00000       0.00000       7.79503       9.40906       9.37610       9.10846       8.67483       7.46253       5.42440       4.04337       2.96898       2.13527       1.33841      0.828350      0.426234      0.226578     0.0982817     0.0455986     0.0169592    0.00697619    0.00207082   0.000584634   0.000120737   1.83309e-05       0.00000       0.00000       0.00000       0.00000       0.00000       0.00000       0.00000       0.00000       0.00000       0.00000       0.00000       0.00000       0.00000       0.00000
  11  21 3591.3516    2.5987  3.2909 11.6998 -0.0046  0.0690   0.0456   0.1855    0.0632   0.0000   437.0063      -6.24197       22.8319      -12.8693       3.98616      -19.1506       11.0431      -4.61213      -1.38649      -1.55551    -0.0201551       2.11817      0.611032     -0.673895      0.332033   0.000239402     0.0200956    -0.0131517    0.00433357  -9.28772e-05  -0.000346252  -2.25274e-05       0.00000       0.00000       0.00000       0.00000       0.00000       0.00000       0.00000       0.00000       0.00000       0.00000       0.00000       0.00000       0.00000       0.00000       9.80972       12.4240       12.3086       11.3817       10.8911       9.10027       7.21819       5.56251       3.87166       2.57041       1.61851      0.913999      0.532847      0.263077      0.122942     0.0546365     0.0220975    0.00769504    0.00269473   0.000749574   0.000162096   2.34482e-05       0.00000       0.00000       0.00000       0.00000       0.00000       0.00000       0.00000       0.00000       0.00000       0.00000       0.00000       0.00000       0.00000       0.00000
  11  22 3731.0078    2.1035  4.4113 11.3222 -0.0003  0.0867   0.0342   0.2273    0.0577   0.0000   428.4824       13.1955      -3.44631      -28.5493       17.9728      -13.4102      -4.88027       1.64655      -4.71896       1.11463       3.91473      -1.19213      0.748822      0.118370     -0.155618    -0.0128907   -0.00282525     0.0229646   0.000784703  -0.000225097   0.000321430  -1.27683e-05       0.00000       0.00000       0.00000       0.00000       0.00000       0.00000       0.00000       0.00000       0.00000       0.00000       0.00000       0.00000       0.00000       0.00000       11.3186       15.0421       15.1449       15.0553       12.8224       11.1471       9.04221       6.92873       4.70780       3.33920       2.01247       1.23678      0.681883      0.363527      0.176276     0.0801252     0.0322795     0.0118424    0.00355382    0.00101256   0.000207883   3.27987e-05       0.00000       0.00000       0.00000       0.00000       0.00000       0.00000       0.00000       0.00000       0.00000       0.00000       0.00000       0.00000       0.00000       0.00000
  11  23 3870.7793    1.7325  5.2653 11.0792 -0.0120  0.1017   0.0278   0.2717    0.0548   0.0000   439.4776       39.6661      -3.08762      -19.8111      -19.6088      -10.3190       6.27526      -12.2156     -0.290893       1.88731      -2.03832       3.27062       1.89056     -0.641921     -0.749940     0.0789150     0.0855763    -0.0282074   -0.00625570    0.00141545   0.000160207   9.79024e-06       0.00000       0.00000       0.00000       0.00000       0.00000       0.00000       0.00000       0.00000       0.00000       0.00000       0.00000       0.00000       0.00000       0.00000       13.7981       17.7499       18.0424       17.3916       15.7924       12.9830       10.7356       8.12143       5.68402       3.94584       2.44239       1.50461      0.854757      0.446718      0.221719     0.0963640     0.0392305     0.0138969    0.00427695    0.00118132   0.000248017   3.61883e-05       0.00000       0.00000       0.00000       0.00000       0.00000       0.00000       0.00000       0.00000       0.00000       0.00000       0.00000       0.00000       0.00000       0.00000
  11  25 4151.4348    1.2414  8.6245 10.5281 -0.0095  0.1571   0.0194   0.4262    0.0488   0.0000   407.5933       36.8052       4.13646      -12.6926       9.71201      -3.48334       10.7691      -8.92591       9.44583      -5.63653       6.90198     -0.731833     -0.665009      0.704678      0.816667     0.0641459     -0.115675     0.0473645   -0.00769573  -2.30002e-05   0.000700491  -8.56054e-05       0.00000       0.00000       0.00000       0.00000       0.00000       0.00000       0.00000       0.00000       0.00000       0.00000       0.00000       0.00000       0.00000       0.00000       21.0496       26.5882       27.8714       27.2809       24.2512       20.5877       16.1866       12.3892       9.08413       6.12477       3.90643       2.41581       1.36899      0.736490      0.352141      0.158247     0.0625504     0.0230411    0.00710905    0.00183579   0.000378896   5.62165e-05       0.00000       0.00000       0.00000       0.00000       0.00000       0.00000       0.00000       0.00000       0.00000       0.00000       0.00000       0.00000       0.00000       0.00000
  11  26 4292.1633    1.0284 10.3115 10.3581 -0.0036  0.2004   0.0178   0.5503    0.0462   0.0000   443.7337       70.9659      -13.2173      -53.1848       7.48083       22.9754       26.3919      -7.41616      -20.4495      -2.14265       3.31795       1.87234       2.88536       1.82264     -0.667752     -0.145738     0.0391424    -0.0101652   0.000972859    0.00363871   4.72148e-05   6.43415e-05       0.00000       0.00000       0.00000       0.00000       0.00000       0.00000       0.00000       0.00000       0.00000       0.00000       0.00000       0.00000       0.00000       0.00000       25.7001       34.6297       35.2037       33.8339       31.5958       26.2789       21.0778       15.9418       11.3534       8.04786       5.10089       3.11062       1.78719      0.895184      0.471143      0.191962     0.0839358     0.0287687    0.00905474    0.00248078   0.000523169   7.56192e-05       0.00000       0.00000       0.00000       0.00000       0.00000       0.00000       0.00000       0.00000       0.00000       0.00000       0.00000       0.00000       0.00000       0.00000
  12  11 2235.8773    1.0694  0.7012  9.9733 -0.0053  0.0280   0.0338   0.0655    0.1044   0.0000   441.4905     -0.676880       6.53190     -0.130160      -2.03630       2.01349       1.79052      -2.53994     -0.103451     -0.900714    0.00594931      0.263126     -0.374033     0.0954675     0.0667396    -0.0214721    0.00806344    0.00472388    0.00529371   0.000965429  -0.000491813  -1.21666e-05   8.77073e-06   3.32572e-06       0.00000       0.00000       0.00000       0.00000       0.00000       0.00000       0.00000       0.00000       0.00000       0.00000       0.00000       0.00000       3.16509       4.81958       4.49827       4.62144       4.27466       3.32577       2.90744       2.05609       1.64109       1.06000      0.747305      0.436535      0.282738      0.140193     0.0826589     0.0370782     0.0183066    0.00697746    0.00304163   0.000948022   0.000327296   7.90422e-05   1.96414e-05   2.77300e-06       0.00000       0.00000       0.00000       0.00000       0.00000       0.00000       0.00000       0.00000       0.00000       0.00000       0.00000       0.00000
  12  13 2515.4797    1.8654  0.9389 11.0212 -0.0134  0.0347   0.0598   0.0841    0.2434   0.0000   428.2463      -2.65385       9.86968      -7.28989       1.70720      -1.49437      -4.38116      -5.34370      -2.02677      0.901184     -0.253457      -1.17534      0.209231      0.248577    -0.0563393    -0.0578294     0.0335362     0.0211224   -0.00368110  -0.000685891  -5.93417e-05   3.51190e-05   1.74035e-05   3.99982e-06       0.00000       0.00000       0.00000       0.00000       0.00000       0.00000       0.00000       0.00000       0.00000       0.00000       0.00000       0.00000       4.73602       5.86099       5.40316       5.42577       5.08289       4.31864       3.52972       2.87152       2.20358       1.44925      0.876785      0.529310      0.334980      0.193164      0.100796     0.0471723     0.0202553    0.00835695    0.00308674    0.00101496   0.000312262   8.07079e-05   1.76938e-05   2.79171e-06       0.00000       0.00000       0.00000       0.00000       0.00000       0.00000       0.00000       0.00000       0.00000       0.00000       0.00000       0.00000
  12  14 2654.6053    2.5673  0.7958 11.4305 -0.0048  0.0316   0.0814   0.0692    0.2413   0.0000   445.2656       7.67262       13.3731      -1.67361      -6.03577      0.656964       1.62605      -3.31942       3.28389     -0.473059     0.0231832      0.569276     -0.417641    -0.0766845     0.0101537     0.0624062     0.0116614    -0.0131581  -0.000709795    0.00268993   0.000131945  -3.69721e-05   2.44318e-06  -7.51141e-09       0.00000       0.00000       0.00000       0.00000       0.00000       0.00000       0.00000       0.00000       0.00000       0.00000       0.00000       0.00000       3.83657       4.89652       4.76430       5.50748       4.31049       3.63235       3.05677       2.60891       1.59809       1.24218      0.756468      0.558914      0.268399      0.174277     0.0820812     0.0513557     0.0202991    0.00982440    0.00296009    0.00118536   0.000255467   8.73576e-05   1.55060e-05   3.07294e-06       0.00000       0.00000       0.00000       0.00000       0.00000       0.00000       0.00000       0.00000       0.00000       0.00000       0.00000       0.00000
  12  15 2794.5458    2.9834  0.8046 12.1867  0.0009  0.0410   0.0898   0.0688    0.1392   0.0000   433.2524       14.0721       9.64587      -16.0657      -4.06656      -5.16621       1.49009      -7.43382       1.40657     -0.740293      -1.61448      0.170897      0.254710     0.0255201     -0.140934     0.0112253     0.0225942    0.00638250   -0.00351462  -0.000523712   0.000376128   2.30835e-05  -4.56587e-06   1.84248e-06       0.00000       0.00000       0.00000       0.00000       0.00000       0.00000       0.00000       0.00000       0.00000       0.00000       0.00000       0.00000       4.19348       6.21642       5.54496       6.51716       5.21948       4.27493       4.07309       2.82883       2.16684       1.34900       1.02106      0.636479      0.358205      0.192703      0.116599     0.0516005     0.0298077     0.0103248    0.00421182    0.00132722   0.000408516   9.30051e-05   2.63416e-05   4.15577e-06       0.00000       0.00000       0.00000       0.00000       0.00000       0.00000       0.00000       0.00000       0.00000       0.00000       0.00000       0.00000
  12  16 2934.4352    3.7498  0.6723 12.7128  0.0001  0.0285   0.1226   0.0587    0.1015   0.0000   440.6158     -0.422334       8.13440     -0.631891       4.55764      -3.01053      -2.04940     -0.832090       1.09899      0.703089     -0.123223     -0.199434     -0.373497     0.0850075     0.0515216    0.00883792     0.0118383     0.0128272    0.00343850   4.50177e-05  -2.72681e-06   6.63403e-05   2.05908e-05  -3.63112e-06       0.00000       0.00000       0.00000       0.00000       0.00000       0.00000       0.00000       0.00000       0.00000       0.00000       0.00000       0.00000       3.46664       4.78034       4.42250       4.98978       4.04796       3.49238       2.79854       2.05448       1.57389       1.03317      0.728742      0.398185      0.271670      0.143651     0.0806360     0.0342491     0.0184247    0.00685777    0.00283908   0.000819206   0.000282124   6.33387e-05   1.56419e-05   2.78946e-06       0.00000       0.00000       0.00000       0.00000       0.00000       0.00000       0.00000       0.00000       0.00000       0.00000       0.00000       0.00000
  12  17 3073.9677    4.2220  0.7546 12.9208 -0.0013  0.0264   0.1335   0.0710    0.1060   0.0000   442.1730       11.8082       11.2018       8.56847       5.60784      -9.83563       4.31534       2.48753      -2.48479     -0.726250       1.18701     -0.646320     0.0361281     -0.102703    0.00605468     0.0131082     0.0237396   -0.00196173   -0.00239612    0.00192154   0.000254374  -1.68573e-05   7.40831e-06  -3.34764e-06       0.00000       0.00000       0.00000       0.00000       0.00000       0.00000       0.00000       0.00000       0.00000       0.00000       0.00000       0.00000       3.69263       4.62832       4.71652       4.28873       3.79424       3.44564       2.91348       2.17301       1.62812       1.09221      0.692164      0.421314      0.235407      0.138159     0.0677013     0.0321705     0.0152688    0.00652362    0.00247263   0.000907019   0.000257271   6.42048e-05   1.36915e-05   1.96454e-06       0.00000       0.00000       0.00000       0.00000       0.00000       0.00000       0.00000       0.00000       0.00000       0.00000       0.00000       0.00000
  12  18 3213.3898    3.9879  1.1716 12.6119 -0.0074  0.0359   0.1069   0.0955    0.1282   0.0000   444.6114       4.67538       10.9262       1.58724      -4.59650       1.19370      -6.48918      -3.58659      -2.94544       3.47080     -0.733989      0.369098      0.138258     -0.218725     -0.100977     0.0534635    -0.0156224    0.00380192  -0.000339859    0.00245640  -0.000258759  -0.000178307  -7.53352e-06   1.61049e-06       0.00000       0.00000       0.00000       0.00000       0.00000       0.00000       0.00000       0.00000       0.00000       0.00000       0.00000       0.00000       4.61720       5.88928       5.70463       5.59930       5.20999       4.41531       3.71051       2.92132       2.29032       1.47034      0.964386      0.558138      0.343427      0.204424      0.105190     0.0474370     0.0232295    0.00916198    0.00345399    0.00124139   0.000384016   9.05108e-05   2.07969e-05   3.03918e-06       0.00000       0.00000       0.00000       0.00000       0.00000       0.00000       0.00000       0.00000       0.00000       0.00000       0.00000       0.00000
  12  19 3352.7800    3.6148  1.5555 12.4249 -0.0055  0.0470   0.0838   0.1051    0.1029   0.0000   438.8968       20.1504      -6.58491      -5.07658      -1.69542      -11.2363      -3.55869      -2.50396      -5.82716      -1.01513     -0.159328      -1.84207      0.195639     0.0801924      0.143638     0.0406053     0.0509742     0.0342121    0.00709854   -0.00157056  -0.000458589  -2.22482e-05  -7.40015e-08   3.15024e-06       0.00000       0.00000       0.00000       0.00000       0.00000       0.00000       0.00000       0.00000       0.00000       0.00000       0.00000       0.00000       5.53521       8.17666       7.41749       8.09642       6.67704       5.94736       4.78468       3.91070       2.69981       1.96943       1.17149      0.815240      0.421450      0.240483      0.132487     0.0595275     0.0318491     0.0113688    0.00477331    0.00165675   0.000470951   0.000141165   2.90046e-05   4.99231e-06       0.00000       0.00000       0.00000       0.00000       0.00000       0.00000       0.00000       0.00000       0.00000       0.00000       0.00000       0.00000
  12  20 3492.5063    3.0906  2.5208 11.6395 -0.0044  0.0533   0.0550   0.1321    0.0781   0.0000   438.6219       6.47189       2.70907       13.8950       5.60544      0.928352       9.39830      -8.64537       2.02886       1.29536      -1.71839       1.14680      0.532548    -0.0439508     -0.244629     0.0351244     0.0919783    0.00540000    0.00374365    0.00244431  -0.000582058  -0.000252008  -8.06343e-06  -5.27080e-06       0.00000       0.00000       0.00000       0.00000       0.00000       0.00000       0.00000       0.00000       0.00000       0.00000       0.00000       0.00000       6.78231       8.67992       8.66075       8.63412       7.75393       6.70603       5.54716       4.36250       3.29694       2.19701       1.45358      0.878663      0.559930      0.292545      0.166991     0.0781176     0.0364991     0.0141984    0.00592881    0.00187189   0.000599825   0.000146839   3.16554e-05   4.66236e-06       0.00000       0.00000       0.00000       0.00000       0.00000       0.00000       0.00000       0.00000       0.00000       0.00000       0.00000       0.00000
  12  21 3632.7402    2.4811  3.4542 11.4190 -0.0027  0.0663   0.0400   0.1711    0.0630   0.0000   432.8245       6.16086       20.4525      -9.38441       2.81052      -10.9781      0.498796       1.27445     -0.411054      -2.63426       2.14302      0.474063     -0.714972      0.232219    -0.0457843    -0.0877050     0.0155845     0.0446539    0.00742348   -0.00131181   0.000684965   0.000200341  -2.08207e-05   6.94516e-06       0.00000       0.00000       0.00000       0.00000       0.00000       0.00000       0.00000       0.00000       0.00000       0.00000       0.00000       0.00000       8.37715       10.8102       10.8356       10.7825       9.77746       8.53307       7.22002       5.22181       4.11318       2.73540       1.91240       1.20715      0.687969      0.394431      0.190750      0.105440     0.0416008     0.0203957    0.00692999    0.00266449   0.000777536   0.000186274   4.19129e-05   5.82731e-06       0.00000       0.00000       0.00000       0.00000       0.00000       0.00000       0.00000       0.00000       0.00000       0.00000       0.00000       0.00000
  12  22 3772.5438    2.0264  4.6224 11.2944 -0.0056  0.0878   0.0313   0.2228    0.0528   0.0000   463.9842       35.0156     -0.381180      -27.8461      -13.1244       7.67014      -10.3420      -9.25666       3.53826      -8.32362      -3.89239      0.430236      0.843029      0.562251     -0.210636    -0.0249948     0.0910238    -0.0210232    0.00440165    0.00564919   -0.00154546  -0.000310314  -6.08326e-05  -1.50616e-06       0.00000       0.00000       0.00000       0.00000       0.00000       0.00000       0.00000       0.00000       0.00000       0.00000       0.00000       0.00000       10.8599       14.6433       14.9192       13.9389       13.5105       10.7709       9.58269       6.92939       5.29969       3.71252       2.43761       1.53647      0.910927      0.520107      0.269532      0.129609     0.0614366     0.0251505    0.00985108    0.00339132   0.000994278   0.000264437   5.88928e-05   7.49440e-06       0.00000       0.00000       0.00000       0.00000       0.00000       0.00000       0.00000       0.00000       0.00000       0.00000       0.00000       0.00000
  12  23 3913.1210    1.6436  5.9622 10.9917 -0.0034  0.1045   0.0251   0.2801    0.0504   0.0000   435.8462       11.5667      -14.7176      -29.9548       1.78227      0.665779      -9.99818      -1.33732      -2.93705       1.69102       2.55310      0.916248      0.839426     -0.901817     -0.281936      0.273286    -0.0322782    -0.0677912   -0.00946201    0.00549087   -0.00170860  -0.000150229   8.12815e-05  -1.06964e-05       0.00000       0.00000       0.00000       0.00000       0.00000       0.00000       0.00000       0.00000       0.00000       0.00000       0.00000       0.00000       13.4878       16.1294       17.4317       16.9506       15.8646       13.2069       11.0375       8.47945       6.43554       4.47083       2.90955       1.86910       1.12849      0.628881      0.335421      0.167453     0.0727580     0.0312539     0.0119164    0.00406608    0.00120699   0.000308806   6.32364e-05   8.16106e-06       0.00000       0.00000       0.00000       0.00000       0.00000       0.00000       0.00000       0.00000       0.00000       0.00000       0.00000       0.00000
  12  24 4053.9515    1.3646  7.4960 10.7230  0.0002  0.1317   0.0209   0.3539    0.0491   0.0000   483.2732      -3.29171      -36.2025       28.4895       5.20895      -19.9258      -1.40627      -15.5480     -0.984779      0.815095      -2.85760      -1.85542     -0.800524     -0.217050      0.519306      0.201343    -0.0861201     0.0552387    0.00192082   -0.00702729   -0.00348515   0.000827508  -3.80343e-05  -1.01614e-05       0.00000       0.00000       0.00000       0.00000       0.00000       0.00000       0.00000       0.00000       0.00000       0.00000       0.00000       0.00000       15.9726       20.8438       21.5125       22.1500       19.1935       16.7287       13.6740       10.7272       7.84150       5.50133       3.75338       2.41888       1.43543      0.819034      0.436281      0.220368      0.100445     0.0424784     0.0158535    0.00539735    0.00159523   0.000399294   8.03780e-05   1.20731e-05       0.00000       0.00000       0.00000       0.00000       0.00000       0.00000       0.00000       0.00000       0.00000       0.00000       0.00000       0.00000
  12  25 4193.9886    1.1189  8.6707 10.4810 -0.0002  0.1565   0.0182   0.4332    0.0480   0.0000   464.2144       46.4319       22.5973       4.15134       26.9999      -4.77699      -23.3853       36.3447       22.1758      -16.0882      -10.0993       1.81220       2.25738      -1.19794      0.220423      0.181009     0.0100019   -0.00539381    0.00903042   -0.00726895    0.00187590   0.000412087  -4.98870e-05   5.29078e-06       0.00000       0.00000       0.00000       0.00000       0.00000       0.00000       0.00000       0.00000       0.00000       0.00000       0.00000       0.00000       19.3153       24.8999       26.1388       25.7618       24.0374       19.5682       16.6950       12.7605       9.25232       6.65431       4.57261       2.92169       1.71889       1.00172      0.501854      0.268360      0.113902     0.0519088     0.0181868    0.00643739    0.00188098   0.000487940   0.000100723   1.34815e-05       0.00000       0.00000       0.00000       0.00000       0.00000       0.00000       0.00000       0.00000       0.00000       0.00000       0.00000       0.00000
  12  26 4335.3052    0.9700 10.8796 10.2948 -0.0092  0.1994   0.0169   0.5467    0.0457   0.0000   476.5664       35.5022      -12.9152      -10.4347       17.2417       15.8791      -13.7746       1.86138      -2.66489      -21.4938       4.46486       7.59158      -2.07189      -1.10969     -0.552055      0.542358      0.511654    -0.0128271    -0.0694205  -0.000643730    0.00184224   8.59368e-05   5.37336e-05   2.33952e-05       0.00000       0.00000       0.00000       0.00000       0.00000       0.00000       0.00000       0.00000       0.00000       0.00000       0.00000       0.00000       24.1862       31.6040       32.4915       32.1472       29.8659       25.1171       21.3631       16.7744       12.4846       8.77465       5.94668       3.71709       2.28273       1.31443      0.682463      0.359624      0.154247     0.0693543     0.0248138    0.00851807    0.00252207   0.000629207   0.000129720   1.77455e-05       0.00000       0.00000       0.00000       0.00000       0.00000       0.00000       0.00000       0.00000       0.00000       0.00000       0.00000       0.00000
  13   9 1983.8795    0.5733  0.4100  9.7076 -0.0130  0.0227   0.0238   0.0504    0.0606   0.0000   434.3269       1.71172       6.39533      -4.30792       5.85802     -0.269190      0.995477    -0.0238377      -1.89023      0.666229     -0.461356       1.14074      0.240748    -0.0334723     0.0688860    -0.0654411  -0.000141710    -0.0126568  -0.000152446    0.00202936  -0.000368187   0.000145887   3.77468e-05   4.52725e-06  -1.37245e-06  -2.57752e-07       0.00000       0.00000       0.00000       0.00000       0.00000       0.00000       0.00000       0.00000       0.00000       0.00000       2.58921       3.23431       3.49212       3.40692       3.33247       2.49203       2.26128       1.75878       1.44077      0.963668      0.612768      0.448140      0.248115      0.153169     0.0909726     0.0473326     0.0242740     0.0110072    0.00457640    0.00163437   0.000666477   0.000228037   5.95579e-05   1.63442e-05   3.57674e-06   4.24801e-07       0.00000       0.00000       0.00000       0.00000       0.00000       0.00000       0.00000       0.00000       0.00000       0.00000
  13  10 2128.5042    0.8285  0.5773  9.6863 -0.0007  0.0340   0.0288   0.0554    0.0804   0.0000   440.5609      -1.20856       8.48825     -0.849049      -2.21839      -3.43793      -1.21254       2.75442     -0.886828      0.481513      0.618393     -0.353676     -0.913610     -0.287476    -0.0547359    0.00836723   0.000194130    0.00582618    0.00259118   0.000278289    0.00111232  -9.03822e-06   3.21191e-05  -4.57360e-05   2.49330e-06  -4.77074e-07       0.00000       0.00000       0.00000       0.00000       0.00000       0.00000       0.00000       0.00000       0.00000       0.00000       3.68829       4.72260       4.99043       5.48651       4.04783       4.23123       3.48177       2.24076       2.17775       1.54964      0.909487      0.591573      0.462078      0.228397      0.142841     0.0733519     0.0429535     0.0116562    0.00800508    0.00294824    0.00142651   0.000358589   0.000102317   2.15048e-05   4.99824e-06   7.87567e-07       0.00000       0.00000       0.00000       0.00000       0.00000       0.00000       0.00000       0.00000       0.00000       0.00000
  13  11 2271.1519    1.0933  0.7550 10.0055 -0.0129  0.0279   0.0334   0.0633    0.1056   0.0000   427.4208       1.72195       11.0476     -0.675638      -3.35471      -2.88743       5.52557      -4.49551      -2.25870      -1.07703       1.93889      0.644853      0.326641     -0.237724    -0.0796077     0.0737489     0.0144335   -0.00998595   -0.00379675   0.000765550    0.00209459   0.000140692  -0.000142022  -3.12037e-06  -9.15608e-06  -4.96574e-07       0.00000       0.00000       0.00000       0.00000       0.00000       0.00000       0.00000       0.00000       0.00000       0.00000       3.65508       4.46733       4.87314       4.69810       4.31315       3.39214       3.15397       2.37695       1.69715       1.21789      0.841989      0.570773      0.312616      0.203066      0.106731     0.0537705     0.0293356     0.0130114    0.00645433    0.00216600   0.000810675   0.000266838   6.74019e-05   1.89196e-05   3.97335e-06   4.62346e-07       0.00000       0.00000       0.00000       0.00000       0.00000       0.00000       0.00000       0.00000       0.00000       0.00000
  13  12 2411.8786    1.4801  0.8583 10.6053 -0.0086  0.0374   0.0435   0.0702    0.1150   0.0000   429.3350      -3.80820       9.72577      -4.96545      -5.26386      -1.94435       3.45176       4.02498       2.63005     -0.997383     -0.202666      0.105328    -0.0179565     -0.266541    -0.0998409    -0.0601749     0.0340756   -0.00832775    0.00101080    0.00450191   0.000336147  -0.000155285  -6.44108e-05   3.22105e-05  -1.42411e-06  -2.44449e-07       0.00000       0.00000       0.00000       0.00000       0.00000       0.00000       0.00000       0.00000       0.00000       0.00000       4.21216       6.53283       6.10788       6.85462       5.34497       4.79000       3.56652       3.01961       1.85729       1.61969      0.861324      0.713466      0.326075      0.287587      0.117764     0.0877031     0.0303408     0.0214373    0.00648566    0.00376525   0.000865474   0.000425404   7.70016e-05   3.01964e-05   4.72316e-06   9.89747e-07       0.00000       0.00000       0.00000       0.00000       0.00000       0.00000       0.00000       0.00000       0.00000       0.00000
  13  13 2551.7849    1.9337  0.9270 11.2766 -0.0102  0.0323   0.0550   0.0761    0.1510   0.0000   440.6480     -0.797514       14.5690       3.99154       1.77214      -3.76237      -4.19075       2.58225      -3.47088     -0.863412     -0.805598      0.356091      0.438678     -0.105568   -0.00453890     0.0226338     0.0441948     0.0141303    0.00307907   9.13236e-05   0.000216406  -0.000204539  -4.46253e-05  -1.04705e-05   2.59200e-06  -2.13780e-07       0.00000       0.00000       0.00000       0.00000       0.00000       0.00000       0.00000       0.00000       0.00000       0.00000       3.71243       5.24117       4.93895       5.12912       4.63065       4.21340       3.10161       2.76911       1.82212       1.45053      0.954512      0.638614      0.409960      0.230775      0.133712     0.0653374     0.0373978     0.0134912    0.00755691    0.00244921    0.00102226   0.000307446   9.76991e-05   2.59178e-05   4.42997e-06   7.78497e-07       0.00000       0.00000       0.00000       0.00000       0.00000       0.00000       0.00000       0.00000       0.00000       0.00000
  13  14 2691.7171    2.4352  0.8903 11.7540 -0.0338  0.0394   0.0830   0.0772    0.2385   0.0000   431.5571       3.34322       18.0132      -3.26700       9.84037      -1.84866      -5.06686      -4.51059      0.870964       1.41711     -0.857323      0.291542      0.228372     -0.127353      0.173270     0.0899320    -0.0277083    -0.0382826   -0.00213757    0.00765879   -0.00325408  -0.000646732   0.000256181  -2.72856e-06  -2.73429e-06  -2.76338e-07       0.00000       0.00000       0.00000       0.00000       0.00000       0.00000       0.00000       0.00000       0.00000       0.00000       4.14446       6.16521       6.00090       5.82631       6.23248       4.21973       4.68388       2.76502       2.50061       1.78749       1.03020      0.898246      0.428675      0.302870      0.167117     0.0757629     0.0512442     0.0151138     0.0105985    0.00285998    0.00145957   0.000500515   9.43331e-05   3.29107e-05   8.00984e-06   8.33378e-07       0.00000       0.00000       0.00000       0.00000       0.00000       0.00000       0.00000       0.00000       0.00000       0.00000
  13  15 2832.2001    3.2276  1.0024 11.6428 -0.0024  0.0379   0.0877   0.0748    0.3055   0.0000   444.3207      -2.32838       13.4028      -2.06123      -1.78257      -3.41656      -3.59188       2.35462     -0.340368     -0.842786      -1.06372      0.312688     -0.129861     0.0475007     -0.160578   -0.00428041     0.0562039     0.0171044   6.70743e-05  -0.000211006  -3.69757e-05   0.000172786  -1.11078e-05  -2.88936e-06   1.04850e-06  -6.26586e-07       0.00000       0.00000       0.00000       0.00000       0.00000       0.00000       0.00000       0.00000       0.00000       0.00000       4.68722       5.07761       5.31468       6.13830       5.54756       3.61030       3.96978       3.29387       2.36133       1.47568       1.07722      0.838310      0.455613      0.251978      0.131252     0.0833574     0.0487422     0.0205523    0.00908019    0.00295162    0.00104909   0.000349101   8.46800e-05   2.53879e-05   5.65411e-06   6.71491e-07       0.00000       0.00000       0.00000       0.00000       0.00000       0.00000       0.00000       0.00000       0.00000       0.00000
  13  16 2972.6772    3.6636  0.8694 12.7097 -0.0059  0.0329   0.1072   0.0716    0.1389   0.0000   439.1615       4.93910       12.3039      -1.91801      -4.65843     -0.950401     -0.998443      0.560796      -1.51284     -0.185507     -0.311979     0.0611274     -0.217787     0.0965395     0.0587697   -0.00319791     0.0327457     0.0291694   -0.00372976   0.000168699   0.000974774   0.000183892   3.00562e-06   2.49392e-05  -4.91756e-06  -3.43384e-07       0.00000       0.00000       0.00000       0.00000       0.00000       0.00000       0.00000       0.00000       0.00000       0.00000       3.55919       4.65338       4.88948       4.64923       4.84093       3.53092       3.35252       2.53659       1.92309       1.28377      0.950672      0.623850      0.408168      0.204777      0.128866     0.0675276     0.0318496     0.0185921    0.00606899    0.00274914   0.000973858   0.000298125   9.64600e-05   2.39830e-05   5.57990e-06   6.54318e-07       0.00000       0.00000       0.00000       0.00000       0.00000       0.00000       0.00000       0.00000       0.00000       0.00000
  13  17 3112.6207    4.1458  0.9187 13.0925 -0.0051  0.0307   0.1203   0.0790    0.1097   0.0000   439.7193       6.98354       9.73639      -4.74385       2.90555      -2.24904     -0.560309      -2.19023       1.34096     -0.748305      -1.55004       1.29564    -0.0964813     -0.399293     0.0325635      0.102217     0.0290243     0.0157218  -0.000800431    0.00100043  -0.000378121   0.000102634   5.19561e-05  -1.18968e-05   9.63885e-07  -1.16179e-07       0.00000       0.00000       0.00000       0.00000       0.00000       0.00000       0.00000       0.00000       0.00000       0.00000       3.65884       4.71271       4.68996       4.57132       4.37822       3.57201       3.35439       2.43815       1.93953       1.34834      0.928192      0.629335      0.374100      0.222325      0.114382     0.0649096     0.0308433     0.0147564    0.00600946    0.00258606   0.000887133   0.000302581   7.98732e-05   2.09951e-05   4.92954e-06   6.05281e-07       0.00000       0.00000       0.00000       0.00000       0.00000       0.00000       0.00000       0.00000       0.00000       0.00000
  13  18 3252.4989    3.9612  1.2187 12.7756 -0.0067  0.0361   0.0973   0.0916    0.1107   0.0000   447.4989       9.24812       15.6443      -5.26238      -5.43168       4.37337      -3.41490      -5.56201      0.803941      -1.95063     -0.716752      0.784878     -0.321841     0.0518980     0.0507131    -0.0195831    -0.0863638     0.0319621    0.00571005  -4.92866e-05   -0.00119460   0.000308059  -0.000103761  -3.02281e-05  -5.49151e-07  -2.05264e-07       0.00000       0.00000       0.00000       0.00000       0.00000       0.00000       0.00000       0.00000       0.00000       0.00000       4.10277       5.58798       5.54504       5.57004       5.03439       4.36793       3.73650       2.79872       2.09481       1.53667       1.04554      0.695407      0.446337      0.241921      0.148132     0.0713085     0.0386633     0.0169957    0.00781397    0.00288763    0.00116423   0.000335988   0.000102427   2.58679e-05   5.50897e-06   7.90709e-07       0.00000       0.00000       0.00000       0.00000       0.00000       0.00000       0.00000       0.00000       0.00000       0.00000
  13  19 3392.4809    3.4219  1.7416 12.3678 -0.0147  0.0431   0.0733   0.1104    0.0894   0.0000   444.6591       9.72262       5.63078       4.08245     -0.879089      -5.81810      0.212207      -7.03029     -0.647362      0.797248      -2.07375     -0.629837      0.801097      0.354977     -0.307210      0.176192      0.103280    0.00550540    0.00467295    0.00138855  -0.000214092   0.000606008  -0.000138330   2.79992e-05   1.56654e-06   9.50688e-07       0.00000       0.00000       0.00000       0.00000       0.00000       0.00000       0.00000       0.00000       0.00000       0.00000       5.20597       5.95589       6.66303       7.01210       5.81385       5.38658       4.32867       3.53033       2.58521       1.88475       1.32970      0.844687      0.519422      0.324720      0.181015     0.0952839     0.0469034     0.0229624    0.00977954    0.00390612    0.00137112   0.000465125   0.000128610   2.99169e-05   5.52613e-06   8.66141e-07       0.00000       0.00000       0.00000       0.00000       0.00000       0.00000       0.00000       0.00000       0.00000       0.00000
  13  20 3532.8072    2.7124  2.5574 11.8919 -0.0034  0.0592   0.0486   0.1422    0.0673   0.0000   448.4533       6.10876       2.97635      -13.3332      -11.4259      -12.5623     -0.456128      -1.72370       3.87309     -0.161864       1.02753      0.310710      0.716219      0.212049     0.0413682      0.155960     0.0357858    -0.0179974    0.00852821   0.000541260   -0.00473290   0.000620169   0.000495527   1.50322e-07  -6.21973e-06  -3.08982e-07       0.00000       0.00000       0.00000       0.00000       0.00000       0.00000       0.00000       0.00000       0.00000       0.00000       6.51817       8.97622       9.21155       8.98396       8.21497       6.96203       6.53041       4.69682       3.86360       2.82291       1.72817       1.26384      0.710611      0.451240      0.236120      0.132551     0.0663199     0.0293812     0.0134852    0.00540474    0.00204986   0.000710533   0.000173491   4.87563e-05   1.02865e-05   1.31101e-06       0.00000       0.00000       0.00000       0.00000       0.00000       0.00000       0.00000       0.00000       0.00000       0.00000
  13  21 3673.2040    2.3555  3.8210 11.2795 -0.0038  0.0684   0.0354   0.1757    0.0599   0.0000   444.5576       20.8874       22.8053      -18.7435      0.939422      -15.6553       4.89462    -0.0326983      -5.73143     -0.119893       2.41810      0.191321     -0.933106     -0.617229      0.736305      0.183164    -0.0218181    -0.0737716     0.0278633    0.00692649    0.00166653   -0.00136817   2.61796e-06   3.39635e-05  -2.22983e-07  -2.45875e-06       0.00000       0.00000       0.00000       0.00000       0.00000       0.00000       0.00000       0.00000       0.00000       0.00000       7.78419       10.2576       10.1340       10.6856       9.70160       8.66629       6.91741       5.67198       4.26581       3.17273       2.16544       1.40656      0.888177      0.547095      0.302870      0.159749     0.0808928     0.0352325     0.0162208    0.00626955    0.00227997   0.000760264   0.000220994   5.48127e-05   1.04547e-05   1.57038e-06       0.00000       0.00000       0.00000       0.00000       0.00000       0.00000       0.00000       0.00000       0.00000       0.00000
  13  22 3813.9655    1.9325  4.8955 11.1476 -0.0076  0.0855   0.0282   0.2175    0.0512   0.0000   444.9212      -19.9027       22.4933       13.3929      -11.8513      -20.2625      -2.86484      -4.29930      -3.02973      -2.80138       5.21341      -3.18042      0.738322       1.49136     -0.168060     -0.639949     0.0115190     0.0388788    -0.0130193    -0.0110274    0.00405360    0.00231996  -0.000177675  -3.89985e-05   2.77133e-05   1.15209e-07       0.00000       0.00000       0.00000       0.00000       0.00000       0.00000       0.00000       0.00000       0.00000       0.00000       9.62589       12.3230       13.0015       12.7467       11.8530       10.4587       9.17769       7.05137       5.38254       3.96325       2.79886       1.82301       1.12609      0.690195      0.389649      0.201056      0.100381     0.0482371     0.0214239    0.00850874    0.00309130    0.00101209   0.000285642   6.91893e-05   1.37336e-05   1.79253e-06       0.00000       0.00000       0.00000       0.00000       0.00000       0.00000       0.00000       0.00000       0.00000       0.00000
  13  23 3954.4987    1.5349  6.6807 10.8715 -0.0055  0.1112   0.0227   0.2939    0.0490   0.0000   438.4887       20.3011       17.7891      -24.1089      -3.94757      -5.63790       13.7013      -10.6560      0.807567     -0.764466      0.788986       3.70688       1.80143      -1.08113      0.421353      0.465932     -0.293765    -0.0648511    -0.0231955     0.0138145  -0.000478414    0.00140261  -0.000302499   7.99533e-05  -2.08220e-05   1.29956e-06       0.00000       0.00000       0.00000       0.00000       0.00000       0.00000       0.00000       0.00000       0.00000       0.00000       12.5755       16.5380       17.7104       17.1640       15.9429       13.7811       11.9030       9.24979       7.08203       5.15178       3.61529       2.35498       1.50842      0.910067      0.502350      0.275574      0.138403     0.0634440     0.0283220     0.0114646    0.00411564    0.00135109   0.000383361   9.14583e-05   1.80555e-05   2.34587e-06       0.00000       0.00000       0.00000       0.00000       0.00000       0.00000       0.00000       0.00000       0.00000       0.00000
  13  25 4236.5145    1.1245 10.4727 10.3460 -0.0050  0.1622   0.0167   0.4667    0.0450   0.0000   420.0938       25.5679      -9.56163      -3.70322       5.93174      -27.5416      -51.7170       7.89507      -5.62189     -0.539015      -6.55424       3.79181       4.62220     -0.967911      -2.71706     -0.271580      0.238602      0.305643     0.0557844    -0.0410617   -0.00502911    0.00252015   6.24325e-06   4.35594e-05  -3.42359e-05  -6.34685e-06       0.00000       0.00000       0.00000       0.00000       0.00000       0.00000       0.00000       0.00000       0.00000       0.00000       19.2528       24.7171       25.7669       25.4092       23.5735       20.9623       17.1846       14.0490       10.4223       7.67533       5.40955       3.60959       2.30970       1.36780      0.766046      0.434728      0.207229      0.105586     0.0415281     0.0178580    0.00605677    0.00196969   0.000561503   0.000133276   2.45568e-05   3.42654e-06       0.00000       0.00000       0.00000       0.00000       0.00000       0.00000       0.00000       0.00000       0.00000       0.00000
  13  26 4378.1710    0.9022 11.3735 10.2107 -0.0136  0.1975   0.0156   0.5581    0.0446   0.0000   437.8971       26.4799       28.1437      -39.4490      -1.82268     -0.677756      -27.8682       25.5240      -10.0208      -5.91612       14.7884      0.571557      0.735268       1.84220       1.58402      0.232943     -0.445532     0.0836075     0.0841548    -0.0299337    0.00966696    0.00384335   0.000456983  -0.000198724   2.91477e-06  -5.33467e-06       0.00000       0.00000       0.00000       0.00000       0.00000       0.00000       0.00000       0.00000       0.00000       0.00000       23.2834       28.9328       30.9204       30.5862       28.3095       25.1832       20.7499       16.8184       12.8144       9.26263       6.64100       4.37976       2.80444       1.71359      0.952939      0.530549      0.261132      0.124257     0.0531893     0.0215138    0.00746667    0.00246229   0.000682406   0.000157559   2.97860e-05   4.04446e-06       0.00000       0.00000       0.00000       0.00000       0.00000       0.00000       0.00000       0.00000       0.00000       0.00000
  14  11 2305.6522    1.2278  0.7794 10.2861 -0.0025  0.0288   0.0347   0.0639    0.0919   0.0000   432.8427       3.95072       10.7486       4.63840       1.78172     -0.943485      -2.98678      -2.05813     -0.350681       1.20261       1.08813     -0.108888     -0.534345      0.112400     0.0472445  -0.000342599     0.0936077    -0.0215096    0.00235941   -0.00571672    0.00117194   0.000542847  -1.53235e-06  -9.47849e-05  -1.27030e-05  -3.75979e-08   1.08804e-06   7.84681e-08       0.00000       0.00000       0.00000       0.00000       0.00000       0.00000       0.00000       0.00000       2.97145       3.84053       4.01558       4.00526       3.57550       3.63951       2.62166       2.43410       1.74629       1.27385      0.901653      0.688356      0.397003      0.261211      0.143164     0.0857593     0.0407069     0.0239290    0.00994361    0.00523616    0.00171959   0.000769745   0.000248487   9.22060e-05   2.28416e-05   5.74537e-06   9.18493e-07   1.57677e-07       0.00000       0.00000       0.00000       0.00000       0.00000       0.00000       0.00000       0.00000
  14  12 2446.7260    1.6137  0.8326 11.0256 -0.0003  0.0317   0.0455   0.0669    0.0941   0.0000   436.1213      -2.38311       15.6990       5.16570      -6.22078      -5.08924      -5.15372      -3.36136      -1.48123       1.85479      0.635370      -1.39050     -0.248250    -0.0127367      0.151547     0.0288760     0.0458801    -0.0139534   -0.00153736  -0.000555629   -0.00304990  -4.24733e-05  -0.000128550   7.50108e-05  -2.65882e-05  -3.99507e-06   1.20476e-06   6.93397e-08       0.00000       0.00000       0.00000       0.00000       0.00000       0.00000       0.00000       0.00000       3.20367       4.39676       4.22133       4.75246       3.91114       3.77863       3.24487       2.43225       2.09993       1.44716       1.12547      0.677380      0.521562      0.255151      0.212415     0.0882421     0.0663115     0.0215476     0.0172174    0.00449250    0.00314698   0.000760135   0.000408695   8.30982e-05   3.10228e-05   5.35944e-06   1.33402e-06   1.89550e-07       0.00000       0.00000       0.00000       0.00000       0.00000       0.00000       0.00000       0.00000
  14  13 2587.4110    1.9848  0.9133 11.4852 -0.0165  0.0334   0.0562   0.0720    0.1123   0.0000   433.3671       3.30203       11.2068      -7.33569      -1.33265      -3.40176       3.98944      -2.13262      0.154790       1.09110      0.366061     -0.539262      -1.40509      0.396745     -0.328544      0.175034    -0.0197366     0.0205849    0.00714119     0.0126309    0.00155741    0.00146164   0.000328912   1.97705e-05  -1.37055e-07  -1.18763e-06   5.15255e-07   3.96806e-08       0.00000       0.00000       0.00000       0.00000       0.00000       0.00000       0.00000       0.00000       3.54782       4.47388       4.92361       4.60803       4.84206       3.62477       3.25766       2.83117       1.91358       1.50609       1.10134      0.678057      0.474665      0.279779      0.168724      0.101196     0.0473276     0.0250433     0.0131022    0.00520445    0.00225060   0.000863571   0.000250841   8.29330e-05   2.74051e-05   6.76797e-06   1.27517e-06   1.52875e-07       0.00000       0.00000       0.00000       0.00000       0.00000       0.00000       0.00000       0.00000
  14  14 2728.2798    2.6500  0.9159 11.5998 -0.0005  0.0307   0.0724   0.0723    0.1836   0.0000   440.5004       3.11485       6.62457      -5.30788       1.48082       1.67342      -1.51106      -1.99697     -0.137576      -1.54905       1.93399      0.316097     -0.148048      0.152566      0.191005     0.0224110   -0.00542384    -0.0550455    -0.0150366   -0.00133300   -0.00308859  -0.000500986   0.000128021   4.27538e-05   3.21143e-05   2.30935e-06  -8.54754e-09   2.26209e-07       0.00000       0.00000       0.00000       0.00000       0.00000       0.00000       0.00000       0.00000       3.42861       4.43954       5.01692       4.61964       4.38854       3.74414       3.26005       2.45411       1.94199       1.45052      0.934129      0.709657      0.421119      0.275447      0.154442     0.0867253     0.0491526     0.0239875     0.0114541    0.00493745    0.00218117   0.000798948   0.000298034   9.28955e-05   2.31197e-05   6.31336e-06   1.16250e-06   1.36503e-07       0.00000       0.00000       0.00000       0.00000       0.00000       0.00000       0.00000       0.00000
  14  15 2869.3245    3.5650  0.8464 11.9494 -0.0072  0.0407   0.1131   0.0666    0.2959   0.0000   440.6908       7.07147       14.0436      -2.47529      -3.05780      -4.66703      -1.65342      -1.64472     -0.577807      -1.03459      -1.24550     -0.507121    -0.0991703      0.250078     -0.202987    -0.0354844    -0.0501728  -0.000937836   -0.00558219   0.000509899   1.55124e-05   -0.00107008  -2.34693e-05  -0.000108374   7.06007e-06   3.32048e-06   2.06943e-06  -4.29061e-07       0.00000       0.00000       0.00000       0.00000       0.00000       0.00000       0.00000       0.00000       3.41563       5.81915       5.60990       5.31973       5.85529       3.51745       4.50262       2.44454       2.44832       1.62934       1.11159      0.891611      0.398740      0.364906      0.167029      0.109209     0.0535353     0.0240875     0.0148129    0.00505288    0.00278953   0.000923777   0.000325960   0.000125746   2.27660e-05   8.64735e-06   2.20517e-06   2.19141e-07       0.00000       0.00000       0.00000       0.00000       0.00000       0.00000       0.00000       0.00000
  14  16 3010.1978    3.9052  1.0154 12.3064 -0.0043  0.0349   0.1088   0.0756    0.2589   0.0000   441.2476       1.69448       12.4532      -2.40579       3.81317      -6.64085      -1.48092      -3.18721       5.26276      -2.29930      -3.19947       1.68999      0.894988     0.0718574     -0.133696      0.127202     0.0722063    0.00362868    -0.0133673     0.0105654   0.000297845   -0.00117575   3.07053e-05   2.16692e-05   2.79287e-05   7.73095e-06   3.88988e-07  -2.02298e-07       0.00000       0.00000       0.00000       0.00000       0.00000       0.00000       0.00000       0.00000       3.46299       4.76226       4.66684       4.90018       4.52065       4.04606       3.42843       2.67412       2.36195       1.56191       1.34516      0.734321      0.619350      0.328215      0.222286      0.129660     0.0617500     0.0399868     0.0119114    0.00909659    0.00228837    0.00134314   0.000390578   0.000110758   3.49237e-05   6.23074e-06   1.52554e-06   2.00200e-07       0.00000       0.00000       0.00000       0.00000       0.00000       0.00000       0.00000       0.00000
  14  17 3150.6388    3.9698  0.9447 13.0909  0.0015  0.0319   0.1107   0.0737    0.1293   0.0000   439.5908       7.06815       18.7981      -13.7693       1.86019      -8.36308    -0.0388245      -8.03234     0.0866753      -1.43848      0.296614      0.388932     0.0948315      0.142713    -0.0649515   -0.00427537     0.0321078   -0.00823420    -0.0243575    0.00282523    0.00544158  -0.000930237  -0.000483224  -4.29747e-05   3.34090e-05   2.68043e-06  -4.60464e-07   2.08355e-08       0.00000       0.00000       0.00000       0.00000       0.00000       0.00000       0.00000       0.00000       3.65291       5.01092       5.15574       5.39409       4.68733       4.11786       3.37028       2.65384       2.01086       1.40283       1.01654      0.666291      0.455788      0.268714      0.161296     0.0878785     0.0495678     0.0244698     0.0114952    0.00512677    0.00217050   0.000800162   0.000285354   8.60798e-05   2.52122e-05   5.47716e-06   1.20999e-06   1.72624e-07       0.00000       0.00000       0.00000       0.00000       0.00000       0.00000       0.00000       0.00000
  14  18 3290.9730    3.7432  1.1493 12.9539 -0.0033  0.0422   0.1022   0.0855    0.1165   0.0000   435.1417       9.94748       6.13295      -10.0202      0.380251      -12.8002      -7.88354       1.53534      -3.92974      -4.80917     0.0904115     -0.178409     -0.133871      0.362557      0.177791    -0.0868657     0.0252957     0.0561762    -0.0125661    0.00337618    0.00284403   -0.00133534  -0.000263370   0.000185892   4.31793e-05  -9.78981e-07  -1.66166e-07  -2.62496e-07       0.00000       0.00000       0.00000       0.00000       0.00000       0.00000       0.00000       0.00000       4.19902       6.00561       5.79314       6.28397       5.54140       4.97168       4.38152       3.31346       2.75808       2.20216       1.30875       1.04473      0.539044      0.430299      0.220118      0.135800     0.0705519     0.0349444     0.0163573    0.00725638    0.00322612    0.00121983   0.000420005   0.000151241   2.98391e-05   9.42418e-06   1.72011e-06   2.50108e-07       0.00000       0.00000       0.00000       0.00000       0.00000       0.00000       0.00000       0.00000
  14  19 3431.5547    3.1904  1.8801 12.5078 -0.0107  0.0492   0.0670   0.1172    0.0790   0.0000   442.1352       3.87870       17.7974       3.96402       4.10756      -14.5735      -4.39802      -1.14148      -5.69290     0.0136195      0.402170    -0.0281208      -1.62529     -0.391722      0.319102      0.284983     -0.109204   -0.00265014    0.00624791     0.0101997   0.000705507   -0.00225328  -0.000873979   0.000483958   1.22888e-05  -1.03270e-05  -1.81141e-06   2.52004e-07       0.00000       0.00000       0.00000       0.00000       0.00000       0.00000       0.00000       0.00000       5.31656       7.08242       6.76473       6.83986       6.83434       5.82604       5.35445       4.05764       3.27907       2.36993       1.76909       1.20249      0.813263      0.485303      0.299140      0.164041     0.0847558     0.0464448     0.0189485     0.0101784    0.00348325    0.00151151   0.000501146   0.000155147   4.34260e-05   9.97748e-06   2.11298e-06   2.59702e-07       0.00000       0.00000       0.00000       0.00000       0.00000       0.00000       0.00000       0.00000
  14  20 3572.3753    2.5890  3.0280 11.7221 -0.0026  0.0580   0.0427   0.1520    0.0651   0.0000   438.0092       10.3007       2.29819      -16.8681      -18.6870      -2.60437       1.11211      0.278713      -1.16399       5.91426      -2.08764      -4.13874      -1.08267      0.418863      0.160285     -0.313718     0.0154141    0.00567958     0.0326117   -0.00511703   -0.00786217    0.00332991  -4.84421e-05   5.76101e-05   3.80563e-05   7.59739e-06   7.71728e-08   2.03616e-07       0.00000       0.00000       0.00000       0.00000       0.00000       0.00000       0.00000       0.00000       6.20756       8.06470       8.57568       8.71599       8.04544       7.11317       5.84703       4.98317       3.87839       2.73299       2.03642       1.35730      0.878280      0.559655      0.321482      0.185462      0.100748     0.0500395     0.0246206     0.0104314    0.00450347    0.00166700   0.000576470   0.000190574   5.32119e-05   1.18926e-05   2.28480e-06   3.06419e-07       0.00000       0.00000       0.00000       0.00000       0.00000       0.00000       0.00000       0.00000
  14  21 3713.3359    2.1905  4.3394 11.2406 -0.0010  0.0735   0.0314   0.1892    0.0580   0.0000   431.2975      -16.0746       17.6771       11.9447      0.859326      -11.1102       9.45565     -0.850813       5.41849      -3.90586     -0.984368       1.96015       1.41041     -0.466242     -0.678111      0.241144     0.0313219    0.00283456    0.00925873     0.0223394    0.00401268   -0.00391837   0.000240227   0.000110143  -2.16323e-05  -8.53627e-06   1.63223e-06   9.96799e-07       0.00000       0.00000       0.00000       0.00000       0.00000       0.00000       0.00000       0.00000       8.01147       10.4918       10.9072       10.8652       10.1159       8.81927       7.84846       6.21164       4.97667       3.73262       2.57144       1.75680       1.17410      0.710064      0.416301      0.241474      0.128651     0.0675520     0.0302270     0.0142313    0.00559002    0.00229150   0.000765913   0.000236821   6.47389e-05   1.53073e-05   2.97446e-06   3.78306e-07       0.00000       0.00000       0.00000       0.00000       0.00000       0.00000       0.00000       0.00000
  14  22 3854.3723    1.8206  5.9051 10.8756 -0.0040  0.0896   0.0242   0.2420    0.0532   0.0000   431.4730     -0.101702      -6.93796       4.30086      -6.36579      -12.1004      -7.42869       1.66461      -2.49207       3.96221     -0.407677      0.220744      -1.71509     -0.603069      0.319004     0.0235838     -0.142909     0.0927380     0.0383296     0.0233565    -0.0102061   -0.00738215   0.000215739   0.000142199  -3.82655e-06  -3.08302e-05  -1.49422e-06   1.31505e-06       0.00000       0.00000       0.00000       0.00000       0.00000       0.00000       0.00000       0.00000       9.45489       12.4930       13.4893       13.3921       12.2746       11.0155       9.32286       7.50736       5.82312       4.37182       3.15715       2.09939       1.41845      0.874606      0.533309      0.305294      0.162786     0.0812302     0.0408849     0.0172764    0.00756096    0.00286502   0.000987856   0.000305917   8.51331e-05   1.89292e-05   3.59670e-06   4.72074e-07       0.00000       0.00000       0.00000       0.00000       0.00000       0.00000       0.00000       0.00000
  14  23 3995.5095    1.5164  7.3162 10.6721 -0.0051  0.1107   0.0207   0.3027    0.0506   0.0000   440.3086       38.4951      -22.6537      -21.9684      -19.1771      -7.27001       17.3877       2.11257       2.32789      -6.15026     -0.637843       1.46915   -0.00396411      0.535182      0.422386     -0.830035    -0.0632946     0.0805076     0.0589253    -0.0317075   -0.00243589    0.00454916   0.000395970   3.00615e-06  -8.96559e-05  -3.83360e-05  -5.76179e-06  -7.31542e-07       0.00000       0.00000       0.00000       0.00000       0.00000       0.00000       0.00000       0.00000       11.5680       15.4637       16.1487       16.1829       15.4698       13.6070       11.3970       9.38157       7.27944       5.37172       3.95594       2.67551       1.75580       1.11450      0.678238      0.376838      0.204727      0.104238     0.0479971     0.0226191    0.00903720    0.00345278    0.00120430   0.000378180   0.000104522   2.39427e-05   4.55737e-06   5.95860e-07       0.00000       0.00000       0.00000       0.00000       0.00000       0.00000       0.00000       0.00000
  14  24 4136.8161    1.2803  9.1397 10.4941 -0.0004  0.1391   0.0180   0.3856    0.0466   0.0000   471.3096       7.10616      0.136841       33.5825       3.89398      -9.37361      -18.1254       28.2215       4.64845      -2.23770      -5.63804      -3.60697       2.92308      0.118296      0.516832     -0.694051     -0.112938      0.216051    -0.0692384     0.0304492   -0.00846614   -0.00130007    0.00148292  -2.77533e-05  -0.000145894   3.82110e-05   1.31846e-07   7.84075e-07       0.00000       0.00000       0.00000       0.00000       0.00000       0.00000       0.00000       0.00000       14.3460       18.7720       20.0440       19.8557       18.8043       16.8144       14.5060       11.9022       9.12450       6.85968       5.02020       3.49122       2.24847       1.41111      0.878775      0.482141      0.257465      0.133163     0.0628717     0.0295875     0.0116752    0.00451594    0.00158393   0.000482142   0.000132587   3.08145e-05   5.69281e-06   7.35362e-07       0.00000       0.00000       0.00000       0.00000       0.00000       0.00000       0.00000       0.00000
  14  26 4419.6156    0.8562 13.6165 10.2060 -0.0046  0.2398   0.0149   0.6664    0.0413   0.0000   456.3101       37.6072       29.7599      -68.3599       17.9187       54.9875     -0.635941      -18.0436       2.89843       10.1724       1.96173      -21.2690      -4.33736       6.63217       1.44672     -0.161036     0.0421349   -0.00885703     0.0522846     0.0748113    -0.0269954   -0.00183093  -0.000704119   0.000225769  -0.000188172   3.83158e-05   1.17354e-05   1.07857e-06       0.00000       0.00000       0.00000       0.00000       0.00000       0.00000       0.00000       0.00000       24.6054       33.0581       35.3761       33.9881       32.9297       29.4186       24.5554       20.8048       15.8549       12.1109       8.78806       5.93458       4.02632       2.51796       1.52899      0.895314      0.478245      0.247675      0.120909     0.0529505     0.0221731    0.00844924    0.00283777   0.000876303   0.000242466   5.46301e-05   9.77673e-06   1.27201e-06       0.00000       0.00000       0.00000       0.00000       0.00000       0.00000       0.00000       0.00000
  14  28 4703.0288    0.6017 17.8148  9.9165 -0.0044  0.4072   0.0097   0.9031    0.0295   0.0000   440.6801       22.5965       138.811      -30.4595      -3.52240       29.4461      -39.9952      -55.1625       32.5999      -8.08839      -27.4152       3.52899      -4.69489      0.883568       6.07582      -2.58870      -1.24936      0.329760     -0.133001    -0.0117769     0.0287089   -0.00567329    0.00354721   -0.00161141  -0.000169581   1.13455e-05   3.59700e-05  -4.77476e-07       0.00000       0.00000       0.00000       0.00000       0.00000       0.00000       0.00000       0.00000       40.1162       54.6290       57.5760       58.1529       53.6129       49.9861       41.5440       33.8726       27.2753       20.2608       14.7409       10.3939       6.89265       4.35696       2.72375       1.53857      0.854837      0.443652      0.211412     0.0959307     0.0389779     0.0145909    0.00507334    0.00152729   0.000406851   9.06199e-05   1.70454e-05   2.29523e-06       0.00000       0.00000       0.00000       0.00000       0.00000       0.00000       0.00000       0.00000
  15   8 1902.3042    0.4874  0.3229  9.5203 -0.0151  0.0234   0.0268   0.0473    0.0514   0.0000   438.5308      -1.15947       9.67304      0.984471      0.867169      0.533445    -0.0376113     -0.924933      -2.09698      0.323604      0.584066      0.326569      0.152367     0.0162570     -0.108391      0.194298    -0.0322723    -0.0554296    -0.0195156    -0.0149976   -0.00217979  -0.000209463   0.000433586   9.13457e-05  -1.17533e-05   1.00922e-05   2.85043e-06  -3.52160e-07  -2.46433e-07  -6.02556e-08       0.00000       0.00000       0.00000       0.00000       0.00000       0.00000       2.51240       2.73579       2.76777       3.11761       3.26179       2.48482       2.11538       2.01198       1.65084       1.06598      0.746127      0.589884      0.523476      0.273501      0.146898     0.0952427     0.0494993     0.0322318     0.0175806    0.00752884    0.00316542    0.00116487   0.000420825   0.000172990   5.01705e-05   1.65420e-05   4.84326e-06   1.01571e-06   1.98738e-07   2.44701e-08       0.00000       0.00000       0.00000       0.00000       0.00000       0.00000
  15   9 2049.6168    0.7326  0.5061  9.7282 -0.0046  0.0257   0.0265   0.0515    0.0772   0.0000   439.9286      -2.69402       14.4919      -2.53609       2.21822      -1.06054       2.91498     -0.602179      -1.33921      0.189197      0.634857     0.0696141     -0.425067      0.262294      0.349505    -0.0915422   -0.00236622   -0.00141679    0.00548155   -0.00199941    0.00138492   -0.00107026  -0.000329066   9.51666e-05  -9.31195e-05  -2.88591e-06   3.11168e-06   7.05975e-07  -1.62800e-07  -5.05948e-09       0.00000       0.00000       0.00000       0.00000       0.00000       0.00000       2.36836       3.25365       3.59403       3.33291       3.33372       2.94367       2.32889       2.03008       1.47560       1.10886      0.828841      0.579370      0.378624      0.242761      0.161843     0.0851786     0.0519756     0.0240609     0.0137489    0.00627854    0.00296395    0.00124087   0.000513994   0.000167344   6.84800e-05   2.01144e-05   5.79810e-06   1.32679e-06   2.29069e-07   3.07929e-08       0.00000       0.00000       0.00000       0.00000       0.00000       0.00000
  15  10 2195.8069    0.9476  0.6253  9.9774 -0.0023  0.0319   0.0294   0.0551    0.0799   0.0000   433.2580       2.27885       14.4598      0.625562      -1.18949      -2.04817       1.05386     -0.106643      -1.16272      0.383360      0.436345    0.00967250      0.237767     0.0301961    -0.0372357     0.0602173      0.172066     0.0434876    -0.0254190    -0.0144415    0.00291495   0.000942906  -0.000739913   2.94720e-05  -5.67596e-05  -5.24339e-05   3.20641e-06   1.38906e-07   1.32132e-07  -5.35563e-08       0.00000       0.00000       0.00000       0.00000       0.00000       0.00000       2.75046       4.24222       4.00491       4.01175       3.82832       3.62096       3.32601       2.59246       2.31022       1.46237       1.40424      0.692009      0.683729      0.287407      0.281453      0.113417     0.0868548     0.0470215     0.0192148     0.0125220    0.00347159    0.00250604   0.000689321   0.000308976   0.000116656   2.39002e-05   1.06644e-05   1.42505e-06   3.99377e-07   4.92720e-08       0.00000       0.00000       0.00000       0.00000       0.00000       0.00000
  15  12 2481.0684    1.7805  0.7516 11.0181  0.0016  0.0259   0.0497   0.0620    0.0897   0.0000   442.2078       1.06448       11.3183      -6.37075       2.03412       2.89939      -2.12475      -2.39858      0.834750     -0.764317   -0.00583895      -1.09720      0.612728      0.157600     -0.229703      0.177717     0.0237270     0.0138908    0.00299241    0.00231106   -0.00379787   -0.00206246   0.000586640   0.000175002  -0.000100597   3.08888e-05   6.75564e-06   2.54504e-07   1.75551e-07  -8.12903e-09       0.00000       0.00000       0.00000       0.00000       0.00000       0.00000       2.86700       3.58821       3.27544       3.51217       3.47034       3.12008       2.70337       2.23897       1.58837       1.29295      0.929815      0.698566      0.450214      0.307912      0.176289      0.107613     0.0556488     0.0304170     0.0142335    0.00746099    0.00295505    0.00141986   0.000488075   0.000185008   5.44887e-05   1.83754e-05   4.52031e-06   1.24356e-06   2.13461e-07   3.23214e-08       0.00000       0.00000       0.00000       0.00000       0.00000       0.00000
  15  13 2622.3982    2.2692  0.9394 11.3812 -0.0022  0.0312   0.0585   0.0688    0.1119   0.0000   440.8495      0.605004       7.93487     -0.298635       6.33490      -2.50387      -3.19357      0.494520       1.51540     -0.480070      0.438779     -0.667247     -0.773105     -0.237365      0.435914   -0.00376206     -0.108763    0.00215404    -0.0123727   -0.00199498   -0.00318669   0.000234944  -0.000258285   5.40716e-05  -5.86649e-05   1.28455e-05   3.80842e-06  -2.43094e-07  -5.23333e-07  -8.38430e-09       0.00000       0.00000       0.00000       0.00000       0.00000       0.00000       3.37941       4.11297       4.11347       3.60072       4.12142       3.89984       3.30092       2.75526       1.80672       1.43966       1.18021      0.858686      0.617560      0.384203      0.237427      0.131793     0.0676185     0.0359766     0.0174917    0.00801283    0.00407204    0.00158638   0.000655329   0.000241153   7.59858e-05   2.42082e-05   7.37901e-06   1.57593e-06   2.62806e-07   3.29935e-08       0.00000       0.00000       0.00000       0.00000       0.00000       0.00000
  15  15 2905.8629    3.4053  0.8334 12.3288 -0.0079  0.0267   0.0950   0.0638    0.1671   0.0000   432.7635       6.13186       13.6150      -5.07473       1.62885      -4.62843      0.327871      -4.11134     -0.778115      0.310325     -0.117572     -0.981167      0.375621   -0.00927239    -0.0399027      0.118751    -0.0434232     0.0356647   -0.00816567   -0.00900745    0.00398380  -0.000777415   5.39597e-05  -0.000109396  -5.34451e-05  -6.06645e-08   3.37577e-06   3.04810e-07  -1.12571e-07   1.78784e-09       0.00000       0.00000       0.00000       0.00000       0.00000       0.00000       2.86193       3.70100       3.77593       3.84279       3.50317       3.07402       2.78807       2.37305       1.91945       1.41749       1.04273      0.697613      0.476050      0.283375      0.187128      0.101680     0.0595228     0.0331253     0.0152899    0.00842407    0.00323796    0.00166739   0.000552874   0.000224798   7.52527e-05   2.13745e-05   6.03022e-06   1.28052e-06   2.55255e-07   3.27568e-08       0.00000       0.00000       0.00000       0.00000       0.00000       0.00000
  15  16 3047.2291    4.2021  0.8826 12.5640 -0.0033  0.0324   0.1283   0.0646    0.2397   0.0000   437.3659      -2.34436       11.4724      -4.72113       7.69389      -2.30184       1.42852     -0.496001      -2.21771      -1.72249     -0.751476      0.290797     -0.405230     -0.757856      0.343535      0.191565     0.0555073    -0.0479966   -0.00471082     0.0355923   -0.00654162   -0.00208596    0.00211006  -6.04423e-05  -8.41447e-05  -2.25319e-05  -1.68686e-06  -1.13236e-06  -1.98111e-07  -5.08343e-09       0.00000       0.00000       0.00000       0.00000       0.00000       0.00000       3.14789       4.09506       4.27991       4.20326       4.20401       3.58277       3.01660       2.67966       2.00627       1.66688       1.04179      0.800203      0.539545      0.337994      0.203963      0.127475     0.0681473     0.0375157     0.0193272     0.0101134    0.00398316    0.00171449   0.000684025   0.000261417   8.31877e-05   2.47735e-05   6.75607e-06   1.78366e-06   2.92539e-07   4.05579e-08       0.00000       0.00000       0.00000       0.00000       0.00000       0.00000
  15  17 3188.1863    4.1267  1.0109 13.2206 -0.0012  0.0338   0.1156   0.0845    0.1402   0.0000   444.2564       4.65963       10.3707      0.105984       9.68981      -8.89989       2.08308      -1.46893       5.05076     0.0489713      -1.81683      0.385619      0.192243      0.568685    -0.0319669    -0.0701434    -0.0740121     0.0521641     0.0299687    -0.0165877   -0.00917188    0.00256855    0.00200481  -0.000297191   7.81391e-07  -3.17518e-05  -1.41269e-05  -1.76420e-06   3.56674e-07   9.84042e-08       0.00000       0.00000       0.00000       0.00000       0.00000       0.00000       3.35250       4.42932       4.65083       4.67878       4.39734       3.91937       3.44577       2.61248       2.15426       1.61247       1.21866      0.784269      0.561761      0.357767      0.225204      0.135918     0.0738968     0.0431549     0.0187099     0.0107940    0.00392083    0.00215013   0.000720540   0.000309391   8.72647e-05   2.70446e-05   7.62303e-06   1.65262e-06   3.36213e-07   4.24545e-08       0.00000       0.00000       0.00000       0.00000       0.00000       0.00000
  15  18 3328.9383    3.4914  1.6064 12.9465 -0.0186  0.0524   0.0847   0.1091    0.1036   0.0000   440.0655       20.8495       11.8780      -8.49347       1.61075      -5.06268       3.33103       1.18398      -1.67114      -4.53059      -1.67343       1.80451      0.475095      0.304296      0.134165      0.289653     0.0896766    -0.0583100    -0.0350563     0.0108782   -0.00341598   0.000356116  -0.000274564  -0.000831414   2.16168e-05  -2.85631e-05   7.27350e-06  -7.36547e-07   1.56170e-07   9.68085e-08       0.00000       0.00000       0.00000       0.00000       0.00000       0.00000       6.94240       8.92799       8.55438       6.80348       5.69835       5.52979       6.22141       5.88419       5.07606       3.84457       2.56654       1.67273      0.948607      0.560661      0.314777      0.169846      0.100846     0.0515747     0.0274339     0.0128936    0.00593318    0.00250248   0.000997133   0.000349219   0.000129713   3.71313e-05   9.00359e-06   2.32615e-06   4.23116e-07   4.99666e-08       0.00000       0.00000       0.00000       0.00000       0.00000       0.00000
  15  19 3470.1458    2.9874  2.3347 12.1414 -0.0041  0.0505   0.0531   0.1219    0.0811   0.0000   442.0946       10.3381       11.2409      -1.64155      -3.80538      -10.3224       2.35381      -4.07122      -1.49006      -1.03033      -1.25687     -0.847625      0.322223     -0.131608     -0.327851     -0.150434    -0.0706418    -0.0340756     0.0661258   -0.00740765    -0.0129830   -0.00423850    0.00158267    0.00120214   7.58554e-06  -9.03224e-05  -1.43959e-05   2.46355e-06  -4.59952e-08  -6.34065e-08       0.00000       0.00000       0.00000       0.00000       0.00000       0.00000       4.90706       6.54770       6.83338       6.63378       6.67679       5.74225       5.17191       4.09459       3.39731       2.49657       1.80396       1.33319      0.914696      0.580404      0.359189      0.207578      0.119343     0.0650244     0.0333948     0.0161686    0.00716380    0.00306845    0.00119125   0.000452523   0.000154190   4.51786e-05   1.19586e-05   2.80003e-06   5.35827e-07   6.21530e-08       0.00000       0.00000       0.00000       0.00000       0.00000       0.00000
  15  20 3611.5254    2.5067  3.3977 11.6380 -0.0039  0.0591   0.0390   0.1633    0.0641   0.0000   427.7566       12.9611       9.37967      -5.88152      0.762951      -11.6317       12.9943      -1.42515      -1.48760      -4.12233      -4.72245       2.35193      0.256108      0.808444     -0.448415      0.410664      0.117654     0.0435692    -0.0109498   -0.00217485    0.00472149   -0.00543144   -0.00101642   1.15610e-05  -4.92420e-05  -1.57399e-06   8.77297e-06  -1.57466e-06  -5.51371e-07   2.71170e-08       0.00000       0.00000       0.00000       0.00000       0.00000       0.00000       5.93336       7.73380       8.44707       8.20326       7.93703       7.11558       6.10865       5.02025       3.88770       2.99079       2.22509       1.57325       1.05592      0.687650      0.438258      0.251992      0.143441     0.0793846     0.0392248     0.0192027    0.00891055    0.00385991    0.00147282   0.000549517   0.000184765   5.50274e-05   1.47437e-05   3.31005e-06   5.83326e-07   7.20124e-08       0.00000       0.00000       0.00000       0.00000       0.00000       0.00000
  15  21 3752.8017    2.1444  4.5268 11.1095 -0.0049  0.0719   0.0292   0.1871    0.0599   0.0000   439.4590      -3.06232       7.92212       6.09338      -6.66728      -4.52260      -1.12270      -14.0863      -9.80811       2.69465       4.08748     -0.468075     -0.327461     -0.861255      0.298319      0.447347     -0.179604     -0.174832    -0.0649520   -0.00702658    -0.0143211    0.00312460    0.00183536   4.04344e-05   4.10850e-05  -3.75146e-05   6.10643e-06   6.32046e-06   6.17771e-07  -6.02168e-08       0.00000       0.00000       0.00000       0.00000       0.00000       0.00000       7.16673       9.63816       10.1137       9.96648       9.76596       8.24735       7.67574       6.06515       4.92304       3.76453       2.71224       1.96144       1.28586      0.838514      0.530625      0.309869      0.175920     0.0961157     0.0478092     0.0241089     0.0106364    0.00478587    0.00181115   0.000677784   0.000227381   6.59593e-05   1.73376e-05   4.16530e-06   7.73041e-07   8.91092e-08       0.00000       0.00000       0.00000       0.00000       0.00000       0.00000
  15  22 3894.1301    1.7390  6.2110 10.7646 -0.0042  0.0899   0.0222   0.2421    0.0523   0.0000   436.6225       7.84786       24.3485       13.2973      -19.3663      -4.80340      -14.2042       5.78890       2.66211      -10.0214       1.05695       2.89430       1.73790     -0.203073     -0.642589      0.518283      0.417603    -0.0445314    -0.0158516     0.0189162   -0.00673593   0.000611777   -0.00190147    0.00143763   4.85429e-05   8.23317e-05   2.77040e-06  -5.63167e-07  -2.55869e-07   8.91923e-08       0.00000       0.00000       0.00000       0.00000       0.00000       0.00000       8.90460       11.5826       12.2948       12.3131       11.8386       10.6062       9.30220       7.65131       6.08042       4.66144       3.41128       2.47129       1.65016       1.09217      0.676741      0.397703      0.232981      0.121693     0.0629651     0.0319226     0.0133678    0.00623446    0.00235864   0.000856373   0.000292192   8.68728e-05   2.23925e-05   5.12714e-06   9.24167e-07   1.14667e-07       0.00000       0.00000       0.00000       0.00000       0.00000       0.00000
  15  24 4177.5629    1.1496  9.7373 10.4645 -0.0014  0.1452   0.0172   0.4169    0.0452   0.0000   451.5583       8.01291       36.8948      0.501240      -22.5442      -5.33394       23.4114      -2.42173      -7.53119      -6.34647       4.97008     -0.278045      -1.26347      -4.27066      0.844244      0.963758      0.544510     -0.383566     0.0102052     0.0314475     0.0340893    -0.0205105    0.00189176   0.000674566   0.000261705  -0.000205788  -4.55043e-05  -7.92660e-06  -1.58254e-07  -1.39090e-07       0.00000       0.00000       0.00000       0.00000       0.00000       0.00000       14.2361       19.0815       19.9641       20.2091       19.1370       17.4728       14.9238       12.2771       10.0071       7.56941       5.60628       3.96138       2.69065       1.75862       1.11076      0.667142      0.383843      0.204456      0.106341     0.0516710     0.0234155     0.0100049    0.00399142    0.00145425   0.000485209   0.000143749   3.70122e-05   8.18749e-06   1.51819e-06   1.93294e-07       0.00000       0.00000       0.00000       0.00000       0.00000       0.00000
  15  25 4319.6769    0.9814 12.1284 10.2516 -0.0010  0.1889   0.0154   0.5348    0.0437   0.0000   437.7878      -43.7048      -7.79199       8.90905       15.0772      -41.9838       3.76274       15.0591      -17.7120       1.52806       2.89569      -3.87333     -0.672245      0.445472       2.08155     -0.898654     -0.722708      0.368316     -0.106123    -0.0871775     0.0444943   -0.00412922    0.00176964    0.00185906  -0.000191682   0.000331932  -8.47036e-05  -6.45276e-06   1.78978e-06   9.78244e-08       0.00000       0.00000       0.00000       0.00000       0.00000       0.00000       18.2269       24.2368       25.9899       25.9298       25.4580       22.1412       19.4316       15.9645       13.0261       9.70217       7.34046       5.09825       3.52245       2.28569       1.43448      0.873131      0.484817      0.274530      0.136800     0.0673479     0.0309183     0.0131031    0.00509237    0.00191345   0.000615793   0.000188255   4.93827e-05   1.08803e-05   2.04008e-06   2.41342e-07       0.00000       0.00000       0.00000       0.00000       0.00000       0.00000
  15  28 4745.0689    0.5304 18.2653  9.8635 -0.0071  0.4375   0.0087   0.9881    0.0284   0.0000   507.5067      -55.3511       73.2678       15.3969       39.9791      -95.0169      -38.7407       48.3789       32.8751      -36.1974      -11.0777       6.25875     -0.571204       4.26648     -0.695183       1.87511   -0.00440725     0.0706084      0.455126      0.134513    -0.0205754    -0.0377072   -0.00346028    0.00232819  -0.000545108  -0.000496442  -1.17796e-05   1.93944e-06  -3.13083e-06  -8.02433e-07       0.00000       0.00000       0.00000       0.00000       0.00000       0.00000       40.9787       55.5093       60.0877       59.3272       57.2461       50.6820       45.2715       36.9415       30.7033       22.7219       17.3342       12.1458       8.56247       5.61115       3.52231       2.19946       1.26947      0.691459      0.373227      0.178679     0.0839020     0.0346659     0.0141388    0.00500469    0.00162130   0.000469235   0.000119747   2.55817e-05   4.79716e-06   5.66361e-07       0.00000       0.00000       0.00000       0.00000       0.00000       0.00000
  16  10 2228.4409    0.9858  0.6882 10.1377 -0.0006  0.0337   0.0290   0.0561    0.0935   0.0000   442.9244      -1.29361       11.4826       5.10750       1.10366       2.39592      -5.29359       2.58160      -1.05056      -1.92760      0.640613      0.523931     -0.724699      -1.02602     -0.171220    0.00509400      0.200849     0.0148781    -0.0283418    0.00688166   0.000294015    0.00123709    0.00119820  -2.81963e-07  -0.000109320  -1.54353e-07   3.26570e-05   1.38367e-06   1.42966e-06  -5.35690e-07  -1.81219e-07  -9.13942e-09       0.00000       0.00000       0.00000       0.00000       2.61111       4.01184       4.38051       3.54340       4.60261       2.83414       3.45839       2.41696       2.15561       1.83045      0.991150       1.02343      0.478552      0.437974      0.249032      0.131671      0.102841     0.0383978     0.0300613     0.0126506    0.00574414    0.00359035   0.000992594   0.000596075   0.000219418   6.10046e-05   3.19247e-05   7.43876e-06   1.74131e-06   6.35519e-07   1.07978e-07   8.67177e-09       0.00000       0.00000       0.00000       0.00000
  16  11 2372.6060    1.4765  0.9069 10.4734 -0.0010  0.0292   0.0385   0.0682    0.0983   0.0000   437.7787      -1.55466       8.80609      -3.79718       5.29388      0.512754     -0.340486       3.02250      -5.96246      -2.85556       1.66266     -0.114971     -0.224323    -0.0345429    -0.0603828     0.0573238     0.0119930     0.0930406    0.00841118   -0.00810039   0.000681811   0.000148344  -0.000188616  -0.000668435   0.000150353  -3.18395e-05  -3.22005e-06  -6.74719e-06   1.28642e-06  -2.17824e-07  -8.79882e-08  -1.47339e-09       0.00000       0.00000       0.00000       0.00000       2.73670       3.21277       3.82232       3.80975       3.68536       3.19081       2.68551       2.56071       1.87513       1.36695       1.17510      0.750822      0.552153      0.359582      0.219396      0.154874     0.0834703     0.0469358     0.0257135     0.0131370    0.00654655    0.00338262    0.00130065   0.000562775   0.000211120   7.03914e-05   2.07710e-05   7.20348e-06   1.91794e-06   3.61417e-07   6.12340e-08   7.83321e-09       0.00000       0.00000       0.00000       0.00000
  16  12 2514.8093    1.8520  0.8797 11.1437  0.0005  0.0297   0.0467   0.0622    0.0981   0.0000   439.0324       5.62211       9.45618      -2.54725       6.45037      0.468909      -1.23053      0.844690       4.00546       2.30600     -0.261633     -0.813521     -0.510511   -0.00160252      0.112063    0.00567928     0.0608903     0.0189384    -0.0567257   -0.00925987     0.0153353   -0.00200604   -0.00165264   0.000595343   9.27618e-05  -7.43886e-05  -1.08113e-05   4.55713e-06  -3.79320e-07  -3.28038e-07  -4.28185e-08   5.51881e-09       0.00000       0.00000       0.00000       0.00000       2.89593       4.10219       4.20129       4.35039       4.08234       3.54170       3.04957       2.54231       1.95786       1.59843       1.01885      0.814162      0.524213      0.367701      0.218550      0.133322     0.0778468     0.0437797     0.0250345     0.0125702    0.00586072    0.00296274    0.00110641   0.000501869   0.000185344   6.58279e-05   2.15892e-05   6.26380e-06   1.55030e-06   4.23942e-07   6.96810e-08   9.70927e-09       0.00000       0.00000       0.00000       0.00000
  16  13 2656.9714    2.4674  0.8209 11.6482  0.0039  0.0264   0.0637   0.0602    0.0962   0.0000   434.5091       1.64762       10.7402      -3.68252      -7.00296      -3.70377      -4.18926      -1.98641      -1.16043      0.890998       2.64961     -0.820085     -0.956415     -0.706364     0.0736919   -0.00221230     0.0813401    -0.0260171    -0.0305067     0.0102023    0.00161418   0.000628041  -9.93145e-05   0.000161272   4.37077e-05  -1.36770e-05   1.84007e-06   3.16534e-06   1.97090e-06  -4.09576e-07   2.38368e-08   1.51689e-08       0.00000       0.00000       0.00000       0.00000       2.74543       3.38227       3.46661       3.69180       3.45736       3.06885       2.69319       2.40985       1.81850       1.43124       1.09380      0.784188      0.530410      0.333922      0.212747      0.144297     0.0823341     0.0425103     0.0230297     0.0118621    0.00604347    0.00292310    0.00114551   0.000468440   0.000181204   6.12844e-05   1.89670e-05   5.73525e-06   1.50865e-06   3.38389e-07   5.79095e-08   7.89001e-09       0.00000       0.00000       0.00000       0.00000
  16  14 2799.5797    2.9554  0.8719 12.1429 -0.0016  0.0325   0.0777   0.0621    0.1006   0.0000   446.0734     -0.989788       15.5602      -6.54608       3.19795      -4.64349      0.258105      -3.62051      -1.79825     -0.718259      -1.20697      0.268029      0.566676     0.0349168      0.236525     -0.150434    -0.0804166   -0.00266121     0.0225053    -0.0112775    -0.0102019    0.00370905   -0.00134391  -0.000252985   0.000217704   4.65020e-05   3.68201e-07  -1.19940e-05  -3.68728e-07   2.51121e-07  -2.03510e-08   8.01649e-09       0.00000       0.00000       0.00000       0.00000       3.01347       3.85761       4.51971       3.54071       4.14882       3.62048       2.84949       3.01906       1.98669       1.64335       1.40281      0.809557      0.667968      0.411507      0.229788      0.180518     0.0909572     0.0455358     0.0310843     0.0121896    0.00700593    0.00358182    0.00129743   0.000538605   0.000259859   6.85817e-05   2.14156e-05   8.76406e-06   2.42098e-06   4.60879e-07   6.76419e-08   8.07603e-09       0.00000       0.00000       0.00000       0.00000
  16  15 2941.8984    3.6160  0.7828 12.7188 -0.0006  0.0250   0.0990   0.0655    0.0972   0.0000   436.7373       14.0160       10.3674      -3.49146       3.56935      -6.66009      -1.93622       1.75793      -1.31199      -3.69429      0.510385    -0.0660978      0.187133     -0.113646     0.0135928      0.134261     0.0157064     0.0305860    0.00611633    0.00526768   -0.00103860  -0.000891259   0.000168975   0.000117093   7.59071e-05  -1.88674e-05   9.67871e-06  -9.98160e-06   2.76339e-06  -7.94968e-08   3.04930e-08   1.84749e-09       0.00000       0.00000       0.00000       0.00000       2.66629       3.21704       3.42287       3.39376       3.25683       2.89024       2.73780       2.22760       1.65975       1.25830      0.940915      0.747887      0.505802      0.331323      0.215352      0.126423     0.0728258     0.0378754     0.0204874     0.0103382    0.00544530    0.00249566    0.00113086   0.000427247   0.000164407   5.47557e-05   1.86143e-05   5.09511e-06   1.29273e-06   3.08503e-07   5.35283e-08   6.27979e-09       0.00000       0.00000       0.00000       0.00000
  16  16 3083.6434    4.0664  0.9032 12.8540 -0.0104  0.0385   0.1074   0.0631    0.1565   0.0000   440.0022      -4.54344       12.9400      -4.52261      0.640500      -5.49018      0.516293       2.30809       2.19402      -1.21689     -0.722690      0.343894      0.471344     -0.373146     -0.164952     0.0461135    -0.0355392    0.00748085     0.0114148    0.00180569    0.00390467   0.000608973   0.000440987   0.000618835  -0.000142015   9.27398e-05   9.28086e-06  -4.82234e-06  -3.00504e-07  -7.02014e-07  -4.97089e-08  -2.78225e-09       0.00000       0.00000       0.00000       0.00000       2.85725       4.89412       4.38575       4.67907       4.76620       3.65820       4.09158       2.41795       2.88941       1.50825       1.54229       1.00197      0.630552      0.522027      0.244440      0.200445     0.0902989     0.0635898     0.0293918     0.0156883    0.00821838    0.00298340    0.00178209   0.000590184   0.000255515   9.07225e-05   2.53659e-05   1.11223e-05   1.99019e-06   5.23706e-07   1.36748e-07   1.35477e-08       0.00000       0.00000       0.00000       0.00000
  16  17 3225.1343    3.9410  1.2588 12.6577 -0.0001  0.0362   0.0997   0.0930    0.1943   0.0000   440.9902     0.0607032       7.35498      -8.47010     -0.377202      -3.18798       7.67581     -0.180886      -4.42763       2.34522      0.619382      -1.05524     -0.802698      0.454306      0.103698     -0.131736    -0.0991961    -0.0243495   0.000655523   -0.00724547   -0.00560832    0.00198815  -7.18813e-05  -0.000527615  -0.000234908  -2.67109e-05  -2.23821e-06   1.03549e-06   1.93625e-06   1.63191e-07  -8.04779e-08   6.28410e-09       0.00000       0.00000       0.00000       0.00000       3.13992       4.49979       4.39778       4.33454       4.46836       3.83064       3.72753       2.88266       2.37513       1.78827       1.34722       1.00617      0.703699      0.465622      0.303366      0.176351      0.106685     0.0574645     0.0317438     0.0161054    0.00770210    0.00375466    0.00156057   0.000675299   0.000245886   8.71590e-05   2.92121e-05   8.20193e-06   2.26158e-06   5.30627e-07   1.02336e-07   1.18840e-08       0.00000       0.00000       0.00000       0.00000
  16  18 3366.5180    3.5969  1.7358 12.3099 -0.0064  0.0401   0.0766   0.1054    0.1663   0.0000   434.3691       4.82752       17.9841      -2.16796      -10.3831      -7.49491       1.09659       6.68801      0.269236      -2.44764       4.20021       1.83413     -0.281487     0.0521906     -0.539146      0.149269      0.121243    -0.0365507     0.0171739    -0.0141280    0.00202978    0.00249835   0.000173376   0.000312224   0.000615234  -8.15411e-05  -9.48840e-05   2.13532e-05   4.75397e-06  -1.30226e-06  -1.39262e-07   1.39681e-08       0.00000       0.00000       0.00000       0.00000       3.83200       5.09160       5.33064       5.61707       5.15515       4.63785       4.15441       3.38890       2.73362       2.00213       1.59387       1.12357      0.792677      0.516611      0.342905      0.208335      0.124206     0.0698887     0.0376594     0.0201463    0.00938027    0.00485646    0.00191973   0.000854452   0.000299995   0.000108997   3.44092e-05   9.78048e-06   2.52535e-06   5.32330e-07   1.03341e-07   1.27666e-08       0.00000       0.00000       0.00000       0.00000
  16  19 3508.1371    3.0422  2.3928 11.8671 -0.0059  0.0456   0.0532   0.1227    0.1114   0.0000   435.0909       7.74891       8.99263       6.99401      0.610562      -10.5183      -6.59298     -0.449219       4.45155      -2.67546       1.53718     -0.847937      -1.74834     -0.495952     0.0465727      0.136402     0.0971147      0.153345    -0.0563524    -0.0438814   -0.00500797    0.00240573   0.000594236  -0.000311916  -1.85369e-05   7.98181e-06   3.89387e-05  -4.26034e-06   6.10086e-06   2.76338e-07   1.87683e-07  -1.45809e-08       0.00000       0.00000       0.00000       0.00000       4.54422       5.88928       6.23405       6.15886       5.91330       5.36612       4.77403       3.91209       3.22366       2.38433       1.83447       1.34439      0.906190      0.619291      0.386337      0.240187      0.140395     0.0784282     0.0423813     0.0217326     0.0109091    0.00498236    0.00220608   0.000888058   0.000339086   0.000117041   3.85559e-05   1.14171e-05   2.76081e-06   6.11308e-07   1.12754e-07   1.32997e-08       0.00000       0.00000       0.00000       0.00000
  16  20 3649.9495    2.4018  3.5162 11.5539 -0.0057  0.0593   0.0362   0.1630    0.0703   0.0000   437.1606       10.8246       17.8738      -14.2192      -19.8243       1.90506     -0.877090      -9.63978       1.20452      -2.27301       1.83774      -1.62971     -0.851766       1.69372     -0.510221    -0.0375313     0.0971271     0.0451948    -0.0537144   -0.00359111     0.0267196     0.0139465   0.000678246   0.000521904  -8.51322e-05  -5.53323e-05   1.86513e-05  -8.13221e-06  -1.12638e-06  -1.18403e-06   2.77307e-08   2.85149e-09       0.00000       0.00000       0.00000       0.00000       5.89317       7.37868       8.20005       8.15966       7.90358       7.01372       6.08160       5.13327       4.03379       3.17360       2.36618       1.67465       1.18873      0.815481      0.521082      0.310272      0.186766      0.105815     0.0609989     0.0292677     0.0148846    0.00668704    0.00305031    0.00119061   0.000472296   0.000155192   5.22483e-05   1.47154e-05   3.84274e-06   8.22221e-07   1.38299e-07   1.65224e-08       0.00000       0.00000       0.00000       0.00000
  16  21 3791.7345    2.0079  5.0202 11.0251 -0.0028  0.0762   0.0266   0.2011    0.0599   0.0000   446.7215       2.31962       10.9544       16.4942      -18.6405      -25.3111      -6.52761       4.80292      -1.09347       2.35009       1.03033      -1.97402       1.15638      0.655722     -0.487395     -0.239950      0.773727    -0.0580580    -0.0569701     0.0217881     0.0180849   0.000640389    0.00120658   -0.00198803  -0.000485136   0.000185587  -1.78665e-05   3.89368e-06  -2.06195e-06  -1.96566e-06  -1.72286e-07  -2.47007e-08       0.00000       0.00000       0.00000       0.00000       7.20979       9.54385       10.1121       10.2802       9.78508       8.93543       7.92621       6.37583       5.37356       4.11770       3.13946       2.20881       1.52489       1.02214      0.649692      0.421468      0.243640      0.138495     0.0712471     0.0381759     0.0179290    0.00862423    0.00360325    0.00155951   0.000581062   0.000215294   6.66769e-05   2.01013e-05   4.93779e-06   1.08988e-06   2.02786e-07   2.40266e-08       0.00000       0.00000       0.00000       0.00000
  16  23 4075.9297    1.3487  8.8358 10.5088 -0.0030  0.1196   0.0174   0.3323    0.0463   0.0000   458.6254       29.4279       16.8564      -11.7265      -11.9941       8.31784       5.25815       2.22854      -13.0912      -9.41890       4.15596       2.75540      -5.56891      -1.69816     -0.167194       1.21561     -0.311188     -0.438254     -0.201172      0.146950     0.0421732   -0.00477775   -0.00415300   -0.00146641  -0.000359199   0.000202081   3.47373e-05  -2.17285e-05  -1.30812e-05   2.97018e-06  -1.73325e-07  -4.64935e-08       0.00000       0.00000       0.00000       0.00000       11.2165       14.8983       15.7248       15.7048       15.3725       13.8672       12.4237       10.1419       8.42075       6.39630       4.93478       3.49182       2.51624       1.67271       1.07639      0.671502      0.399171      0.224559      0.123349     0.0634276     0.0310336     0.0144606    0.00618835    0.00258448   0.000993252   0.000347106   0.000111159   3.22929e-05   8.24171e-06   1.73701e-06   3.21462e-07   3.72089e-08       0.00000       0.00000       0.00000       0.00000
  16  24 4217.9126    1.1047 10.5189 10.3997 -0.0053  0.1530   0.0159   0.4275    0.0439   0.0000   464.4131       38.7735       5.15224       6.46160      -3.08848      -28.4426      -10.4332       9.97304      -2.60529      -12.6595       15.6839       5.63265      -4.85790      -2.12619      0.353169      0.987703      0.548205     -0.340225     -0.206800      0.155917     0.0355811    -0.0121589    -0.0300868    0.00290268    0.00322680  -0.000152056  -7.32096e-05   8.90808e-07   2.59224e-06   1.49898e-06   3.97993e-07   1.06419e-07       0.00000       0.00000       0.00000       0.00000       14.1291       18.6418       20.1908       19.9714       19.3702       18.0489       15.3479       13.1679       10.7186       8.26731       6.33734       4.55535       3.17276       2.16224       1.41144      0.866155      0.522341      0.299845      0.164604     0.0840110     0.0419162     0.0190879    0.00862069    0.00343712    0.00133060   0.000461616   0.000149642   4.29277e-05   1.07717e-05   2.26815e-06   3.94742e-07   4.83783e-08       0.00000       0.00000       0.00000       0.00000
  16  25 4359.8056    0.9092 12.4729 10.3018 -0.0029  0.1969   0.0144   0.5478    0.0395   0.0000   468.9625       33.3330       41.2457      -34.0843       24.7520      -51.0920      -1.34596      -25.1413       17.4956      -13.6582      -4.95745      -8.19973     0.0257034     -0.873800       1.02364    -0.0838438      0.854986     -0.142317     -0.274651      0.184319     0.0711322   -0.00583661    -0.0181758   -0.00170121   -0.00169381   9.68327e-05   0.000157863   6.04199e-05   4.97757e-06  -6.01558e-06  -7.77392e-07  -1.90787e-08       0.00000       0.00000       0.00000       0.00000       18.0680       24.1248       25.9955       26.4693       24.7348       23.2845       20.1022       16.9875       13.7247       10.5365       8.05936       5.93664       4.18859       2.78738       1.83803       1.16184      0.689933      0.394304      0.216772      0.112841     0.0569719     0.0263292     0.0116741    0.00465762    0.00179659   0.000624092   0.000197771   5.56410e-05   1.38969e-05   2.93307e-06   5.12833e-07   6.43502e-08       0.00000       0.00000       0.00000       0.00000
  17  10 2260.2616    1.0705  0.7281 10.2985 -0.0114  0.0266   0.0303   0.0588    0.0946   0.0000   445.7610       2.66502       13.9054     -0.168626      0.917551       4.67101       2.15028      -6.18284      -4.61280     -0.722271      0.967661      -1.39799     -0.360844      0.147753     -0.367315    -0.0924554    -0.0194394     0.0139590     0.0535368     0.0195334    0.00869004    0.00289778   -0.00209939   -0.00114835    0.00104381  -0.000191324  -3.25613e-05   2.22074e-05  -4.35375e-06   6.26829e-07  -3.36637e-07  -9.02448e-08   7.62876e-09   1.05177e-09       0.00000       0.00000       2.15502       3.01757       3.21437       3.12255       3.24566       2.75443       2.46757       2.20669       1.65046       1.44021      0.971148      0.764790      0.546840      0.335932      0.248852      0.142743     0.0943897     0.0539366     0.0294976     0.0172130    0.00838927    0.00414785    0.00213893   0.000782427   0.000393645   0.000142964   5.12976e-05   1.96020e-05   5.96300e-06   1.52710e-06   4.65506e-07   1.04700e-07   1.64944e-08   2.05383e-09       0.00000       0.00000
  17  11 2405.0149    1.5472  0.7716 10.9567  0.0001  0.0261   0.0428   0.0614    0.0811   0.0000   437.8900       9.35329       16.2745      0.385672       1.32659      -6.13391      -5.82146      0.397364     0.0968440      -2.79681     -0.619958     -0.466587     -0.509202     -0.275962      0.446892      0.172823     0.0805677     0.0484682     0.0376940    0.00269936   -0.00530267  -0.000216529    0.00347294   0.000400993  -0.000603544  -0.000208759   0.000101254  -4.86209e-07  -7.75366e-06  -1.24658e-06  -2.59906e-07  -1.22294e-07   1.00721e-08  -1.77366e-09       0.00000       0.00000       2.32565       3.03556       3.23506       3.46194       3.19264       2.89017       2.69975       1.98663       1.75998       1.42622       1.03522      0.786669      0.516069      0.366041      0.228853      0.164286     0.0942770     0.0585270     0.0326699     0.0174108    0.00899859    0.00431432    0.00215317   0.000912478   0.000399685   0.000154405   5.91438e-05   1.98096e-05   5.79613e-06   1.67364e-06   3.54872e-07   9.16363e-08   1.68282e-08   1.98840e-09       0.00000       0.00000
  17  12 2548.1305    1.9800  0.8975 11.2359 -0.0077  0.0318   0.0506   0.0611    0.0965   0.0000   438.7199       1.41250       15.2310       1.47514     -0.505327       2.87508       1.27146      -3.78769     -0.345486     -0.808074       1.12230     -0.219125     -0.593016     -0.251638     -0.403544     0.0299906     0.0213578    -0.0195609     0.0206668    -0.0220216    0.00508308    0.00704214    0.00348514  -0.000615637  -0.000448982   0.000301886   7.63794e-05  -1.53646e-05  -8.99937e-06  -6.53739e-07   4.84360e-07   8.88008e-08  -1.71445e-08  -1.06505e-10       0.00000       0.00000       2.49848       3.56783       3.64786       3.67247       4.10792       2.87261       3.27104       2.38212       2.16078       1.73956       1.12068       1.00893      0.569732      0.494499      0.289568      0.184063      0.115131     0.0639289     0.0420649     0.0213646     0.0113728    0.00540131    0.00266978    0.00113507   0.000483971   0.000189863   7.03972e-05   2.18383e-05   7.83151e-06   2.06398e-06   4.42413e-07   1.47975e-07   2.52790e-08   2.31483e-09       0.00000       0.00000
  17  13 2691.0721    2.5247  0.9145 11.5762 -0.0055  0.0264   0.0610   0.0651    0.1036   0.0000   440.6359      0.184668       1.73925      -3.11077      -5.79763      -1.04471     -0.373498      -2.10599      -1.84862     -0.121562     -0.111675     -0.230489     -0.184171      0.102679     0.0240519     -0.251321     0.0772643     0.0805050    -0.0321568     0.0308286    0.00525938   -0.00118908   -0.00164026   0.000441462  -8.70742e-05  -7.53421e-05  -5.94485e-06  -4.27646e-05  -2.48776e-06  -1.67679e-06  -1.37379e-07  -1.27311e-07   4.19108e-09  -7.21747e-10       0.00000       0.00000       2.60357       3.27520       3.27323       3.52262       3.37694       3.29244       2.81651       2.21473       1.68032       1.38988       1.08744      0.785868      0.550837      0.388510      0.266438      0.169637      0.103275     0.0620493     0.0336900     0.0181515    0.00854549    0.00427327    0.00189533   0.000917541   0.000368130   0.000152825   5.25515e-05   1.87221e-05   5.37722e-06   1.51459e-06   3.77254e-07   8.18851e-08   1.43838e-08   1.98124e-09       0.00000       0.00000
  17  14 2834.4430    3.1861  0.8244 12.2456 -0.0002  0.0263   0.0798   0.0612    0.0934   0.0000   437.8520       5.11834       9.44180      0.922889      -2.38203      -6.47338     -0.566236      -4.58144     -0.938336       2.40637    -0.0371272     -0.695603      0.157614     0.0643431     0.0947879    -0.0638352     -0.135253  -0.000928646   -0.00648870   -0.00278273    0.00186894    0.00135115  -0.000502830  -0.000573707  -0.000293828   0.000124713  -5.57847e-05  -2.09082e-05  -1.21657e-06   3.96466e-06  -1.12014e-07  -2.76058e-07  -1.04766e-08   1.50468e-09       0.00000       0.00000       2.28664       3.09519       2.97438       3.31927       3.25947       2.74215       2.59140       2.13745       1.80872       1.33588       1.01413      0.735660      0.582158      0.383283      0.245756      0.164904     0.0897614     0.0623330     0.0277750     0.0192462    0.00907689    0.00475546    0.00222313   0.000886112   0.000400318   0.000153386   5.02597e-05   2.10947e-05   4.80072e-06   1.69961e-06   4.06566e-07   9.08729e-08   1.78057e-08   2.09874e-09       0.00000       0.00000
  17  15 2977.2920    3.8045  0.8819 12.5298  0.0014  0.0300   0.0938   0.0677    0.1039   0.0000   439.5197       4.74352       7.85029      0.139101      -5.47130      -7.74661      0.643067      -2.42201     -0.582550       1.65267     -0.352612       1.49230     -0.101022     -0.325411     -0.555157      0.153664    -0.0397700    -0.0385659    0.00293009    0.00536587     0.0154518    0.00117844   -0.00308991  -0.000555161  -0.000798988  -7.42822e-05  -6.85269e-05  -2.51267e-06  -8.35600e-07   1.61671e-06  -1.68304e-07  -1.26083e-07   2.82178e-08  -9.10908e-10       0.00000       0.00000       3.36727       4.23913       4.37437       3.64780       3.25503       3.08594       2.92123       3.03202       2.73573       2.22868       1.65271       1.13333      0.741581      0.453522      0.280494      0.159880     0.0992000     0.0532589     0.0327070     0.0172194    0.00871588    0.00420202    0.00205800   0.000823383   0.000361468   0.000144105   5.42182e-05   1.75809e-05   6.24325e-06   1.72277e-06   4.42734e-07   8.63387e-08   1.40780e-08   1.68412e-09       0.00000       0.00000
  17  16 3119.5317    3.8596  0.9553 13.0904 -0.0073  0.0296   0.0979   0.0657    0.1088   0.0000   441.4149       10.3173       10.3380      -9.25080      -3.54459      -10.7500       4.69630      -2.46043       1.74735      -3.55807      0.264486     -0.352900      0.110767     -0.261344    -0.0726900      0.298538     -0.296411     -0.111278     -0.101989    0.00557771     0.0123179   -0.00152933   0.000262544   0.000144770   0.000270419   5.71683e-05   5.90060e-05   1.12126e-05  -4.07311e-06   6.87264e-07  -2.40317e-07  -1.07591e-07   2.09140e-08   1.81960e-10       0.00000       0.00000       2.63057       3.45328       3.53190       3.84413       3.61958       3.39068       2.78009       2.42844       1.98385       1.56022       1.17393      0.864121      0.588881      0.426038      0.278400      0.172379      0.110528     0.0637413     0.0378351     0.0188441     0.0108642    0.00474913    0.00233347   0.000974102   0.000451623   0.000152850   6.25728e-05   1.94209e-05   6.80071e-06   1.85056e-06   4.61704e-07   1.01317e-07   1.74709e-08   2.39834e-09       0.00000       0.00000
  17  17 3261.5173    3.9094  1.3558 12.6341 -0.0102  0.0349   0.0867   0.0819    0.1768   0.0000   435.6125       4.29379       19.2841      -1.12416       1.78620      -12.8916      0.312904      -5.75690       2.63963       1.65512     -0.606034    -0.0258292      0.287096     0.0535072     -0.282588     -0.117395     -0.158142   -0.00783723   -0.00220340    -0.0172306     0.0153503   -0.00420327   -0.00576428   0.000806561    0.00171942   9.95791e-05  -5.65574e-05   5.40410e-06  -2.97326e-06   8.71001e-09  -8.73364e-07  -3.10294e-08   2.85354e-08  -9.66197e-11       0.00000       0.00000       3.11324       4.16512       4.32463       4.40725       4.26412       3.78086       3.47497       3.02391       2.46063       1.95154       1.47101       1.11460      0.755670      0.538479      0.324557      0.227775      0.134632     0.0776914     0.0454164     0.0227216     0.0131466    0.00594746    0.00308278    0.00124066   0.000567837   0.000200887   8.40670e-05   2.51653e-05   8.33318e-06   2.46507e-06   5.66288e-07   1.33143e-07   2.25311e-08   2.68251e-09       0.00000       0.00000
  17  18 3403.6014    3.4177  2.1253 11.6445 -0.0034  0.0436   0.0628   0.1074    0.2124   0.0000   444.6377       8.98706       4.46191       4.96539       6.71038      -8.46658      -1.88256      -7.36756      -3.46060       2.95758       2.63965      0.285381     -0.981531     -0.257744    0.00956251     -0.188436     -0.161637    -0.0156441     0.0984812    -0.0374357    0.00124996   -0.00319786   7.58029e-05   0.000202469  -0.000161758  -9.15310e-05  -0.000181804   4.88102e-05  -4.50112e-07  -3.10378e-06  -8.03790e-07   2.58063e-07   8.77279e-09  -1.82313e-09       0.00000       0.00000       3.91056       5.24718       5.55283       5.33037       5.33018       4.67875       4.42051       3.72178       3.03051       2.57533       1.86341       1.36203      0.986889      0.644278      0.434657      0.264989      0.170637     0.0973652     0.0547424     0.0303655     0.0154134    0.00761364    0.00364432    0.00153347   0.000683478   0.000271993   0.000100077   3.46931e-05   1.05634e-05   2.82174e-06   7.76195e-07   1.69113e-07   2.80792e-08   3.19004e-09       0.00000       0.00000
  17  19 3545.6200    2.8464  2.8300 11.7266 -0.0080  0.0508   0.0466   0.1339    0.1044   0.0000   449.3999       8.13584       11.9796      -7.63517       5.62627      -15.3895      -10.7132      -2.69582     -0.839248      -4.48662      -2.62015      0.121063       1.49705     -0.624697     -0.296129      0.806961     -0.369532    -0.0425954     0.0455815     0.0373665    -0.0303335    0.00850547    0.00249673    0.00290203  -0.000197246   0.000337095   4.55433e-05  -2.61002e-05   9.10252e-06   5.38683e-06  -2.47087e-06  -1.31609e-07   4.10619e-08  -2.29315e-09       0.00000       0.00000       4.69727       6.09992       6.42099       6.64806       6.19890       5.87662       5.09876       4.35743       3.56092       2.86112       2.10592       1.60623       1.09802      0.768399      0.511113      0.323402      0.193787      0.118138     0.0653266     0.0366154     0.0181446    0.00929991    0.00419561    0.00197303   0.000791998   0.000320055   0.000112505   4.06713e-05   1.21804e-05   3.40015e-06   8.22724e-07   1.81529e-07   2.98590e-08   3.92052e-09       0.00000       0.00000
  17  20 3687.9620    2.2602  4.1304 11.2804 -0.0034  0.0653   0.0317   0.1728    0.0718   0.0000   444.5650       4.50809       14.4959      -20.3683       3.78205     -0.312506      0.444540       1.20886       4.33427      -3.04642      -4.95044       2.36686     -0.348825      0.975699     -0.396279     -0.355199      0.392898     0.0789599     -0.106286     0.0668794     0.0214530    -0.0137827    0.00986979  -0.000151521   -0.00120804   0.000598959   0.000234919  -0.000137597   7.07367e-06  -7.16105e-06  -8.44792e-07   1.91979e-07  -1.95277e-08  -5.44578e-10       0.00000       0.00000       5.76187       7.59526       8.03336       8.42125       7.74196       7.27957       6.44901       5.66057       4.49049       3.68625       2.76032       2.08931       1.42964       1.00310      0.663743      0.427120      0.258775      0.159981     0.0854415     0.0502116     0.0239768     0.0130369    0.00569901    0.00280012    0.00108566   0.000468869   0.000154633   5.76366e-05   1.66042e-05   4.74476e-06   1.13255e-06   2.50270e-07   4.01533e-08   5.24584e-09       0.00000       0.00000
  17  21 3830.2584    1.9713  5.9254 10.8117 -0.0039  0.0796   0.0233   0.2146    0.0580   0.0000   439.8478       3.83721       29.5784      -4.51198      -15.2770      -13.6063       4.29857      -10.0822       4.07546       5.63357      0.859939       2.36418      0.453494      -1.24769      0.960601       1.05397      0.213222      0.176279     -0.244489     0.0450658    0.00803279    -0.0228889    -0.0142248   -0.00527550  -0.000281803   0.000142245  -0.000231589   7.22492e-05   3.46533e-05  -8.51242e-06  -6.96433e-07   4.70327e-08  -3.61950e-08   7.08189e-10       0.00000       0.00000       7.10245       9.46166       10.1193       10.0703       9.91701       9.20355       8.04482       6.97360       5.52237       4.38297       3.36653       2.48112       1.82839       1.26552      0.830493      0.535869      0.330575      0.189988      0.110438     0.0591782     0.0309320     0.0153269    0.00735076    0.00319612    0.00135824   0.000540381   0.000201739   6.67283e-05   2.11132e-05   5.93566e-06   1.47601e-06   3.05881e-07   5.10461e-08   6.16054e-09       0.00000       0.00000
  17  22 3972.4865    1.6298  7.2343 10.5829 -0.0015  0.0927   0.0190   0.2616    0.0506   0.0000   446.3457      -3.03845       3.61823       4.61327      -6.17871      -17.5878       11.8506       4.91828      -3.11988      0.207006      0.231188       3.22310      0.974470       1.05481      -1.46074      0.397933     -0.367380     0.0846828     0.0285912     0.0456884    0.00478299    -0.0380647    -0.0176047   -0.00237347   -0.00102991   0.000687040  -0.000163778  -5.33680e-05  -1.97262e-05  -8.85842e-06  -2.75293e-06  -1.24023e-07   1.39016e-08   8.29413e-10       0.00000       0.00000       8.12931       10.9385       11.7585       11.8804       11.3395       10.5821       9.39830       7.91831       6.57984       5.18161       3.97939       2.92824       2.10435       1.43559      0.959771      0.613301      0.379078      0.220939      0.125255     0.0703434     0.0341826     0.0178185    0.00833980    0.00370553    0.00151972   0.000638752   0.000224549   7.93352e-05   2.46647e-05   6.89579e-06   1.69707e-06   3.55527e-07   6.20393e-08   7.36480e-09       0.00000       0.00000
  17  23 4115.2628    1.2475  8.5986 10.5245 -0.0025  0.1210   0.0168   0.3321    0.0439   0.0000   444.6098       22.1635      -27.0308      -3.40887       2.64171       3.51704      -16.6488      -11.5861      -2.24469       1.45447       2.63986      -5.49495      -2.55279       1.23131      0.238580      -1.07291      0.168262      0.629708    -0.0840042    -0.0426848    -0.0518066    0.00337848   0.000802368    0.00120532   -0.00303138   0.000208111   5.53530e-05  -0.000205300  -4.20434e-05   2.39177e-05  -1.10316e-09  -5.62833e-07  -2.30335e-08   8.49633e-09       0.00000       0.00000       10.4058       13.8371       15.0429       15.2126       14.6665       13.5212       12.1676       10.2167       8.43804       6.84715       5.10381       3.89519       2.72524       1.87008       1.27230      0.810831      0.502688      0.294000      0.175138     0.0923246     0.0481858     0.0237115     0.0114735    0.00509447    0.00215597   0.000845613   0.000322312   0.000106439   3.35596e-05   9.02410e-06   2.23954e-06   4.81100e-07   7.98723e-08   9.46725e-09       0.00000       0.00000
  17  24 4257.7761    1.0741 10.6691 10.4003 -0.0156  0.1563   0.0150   0.4226    0.0402   0.0000   461.4252       10.4100      -12.4649      -31.3975       26.6673      -9.28129      -2.73174      -14.5956       32.8429      -8.83118      -7.58667       4.83866      -17.1350      -4.62021       3.49281     -0.440015       1.11820      0.210037     -0.367905     0.0777182      0.162527     0.0486466    -0.0481551    0.00559760    0.00598848   -0.00199111  -0.000586696   0.000146363  -7.51792e-06   5.08398e-06   3.52673e-06  -9.80432e-07   5.57726e-08  -6.22954e-09       0.00000       0.00000       13.9357       17.6067       20.3989       20.1118       19.3917       17.8206       15.9085       13.4230       10.8652       8.64942       6.61087       4.96325       3.55848       2.47886       1.65161       1.06296      0.652454      0.397438      0.224768      0.124312     0.0664203     0.0326300     0.0157966    0.00698631    0.00305193    0.00115647   0.000428329   0.000143221   4.31420e-05   1.19356e-05   2.84493e-06   5.95263e-07   9.66643e-08   1.10546e-08       0.00000       0.00000
  17  27 4686.4371    0.5529 16.4737 10.0176 -0.0204  0.3707   0.0089   0.8493    0.0273   0.0000   429.8207      -92.9096      -7.96161       34.7112       33.3641      -32.9315       29.3711       124.149       12.5314      -18.5396       10.4671       15.7886     -0.752624      0.956429       3.70250      -3.45019      -1.12283       1.51698      0.941205     -0.499679     0.0642085      0.158616    -0.0372858    -0.0295000    0.00653989   0.000159916  -0.000422332   0.000346213  -9.58795e-05   3.34697e-05   8.89942e-06  -5.41161e-06   2.89671e-07  -3.08963e-08       0.00000       0.00000       32.1347       41.6440       45.1525       46.6792       45.0275       41.6876       37.0271       31.2356       26.2471       20.6336       16.2956       11.9161       8.70593       6.04071       4.06841       2.67799       1.69928       1.01750      0.592181      0.339234      0.172704     0.0908736     0.0427830     0.0193057    0.00788376    0.00318095    0.00109607   0.000366117   0.000108511   2.95055e-05   7.02827e-06   1.42302e-06   2.47483e-07   2.87468e-08       0.00000       0.00000
  18   8 1992.7910    0.5876  0.4635  9.5482 -0.0112  0.0209   0.0225   0.0474    0.0601   0.0000   437.9335     -0.212928       12.5923      -2.95092      -2.67217      -6.30964      -2.52188      0.861780       1.45126     -0.607696      -1.18812     -0.285209      0.338252     -0.250945    -0.0118784     0.0612263    0.00540397     0.0149836     0.0527752    0.00667162   -0.00990035   -0.00526866    0.00542236   0.000325321   0.000698845   0.000351833  -4.49536e-05  -4.36426e-05   1.52635e-05   3.53031e-06   7.70678e-07  -5.60488e-07  -4.44457e-08   1.30684e-08   1.36916e-09   3.45595e-10       1.97083       2.27329       2.43354       2.54638       2.58639       2.54894       2.13536       1.62247       1.35677       1.24765      0.950133      0.715777      0.465561      0.332335      0.201913      0.151871      0.105380     0.0654574     0.0400674     0.0211414     0.0106670    0.00524262    0.00266519    0.00120532   0.000500916   0.000221848   9.53604e-05   3.80527e-05   1.31472e-05   4.06936e-06   1.23063e-06   3.32472e-07   7.25254e-08   1.76030e-08   2.74183e-09   3.34770e-10
  18   9 2143.6538    0.8268  0.6745  9.7867 -0.0099  0.0243   0.0227   0.0517    0.0743   0.0000   438.4188     -0.336886       12.1212      -4.83125     -0.303862      -1.09884      0.550082      -1.41576      -1.47368     -0.446548     -0.554998     -0.336770     0.0509788     -0.334087     -0.145948     -0.474549      0.126692     0.0883866     0.0289220    -0.0424323   -0.00543420   -0.00813953   -0.00166311  -0.000405473   0.000697128   0.000267750   3.75163e-05  -3.58854e-05   1.07424e-05  -1.43253e-07  -9.98845e-08   2.45583e-07   1.54385e-07   1.46978e-08  -1.65640e-09  -4.96967e-11       2.08697       2.72621       2.95893       2.97890       2.96146       2.63858       2.49710       1.96652       1.62032       1.28309       1.03445      0.728027      0.564886      0.371733      0.252776      0.180921      0.107692     0.0660846     0.0382722     0.0227333     0.0112415    0.00580697    0.00302260    0.00136056   0.000693264   0.000249409   0.000116288   4.34085e-05   1.57980e-05   5.02373e-06   1.38478e-06   4.16348e-07   1.03753e-07   2.10274e-08   3.92092e-09   4.07309e-10
  18  10 2291.6423    1.1800  0.7160 10.3636 -0.0002  0.0270   0.0319   0.0566    0.0956   0.0000   434.7877       3.20905       17.0721      -4.54005     -0.948889       3.04302       2.61761     -0.635830      -1.56825      -1.76015     0.0121051       1.01361     -0.617704    -0.0823906      0.198748      0.334930      0.180984     -0.178271    -0.0625432     0.0451270    0.00175159   -0.00719798   -0.00614373   -0.00103454   0.000483126   0.000233430  -0.000227067  -1.49348e-05   2.68840e-06   4.23118e-06  -1.71158e-06  -1.83627e-07   4.43528e-08   4.08025e-08   6.82708e-09   1.18680e-09       2.15243       2.98236       3.20644       3.12834       3.20204       2.78068       2.68781       2.18863       1.70002       1.37553       1.00151      0.786412      0.607303      0.420426      0.298497      0.181679      0.116536     0.0732620     0.0385989     0.0211374     0.0121624    0.00643878    0.00309554    0.00156174   0.000609354   0.000323762   0.000119842   4.67396e-05   1.66343e-05   5.74718e-06   1.65428e-06   4.48170e-07   1.20064e-07   2.53029e-08   4.24090e-09   4.78077e-10
  18  11 2436.8681    1.5594  0.8113 11.0665 -0.0084  0.0316   0.0408   0.0604    0.0987   0.0000   439.0620       1.32422       9.17815      -4.18636      -1.51810      -1.07962      -3.35346     -0.835936      -1.74051       1.71362      0.459854      -1.30625       1.34496      0.419873     0.0312087     0.0970699     0.0792472     0.0695597    -0.0625888     0.0214976    -0.0124738   -0.00928135   -0.00112167    0.00195630   0.000446364  -0.000392974   3.04796e-05   8.71521e-05   2.03345e-06  -8.92602e-07   1.06976e-06   1.82387e-07   4.59603e-08   7.93154e-10   1.26143e-09   1.85936e-10       2.23755       3.59727       3.47363       3.67884       3.57913       3.23559       3.24337       2.31268       2.42988       1.52079       1.51947      0.929627      0.806344      0.512250      0.335324      0.254827      0.117625      0.101300     0.0453124     0.0297527     0.0153617    0.00775675    0.00420444    0.00149551    0.00100208   0.000299788   0.000172232   5.20543e-05   2.25422e-05   8.16539e-06   1.84324e-06   7.32809e-07   1.54970e-07   2.88808e-08   7.02106e-09   6.86597e-10
  18  13 2724.7510    2.6371  0.8517 11.8795 -0.0056  0.0262   0.0633   0.0592    0.0914   0.0000   440.6628       2.54110       9.25518      -5.74451      -2.24639     -0.301203      -4.71442   -0.00952348      -1.36177      0.106336       1.30978      -1.76409    -0.0491229      0.123238     -0.168503     0.0267986  -0.000833065     0.0698712    -0.0386873     0.0201460    0.00905106    0.00674485    0.00136114  -0.000492576  -0.000326148  -0.000404955   0.000163585  -1.09293e-05  -8.51292e-06   1.53688e-05  -3.44500e-06  -3.49524e-07   5.96050e-08   2.69860e-08   4.79076e-09  -2.92500e-10       2.27056       3.06978       3.25444       3.24931       3.30905       2.92425       2.62570       2.22183       1.77882       1.44907       1.07633      0.822624      0.608880      0.429153      0.278964      0.196315      0.111625     0.0792534     0.0388317     0.0250582     0.0130724    0.00662082    0.00354172    0.00150363   0.000739263   0.000280751   0.000132680   4.40785e-05   1.68124e-05   6.04752e-06   1.50979e-06   5.00634e-07   1.13814e-07   2.58045e-08   4.13935e-09   4.70019e-10
  18  14 2868.7353    3.3999  0.7870 12.2857 -0.0002  0.0276   0.0828   0.0542    0.0927   0.0000   442.7097     -0.787357       14.1444      -1.99997     -0.552887      -9.47304      0.433987      -2.32303      -2.14046      -1.07348      0.125214     -0.314323     -0.520856      0.256461     0.0891796    -0.0292325    -0.0801374    -0.0305844    -0.0252316    0.00598971    -0.0127314   -0.00197651    0.00401706    0.00209416   -0.00123115   0.000105545   0.000116523   6.05554e-06   1.14424e-05  -1.13643e-06   1.86955e-06   8.80131e-08  -4.04397e-09  -7.90336e-09   5.58919e-09   1.25802e-10       2.22716       3.28401       3.30916       3.58724       3.42954       3.04866       2.66461       2.31726       1.96111       1.45466       1.12823      0.802905      0.677461      0.396144      0.310260      0.169074      0.132658     0.0684494     0.0441782     0.0235922     0.0126605    0.00762604    0.00331908    0.00187945   0.000676904   0.000346143   0.000108120   5.39419e-05   1.65597e-05   5.84215e-06   1.92229e-06   4.27857e-07   1.40016e-07   2.43907e-08   4.84613e-09   5.85548e-10
  18  15 3012.2594    3.9937  0.8889 12.6019  0.0049  0.0286   0.0925   0.0587    0.0997   0.0000   437.6091       8.31558       15.3670     -0.711935       4.49796      -3.93282     -0.978966      -2.30996      0.397142      -2.43857      0.745570      0.569401    -0.0644743     -0.518377     0.0148653      0.132033      0.202011    -0.0711516    -0.0430504     0.0260481    0.00838926    0.00534724   -0.00269773  -0.000420845  -0.000492233   0.000316468   4.65638e-05  -1.03831e-05   1.14298e-05  -8.56897e-07  -2.80010e-06  -4.65466e-08  -2.64520e-09  -4.88564e-09  -2.87539e-09   8.67099e-11       2.16109       3.18768       3.39657       3.26184       3.67972       2.59215       3.01683       2.10300       1.99810       1.53045       1.10317      0.980745      0.554949      0.500778      0.292641      0.207880      0.136953     0.0719059     0.0525181     0.0230129     0.0160825    0.00719021    0.00375094    0.00205057   0.000721750   0.000419732   0.000135006   5.53893e-05   2.16311e-05   5.40838e-06   2.25824e-06   5.35807e-07   1.15576e-07   3.42406e-08   5.67669e-09   4.75160e-10
  18  16 3154.9444    4.0343  1.0282 13.0465 -0.0035  0.0305   0.0942   0.0718    0.0917   0.0000   436.5231       6.21120       8.42695      -2.28037      -1.79481      -6.08625       1.65751      0.534073      -4.17448      -3.89987     -0.604712     -0.752402     0.0381038    -0.0794582    -0.0577752     0.0841941     -0.166565    -0.0439397    -0.0234551   -0.00589432    -0.0152116    0.00838080    0.00588451   -0.00225229   -0.00253704   7.83894e-05   6.37758e-05   6.88686e-05   8.05371e-06  -1.17386e-05   2.59749e-07   1.80823e-07  -3.00158e-09  -8.70378e-09   2.05667e-09   2.02341e-10       2.52218       3.55909       3.39262       3.75850       3.49505       3.10670       2.85772       2.49291       2.28181       1.64050       1.37766      0.957594      0.736669      0.475383      0.322684      0.217460      0.130789     0.0869911     0.0457611     0.0284788     0.0148688    0.00812284    0.00417645    0.00194031   0.000915108   0.000359749   0.000151390   5.40653e-05   1.90298e-05   6.72812e-06   1.76416e-06   5.64451e-07   1.29825e-07   2.52058e-08   5.36903e-09   6.27146e-10
  18  17 3297.5502    3.5899  1.5556 12.5796 -0.0024  0.0375   0.0708   0.0916    0.1045   0.0000   438.0596       7.43719       6.02115      -3.09287      -4.24890      -5.93486      -2.96713      -9.18783      -2.06836      -2.81267      0.789048      -1.76104      -1.08038      0.256866     -0.117380    0.00493041    -0.0606172   -0.00932014     0.0700273     0.0328922   0.000195209   -0.00781431  -0.000380903  -0.000657133  -5.73071e-05   0.000531782   9.94929e-05   2.38217e-06   7.17415e-06  -1.42146e-05  -2.20421e-06   8.67599e-07   6.18416e-08  -6.78838e-09  -7.85652e-09  -2.82263e-10       2.99212       4.24275       4.16349       4.67029       4.25667       4.22573       3.43723       3.20740       2.43309       2.15136       1.45655       1.23544      0.807795      0.656600      0.397618      0.301034      0.154951      0.113955     0.0578930     0.0392088     0.0182833     0.0111289    0.00470747    0.00256744    0.00103567   0.000500320   0.000177267   7.87410e-05   2.38895e-05   9.63207e-06   2.27976e-06   7.78533e-07   1.51053e-07   4.02675e-08   5.57732e-09   8.44272e-10
  18  18 3440.2231    3.2064  2.0938 12.0109 -0.0065  0.0425   0.0566   0.1086    0.1259   0.0000   440.2665       1.65675       3.17962      -7.08702      -9.38661      -13.2706      -1.36219      -1.97292     -0.811404       1.09056       1.86248      -2.38773     -0.713130     -0.258075     -0.367987     -0.246004      0.143460     0.0189506     -0.151348     0.0346750    0.00122443    0.00765712   0.000222726  -0.000219082    0.00177466   0.000303496  -0.000190229  -0.000103793   3.23733e-05   1.09468e-05   8.27141e-07  -5.04620e-07   2.16251e-07  -3.72980e-08  -7.99116e-10  -2.99223e-10       3.54976       4.91663       4.97152       5.55895       5.12320       4.88447       4.15759       3.52400       3.03606       2.28743       1.87564       1.33307       1.01766      0.692925      0.484845      0.309694      0.201291      0.122624     0.0720210     0.0418849     0.0223349     0.0118464    0.00601401    0.00263455    0.00132360   0.000498377   0.000224386   8.12657e-05   2.91684e-05   9.82240e-06   2.93550e-06   8.02979e-07   1.98884e-07   3.81633e-08   7.30751e-09   8.97558e-10
  18  19 3582.7595    2.7731  3.2626 11.2598 -0.0038  0.0517   0.0398   0.1409    0.1180   0.0000   445.9857       10.1817       5.09912      -4.12516       4.04383      -1.01982       6.02876       2.04781       2.50453      -1.17719      -2.26406     -0.636123       1.63022       1.27740      0.506707      0.208566     -0.383464      0.228340     0.0313396     0.0119603     0.0566293   -0.00396696   0.000729943   -0.00157922   0.000463458   0.000321420  -0.000101347  -2.75023e-05   2.26387e-05   2.27543e-05   1.15633e-05  -3.95873e-07  -3.59191e-07  -6.58871e-08   7.68999e-10  -4.23109e-10       4.53918       5.74265       6.55086       6.54749       6.28568       5.93025       5.16044       4.46375       3.66641       2.86406       2.20518       1.70946       1.23774      0.860780      0.596140      0.391291      0.240267      0.154181     0.0861817     0.0492238     0.0269117     0.0144955    0.00696985    0.00348083    0.00150016   0.000692513   0.000262268   0.000102956   3.65961e-05   1.26594e-05   3.61954e-06   1.00512e-06   2.32732e-07   4.73537e-08   7.67318e-09   8.86546e-10
  18  20 3725.4128    2.2585  4.6169 11.0039 -0.0029  0.0653   0.0282   0.1733    0.0737   0.0000   440.1530       4.31905       10.0203      -5.41921       8.54637      -14.4199      -1.07485       7.89987      -1.10524      -1.18592       3.63328      -6.19956     -0.803651       1.03190      0.763975      0.675869      0.455725      0.181003     -0.106004     0.0206385    -0.0439447     0.0413679    0.00594399   -0.00732701   0.000193058  -0.000170530   0.000103457   0.000228047   4.99194e-05   4.94130e-06   5.32924e-06  -1.80031e-06   1.18520e-07   1.51186e-07  -1.04098e-08  -9.59246e-10       5.71241       7.53670       7.83940       8.02925       7.60175       7.31780       6.63260       5.74794       4.65120       3.76323       2.92200       2.19471       1.64619       1.12770      0.798761      0.506453      0.320137      0.196045      0.114400     0.0637364     0.0348186     0.0183370    0.00878517    0.00429314    0.00189756   0.000858523   0.000335037   0.000131890   4.70437e-05   1.55708e-05   4.56770e-06   1.21949e-06   3.07043e-07   6.09887e-08   1.03701e-08   1.24466e-09
  18  21 3868.4530    1.8645  5.8045 10.7635 -0.0043  0.0763   0.0217   0.2135    0.0562   0.0000   450.2612       3.80037       10.8394       1.72101      -13.4856      -17.6736      -1.69010      -14.3905       7.36935       5.27649     0.0671385      -1.67926       1.30466      0.928430      -1.06091     -0.524838      0.259501     -0.239544     0.0619915     0.0816153     0.0380338    -0.0239978    -0.0188208   0.000973786    0.00203792  -0.000607584   -0.00105868   6.65560e-05  -7.35007e-05  -2.89609e-06   3.22149e-06  -3.15370e-07  -9.81415e-07  -7.48536e-08  -9.72212e-09  -8.75683e-10       6.42170       8.38641       9.17955       9.37728       9.19682       8.51934       7.46255       6.36948       5.46037       4.29962       3.36590       2.49744       1.86831       1.30346      0.874980      0.594265      0.374228      0.233280      0.138090     0.0780317     0.0437549     0.0227689     0.0112227    0.00576291    0.00227260    0.00111663   0.000409603   0.000165463   5.89041e-05   1.90714e-05   5.67635e-06   1.56738e-06   3.65116e-07   7.33770e-08   1.25097e-08   1.39799e-09
  18  22 4011.0912    1.4876  7.8438 10.5123 -0.0008  0.0994   0.0171   0.2786    0.0460   0.0000   434.7031       33.9226       17.2194       2.92210       7.82666      -21.1531      -3.32362      0.462626       6.04312       2.26558      -5.31928     -0.133359      -1.56527     -0.373865       2.18529     0.0739690     0.0872331    -0.0664877     0.0155501     0.0788489    -0.0533002    0.00223996     0.0267107    0.00848284  -0.000253831  -0.000888663  -0.000515600  -8.26692e-05  -0.000162870   1.11293e-05  -5.98920e-06  -2.93967e-06  -1.35621e-07   1.20932e-07   1.51793e-08   5.52204e-10       8.25300       10.9481       11.7799       11.8925       11.8069       10.7099       9.82684       8.34076       7.07506       5.61958       4.48362       3.33029       2.41868       1.72666       1.16954      0.769082      0.497290      0.304788      0.177977      0.104288     0.0550884     0.0294197     0.0148005    0.00684880    0.00327689    0.00133485   0.000570943   0.000214653   7.47805e-05   2.50558e-05   7.46072e-06   2.04137e-06   4.83819e-07   9.93345e-08   1.68959e-08   1.82788e-09
  18  23 4154.1963    1.2092  9.8049 10.4478 -0.0055  0.1273   0.0155   0.3678    0.0404   0.0000   438.5890       8.10320       7.68268      -9.98195       11.7897      -11.4765       1.27177       27.0884       6.55696      -2.51034      -11.2566      -1.87144      -3.51049      0.711539      -2.08467      0.977194      0.633220    -0.0302224     -0.379077      0.218661     0.0839566     0.0422990     0.0274247   -0.00164186   -0.00177782   -0.00244555   0.000492627   0.000724056  -6.01813e-05  -3.21576e-05  -5.27604e-06   4.55361e-06   4.52415e-07  -1.61441e-07  -1.32245e-08  -8.45540e-10       10.8641       14.3810       15.6847       15.5644       15.5678       14.0833       12.6208       11.1573       9.19483       7.32752       5.77276       4.34126       3.14831       2.27998       1.51380       1.00758      0.648534      0.389452      0.235707      0.133051     0.0736943     0.0387896     0.0197438    0.00941991    0.00432632    0.00183382   0.000750687   0.000283569   9.95564e-05   3.18888e-05   9.92188e-06   2.67672e-06   6.28410e-07   1.28987e-07   2.07539e-08   2.29737e-09
  18  24 4297.5208    0.9764 11.6475 10.3135 -0.0092  0.1645   0.0140   0.4703    0.0395   0.0000   434.8474       70.1460       21.6161      -73.2669       2.88999      -6.86030      0.364572      -1.01108     -0.995110      -11.0047       5.60944      -4.57842       3.61861       4.56447      -1.73561     -0.654984      0.589105     -0.820598     -0.250636    -0.0537441    -0.0754217     0.0136081    -0.0325848  -0.000700152   -0.00365840    0.00175886   0.000345626  -5.96895e-06  -0.000111261  -6.95441e-05   9.13101e-06  -5.14751e-06  -1.58177e-07   1.15781e-07   6.38106e-08  -6.17025e-09       13.6216       17.8418       19.5857       20.2873       19.5015       18.4462       16.1238       13.8682       11.5984       9.54360       7.20304       5.55564       4.04744       2.89256       1.98450       1.31709      0.841726      0.523659      0.316479      0.179335      0.101235     0.0530692     0.0265828     0.0129111    0.00571701    0.00254186    0.00100758   0.000386063   0.000137978   4.42251e-05   1.30163e-05   3.42429e-06   8.07996e-07   1.66849e-07   2.66377e-08   3.13936e-09
  19   7 1867.2852    0.4542  0.4251  9.3525  0.0003  0.0206   0.0157   0.0412    0.0501   0.0000   440.0957      -1.03202       14.2606      0.590011      -3.28327     -0.850105      -1.40421     0.0990930      0.302897    -0.0311905      0.740950      0.217265     -0.300070   -0.00685588     -0.280702     -0.199525      0.226874      0.136250     0.0990370     0.0112786    0.00318187   -0.00491382   -0.00344173  -0.000344470  -0.000727869   0.000111005  -5.83622e-05  -2.37853e-05  -2.72881e-05  -1.37043e-05  -8.63647e-06  -1.03534e-06  -7.38276e-08  -1.81685e-08  -7.39934e-09  -1.28371e-09       1.79908       2.26679       2.37723       2.45756       2.30437       2.25124       1.88615       1.75922       1.44767       1.27196      0.986935      0.760329      0.522766      0.367135      0.248621      0.161750      0.113530     0.0656153     0.0429967     0.0244757     0.0137868    0.00720062    0.00371448    0.00183124   0.000898678   0.000399116   0.000174119   6.94456e-05   2.88043e-05   1.04747e-05   3.52347e-06   1.12642e-06   3.66602e-07   8.84816e-08   2.20809e-08   4.40009e-09
  19   8 2021.7617    0.6723  0.4577  9.5843 -0.0103  0.0289   0.0240   0.0470    0.0660   0.0000   438.8603      -2.23058       16.5771      0.112027      -2.47646      -3.76300       1.36091      0.147264      0.475840     -0.876069     -0.492564      0.355978     -0.193271     -0.107273    -0.0772062      0.297755    -0.0834484     0.0555256     0.0205424     0.0321297     0.0101228    0.00398770   -0.00461380    0.00461416   0.000464633  -0.000555584   8.03807e-05   9.10647e-05  -2.21242e-05  -1.30143e-05   3.46346e-07   3.57005e-06   2.63751e-08  -1.74127e-08  -2.83977e-08   1.92764e-09       2.24517       2.64443       3.23445       3.02989       3.61441       2.91474       2.01583       2.56148       1.94365       1.47591       1.22780      0.764283      0.766042      0.512050      0.257964      0.255959      0.129758     0.0945089     0.0638088     0.0232740     0.0183924     0.0108633    0.00480128    0.00356803    0.00144980   0.000516815   0.000309505   0.000102958   2.72900e-05   1.77362e-05   5.34125e-06   1.09231e-06   4.77048e-07   1.66432e-07   3.73859e-08   5.82404e-09
  19   9 2173.7247    0.8958  0.7246  9.8694 -0.0016  0.0295   0.0229   0.0542    0.0729   0.0000   439.1028       6.47230       13.8328       5.25070       3.17677     -0.725954      -2.12253      -1.72547      -1.94683      -1.71087       1.01883      0.419438     0.0314131     0.0143125     0.0853137     0.0630282      0.167804     0.0301819     0.0219484    -0.0354651     0.0200417    0.00694032   -0.00376232    0.00153411  -0.000371518  -2.27142e-05   2.83870e-05  -0.000201093   3.63942e-05  -4.59011e-06  -8.19552e-07  -4.89916e-07   1.92984e-07   6.69657e-08   3.50722e-09  -1.25994e-08       2.36284       2.38108       3.55543       3.48178       2.65523       3.35513       2.87128       1.94699       2.12306       1.75057      0.985856      0.986875      0.790482      0.458857      0.348014      0.268286      0.146781     0.0939045     0.0665891     0.0351715     0.0178211     0.0120262    0.00613888    0.00276471    0.00138820   0.000735901   0.000294247   0.000105635   4.48143e-05   2.16361e-05   7.80462e-06   2.37295e-06   5.66485e-07   1.26497e-07   2.57656e-08   5.59031e-09
  19  10 2322.3751    1.2749  0.7436 10.4805 -0.0061  0.0256   0.0322   0.0527    0.0808   0.0000   437.0660       1.05355       9.48559     -0.380487       1.44577      -2.40614       1.85862      0.368514      0.458159      -1.56639      0.157279       1.86056     -0.264514     -0.263620     0.0678696      0.344015    -0.0342398    -0.0637475    -0.0128077    0.00826627     0.0168458     0.0112139    0.00457551   0.000552051   -0.00134380  -0.000555562   0.000397454   0.000158906  -6.01751e-05   7.23779e-06   2.40102e-06   7.86581e-07   5.70970e-07  -1.22821e-07   2.01115e-08  -5.06383e-09       2.39147       2.60091       2.53435       2.90902       3.28479       2.89767       2.26831       1.94920       1.88053       1.63688       1.16424      0.786225      0.603283      0.506216      0.368270      0.231666      0.137391     0.0810514     0.0520012     0.0350173     0.0215242     0.0117864    0.00597589    0.00275979    0.00121646   0.000503197   0.000210388   8.61465e-05   3.48899e-05   1.23098e-05   4.19237e-06   1.34299e-06   3.92918e-07   1.02966e-07   2.50594e-08   5.00308e-09
  19  12 2613.1200    2.2068  0.8962 11.6820 -0.0088  0.0276   0.0522   0.0566    0.0974   0.0000   437.4241      -1.37490       18.3571      -1.48193      -8.78730      -4.40647      0.148857       2.22149      -2.59685      -1.14474      -1.51210     -0.592199      0.286984      0.767140    0.00321205     -0.333762     0.0179346    -0.0148307    -0.0715650   -0.00664927     0.0265819    -0.0111441   -0.00351681   -0.00213288  -0.000157294  -0.000226749  -0.000535254  -0.000139926   1.74776e-05   6.68195e-06  -4.98884e-06  -2.10716e-06   6.40624e-07  -5.42931e-08  -3.13140e-09   5.79047e-09       2.20622       2.71585       3.08112       3.13548       3.11682       2.95664       2.57469       2.14211       1.93561       1.50516       1.14106      0.915164      0.673878      0.470959      0.355385      0.240929      0.148614     0.0900576     0.0604711     0.0343015     0.0199604     0.0112851    0.00547824    0.00291028    0.00129279   0.000663860   0.000271080   0.000115245   3.94977e-05   1.71065e-05   5.93702e-06   1.87511e-06   5.49707e-07   1.33447e-07   3.13755e-08   6.30369e-09
  19  13 2758.0387    2.8287  0.8643 12.0969 -0.0009  0.0255   0.0676   0.0566    0.0880   0.0000   440.6940       6.96515       9.04312      -3.53577     -0.121750      0.480769       3.13871     -0.696558      -2.56505      -1.95766       1.03972      -1.27916     -0.755386     -0.120235    -0.0828837      0.139199      0.205175      0.150245   -0.00720934    -0.0157271     0.0183270     0.0159637    0.00823501   -0.00226855  -0.000138611  -0.000149169   4.16342e-05   0.000144564   3.23979e-05  -2.79158e-05  -4.27442e-06   6.53245e-07  -1.33135e-07  -7.76314e-08   3.62611e-08  -5.21932e-09       2.28523       2.91572       2.98430       3.06051       3.17443       2.81754       2.66272       2.18367       1.82219       1.43958       1.18373      0.895595      0.629395      0.465996      0.329601      0.223591      0.142010     0.0873269     0.0532509     0.0324118     0.0179069    0.00953545    0.00476074    0.00235252    0.00115668   0.000523855   0.000237489   9.45365e-05   3.70212e-05   1.31321e-05   4.30382e-06   1.43886e-06   4.13818e-07   1.12038e-07   2.63628e-08   5.65487e-09
  19  14 2902.6425    3.4487  0.8221 12.5095 -0.0083  0.0248   0.0843   0.0570    0.0881   0.0000   442.5255       2.01372       11.3202      -4.76116      -3.95114      -3.76910       3.29022      -5.18363      0.165175      -2.79275     -0.267049      -1.12050     -0.477643     -0.644829     -0.472123      0.409751     0.0404250     0.0762581    -0.0801086    -0.0687435   -0.00734008   0.000784418   -0.00437118   -0.00217330  -0.000131443   0.000194635   0.000408233  -4.78097e-05  -1.54493e-05   1.88893e-06   6.11213e-06  -1.11704e-06  -6.00307e-07  -1.23427e-07  -2.61162e-08  -2.12921e-09       1.98664       2.63883       2.60924       2.90491       2.71680       2.51280       2.27870       2.13390       1.70476       1.37441       1.12836      0.848865      0.626811      0.426695      0.322416      0.211391      0.131867     0.0823233     0.0502825     0.0300701     0.0173240    0.00934094    0.00446136    0.00256078    0.00115186   0.000570514   0.000237381   0.000105907   3.47641e-05   1.41414e-05   4.46718e-06   1.51599e-06   4.21640e-07   1.16007e-07   2.84257e-08   5.40590e-09
  19  15 3046.6714    4.1058  0.9118 12.7883 -0.0074  0.0260   0.0927   0.0592    0.0968   0.0000   437.3612       4.39107       12.9963      -1.99480     -0.861055      -6.41716      0.643159      -3.88207    -0.0170967      -1.40988      0.320750     -0.734423      0.330876       1.16975     -0.157932     -0.108330    -0.0637605     0.0296064    -0.0415308     0.0389267   0.000754937   -0.00560785    0.00109119    0.00630865    0.00121542  -0.000166596  -0.000134291  -6.66541e-05   3.44405e-05   5.46573e-06  -1.37215e-06  -1.93836e-06  -1.54274e-07  -1.11271e-07  -5.73259e-08   6.11793e-09       2.11841       2.61378       3.06851       3.08228       3.01168       2.90619       2.43571       2.10896       1.81518       1.42182       1.11075      0.833105      0.610823      0.451236      0.334792      0.201303      0.138104     0.0869832     0.0499904     0.0309464     0.0184260    0.00968378    0.00495951    0.00264067    0.00124056   0.000514197   0.000247988   0.000104920   4.08054e-05   1.43313e-05   5.10003e-06   1.75426e-06   5.08093e-07   1.25398e-07   3.03560e-08   5.50113e-09
  19  16 3190.0002    3.8814  1.1290 13.2188 -0.0094  0.0341   0.0894   0.0770    0.0890   0.0000   436.9891       6.00213       14.9929      -7.92199       2.34732      -6.19218       3.71507      -3.54180       1.21842     -0.853908     -0.322463      0.633089     -0.226130      0.436453     -0.192106     -0.213286      0.161754     0.0201385    -0.0205018    -0.0672289    -0.0132943    0.00894486    -0.0212367    0.00222044  -0.000990472  -0.000740669   0.000461965   1.80313e-05   8.09366e-06   1.63337e-05  -6.64384e-06  -8.52481e-07  -5.53054e-07   3.43046e-08  -1.03772e-08   5.62377e-09       2.65691       3.72320       3.69689       4.08491       4.04201       3.70119       3.23577       2.69193       2.31433       1.83384       1.55460       1.08071      0.850261      0.564583      0.417057      0.286387      0.185326      0.116379     0.0747213     0.0425545     0.0258848     0.0126941    0.00719894    0.00335132    0.00155550   0.000793425   0.000291598   0.000141748   4.84603e-05   1.93755e-05   6.87301e-06   2.10691e-06   6.27391e-07   1.72910e-07   4.17988e-08   7.82614e-09
  19  17 3333.0418    3.5898  1.5854 12.6985 -0.0004  0.0357   0.0672   0.0860    0.0807   0.0000   435.2411       9.11917       10.9233       1.13535      -2.42160      -8.29918      -3.16145      -1.63567       1.16552      -4.08052      0.822498       1.11017      0.152145      -1.02965      0.613037      0.210249     -0.184534    -0.0960373     0.0188776     0.0269670    -0.0228389    -0.0202726    0.00140320    0.00438272    0.00139529   7.05336e-05  -0.000390190  -0.000320615   1.37532e-05   1.67380e-06   3.88866e-06   2.32112e-06   1.30106e-06   8.36242e-08   1.95267e-08   1.54018e-08       3.02916       3.82920       4.06574       4.11156       4.07411       3.94627       3.53325       2.95803       2.47372       2.08013       1.59311       1.26316      0.921489      0.669144      0.453258      0.311215      0.209995      0.130349     0.0809815     0.0455086     0.0266229     0.0136491    0.00736566    0.00359974    0.00176220   0.000771782   0.000343653   0.000142418   5.83966e-05   2.06565e-05   7.72327e-06   2.27850e-06   7.03125e-07   1.74749e-07   4.06184e-08   8.59899e-09
  19  18 3476.2908    2.9318  2.5514 11.8477 -0.0047  0.0443   0.0455   0.1152    0.0920   0.0000   444.1754       6.52929       11.1754      -2.64726      -7.41345      -8.79385       7.38246      -2.88226      -4.75699     -0.865315       2.43847      0.526716      -1.28053      -1.37446      0.734924     -0.250081     -0.194029      0.300065     0.0611137     0.0296827    0.00500260     0.0184749    -0.0105915   -0.00534991    0.00122246  -0.000482921  -0.000853938   0.000153099   6.55865e-05  -1.10535e-05  -2.63038e-05   1.03171e-06   9.18125e-07  -1.05613e-07  -6.78463e-09   1.52468e-08       3.56832       4.66272       4.93795       5.20536       5.01170       4.67727       4.30998       3.65138       3.23548       2.51956       1.96738       1.54119       1.14272      0.835147      0.588906      0.390371      0.257256      0.156828     0.0960522     0.0580613     0.0330008     0.0179790    0.00964952    0.00482551    0.00232635    0.00110417   0.000455626   0.000195570   7.67849e-05   2.83047e-05   9.74239e-06   3.12114e-06   9.06922e-07   2.27571e-07   5.23997e-08   1.09118e-08
  19  19 3619.4916    2.5052  3.6866 11.4495 -0.0029  0.0585   0.0349   0.1507    0.0770   0.0000   436.8353       5.10855       8.96512       3.32503       5.74515     0.0386096      -7.17094      -2.25314      -3.01173       1.19970     -0.615310     -0.326302    -0.0624392      0.328680     -0.339478      0.249313      0.158755     -0.123995     -0.243581    -0.0109060    -0.0151003    -0.0112830    0.00305765    0.00387778   -0.00273307   0.000769093   0.000991259  -0.000461474  -9.38317e-05  -1.38316e-05   1.13980e-05  -6.82734e-07   2.43699e-07   1.79967e-07   1.97613e-07  -1.30655e-09       4.58586       6.02879       6.58130       6.61321       6.60817       6.17417       5.71486       4.70765       4.12735       3.33389       2.70581       2.02224       1.54477       1.06014      0.751548      0.503140      0.333387      0.216496      0.129230     0.0757086     0.0431947     0.0231309     0.0118207    0.00624398    0.00286246    0.00135032   0.000570969   0.000256120   9.64671e-05   3.70844e-05   1.29557e-05   4.12542e-06   1.18752e-06   3.09219e-07   7.49689e-08   1.44472e-08
  19  20 3762.8142    2.1130  5.1144 10.9315 -0.0030  0.0682   0.0251   0.1873    0.0643   0.0000   440.3451       10.4746       6.22500      -8.05542      -6.81896      -15.1952       8.80434     0.0559098      -8.50618       3.22318       4.92662      -2.95472      0.796076       1.90607     0.0567131     -0.228379      0.203989      0.382341    -0.0907176     0.0122948     0.0340171     0.0100439   -0.00144351    0.00609835    0.00803112  -0.000762291  -0.000451240   2.46000e-05   0.000293349  -9.75958e-05  -1.40043e-05   1.87249e-06   6.81947e-07  -2.64922e-07   2.11724e-08  -1.89980e-08       5.91445       7.36082       7.90967       8.16101       8.04313       7.60117       7.03911       6.00014       4.95654       3.89971       3.05476       2.32401       1.83801       1.32681      0.956315      0.630441      0.409839      0.257496      0.152446     0.0896660     0.0509960     0.0276676     0.0145479    0.00733875    0.00356241    0.00156499   0.000714873   0.000290254   0.000116856   4.23359e-05   1.47322e-05   4.66307e-06   1.31198e-06   3.43025e-07   8.12364e-08   1.57933e-08
  19  21 3906.0450    1.7339  6.9308 10.5023 -0.0028  0.0840   0.0179   0.2280    0.0517   0.0000   434.9391       15.4031       21.2694      -6.12125      -1.18218      -5.90904       8.50826      -3.19208       4.21518       1.91387      -2.78532      -4.83963      -2.22836       1.45267      0.640835      0.117101      0.210926     -0.158540    0.00172508      0.110621     0.0916861    -0.0739564    -0.0189855    0.00346575   -0.00607108  -0.000227115   0.000630945  -1.52209e-05  -0.000373990  -2.84047e-05  -6.21932e-06   2.49457e-06   8.78050e-07   1.72611e-07  -5.96786e-08  -4.04691e-08       6.40768       8.61071       9.47335       9.54499       9.40710       8.87530       8.11450       6.85561       6.08287       4.66416       3.84563       2.90757       2.18532       1.59344       1.11673      0.745137      0.499059      0.310098      0.191282      0.112675     0.0637925     0.0350613     0.0188032    0.00936499    0.00445334    0.00216736   0.000890666   0.000389312   0.000151755   5.61719e-05   1.93656e-05   6.25333e-06   1.86230e-06   4.74896e-07   1.07696e-07   2.15259e-08
  19  22 4049.3806    1.3982  8.6195 10.4070 -0.0006  0.1037   0.0156   0.2959    0.0439   0.0000   442.7824       2.01937       8.20037       24.5138       2.04931      -8.93807      -6.20080       17.1237       12.7137      -7.01658       1.40255      0.256918      -1.49813      -2.25737      0.340079     -0.191312     -0.949003     -0.106153     0.0247630      0.204115     0.0379799    -0.0869062   0.000125049   -0.00637614   0.000384546    0.00392238   -0.00250115   5.40728e-05  -3.02308e-05   4.83716e-05  -4.70606e-05   7.94763e-06  -1.12006e-06   5.54681e-07   2.60399e-07  -1.18195e-08       8.32095       10.7033       11.8398       11.9663       11.8195       10.8317       10.0586       8.82355       7.46782       6.02327       4.88303       3.64426       2.77886       2.01565       1.36619      0.948559      0.615149      0.389778      0.238663      0.141258     0.0791837     0.0445875     0.0234638     0.0117894    0.00588952    0.00259225    0.00120829   0.000472182   0.000194139   7.08708e-05   2.38696e-05   7.57650e-06   2.19209e-06   5.91095e-07   1.32714e-07   2.62695e-08
  19  23 4192.3404    1.1920  9.9554 10.3562 -0.0056  0.1258   0.0145   0.3503    0.0397   0.0000   444.8724      -13.5425      0.786342      -8.12372       10.7966       4.84854       8.11288      -4.11689       2.30338       11.0366      -7.04073      -11.9367       5.44932       5.16262      -1.83948     -0.815312     -0.427310      0.389502    -0.0180763     -0.492800    -0.0190338     0.0861135   -0.00662305    0.00482390   -0.00974570   -0.00264604  -0.000305944   0.000274372   0.000310860  -8.20475e-05  -5.46795e-05   1.88773e-06   3.42702e-06   9.43107e-07   9.10036e-08  -6.43486e-08       9.96202       13.2669       14.7849       14.8101       14.7746       13.5727       12.3395       10.5549       9.03219       7.20107       5.84704       4.42716       3.29946       2.38046       1.63443       1.13959      0.737431      0.478410      0.292990      0.173726     0.0986078     0.0547605     0.0290346     0.0144989    0.00726411    0.00320414    0.00149462   0.000587833   0.000239846   8.70353e-05   3.01133e-05   9.46004e-06   2.72863e-06   7.29696e-07   1.62079e-07   3.24080e-08
  19  24 4336.1418    0.9357 12.0409 10.2838 -0.0128  0.1756   0.0130   0.4755    0.0371   0.0000   416.3780       5.35720      -21.5859       3.88162       18.4011      -13.7304      -4.33997      -25.7429       9.27312    -0.0722478       1.86160      -4.56231       13.2732      0.876894      -2.93863      -1.18527      -1.09311      0.423713      0.280801      0.361645     0.0289945     -0.132396   -0.00220468    0.00526487   -0.00434680    0.00634545    0.00130444   0.000277637  -0.000148948  -6.86047e-05  -0.000119934  -1.05414e-05  -5.21386e-06  -1.62092e-06   1.58698e-07  -2.38248e-08       13.4021       18.0556       19.5109       20.3734       19.5675       18.9602       16.4820       14.6094       12.4867       10.2321       8.18294       6.12229       4.75131       3.31825       2.37476       1.62704       1.05678      0.685097      0.422456      0.254991      0.145877     0.0814154     0.0434354     0.0221949     0.0104563    0.00517358    0.00209973   0.000925390   0.000348143   0.000130070   4.42616e-05   1.39389e-05   3.89076e-06   1.03917e-06   2.33027e-07   4.47132e-08
  19  25 4479.4474    0.7817 14.1500 10.1790 -0.0055  0.2209   0.0109   0.5978    0.0316   0.0000   464.3885       16.6152       10.9145       1.97653      -9.33753      -8.89629       26.5395      -7.19316      -17.8581       2.25925       12.5227      0.741299      -3.01381     0.0721169       6.59126     -0.497877      -1.07923     -0.440459     -0.953381      0.346466      0.147404    -0.0180193    -0.0475240     0.0560542     0.0340772    -0.0117028   -0.00386395   -0.00142018  -0.000194378  -8.94603e-05   3.72965e-06   1.33471e-05  -3.13493e-06  -4.75853e-07  -1.63491e-07   1.88080e-08       16.9279       22.2225       24.5348       25.4868       24.8372       23.3516       20.9406       18.3641       15.6531       12.6330       10.2562       7.88698       5.77029       4.26948       3.01131       2.05466       1.33176      0.882675      0.533163      0.323133      0.188102      0.104879     0.0550744     0.0290936     0.0139193    0.00651546    0.00287134    0.00121223   0.000457263   0.000167676   5.65731e-05   1.79364e-05   5.04146e-06   1.32098e-06   2.89834e-07   5.83910e-08
  20   7 1893.9071    0.5015  0.3666  9.3411 -0.0123  0.0190   0.0199   0.0370    0.0495   0.0000   437.2247     0.0840959       17.2734      0.335659      -4.29911       3.00867     -0.259640     -0.632908      0.402497      -1.15157    0.00657615     -0.402659      0.384537      0.520974      0.214940      0.149184    -0.0416822     0.0779606    -0.0339729     0.0124732    0.00146305    0.00158274    0.00241946    0.00406363   -0.00159091  -0.000296026  -0.000806640  -6.36782e-05   1.93553e-05   2.41954e-05   4.06631e-06   8.25187e-08   2.32339e-07   7.63646e-07   8.73249e-08   1.09807e-08       1.33242       1.76396       1.89557       2.02809       1.86243       1.81203       1.54805       1.45659       1.23249       1.07672      0.825116      0.620877      0.508633      0.319880      0.259743      0.150353      0.102536     0.0722639     0.0462424     0.0245021     0.0152299    0.00851616    0.00495532    0.00258876    0.00138797   0.000662878   0.000277697   0.000145916   5.56572e-05   2.23258e-05   8.03009e-06   3.09877e-06   1.09968e-06   3.32234e-07   8.70142e-08   2.23107e-08
  20   8 2050.0470    0.7220  0.5428  9.5616 -0.0068  0.0240   0.0213   0.0454    0.0654   0.0000   439.1779     -0.830928       13.6277     -0.943322      -2.44915      -3.30657       1.60233      0.245782     -0.314906      0.525172      -1.08714     -0.205668     -0.419532     -0.170468     -0.486536     0.0313666     -0.130046    -0.0889478    -0.0169379     0.0801148    -0.0280977     0.0109029   -0.00798446    0.00222393   0.000658146   -0.00149220  -0.000337616   8.89757e-05  -4.16342e-05   4.44356e-05  -5.90383e-06  -7.26449e-06  -2.27652e-07  -6.84027e-08  -2.65639e-08  -8.16149e-09       2.21851       2.46970       2.70363       2.73666       2.29422       2.38670       2.53119       2.17985       1.74496       1.53986       1.22751      0.846350      0.727561      0.572520      0.384499      0.250124      0.177776      0.111965     0.0582927     0.0359183     0.0237582     0.0121157    0.00553936    0.00318107    0.00184279   0.000883584   0.000322310   0.000150515   7.29022e-05   3.44317e-05   1.25143e-05   4.11001e-06   1.19999e-06   3.34077e-07   9.39680e-08   2.47219e-08
  20   9 2203.1273    0.9630  0.7531 10.0808 -0.0040  0.0254   0.0238   0.0571    0.0786   0.0000   438.4200     -0.484499       15.1680      -2.10888     -0.380656      0.420240      -2.66941      -2.05883       1.02074      0.628743     -0.391847     -0.210574      0.581085      0.410301      0.157503    -0.0638156     -0.210660     0.0498267  -8.90761e-05    -0.0229873     0.0191626   -0.00701184     0.0209528    0.00124161    0.00177220  -0.000213382  -0.000120336  -0.000100027   1.85921e-05   2.38236e-05  -1.95288e-05  -2.19217e-06  -9.89957e-08  -6.66685e-08   1.06408e-07   2.41478e-08       1.70361       2.59043       2.50098       2.71370       2.74009       2.35451       2.45227       1.78918       1.77735       1.28427       1.16295      0.824550      0.654037      0.479156      0.326502      0.240606      0.143703      0.110270     0.0584705     0.0418950     0.0201146     0.0128738    0.00701519    0.00347223    0.00187006   0.000763183   0.000430754   0.000160862   7.90890e-05   3.01245e-05   1.14431e-05   4.57943e-06   1.25801e-06   5.15561e-07   1.12593e-07   3.36827e-08
  20  10 2352.4775    1.3061  0.7590 10.6896 -0.0156  0.0283   0.0357   0.0544    0.0765   0.0000   439.7925       3.71051       12.7635       2.27225       3.97043      -1.97233      -1.20314      -3.05656      -4.87901      -1.73955      -1.71442      -1.29662     -0.546211    -0.0820614    -0.0590826     -0.185931    -0.0526996      0.146094     0.0573841     0.0351090    -0.0233066    0.00398010    0.00532319  -0.000434047  -0.000295093   -0.00113154  -3.38621e-05  -0.000133500  -6.64134e-05   2.89360e-05   1.64766e-05  -3.05954e-06  -8.59224e-07   3.96006e-07   1.19163e-07  -3.21983e-08       2.75777       3.57005       3.71173       3.27617       2.84351       2.58865       2.64257       2.61419       2.57009       2.14991       1.75074       1.39018      0.951487      0.643450      0.422885      0.277115      0.170002      0.111057     0.0642042     0.0378415     0.0225742     0.0111947    0.00660880    0.00304022    0.00172335   0.000778222   0.000405370   0.000164476   8.14631e-05   2.67587e-05   1.20735e-05   3.47067e-06   1.47347e-06   4.24773e-07   1.20095e-07   3.16681e-08
  20  11 2498.9703    1.7502  0.9886 11.1135  0.0010  0.0270   0.0393   0.0636    0.1021   0.0000   441.0725       2.37155       11.9084       1.59242       1.62665      -5.65177      -1.93508     -0.656243     -0.322980     -0.818047       1.28902      0.447951      -1.56022      0.799285     0.0585169      0.247648     -0.176052      0.116177    -0.0913127    -0.0537591  -0.000871159    -0.0211054    0.00168909   -0.00600999   -0.00158281    0.00111287   0.000425052  -0.000155087  -4.80151e-05  -8.55910e-05   1.06002e-05   7.83265e-06   1.52163e-06  -5.14639e-07   1.79904e-07   1.90306e-08       2.19045       2.78896       3.04415       3.07916       3.06051       2.80599       2.68090       2.27959       1.92627       1.62578       1.23853      0.956921      0.722759      0.556180      0.407830      0.271940      0.181389      0.109786     0.0741989     0.0417378     0.0247134     0.0148084    0.00793372    0.00438351    0.00207331    0.00104729   0.000457221   0.000231290   8.95205e-05   3.90101e-05   1.36782e-05   5.34260e-06   1.61377e-06   5.08155e-07   1.44573e-07   3.42866e-08
  20  12 2644.9703    2.3890  0.9356 11.5805 -0.0018  0.0275   0.0548   0.0593    0.1166   0.0000   438.5478      0.352345       13.3072      -1.60576       5.40392       3.44812      0.573155      -4.03763       2.63394       1.63963       3.47640     -0.716557     -0.661750     -0.835905     -0.617283     -0.189609     -0.214353     -0.108887    -0.0492252    -0.0346626    -0.0313279   -0.00601180   -0.00474697   -0.00501816   -0.00167358   5.53974e-05  -0.000100276  -0.000248351   4.10623e-05   5.43320e-06  -6.86171e-06   6.98376e-06  -1.45495e-06  -4.29192e-08  -1.62007e-08  -2.64792e-08       2.00219       2.75529       3.01800       2.95503       3.17670       2.77311       2.69208       2.28387       1.82805       1.66308       1.18146      0.978112      0.739744      0.532768      0.388729      0.253943      0.187106      0.106424     0.0792320     0.0392109     0.0282789     0.0138947    0.00820481    0.00449876    0.00211771    0.00120069   0.000467218   0.000257794   8.42899e-05   4.61896e-05   1.41224e-05   5.75536e-06   2.08407e-06   4.38933e-07   1.72924e-07   3.58140e-08
  20  13 2790.7664    3.0044  0.8307 12.2627 -0.0044  0.0264   0.0690   0.0538    0.0814   0.0000   438.7832       2.81364       16.2138      -2.45043      -2.94837     -0.509571      0.263720      -1.16098     -0.670368       1.68596      -1.36547      0.298308      0.631580     -0.485593     -0.385360      0.313398     0.0344090    -0.0334169    -0.0600352     0.0573498   -0.00859905    -0.0145324   -0.00359361    0.00127585   2.76492e-05  -0.000124201   0.000633245   4.93960e-05   1.87610e-05  -2.08331e-05  -2.29939e-05   3.91385e-06  -1.76039e-07  -3.44712e-07  -1.13359e-08  -7.52780e-09       1.89095       2.67843       2.76780       3.05551       2.74949       2.57479       2.50254       1.99363       1.77534       1.47386       1.21465      0.843601      0.695973      0.476014      0.342710      0.219362      0.154748      0.100981     0.0579983     0.0383643     0.0219968     0.0128297    0.00656108    0.00362104    0.00188065   0.000900241   0.000423505   0.000173680   8.56476e-05   3.13804e-05   1.41535e-05   4.33276e-06   1.51762e-06   4.70053e-07   1.10615e-07   3.18404e-08
  20  14 2936.0124    3.5878  0.9000 12.5227 -0.0093  0.0254   0.0848   0.0601    0.0899   0.0000   436.3589       4.92817       15.6902      -2.68339      -4.34898     -0.281466       2.17019      -3.85731      -2.89977      -4.09933       2.37734    -0.0760382     -0.774462     0.0118223      0.403187      0.155923    -0.0614349     0.0407990    -0.0436588    -0.0128061     0.0120225     0.0152364   -0.00465184   -0.00331369   -0.00161806  -0.000763814   0.000487060   0.000205780   9.93914e-05  -1.28502e-05  -1.31990e-05   4.07152e-06  -1.91680e-06  -6.52242e-07  -9.72887e-08   3.21182e-08       1.88381       2.60131       2.60301       2.80678       2.69461       2.58655       2.43773       2.02958       1.82180       1.40184       1.17407      0.817870      0.696993      0.499084      0.367287      0.252440      0.157332      0.114311     0.0627568     0.0409878     0.0219264     0.0137325    0.00678036    0.00390945    0.00196609   0.000947624   0.000424445   0.000190456   8.67829e-05   3.21519e-05   1.29193e-05   4.38890e-06   1.54342e-06   4.74285e-07   1.21544e-07   3.63837e-08
  20  15 3080.5624    4.0910  0.9694 12.7561 -0.0050  0.0297   0.0888   0.0596    0.1000   0.0000   441.3148       2.08168       8.91834      -3.50874      0.353422      -8.02502       2.89924      -1.96710       1.29464      -2.46693     -0.239819      0.634681     -0.608541     -0.377175     -0.121191     -0.286217     0.0172047     0.0713751    -0.0526642     0.0230777     0.0204891   -0.00119817    0.00868655   -0.00486126  -0.000371883   0.000604813  -7.61364e-05  -0.000416478   0.000113768  -3.95568e-05   2.11002e-05   1.03614e-05  -5.69030e-07  -3.64831e-07   1.88026e-07  -1.36440e-08       2.10124       3.09774       2.97067       3.33959       3.23397       2.92851       2.87336       2.18865       2.10824       1.54471       1.43412      0.949879      0.792064      0.541566      0.408833      0.285262      0.176543      0.119660     0.0736934     0.0461091     0.0252943     0.0148383    0.00833300    0.00412277    0.00204401   0.000952085   0.000461491   0.000217493   8.79239e-05   3.64052e-05   1.40999e-05   5.04975e-06   1.74535e-06   4.99467e-07   1.45208e-07   3.85752e-08
  20  16 3224.5018    3.9407  1.1633 12.9713 -0.0062  0.0329   0.0825   0.0726    0.0869   0.0000   438.6070       5.59038       10.8228      -4.44538      -2.07203      -4.50019       1.62335     -0.912206       2.84152      -3.77067      -1.24567      -1.11792      0.312602      0.481297     -0.517503      0.441637     0.0835681      0.220749    -0.0677720     0.0177617     0.0190392    0.00627497   -0.00297320  -0.000906314    0.00139564   -0.00123504  -0.000577979   0.000111044   2.10940e-05  -4.45911e-05   1.13996e-05   1.57792e-06  -1.39657e-07  -7.39142e-07  -6.93027e-08   5.89105e-08       2.38276       3.42976       3.44842       3.86755       3.48797       3.34891       3.23313       2.50470       2.26582       1.88855       1.53916       1.08420      0.879054      0.612805      0.458055      0.284814      0.212466      0.124155     0.0839432     0.0468442     0.0303631     0.0156655    0.00917842    0.00439776    0.00242839    0.00108647   0.000516554   0.000225429   9.94079e-05   4.22937e-05   1.61474e-05   5.85468e-06   1.85013e-06   5.88908e-07   1.50105e-07   3.85908e-08
  20  17 3368.2060    3.5193  1.7965 12.4442 -0.0058  0.0374   0.0583   0.0889    0.0703   0.0000   433.9108       6.89172      -4.42900      -6.74371       2.17275      -7.07705       2.43346      -2.83027       2.05511      -3.07188       1.69948     -0.628203     0.0234917       2.01657     -0.356050     -0.143031     0.0196286      0.352833     0.0121829     0.0288466    -0.0135914     0.0184547     0.0249593    0.00977801   -0.00229377    0.00180214  -7.49621e-05  -0.000154135   2.06336e-05   6.71704e-05  -8.89393e-06  -1.26907e-05  -2.09939e-06   3.81250e-07   2.68929e-07  -5.03339e-08       2.90384       3.64464       4.06990       4.26343       4.06830       3.89201       3.54487       3.04549       2.62320       2.09997       1.76204       1.30453       1.02904      0.737459      0.506356      0.352619      0.244056      0.160722     0.0986794     0.0602284     0.0366464     0.0197330     0.0112975    0.00562701    0.00320070    0.00148884   0.000699754   0.000312977   0.000133141   5.31882e-05   2.12191e-05   6.94231e-06   2.45336e-06   6.90375e-07   2.03747e-07   5.24529e-08
  20  18 3512.0401    2.8088  2.8187 11.9397 -0.0051  0.0470   0.0397   0.1216    0.0632   0.0000   431.4805       9.06663       17.3615      -9.75879      -7.08333      -7.97303       3.25401      -3.53900      -3.54006      -4.87554      -3.54948      -1.42335       1.78316       1.47790      0.450693     -0.232427     -0.411815      0.436931      0.155339    -0.0846601  -0.000764148     0.0400244    -0.0162022   -0.00158946    0.00927240    0.00369930   -0.00263123  -0.000621216   0.000308777   0.000163453  -2.41505e-05  -4.10800e-06   6.67075e-07   7.58415e-07  -3.66616e-07  -1.40066e-07       3.58722       4.64526       5.11477       5.13478       5.12198       4.98246       4.45883       3.90681       3.20344       2.72082       2.23029       1.67162       1.31474      0.940278      0.668400      0.468929      0.316452      0.203652      0.131304     0.0784886     0.0472070     0.0262523     0.0144628    0.00749988    0.00381225    0.00186398   0.000861162   0.000391844   0.000163879   6.80875e-05   2.58911e-05   9.37366e-06   3.10336e-06   9.28850e-07   2.68425e-07   6.92907e-08
  20  19 3655.8286    2.3427  3.6776 11.4807 -0.0076  0.0556   0.0321   0.1475    0.0675   0.0000   438.0868       3.93167       23.8142      0.328869      -13.9520      -17.5970     -0.495196      -13.0005      -6.21571      -7.03748      -2.23926       2.26405       2.42242    -0.0500160     -0.131051     -0.193444      0.221944    -0.0748264   -0.00505810     0.0596862     0.0246886   -0.00561194    0.00297866    -0.0113244   -0.00596305    0.00328196   0.000405376  -0.000618112   8.24185e-05  -4.40348e-05   4.77800e-05   2.28535e-05   3.27855e-06  -1.11592e-06  -4.93573e-07  -1.91463e-07       4.34931       5.58385       5.97667       6.27601       6.20224       5.91475       5.22980       4.60866       4.01268       3.33858       2.61334       2.07413       1.54439       1.14110      0.803975      0.559422      0.378712      0.242436      0.152746     0.0950265     0.0559072     0.0320752     0.0176496    0.00911525    0.00487606    0.00222616    0.00111002   0.000450998   0.000207353   7.63979e-05   3.18109e-05   1.07192e-05   3.68600e-06   1.14112e-06   3.13363e-07   7.92631e-08
  20  20 3799.6090    2.0005  5.7499 10.7807 -0.0020  0.0702   0.0216   0.1972    0.0572   0.0000   440.8957       7.07845       6.00133      -3.90654      -12.6617      -4.56592      -2.50043      -8.15783       6.08799      -5.95365      -5.63304       5.02793      -2.52240     -0.432563      0.993820     -0.213434     -0.773320      0.539713     -0.131563     -0.291084      0.108443     0.0586141    -0.0477786   -0.00458425    0.00651737  -0.000449042    0.00112884  -0.000567536  -0.000252307  -0.000182643  -1.31972e-05  -1.05534e-05  -1.41968e-06   1.12359e-08  -6.67750e-09  -3.73113e-08       5.30842       7.07845       7.61258       7.85713       7.74068       7.14913       6.77804       5.76958       5.14309       4.14952       3.36018       2.65018       1.94458       1.46949       1.01281      0.720061      0.473605      0.305752      0.193090      0.117970     0.0690465     0.0390038     0.0216622     0.0112581    0.00571419    0.00278522    0.00131166   0.000586843   0.000246704   9.97880e-05   3.86714e-05   1.37979e-05   4.61869e-06   1.43870e-06   4.01345e-07   1.01488e-07
  20  21 3943.1170    1.6203  7.7049 10.5937 -0.0015  0.0907   0.0170   0.2520    0.0439   0.0000   426.0923       33.3524       8.26673      -24.0101      -20.7221       12.6060       4.10317      -12.3443       6.10869      -2.23312       6.39052      0.675546       2.76791      -1.04963       1.88554      0.967113      -1.02392     -0.305314      0.292285     0.0247853   -0.00168326     0.0620002    -0.0308565     0.0276135    0.00865136   -0.00303291  -0.000138814    0.00131726  -0.000175530   1.95179e-05   3.92020e-05   1.99714e-06   2.38996e-06   3.76650e-06   9.71497e-08  -8.19455e-08       6.89976       8.90638       9.85950       10.1020       9.75246       9.42016       8.57015       7.63178       6.42197       5.36744       4.34508       3.36867       2.54530       1.86636       1.33155      0.927636      0.614184      0.405312      0.251371      0.156287     0.0904417     0.0513589     0.0284440     0.0149759    0.00750942    0.00367974    0.00177277   0.000770508   0.000335520   0.000134310   5.15329e-05   1.82518e-05   6.14897e-06   1.90642e-06   5.24187e-07   1.35674e-07
  20  22 4086.9758    1.3819  8.8783 10.4140 -0.0054  0.1052   0.0146   0.2920    0.0404   0.0000   447.8283       7.73133       9.21364      -8.21684       8.77150      -11.0201       8.16358       2.56054     0.0949297      -15.2837       8.95562       5.03809      -2.63967       1.65085       1.82367     -0.471991     -0.599289     0.0353835     0.0568262     -0.141721      0.299529   -0.00350791    -0.0617728   7.31882e-05   -0.00164536   -0.00181748   -0.00131600    0.00143986  -0.000669076   4.39780e-06   0.000126843   2.25563e-05   5.80731e-06  -2.05813e-06   2.32697e-07   2.20388e-07       7.76795       10.5131       11.6799       11.6300       11.5579       10.8860       9.92644       8.91316       7.50238       6.18902       5.00311       3.87963       2.97294       2.14706       1.56616       1.07252      0.720497      0.474916      0.291112      0.183054      0.105661     0.0605793     0.0334893     0.0176797    0.00905889    0.00450059    0.00208051   0.000955147   0.000395103   0.000161729   6.14750e-05   2.17207e-05   7.35244e-06   2.31991e-06   6.28714e-07   1.66068e-07
  20  23 4230.8045    1.0916 10.2550 10.3836 -0.0073  0.1326   0.0136   0.3707    0.0368   0.0000   417.9193       10.7297       20.6510       14.1071      -30.9096      -24.8502       23.5651      0.746091       1.74455       6.03224       3.29031       4.66536      0.815436      -1.02758      -3.85492       1.05502       1.08754     -0.168827     -0.444341     0.0734915     -0.116970    -0.0908035    -0.0117402    -0.0156204   -0.00865039    0.00592919  -0.000596179   -0.00261535   0.000887028   0.000137522  -0.000197375  -2.73639e-05   1.16655e-05   6.17707e-06   2.19201e-07   7.08730e-08       10.1055       12.9204       14.7439       14.7417       14.4234       13.9645       12.5939       11.1032       9.61786       7.75223       6.28212       4.86329       3.71138       2.78072       1.99291       1.35557      0.925816      0.608649      0.373816      0.233456      0.138810     0.0768838     0.0446746     0.0233036     0.0119206    0.00588367    0.00277138    0.00122405   0.000519578   0.000214854   8.14349e-05   2.78711e-05   9.59148e-06   2.94354e-06   8.12447e-07   2.02696e-07
  20  24 4374.4246    0.9009 13.0911 10.2809 -0.0050  0.1836   0.0118   0.4983    0.0328   0.0000   434.3911       34.6549       43.4291      -4.87032       1.93734      -28.5701     -0.698966       22.0968       12.3370      -11.3797     -0.557072       2.11968       3.75169       9.09348      -1.56091      -1.83437      0.299309       1.52654     -0.250240     0.0655536      0.307363    -0.0993572   -0.00394615     0.0113250    -0.0179982    0.00396015    0.00539975   -0.00163063  -0.000689612   0.000359682   8.68717e-05  -2.62982e-05  -2.37586e-05   9.07465e-07   2.13173e-06   1.19214e-07       13.4493       18.1271       19.6410       20.6549       19.8235       19.3521       16.9241       15.4395       13.0444       10.7325       8.72599       6.76975       5.15705       3.83446       2.69393       1.90196       1.27397      0.844666      0.536776      0.328435      0.195283      0.113465     0.0626139     0.0332123     0.0175694    0.00845507    0.00395774    0.00179514   0.000764238   0.000302388   0.000115872   4.09368e-05   1.34118e-05   4.09562e-06   1.13495e-06   2.88184e-07
  20  25 4518.1939    0.7248 14.6533 10.1501 -0.0030  0.2382   0.0099   0.6055    0.0291   0.0000   439.1279       39.8633      0.383533      -49.7647      -1.35985       9.92924       37.9324      -21.0235      -30.1888       9.17336     -0.905621       4.72376       2.18473      -6.22872       1.84267       6.35478       3.85923      -3.67329      0.367340      0.366362     0.0347934     -0.148113      0.103716    0.00750164    0.00818113     0.0227319   0.000524690  -0.000810098  -0.000317823  -7.30472e-05  -0.000116471   4.83987e-05   7.45820e-06  -6.18359e-06  -2.35976e-06  -2.49998e-07       17.3788       23.1146       25.4479       26.3487       25.6485       24.4962       22.0987       19.6898       16.9264       14.0453       11.1392       8.86017       6.71830       4.95213       3.54171       2.47676       1.67107       1.10377      0.701291      0.434767      0.256262      0.149822     0.0837851     0.0449721     0.0233516     0.0116160    0.00535766    0.00248171    0.00101878   0.000414869   0.000155759   5.53744e-05   1.79727e-05   5.50401e-06   1.47232e-06   3.73174e-07
  20  26 4661.9417    0.5956 15.5190 10.0203 -0.0053  0.2899   0.0086   0.6881    0.0259   0.0000   409.4775       6.33667       12.1045      -23.0407      -38.9627       2.99654      -1.00722      -7.96181      -3.19628      -20.4564      -21.2860      -18.0070       24.6960       5.38036      -3.95459      -1.82623       1.27670       1.09796     0.0912837     -0.334717      0.264967      0.448908      0.105391     -0.173178     0.0199592     0.0112516    -0.0125869   -0.00511174    0.00152398  -0.000230692   1.18875e-05   3.26926e-06   3.41722e-05  -7.13475e-06  -2.60397e-06   1.35385e-06       21.5264       27.5103       31.3656       32.1723       31.5511       29.6238       27.1402       24.3009       20.3933       16.8819       13.8774       10.6537       8.18989       6.13205       4.29288       3.08350       2.07322       1.37456      0.881267      0.550646      0.327525      0.191057      0.108437     0.0579854     0.0306286     0.0149202    0.00729414    0.00317258    0.00138563   0.000536113   0.000206230   7.06087e-05   2.28089e-05   6.72140e-06   1.85870e-06   4.66728e-07
  21   7 1919.8089    0.5196  0.4711  9.3861 -0.0046  0.0264   0.0164   0.0445    0.0534   0.0000   437.8764       3.23195       16.2608     -0.854190      -3.30019      0.198284       3.61441     -0.569531      -2.08801     -0.341248    -0.0873632      0.756292      0.401170    -0.0126393     -0.115919      0.195294    -0.0385070     -0.109923      0.151686     0.0935029    -0.0174371   -0.00724429   -0.00355271    0.00611562    0.00272037   -0.00201608   0.000236054  -0.000399586   5.72439e-05   3.27803e-05  -1.31288e-05  -7.50760e-06   2.31495e-06  -3.42548e-07   1.02261e-07  -4.92957e-08       1.65247       2.27750       2.38814       2.21618       2.30578       2.40368       2.02138       1.95979       1.79146       1.07204       1.38579      0.791054      0.694998      0.491232      0.283974      0.221775      0.163604      0.123757     0.0726302     0.0682895     0.0228682     0.0201527    0.00899395    0.00385021    0.00238492    0.00131337   0.000629069   0.000257562   0.000184620   5.34717e-05   2.49344e-05   9.55206e-06   3.58742e-06   1.28040e-06   3.05318e-07   1.87619e-07
  21   8 2077.7271    0.7377  0.6228  9.6999 -0.0022  0.0228   0.0197   0.0470    0.0640   0.0000   435.8964       2.03301       17.7259     -0.964677      -1.89262      -3.62035     -0.890301      -1.15760       2.33984      -1.83302     -0.941741      0.622016      0.539414      0.426187      0.462782      0.171845    0.00424434     0.0212530    -0.0387337    -0.0380412    -0.0147247   -0.00561087   -0.00950078  -6.01087e-05   -0.00287098   -0.00142356   0.000241776   0.000115076   7.13403e-05  -2.45802e-05   1.05176e-05   1.95279e-06  -1.56535e-06   1.90770e-06  -2.75552e-07  -1.10205e-07       1.78736       2.29586       2.46272       2.53899       2.56445       2.54907       2.31314       1.81224       1.57828       1.34993       1.07860      0.869173      0.673502      0.464276      0.328877      0.223784      0.164915      0.111232     0.0730069     0.0481469     0.0275185     0.0164181    0.00850315    0.00496551    0.00231593    0.00126689   0.000560415   0.000303556   0.000113024   5.70914e-05   1.99515e-05   9.32591e-06   3.08938e-06   1.21032e-06   3.74963e-07   1.14032e-07
  21   9 2231.9162    1.0277  0.7108 10.2399 -0.0109  0.0227   0.0264   0.0523    0.0789   0.0000   437.7763      -2.42945       8.41572       1.80185     -0.873997      -4.64466      0.919459     -0.635361       1.87541     -0.802772      -1.11818      -1.64524      0.589599      0.188239     -0.260964     -0.255801    -0.0618659    -0.0164213      0.124890     0.0224339   0.000575349    -0.0433682     0.0142076    0.00363380  -0.000857826   -0.00174297  -0.000154589  -1.47621e-05  -0.000252501  -6.66353e-05   1.93187e-06   2.11615e-05  -1.74906e-06  -1.59873e-06  -2.23570e-08   1.34968e-07       1.78827       2.23668       2.43565       2.46353       2.45564       2.31869       2.16020       1.82485       1.55932       1.36625       1.15517      0.889449      0.653761      0.469284      0.334927      0.245649      0.155091      0.108459     0.0674458     0.0432572     0.0269641     0.0155420    0.00877970    0.00471991    0.00234553    0.00118993   0.000570947   0.000275650   0.000125289   5.44707e-05   2.20048e-05   9.11763e-06   3.13937e-06   1.12116e-06   3.73482e-07   1.04378e-07
  21  10 2381.9179    1.4151  0.8892 10.7570 -0.0079  0.0273   0.0315   0.0589    0.0797   0.0000   439.3523      -2.05829       16.0712       1.53277      -5.62183      0.255606      -1.35671       1.03614      0.606098     -0.383218      0.425531       2.22276      0.114089     -0.661799     0.0217341      0.148159    -0.0474210     0.0988024    0.00688855     -0.113872     0.0234865     0.0186056   -0.00851215   -0.00211398    0.00448840  -0.000179580  -0.000917511   0.000361349   0.000367693  -3.91913e-05  -3.10421e-05  -2.32166e-05   4.44548e-07   2.75437e-06   2.34822e-07  -2.51243e-08       2.01920       2.61474       2.76461       2.85741       2.59614       2.62594       2.61454       2.15828       1.91382       1.64681       1.22294      0.958723      0.789742      0.598315      0.422657      0.316891      0.217375      0.128660     0.0864386     0.0531873     0.0325417     0.0177297     0.0103339    0.00618651    0.00280506    0.00157530   0.000738665   0.000382966   0.000161750   6.78577e-05   2.82705e-05   1.25638e-05   4.27444e-06   1.67729e-06   4.57086e-07   1.35886e-07
  21  11 2529.3201    1.9390  0.8800 11.2868 -0.0001  0.0254   0.0427   0.0549    0.0817   0.0000   438.6765       2.85546       10.3239      -1.87400    -0.0982826      -1.51115      -4.85116      0.277225      0.223927    -0.0522831       1.34433      0.328181     -0.490503     0.0626493      0.205213     -0.143288      0.198718      0.326278    0.00561871     -0.108462    -0.0117598     0.0415681    0.00260098    -0.0100614   -0.00154987    0.00123538   -0.00158801   5.02938e-05   0.000112215  -9.42021e-05   3.73816e-05   9.88036e-06  -4.07124e-06  -7.61384e-07  -5.37315e-08  -2.41046e-07       1.87100       2.45950       2.57934       2.56848       2.83902       2.37837       2.32194       1.99039       1.75632       1.51033       1.19737      0.944729      0.697160      0.535441      0.391034      0.269188      0.187708      0.118391     0.0751191     0.0477896     0.0282411     0.0187066    0.00968441    0.00533646    0.00294070    0.00140699   0.000726288   0.000328146   0.000140434   6.53456e-05   2.54600e-05   9.35255e-06   3.71160e-06   1.25766e-06   3.74558e-07   1.26159e-07
  21  12 2676.2440    2.5604  0.8833 11.9481 -0.0130  0.0267   0.0608   0.0596    0.1040   0.0000   437.4319       1.31187       11.5186      -5.05845     -0.269447     -0.799547      -3.40377      -4.50957      0.404312       1.12558     -0.477803     -0.253998     -0.769690      0.676832      0.616153     -0.341790     -0.203335     0.0601975     -0.102968     0.0508323     0.0324968   -0.00765016   -0.00422377  -0.000342314    0.00144493   0.000553210   0.000677109  -0.000309704  -0.000296160   0.000224303   2.12442e-05  -2.09927e-05  -6.67451e-06   3.07027e-06   8.73828e-08   2.25473e-08       1.92335       2.74931       2.79353       2.92520       2.61768       2.77412       2.23978       2.38630       1.83607       1.62041       1.23932       1.03891      0.742954      0.595971      0.394383      0.295276      0.186916      0.132182     0.0744313     0.0489461     0.0286719     0.0169086    0.00885343    0.00523349    0.00257682    0.00140513   0.000690545   0.000332909   0.000137439   6.57984e-05   2.56126e-05   1.00890e-05   3.62590e-06   1.30529e-06   4.25136e-07   1.30840e-07
  21  13 2823.0328    3.1179  0.8092 12.4267 -0.0061  0.0239   0.0717   0.0549    0.0917   0.0000   439.8125       5.50658       17.6796      -2.97853      -7.17533      -2.96804       1.58572      -2.18054      -4.79243    -0.0501263       3.04542     -0.611599     0.0239522      0.208764     0.0440677     -0.208211      0.107229      0.187665     0.0409244     0.0784071    -0.0167218    -0.0173836     0.0108792    0.00918026    0.00160272    0.00130274  -0.000881786   0.000447706  -6.44704e-05   8.30745e-06   9.48993e-06   4.32329e-06   5.38360e-06  -1.80215e-06  -1.66106e-07  -1.54344e-07       1.94386       2.69688       2.71984       2.76199       2.56358       2.42371       2.21860       2.01932       1.81126       1.58749       1.32000       1.01325      0.767919      0.546846      0.362686      0.252675      0.164865      0.110138     0.0706976     0.0442880     0.0264324     0.0149104    0.00865234    0.00465597    0.00253091    0.00119526   0.000645845   0.000272013   0.000139788   5.03220e-05   2.47523e-05   8.53256e-06   3.53310e-06   1.15567e-06   3.66810e-07   1.06765e-07
  21  14 2968.9489    3.7529  0.8739 12.5384 -0.0054  0.0227   0.0832   0.0544    0.0878   0.0000   439.2585       3.48759       15.4730       1.51736      -4.60572      -3.68071     0.0953455      -3.51024     -0.288452     -0.266657      0.385456    -0.0488351     -0.197192     0.0540798     -0.602856      0.253584      0.260693      0.212298    -0.0655597    -0.0320239    -0.0427633    0.00736160   0.000273493   -0.00791049  -0.000273757  -0.000948420   0.000616588   0.000366909   0.000138556  -4.08165e-05  -3.65591e-05   3.35303e-06   3.24907e-06  -8.43556e-07  -2.78663e-07  -1.58355e-07       1.76699       2.21290       2.31838       2.57935       2.56840       2.33466       2.13085       1.91942       1.60915       1.35734       1.05179      0.827966      0.622702      0.493779      0.354556      0.242935      0.162341      0.109998     0.0760710     0.0443737     0.0263408     0.0146152    0.00911929    0.00508409    0.00279200    0.00131640   0.000655301   0.000304692   0.000137499   5.93877e-05   2.46265e-05   8.93365e-06   3.45606e-06   1.14290e-06   3.72466e-07   1.06666e-07
  21  15 3114.0592    4.1709  0.9162 13.0022  0.0006  0.0241   0.0925   0.0622    0.0824   0.0000   438.9984      0.935750       15.1613     -0.371935       1.14676      -5.29376     -0.342689      -2.97976       1.67935      -2.57453     -0.447205     -0.842499     -0.406760      0.227994      0.268040     0.0719347      0.165503    0.00590838     -0.106673     0.0142968     0.0525162    -0.0126761    -0.0153465    0.00936712    0.00175284   -0.00172700  -0.000339741  -0.000399073   4.49682e-05   6.24264e-05   1.35340e-05  -2.54914e-05  -6.38645e-06   1.28318e-06  -1.60159e-07  -7.91785e-08       1.83389       2.40124       2.52925       2.58320       2.58431       2.21923       2.15995       1.99915       1.72692       1.51805       1.15531      0.965273      0.731387      0.512856      0.370377      0.260936      0.173770      0.112949     0.0701995     0.0454992     0.0269962     0.0155234    0.00902401    0.00492690    0.00249727    0.00135257   0.000646773   0.000320572   0.000141841   5.92215e-05   2.28555e-05   9.79230e-06   3.29147e-06   1.23689e-06   3.73413e-07   1.09066e-07
  21  16 3258.6531    3.9896  1.2133 12.8645 -0.0085  0.0294   0.0779   0.0684    0.0935   0.0000   436.4586       7.60513       10.3094     -0.710962      -4.12987      -9.33660     -0.132306     -0.355562       1.93484     -0.845564     -0.575390      0.826334     -0.521073     -0.540532     -0.869165     -0.219213      0.372494      0.267506     -0.106262    -0.0851790    0.00249642    0.00925616   -0.00210960    0.00169761   -0.00128737   0.000846066   0.000392880  -0.000276049  -0.000342986   0.000141461   1.81491e-06   9.36278e-06  -9.92033e-06   7.31068e-08   7.79313e-07   1.27631e-07       2.25590       2.99033       3.15519       3.37034       3.39130       3.25474       2.72707       2.45850       2.09619       1.79893       1.42982       1.09564      0.822595      0.619775      0.433017      0.327168      0.214454      0.136792     0.0891862     0.0559869     0.0348940     0.0216890     0.0116412    0.00664383    0.00339812    0.00169110   0.000858536   0.000392048   0.000173749   7.52207e-05   3.07438e-05   1.13566e-05   4.53283e-06   1.59360e-06   4.71960e-07   1.49800e-07
  21  17 3403.0280    3.3950  2.0301 12.0395 -0.0035  0.0362   0.0502   0.0910    0.0682   0.0000   439.8190       8.44935       7.08329      -9.09904      0.865978      -7.00677      0.746759      -11.9737       4.28796      0.443654       3.77624      0.433447      0.731534      0.199282      0.508092      0.367608     -0.158296      0.144014     0.0909802     -0.128028     0.0225815    -0.0382270   -0.00300250    0.00407476    0.00548256  -0.000519551  -0.000421753  -0.000226228   0.000249298   3.33167e-05  -3.85516e-07   3.38568e-05   1.70970e-07  -2.65461e-06   4.26420e-07   3.95376e-07       2.60739       3.45291       3.71122       3.94290       3.82966       3.68314       3.43861       2.98780       2.52925       2.20928       1.65908       1.38361       1.02790      0.792323      0.563828      0.404318      0.270339      0.186818      0.117480     0.0754603     0.0438980     0.0273396     0.0150321    0.00832032    0.00438891    0.00236216    0.00107096   0.000511866   0.000231904   0.000101539   4.08395e-05   1.66951e-05   5.99086e-06   2.15053e-06   6.79202e-07   2.01717e-07
  21  18 3547.3206    2.6462  2.7319 12.0867 -0.0003  0.0469   0.0388   0.1217    0.0544   0.0000   444.3342       6.97366       7.36320      -2.04960       4.36608      -8.14895      0.991894       3.34943      0.319552      -3.13614       5.67717       1.71500      -1.42332     -0.909983     -0.604990      0.677859     -0.232162      0.135349     -0.100149      0.197066    0.00252154     0.0184224    0.00301354    0.00344521    0.00340980   -0.00103381   0.000315618  -9.44399e-05   0.000174843  -1.01138e-06  -5.57631e-05  -5.77616e-05  -1.38023e-05   1.05147e-06   9.97309e-07   1.76138e-07       3.40343       4.49819       5.04295       5.13086       5.10886       4.82383       4.48789       3.90967       3.27234       2.79588       2.22075       1.71919       1.32959       1.03382      0.734603      0.511324      0.362037      0.242261      0.151540     0.0954188     0.0588082     0.0343567     0.0195752     0.0106557    0.00575309    0.00301123    0.00145388   0.000677939   0.000302292   0.000132840   5.64518e-05   2.27531e-05   8.31081e-06   2.81866e-06   8.87796e-07   2.69341e-07
  21  19 3691.7764    2.2438  4.3340 11.3021 -0.0029  0.0594   0.0270   0.1591    0.0556   0.0000   433.6372      -6.20786       10.4054       1.38595       10.4415      -9.44106       1.83757      -9.75237      -13.0817      0.237791      -2.26877      -1.39256      0.503363     0.0910303     -0.317574     -0.884930      0.388228      0.216545      0.348203   -0.00444578     0.0661458    -0.0181670    -0.0255514     0.0207795   0.000530508   -0.00120245    0.00108135  -0.000316116  -0.000272755  -2.18992e-06  -2.48707e-05  -5.28959e-06  -7.54913e-06  -2.64115e-06   2.57044e-06  -2.09951e-07       4.37062       5.60762       6.14785       6.32300       6.33282       6.09596       5.55606       4.83552       4.28043       3.45128       2.80232       2.28123       1.69755       1.32817      0.929418      0.663202      0.454837      0.308057      0.199134      0.124651     0.0755019     0.0422207     0.0249857     0.0137882    0.00732422    0.00362686    0.00185527   0.000854932   0.000391694   0.000162724   7.03324e-05   2.68269e-05   1.00836e-05   3.40668e-06   1.13319e-06   3.40285e-07
  21  20 3835.8494    1.8967  5.6753 10.9078 -0.0020  0.0707   0.0213   0.1919    0.0507   0.0000   433.6793       8.72140       4.36671      -1.69342       8.32168       1.18781      -9.64626      -7.08824       2.20425      -9.74487      -3.24223       2.00276     -0.211626      -1.82068      0.154204     -0.868819     -0.287326      0.502264     -0.108787      0.112630     0.0702229     0.0554488  -0.000120103  -0.000519817    0.00250357   -0.00617644   0.000609307    0.00259604  -0.000511136  -0.000382645   9.15416e-05   5.01809e-05  -1.46189e-05  -6.01778e-06   3.48946e-07  -3.45965e-07       5.11708       6.77925       7.49678       7.61243       7.68708       7.06854       6.72135       5.77430       5.03071       4.26887       3.38722       2.72084       2.05989       1.52122       1.13183      0.792476      0.536783      0.359164      0.227791      0.145057     0.0872882     0.0514184     0.0295746     0.0160690    0.00856198    0.00433922    0.00214341    0.00100921   0.000467760   0.000198769   8.29701e-05   3.23403e-05   1.20033e-05   4.19060e-06   1.36422e-06   4.03702e-07
  21  21 3980.0704    1.5583  7.9633 10.6162 -0.0058  0.0927   0.0163   0.2586    0.0407   0.0000   441.2144      -7.67685       14.7733      0.541427       5.64905      -6.61023     -0.244802       11.0260      -4.67697       6.92334      -11.3956      -2.19706       2.11971       2.67154      -2.97377     -0.651025      0.434762      0.114099    -0.0724155     0.0698517    -0.0228323    -0.0528500    -0.0477735     0.0349356     0.0176965   0.000322517   -0.00128874   -0.00103074   0.000832975   8.84898e-05  -0.000141190  -1.55345e-05   2.06877e-05   1.11960e-05  -2.53364e-06  -6.34019e-07       6.66321       8.72946       9.69740       9.68364       9.77908       9.33579       8.51840       7.74067       6.50914       5.59139       4.46442       3.53454       2.66271       2.08432       1.50970       1.04766      0.740542      0.482416      0.307156      0.196613      0.117998     0.0703799     0.0401946     0.0219036     0.0119946    0.00591966    0.00299155    0.00142076   0.000616298   0.000280413   0.000114510   4.49855e-05   1.69887e-05   5.62456e-06   1.81451e-06   5.63737e-07
  21  22 4124.0812    1.2686  9.4563 10.4498 -0.0085  0.1115   0.0138   0.3174    0.0367   0.0000   435.9061      -14.6675       25.2230      -10.0172      -16.7927      -8.71979      -24.7543      -11.4957       6.82990    -0.0710664     -0.109050      -2.95116      -4.07895       4.92207     -0.145738      0.963578       1.26861    -0.0278683     0.0440734     -0.371648    -0.0474652     0.0630174     0.0282387     -0.102087     0.0110649     0.0205157    0.00517211   -0.00392898   -0.00213671   0.000146295   0.000177779  -4.40935e-05  -9.99849e-06  -1.80605e-07   1.03107e-06  -9.60796e-07       8.08350       10.6065       11.9373       12.2482       11.9731       11.5747       10.4514       9.27932       8.10604       6.50147       5.39673       4.28188       3.23871       2.45848       1.79334       1.25405      0.870094      0.577608      0.382499      0.237510      0.143549     0.0850178     0.0493018     0.0266203     0.0147319    0.00742056    0.00366733    0.00176859   0.000781238   0.000356528   0.000140526   5.51282e-05   2.05909e-05   6.97102e-06   2.24652e-06   6.87365e-07
  21  23 4268.5708    1.0232 11.4230 10.3700 -0.0042  0.1488   0.0124   0.4145    0.0332   0.0000   438.2106       10.2397       23.5304      -14.7446      -17.8534      -21.7759       17.3387       6.46090       17.3775      -13.0146      -10.8323      -11.8481      -2.11756       3.93489      0.795153      0.294914      -2.85381      0.696379       1.15193     0.0115701     -0.380966     -0.140926     0.0965433     0.0105362     0.0228704    -0.0190359   -0.00276155  -0.000490564   0.000406879   0.000376789   0.000270694   3.36180e-05  -3.61863e-05   1.73759e-05   2.49001e-06  -8.67847e-07       10.4905       14.1028       14.9226       16.2472       15.1974       15.0869       13.5777       12.3129       10.5813       8.78340       7.17021       5.71567       4.42566       3.32486       2.38994       1.72368       1.18836      0.796775      0.518551      0.326819      0.199497      0.120898     0.0682008     0.0378948     0.0202895     0.0109938    0.00524596    0.00256974    0.00114847   0.000507271   0.000200777   8.02895e-05   2.85846e-05   1.00347e-05   3.00465e-06   9.09156e-07
  21  24 4412.5798    0.8183 13.2543 10.3288 -0.0088  0.2037   0.0110   0.5319    0.0293   0.0000   437.0163       51.2609       34.3895      -24.9596       12.6357      -9.36324       12.0734       12.9583       4.76480       6.26488       24.4276    0.00769127      -1.51290       2.38843       1.63022       2.09887      0.771580      0.360791       1.16225     0.0406182     -0.295366      0.323697      0.257885    -0.0341989    -0.0182292    -0.0182911    -0.0104874   0.000822460    0.00287483   0.000752106  -0.000582068  -0.000282313  -8.66962e-05   1.16548e-05   6.07411e-06  -3.04531e-07       14.5324       18.7726       21.5138       21.8357       21.5570       20.8246       18.8554       16.6164       14.7011       11.9792       10.0124       7.86235       6.00888       4.53531       3.30630       2.34522       1.59846       1.08441      0.713211      0.444850      0.274820      0.164366     0.0943724     0.0532290     0.0286581     0.0147998    0.00733577    0.00360011    0.00157731   0.000717446   0.000286087   0.000111334   4.01792e-05   1.39347e-05   4.31967e-06   1.29789e-06
  22   8 2104.7780    0.7919  0.6348  9.8603 -0.0026  0.0222   0.0206   0.0501    0.0610   0.0000   440.1554      -2.82480       15.5064     -0.735784    0.00414690      -2.35276      -3.39104      -1.60146     0.0942073     -0.359185      -2.43397     -0.858556      0.757208    -0.0949561     -0.249136      0.169206     0.0404202    -0.0616762    -0.0572443    0.00369238     0.0286755    -0.0143193    -0.0154908   -0.00299565    0.00265916  -0.000819778   -0.00142559  -0.000183585   4.86720e-05   0.000104191   1.78979e-05  -1.37441e-05   2.86046e-06  -3.62147e-07  -2.94777e-06   8.44775e-07       1.66291       2.08232       2.40606       2.48225       2.20822       2.35641       2.16942       1.65283       1.64915       1.39830       1.00490      0.847585      0.680403      0.460291      0.336326      0.267795      0.166823      0.109161     0.0838767     0.0473273     0.0293961     0.0183651     0.0110909    0.00567022    0.00338044    0.00174523   0.000908008   0.000423340   0.000205770   9.43719e-05   4.02884e-05   1.59488e-05   6.53313e-06   2.50923e-06   1.09680e-06   3.76168e-07
  22  10 2410.8594    1.5147  1.0149 10.6433 -0.0042  0.0260   0.0316   0.0617    0.1005   0.0000   438.6895       3.00545       12.4789      -3.54453      -2.16353      0.442408     -0.789341      -5.20925      -1.04690       1.49994       1.07031     -0.213622      0.172674      0.745308      0.524755     -0.386606      0.123841     -0.186915     -0.168774     0.0680151     0.0576929     0.0200604   -0.00510014    -0.0172714    0.00435987  -0.000749315   1.60467e-05  -0.000568369  -0.000308572   0.000150319  -2.62983e-05   1.58823e-05  -2.38994e-06  -1.46135e-06   3.88257e-07  -7.25794e-08       1.72949       2.29663       2.45774       2.74646       2.55986       2.39350       2.20676       2.12600       1.65267       1.45517       1.21450      0.980646      0.706644      0.554446      0.402217      0.306505      0.193382      0.136675     0.0892773     0.0593494     0.0373017     0.0213588     0.0133818    0.00767867    0.00449917    0.00215714    0.00119107   0.000579082   0.000278986   0.000145404   5.55237e-05   2.67201e-05   9.57784e-06   3.60410e-06   1.28274e-06   3.96656e-07
  22  11 2559.2532    1.9549  1.0280 11.2761  0.0027  0.0250   0.0399   0.0629    0.0857   0.0000   440.1964       2.41121       13.9149      -1.37789      0.161513      -6.15939       2.15490     -0.123719      -1.73269      -1.66332       2.30026      -2.18533     -0.884595       1.25403      0.278084      0.127470     0.0322064     0.0910189     0.0375681     -0.100106   -0.00577234     0.0245663     0.0244492    0.00113088   -0.00585317  -0.000601986    0.00181907  -0.000615526   0.000323482  -0.000102377   2.31265e-06   2.50696e-05  -1.36257e-06  -1.38105e-06   7.46560e-07   3.59102e-07       1.90615       2.49595       2.53929       2.71307       2.66190       2.63510       2.43422       2.17112       1.73431       1.53289       1.22172       1.03753      0.785482      0.583563      0.422788      0.297184      0.206772      0.145780     0.0976024     0.0646681     0.0376939     0.0238195     0.0127838    0.00757510    0.00397287    0.00209716    0.00110878   0.000506063   0.000266541   0.000109427   5.48588e-05   2.03311e-05   9.02846e-06   3.00647e-06   1.15967e-06   3.74399e-07
  22  12 2707.1781    2.5748  0.8017 12.1060 -0.0045  0.0216   0.0608   0.0540    0.0781   0.0000   441.1900       2.91233       11.6159      -1.93072      0.155805      -4.58785       3.67753      0.858861     0.0126294     -0.295170       1.20060     -0.265073     -0.244303       1.53401     -0.315804      0.192399     -0.215964     -0.256686      0.199139     0.0689344    -0.0197044    0.00769444     0.0135751    0.00280240   -0.00789986   -0.00229782    0.00182002   0.000349322   0.000139934  -1.46638e-05   4.10130e-06   3.99416e-05   5.20974e-06   1.76512e-06  -1.71635e-06   1.43809e-07       1.64057       2.12851       2.20619       2.21885       2.19467       2.11795       2.09498       1.82246       1.56105       1.33751       1.06400      0.848845      0.662041      0.517309      0.372637      0.277065      0.191000      0.130202     0.0796365     0.0511568     0.0327176     0.0183421     0.0115152    0.00613077    0.00333203    0.00183358   0.000882627   0.000465653   0.000224481   9.11045e-05   4.65884e-05   1.66315e-05   7.61220e-06   2.93293e-06   9.62146e-07   3.27284e-07
  22  13 2854.8056    3.3470  0.7811 12.6495 -0.0081  0.0219   0.0793   0.0532    0.0853   0.0000   437.9414       4.77405       18.2422      -3.95734     -0.468053      -8.26394     -0.913525      0.951527      -1.18773      0.908248     -0.475787     -0.846543      -1.37422       1.61829     -0.253764      0.812941    -0.0413865    -0.0856855      0.259339   -0.00230355   -0.00344094   -0.00684127    -0.0172566    -0.0121886   0.000322790    0.00326000   0.000854493  -0.000825579   0.000110880   0.000209589   9.48999e-06   3.85588e-05  -4.71605e-06  -1.50431e-06   4.95382e-07   2.20539e-07       1.57840       2.01324       2.27000       2.32461       2.39601       2.23573       1.99573       1.78842       1.53047       1.24294       1.07067      0.819852      0.604748      0.483634      0.356388      0.260584      0.178141      0.116938     0.0773174     0.0508881     0.0298148     0.0191880     0.0113060    0.00638208    0.00351232    0.00186255   0.000891017   0.000454179   0.000217276   9.64875e-05   4.52090e-05   1.83963e-05   7.35648e-06   2.74550e-06   9.56726e-07   3.26318e-07
  22  14 3001.4594    3.8024  0.8846 12.9281  0.0013  0.0237   0.0831   0.0577    0.0818   0.0000   438.6521       7.14934       9.99577      -2.03584     -0.609144      -7.42448      -2.47440       1.99198      0.710813      -2.23984       3.06818      0.942848     -0.437313     -0.599530     -0.391423     -0.229642      0.148912      0.109384     -0.112394   0.000303233    -0.0390076     0.0130035     0.0255701   -0.00950810   -0.00281456  -0.000793268    0.00150586  -2.87584e-05  -0.000201767   1.79465e-05   0.000102929  -5.12110e-06  -3.66200e-06  -5.50790e-06   1.13163e-06  -1.95653e-07       1.61255       2.29222       2.37039       2.35748       2.48834       2.22666       2.17947       1.99274       1.56578       1.46186       1.07853      0.925191      0.690432      0.522540      0.391831      0.279696      0.189489      0.133517     0.0841119     0.0545267     0.0330267     0.0196874     0.0114725    0.00650051    0.00353387    0.00189712   0.000974270   0.000464300   0.000243362   9.71378e-05   5.03050e-05   1.84114e-05   7.92572e-06   2.85802e-06   1.03122e-06   3.38718e-07
  22  15 3147.1425    4.0835  0.9494 13.0225  0.0119  0.0249   0.0884   0.0621    0.0789   0.0000   438.2087       1.77340       13.9453      -2.27495      -1.55276      -7.73912      -1.64150     -0.686150       2.70695     -0.718474       2.12418       1.57773      -2.27235     -0.430909      0.378194    -0.0463033      0.395904    0.00774938     -0.156290     0.0223894    -0.0129491     0.0413605     0.0272799   -0.00563352   -0.00677316   -0.00108807    0.00168647   0.000459253   0.000137158  -9.37042e-06  -8.65751e-06   5.46024e-06   8.69098e-06   5.69533e-06  -2.84457e-07   1.59555e-07       1.73820       2.49744       2.59377       2.68929       2.69329       2.49214       2.31322       2.06915       1.75201       1.51735       1.20299      0.971485      0.765060      0.545388      0.407769      0.278508      0.198288      0.132407     0.0870605     0.0547912     0.0344927     0.0205877     0.0120787    0.00671714    0.00363160    0.00196023    0.00102658   0.000497731   0.000239101   0.000109538   4.73016e-05   1.98247e-05   8.04738e-06   2.96278e-06   1.05490e-06   3.59833e-07
  22  16 3292.3982    3.5749  1.4486 12.7597 -0.0027  0.0351   0.0631   0.0777    0.0709   0.0000   441.8628       5.75647       11.5454      -5.53585      -1.05950      -6.15654       3.17835      -3.62096      -2.18493      -1.38365       1.24174     -0.977575      0.767021     -0.518763      0.166038     0.0244003     -0.200696    -0.0233301    0.00860919     0.0501043    -0.0560136    -0.0293098     0.0212500   0.000861425   -0.00721208  -0.000236114   3.11391e-05   0.000639049  -0.000368899   0.000110692   6.72838e-05   3.55428e-05  -9.04645e-06  -2.54302e-06  -1.50836e-06   6.38633e-07       2.53049       2.98377       3.41021       3.86732       3.71334       3.17802       3.26137       2.84004       2.46954       2.11555       1.54966       1.40882       1.09120      0.786735      0.542468      0.413111      0.312404      0.184480      0.130284     0.0861342     0.0521803     0.0321043     0.0179307     0.0110975    0.00578840    0.00302478    0.00165964   0.000817097   0.000423882   0.000186718   8.28200e-05   3.15274e-05   1.21700e-05   4.62386e-06   1.81204e-06   5.67895e-07
  22  17 3437.4235    3.1259  2.0847 12.3097 -0.0047  0.0379   0.0469   0.0930    0.0570   0.0000   440.9328       1.13198       9.79559      -1.78235      -1.09901      -4.68746       5.53812      -5.50802    -0.0899693      -5.55708       1.38422     -0.721442      -1.77401      -2.18025    -0.0814600      0.216028     -0.622001    -0.0141255      0.224680     0.0207824    -0.0408599     0.0741104    0.00265757   -0.00458655   -0.00352239   -0.00124484   0.000764409    0.00138593  -0.000599302  -0.000466999  -3.97707e-05   5.32267e-05   1.51732e-05  -4.63981e-06   5.25731e-07   2.37724e-07       2.75237       3.50507       3.84314       3.95389       4.11829       3.71216       3.50651       3.15664       2.70508       2.29463       1.86596       1.44714       1.18194      0.869873      0.645183      0.461911      0.319879      0.216798      0.146631     0.0912485     0.0573096     0.0347550     0.0205549     0.0114680    0.00655386    0.00347825    0.00181766   0.000903548   0.000423537   0.000196558   8.52333e-05   3.62487e-05   1.38806e-05   5.38287e-06   1.86843e-06   6.17630e-07
  22  18 3582.2891    2.5475  3.2525 11.7522 -0.0029  0.0492   0.0325   0.1256    0.0494   0.0000   444.2958       18.2182       1.01881      -14.8305       4.10113      -10.1628     -0.166150      -8.58189      -3.76048      -4.35943       3.25530       1.78692       1.38807     -0.602448       1.74453       1.10827     -0.330352     -0.152620     -0.437989      0.114541    -0.0507437    -0.0413214   -0.00556835     0.0157599    0.00451312   -0.00590310   -0.00206089   9.51226e-05  -0.000158536   2.78277e-05   0.000196650   7.02842e-05  -4.58746e-05  -5.12512e-06  -2.27386e-06  -3.43700e-08       3.38444       4.60191       5.06736       5.03251       5.22351       4.78154       4.42318       4.13732       3.40680       3.00777       2.41037       1.89366       1.53430       1.11270      0.848162      0.594865      0.414041      0.287381      0.183310      0.120378     0.0736647     0.0453804     0.0266024     0.0149315    0.00835162    0.00445897    0.00228680    0.00114024   0.000558219   0.000239957   0.000114402   4.50895e-05   1.87092e-05   6.90665e-06   2.43028e-06   8.07842e-07
  22  19 3727.1202    2.1708  4.5711 11.2177 -0.0011  0.0588   0.0245   0.1596    0.0516   0.0000   436.4194       24.0770       7.74570      -20.7741     -0.181042      -6.90761       1.03433      -5.39119      -1.01225       1.34423       1.48900      -3.50702      -4.31875     0.0664972      0.324439      0.324821      0.220638      0.107887     -0.259360    -0.0468366     0.0350029    0.00673202   -0.00808360     0.0186053    -0.0113241    0.00643139   0.000965118   -0.00287623  -0.000282554   0.000251986  -7.21177e-06   1.31709e-05   3.85286e-05  -4.19155e-06  -2.85890e-06  -3.35458e-07       4.15630       5.47321       5.94965       6.21544       6.19581       5.90876       5.50388       4.73801       4.19861       3.53722       2.96034       2.29956       1.79122       1.36158      0.990324      0.727047      0.505983      0.343987      0.219882      0.142187     0.0893059     0.0567801     0.0327343     0.0183565     0.0103771    0.00529062    0.00277060    0.00138368   0.000641853   0.000290284   0.000127657   5.53888e-05   2.16047e-05   8.44982e-06   2.99265e-06   9.97471e-07
  22  20 3871.8135    1.7638  6.2368 10.8848 -0.0011  0.0740   0.0191   0.2057    0.0436   0.0000   436.4087       15.7691       13.5709      -3.50056      -2.33965      -8.48149      -5.45803      -12.6555       1.62832      -4.76722      -8.30167      -2.54203      0.772391       2.47420      -1.98680      0.402217     -0.551608      0.401401      0.212890      0.321928     0.0190374    0.00844775     0.0565671     0.0267432   -0.00168460   -0.00366095    0.00231419   -0.00220470   0.000265365   0.000594016  -0.000352081  -1.84634e-05  -5.02596e-06   7.14404e-06   2.13102e-07   3.90491e-07       5.12697       6.68136       7.39046       7.59334       7.67995       7.39402       6.68147       6.09027       5.16728       4.46771       3.56106       2.96056       2.22723       1.74495       1.25851      0.913951      0.642815      0.434482      0.290364      0.188799      0.114916     0.0718710     0.0416305     0.0235810     0.0130283    0.00696077    0.00358762    0.00178864   0.000835521   0.000395574   0.000169493   7.24635e-05   2.83316e-05   1.09242e-05   3.82417e-06   1.29292e-06
  22  21 4016.4335    1.4427  7.6577 10.6410 -0.0060  0.0906   0.0155   0.2520    0.0387   0.0000   444.8014       3.63861       16.7456      -26.5826       21.7843      -8.87083      -23.9833       11.8434       16.4229      -3.67712     -0.312441      -4.47248     -0.713507      -1.24159       1.55031       1.10240     -0.403961     -0.215742      -1.01380      0.411644     0.0709607     -0.153902    -0.0458470     0.0843650    0.00558399    -0.0273408    0.00398897    0.00191180   -0.00315848   0.000243803   0.000765463  -2.75735e-05  -3.55711e-05  -1.53767e-06  -8.31331e-06   4.50055e-08       6.36649       8.22633       9.07088       9.49886       9.40404       8.85862       8.19804       7.51999       6.51396       5.38586       4.49506       3.64763       2.83724       2.08443       1.58583       1.12277      0.802737      0.534693      0.354448      0.232201      0.143401     0.0883336     0.0520214     0.0298076     0.0163206    0.00873898    0.00457160    0.00227382    0.00109358   0.000521665   0.000220795   9.41856e-05   3.66424e-05   1.39983e-05   4.74545e-06   1.61528e-06
  22  22 4161.2057    1.1908 10.1417 10.4435 -0.0062  0.1197   0.0133   0.3359    0.0350   0.0000   446.5766      -2.08021       26.4334       7.06666      -15.1456      -7.83805       4.30926      -2.89396       20.2392      -3.97499      -4.26643      -2.58595       5.89611      -3.89549      -3.36176       1.15281       1.58483      0.539601      0.227334      0.104159     -0.146485   -0.00792313     0.0706315    -0.0545622    -0.0275901    0.00998598  -0.000509283   -0.00205082   -0.00146092   -0.00111861   0.000284931  -2.06592e-05   1.37709e-05  -1.74963e-05  -1.05673e-05   2.62026e-07       8.10857       10.6309       11.8416       12.2655       12.1966       11.6904       10.8976       9.65704       8.42717       7.17455       5.84990       4.72785       3.65816       2.83323       2.05597       1.50606       1.05514      0.719292      0.475061      0.310061      0.192390      0.117251     0.0703576     0.0392176     0.0219245     0.0118502    0.00609747    0.00303201    0.00147972   0.000659926   0.000304722   0.000122254   5.00980e-05   1.91494e-05   6.57760e-06   2.19867e-06
  22  23 4305.8561    1.0264 12.5163 10.3428 -0.0066  0.1564   0.0114   0.4317    0.0307   0.0000   436.5492      -4.13444      -2.07124      -19.1423      -8.49535       10.1126       10.3478       13.0554      -17.9705       4.67618       11.2676       5.73173       4.08489      -1.17165       4.94360      -1.17827     -0.690410      0.131958     -0.457070    -0.0805623      0.302533     -0.328191     0.0791190     0.0492732    -0.0257193     0.0115642   0.000875707   -0.00319984  -0.000626879   0.000389109   0.000642234  -0.000226173  -4.41260e-05   5.24913e-05   1.47918e-05   1.79470e-06       10.5037       14.2669       15.4181       16.3139       16.0970       15.5168       14.0434       12.6410       10.9874       9.44145       7.80008       6.13781       4.87400       3.58388       2.73940       1.94071       1.37779      0.932581      0.623488      0.403358      0.254806      0.160561     0.0936337     0.0548197     0.0302630     0.0163702    0.00843305    0.00425271    0.00202187   0.000926415   0.000412481   0.000172939   6.87707e-05   2.60308e-05   8.78653e-06   2.97854e-06
  22  25 4594.8151    0.6270 14.5355 10.1633 -0.0082  0.2530   0.0089   0.6342    0.0250   0.0000   483.9448       87.7397       21.2530      -27.9314       43.9279      -32.1084       21.6294      -4.53725      -36.3291       8.37255       17.3943       8.88652      -26.3095      -3.64946       11.9195       5.66075      -5.93163       2.79870      0.966695      -1.63994    -0.0671820     -0.140924      0.398161    -0.0960469     -0.152498     0.0626176    0.00349081   -0.00116447   0.000431575  -9.94093e-05   0.000795195   0.000473118   5.80953e-05   2.58056e-05  -1.19444e-05   9.64757e-06       16.9063       22.0458       25.0736       25.4641       25.7935       24.0617       22.8441       20.5772       17.5248       15.0962       12.5330       9.99107       7.85168       6.00626       4.42973       3.19251       2.29761       1.55192       1.04688      0.678457      0.430212      0.268633      0.158594     0.0917413     0.0522232     0.0281050     0.0145787    0.00762659    0.00356307    0.00170241   0.000724931   0.000320612   0.000120398   4.70846e-05   1.51756e-05   5.04055e-06
  23   6 1804.2256    0.4063  0.3585  9.3054 -0.0047  0.0217   0.0140   0.0386    0.0413   0.0000   438.8995      -1.66626       19.5603     -0.235951      -3.87171     -0.395592      -1.45414      -1.79722      -1.77253     -0.566080       1.07062    -0.0478278     -0.252101     -0.231929     -0.169720    -0.0432346      0.283337      0.119149    -0.0256171    -0.0577471    0.00973226     0.0163798    0.00813985   -0.00183511   0.000624088   0.000432940   0.000545468  -0.000112575   6.21418e-05  -7.57258e-05   1.16641e-05  -1.94989e-06   1.57984e-05  -2.02654e-06  -1.98015e-06  -1.11101e-08       1.39144       1.48841       2.09235       2.10183       1.98630       1.61757       1.97133       1.55130       1.24431       1.22763      0.846719      0.755322      0.552284      0.401003      0.337455      0.243058      0.160739      0.110175     0.0768103     0.0496262     0.0278047     0.0184356     0.0121227    0.00636672    0.00384704    0.00208157    0.00120066   0.000650627   0.000314216   0.000144606   6.40274e-05   3.81537e-05   1.77294e-05   7.08598e-06   2.10114e-06   7.62631e-07
  23   8 2131.0876    0.8611  0.6169  9.9357 -0.0055  0.0237   0.0212   0.0432    0.0607   0.0000   440.1846      -1.23574       16.2590      -2.64820      -2.39856     -0.188487      0.677656      -2.78617     0.0291861      -1.92333      0.258153     -0.907877     -0.331788     -0.190093      0.537765      0.340322     -0.287728      0.171365    -0.0477040    -0.0524898     0.0240720    -0.0115442     0.0108764    0.00396754    0.00325375   -0.00467519    0.00221165   0.000614732   5.52992e-05  -0.000277454   3.30816e-05  -8.16956e-06   1.86464e-05  -7.18754e-07  -1.68774e-07   1.06361e-06       1.72976       2.21059       2.36822       2.38235       2.74358       2.60842       2.16578       1.81673       1.53296       1.51303       1.25087      0.921811      0.661080      0.478286      0.412566      0.315570      0.219909      0.150787     0.0828295     0.0594322     0.0365196     0.0265750     0.0173204     0.0102401    0.00562260    0.00318931    0.00150608   0.000760144   0.000339584   0.000157377   7.06362e-05   3.09233e-05   1.34175e-05   5.80665e-06   2.05735e-06   8.08815e-07
  23   9 2287.4922    1.2263  0.7673 10.5013 -0.0059  0.0229   0.0278   0.0496    0.0716   0.0000   440.8413      -3.01565       11.2445      -2.63731     0.0283939      -3.61655      -2.16953      -1.19710       1.83911      0.873059       1.17233     -0.108249      0.544352      0.351162      0.100613     -0.305327      0.432754     0.0131648   -0.00152877    -0.0581127    -0.0569843   -0.00628968   -0.00669685     0.0133961   -0.00111516  -0.000283126   -0.00282515   0.000174904  -0.000468152  -5.72828e-05   9.94575e-05   5.15876e-05  -2.76355e-06  -1.07178e-05   1.16256e-06   5.83301e-07       1.44246       2.04353       2.15525       2.26705       2.25438       2.14411       1.87023       1.91943       1.48703       1.37740       1.08785      0.891948      0.710382      0.513742      0.401784      0.285732      0.211380      0.138383     0.0924996     0.0621632     0.0375568     0.0239509     0.0143576    0.00820753    0.00470189    0.00270951    0.00128824   0.000748526   0.000352334   0.000179189   8.44296e-05   3.58890e-05   1.62184e-05   6.24666e-06   2.28473e-06   9.05639e-07
  23  10 2439.2175    1.6215  1.0125 10.8629 -0.0011  0.0310   0.0329   0.0627    0.0938   0.0000   437.9915       1.61669       15.8036       1.25492       1.56102      -2.47560      -1.83828     -0.297331      -1.14563     -0.200769       2.26620     -0.663857     -0.695073      0.211025    -0.0903234     -0.178530     -0.295977    -0.0394005    -0.0937543     0.0835613     0.0222047    0.00906287    0.00277299   -0.00240831  -0.000564376  -0.000907621   0.000545080  -0.000856034   7.01927e-06  -3.35222e-05  -0.000185164   3.57363e-05   3.81085e-05  -7.71752e-06   6.24022e-07  -4.83073e-07       2.42963       3.15024       2.66263       2.80460       3.02822       3.50855       3.25364       2.72317       1.95037       1.50283       1.47366       1.43260       1.16832      0.828331      0.519217      0.325692      0.243339      0.204674      0.159530      0.113737     0.0738398     0.0444985     0.0241522     0.0132076    0.00655276    0.00334592    0.00168154   0.000865751   0.000410848   0.000210098   9.11202e-05   4.44657e-05   1.61524e-05   7.71676e-06   2.35206e-06   9.13479e-07
  23  11 2588.7282    2.0905  1.1672 11.1144 -0.0005  0.0268   0.0385   0.0657    0.0989   0.0000   439.3300      0.309163       14.5445      -2.37031       4.32793      -4.89275      -1.38751     -0.602188      -2.12737      0.787069     0.0307060       1.60075      -1.19164      -1.27214      0.187105     -0.273590    -0.0764995      0.117008     -0.180862    -0.0195815    -0.0209322    0.00196395   -0.00391453    -0.0173776   -0.00760091    0.00151932    0.00161823   -0.00137887  -0.000652587  -7.38055e-05  -0.000103946  -8.71666e-06   2.13641e-05   3.25012e-06  -2.25102e-06   7.46746e-07       1.83682       2.48515       2.47211       2.63460       2.56347       2.48125       2.31682       2.15558       1.87227       1.68713       1.37912       1.10297      0.849777      0.690642      0.476215      0.376692      0.254715      0.183733      0.114025     0.0727994     0.0479180     0.0294697     0.0185986     0.0102823    0.00610277    0.00319652    0.00171380   0.000883563   0.000459240   0.000214144   9.37430e-05   4.36318e-05   1.78333e-05   7.50237e-06   2.88123e-06   1.06271e-06
  23  12 2737.6624    2.8720  0.8749 11.8164 -0.0032  0.0224   0.0601   0.0529    0.0930   0.0000   438.6205       2.39136       14.2299      -3.50141      -4.82679      -4.48014       1.25638   -0.00382391      0.856773      -4.07339       2.89004      0.960265     -0.249684      0.599855     -0.544177      0.476907     0.0971978     0.0373934    -0.0838525     0.0183398    0.00772691   -0.00635617    -0.0304811   -0.00665189    0.00341850   -0.00277780  -0.000829086    0.00117964   3.77858e-05  -0.000156681   9.06613e-05  -1.81533e-06   2.23843e-06  -2.09537e-07  -2.34343e-06  -1.79940e-06       1.50154       1.96331       2.14266       2.12873       2.23938       2.07287       1.98050       1.81357       1.49570       1.28454       1.10964      0.900696      0.663216      0.546622      0.376116      0.284896      0.206628      0.130461     0.0966259     0.0624008     0.0374100     0.0251564     0.0147509    0.00833115    0.00468247    0.00264522    0.00131964   0.000696072   0.000357407   0.000162371   7.61934e-05   3.71599e-05   1.49610e-05   6.12368e-06   2.38169e-06   8.93152e-07
  23  13 2886.1964    3.5027  0.8665 12.4540 -0.0056  0.0232   0.0754   0.0537    0.1054   0.0000   437.0342       4.36503       15.7344      -1.93087       3.38614      -4.41919       2.78650      -2.44037       1.18200      -3.81055      -1.64521      0.967430     -0.419888     -0.997333      0.176615     -0.203595     -0.129248     0.0656606      0.151568     0.0218495    -0.0186239     0.0121988    0.00872034   -0.00827137   -0.00148741   -0.00191325   0.000418751  -0.000199493  -0.000113419  -0.000398576   6.93775e-05   8.32331e-05   7.44370e-06   2.69171e-06  -5.24903e-07  -2.47430e-07       1.54118       2.06282       2.27224       2.33214       2.25589       2.18794       2.14474       1.79204       1.67271       1.37483       1.12352      0.871537      0.731270      0.551896      0.395114      0.308393      0.200160      0.141012     0.0956967     0.0619777     0.0398665     0.0228778     0.0151219    0.00797745    0.00476891    0.00253730    0.00141599   0.000731359   0.000350447   0.000170364   8.36433e-05   3.59899e-05   1.53398e-05   6.03137e-06   2.55119e-06   1.02400e-06
  23  14 3033.5473    3.9427  0.9022 12.8427 -0.0009  0.0251   0.0826   0.0546    0.1063   0.0000   436.6471       4.91131       13.3820     -0.348772      -4.39205      -5.36409       1.57429      -1.89966       1.87578      -1.57569      0.467809       1.78189       1.05929      -1.34168     -0.511908      0.599523      0.403894     -0.398566    -0.0233846     0.0677213    -0.0479867    -0.0153626   -0.00852761  -0.000322489   -0.00590015    0.00349361   -0.00174532   0.000494649  -8.19587e-05   2.25908e-05  -3.40972e-05  -7.12475e-06   6.45152e-06   3.07956e-06  -7.44126e-07  -2.40828e-06       1.70433       2.26231       2.50757       2.38590       2.54724       2.27037       2.38575       2.01142       1.75476       1.54089       1.13809       1.00207      0.713129      0.588771      0.468760      0.325697      0.247179      0.158148      0.108406     0.0687864     0.0406361     0.0271779     0.0155876    0.00917345    0.00521221    0.00270525    0.00159760   0.000732261   0.000390955   0.000181973   7.89205e-05   4.11803e-05   1.57408e-05   6.96459e-06   2.59967e-06   9.40589e-07
  23  15 3179.7605    4.0616  1.0313 13.1447 -0.0096  0.0261   0.0832   0.0639    0.0802   0.0000   438.4641       3.41751       11.4049      0.347193      0.294367      -4.38206      -3.08536      -5.47569      -2.43073      -1.31625       1.44902      -1.27321      0.484986      -1.05143     0.0192938     -0.510584      0.481508      0.179404     -0.146356     0.0264247    -0.0293683    -0.0738268     0.0368539    -0.0101564    0.00457806    0.00233280   -0.00327158   0.000414952   0.000184829  -0.000135693   0.000121064   3.23073e-05   3.43968e-05  -5.92641e-06   1.05602e-07  -1.90332e-06       1.81751       2.32898       2.36697       2.73965       2.81577       2.43595       2.31573       2.13418       1.93859       1.50337       1.23146       1.04331      0.837181      0.624197      0.430714      0.341923      0.245458      0.171330      0.108808     0.0702045     0.0448790     0.0301140     0.0180481     0.0104276    0.00550836    0.00310705    0.00166419   0.000905233   0.000467824   0.000225246   0.000101671   4.50922e-05   1.76613e-05   6.94668e-06   2.56519e-06   9.48108e-07
  23  16 3325.7027    3.6843  1.5970 12.5191  0.0012  0.0318   0.0603   0.0772    0.0706   0.0000   438.7016       10.5591       9.90063      -1.01986       2.08921      -8.87991       2.25409      -2.25175      -3.70354      -1.47280       4.58057     0.0893500      -1.49674      0.695690    -0.0389162      0.709282    -0.0225527    -0.0597648     0.0116859    0.00279458    -0.0578405     0.0138657     0.0638223   -0.00581458   -0.00970701   -0.00294518    0.00163696   4.28036e-05   0.000452259  -5.82102e-05  -2.47764e-05   3.21700e-06   2.30464e-05   7.81604e-06  -3.07704e-06   1.19747e-06       2.18021       2.94542       3.09321       3.11306       3.21402       2.99465       2.87581       2.68186       2.27367       1.95984       1.62138       1.24158       1.02872      0.787214      0.601699      0.436208      0.309128      0.214416      0.144237     0.0907544     0.0586507     0.0351301     0.0221714     0.0119706    0.00723385    0.00381348    0.00211989    0.00108334   0.000541604   0.000257749   0.000118137   5.34046e-05   2.24108e-05   9.30544e-06   3.41221e-06   1.28564e-06
  23  17 3471.3986    3.0716  2.3328 12.0845 -0.0021  0.0376   0.0418   0.0986    0.0525   0.0000   446.1593       2.74132       4.82580      -7.58584       3.57601      -6.91202       2.87604      -5.07611      -5.91761      -3.83975       1.49743       1.43540     -0.351832    -0.0692848     -0.848528     -0.187175      0.762170     0.0955870     -0.266436      0.136548    -0.0401362   -0.00300771    -0.0658888     0.0165815     0.0161361    0.00576428  -0.000712050   0.000518275   0.000541349  -0.000570583  -0.000193247   0.000133080   2.73364e-05  -1.85619e-05  -1.68136e-06  -4.66063e-07       2.54603       3.31863       3.68209       3.72440       3.93333       3.67295       3.40408       3.01285       2.61092       2.24725       1.84400       1.49772       1.17323      0.885731      0.683279      0.481776      0.348065      0.238905      0.166263      0.106463     0.0704015     0.0428056     0.0258183     0.0153027    0.00878034    0.00474113    0.00262328    0.00127081   0.000668559   0.000311513   0.000142373   6.59725e-05   2.70987e-05   1.12694e-05   4.24211e-06   1.51979e-06
  23  18 3616.8816    2.3846  3.7050 11.7030  0.0001  0.0517   0.0280   0.1376    0.0415   0.0000   445.7227       2.41564       3.10687      -3.14866      -3.40442      -13.7567      -3.96561      -2.26311     -0.779035      -6.21732      -1.88460       3.80588      -2.14246     -0.695531       2.12913     0.0571374      -1.07544      0.312731      0.523173   -0.00205190     -0.221741    -0.0104729     0.0552316     0.0133226    -0.0112286    0.00250452    0.00581350    0.00236150  -0.000944977  -0.000710787   0.000275742   1.10903e-05  -2.37165e-05  -1.02692e-05  -1.13252e-05  -2.48264e-06       3.43261       4.46437       5.03019       5.10211       5.03528       4.88089       4.60243       4.17900       3.57181       3.11916       2.58125       2.03427       1.65709       1.27592      0.932590      0.681804      0.496079      0.341829      0.225943      0.148433     0.0981937     0.0592004     0.0353075     0.0207861     0.0122003    0.00639800    0.00353013    0.00180611   0.000920075   0.000451330   0.000211749   8.66965e-05   3.93789e-05   1.65308e-05   6.32651e-06   2.31314e-06
  23  19 3762.2993    2.0191  5.1272 11.1977 -0.0037  0.0628   0.0220   0.1673    0.0441   0.0000   439.6960       19.9787       5.55883       3.72597      -17.2428      -19.4543       2.78352       1.50897       1.76276      -3.90171       3.93872      -3.01439       2.46292       1.53099      0.304775     -0.438789     -0.646616      0.509620     0.0333816     0.0917748    -0.0538265     0.0584771    -0.0725533     0.0537350     0.0294742    0.00181685    -0.0129365   -0.00101235    0.00106702   0.000673266  -0.000263554  -0.000171066  -2.94722e-05  -7.37659e-06   3.52103e-06   1.97787e-06       4.22079       5.50071       6.05383       6.13479       6.44748       6.01726       5.64503       5.03213       4.45535       3.71627       3.17423       2.54532       1.97512       1.51785       1.15788      0.843355      0.606384      0.411710      0.280300      0.184127      0.118625     0.0732423     0.0453137     0.0265176     0.0152441    0.00829837    0.00450213    0.00228306    0.00113532   0.000548502   0.000259858   0.000113873   4.88711e-05   1.97952e-05   7.31350e-06   2.69604e-06
  23  20 3907.4664    1.6932  6.6731 10.7219 -0.0031  0.0748   0.0169   0.2079    0.0425   0.0000   455.3627       18.6878       6.46376      -9.57720       5.81824      -11.3179      -4.02621       7.72577      -3.64594       3.63893      -1.42809       4.20114      -2.36393       1.38402      -1.35989     -0.454994      0.175018      0.859933     -0.570094      0.121563      0.118828      0.117542     -0.123134   -0.00239685     0.0163985   -0.00219808    0.00329868    0.00421524   -0.00114254  -0.000788328  -0.000199576  -9.60634e-05  -5.40069e-05  -7.82568e-06  -1.39273e-05   3.00480e-06       4.97118       6.45092       7.43230       7.46266       7.62073       7.12229       6.81237       6.18225       5.21538       4.46847       3.74487       3.04830       2.39823       1.80693       1.38510      0.995001      0.706404      0.500261      0.333925      0.220524      0.141609     0.0884592     0.0526787     0.0312629     0.0175186    0.00979600    0.00511878    0.00272120    0.00133650   0.000659145   0.000308714   0.000136640   5.97653e-05   2.45581e-05   9.13915e-06   3.35809e-06
  23  21 4052.5158    1.4071  8.8893 10.5442 -0.0033  0.0982   0.0143   0.2719    0.0367   0.0000   426.7783       20.6040       27.9306      -7.09992      -3.90115      -27.1558       4.73574       1.52319      -4.28627       7.50690       3.90894      -7.49515    -0.0742960       3.40219     0.0656828     -0.426618      0.494143      0.415138      0.502200     -0.238371     0.0159604      0.103656     0.0136202    0.00161635    -0.0173625    -0.0138221    0.00662644    0.00373563  -0.000186284   0.000847439   0.000439232  -0.000253653   0.000158743   4.56419e-06  -1.82398e-05  -2.89238e-06       6.40226       8.52515       9.42862       9.68214       9.82310       9.43026       8.88450       7.74927       6.95836       5.94089       4.87896       3.91832       3.16302       2.36798       1.80831       1.33747      0.938733      0.664960      0.439472      0.291371      0.188511      0.115752     0.0717987     0.0421733     0.0237507     0.0132784    0.00711290    0.00364687    0.00183454   0.000877662   0.000409133   0.000183544   7.71307e-05   3.17256e-05   1.20067e-05   4.47029e-06
  23  22 4197.8647    1.1440 10.9930 10.4661 -0.0034  0.1290   0.0128   0.3669    0.0333   0.0000   428.8238     -0.897617       9.30707      0.305950       13.5751      -10.5575       4.22720      -2.35635       5.60759      -3.66116       10.4702       1.22604       1.00017       2.69065     -0.561507       1.84893     -0.135945      0.523172      0.444971      -1.04342     -0.710184      0.183560     0.0546890     0.0747265     0.0179620  -0.000636588     0.0105795    0.00571379  -0.000172450   -0.00175549  -0.000296350   0.000123669  -1.56225e-05  -1.04391e-05   3.41535e-06   4.53408e-06       8.51919       11.1085       12.3996       12.8320       12.9072       12.4270       11.5684       10.3709       9.17077       7.71730       6.50082       5.10914       4.15040       3.15238       2.43582       1.71612       1.27738      0.871417      0.590872      0.390939      0.250935      0.156583     0.0944099     0.0565205     0.0319503     0.0178265    0.00965137    0.00503035    0.00250599    0.00122865   0.000565984   0.000252984   0.000106604   4.48182e-05   1.64035e-05   6.05580e-06
  23  23 4343.2882    0.9301 12.5640 10.3780 -0.0044  0.1643   0.0112   0.4496    0.0298   0.0000   432.6731       45.9893       18.2800      -20.4891      -3.68539       10.1730      -12.4286      -2.81949      -2.01857      -6.96837      -8.48828       14.3120       2.78153      0.816714      -2.28042      -2.82185       3.67093      -1.21279     -0.238433      0.314132      0.861880      0.134143    -0.0661730    -0.0591520     0.0219581     0.0511196     0.0140476   0.000305290  -0.000621363  -0.000817647   -0.00102057    0.00107050   0.000159835  -9.66236e-06  -2.07049e-05  -9.69855e-07       10.6019       14.0250       15.7641       16.1546       16.4152       15.7395       14.5200       13.0552       11.6705       9.83309       8.30350       6.63277       5.24241       4.11557       3.04513       2.24431       1.62302       1.12184      0.751042      0.506070      0.327367      0.201324      0.123997     0.0746648     0.0420491     0.0242115     0.0127702    0.00674469    0.00339836    0.00166778   0.000767658   0.000350986   0.000144750   5.96866e-05   2.22145e-05   8.10346e-06
  23  24 4487.9766    0.7368 14.6986 10.2931  0.0007  0.2233   0.0095   0.5911    0.0261   0.0000   383.7213       38.2274       24.2862      -20.4018       38.5001      -38.5983      -16.8453       12.3995       22.7489      -5.49247       6.29467       1.30598       6.78383       4.10647       1.51579      -5.04207      -3.82194     0.0333555     -0.283259   -0.00226722     -0.637568      0.152022      0.397912     0.0128811    -0.0543083    -0.0544681     0.0244738  -0.000406721   -0.00363152   -0.00172468    0.00128928   0.000111065   2.63138e-05  -0.000154302   3.67316e-05   2.69306e-05       14.1985       18.8404       21.1653       21.8768       21.7511       21.4112       19.7459       17.6741       15.4039       13.2626       11.2621       8.94550       7.16637       5.53188       4.16730       3.02633       2.19095       1.52972       1.04752      0.698169      0.450016      0.286269      0.173560      0.103658     0.0598173     0.0336465     0.0182438    0.00954246    0.00491519    0.00238720    0.00110940   0.000506890   0.000212823   8.71662e-05   3.14558e-05   1.15269e-05
  24   7 1993.5689    0.6310  0.5364  9.6856 -0.0071  0.0201   0.0174   0.0448    0.0501   0.0000   439.9161      0.774018       15.4311      -2.05890     -0.778609    -0.0563168      0.912692      0.600059      0.346481      -1.15813     -0.726428     -0.482809      0.848192     -0.536542     -0.305103      0.165977     0.0413780    -0.0294047    -0.0389541    -0.0446500   -0.00368076    -0.0153784   -0.00767769   -0.00320224  -0.000589820   -0.00153940   0.000730821   0.000613402   0.000763182   5.68705e-05  -2.99063e-05  -6.68626e-06   2.71782e-06  -4.21274e-06  -5.99714e-08  -1.00972e-06       1.48359       1.80538       1.98520       1.93781       1.80169       1.73773       1.88105       1.80061       1.56739       1.29848      0.961202      0.756041      0.606088      0.512436      0.398046      0.336219      0.239236      0.166906      0.106113     0.0734317     0.0457633     0.0258677     0.0139355    0.00907617    0.00552714    0.00299864    0.00167496   0.000923794   0.000438209   0.000220646   0.000116606   5.72645e-05   2.72924e-05   1.00870e-05   4.30221e-06   1.69713e-06
  24   8 2156.7565    0.9339  0.6258  9.9634  0.0046  0.0204   0.0222   0.0426    0.0613   0.0000   438.9684       4.03742       14.0151      -1.20445      0.843255      -4.49367     -0.736656     -0.201006     -0.366027     -0.257113       2.20618     -0.611799     0.0755055      0.348082      0.215522     -0.109544      0.362374    -0.0467038    -0.0557259     0.0101999    -0.0423922    0.00305813     0.0356164   -0.00142008   -0.00645731    0.00294009   0.000582219   -0.00101678   0.000400867  -0.000443988  -0.000160202   4.07195e-05   1.17842e-06   2.90105e-05   4.97355e-06   1.66341e-06       1.31329       1.51343       1.91657       2.00916       1.86513       1.69498       1.81700       1.54283       1.25112       1.24140       1.05105      0.758917      0.627252      0.499621      0.383986      0.250003      0.198213      0.149547     0.0879759     0.0595664     0.0394693     0.0280028     0.0163593    0.00881492    0.00621652    0.00351583    0.00164183   0.000936014   0.000494082   0.000275855   0.000127070   5.32161e-05   2.34842e-05   1.18639e-05   5.50113e-06   2.15691e-06
  24   9 2314.3396    1.2386  0.8108 10.6243 -0.0096  0.0228   0.0265   0.0514    0.0655   0.0000   439.2866      -1.07915       14.9391      -2.43257      -3.92206      -1.29333       3.23716      -1.97454     -0.682516      0.840716       2.86453     0.0774282      -1.87559      0.855888      0.385316     -0.159137     0.0962937    -0.0256893    -0.0229690    0.00462171     0.0619441   -0.00857790    -0.0200276    -0.0168715    0.00240936    0.00384175    0.00135335   0.000435756   0.000982134  -0.000319333   0.000111287   0.000160160  -7.54085e-06  -1.13082e-05   5.88439e-06   1.14032e-06       1.40441       1.87860       2.07309       2.01072       2.15446       2.07985       1.99050       1.72496       1.54261       1.32161       1.09010      0.933651      0.695850      0.573276      0.427051      0.303916      0.235725      0.162171      0.105953     0.0782870     0.0480496     0.0311579     0.0193591     0.0112421    0.00687658    0.00383085    0.00203797    0.00112644   0.000591494   0.000274368   0.000144967   6.86195e-05   2.83962e-05   1.28807e-05   5.33907e-06   2.05606e-06
  24  10 2467.0482    1.7098  0.9948 10.9699 -0.0060  0.0260   0.0335   0.0575    0.0942   0.0000   439.8014      0.341065       13.0903      0.783128      -3.05723     -0.998614      -1.79132      -2.17619      -1.04779      0.242545     0.0108538      -1.22315     -0.293148     -0.676791     -0.194448     -0.141872     -0.121890      0.411751    -0.0757734    -0.0691525     0.0367408    -0.0179732  -2.95300e-05    0.00473969    -0.0134386   -0.00513078    0.00278471   -0.00118677  -0.000154338  -0.000353833   1.30326e-05   1.71023e-05  -4.39875e-05  -7.76506e-06   1.18272e-05   1.50819e-06       1.61212       2.19448       2.45788       2.36131       2.55567       2.25697       2.10892       2.01221       1.79512       1.60648       1.30465       1.09114      0.891067      0.661199      0.500800      0.355736      0.257836      0.187392      0.123896     0.0793329     0.0538270     0.0339015     0.0219948     0.0122064    0.00767384    0.00420766    0.00229123    0.00121849   0.000673003   0.000339804   0.000161714   7.75809e-05   3.14749e-05   1.47166e-05   5.74347e-06   2.30172e-06
  24  11 2617.7091    2.1642  0.9691 11.6993 -0.0063  0.0247   0.0441   0.0582    0.0836   0.0000   438.4973      -1.06338       14.8086      -6.11904      -2.94566      -5.01366      -1.62508      -1.68757      -1.95372     -0.384056     -0.540201       3.18256     -0.647951    -0.0487954     -0.441680    -0.0762679     -0.267240      0.102865      0.119366   -0.00914398    -0.0524325    -0.0222286     0.0379453     0.0180218   -0.00444131   0.000862483   -0.00332075  -0.000987128   0.000591287   0.000332754   0.000199894  -3.33634e-05   1.76837e-05   1.73566e-05   2.64661e-06  -1.19866e-07       1.67420       2.25979       2.29703       2.24082       2.39706       2.28736       2.23893       2.13395       1.77795       1.52453       1.20829      0.949012      0.794827      0.601231      0.497494      0.376765      0.279316      0.196002      0.129694     0.0846119     0.0553690     0.0321233     0.0213492     0.0118544    0.00719489    0.00390259    0.00215559    0.00114918   0.000574986   0.000293818   0.000140168   6.61292e-05   2.91485e-05   1.24947e-05   4.83829e-06   1.96882e-06
  24  12 2767.6888    2.8214  0.9729 11.9967  0.0015  0.0227   0.0557   0.0570    0.0823   0.0000   440.6015       5.18673       13.3994      -5.50512      -1.19561      -1.67949     -0.250524     -0.970952      -1.99126      0.854640      0.310434      -1.14815      0.443829      0.373906     -0.453833    -0.0385996      0.180190     0.0711491     -0.108578    -0.0729239    -0.0760422    -0.0626579     0.0183274    -0.0176756   -0.00282568    0.00155474    0.00277862   0.000120295   -0.00111218   0.000390527   0.000188906  -1.53774e-05  -6.67025e-05  -1.10866e-05   1.15581e-06   6.55487e-07       1.48529       2.00301       2.12860       2.31077       2.20171       2.11131       1.97123       1.83510       1.60820       1.34654       1.15531      0.995974      0.763901      0.585764      0.428828      0.325314      0.225676      0.158905      0.105455     0.0767149     0.0482697     0.0306892     0.0188442     0.0113073    0.00656065    0.00375101    0.00208296    0.00104338   0.000557839   0.000288962   0.000138214   6.68833e-05   3.14354e-05   1.32617e-05   5.11536e-06   2.06816e-06
  24  13 2917.0050    3.6001  0.8930 12.6292 -0.0027  0.0212   0.0734   0.0537    0.0854   0.0000   439.2412       2.52309       13.9190       1.30133      -2.38550      -2.69857      -2.86066     -0.528072     -0.279932      -1.36206     -0.716430      -1.10415     -0.201049      0.493021     -0.274825      0.210024      0.245180   0.000895721      0.158218    -0.0835720     0.0198676   -0.00196643    -0.0134638    -0.0133104   -0.00512513   -0.00152625    0.00448461   -0.00152706   0.000679184   3.73680e-05   3.68502e-05   7.26984e-06  -3.57236e-05   2.53836e-06   1.36940e-06   1.67388e-07       1.35895       1.84281       1.93964       2.04544       2.12167       1.94817       1.84224       1.62185       1.51285       1.24418       1.09712      0.878092      0.691093      0.529962      0.394822      0.303014      0.211619      0.154994     0.0976007     0.0678837     0.0430441     0.0279800     0.0176619     0.0106372    0.00631365    0.00352994    0.00191878    0.00106017   0.000534067   0.000266112   0.000133040   6.14992e-05   2.69835e-05   1.16819e-05   4.77077e-06   1.83017e-06
  24  14 3065.1117    3.9498  0.9557 12.9284 -0.0101  0.0238   0.0825   0.0584    0.0987   0.0000   436.9297       5.29347       15.6799      -3.34082      -4.06361      -3.24348      -1.41011      -4.27679      0.357349      -1.38726   -0.00888284      -1.22365     -0.300484      0.780734     -0.139263     0.0181692      0.583689      0.258429     0.0325359    -0.0960420    -0.0299795    -0.0687488   -0.00449365  -0.000442111   -0.00741199   0.000471051   -0.00234316  -0.000491009   0.000915331  -8.03686e-05  -0.000184875   7.92547e-05   1.53171e-06  -4.00326e-06   2.42253e-06  -1.55730e-06       1.60519       2.04252       2.09954       2.37529       2.30064       2.28129       1.98154       1.83150       1.64579       1.53730       1.25485      0.952391      0.789240      0.616961      0.469568      0.341750      0.245862      0.163146      0.113070     0.0805943     0.0516031     0.0314415     0.0185451     0.0115104    0.00716595    0.00417365    0.00239226    0.00124052   0.000640884   0.000304899   0.000152662   6.71360e-05   3.17977e-05   1.23265e-05   5.32412e-06   2.10129e-06
  24  15 3212.1263    4.0038  1.1244 13.0305 -0.0032  0.0277   0.0789   0.0657    0.0945   0.0000   442.5651       3.58911       17.2816      -2.01028      -3.06421      -6.64418      0.762038      -4.51830      -5.49799       2.01844     -0.117164      -1.84393     0.0315212     0.0394516   0.000165212      0.385901      0.160384     0.0605651     -0.205210    -0.0153968    0.00661761     0.0548163    0.00296663    -0.0117696    -0.0109589    0.00663634    0.00427396  -0.000991703   0.000942730  -0.000103102  -0.000123713   6.26671e-05  -2.84544e-05  -1.17453e-05   9.38659e-07   2.42747e-06       1.79315       2.19418       2.46886       2.59976       2.65125       2.40507       2.41477       2.09793       1.94559       1.73099       1.30852       1.08250      0.924777      0.691403      0.535761      0.377673      0.269872      0.203220      0.136744     0.0909404     0.0571943     0.0384232     0.0239076     0.0133996    0.00800134    0.00470637    0.00241750    0.00137651   0.000731714   0.000378359   0.000179519   7.75867e-05   3.51146e-05   1.56429e-05   6.59537e-06   2.63742e-06
  24  16 3358.6869    3.4140  1.7961 12.5366 -0.0037  0.0325   0.0537   0.0898    0.0605   0.0000   441.3771       9.59799       11.4553      -4.57743       3.93409      -4.66156      -3.27925      -3.69367      -3.55756     0.0176200       2.51486      0.870349      -1.65405       1.27117     -0.448923      0.541023      0.336784      0.223383      0.468317      0.184675      0.123097     0.0670881     0.0188985  -0.000579073   -0.00774503    0.00546334    0.00469410  -4.10762e-05  -0.000464186  -0.000417622   0.000200755  -2.03171e-05  -3.20393e-05   2.87253e-05   4.82830e-06  -1.90669e-06       2.28211       3.02448       3.36085       3.52874       3.54310       3.26868       3.07640       2.79972       2.39393       2.06445       1.71635       1.37135       1.09198      0.828473      0.621672      0.470932      0.336639      0.242222      0.159066      0.101599     0.0673184     0.0436398     0.0266861     0.0165046    0.00964560    0.00538286    0.00293473    0.00159628   0.000831511   0.000411092   0.000207803   9.47977e-05   4.14475e-05   1.78586e-05   7.72362e-06   2.96056e-06
  24  17 3505.0061    2.8438  2.5832 12.0922 -0.0030  0.0418   0.0367   0.1040    0.0481   0.0000   449.1977      -1.72557      0.289317       2.35691       3.38852      -9.08218       1.77119     -0.559993      -3.07471       3.60678      0.281571     -0.777987      0.788965      0.871943     -0.586471      -1.43917     -0.342670     0.0996721    -0.0749533    -0.0445002    0.00258286    -0.0390068    -0.0173870    -0.0261554     0.0155489   -0.00472606    0.00399307   -0.00303423   0.000269512  -8.05244e-05   9.30331e-05   1.15668e-06  -7.46198e-05   4.66297e-05   7.87398e-06  -8.82937e-06       2.55439       3.39441       3.82827       3.94824       3.89834       3.85173       3.54545       3.19239       2.85289       2.46327       2.03578       1.74439       1.33219       1.01608      0.817162      0.573437      0.419448      0.288122      0.208344      0.132848     0.0893276     0.0579596     0.0345550     0.0222839     0.0123364    0.00728918    0.00396551    0.00215318    0.00111269   0.000555615   0.000265826   0.000129224   5.72633e-05   2.56899e-05   1.01958e-05   4.06255e-06
  24  18 3651.0575    2.3430  3.8964 11.5319 -0.0018  0.0502   0.0257   0.1354    0.0418   0.0000   437.6334       10.8245       6.59031      -1.48381      -1.57262      -4.96454       2.83537      -3.07605      -5.71785      -3.32252      -4.42192     -0.747993     -0.966095       1.06442       1.30603       1.20924     -0.270341      0.544962      0.424998    -0.0459945     -0.200714      0.113229     0.0248043    0.00812787    -0.0292548    -0.0161696    0.00460777    0.00221684    0.00111860  -0.000872281  -0.000386324   0.000339723  -5.71567e-06  -4.19256e-05   1.25813e-05   6.88232e-06       3.26260       4.15264       4.82304       4.87237       4.99038       4.74147       4.32892       4.03664       3.53468       3.03191       2.57480       2.03551       1.69061       1.27480      0.970237      0.717077      0.519037      0.356957      0.252313      0.167779      0.109772     0.0708807     0.0432672     0.0265297     0.0155192    0.00883157    0.00491248    0.00272966    0.00133083   0.000730740   0.000332037   0.000161626   7.39122e-05   3.08509e-05   1.24983e-05   5.08754e-06
  24  19 3796.9754    1.9237  5.5742 11.1174  0.0006  0.0650   0.0200   0.1773    0.0401   0.0000   431.8801      -6.45777       4.08336       2.26843       4.31545      -15.1746      -2.82390       3.50814      -4.86802       2.42255      -3.63027       1.67950      0.527970      -2.71175     0.0275953      0.642417      -1.10989    -0.0744167      0.432372      0.127258     -0.376459     -0.121897    0.00725932     0.0370217   -0.00479313    -0.0112163   -0.00371905  -0.000405286   -0.00101541    0.00239467   0.000479915  -0.000413892  -4.00441e-06   3.67547e-05   2.59657e-06   3.27458e-06       4.22213       5.41397       6.08249       6.43490       6.38169       6.08504       5.78109       5.16782       4.65107       3.88303       3.29825       2.62424       2.19364       1.67382       1.26361      0.917175      0.683604      0.474737      0.328318      0.224800      0.141822     0.0921043     0.0580847     0.0345117     0.0201809     0.0111945    0.00629810    0.00350485    0.00179047   0.000906019   0.000438976   0.000209747   9.20741e-05   4.05610e-05   1.60031e-05   6.52452e-06
  24  20 3942.7913    1.5973  7.0444 10.8107 -0.0026  0.0782   0.0164   0.2209    0.0380   0.0000   449.6848       2.01993       14.2288      -5.59314       4.17672      -18.9901       2.30825     -0.373620       5.29228       1.37114       3.07604       6.50960       1.50721     0.0407391       3.04346      -1.45914      -1.31978     -0.154225      0.345115    -0.0820429     0.0289047     0.0253569      0.108115     0.0497192     0.0190084     0.0111434    -0.0188066    0.00715277    0.00164646   0.000170568   0.000484431  -0.000123121   4.86673e-05   7.16314e-06  -1.64467e-05   8.24997e-06       5.03355       6.45618       7.38876       7.47122       7.52605       7.41203       6.84775       6.20484       5.55807       4.65029       3.99114       3.22549       2.60777       2.02805       1.51219       1.14067      0.813301      0.582155      0.401320      0.268098      0.176392      0.113303     0.0701275     0.0419294     0.0250676     0.0139064    0.00777708    0.00423430    0.00217768    0.00109757   0.000542684   0.000252790   0.000114248   4.90216e-05   1.99430e-05   7.87729e-06
  24  23 4379.5043    0.8327 12.1484 10.4504 -0.0082  0.1764   0.0113   0.4719    0.0280   0.0000   433.0346       36.5428       21.3355      -16.2235       23.8059      -16.3485       15.0931       3.28866       9.22282      -5.13752      -1.52287       2.96281      -1.20224      -4.84586      -1.37685       2.62561     -0.842166      -2.15702       1.29099     -0.159780     -0.880383     -0.381558      0.136337     0.0136347     -0.160908    -0.0202829   0.000509443   0.000772399   -0.00379423    0.00132951   -0.00264231    0.00104714   0.000310626  -0.000172184   2.27064e-05  -2.62939e-05       10.9308       14.8201       16.2235       17.1326       17.1359       16.8605       15.2144       14.1812       12.1942       10.7152       8.89753       7.44196       5.91349       4.58854       3.49855       2.57748       1.84669       1.32825      0.918545      0.630377      0.417603      0.264364      0.167068      0.101130     0.0600347     0.0347961     0.0193485     0.0106074    0.00548045    0.00284228    0.00137679   0.000647807   0.000296848   0.000126047   4.83435e-05   1.92332e-05
  25   8 2181.7532    0.9244  0.7175 10.1678 -0.0001  0.0214   0.0209   0.0472    0.0581   0.0000   442.5897      0.470497       13.3712      -1.58380     -0.484142     -0.263581       1.95772      -2.35105     -0.342832      0.227380      0.991573       1.63888    -0.0322983     -0.666645    -0.0727531     -0.208916      0.348329      0.176741     -0.143700      0.105266     0.0119979   -0.00471833     0.0189151    0.00230626   -0.00911114   -0.00277576    0.00379117   3.70846e-05   0.000570216  -0.000776699   9.65135e-05   0.000241567  -8.02391e-05  -1.35367e-05   2.91139e-05   2.40127e-06       1.27751       1.74175       1.79711       1.90314       1.93940       1.95060       1.79867       1.66233       1.43764       1.19602       1.04559      0.892046      0.673691      0.528813      0.410675      0.314498      0.235426      0.175604      0.112633     0.0821110     0.0505552     0.0342074     0.0221415     0.0138986    0.00838842    0.00463674    0.00279668    0.00139530   0.000768785   0.000406357   0.000198427   9.95732e-05   4.62228e-05   2.24246e-05   9.22108e-06   3.82078e-06
  25   9 2340.5650    1.3775  0.8538 10.6508 -0.0080  0.0244   0.0287   0.0523    0.0711   0.0000   441.1054     -0.436485       11.4493      -3.71342      -2.65577       1.84344       1.15691      -4.04255       2.15446      -2.88858      -1.35773     -0.596546      0.938368    -0.0207676     -0.480634     -0.910727      0.147864     -0.141453    -0.0219370     0.0306652    -0.0951279    -0.0404472    -0.0115019    0.00183082  -0.000828220   -0.00249672    0.00124132    0.00174344   0.000883993  -0.000562231   0.000114708  -5.58397e-06   5.76571e-05  -2.55573e-05  -5.81436e-07   1.48254e-06       1.66836       2.16461       2.15562       2.23407       2.09034       2.07594       2.20001       2.16757       1.85761       1.51229       1.22005      0.938542      0.737221      0.590248      0.515615      0.426791      0.326153      0.227310      0.156864      0.100303     0.0626528     0.0382862     0.0240185     0.0147835    0.00867498    0.00490542    0.00272193    0.00156876   0.000780024   0.000428419   0.000200402   0.000103341   4.83564e-05   2.32997e-05   9.91277e-06   4.22769e-06
  25  10 2494.4380    1.8057  0.9370 11.2149 -0.0052  0.0239   0.0356   0.0529    0.0769   0.0000   439.4901     -0.479094       13.6606       1.72212       1.99220     -0.849416       1.28616      -5.18719      0.224497      -2.77647       2.00447       1.35008      0.651945     0.0864819     -0.700606      0.815345      0.105442    -0.0346262    -0.0770996      0.142114     0.0130578     0.0101234     0.0121703    0.00227495    0.00175996    0.00171126    0.00291137    0.00294304   -0.00113160  -0.000503629   1.20547e-05   0.000218486   3.03936e-05   9.16404e-06  -1.85744e-06  -8.07871e-06       1.44374       1.98919       2.06758       2.20131       2.21796       2.05486       1.95872       1.83991       1.65328       1.40820       1.23529      0.990582      0.813357      0.618145      0.488786      0.359423      0.263100      0.184289      0.130535     0.0880739     0.0564543     0.0374168     0.0229532     0.0152627    0.00852059    0.00505084    0.00292761    0.00163266   0.000887341   0.000451674   0.000239844   0.000106423   5.45847e-05   2.32405e-05   1.09438e-05   4.15692e-06
  25  11 2646.3062    2.3810  0.9802 11.6514 -0.0067  0.0243   0.0463   0.0548    0.0904   0.0000   439.3175       3.29530       16.8320      -3.11667    -0.0364493      -1.46771      -3.70735       1.03883      -2.37342      -2.04505      0.644072      0.809593      0.411364      0.461995     -0.815892      0.232656     -0.252384      0.141641     -0.133588    0.00467195     0.0825420    -0.0771232   -0.00876525   -0.00213660     0.0135500    0.00312770   0.000502324  -0.000605255    0.00118169  -0.000120555   0.000191681  -4.55629e-05  -0.000151346  -5.27166e-06   1.69238e-05   8.06354e-06       1.50595       2.04383       2.13940       2.36175       2.19829       2.20075       2.10586       1.90750       1.74853       1.46754       1.24018       1.02135      0.821360      0.624680      0.496625      0.381122      0.278417      0.202496      0.132251     0.0916877     0.0613534     0.0388142     0.0235909     0.0154021    0.00866346    0.00554701    0.00297022    0.00167693   0.000870598   0.000454367   0.000231748   0.000116303   5.41229e-05   2.50691e-05   1.06135e-05   4.55898e-06
  25  12 2797.4292    3.0718  0.8555 12.4450 -0.0065  0.0214   0.0635   0.0510    0.0670   0.0000   437.5872     -0.133018       15.3159      0.974115       1.40209      -5.50115       3.49956     -0.393923      -1.31036      -1.73288      0.166193     -0.464011     -0.276183      0.319812     -0.445955      0.333934      0.372436    -0.0344176     0.0675350    -0.0991683     -0.101212     0.0322335   -0.00517801    -0.0141479    0.00390781  -0.000376826    0.00417396   -0.00383625   -0.00149514   0.000586891   4.74698e-05  -7.04358e-05  -5.07453e-05   2.60549e-05   5.75085e-06   1.31692e-06       1.30005       1.76379       1.91841       2.01512       2.07036       1.87504       1.88493       1.70249       1.41757       1.31030       1.06112      0.872206      0.698297      0.561178      0.433658      0.308569      0.241354      0.156294      0.118647     0.0789587     0.0534741     0.0337900     0.0213384     0.0127711    0.00806283    0.00450400    0.00259601    0.00152664   0.000783357   0.000426344   0.000197138   0.000103955   4.90800e-05   2.14367e-05   9.58956e-06   3.91526e-06
[truncated: 1,567,364 more chars]
