# Supplementary material for: Global-Mode Analysis of Full-Disk Data from the Michelson Doppler Imager and the Helioseismic and Magnetic Imager
Source: Sol Phys. 2018 Jan 31;293(2):29. doi: 10.1007/s11207-017-1201-5 (PMC6566312; doi:10.1007/s11207-017-1201-5)
Supplement: Supplementary file 3 — (TAR 230.0 MB) [file 11207_2017_1201_MOESM3_ESM.tar › MDI/mdifd.4830.18]

   0  14 2093.5695    0.8731  0.3329 10.7402  0.0000  0.0870   0.2178   0.2512    0.2931   0.0000    -0.0000       0.00000       0.00000       0.00000       0.00000       0.00000       0.00000       0.00000       0.00000       0.00000       0.00000       0.00000       0.00000       0.00000       0.00000       0.00000       0.00000       0.00000       0.00000       0.00000       0.00000       0.00000       0.00000       0.00000       0.00000       0.00000       0.00000       0.00000       0.00000       0.00000       0.00000       0.00000       0.00000       0.00000       0.00000       0.00000
   0  15 2228.6667    1.0880  0.6515 10.3657  0.0000  0.1272   0.2592   1.2136    1.3284   0.0000    -0.0000       0.00000       0.00000       0.00000       0.00000       0.00000       0.00000       0.00000       0.00000       0.00000       0.00000       0.00000       0.00000       0.00000       0.00000       0.00000       0.00000       0.00000       0.00000       0.00000       0.00000       0.00000       0.00000       0.00000       0.00000       0.00000       0.00000       0.00000       0.00000       0.00000       0.00000       0.00000       0.00000       0.00000       0.00000       0.00000
   0  18 2629.6713    2.5196  0.6459 11.2296  0.0000  0.1123   0.4470   0.4409    1.2558   0.0000    -0.0000       0.00000       0.00000       0.00000       0.00000       0.00000       0.00000       0.00000       0.00000       0.00000       0.00000       0.00000       0.00000       0.00000       0.00000       0.00000       0.00000       0.00000       0.00000       0.00000       0.00000       0.00000       0.00000       0.00000       0.00000       0.00000       0.00000       0.00000       0.00000       0.00000       0.00000       0.00000       0.00000       0.00000       0.00000       0.00000
   0  23 3303.4689    4.1284  1.5180  5.7669  0.0000  0.1809   0.5792   0.6522 1000.0000   0.0000    -0.0000       0.00000       0.00000       0.00000       0.00000       0.00000       0.00000       0.00000       0.00000       0.00000       0.00000       0.00000       0.00000       0.00000       0.00000       0.00000       0.00000       0.00000       0.00000       0.00000       0.00000       0.00000       0.00000       0.00000       0.00000       0.00000       0.00000       0.00000       0.00000       0.00000       0.00000       0.00000       0.00000       0.00000       0.00000       0.00000
   0  25 3574.4267    2.9111  3.7170  9.4982  0.0000  0.4629   0.2103   1.5973    5.0747   0.0000    -0.0000       0.00000       0.00000       0.00000       0.00000       0.00000       0.00000       0.00000       0.00000       0.00000       0.00000       0.00000       0.00000       0.00000       0.00000       0.00000       0.00000       0.00000       0.00000       0.00000       0.00000       0.00000       0.00000       0.00000       0.00000       0.00000       0.00000       0.00000       0.00000       0.00000       0.00000       0.00000       0.00000       0.00000       0.00000       0.00000
   1  12 1885.0565    0.4881  0.5941  9.8823  0.0000  0.1738   0.0529   0.2011    0.2104   0.0000   342.4126      -12.6972       0.00000       0.00000       0.00000       0.00000       0.00000       0.00000       0.00000       0.00000       0.00000       0.00000       0.00000       0.00000       0.00000       0.00000       0.00000       0.00000       264.669       90.8014       0.00000       0.00000       0.00000       0.00000       0.00000       0.00000       0.00000       0.00000       0.00000       0.00000       0.00000       0.00000       0.00000       0.00000       0.00000       0.00000
   1  13 2020.7806    0.7410  0.8062  9.7781  0.0000  0.1118   0.0696   0.2027    0.3910   0.0000   354.1509      -16.8510       0.00000       0.00000       0.00000       0.00000       0.00000       0.00000       0.00000       0.00000       0.00000       0.00000       0.00000       0.00000       0.00000       0.00000       0.00000       0.00000       136.515       76.6041       0.00000       0.00000       0.00000       0.00000       0.00000       0.00000       0.00000       0.00000       0.00000       0.00000       0.00000       0.00000       0.00000       0.00000       0.00000       0.00000
   1  14 2156.6613    0.8539  1.1976  2.8240  0.0000  0.0898   0.0616   0.2657  329.3172   0.0000   312.1157       58.6205       0.00000       0.00000       0.00000       0.00000       0.00000       0.00000       0.00000       0.00000       0.00000       0.00000       0.00000       0.00000       0.00000       0.00000       0.00000       0.00000       104.814       64.2216       0.00000       0.00000       0.00000       0.00000       0.00000       0.00000       0.00000       0.00000       0.00000       0.00000       0.00000       0.00000       0.00000       0.00000       0.00000       0.00000
   1  15 2291.8713    1.1054  0.8254 10.3910  0.0000  0.1014   0.0943   0.2184    0.3872   0.0000   525.7903       25.1763       0.00000       0.00000       0.00000       0.00000       0.00000       0.00000       0.00000       0.00000       0.00000       0.00000       0.00000       0.00000       0.00000       0.00000       0.00000       0.00000       142.241       58.0522       0.00000       0.00000       0.00000       0.00000       0.00000       0.00000       0.00000       0.00000       0.00000       0.00000       0.00000       0.00000       0.00000       0.00000       0.00000       0.00000
   1  17 2558.9784    2.1041  1.0712  7.8042  0.0000  0.1011   0.1533   0.2531   13.4119   0.0000   299.7076      -118.711       0.00000       0.00000       0.00000       0.00000       0.00000       0.00000       0.00000       0.00000       0.00000       0.00000       0.00000       0.00000       0.00000       0.00000       0.00000       0.00000       144.803       59.7975       0.00000       0.00000       0.00000       0.00000       0.00000       0.00000       0.00000       0.00000       0.00000       0.00000       0.00000       0.00000       0.00000       0.00000       0.00000       0.00000
   1  18 2693.4762    2.7160  0.9855 -3.3504  0.0000  0.0774   0.2037   0.2304 1000.0000   0.0000   414.6658       36.3696       0.00000       0.00000       0.00000       0.00000       0.00000       0.00000       0.00000       0.00000       0.00000       0.00000       0.00000       0.00000       0.00000       0.00000       0.00000       0.00000       95.8293       53.9700       0.00000       0.00000       0.00000       0.00000       0.00000       0.00000       0.00000       0.00000       0.00000       0.00000       0.00000       0.00000       0.00000       0.00000       0.00000       0.00000
   1  20 2963.4025    3.9181  0.8957  6.3575  0.0000  0.0853   0.2890   0.2438  217.9117   0.0000   451.2680       23.7320       0.00000       0.00000       0.00000       0.00000       0.00000       0.00000       0.00000       0.00000       0.00000       0.00000       0.00000       0.00000       0.00000       0.00000       0.00000       0.00000       99.5872       55.0286       0.00000       0.00000       0.00000       0.00000       0.00000       0.00000       0.00000       0.00000       0.00000       0.00000       0.00000       0.00000       0.00000       0.00000       0.00000       0.00000
   1  21 3098.2610    4.2590  0.9668 11.6213  0.0000  0.0888   0.3311   0.2706    1.7203   0.0000   424.5060      -7.45032       0.00000       0.00000       0.00000       0.00000       0.00000       0.00000       0.00000       0.00000       0.00000       0.00000       0.00000       0.00000       0.00000       0.00000       0.00000       0.00000       112.759       61.1052       0.00000       0.00000       0.00000       0.00000       0.00000       0.00000       0.00000       0.00000       0.00000       0.00000       0.00000       0.00000       0.00000       0.00000       0.00000       0.00000
   1  23 3368.6763    3.8950  1.8391 10.5718  0.0000  0.1383   0.2254   0.3222    2.7697   0.0000   477.9129       32.3476       0.00000       0.00000       0.00000       0.00000       0.00000       0.00000       0.00000       0.00000       0.00000       0.00000       0.00000       0.00000       0.00000       0.00000       0.00000       0.00000       169.307       93.6071       0.00000       0.00000       0.00000       0.00000       0.00000       0.00000       0.00000       0.00000       0.00000       0.00000       0.00000       0.00000       0.00000       0.00000       0.00000       0.00000
   1  24 3504.0952    3.1925  3.2122 -4.2490  0.0000  0.1708   0.1406   0.5351 1000.0000   0.0000   532.6963      -31.4060       0.00000       0.00000       0.00000       0.00000       0.00000       0.00000       0.00000       0.00000       0.00000       0.00000       0.00000       0.00000       0.00000       0.00000       0.00000       0.00000       191.221       127.394       0.00000       0.00000       0.00000       0.00000       0.00000       0.00000       0.00000       0.00000       0.00000       0.00000       0.00000       0.00000       0.00000       0.00000       0.00000       0.00000
   1  25 3639.9812    2.7133  4.6218  0.2945  0.0000  0.2289   0.1035   0.6717 1000.0000   0.0000   155.3313       274.750       0.00000       0.00000       0.00000       0.00000       0.00000       0.00000       0.00000       0.00000       0.00000       0.00000       0.00000       0.00000       0.00000       0.00000       0.00000       0.00000       260.076       179.345       0.00000       0.00000       0.00000       0.00000       0.00000       0.00000       0.00000       0.00000       0.00000       0.00000       0.00000       0.00000       0.00000       0.00000       0.00000       0.00000
   2  11 1810.2611    0.4435  0.7918  9.1816  0.0000  0.1321   0.0346   0.1669    0.2725   0.0000   443.0224      -29.8435       7.74004      -7.91190       0.00000       0.00000       0.00000       0.00000       0.00000       0.00000       0.00000       0.00000       0.00000       0.00000       0.00000       0.00000       0.00000       0.00000       118.061       88.9072       41.4664       10.5864       0.00000       0.00000       0.00000       0.00000       0.00000       0.00000       0.00000       0.00000       0.00000       0.00000       0.00000       0.00000       0.00000       0.00000
   2  13 2082.0077    0.7978  0.7149  9.3546  0.0000  0.0802   0.0560   0.1305    0.4933   0.0000   376.7097       11.9578      -4.70472       2.27166       0.00000       0.00000       0.00000       0.00000       0.00000       0.00000       0.00000       0.00000       0.00000       0.00000       0.00000       0.00000       0.00000       0.00000       57.7277       44.6872       31.3686       9.81019       0.00000       0.00000       0.00000       0.00000       0.00000       0.00000       0.00000       0.00000       0.00000       0.00000       0.00000       0.00000       0.00000       0.00000
   2  14 2217.5486    1.0555  1.1338  1.3084  0.0000  0.0822   0.0615   0.1819 1000.0000   0.0000   409.5461       73.6230      -9.82344      -9.53460       0.00000       0.00000       0.00000       0.00000       0.00000       0.00000       0.00000       0.00000       0.00000       0.00000       0.00000       0.00000       0.00000       0.00000       62.9077       50.7464       28.5478       9.42255       0.00000       0.00000       0.00000       0.00000       0.00000       0.00000       0.00000       0.00000       0.00000       0.00000       0.00000       0.00000       0.00000       0.00000
   2  15 2352.1925    1.4220  0.7865  8.5818  0.0000  0.0772   0.0955   0.1738    2.2681   0.0000   408.3657   -0.00316039      -27.7521      -1.03798       0.00000       0.00000       0.00000       0.00000       0.00000       0.00000       0.00000       0.00000       0.00000       0.00000       0.00000       0.00000       0.00000       0.00000       72.9518       53.3843       22.9227       7.05879       0.00000       0.00000       0.00000       0.00000       0.00000       0.00000       0.00000       0.00000       0.00000       0.00000       0.00000       0.00000       0.00000       0.00000
   2  16 2485.8442    1.8400  1.2178  4.9775  0.0000  0.0692   0.0972   0.1805  171.5980   0.0000   420.8700       10.9340       2.69000       3.51500       0.00000       0.00000       0.00000       0.00000       0.00000       0.00000       0.00000       0.00000       0.00000       0.00000       0.00000       0.00000       0.00000       0.00000       52.4819       43.8789       23.9832       8.09387       0.00000       0.00000       0.00000       0.00000       0.00000       0.00000       0.00000       0.00000       0.00000       0.00000       0.00000       0.00000       0.00000       0.00000
   2  17 2619.6918    2.5294  1.0051  2.8090  0.0000  0.0666   0.1531   0.1855 1000.0000   0.0000   401.5652      -42.1947       14.3307      -1.21567       0.00000       0.00000       0.00000       0.00000       0.00000       0.00000       0.00000       0.00000       0.00000       0.00000       0.00000       0.00000       0.00000       0.00000       50.9023       39.3065       24.6158       8.20053       0.00000       0.00000       0.00000       0.00000       0.00000       0.00000       0.00000       0.00000       0.00000       0.00000       0.00000       0.00000       0.00000       0.00000
   2  18 2754.4054    2.9797  0.8596  0.6451  0.0000  0.0659   0.1841   0.1401 1000.0000   0.0000   428.0661       95.1295       22.1426       2.49267       0.00000       0.00000       0.00000       0.00000       0.00000       0.00000       0.00000       0.00000       0.00000       0.00000       0.00000       0.00000       0.00000       0.00000       45.9879       38.5049       23.5284       8.23343       0.00000       0.00000       0.00000       0.00000       0.00000       0.00000       0.00000       0.00000       0.00000       0.00000       0.00000       0.00000       0.00000       0.00000
   2  19 2889.5773    3.6202  0.9353  0.0089  0.0000  0.0872   0.2210   0.1723 1000.0000   0.0000   471.9750       1.78353      -10.3238      -9.25820       0.00000       0.00000       0.00000       0.00000       0.00000       0.00000       0.00000       0.00000       0.00000       0.00000       0.00000       0.00000       0.00000       0.00000       79.4533       59.8371       24.9302       7.73769       0.00000       0.00000       0.00000       0.00000       0.00000       0.00000       0.00000       0.00000       0.00000       0.00000       0.00000       0.00000       0.00000       0.00000
   2  20 3024.7653    4.1093  1.0319 -2.6915  0.0000  0.0793   0.3108   0.1957 1000.0000   0.0000   440.1553       8.26446       14.1734       4.94406       0.00000       0.00000       0.00000       0.00000       0.00000       0.00000       0.00000       0.00000       0.00000       0.00000       0.00000       0.00000       0.00000       0.00000       49.4163       42.5412       28.1529       10.2693       0.00000       0.00000       0.00000       0.00000       0.00000       0.00000       0.00000       0.00000       0.00000       0.00000       0.00000       0.00000       0.00000       0.00000
   2  22 3295.1745    3.9306  1.6723  4.9345  0.0000  0.1166   0.1879   0.2295  675.6510   0.0000   421.9151       43.8010       4.29500       3.38300       0.00000       0.00000       0.00000       0.00000       0.00000       0.00000       0.00000       0.00000       0.00000       0.00000       0.00000       0.00000       0.00000       0.00000       82.8383       73.0512       30.4977       12.6888       0.00000       0.00000       0.00000       0.00000       0.00000       0.00000       0.00000       0.00000       0.00000       0.00000       0.00000       0.00000       0.00000       0.00000
   2  23 3430.5753    3.5590  2.1593  7.3728  0.0018  0.1120   0.1542   0.2895    7.4370   0.0000   370.5279       33.4979       36.9661       23.9403       0.00000       0.00000       0.00000       0.00000       0.00000       0.00000       0.00000       0.00000       0.00000       0.00000       0.00000       0.00000       0.00000       0.00000       87.6136       65.6452       41.9094       13.1979       0.00000       0.00000       0.00000       0.00000       0.00000       0.00000       0.00000       0.00000       0.00000       0.00000       0.00000       0.00000       0.00000       0.00000
   3  13 2137.7770    0.7864  0.5912 10.1481  0.0000  0.0584   0.0589   0.1509    0.2269   0.0000   362.6108       5.46702      -29.9495      0.665033      -1.76397      0.211134       0.00000       0.00000       0.00000       0.00000       0.00000       0.00000       0.00000       0.00000       0.00000       0.00000       0.00000       0.00000       31.8850       27.8681       24.1927       14.3003       6.25508       1.53387       0.00000       0.00000       0.00000       0.00000       0.00000       0.00000       0.00000       0.00000       0.00000       0.00000       0.00000       0.00000
   3  14 2273.3095    1.0006  0.9190  9.7460  0.0000  0.0630   0.0621   0.1649    0.5420   0.0000   434.2747      -18.2034       37.1647      0.729016       1.86634      0.980353       0.00000       0.00000       0.00000       0.00000       0.00000       0.00000       0.00000       0.00000       0.00000       0.00000       0.00000       0.00000       34.2121       33.3532       22.2953       13.3099       5.46088       1.79012       0.00000       0.00000       0.00000       0.00000       0.00000       0.00000       0.00000       0.00000       0.00000       0.00000       0.00000       0.00000
   3  15 2407.5970    1.5162  0.8335 10.7157  0.0000  0.0995   0.0937   0.1622    0.4106   0.0000   462.6485      0.689281      -35.4735      -22.5423      -5.38096      0.860980       0.00000       0.00000       0.00000       0.00000       0.00000       0.00000       0.00000       0.00000       0.00000       0.00000       0.00000       0.00000       49.4175       29.4167       37.6153       27.6208       10.2106       2.15064       0.00000       0.00000       0.00000       0.00000       0.00000       0.00000       0.00000       0.00000       0.00000       0.00000       0.00000       0.00000
   3  17 2676.1142    2.6050  0.9326 10.5753  0.0000  0.0723   0.1427   0.1432    1.1942   0.0000   428.5416       34.4713       33.9744       8.10622      -8.49794     -0.688063       0.00000       0.00000       0.00000       0.00000       0.00000       0.00000       0.00000       0.00000       0.00000       0.00000       0.00000       0.00000       28.4756       33.4219       26.7678       10.8715       8.58949       2.47208       0.00000       0.00000       0.00000       0.00000       0.00000       0.00000       0.00000       0.00000       0.00000       0.00000       0.00000       0.00000
   3  19 2946.9216    3.9186  0.7548 11.9765  0.0000  0.0481   0.2499   0.1600    0.5848   0.0000   457.9943       18.2066       49.5583       10.6536      -4.37190       1.25572       0.00000       0.00000       0.00000       0.00000       0.00000       0.00000       0.00000       0.00000       0.00000       0.00000       0.00000       0.00000       24.4039       23.8569       17.7554       10.4091       4.44126       1.45657       0.00000       0.00000       0.00000       0.00000       0.00000       0.00000       0.00000       0.00000       0.00000       0.00000       0.00000       0.00000
   3  20 3082.1611    3.8289  1.1075 11.7168  0.0000  0.0745   0.1961   0.1936    0.9868   0.0000   386.4461      -11.4678       33.5534      -10.8886      -5.22021       1.57379       0.00000       0.00000       0.00000       0.00000       0.00000       0.00000       0.00000       0.00000       0.00000       0.00000       0.00000       0.00000       43.2386       41.8439       26.8254       13.7345       6.03829       1.95081       0.00000       0.00000       0.00000       0.00000       0.00000       0.00000       0.00000       0.00000       0.00000       0.00000       0.00000       0.00000
   3  21 3217.5734    4.0983  1.4684  4.1277  0.0000  0.0670   0.1841   0.2148 1000.0000   0.0000   436.7939      -9.74989       16.4394       1.20261      -6.66418       4.38738       0.00000       0.00000       0.00000       0.00000       0.00000       0.00000       0.00000       0.00000       0.00000       0.00000       0.00000       0.00000       33.0034       33.7407       23.8071       13.3622       6.35683       2.03261       0.00000       0.00000       0.00000       0.00000       0.00000       0.00000       0.00000       0.00000       0.00000       0.00000       0.00000       0.00000
   3  22 3353.3964    3.3947  2.0951  9.9330  0.0000  0.0823   0.1279   0.2549    2.0260   0.0000   422.8524       65.2171       31.0807      -3.71504      -3.18060      -5.88424       0.00000       0.00000       0.00000       0.00000       0.00000       0.00000       0.00000       0.00000       0.00000       0.00000       0.00000       0.00000       43.6875       42.9919       30.3478       16.2023       7.75949       2.27670       0.00000       0.00000       0.00000       0.00000       0.00000       0.00000       0.00000       0.00000       0.00000       0.00000       0.00000       0.00000
   3  23 3489.3649    3.0340  2.7263 10.5965 -0.0074  0.0959   0.1019   0.2947    0.8130   0.0000   455.5249       56.9749      -15.4508      -23.1977      -16.3498      -7.43463       0.00000       0.00000       0.00000       0.00000       0.00000       0.00000       0.00000       0.00000       0.00000       0.00000       0.00000       0.00000       45.1750       43.1873       34.0761       21.8964       9.42459       2.89769       0.00000       0.00000       0.00000       0.00000       0.00000       0.00000       0.00000       0.00000       0.00000       0.00000       0.00000       0.00000
   3  25 3762.5598    2.0547  4.5295 10.6593  0.0000  0.1550   0.0629   0.4183    0.2630   0.0000   379.9101       49.5745      -59.6448      -18.9453      -10.2352       6.73642       0.00000       0.00000       0.00000       0.00000       0.00000       0.00000       0.00000       0.00000       0.00000       0.00000       0.00000       0.00000       84.4394       81.1559       56.4456       29.9944       13.9086       4.25346       0.00000       0.00000       0.00000       0.00000       0.00000       0.00000       0.00000       0.00000       0.00000       0.00000       0.00000       0.00000
   4  12 2051.6193    0.6434  0.4869  9.4829 -0.0024  0.0457   0.0439   0.0993    0.1549   0.0000   425.2669      -7.09869       2.42902       17.7048       8.82707      -2.13786      -1.46347      0.171443       0.00000       0.00000       0.00000       0.00000       0.00000       0.00000       0.00000       0.00000       0.00000       0.00000       18.9756       17.0859       14.0323       12.1617       7.74652       3.28670       1.03865      0.268892       0.00000       0.00000       0.00000       0.00000       0.00000       0.00000       0.00000       0.00000       0.00000       0.00000
   4  13 2188.3899    0.9781  0.6148  9.9359  0.0043  0.0503   0.0602   0.1197    0.2649   0.0000   384.6579       10.4117       23.5592      -10.7106       1.80131     -0.450571    -0.0255306      0.159590       0.00000       0.00000       0.00000       0.00000       0.00000       0.00000       0.00000       0.00000       0.00000       0.00000       20.2093       21.5849       18.0407       10.2555       7.10891       2.79378       1.38173      0.332832       0.00000       0.00000       0.00000       0.00000       0.00000       0.00000       0.00000       0.00000       0.00000       0.00000
   4  14 2324.0871    1.3092  0.7646  9.1233  0.0018  0.0552   0.0749   0.1456    0.8803   0.0000   436.7622      0.806469       2.04941     0.0314056       2.05886      0.272421      0.727779      0.155191       0.00000       0.00000       0.00000       0.00000       0.00000       0.00000       0.00000       0.00000       0.00000       0.00000       22.2052       23.9419       17.2721       13.7663       7.77590       3.47661       1.14419      0.398857       0.00000       0.00000       0.00000       0.00000       0.00000       0.00000       0.00000       0.00000       0.00000       0.00000
   4  15 2458.5492    1.6941  0.8724 -2.2070  0.0000  0.0729   0.0833   0.1425 1000.0000   0.0000   417.9293      -23.9821       13.7959      -2.13075       9.88433      -1.79275       0.00000       0.00000       0.00000       0.00000       0.00000       0.00000       0.00000       0.00000       0.00000       0.00000       0.00000       0.00000       32.6670       33.0339       26.1751       17.6804       10.0437       4.17439       1.60221      0.369519       0.00000       0.00000       0.00000       0.00000       0.00000       0.00000       0.00000       0.00000       0.00000       0.00000
   4  16 2592.9375    2.3521  0.8102 10.6496 -0.0012  0.0658   0.1199   0.1194    0.7566   0.0000   471.1631       26.3311       23.2012      -10.6497       3.41340       1.03786       1.47739     0.0479269       0.00000       0.00000       0.00000       0.00000       0.00000       0.00000       0.00000       0.00000       0.00000       0.00000       19.9723       27.7329       17.1979       15.8650       7.76775       4.59528       1.37540      0.589715       0.00000       0.00000       0.00000       0.00000       0.00000       0.00000       0.00000       0.00000       0.00000       0.00000
   4  18 2864.2568    3.7645  0.7632 10.7445 -0.0028  0.0442   0.1996   0.1221    1.6498   0.0000   448.1540      -6.28752      -5.31697       4.69118       1.78170       2.03136    -0.0356734      0.158848       0.00000       0.00000       0.00000       0.00000       0.00000       0.00000       0.00000       0.00000       0.00000       0.00000       18.3300       18.9068       14.6757       10.9747       5.85961       2.85683      0.975741      0.281230       0.00000       0.00000       0.00000       0.00000       0.00000       0.00000       0.00000       0.00000       0.00000       0.00000
   4  19 3000.1029    4.4459  0.7222 10.9723 -0.0034  0.0448   0.2395   0.1098    1.8106   0.0000   419.3296     -0.199883       5.27485      -16.0881      -2.71796      0.721021      0.767564     -0.237558       0.00000       0.00000       0.00000       0.00000       0.00000       0.00000       0.00000       0.00000       0.00000       0.00000       18.3547       18.1862       15.6592       10.5318       5.81696       3.20781       1.14100      0.269420       0.00000       0.00000       0.00000       0.00000       0.00000       0.00000       0.00000       0.00000       0.00000       0.00000
   4  21 3271.5447    3.8120  1.5532  2.4369  0.0000  0.0691   0.1584   0.1769 1000.0000   0.0000   396.8059       41.4278      -23.0711      -28.6225      -1.68800    -0.0182639       0.00000       0.00000       0.00000       0.00000       0.00000       0.00000       0.00000       0.00000       0.00000       0.00000       0.00000       0.00000       26.6913       26.8367       21.6114       16.6982       9.92169       4.43953       1.65631      0.432180       0.00000       0.00000       0.00000       0.00000       0.00000       0.00000       0.00000       0.00000       0.00000       0.00000
   4  22 3407.9777    3.4099  1.9846 11.4991  0.0044  0.0835   0.1291   0.2181    0.5003   0.0000   441.3640      -4.18908       17.4066       26.5922      -8.72715     -0.228357      -1.55963      0.513750       0.00000       0.00000       0.00000       0.00000       0.00000       0.00000       0.00000       0.00000       0.00000       0.00000       36.5915       36.8060       31.2018       19.0977       10.5422       5.43922       2.11565      0.475019       0.00000       0.00000       0.00000       0.00000       0.00000       0.00000       0.00000       0.00000       0.00000       0.00000
   4  23 3544.6809    2.7344  2.6176 11.2840 -0.0007  0.0944   0.0878   0.2879    0.3046   0.0000   399.8500      -37.6418      -20.3493       27.3939      -21.7213      -4.08909      -1.20737     -0.172290       0.00000       0.00000       0.00000       0.00000       0.00000       0.00000       0.00000       0.00000       0.00000       0.00000       33.2336       40.3654       27.6179       23.2585       11.3827       6.65120       2.01100      0.770754       0.00000       0.00000       0.00000       0.00000       0.00000       0.00000       0.00000       0.00000       0.00000       0.00000
   4  24 3681.4322    2.4264  4.3520  9.9753 -0.0019  0.1230   0.0608   0.3130    0.4484   0.0000   468.3495       36.8903      -3.31483       4.64401       6.63849       4.40313     -0.729834       1.28424       0.00000       0.00000       0.00000       0.00000       0.00000       0.00000       0.00000       0.00000       0.00000       0.00000       44.9540       48.6784       39.5187       27.8390       16.3283       7.98906       3.10537      0.850484       0.00000       0.00000       0.00000       0.00000       0.00000       0.00000       0.00000       0.00000       0.00000       0.00000
   4  25 3818.8767    2.1310  5.0120 10.0139 -0.0010  0.1359   0.0498   0.3409    0.3046   0.0000   529.4623       37.7503       2.50739       42.4970       4.49267      -15.4549     -0.571536    -0.0665942       0.00000       0.00000       0.00000       0.00000       0.00000       0.00000       0.00000       0.00000       0.00000       0.00000       54.1422       57.4509       47.9642       30.6491       18.0295       8.67674       3.55460      0.878906       0.00000       0.00000       0.00000       0.00000       0.00000       0.00000       0.00000       0.00000       0.00000       0.00000
   5  12 2098.4857    0.7046  0.6305  9.3176  0.0027  0.0430   0.0378   0.0965    0.2059   0.0000   427.7551      -26.1060       6.41965       8.89134       3.92459      -4.54640      0.182740  -0.000759000     -0.112394     0.0692901       0.00000       0.00000       0.00000       0.00000       0.00000       0.00000       0.00000       0.00000       14.4437       15.5937       14.1626       9.77604       7.03021       4.06461       1.74093      0.863001      0.301576     0.0617840       0.00000       0.00000       0.00000       0.00000       0.00000       0.00000       0.00000       0.00000
   5  13 2235.3602    1.0119  0.7845  9.3325  0.0042  0.0671   0.0476   0.1176    0.3756   0.0000   437.2867      -10.8749       1.89495       16.5781      -1.55992       2.64817      -2.24710      0.133770     0.0917326    -0.0110378       0.00000       0.00000       0.00000       0.00000       0.00000       0.00000       0.00000       0.00000       23.6795       18.4026       13.2090       17.2207       14.7900       8.65983       3.43673       1.13946      0.310032     0.0725342       0.00000       0.00000       0.00000       0.00000       0.00000       0.00000       0.00000       0.00000
   5  14 2371.0624    1.3396  1.0285  9.6785 -0.0229  0.0559   0.0584   0.1198    0.6797   0.0000   427.3187       12.0279       22.0185       2.38286      -11.9511      -2.03293     -0.305886      -2.11003     -0.464052      0.135589       0.00000       0.00000       0.00000       0.00000       0.00000       0.00000       0.00000       0.00000       17.4440       18.5333       17.0905       13.0808       9.18542       5.01192       2.94180       1.07775      0.388043     0.0847878       0.00000       0.00000       0.00000       0.00000       0.00000       0.00000       0.00000       0.00000
   5  15 2506.0340    1.8084  0.9671  9.9522  0.0004  0.0548   0.0788   0.1224    0.7565   0.0000   435.1827      -30.5423       10.5383       12.9018      0.715258      -3.64210      -2.69802      0.567864      0.506763     0.0932595       0.00000       0.00000       0.00000       0.00000       0.00000       0.00000       0.00000       0.00000       13.9722       18.1051       15.3053       11.9896       9.40675       4.24949       3.21113      0.898605      0.473458      0.106668       0.00000       0.00000       0.00000       0.00000       0.00000       0.00000       0.00000       0.00000
   5  16 2641.0872    2.3413  1.0228 10.4004  0.0008  0.0509   0.1055   0.1314    0.8953   0.0000   443.4473       42.8780      -6.70087       20.2541       1.66816       3.69220      -2.37102     0.0234418      0.157006     0.0368104       0.00000       0.00000       0.00000       0.00000       0.00000       0.00000       0.00000       0.00000       14.7984       17.3345       16.0603       11.3078       7.80843       4.46659       2.49177       1.09060      0.393766     0.0842890       0.00000       0.00000       0.00000       0.00000       0.00000       0.00000       0.00000       0.00000
   5  17 2777.2413    2.8138  0.7966 11.4078 -0.0126  0.0634   0.1438   0.1192    0.6120   0.0000   429.0163       18.6440       8.48309      -24.1758       7.12511       10.6183      -1.32494      -2.04038      0.261904      0.119592       0.00000       0.00000       0.00000       0.00000       0.00000       0.00000       0.00000       0.00000       13.4952       23.3763       11.9386       17.7689       7.30757       7.33410       2.00626       1.77837      0.278688      0.162909       0.00000       0.00000       0.00000       0.00000       0.00000       0.00000       0.00000       0.00000
   5  22 3459.4385    3.1748  2.5628  3.8531  0.0030  0.0822   0.0894   0.2004    9.1269   0.0000   441.1932      -19.2908       20.0035       14.2288       17.4671       12.7699      -5.74929      -2.00059     -0.690514    -0.0644341       0.00000       0.00000       0.00000       0.00000       0.00000       0.00000       0.00000       0.00000       24.2979       28.7533       23.9129       20.4165       12.5153       7.73147       4.13983       1.74214      0.555603      0.146766       0.00000       0.00000       0.00000       0.00000       0.00000       0.00000       0.00000       0.00000
   5  23 3596.6627    2.6094  3.4128 10.5117 -0.0015  0.1030   0.0694   0.2611    0.4370   0.0000   413.4176      -8.00743       18.1287      -3.65716      -17.2178       1.22239       3.54922       3.28459      0.614849     -0.114775       0.00000       0.00000       0.00000       0.00000       0.00000       0.00000       0.00000       0.00000       32.3469       37.9967       32.3137       24.6750       15.7224       9.60394       4.48311       2.15280      0.699156      0.174854       0.00000       0.00000       0.00000       0.00000       0.00000       0.00000       0.00000       0.00000
   6  13 2279.7368    1.1524  0.6744  9.7038 -0.0111  0.0528   0.0550   0.0841    0.2487   0.0000   427.7391       15.7047       31.3104       12.1118      -14.3700      0.536885       2.98489       3.44383       1.21095     -0.168160     0.0872959     0.0152439       0.00000       0.00000       0.00000       0.00000       0.00000       0.00000       18.7694       22.6336       19.9949       14.5689       8.85502       4.73753       2.75733       1.30813      0.669555      0.207525     0.0706685     0.0152498       0.00000       0.00000       0.00000       0.00000       0.00000       0.00000
   6  16 2687.0425    2.6546  0.7992 10.9153 -0.0085  0.0431   0.1176   0.1080    0.4847   0.0000   437.7029      -8.79921       4.73281       2.81839       1.14354       8.56373      -2.32481     0.0591155       1.12576      0.197730     -0.104785   0.000133820       0.00000       0.00000       0.00000       0.00000       0.00000       0.00000       9.60183       11.6865       11.2966       8.12105       7.72875       4.32015       2.72738       1.63553      0.554908      0.258260     0.0958874     0.0172096       0.00000       0.00000       0.00000       0.00000       0.00000       0.00000
   6  17 2823.6676    3.2330  0.8997 11.0161 -0.0028  0.0586   0.1336   0.1147    0.6206   0.0000   422.0898      -5.67583       13.9558      -2.49281      -3.71786      -5.14489      0.646422     -0.293621     0.0222928     0.0887578     0.0390566   -0.00124663       0.00000       0.00000       0.00000       0.00000       0.00000       0.00000       22.6881       26.7324       23.1260       16.7158       10.4356       5.99127       2.88836       1.28742      0.571037      0.215113     0.0618680     0.0130001       0.00000       0.00000       0.00000       0.00000       0.00000       0.00000
   6  18 2960.6101    3.6794  0.8858 11.3473  0.0100  0.0409   0.1557   0.1062    0.5093   0.0000   431.1264       10.0616       8.69449      -1.59934      -10.7114       7.31197      0.407152     -0.308162     -0.353062     -0.232740    -0.0437109    -0.0419129       0.00000       0.00000       0.00000       0.00000       0.00000       0.00000       10.7046       12.0124       12.0953       9.42625       6.37291       4.54654       2.51488       1.36353      0.655948      0.264827     0.0717462     0.0156700       0.00000       0.00000       0.00000       0.00000       0.00000       0.00000
   6  19 3097.2562    4.2170  0.8354 12.4284 -0.0129  0.0482   0.1923   0.1014    0.3590   0.0000   441.5843       30.7570       5.46022      -1.02798       4.96910     -0.984130      -1.22750     -0.656469     -0.247385    -0.0380826     0.0190949     0.0226811       0.00000       0.00000       0.00000       0.00000       0.00000       0.00000       11.3894       13.4459       12.7307       10.7790       7.96744       5.41204       3.37138       1.43894      0.841098      0.285769     0.0989194     0.0214308       0.00000       0.00000       0.00000       0.00000       0.00000       0.00000
   6  20 3233.9869    4.0483  1.4037 11.2161 -0.0020  0.0569   0.1418   0.1510    0.9248   0.0000   440.2150       26.3624      -7.70517      -5.64254      -1.85773       1.51295       4.28741      0.535251     -0.972044     0.0361826    -0.0606294   -0.00409022       0.00000       0.00000       0.00000       0.00000       0.00000       0.00000       13.4953       16.1857       14.3775       12.1938       9.20063       6.03915       3.72647       1.82756      0.909874      0.325832      0.108801     0.0237795       0.00000       0.00000       0.00000       0.00000       0.00000       0.00000
   6  21 3370.9926    3.4655  2.1685 10.5838  0.0077  0.0699   0.0963   0.1908    0.6063   0.0000   435.1390      0.618528       3.08262     -0.398852      -5.00517      -10.1200      -3.16266       4.01476    -0.0947574     -0.412348    -0.0189747     0.0255340       0.00000       0.00000       0.00000       0.00000       0.00000       0.00000       16.9382       20.2038       18.7757       15.5202       11.6933       7.87146       4.65969       2.49586       1.11994      0.452158      0.136599     0.0290446       0.00000       0.00000       0.00000       0.00000       0.00000       0.00000
   6  22 3508.0027    2.9389  2.6587 10.7163 -0.0106  0.0774   0.0757   0.2093    0.4410   0.0000   434.5013       19.8944       46.8196    -0.0780446       2.21644      -8.07628     -0.317994       1.09331       1.52068      -1.20754     -0.258450    -0.0183111       0.00000       0.00000       0.00000       0.00000       0.00000       0.00000       20.3179       21.9754       20.9010       18.2997       13.3659       8.94787       5.42928       2.86575       1.31415      0.490368      0.144777     0.0296761       0.00000       0.00000       0.00000       0.00000       0.00000       0.00000
   6  23 3646.0505    2.4903  3.4945  9.9437 -0.0082  0.0928   0.0564   0.2459    0.5493   0.0000   464.3880       3.99553       14.0672       37.8115       7.48203       6.10473      -2.87107      -2.73578       1.39355     -0.248599     -0.172393     0.0320664       0.00000       0.00000       0.00000       0.00000       0.00000       0.00000       22.7557       29.4003       25.5129       21.8091       15.4533       10.5495       5.87092       3.18684       1.39802      0.599082      0.184720     0.0425595       0.00000       0.00000       0.00000       0.00000       0.00000       0.00000
   6  28 4337.9762    0.9913 11.3733  9.4147 -0.0004  0.2417   0.0191   0.6555    0.1010   0.0000   481.1823       58.8065      -12.9309      -82.8030      0.962657       18.5996      -24.5849      0.858616       8.27048      0.954466       1.16753   -0.00145449       0.00000       0.00000       0.00000       0.00000       0.00000       0.00000       57.0591       72.2964       65.1040       55.6519       41.3184       26.6745       16.2702       8.44185       3.96463       1.54166      0.511017      0.110269       0.00000       0.00000       0.00000       0.00000       0.00000       0.00000
   7  12 2184.6052    0.8772  0.6523  9.6029 -0.0026  0.0443   0.0410   0.0880    0.1686   0.0000   431.8680       7.49244       19.8890      -11.5127       2.95664      0.827499      -5.09845       1.81333     -0.394956     -0.184035     -0.516622    0.00194097   -0.00737154   -0.00374327       0.00000       0.00000       0.00000       0.00000       11.5758       12.6594       12.5573       11.3730       7.50566       4.84866       3.33005       1.92875       1.11732      0.534439      0.222663     0.0615634     0.0158921    0.00330537       0.00000       0.00000       0.00000       0.00000
   7  13 2322.0739    1.1082  0.9679  9.9812 -0.0360  0.0566   0.0489   0.1203    0.3489   0.0000   430.2962       12.8828       1.90020    -0.0335109      -1.28914     -0.633937      -6.78769     -0.159717       1.00509    -0.0856551    -0.0621457    -0.0171066    -0.0109953     0.0125471       0.00000       0.00000       0.00000       0.00000       10.0537       14.6066       12.4009       11.4018       8.91073       6.38181       4.37690       2.17584       1.50370      0.472464      0.310736     0.0887073     0.0306703    0.00696737       0.00000       0.00000       0.00000       0.00000
   7  14 2458.1794    1.6461  0.8568 10.1413  0.0002  0.0404   0.0679   0.1043    0.3178   0.0000   434.3938      -12.4643       28.0180      0.885405       6.23620       5.45349       1.67559     -0.910649       1.81224     0.0740564      0.190463    -0.0411605     0.0321741   0.000700192       0.00000       0.00000       0.00000       0.00000       9.72969       11.1995       10.0289       8.76595       6.90421       5.33716       3.15148       2.00726      0.872163      0.485844      0.169008     0.0706060     0.0172337    0.00383063       0.00000       0.00000       0.00000       0.00000
   7  15 2594.2404    2.2423  0.9684 10.8425 -0.0043  0.0407   0.0932   0.1098    0.3800   0.0000   418.8970      -24.0103       31.4731      -3.70377      -3.60523       2.56905      0.409378      -2.73685      0.775171      0.262707      0.195489     0.0680000    0.00329417    0.00444293       0.00000       0.00000       0.00000       0.00000       9.19711       10.3542       10.1578       8.77867       6.96482       5.00015       3.28218       1.85734       1.05828      0.461626      0.207213     0.0658321     0.0197456    0.00375125       0.00000       0.00000       0.00000       0.00000
   7  16 2731.0904    2.6633  0.6902 11.8307 -0.0018  0.0663   0.1395   0.0892    0.1932   0.0000   436.7353     -0.501648      -1.40289       16.8894       2.96782      -1.18253     -0.443424     0.0123022       1.21324    -0.0924504   -0.00415407    -0.0643379  -0.000915475    0.00605285       0.00000       0.00000       0.00000       0.00000       12.5400       18.4284       8.71871       13.9746       9.28875       9.75278       4.85024       3.36870       1.11339      0.739573      0.170007      0.117393     0.0168076    0.00939587       0.00000       0.00000       0.00000       0.00000
   7  17 2868.3651    3.4002  0.9192 11.2241  0.0037  0.0408   0.1300   0.1010    0.4463   0.0000   422.6144      -1.38247       18.3810       13.0546      0.848001      -4.31157       3.31114     -0.869858     -0.423587     -0.463529     -0.147692    -0.0191630    -0.0363088  -0.000887651       0.00000       0.00000       0.00000       0.00000       9.34478       9.57264       10.2973       9.00615       7.06895       4.69611       2.86996       2.03412       1.14725      0.476783      0.200098     0.0709651     0.0187994    0.00319399       0.00000       0.00000       0.00000       0.00000
   7  18 3005.6055    3.9507  0.9633 11.5879  0.0066  0.0396   0.1444   0.1059    0.4217   0.0000   436.6448      -1.93819       13.7664      -2.18403     -0.138762      -4.55249     -0.406520      0.502121       1.17913     -0.243292     -0.173841     0.0458822     0.0177515   -0.00325836       0.00000       0.00000       0.00000       0.00000       8.44959       10.8184       9.70223       8.25963       6.99398       4.42408       3.14461       1.81296      0.934390      0.476230      0.176904     0.0629302     0.0213740    0.00394226       0.00000       0.00000       0.00000       0.00000
   7  19 3142.7676    4.3503  0.8975 12.1198 -0.0053  0.0392   0.1670   0.1004    0.3707   0.0000   419.5142       8.26051       11.9873       12.7279      -6.33655      -1.06081      -1.79547      0.452088     -0.494728     -0.191422      0.151402    -0.0457768     0.0152879    0.00316420       0.00000       0.00000       0.00000       0.00000       10.4270       11.8938       10.6110       9.57134       7.07082       4.89558       3.08996       1.78263      0.942608      0.406081      0.165781     0.0531790     0.0147930    0.00324480       0.00000       0.00000       0.00000       0.00000
   7  20 3279.7670    4.0060  1.2308 12.0669 -0.0056  0.0501   0.1367   0.1227    0.3406   0.0000   446.8462       5.58304      -5.25660       9.05241      -7.93734      -2.30580      0.835496       3.39767     -0.476389     -0.224313      0.222538    -0.0486205    -0.0178844   -0.00346520       0.00000       0.00000       0.00000       0.00000       10.9214       13.3223       13.1219       10.6433       8.24791       5.96921       3.77745       2.17780       1.23919      0.530047      0.255326     0.0889164     0.0248423    0.00467256       0.00000       0.00000       0.00000       0.00000
   7  21 3417.3517    3.3259  2.0512 11.2734  0.0004  0.0641   0.0955   0.1618    0.3348   0.0000   438.6760       10.0301       33.1221      -33.5599       26.4779       8.07912      -5.19599     0.0588263       1.77501     -0.954649     -0.558519      0.170794      0.104553   -0.00611982       0.00000       0.00000       0.00000       0.00000       13.6774       16.6738       15.9503       13.7347       10.7411       7.52964       4.99097       2.88672       1.63043      0.717757      0.326842      0.108789     0.0329623    0.00636519       0.00000       0.00000       0.00000       0.00000
   7  22 3555.3547    2.8069  2.8378 10.6105 -0.0061  0.0758   0.0658   0.2019    0.3213   0.0000   420.5784      -4.96246       13.5489       23.4841      -7.51934       25.4871      -6.31118      -3.24346       1.59461      0.705576     -0.838268     -0.174673   -0.00601748   -0.00606762       0.00000       0.00000       0.00000       0.00000       16.2084       20.0007       18.1936       16.4547       12.5463       9.74577       5.87620       3.66436       1.68754      0.914228      0.339533      0.140641     0.0362366    0.00792641       0.00000       0.00000       0.00000       0.00000
   7  23 3693.6028    2.3726  4.0690 10.0134 -0.0035  0.0890   0.0466   0.2482    0.2939   0.0000   427.5350       32.8954      -1.92545       17.7141       10.7880      -15.3165     -0.292120      -3.91315       2.46676      0.260709    -0.0751166     -0.216207    -0.0232423    0.00613153       0.00000       0.00000       0.00000       0.00000       20.5558       24.2822       23.4376       20.5372       14.8203       11.2025       6.68111       4.16816       2.15757       1.03971      0.429614      0.162550     0.0402351    0.00834247       0.00000       0.00000       0.00000       0.00000
   7  24 3831.9779    1.9856  5.6711  9.8391  0.0001  0.1114   0.0338   0.3138    0.1732   0.0000   430.3897       17.6274      -12.6230       23.1030       13.4108       4.04600       5.27584      -1.67247     -0.395694    -0.0665153     -0.267270     0.0675875     0.0851850   -0.00218321       0.00000       0.00000       0.00000       0.00000       25.7011       28.9458       27.6851       24.4752       19.5795       14.2121       9.20889       5.37633       2.88561       1.29718      0.552901      0.191590     0.0543952     0.0102341       0.00000       0.00000       0.00000       0.00000
   7  26 4109.2113    1.3415  9.1052  9.5948 -0.0088  0.1658   0.0209   0.4692    0.0985   0.0000   433.2769       126.724       34.2967       23.0260      -6.99304      -29.9218      -28.7953       15.7555       2.14908      -3.28926      -1.09214     -0.174372     -0.261894    -0.0126930       0.00000       0.00000       0.00000       0.00000       36.5810       43.6828       42.0768       36.6270       29.3389       20.9955       13.2326       8.36886       4.32608       2.08049      0.831738      0.317642     0.0877108     0.0165109       0.00000       0.00000       0.00000       0.00000
   8  12 2225.1679    0.9743  0.9208  9.3595  0.0046  0.0447   0.0372   0.0982    0.2316   0.0000   434.3176      -8.88147       6.94047       8.96424      -1.41255       2.85650      -2.10856     -0.638012       1.14199     -0.575115      0.384312     -0.203231     0.0240884     0.0178484    0.00247423  -0.000619186       0.00000       0.00000       8.87024       10.2836       10.4199       9.43036       7.38511       5.01848       3.81966       2.37674       1.37608      0.768217      0.408692      0.173018     0.0617406     0.0190131    0.00537518   0.000942977       0.00000       0.00000
   8  13 2362.8380    1.3440  0.9351  9.7637 -0.0071  0.0396   0.0501   0.1035    0.3125   0.0000   434.5711      -8.10376       3.39379      -5.49948       6.63123      -3.28230       4.53054      -1.53850       1.74744      0.593051     -0.656946     -0.246504     0.0695890   -0.00525081   -0.00419156  -0.000144896       0.00000       0.00000       7.78756       8.64259       9.37225       7.72116       6.48714       5.03146       3.37233       2.31275       1.22382      0.685921      0.353309      0.149989     0.0563086     0.0201275    0.00472911   0.000781101       0.00000       0.00000
   8  14 2499.3968    1.7912  0.8574 10.7548 -0.0032  0.0402   0.0680   0.0922    0.2173   0.0000   449.7666       2.76777       9.11692      -18.2428       12.8827       7.30918       1.15087       2.49598    -0.0253837      0.146793     -0.264211      0.142127     0.0286908    0.00983471   -0.00901370  -0.000569736       0.00000       0.00000       7.47205       8.76472       9.06717       7.30420       6.87667       5.01892       3.43295       2.28964       1.34489      0.724950      0.348464      0.147374     0.0579970     0.0206696    0.00565917   0.000847872       0.00000       0.00000
   8  15 2636.0799    2.3310  1.0258 10.8140  0.0018  0.0477   0.0792   0.1021    0.2970   0.0000   427.7521       6.85296       3.13082      -3.34270      -2.65090      0.446271       2.86423       1.29012      0.905535     -0.112990     0.0433623      0.203230    0.00170891    -0.0159613    0.00233962   0.000225252       0.00000       0.00000       9.07015       11.2136       9.69781       9.31212       7.71578       6.44263       4.62067       2.61662       1.76467      0.739160      0.433143      0.147504     0.0772024     0.0197317    0.00596406    0.00121234       0.00000       0.00000
   8  16 2773.7603    2.9564  0.8275 11.3191  0.0014  0.0350   0.1122   0.1042    0.2922   0.0000   438.8354      -9.17638       10.1929       13.4168       3.46426    -0.0316166     -0.746447      -2.65017      0.662292      0.113518    -0.0936535    -0.0844363    -0.0523175   -0.00147910    0.00508625    0.00134871       0.00000       0.00000       7.11663       8.38809       8.65019       7.53770       5.63849       4.56496       2.87044       1.81917       1.13596      0.606733      0.261533      0.130592     0.0527990     0.0165925    0.00384030   0.000701655       0.00000       0.00000
   8  17 2911.5115    3.6374  0.8179 12.0090  0.0004  0.0369   0.1421   0.0856    0.2632   0.0000   438.9598       4.95083       2.12690      -4.27759       6.42971       9.47083      -4.95300      0.564596      0.574734       1.27369      0.175796      0.251447     0.0189865    -0.0127824   -0.00269747  -0.000556756       0.00000       0.00000       7.93416       9.20344       9.28317       8.01411       6.54728       4.59224       3.06954       2.04363       1.20061      0.681955      0.300059      0.136130     0.0475728     0.0167213    0.00417380   0.000712522       0.00000       0.00000
   8  18 3049.2282    4.0025  0.9987 12.0036 -0.0038  0.0404   0.1454   0.1129    0.3646   0.0000   437.7120      -14.8177      -2.53777       6.32202       10.8220      -1.05811      -2.19613      -2.19353     0.0203140      0.571171     -0.574336     0.0136323    -0.0747695    -0.0130367    0.00837245   0.000462242       0.00000       0.00000       8.18930       8.70752       9.58219       8.44989       6.52223       5.41906       3.32637       2.19355       1.43857      0.757398      0.344885      0.156980     0.0659932     0.0199764    0.00434430   0.000841868       0.00000       0.00000
   8  19 3186.7223    4.2269  0.9318 12.1435 -0.0027  0.0391   0.1556   0.1010    0.3239   0.0000   446.1635       8.50661       15.8981       9.56615       10.5446       2.37283      0.585471     -0.143071      0.776454      0.799107     -0.560724      0.163814    -0.0362213   -0.00723479   -0.00353076   0.000687174       0.00000       0.00000       8.01676       10.1006       9.68488       8.64271       6.50997       4.91466       3.24054       2.09073       1.18625      0.671520      0.305942      0.144316     0.0523075     0.0180279    0.00449817   0.000897692       0.00000       0.00000
   8  20 3324.3206    3.6600  1.6636 11.7368  0.0065  0.0553   0.1022   0.1441    0.2228   0.0000   470.6828       4.17020       31.4829       6.23995       5.47874       1.06547       6.89818      -1.71488      0.741790      0.154256     -0.551318      0.181496     0.0645495    -0.0373857   -0.00196047  -0.000594540       0.00000       0.00000       11.8842       14.6138       14.4870       12.4965       9.88491       6.49242       4.68571       2.97446       1.62471      0.932124      0.474797      0.202397     0.0706010     0.0242832    0.00674015    0.00115342       0.00000       0.00000
   8  21 3462.5153    3.1236  2.0838 11.6486  0.0079  0.0617   0.0840   0.1629    0.1745   0.0000   452.5246      -2.11857       25.6796     -0.129022      -7.70746      -4.09808       5.37065       1.92487      -2.67591      -1.78668     -0.633541     -0.163640    -0.0263492    0.00435172   -0.00534640   -0.00464847       0.00000       0.00000       12.2856       13.6585       12.7095       12.3134       10.4735       8.10403       5.71350       3.72298       2.16706       1.18323      0.541113      0.241906     0.0861045     0.0285228    0.00744312    0.00143332       0.00000       0.00000
   8  22 3600.5827    2.5738  3.1739 10.7388 -0.0004  0.0760   0.0555   0.1928    0.1958   0.0000   423.9323       24.1681      -1.19167      -17.0427       2.22622      -4.59116       8.47322      -7.25697       1.03245       1.14165     -0.772710    -0.0256207     0.0823773    -0.0240984  -0.000498579    0.00289857       0.00000       0.00000       15.1304       18.8833       17.8978       16.2795       12.8135       9.77564       6.80359       4.31242       2.40856       1.29040      0.650132      0.281466      0.107449     0.0358309    0.00948543    0.00182365       0.00000       0.00000
   8  23 3739.4940    2.1830  4.5984 10.1785 -0.0029  0.0940   0.0399   0.2545    0.1837   0.0000   456.2897       12.7733       34.8340       34.8269       10.2154       20.6064      -1.12185      -2.34848       3.73385      -1.03727    -0.0568059      0.112089     0.0184943     0.0549452     0.0150717  -0.000161750       0.00000       0.00000       19.4486       22.9581       22.1943       20.1858       16.4904       12.1308       8.20784       5.44334       3.18889       1.74345      0.820783      0.355474      0.131269     0.0446974     0.0115277    0.00208536       0.00000       0.00000
   8  26 4156.2338    1.3089  9.2144  9.4270 -0.0006  0.1592   0.0194   0.4294    0.0983   0.0000   448.2310       49.5758       28.9494       6.56311     -0.549107      -13.9662      -8.94080       19.6237     -0.413957       4.50079       1.91311     -0.540546      0.271888     0.0597969     0.0624264    0.00339450       0.00000       0.00000       31.2627       38.8618       37.4948       33.2780       27.7760       20.6407       14.3645       9.35115       5.49319       2.87464       1.49878      0.606601      0.245051     0.0808248     0.0217328    0.00382404       0.00000       0.00000
   8  27 4296.7079    1.1042 12.0943  9.2665 -0.0036  0.1967   0.0156   0.5676    0.0816   0.0000   555.7076       5.35339       47.0577       16.4703       23.8600       63.4296      -2.18226      -32.5322      -5.58872       3.81852       3.64295      0.665991   -0.00488319     0.0390229    -0.0337373    0.00684740       0.00000       0.00000       40.3274       50.3412       48.0339       43.1211       35.0992       25.3878       18.1379       11.3050       6.91266       3.65099       1.83459      0.777409      0.307180     0.0955685     0.0265287    0.00464024       0.00000       0.00000
   9  12 2264.4880    1.1409  0.7612  9.7323  0.0050  0.0362   0.0435   0.0818    0.1711   0.0000   443.2653      -6.76177       8.28386      -2.27518      -1.85820      -2.19813      0.670028       2.26957      0.110392     -0.574755     -0.259762     -0.162632    -0.0631344     0.0369356   -0.00763581   -0.00109828   3.90441e-05   0.000150325       6.05094       6.96888       7.77844       6.44815       5.68445       4.59980       3.09315       2.22386       1.43590      0.848117      0.469782      0.225595      0.105314     0.0425779     0.0163989    0.00501031    0.00111555   0.000166626
   9  13 2402.2838    1.4866  0.8809  9.8976 -0.0045  0.0533   0.0533   0.0954    0.2607   0.0000   435.4859      -13.2283       11.7492     -0.734384       11.6296      -3.03426      -3.05363      -3.58586      0.651487     -0.492933     0.0276498     -0.120590    -0.0978616    -0.0313925   0.000915510    0.00500401   -0.00229092  -4.61170e-05       12.8187       13.8985       10.7269       8.47208       9.38103       9.40689       7.64464       4.95225       2.76425       1.34874      0.572587      0.249129     0.0980930     0.0413337     0.0134313    0.00428514   0.000989159   0.000168183
   9  14 2539.4848    1.9950  0.8779 10.4838 -0.0098  0.0471   0.0736   0.0957    0.2678   0.0000   419.3869      -10.1829       5.34394      -6.28852       8.55758      -3.88029       1.16744     -0.340255       2.28179       1.11571     -0.127810      0.227993    -0.0492150   -0.00791555    -0.0332486   0.000398285    0.00191137  -0.000360861       10.4537       11.8192       10.0746       8.02970       8.18350       7.71182       5.85113       3.96299       2.23479       1.10926      0.511380      0.234409     0.0938380     0.0389801     0.0151369    0.00506253    0.00107994   0.000185394
   9  15 2676.9385    2.6430  0.8214 11.0547  0.0015  0.0352   0.0937   0.0782    0.2557   0.0000   437.9595       22.6921       22.0311      -4.59963       6.25058       2.50968      -5.12773      -2.78247       1.86518       1.09428     -0.244868     -0.280598     -0.133900    -0.0105461    0.00744360   0.000530576  -3.28218e-06   0.000172132       5.85535       7.07349       7.22877       6.85022       5.46237       4.59288       3.13573       2.10570       1.46354      0.853879      0.482051      0.219134      0.108175     0.0423960     0.0167229    0.00468319    0.00110456   0.000205032
   9  16 2815.1654    3.0594  0.8513 11.4003 -0.0038  0.0349   0.1077   0.0842    0.2700   0.0000   444.6764       1.13112       7.42944     0.0807660      -1.63169       2.39645      -2.90777      0.993672      -2.29842       1.26878     -0.121302      0.129212     -0.103084    -0.0187858   0.000387110   -0.00382803  -0.000230686  -9.24585e-05       6.76891       7.10987       7.21390       7.26470       6.00374       4.47076       3.20981       2.39109       1.47523      0.839313      0.488846      0.255989      0.106121     0.0392537     0.0134741    0.00403265   0.000885886   0.000156887
   9  18 3091.4269    4.0541  0.8352 12.2363 -0.0125  0.0355   0.1570   0.0902    0.2441   0.0000   427.9700      -5.04252       9.18230       6.02348       9.48624       4.20900       3.70301      -1.60001     0.0660082     -0.959370     -0.412189     -0.101841      0.130356     0.0151006     0.0233049    0.00779657   0.000306713   0.000254845       6.01812       7.46760       7.01522       6.66522       5.77869       4.37431       3.30597       2.34364       1.40852      0.789573      0.490849      0.217738      0.116150     0.0370817     0.0145503    0.00444260    0.00112809   0.000204432
   9  19 3229.4870    4.0017  1.2800 12.4005 -0.0058  0.0449   0.1241   0.1176    0.2230   0.0000   433.7296       3.27093       1.77146       9.53787     0.0723089       8.85588       2.52997       4.04377     -0.467963     -0.309831      0.507029     -0.476300      0.154402    -0.0615056  -0.000326979   -0.00414712   0.000267088  -6.56461e-05       8.29322       10.0566       9.32519       8.40067       7.49558       6.04189       4.48297       3.17253       1.79201       1.08483      0.558754      0.270856      0.128840     0.0489347     0.0166100    0.00582716    0.00136462   0.000238624
   9  20 3367.6403    3.4548  1.8681 11.4819  0.0015  0.0544   0.0862   0.1332    0.1902   0.0000   432.0611       9.99491       17.7588      -8.97644       10.3369      -1.74712       2.30012      -1.18942      0.533552       1.82657      -1.07152    -0.0575927     -0.198387   -0.00651685     0.0312515    -0.0175756    0.00151583  -5.95961e-05       10.0779       11.5016       11.6355       10.7132       9.30075       7.12501       5.15998       3.39119       2.28599       1.40635      0.732513      0.340455      0.158552     0.0636561     0.0225158    0.00676538    0.00167140   0.000265771
   9  21 3506.2318    2.9329  2.6645 10.8303 -0.0026  0.0620   0.0616   0.1677    0.1801   0.0000   443.3260      -22.0790       12.9830       22.6622       6.68370      0.307510      -1.46596      0.105768       3.97804     -0.434107      0.702981     0.0765010    -0.0673416  -0.000796967    -0.0323654   0.000429950  -0.000304292  -2.47222e-05       11.4207       13.1987       13.6240       12.3093       10.3930       7.94890       6.04198       4.05020       2.46772       1.47528      0.795456      0.390275      0.189030     0.0742448     0.0253683    0.00773291    0.00190747   0.000308484
   9  22 3645.1328    2.5175  3.6486 10.5616  0.0003  0.0785   0.0477   0.1970    0.1561   0.0000   426.1264       11.8915       14.1166       26.5963      -4.35541       7.57698       5.23057       4.05275      -2.71078      -1.19552     -0.170782     -0.156609     0.0756190     -0.150147    -0.0208017   -0.00325308   -0.00208937   1.28385e-05       12.7499       16.3527       15.3732       14.7532       12.4106       9.97447       7.34720       5.14317       3.08754       1.92808      0.978506      0.518532      0.222488     0.0977725     0.0319758     0.0107251    0.00261528   0.000484404
   9  23 3784.0203    2.0859  5.1224 10.1691 -0.0034  0.0917   0.0338   0.2559    0.1287   0.0000   447.0665       5.35469       2.08635       39.9514       13.2284      -3.22482      -2.41721      -3.34222       1.69673      -2.77416       1.32940     -0.464137   -0.00579831     -0.117056    -0.0512559   -0.00958612   -0.00129415   0.000531477       16.7082       20.0992       19.6146       17.9612       15.6632       12.1558       8.90654       6.06200       3.91977       2.23788       1.24433      0.595311      0.272681      0.104863     0.0396745     0.0118419    0.00298286   0.000496001
   9  24 3923.5826    1.7470  7.0656  9.6868 -0.0005  0.1195   0.0251   0.3072    0.1193   0.0000   429.4201       20.4294       19.8083       26.4393      -8.23157       7.27904       20.1990      -7.64609      -5.34217       4.07695      0.767764     -0.502086     0.0965605      0.159726   0.000859474    -0.0128312   0.000758354  -0.000455699       20.0852       25.1430       25.0978       22.6708       20.2314       15.2112       11.3787       7.75256       4.85248       3.05592       1.55432      0.802190      0.351087      0.151766     0.0511670     0.0169753    0.00431403   0.000686349
   9  26 4202.4810    1.2130 10.7264  9.3452 -0.0002  0.1680   0.0162   0.4616    0.0800   0.0000   461.4738      -31.0731       45.3730      -18.8256      -33.1700       20.3191       47.9450      -3.84048      -9.56572      0.111006      -1.17235     0.0308561      0.386649     0.0148532     0.0346860    -0.0199062  -5.00009e-05    0.00249289       28.6056       36.3619       36.3121       33.3247       28.0440       21.8346       16.3976       11.1571       6.92950       4.25106       2.28604       1.13547      0.545432      0.219836     0.0771836     0.0243398    0.00600016   0.000998303
  10   9 1879.9134    0.3983  0.4507  9.0911 -0.0186  0.0361   0.0216   0.0780    0.0830   0.0000   440.4651      -1.89889       16.7416       1.10230       5.03211       4.78507       3.41577      -4.30114    -0.0762920      -1.09419      0.839792    -0.0197708     -0.116824     0.0823458    0.00733272   -0.00248212   -0.00285212  -0.000955466       5.01109       5.65362       7.03028       5.79392       4.85645       4.20917       2.79448       1.94219       1.49485      0.899300      0.516476      0.318509      0.157807     0.0731495     0.0295131     0.0147254    0.00486250    0.00116809
  10  10 2021.4289    0.6217  0.5439  9.2520 -0.0065  0.0332   0.0287   0.0705    0.1085   0.0000   431.7575       6.26485       9.81158       1.26727       10.0782       2.88175      -3.00525       1.69578       2.03257    -0.0238492     -0.229743     -0.123932      0.125444    -0.0626752     0.0230149     0.0137457  -0.000373383   0.000741342       4.83424       5.91820       6.07920       5.98275       4.60004       4.37770       3.03387       2.46105       1.45529       1.00459      0.606611      0.295335      0.160940     0.0713399     0.0382993     0.0114756    0.00497065    0.00123654
  10  11 2162.8390    0.8453  0.6373  9.7824 -0.0090  0.0369   0.0346   0.0811    0.1386   0.0000   437.8141       7.82503       10.8158       10.8922       1.43905       3.90913       1.42486       1.34662       1.07660       2.20933     -0.197243     -0.944979     -0.178935     0.0249095    -0.0139703    0.00881955    0.00328960  -1.71869e-05       6.95198       8.28676       8.16228       7.84854       6.93186       5.18828       3.36528       2.19126       1.74651       1.13780      0.702596      0.372189      0.174226     0.0691343     0.0278695     0.0114945    0.00368838   0.000954594
  10  12 2302.8196    1.1431  0.6989 10.3167 -0.0141  0.0400   0.0461   0.0799    0.1648   0.0000   440.6910      0.186924       8.79505       6.32361      -4.88758      -4.15044       4.53879     -0.266698      -1.13681       2.82843     -0.508617     -0.689476     -0.136443      0.116247     0.0100050   -0.00806177    0.00277291  -6.49412e-05       7.16300       7.58980       6.87481       8.13491       7.14946       5.42437       3.58428       2.49525       1.92462       1.36522      0.843834      0.455198      0.225301     0.0906118     0.0360990     0.0123814    0.00398343    0.00103264
  10  14 2578.5949    2.0514  0.8564 10.9152 -0.0046  0.0349   0.0681   0.0815    0.1991   0.0000   434.7699       14.8138       20.9269     -0.689195      -1.55269       4.05725       4.94571     -0.619607      -1.45670      0.732009     0.0398082      0.356188     0.0887875    -0.0348937     0.0254171     0.0100227   0.000875355  -0.000342773       5.57884       6.38359       6.45000       6.21917       5.69649       4.49996       3.38741       2.50653       1.61750       1.09967      0.651127      0.343153      0.170996     0.0822341     0.0337631     0.0123564    0.00405118    0.00129261
  10  15 2716.9516    2.5474  0.7936 11.3497 -0.0032  0.0341   0.0893   0.0756    0.1847   0.0000   433.4244       5.40532       14.4094       5.63206       1.73428     -0.424775     -0.624863       1.94965     -0.805308    -0.0615086     -0.758182    0.00330502    -0.0727280     -0.143471    -0.0240304    0.00581566   -0.00645326   0.000570628       5.17280       5.82841       6.30323       6.17664       5.12097       3.98464       3.20267       2.41479       1.58255      0.951536      0.499878      0.345472      0.179823     0.0825700     0.0334394     0.0135380    0.00393525    0.00124240
  10  16 2855.6740    3.3669  0.8657 11.6208  0.0001  0.0324   0.1173   0.0846    0.2178   0.0000   433.0083      -2.75129       18.2493       2.16575       4.16948      -1.44305      0.639863      0.334356      0.943516     -0.881472      0.137566     -0.289626    -0.0897571      0.140106    -0.0281571   0.000525984   -0.00540668    0.00158330       4.82074       6.39780       6.28546       6.11219       5.14450       4.03134       3.13041       2.16151       1.44689      0.989333      0.504829      0.322101      0.157439     0.0710473     0.0313619     0.0128721    0.00370254    0.00120501
  10  17 2994.4281    4.2086  0.7381 12.2111 -0.0057  0.0308   0.1494   0.0733    0.2039   0.0000   441.9953       8.70408       8.72460       2.00342       3.20045      -3.27861      0.984142      0.223926       1.36958      0.804129      0.647709     -0.160806     0.0846991     0.0578679     0.0287000   -0.00212716   -0.00429298   3.08292e-05       4.46261       5.61977       6.28423       5.27783       4.87446       3.83681       2.90219       2.10206       1.37885      0.919794      0.480878      0.296375      0.151558     0.0647268     0.0300840     0.0127190    0.00404332    0.00125785
  10  18 3132.8540    4.1176  0.9928 12.2020 -0.0073  0.0374   0.1309   0.0848    0.2689   0.0000   439.1442     -0.941023       3.36121      -3.39330      -3.50026      -2.43909      0.594864      0.168391       1.78499     -0.999398      0.276927     -0.466145    -0.0379377    -0.0112391    0.00319663     0.0122817   -0.00762847  -0.000975623       5.92152       6.79352       6.93368       6.48815       5.71519       5.08083       3.70182       2.68821       1.89202       1.18278      0.685752      0.370434      0.184738     0.0811385     0.0359639     0.0138694    0.00489021    0.00133516
  10  19 3271.2336    3.9338  1.3250 11.8681  0.0057  0.0425   0.1129   0.1002    0.2727   0.0000   421.7872     -0.851127       10.3733       11.1068       3.09343       1.74925       7.63976      0.186694      0.468774     -0.124408    -0.0905749     -0.466048     -0.248340     0.0238444   -0.00355730   -0.00494605  -0.000451882   -0.00259292       6.84216       7.84679       8.24319       7.90662       6.74590       5.45865       4.15645       3.01129       2.03012       1.25362      0.755580      0.416495      0.219835     0.0965581     0.0425835     0.0153549    0.00530541    0.00148473
  10  20 3410.1251    3.4180  1.8917 11.7796  0.0031  0.0506   0.0829   0.1300    0.1535   0.0000   436.3266       1.72801       27.3340       9.19488      -16.4949       2.72873       4.31222      0.404486       4.91679       1.08716      -1.28970      0.320983     0.0860686     0.0142839    -0.0643281     0.0165964   0.000644937  -0.000800948       8.06658       9.84746       10.0780       9.32391       8.19790       6.57925       5.02465       3.53425       2.50667       1.46309      0.837428      0.501399      0.250418      0.113731     0.0456046     0.0192886    0.00633395    0.00178704
  10  21 3549.0797    2.7825  2.8859 11.0763 -0.0036  0.0637   0.0549   0.1654    0.1300   0.0000   431.7291      -10.6904       12.3298       6.61527       3.38955      -1.64152      -13.6266   -0.00480963       1.69178      -1.40869      0.708298      0.263557     -0.688892    -0.0339672     0.0672348  -0.000135814    -0.0158833    0.00119984       10.3053       12.0260       12.1655       11.4577       9.91859       8.36087       6.66586       4.64661       3.15973       1.97581       1.09954      0.627467      0.330270      0.138439     0.0645713     0.0244632    0.00787850    0.00223892
  10  22 3688.4199    2.2620  4.0939 10.5682 -0.0019  0.0793   0.0393   0.2136    0.1088   0.0000   438.4460       2.54121       10.1477       3.89384       16.8897     -0.217089      -16.3286      -6.77358      -1.24045       3.17476     -0.972885   -0.00642190      0.570264     0.0694214     0.0910333    0.00962804   -0.00423431    0.00339229       12.0509       14.9374       14.7947       14.2293       11.9297       10.4480       7.87797       5.58764       3.80339       2.41143       1.38096      0.764813      0.386905      0.175218     0.0770219     0.0302565     0.0100479    0.00281369
  10  23 3827.6770    1.9364  5.5952 10.0758  0.0008  0.0950   0.0288   0.2507    0.1026   0.0000   434.0548       21.7289       35.4590     -0.546755      -12.9404       27.9762       10.3114       16.6905     -0.122760      -3.47177     -0.183732      0.763337      0.287328     -0.291630      0.190465     0.0305916     0.0228955    0.00266813       14.7204       17.6597       18.2215       17.1454       14.9436       12.2884       9.64616       6.68200       4.68006       2.88967       1.65520      0.954356      0.471726      0.223050     0.0924959     0.0381118     0.0122348    0.00345003
  10  24 3967.5641    1.5724  7.1493  9.8677 -0.0006  0.1180   0.0222   0.3152    0.0854   0.0000   448.6284       51.2521       17.6669      -14.8246       8.01519      -17.3557      -2.61417       19.8695      0.863288      0.767000      -2.42804       1.64320      0.283081      0.247500     -0.295945    0.00257119    0.00789907    0.00225336       18.6126       22.4202       23.7261       21.4176       19.1587       15.6410       11.4141       8.75801       5.60624       3.56542       2.12635       1.17536      0.571146      0.293285      0.112783     0.0454075     0.0155575    0.00468434
  10  25 4107.0780    1.3221  8.7571  9.6821 -0.0042  0.1371   0.0182   0.3915    0.0741   0.0000   428.2528       50.2739       13.4840       13.7384       5.84172      -13.5039      -12.4363       26.5416      -6.52013       2.45839     -0.742030       2.55474       2.06679     -0.457623      0.106723     0.0133646     0.0281900    0.00501030       21.4055       26.8669       26.4657       25.0932       22.3923       17.9030       14.1438       10.3082       6.68892       4.36044       2.48692       1.38094      0.704979      0.325975      0.141368     0.0533657     0.0170990    0.00532284
  10  28 4528.3506    0.7644 16.6983  9.4348  0.0038  0.2955   0.0114   0.8302    0.0515   0.0000   403.6148      -28.7298       14.3537      -17.6447       28.3532      -37.3086      -6.31903       12.9431       13.5927     -0.571414       1.59673     -0.857400     -0.654248     -0.484577      0.180386     -0.277461     0.0290622    0.00960975       43.8954       56.1613       56.4493       54.7149       46.1678       39.7617       30.0915       22.0347       14.7433       9.58331       5.62803       3.10361       1.59659      0.747740      0.329590      0.126164     0.0417105     0.0119763
  11  10 2057.9723    0.6879  0.5505  9.2297 -0.0112  0.0319   0.0289   0.0645    0.1167   0.0000   444.1873       1.33726       12.1232       6.41210      -2.94998     -0.823560     -0.786464       2.51064     -0.576613     -0.347622     -0.565665     -0.214468      0.154587    -0.0270476     0.0799031    -0.0200555     0.0121344   0.000450001       4.67862       5.89739       6.64664       5.81617       5.08367       4.31340       2.79266       2.20211       1.50292      0.896970      0.708920      0.354642      0.197272      0.104046     0.0456886     0.0221027    0.00834551    0.00293039
  11  11 2199.8148    0.8826  0.6491  9.4791 -0.0031  0.0336   0.0361   0.0719    0.1550   0.0000   436.2266       3.81857       25.3661       3.20026       4.67462      -4.29667      -5.10065      0.386466       1.12354     -0.394088      0.622334     -0.484116     -0.126406    -0.0362479     0.0539978     0.0264544    0.00623436   -0.00206156       5.37025       7.16204       7.29068       7.10936       5.72734       4.57393       3.29415       2.33284       1.57383       1.05065      0.601436      0.375330      0.202923      0.106133     0.0484608     0.0213197    0.00860874    0.00312364
  11  12 2339.9838    1.2779  0.8960  9.9823 -0.0121  0.0385   0.0437   0.0821    0.2210   0.0000   431.0339       5.02325       12.0808      -3.30822       7.98436      -5.55449       3.95760   -0.00650335      -2.22511      0.501615      -1.11311     -0.429428    -0.0556851     0.0822064     0.0830101    0.00196729     0.0119991  -0.000500953       5.83551       6.95299       7.89804       7.31650       6.09228       5.11649       3.63982       2.74257       2.14722       1.24508      0.724695      0.473600      0.283075      0.148257     0.0736250     0.0269723     0.0120229    0.00501021
  11  13 2478.4386    1.7351  0.7622 10.5833 -0.0088  0.0302   0.0620   0.0734    0.2055   0.0000   441.4140      -2.32826       10.7137       3.35204       3.57559       2.32870      -1.77386       1.07160      -3.45970     -0.529637      0.143054     -0.204453      0.594041    -0.0152987    -0.0672220   -0.00851695   -0.00221371   0.000661153       4.48930       5.32277       5.10364       4.94108       4.49751       3.92689       3.16120       2.35936       1.70627       1.05327      0.707252      0.378243      0.216689      0.107362     0.0489267     0.0231778    0.00838437    0.00296966
  11  14 2616.8839    2.2182  0.8819 10.9753 -0.0009  0.0316   0.0739   0.0879    0.1901   0.0000   437.5470       7.92961       14.8472       3.46067      -5.59426       3.70871       2.23015     -0.798262     -0.987142      0.247964     -0.976982     -0.198478      0.252594    -0.0290796    -0.0573737   -0.00388322     0.0138699   -0.00146887       4.53506       5.71999       5.72141       5.38359       4.88157       3.99754       3.23781       2.37241       1.64463       1.10324      0.656774      0.390014      0.222822      0.107927     0.0534823     0.0220313    0.00979383    0.00337244
  11  15 2756.1151    2.7932  0.8124 11.5403 -0.0007  0.0342   0.0957   0.0759    0.1948   0.0000   440.9279       7.84781       13.8511       8.21565      0.388044      -3.27499      -8.82206       1.55139       4.79769      -1.42744     -0.490100      0.534577     -0.135596    -0.0163012    -0.0591795   -0.00867996     0.0177144   0.000974866       5.00742       5.21904       5.58070       6.03341       5.43487       3.77153       3.39950       2.60467       2.00188       1.18022      0.652909      0.433632      0.273818      0.146992     0.0635949     0.0271494     0.0105826    0.00344075
  11  16 2895.4143    3.4906  0.8938 11.7339 -0.0001  0.0324   0.1092   0.0772    0.2197   0.0000   437.2920      -7.70673       5.49323      -1.29805      -3.29912      -1.61655      -2.47602      -1.36157       1.18484     -0.393028      0.830193     -0.656094     -0.260422      0.198567    -0.0323470    -0.0159536    0.00658110    0.00290148       4.94768       6.08319       6.43508       6.12423       5.05520       4.42508       3.19849       2.56911       1.74401       1.11204      0.653783      0.409407      0.229821      0.115884     0.0590422     0.0229910    0.00980987    0.00360783
  11  17 3034.4614    3.9613  0.9633 11.9205 -0.0047  0.0339   0.1204   0.0856    0.2512   0.0000   434.5502       6.16583       12.4040      -6.58362       4.38217       2.25967       2.59336       1.03751      0.718861      -2.24673     -0.717423       1.00707      0.473205     -0.155517    -0.0170994     0.0471262   -0.00884692   -0.00182113       5.03407       6.47214       6.72836       6.33252       5.24846       4.40799       3.39794       2.55225       1.72876       1.10855      0.679129      0.406140      0.223126      0.110147     0.0608784     0.0232984     0.0103291    0.00359202
  11  18 3173.4337    4.2306  0.9102 12.4927 -0.0073  0.0336   0.1359   0.0839    0.1841   0.0000   436.6884       11.8639       13.8595       1.31559      -4.69352       1.50237     -0.758172     0.0131340      -1.53729     -0.294706      0.496124     -0.666394    -0.0325217     0.0746030    -0.0231192   0.000534476    -0.0167379   -0.00310310       4.67523       5.92243       5.42388       5.87847       5.25706       4.03997       3.34077       2.54278       1.96563       1.09564      0.744027      0.433029      0.253478      0.145804     0.0584709     0.0299684    0.00902326    0.00360247
  11  19 3312.2303    3.7054  1.4342 12.1395 -0.0033  0.0482   0.0972   0.1067    0.1735   0.0000   444.1050      -4.86830       5.86047      -6.38829      -2.86215       5.44372      -3.05963       3.83026       3.01992      0.355158     -0.152009     -0.305020    -0.0388800      0.301431     0.0124846    0.00905813    0.00350256  -0.000331368       6.36352       8.50449       9.11298       7.57789       7.92907       5.77104       4.76258       3.70292       2.16570       1.78560      0.967736      0.575345      0.347805      0.151785     0.0800880     0.0336463     0.0137572    0.00495026
  11  20 3451.4387    3.3031  2.1982 11.1862 -0.0014  0.0521   0.0679   0.1336    0.1540   0.0000   432.6194       8.09429       15.7117      -5.42289       4.82493      -6.30044      -2.31842      -2.51446      -1.08582      -3.18286     -0.314398      0.416371      0.778294    -0.0186747      0.175391    -0.0173472    -0.0255204    0.00451045       7.23702       9.31536       9.17643       8.99862       7.89938       6.35370       5.41710       3.85045       2.85651       1.82984       1.05424      0.665267      0.365962      0.194977     0.0897683     0.0384951     0.0157884    0.00575944
  11  21 3591.0380    2.6204  3.2465 10.8639 -0.0012  0.0646   0.0462   0.1703    0.1051   0.0000   439.6303       16.9362       29.0230       14.1608      -6.04692      -11.3156       8.35846      -3.01226       3.15588       2.57623     -0.842641      0.166543      0.737367      0.220374      0.105299    -0.0136965    -0.0237972   -0.00440738       9.19005       11.6359       12.3204       11.4097       9.99303       8.28621       6.49761       4.89624       3.33530       2.23267       1.37064      0.826968      0.442162      0.228276      0.118728     0.0487301     0.0204074    0.00741492
  11  22 3730.5254    2.1793  4.4872 10.5178 -0.0018  0.0843   0.0343   0.2045    0.0911   0.0000   450.6931       22.8847      -11.6271       11.5902       20.3412       8.60895      -10.0911      -1.17259       4.75069     -0.493379      -1.80910       1.71304     -0.730083     -0.299441    -0.0281127     0.0120701     0.0241930    -0.0160777       11.6928       15.2344       15.5111       14.7072       13.3157       10.7390       8.56893       6.17488       4.34678       2.95753       1.81786       1.07411      0.588738      0.302174      0.141409     0.0637576     0.0252977    0.00937979
  11  23 3870.8849    1.8326  5.8013  9.9869  0.0007  0.0917   0.0254   0.2493    0.0878   0.0000   435.6180      -23.9630       34.6063       13.9542      -19.4954      -1.55289      -13.7145     -0.262615     -0.542470      -1.02602      0.109144     -0.413933      0.236836      0.410043      0.219874     0.0553426    -0.0464861    -0.0103719       13.7012       17.1951       17.4862       16.9924       14.6525       12.1379       9.50876       7.00702       4.86860       3.21036       1.99967       1.19542      0.627741      0.334024      0.159138     0.0709247     0.0273392     0.0102248
  11  24 4010.5664    1.5005  7.5915  9.9075 -0.0033  0.1151   0.0203   0.3244    0.0720   0.0000   431.9625      -18.8669       18.2127       25.0806       31.3763       1.13494      -10.9322      -12.4946      -2.16321       5.49322     -0.910764      0.165338      0.827220      0.540520      0.609804      0.164438    -0.0482264    0.00478234       16.4474       20.3477       20.5031       19.9211       17.5450       14.9632       12.0075       8.97567       6.32453       4.09629       2.59338       1.48619      0.818823      0.420657      0.201109     0.0889742     0.0349234     0.0127270
  11  26 4292.1982    1.0512 12.3193  9.4858  0.0009  0.1867   0.0140   0.5117    0.0597   0.0000   405.1280      -36.6204       75.7314       66.2363       21.1547      0.897447       5.03934       27.3003      -10.6635      -3.48672       2.56472      -3.27335      -2.24687     0.0245015      0.305774    -0.0643494    -0.0355184     0.0229291       25.0248       32.5212       33.2218       32.4114       28.5225       24.0945       18.8426       14.2030       10.0379       6.57866       4.22446       2.47125       1.36174      0.718917      0.336384      0.154137     0.0582856     0.0221339
  11  29 4714.5607    0.6267 20.9415  9.2655 -0.0007  0.3891   0.0081   0.9944    0.0387   0.0000   523.5000       23.8412      -27.7217      -20.3074      -18.0803       6.65548       14.3935      -15.6118      -15.1773       5.18954     -0.120105       2.82176       3.39498      -1.98853      0.466337     0.0596362    -0.0187202    -0.0344887       53.1190       66.8313       71.8168       67.4189       59.9295       50.3792       40.7062       30.3760       21.8284       14.5130       9.22952       5.55619       3.09459       1.62655      0.802661      0.349843      0.140948     0.0512030
  12  10 2093.6014    0.7149  0.6943  9.2563 -0.0066  0.0504   0.0296   0.0883    0.1239   0.0000   438.7632       2.71059       18.2770      -4.89102      -2.65532       1.67277      -1.57676       2.60700     -0.950428     -0.395808     0.0186706      0.407931     -0.206334    -0.0304878     0.0439564    -0.0610428     0.0102362    0.00319610       5.62781       4.87320       7.48014       7.20875       4.97784       6.31499       4.75407       2.24642       2.16810       1.89213       1.05217      0.617360      0.482723      0.212634     0.0843883     0.0475093     0.0231363     0.0119364
  12  11 2235.8132    0.9703  0.6249  9.7354 -0.0057  0.0332   0.0357   0.0676    0.1330   0.0000   441.8326       6.74633       7.07001      -3.43911      -3.26312       2.65397       1.20912     0.0686838    -0.0850093       1.00787      0.463402      0.454865     0.0494271      0.238476    -0.0143787    -0.0272460     0.0125905   -0.00120050       4.89328       6.25060       5.50787       4.70763       4.10438       4.37964       3.93929       3.41123       2.42443       1.53177      0.965965      0.485578      0.283109      0.153960     0.0706372     0.0359217     0.0166638    0.00684497
  12  12 2376.2816    1.3756  0.9217 10.1172 -0.0028  0.0341   0.0421   0.0848    0.1804   0.0000   437.6252       4.01690       13.8372      -4.37024       2.44934       3.46000       2.53901      0.279886      -1.33590      -1.40162      0.894620      0.258534      0.179384     0.0366851    -0.0772394     0.0686777     0.0109956    0.00400295       4.69558       6.27023       6.17337       6.51039       5.35352       4.54723       3.62808       2.41463       1.81093       1.22800      0.888348      0.498869      0.312805      0.168555     0.0856723     0.0402076     0.0185025    0.00827385
  12  13 2515.4397    1.9051  0.9132 10.1557 -0.0021  0.0319   0.0579   0.0776    0.2893   0.0000   441.8193       3.28817       17.5852       3.67226       1.15318      -2.08503       4.76837     -0.598351       2.49953      0.979432      0.358079     -0.298656      0.171269     -0.147290      0.133961     0.0293434   -0.00908056    0.00188313       4.12908       5.33070       5.38454       5.62315       4.70279       4.11823       3.32043       2.40238       1.67031       1.24694      0.796979      0.491054      0.297257      0.157569     0.0845362     0.0407116     0.0176518    0.00818625
  12  14 2654.5510    2.5343  0.9252 10.6775 -0.0007  0.0321   0.0755   0.0791    0.2862   0.0000   434.9988      -10.6904       4.34935       8.48461       4.40207      0.256035      -4.64918       4.35692       2.69712      0.919724       1.27975      0.266555     -0.214676      0.103143     0.0892032     0.0835958    -0.0133247   -0.00653089       4.40329       5.15567       5.49740       5.31450       4.84789       4.04421       3.37888       2.61829       1.72858       1.20609      0.886991      0.576803      0.300423      0.165316     0.0801194     0.0470132     0.0192344    0.00818731
  12  17 3073.7555    4.0625  0.8911 12.3698 -0.0078  0.0340   0.1235   0.0753    0.1723   0.0000   442.8031      -5.45584       16.9337      -2.98654     -0.214592       2.66395       6.13926      -1.18617       2.93162     -0.267998       1.15189      0.782370      0.101285      0.104530      0.111569    -0.0507182   -0.00451704    0.00346599       3.98775       5.58174       5.20192       5.16086       4.83111       3.88574       3.45556       2.29534       1.93392       1.17150      0.884193      0.497709      0.310432      0.159674     0.0851322     0.0415435     0.0176145    0.00744931
  12  18 3213.1768    4.0637  1.0263 12.5467  0.0040  0.0370   0.1201   0.0890    0.1711   0.0000   430.5157       4.28450       16.6111      -4.80407      -1.29107    -0.0765082      -8.61451      0.177674       2.16199     -0.362965      0.881900     -0.373956      0.260392      0.276710     -0.111054    0.00444204     0.0285271    0.00511793       5.02387       6.31633       6.37900       6.58744       5.60643       4.70251       3.89973       2.66057       2.11911       1.46055      0.916046      0.553336      0.331933      0.202366     0.0950560     0.0461563     0.0201989    0.00915264
  12  19 3352.6995    3.6098  1.5417 11.9660 -0.0102  0.0443   0.0883   0.1066    0.1502   0.0000   449.8047       3.69066       9.32119     -0.846544      -1.62479      -1.81315      0.938427      -2.10660       1.30821       2.02916      -1.48974      -1.45208    -0.0592070      0.202463     -0.234185     0.0834751     0.0303713    -0.0143894       5.44305       6.77134       7.00156       7.31171       6.19930       5.35885       4.38220       3.30832       2.51163       1.63995       1.13681      0.705860      0.425207      0.222757      0.124451     0.0625154     0.0266301     0.0115482
  12  20 3492.4195    2.9944  2.2928 11.2448 -0.0032  0.0512   0.0582   0.1326    0.1264   0.0000   440.9779       18.1466       7.95576      -6.01970       5.67412      -10.9979      -1.76109    -0.0115313      -2.34683       2.36530      -1.36518       1.11326      0.145870     -0.163304      0.163883     -0.103020   -0.00977882   -0.00479687       6.85345       8.78362       8.55704       8.64385       7.85977       6.71200       5.31320       3.93778       2.97572       2.01398       1.35991      0.844365      0.488350      0.272985      0.135386     0.0655854     0.0284297     0.0118405
  12  21 3632.3629    2.5644  3.5988 10.5199 -0.0010  0.0629   0.0402   0.1699    0.1035   0.0000   425.3880      -10.2225       8.45190     -0.768528      -11.8327       19.3155       4.97405      -7.64842     -0.993520       1.01433     -0.547132      0.394005     -0.701773      0.181160      0.110917     0.0558197    -0.0263205    -0.0309656       8.48983       10.4691       10.6292       10.2982       9.57331       7.90168       6.66448       5.01636       3.70888       2.55884       1.63713       1.01581      0.594215      0.332285      0.168911     0.0816560     0.0360384     0.0153973
  12  22 3772.6138    2.0817  4.8507 10.4017 -0.0014  0.0820   0.0305   0.2105    0.0819   0.0000   452.1706       7.08587       19.6854     -0.624924       13.3602       13.2205       15.6990      -2.30654      -2.19476       1.07476      -3.75893      0.386750     -0.158340     -0.788747     -0.238401     -0.175235    -0.0340394    0.00658640       10.6434       13.2270       13.8431       13.2835       12.1044       10.3045       8.42325       6.51483       4.70427       3.24666       2.15404       1.35255      0.758513      0.440861      0.220186      0.109144     0.0499326     0.0206312
  12  23 3912.8363    1.6830  6.6182 10.0532 -0.0028  0.1005   0.0224   0.2750    0.0697   0.0000   424.7473       52.5832       6.21355      -32.9577       18.4287       34.1460       15.7208      0.193184       1.69442      0.590384      -1.86117      -2.19819      -1.62236     -0.864614      0.222754     0.0848574    -0.0931266    0.00250149       12.7060       16.0346       16.2430       16.2162       15.0766       12.7011       9.96602       7.88967       5.77916       4.08442       2.56414       1.63657      0.966761      0.562639      0.281604      0.137043     0.0587350     0.0247245
  12  24 4053.4357    1.4399  8.4261  9.7388  0.0011  0.1169   0.0181   0.3325    0.0676   0.0000   446.1002      -4.27009       29.0046       36.0393      -22.2163      -5.71190      -9.45712       12.1997      -5.23509      -6.78337      -3.35045       1.24109     -0.670364      0.632139      0.379033     -0.233207      0.107740   -0.00457202       15.2492       18.6323       19.5240       19.4609       17.1955       14.9751       11.9706       9.49311       6.79567       4.71929       3.09296       1.95861       1.13070      0.628064      0.333765      0.161891     0.0751501     0.0298422
  12  25 4194.0729    1.1901 10.2329  9.5233 -0.0018  0.1414   0.0145   0.4057    0.0622   0.0000   463.4789       15.7572       16.8404      -2.74323       25.9389       1.65978       16.2929     -0.833843       4.26229      -4.06113      0.793421      0.134594     -0.105668     -0.710332     -0.977031     -0.114167      0.153225  -0.000618475       18.1980       22.7655       23.7940       22.9752       21.2953       17.7920       14.7332       11.2006       8.23370       5.74767       3.81770       2.34257       1.42675      0.776461      0.411245      0.199054     0.0881275     0.0377260
  12  26 4335.0414    1.0120 11.9916  9.4502 -0.0019  0.1781   0.0132   0.4846    0.0573   0.0000   430.1497      -9.19642       22.4963       74.2567       54.8794      -8.49717       24.1644      -2.30187      -12.6372       5.94860      -3.78320       1.31534       1.00523     -0.543303     -0.567129      0.295078     0.0697008    -0.0307187       22.8159       29.6150       30.6039       29.5669       27.3843       22.8671       18.5089       14.0929       10.3425       7.16021       4.85174       2.96718       1.78353      0.993658      0.512438      0.245811      0.111193     0.0456746
  12  27 4476.3051    0.8630 15.1766  9.2906  0.0005  0.2309   0.0105   0.6327    0.0512   0.0000   437.9726       9.44451      -5.08274       8.31227       56.9317       46.3625       3.78840      -47.3153       18.8713      -2.44096       5.24173       7.59779      -2.73455      -2.48348      -1.54089      0.446115      0.275725    -0.0886340       28.6132       36.9862       38.6753       37.6418       34.5170       29.0109       23.9613       18.5617       13.7233       9.52530       6.07153       3.97147       2.26966       1.28176      0.682961      0.326323      0.146954     0.0590355
  12  28 4617.6819    0.6860 17.0981  9.3134 -0.0018  0.2958   0.0089   0.7818    0.0407   0.0000   390.6320      -119.957       118.553       28.8494      -26.0666       10.2038      -21.1220      -10.7044       8.03723      -9.52421      -3.96580      -4.44663      0.171560      -1.95948      -1.38536     -0.378896      0.213502     0.0152184       37.2422       46.9775       49.3680       47.9417       44.0933       38.5842       30.4122       24.0287       17.3629       12.4214       8.31518       5.25017       3.15956       1.71334      0.901962      0.455886      0.188310     0.0825250
  13  10 2128.4645    0.8215  0.5944  9.4526 -0.0032  0.0313   0.0294   0.0609    0.1140   0.0000   430.0104      -6.56959       16.4676      0.220330      0.430311       2.74294      -2.98332      -4.39023       1.92050     0.0978051      0.384914      0.223923     -0.175386    -0.0848200     -0.134071    0.00633501    -0.0402987    0.00878509       3.91702       3.68787       5.00621       5.29541       3.67353       3.79799       3.32508       2.20266       1.73826       1.38913      0.828121      0.532789      0.360349      0.210540      0.109032     0.0590279     0.0316864     0.0130106
  13  11 2271.1328    1.0770  0.7721  9.8442 -0.0034  0.0315   0.0342   0.0694    0.1395   0.0000   438.3062      -4.09567       6.49365       2.69200       8.36412      0.488944      -4.78302      0.586369      -1.34292     -0.597773      0.554755      0.591868      0.174097      0.307002     -0.217799     0.0285286     0.0310926   -0.00667908       3.98208       4.96257       4.92324       4.64554       4.19444       3.65273       3.39814       2.68746       2.11522       1.38771      0.944865      0.608185      0.345222      0.198920      0.117590     0.0573704     0.0291907     0.0152495
  13  12 2411.7725    1.4136  0.8532 10.4582 -0.0043  0.0307   0.0426   0.0753    0.1358   0.0000   442.5313       4.04054       13.6622      -1.07234      -9.42860      0.271100     -0.487239       1.49103    -0.0197044       1.10520     -0.128281     0.0697526      0.410564    -0.0485338    -0.0672480     -0.130494     0.0276508   -0.00479989       3.77043       4.68498       5.12057       4.85429       4.63486       3.66899       3.13337       2.51075       1.71803       1.27490      0.893445      0.568586      0.352581      0.202981      0.120305     0.0589902     0.0296180     0.0155011
  13  13 2551.6829    2.0118  0.8186 10.8158 -0.0070  0.0376   0.0692   0.0785    0.1965   0.0000   431.8727      -1.27116       12.7453       2.30266      -3.04854       3.87696       3.01918     0.0429373     -0.314656     0.0578061      -1.82633    -0.0388609     0.0804178     0.0141926    -0.0520299    -0.0385873     0.0289729    -0.0213710       4.24349       4.56017       6.06319       5.81678       3.86672       4.54988       3.76264       2.33406       1.87982       1.62262      0.893262      0.552822      0.428307      0.225069      0.106235     0.0655924     0.0336549     0.0133072
  13  14 2691.5544    2.4381  0.9456 11.2333 -0.0020  0.0344   0.0711   0.0775    0.2022   0.0000   436.5385       1.99994       13.6186       7.10523      -6.67765      0.245139       2.54533       2.72738       3.85082      0.449736      -2.74324     -0.230318      0.440882     0.0162360     0.0829943   -0.00662482    0.00331479    -0.0223293       4.11535       5.31907       4.97132       4.76006       4.92862       4.28478       3.67690       2.73367       2.10462       1.49576       1.11800      0.694765      0.454450      0.242335      0.130368     0.0701346     0.0308146     0.0152170
  13  15 2832.0950    3.2683  0.8474 11.4572 -0.0045  0.0306   0.0973   0.0679    0.2387   0.0000   436.1585      -2.66658       22.1404       4.10162      0.768657      -3.89851      -3.20649       1.43490       1.49113      0.306493      0.611805     -0.962005     -0.746042   -0.00991912    -0.0359464    0.00930174    -0.0274410     0.0108311       4.15321       4.40256       4.51413       4.81500       4.42121       4.04205       3.26459       2.48044       1.91180       1.35754      0.970470      0.646807      0.392844      0.234712      0.126853     0.0650881     0.0312672     0.0145420
  13  16 2972.5587    3.8009  0.9498 11.8574  0.0018  0.0302   0.1076   0.0777    0.2427   0.0000   438.0643       2.12919       10.2102       2.37089     -0.620768       4.21245      -2.25143      -3.03104      -1.42363      0.950319    -0.0730966     0.0110742    0.00951811     -0.258263    -0.0904104    -0.0219707     0.0351640    0.00493018       3.70605       4.40096       4.65051       4.30114       4.30366       3.73576       2.95489       2.48726       1.73846       1.32602      0.906453      0.565658      0.359373      0.212640      0.117583     0.0603654     0.0281449     0.0134308
  13  17 3112.4422    4.0710  1.0201 12.1851 -0.0002  0.0310   0.1142   0.0847    0.2088   0.0000   441.1118       3.98117       7.07878       6.98272      0.698049      0.539218      -4.68686      -1.69320     -0.526317     -0.918400    0.00322155     -0.371143     -0.327666  -0.000797865     -0.275080    -0.0749756     0.0426309    0.00436629       3.78754       4.73183       4.94965       4.69588       4.57415       3.94260       3.07881       2.52495       1.73380       1.33047      0.902617      0.611234      0.376224      0.220649      0.112962     0.0630513     0.0302110     0.0132315
  13  18 3252.2853    3.8707  1.2049 12.2331 -0.0071  0.0351   0.1045   0.0943    0.1969   0.0000   442.0278       3.95609       4.58280       4.54771     -0.597247       4.97572      -1.31121      -2.94504       1.87560      -2.49795      0.296507     -0.287744     -0.222455      0.155711     -0.252179     -0.182444     0.0167083    -0.0180506       4.24676       5.23023       5.54539       5.52588       5.13293       4.38563       3.50194       2.77614       2.16241       1.47295       1.03906      0.649376      0.418064      0.243893      0.139287     0.0742035     0.0359682     0.0158443
  13  19 3392.3289    3.4609  1.7402 11.8202 -0.0012  0.0443   0.0757   0.1094    0.1368   0.0000   434.8999       4.78859     -0.890876       14.5539     -0.290031      0.360277       3.08823    -0.0892575      -1.93482       2.74134       1.52861    -0.0317922      0.776848    -0.0214880    -0.0213195    0.00182737     0.0260160   -0.00648033       5.66179       7.19410       7.54789       7.60581       6.43827       5.75836       4.65282       3.61977       2.80337       1.90122       1.25494      0.852730      0.498771      0.302124      0.155430     0.0905182     0.0440887     0.0200411
  13  20 3532.4438    2.8932  2.8779 11.0031 -0.0023  0.0559   0.0486   0.1404    0.1017   0.0000   438.7021      -6.30332       12.6865      -1.68646       16.8483       3.60674      -6.01110       6.15525      -3.22193    -0.0396272     -0.165995     -0.259637       1.02762    -0.0829819      0.348883      0.225126    0.00167536     0.0291328       6.81791       8.48444       8.67308       8.46692       8.18742       6.97003       5.84953       4.62775       3.52256       2.54679       1.75083       1.02518      0.682321      0.404814      0.227841      0.118501     0.0541043     0.0254283
  13  21 3672.9599    2.3453  4.2108 10.4760 -0.0013  0.0704   0.0332   0.1786    0.0850   0.0000   441.0494       12.3605       9.49080       1.27651       1.04673     -0.643240      -12.6586      -12.9822      -6.51261       2.02131     -0.913402     -0.971817     -0.209355     -0.507902     -0.462562    -0.0564430     0.0743522   -0.00241482       8.35099       10.7659       11.3234       11.4041       9.96588       8.58832       7.37294       5.62559       4.25805       3.04119       2.06440       1.31624      0.799795      0.487431      0.275962      0.139689     0.0694777     0.0330398
  13  22 3813.6346    1.9669  5.7000 10.1020 -0.0024  0.0842   0.0248   0.2224    0.0760   0.0000   437.3388       3.68871       46.3841       44.2555       6.27917       2.83709       3.72392      -2.58338      -8.06678      -1.87500      -1.87478      -2.10863      -2.39955     -0.193719     -0.667307      0.245356      0.103075    -0.0522259       9.81852       12.7048       12.7969       13.0027       12.0661       10.6440       8.60116       6.65254       5.07730       3.67255       2.49774       1.63509       1.04570      0.601900      0.330060      0.176888     0.0845242     0.0374559
  13  23 3954.2981    1.6269  6.9326  9.9952 -0.0003  0.0999   0.0206   0.2686    0.0680   0.0000   425.0856       27.7827       22.6419       14.3502       26.6108       12.4937      -6.60595       1.40959       2.34000      -1.27756       4.27451     -0.211442      0.667902      0.729803     0.0554655    0.00560256      0.115022     0.0247207       12.0311       15.2630       15.8652       15.7102       14.7013       12.4196       10.3523       8.11201       6.24778       4.35032       3.03984       1.93134       1.19443      0.731158      0.387841      0.213121      0.102088     0.0460999
  13  24 4095.2686    1.3499  8.7518  9.6711 -0.0014  0.1176   0.0160   0.3348    0.0631   0.0000   445.1907      -1.06562      -24.0360       3.00536       33.9803      -6.73924      -13.4736      -17.7505       17.1511      -3.19875       1.16799      -3.15760       1.32554       1.26036     -0.216499     -0.522123     -0.201606    -0.0562260       14.4669       18.1016       18.9968       18.4044       16.8348       14.9009       12.3880       9.92245       7.49343       5.26310       3.65143       2.31742       1.44893      0.840990      0.463235      0.245763      0.119941     0.0551319
  13  26 4377.8649    0.9666 13.9339  9.4321 -0.0025  0.1977   0.0114   0.5441    0.0510   0.0000   415.2594      -8.98770     -0.938898      -20.4130       17.8628       5.83175      -13.3167       4.92042       2.38795      -4.25417      -6.57971      -8.92905      -4.50551     -0.765826      -1.33381     0.0820805     -0.231692    -0.0149285       23.0737       29.7810       31.7689       31.0797       28.4447       24.4351       20.8690       16.2267       12.3503       8.79882       6.06375       3.89759       2.40545       1.43073      0.801381      0.416841      0.201977     0.0953785
  13  27 4519.3022    0.8009 17.8637  9.3555 -0.0028  0.2741   0.0086   0.7261    0.0424   0.0000   459.4634      -41.6547       93.1882       30.5700      -41.7816       8.23851       42.8940      -4.87532       22.5674     -0.996899       5.60863      -1.11012      -5.12208       3.99794      0.565212      0.313328     -0.449458      0.221987       30.8478       39.7727       42.7689       41.6316       39.1410       33.8003       28.5134       21.9951       16.9825       12.5044       8.31632       5.72965       3.54960       2.08760       1.18149      0.617518      0.301223      0.134339
  14   9 2017.0058    0.6064  0.4876  9.3738 -0.0021  0.0265   0.0219   0.0477    0.0869   0.0000   436.5563     -0.989283       11.5705      -3.68735       1.39952      -2.84839       3.59293       1.01409       1.00317     -0.902039    -0.0401040     -0.457030      0.131753     -0.145482     0.0591793     0.0765553    -0.0149672   0.000710589       3.26925       4.36993       4.72057       4.39617       4.12111       3.57712       2.89322       2.22603       1.74974       1.29831      0.846203      0.541288      0.363831      0.208683      0.131713     0.0746083     0.0380137     0.0182656
  14  11 2305.6857    1.1171  0.8278  9.9345  0.0019  0.0286   0.0331   0.0744    0.1300   0.0000   441.3907       3.35357       13.9982       2.61902     -0.237366       1.29815      0.698917      -3.29857       2.10030     -0.512216     -0.547557      0.606266      0.182052     -0.176679      0.149211    -0.0358166   -0.00413376    -0.0190667       3.65273       4.60612       4.75585       4.61808       4.38078       3.78702       3.11096       2.51434       1.75933       1.37869      0.925782      0.648062      0.425619      0.255354      0.139926     0.0778475     0.0418531     0.0197411
  14  12 2446.7526    1.5927  0.8035 10.3920 -0.0027  0.0307   0.0486   0.0693    0.1515   0.0000   436.8380      0.150956       16.9335       6.20938      -4.53408       6.86574      -1.60183      -2.40522       1.92776     -0.883496      0.110432     -0.762113      0.831795     0.0461615      0.293078     -0.103568    -0.0643720    0.00889807       3.57812       3.62424       4.29767       4.50840       4.32537       3.16772       3.14310       2.47961       1.75517       1.34932      0.994232      0.692132      0.405002      0.259513      0.172041     0.0858805     0.0456031     0.0230703
  14  13 2587.3405    2.0364  0.9733 11.0486 -0.0009  0.0325   0.0564   0.0801    0.1513   0.0000   442.2608      -2.93401       14.5962       3.11125      -3.51620       2.25038     -0.254857     -0.933191       1.21540       1.25246       1.07027      0.237695     0.0812332     0.0244633     -0.192803    -0.0702022    -0.0153019   0.000336332       3.92409       4.58098       4.63293       4.64524       4.33198       3.65391       3.41229       2.84584       2.17876       1.64488       1.16200      0.702328      0.465158      0.270702      0.176307     0.0913272     0.0479563     0.0242128
  14  14 2728.1385    2.6490  1.0821 10.3950 -0.0036  0.0332   0.0676   0.0744    0.4244   0.0000   438.7958      -7.75754       13.1290       2.26522      -5.25848     -0.327493       5.09415       3.11967     -0.628730     -0.708846       3.11276     -0.414225     -0.393952      0.163354      0.223999    -0.0357980    -0.0268014    -0.0180671       3.93530       4.85896       4.57556       4.62788       4.51276       4.05275       3.39816       2.90884       2.29285       1.81759       1.19938      0.767211      0.457659      0.311707      0.176499      0.102719     0.0570194     0.0246484
  14  15 2869.2071    3.3531  0.8284 11.6565 -0.0086  0.0286   0.0994   0.0739    0.2294   0.0000   430.6091       2.09826       4.54138       6.67593      0.748912       7.77622      -5.00371       1.24896     -0.294029      -1.09861      -1.26281    -0.0591803     -0.675818     -0.565349     0.0648886    -0.0674568    -0.0614053    -0.0205089       3.50327       4.12638       4.28097       3.96737       4.00123       3.63892       3.19272       2.31155       1.67407       1.41071      0.968043      0.676887      0.432255      0.267728      0.161718     0.0848826     0.0401869     0.0186747
  14  16 3010.0911    4.1229  0.8530 12.1457 -0.0004  0.0289   0.1171   0.0720    0.2086   0.0000   441.7543       5.01265       16.2213       7.11459       3.34037      -2.83722      0.729268       1.34089      0.898586      0.152089      0.661238     0.0987670     -0.494629      0.233384      0.277819     0.0417938     0.0218297   -0.00874875       3.46451       4.22871       4.22306       4.14036       4.32439       3.58019       3.09315       2.24473       1.95932       1.39514      0.993901      0.638120      0.391812      0.278389      0.155753     0.0929586     0.0473220     0.0234700
  14  18 3290.7731    3.6681  1.4468 12.0588 -0.0065  0.0373   0.0846   0.0980    0.1586   0.0000   432.8234       3.41914       19.9398      -5.52003       5.45966      0.121929      -3.80436       3.41466      0.481220     -0.134351      0.718835     -0.975876     -0.128144    -0.0828616      0.285075      0.228859     0.0189918     0.0436705       4.21417       5.31636       5.40748       5.64508       5.19558       4.49691       3.86787       3.02956       2.39236       1.77630       1.24011      0.834588      0.507904      0.340839      0.193233      0.113845     0.0568876     0.0290202
  14  19 3431.4072    3.1222  1.8487 11.9913 -0.0111  0.0462   0.0669   0.1116    0.1096   0.0000   432.5992      0.173669      -6.94663       15.3389       3.38163       5.54200      -1.80466       3.98203       1.53462       3.82120       3.88403      -1.89613      0.625048     -0.696805     0.0418950     -0.246140     0.0869344    -0.0162241       5.34912       6.46600       7.17980       6.52949       6.19058       5.72200       4.53102       4.02383       3.10324       2.27694       1.56463       1.02359      0.692164      0.402972      0.225388      0.129242     0.0725779     0.0357238
  14  20 3572.1273    2.6663  3.2607 11.0197 -0.0046  0.0571   0.0413   0.1522    0.0865   0.0000   428.7492      -5.26114       19.8844       17.8540      -9.77666      -3.08716       9.92719      -2.10466      -5.94681      -3.49731       1.36231       1.45939     -0.189127      0.237588      0.356184    -0.0523117     -0.104439   -0.00675563       6.47172       8.03562       8.48974       8.31777       8.02321       6.88058       5.89056       4.85825       3.72762       2.76401       1.93824       1.32178      0.800427      0.512596      0.305055      0.170651     0.0861881     0.0432984
  14  21 3713.0797    2.2162  4.6007 10.5005 -0.0007  0.0706   0.0301   0.1900    0.0791   0.0000   436.2242       18.4413       17.7490      -13.2403      -5.86333      -14.2276       6.96122       2.86453       2.20467       4.75733      -2.55729      0.910417      0.808739      0.926262    -0.0503429      0.147191    -0.0609474    -0.0554138       8.24372       10.0928       10.6599       10.7912       10.1180       8.83728       7.31578       5.83087       4.64000       3.33016       2.33524       1.60406       1.02123      0.639173      0.366091      0.204824      0.110964     0.0550705
  14  22 3853.9110    1.8208  6.4152 10.0338 -0.0022  0.0903   0.0217   0.2359    0.0697   0.0000   449.3081      -5.16564       28.9502       21.7825      -16.5213      -1.12678       9.68304      -5.08136      -13.3766      0.602887       3.13188       1.76061      -2.11300     -0.562425    -0.0896441     -0.553467    -0.0322665    -0.0524607       9.82554       13.0024       13.0123       13.2112       12.2715       11.1405       9.37387       7.37855       5.82282       4.27912       3.01898       2.04132       1.36377      0.798507      0.478672      0.259741      0.136098     0.0664864
  14  23 3995.0414    1.5427  8.0124  9.8586 -0.0005  0.1064   0.0179   0.2908    0.0634   0.0000   450.0152       11.4043       24.7352      -24.1084      -21.3680       8.11570       3.23543       10.2622       8.87246      -13.6186      -4.47485       1.71705      0.432395       1.40211      -1.18716     -0.516046    -0.0436421    -0.0515481       11.9574       15.6087       16.3212       16.1197       14.7421       13.4526       10.9993       9.18905       6.75795       5.02375       3.59815       2.43421       1.56486      0.970087      0.543405      0.311715      0.154319     0.0791629
  14  25 4277.6759    1.0915 12.2739  9.4735 -0.0016  0.1596   0.0121   0.4421    0.0551   0.0000   414.4825       17.7363       54.8790       41.7529      -9.20189      -38.1691      -21.8246       9.20756      -1.64279       1.61161       10.0536      -3.04259      -6.71149       1.55441     -0.941698      0.841908     0.0195284    0.00802761       17.7644       23.0794       24.6688       24.1107       22.5906       20.2430       16.6874       13.2933       10.3388       7.53622       5.32589       3.69769       2.35635       1.46711      0.846046      0.466210      0.247569      0.121372
  14  26 4419.8569    0.9136 15.3274  9.3966 -0.0012  0.2156   0.0097   0.5738    0.0470   0.0000   434.8073      -21.3173       22.2227       9.53788       10.0416       18.6924       19.4986       2.16472      -9.71598      -17.4098       7.49963      -4.69857     -0.714158      -1.01199     -0.916893      0.807671     -0.390932    -0.0661251       23.2719       30.7175       31.3806       31.8401       29.7270       26.3760       22.4469       18.3820       13.8080       10.4771       7.36828       5.04856       3.31320       2.00061       1.16876      0.660883      0.330621      0.170850
  14  27 4561.3029    0.7375 16.9350  9.4527 -0.0073  0.2667   0.0085   0.6958    0.0379   0.0000   398.2431      -23.4002      -29.2066       31.0105       26.4077      0.616857       22.9159       23.7446       20.6041      -7.08679      -8.11390       1.16925      0.952338      0.165213      -3.01064       1.35042      0.663403     -0.331228       28.9434       37.2119       39.9891       39.1754       37.0356       31.7877       28.0773       22.2829       17.5897       12.8485       9.28579       6.18042       4.04636       2.48182       1.48925      0.841406      0.416452      0.216206
  15   9 2049.5903    0.6506  0.6038  9.2104  0.0025  0.0319   0.0218   0.0605    0.0942   0.0000   435.6996      -1.64795       7.40685       5.88671       4.26961      -5.09684      -2.97429     -0.715802      0.501914      0.811938     0.0137936      0.636055     0.0802133     -0.173449     -0.191455      0.268895    -0.0311576    -0.0322133       3.30811       3.35472       4.88503       4.83685       3.13772       4.35863       3.89120       2.14022       2.39328       2.26940      0.987746      0.745306      0.714979      0.404658      0.155983      0.117288     0.0837471     0.0400095
  15  11 2339.5020    1.3383  0.7407 10.0726 -0.0066  0.0277   0.0395   0.0609    0.1426   0.0000   441.7344      -3.06194       9.40134      0.520612       1.69553      -1.66183      -3.99722      -3.87012      -2.47709       1.03515     -0.318528      -1.05887     -0.250763      0.286771      0.100952     0.0215541    -0.0482378    -0.0184084       2.95096       3.48169       3.42483       3.95772       3.71470       3.14320       2.55488       2.29378       1.82160       1.41210      0.982764      0.671823      0.409824      0.297782      0.177492      0.103175     0.0626397     0.0344736
  15  12 2481.0103    1.7716  0.8590 10.5984 -0.0015  0.0286   0.0490   0.0704    0.1506   0.0000   437.6104     -0.952103       11.1433      -1.86709      -9.25717       4.44363      -6.20240     -0.646410       3.12402      0.414706      -1.46769     0.0479540      0.436215   -0.00374213     -0.188912    -0.0575178     0.0400565    -0.0616287       3.20572       3.94079       3.82355       4.08920       3.52126       3.26146       2.94199       2.56606       1.93539       1.55673       1.09092      0.730567      0.471146      0.311460      0.171141      0.109255     0.0595369     0.0291930
  15  13 2622.3783    2.1973  0.9956 10.8662 -0.0022  0.0300   0.0571   0.0764    0.1742   0.0000   436.2889       1.22007       13.8560       2.77457     -0.544618       1.04893       5.52785      0.897567       3.14008      0.267226     -0.487996    -0.0636185     0.0547639     -0.140719      0.308585    -0.0243195    -0.0839307    -0.0181880       3.35008       4.09270       4.08334       4.14612       3.79836       3.41620       3.11610       2.63330       2.17359       1.66227       1.17384      0.733159      0.523683      0.316255      0.203757      0.103737     0.0674105     0.0358155
  15  14 2764.1201    2.8666  0.8502 11.4491 -0.0075  0.0303   0.0799   0.0625    0.1757   0.0000   442.1675      -6.97044       15.8092     -0.896115      0.801286      -1.23045      -4.38034     -0.600350       2.49561      0.307268      0.645417     -0.464081      0.585282     0.0960881      0.193598    -0.0342469     -0.125895    -0.0573112       3.06915       3.97594       4.16323       4.39205       3.83884       3.35462       3.08256       2.55108       1.77344       1.45427       1.10193      0.716337      0.436875      0.310711      0.201173      0.102841     0.0611777     0.0316146
  15  15 2905.7400    3.5251  0.8314 11.8981 -0.0021  0.0269   0.0991   0.0653    0.1979   0.0000   433.5308       3.31610       10.6855       1.99727      -1.99184       6.76762     -0.951311       2.71269      0.647612       1.07252       1.58472     -0.534908     -0.385887     0.0700666     -0.313365    0.00537090    -0.0650501    0.00235158       2.77353       3.62607       3.77345       3.76170       3.72415       3.12495       2.67945       2.19608       1.82668       1.30894      0.969262      0.641228      0.434113      0.280739      0.174651     0.0951557     0.0581913     0.0307967
  15  17 3187.9535    4.2070  1.1764 12.2223  0.0033  0.0314   0.1072   0.0929    0.2234   0.0000   437.4674       8.58281       2.89928       1.52648     -0.736108     -0.129067      0.951837       1.66162       2.33536      0.965461     0.0484718      -1.56159       1.17472      0.607048     -0.399569    -0.0526606     0.0623861    -0.0349260       3.57814       4.54889       4.73552       4.89187       4.46951       3.95415       3.29118       2.68622       2.15181       1.58457       1.11910      0.782717      0.529342      0.339589      0.202775      0.111760     0.0675378     0.0350442
  15  18 3328.7976    3.6595  1.7309 11.8495 -0.0028  0.0416   0.0763   0.1054    0.1695   0.0000   440.3470       8.44176       10.7214       2.92314       9.58713       4.49748       1.02519      -3.94787       2.51864       1.65125       2.09908      -1.74392     -0.845678      0.161205    0.00585276     -0.222833    -0.0145365    0.00889120       4.29315       5.51758       6.05269       5.86392       5.56323       4.87397       4.30990       3.44137       2.67944       2.11043       1.45890       1.04971      0.649056      0.454208      0.260171      0.149314     0.0869467     0.0457607
  15  19 3469.8255    2.9664  2.4539 11.4380  0.0000  0.0480   0.0525   0.1293    0.1048   0.0000   440.6262       5.87699       6.32059      -6.16735       5.94321      -6.13077       6.32048      -8.48269       8.29662       2.18059       2.43109     -0.441155      0.119693      0.606693      0.706168     -0.445883   0.000594037     0.0585787       5.21600       6.41484       6.72414       6.88283       6.24982       5.93622       4.93168       4.09062       3.18304       2.45526       1.77328       1.22444      0.818912      0.543896      0.320037      0.189390      0.104718     0.0564003
  15  20 3611.0988    2.6024  3.6169 10.7306 -0.0019  0.0593   0.0371   0.1542    0.0948   0.0000   434.2405       5.52452       10.5009       10.9217      -12.5292       10.6654       1.12217      -12.0996       6.22443     -0.839520      -1.00422      0.147236      -1.32660    -0.0708595      0.416649      0.136711    -0.0509939    -0.0296315       6.18656       8.07195       8.30815       8.51013       7.82592       7.29056       5.93925       4.97307       4.00047       2.88591       2.16490       1.48416      0.977127      0.646015      0.378503      0.229988      0.121162     0.0694118
  15  21 3752.5081    2.1378  4.8582 10.4070 -0.0010  0.0750   0.0279   0.1812    0.0763   0.0000   438.8106     0.0659973       8.15459       7.47958      -14.9127     -0.447984       3.33357      -3.79506       3.90219      -4.96730      -3.48326      0.664750     -0.632707    -0.0159079       1.68352      0.159761      0.123373    -0.0535254       7.77729       10.2446       10.5771       10.8189       10.1369       8.96487       7.88428       6.29430       5.03835       3.78275       2.68886       1.96760       1.22527      0.831565      0.484599      0.292880      0.154144     0.0848456
  15  22 3894.0245    1.7651  6.3700 10.1601 -0.0011  0.0872   0.0211   0.2361    0.0629   0.0000   448.3986       14.2313       30.8799      -10.6058       10.4363       12.6116      -14.4737      -7.70015       10.6179       5.07175      -4.44284      -4.47046      0.541378       1.08532      -1.23147      0.359695      0.222356    -0.0743690       9.09932       11.6303       12.3165       12.1249       11.4457       10.3424       8.88672       7.55261       5.69214       4.54796       3.23067       2.20930       1.47123      0.938560      0.573003      0.338818      0.183479     0.0997058
  15  23 4035.6016    1.4489  8.3183  9.9693 -0.0014  0.1099   0.0167   0.3032    0.0546   0.0000   446.2051      -4.42550      -11.8644       13.1334       16.3172       5.70620       4.95046       1.97326      -1.47008       1.65221       7.33730       2.40398      -1.07466      -1.30976      0.274222      0.993344     -0.204827     -0.347808       11.6961       14.8872       15.7594       15.5337       14.9291       13.4421       11.2690       9.38949       7.50302       5.59362       4.11465       2.82409       1.90770       1.22341      0.735419      0.448285      0.239105      0.128472
  15  24 4177.4133    1.2387 10.2209  9.7331 -0.0014  0.1294   0.0136   0.3750    0.0511   0.0000   431.9420      -3.21914       82.1081      -22.3028      -17.6192       5.35598      0.248526      -9.32853       3.88480      -3.33363      0.297827     -0.755458      -3.61550       2.65636      0.559477      0.150578    -0.0638826      0.390763       13.1333       16.8676       18.0100       18.2466       17.3337       15.4752       13.2161       10.6806       8.59695       6.41606       4.74894       3.29093       2.26704       1.40732      0.890424      0.527401      0.282456      0.150918
  16   8 1933.1133    0.5136  0.4323  9.1662 -0.0037  0.0236   0.0205   0.0459    0.0709   0.0000   439.1162       4.33218       14.5661      -3.89758     -0.875762     0.0872475      -4.85771      -2.21633     -0.198076       1.26678     -0.867588     -0.895259      0.571179     0.0135948     -0.169434      0.116945     0.0173610    -0.0609475       2.31930       2.98448       3.37075       3.18114       2.91513       3.10301       2.40347       1.85513       1.70006       1.14948      0.904600      0.671794      0.390911      0.298888      0.177952      0.110903     0.0675032     0.0443511
  16   9 2081.5607    0.7366  0.5984  9.2650 -0.0046  0.0257   0.0242   0.0570    0.1034   0.0000   434.2668      -8.00605       14.3877       4.64044      -8.50930     -0.846804       2.74059      -2.70830      -1.41021      0.333536    -0.0876260     -0.198811      0.682453      0.236383      0.152561    -0.0628805   -0.00263901    -0.0986142       3.07016       3.94524       3.98655       3.66380       3.16994       3.19864       2.83750       2.55216       2.19740       1.65948       1.15366      0.839081      0.549897      0.325965      0.197336      0.116175     0.0661338     0.0352189
  16  10 2228.3579    1.0434  0.7361  9.3995  0.0020  0.0282   0.0303   0.0626    0.1478   0.0000   440.7463      -4.88860       10.6475       9.49270      0.444248       3.84689     -0.326645       2.22668      -1.06389      0.125819     -0.190050      0.360536     -0.500609     -0.178442     0.0153319     -0.224032    -0.0113901     0.0396587       3.62666       4.32187       4.48409       4.11125       4.03205       3.99046       3.47642       2.92280       2.07985       1.51039       1.14947      0.901126      0.665156      0.435375      0.259721      0.139675     0.0774180     0.0403481
  16  11 2372.5240    1.3872  0.9664  9.8505 -0.0078  0.0315   0.0351   0.0668    0.1672   0.0000   440.7507      -3.17139       11.0603      -1.39739      -6.12782       5.58355      -1.16758       2.18903      0.550294       1.27008      -1.71232      0.422327     -0.665796     -0.963793     -0.136252     0.0295248     -0.118318    -0.0394926       3.37046       3.75935       4.19639       4.13689       4.03492       4.09763       3.25308       2.50913       2.07082       1.90066       1.21306      0.877628      0.679169      0.396657      0.248468      0.183427      0.105691     0.0530321
  16  12 2514.8300    1.8324  0.9647 10.3605  0.0014  0.0314   0.0457   0.0725    0.1722   0.0000   442.1876      0.944119       15.6125      -2.18827       3.23417       9.11948      -2.78769      -5.13165     -0.945081       1.68371     -0.428554      0.125736     -0.142045      0.451450      0.267931    -0.0496306    -0.0751623     0.0312031       3.52214       3.99843       4.38369       4.64003       4.52947       3.76603       3.01596       2.49938       2.18412       1.58487       1.12531      0.854244      0.565527      0.342219      0.236832      0.150820     0.0878428     0.0557471
  16  13 2656.9188    2.4277  0.8995 11.1486 -0.0030  0.0283   0.0623   0.0658    0.1553   0.0000   437.7981      0.836337       3.69512       3.23580      -7.29426     0.0929362      -1.52705     -0.744254      -1.37846      -1.55927    -0.0173187      0.193878     -0.420227     -0.217076     0.0409085    -0.0119681   -0.00575246    0.00249091       3.18633       3.96476       4.17558       4.18762       4.02491       3.75652       3.11270       2.40174       1.94988       1.46889       1.09323      0.762732      0.543512      0.363607      0.229478      0.135625     0.0788013     0.0459368
  16  14 2799.4425    3.0291  0.8158 11.6420 -0.0037  0.0252   0.0830   0.0653    0.1381   0.0000   438.3749       2.67368       16.5858       5.64019       2.97076       3.80828      -1.32633     -0.127092      -1.78748      -1.80627     0.0200623     -0.413709      0.279582     -0.124930     -0.108716    -0.0661788     0.0145979    -0.0260765       2.54782       3.06656       3.30334       3.37103       2.93229       2.82483       2.50812       2.14272       1.71666       1.34766      0.982070      0.690896      0.488898      0.321011      0.194452      0.115762     0.0700859     0.0373670
  16  15 2941.7378    3.6842  0.8189 12.0598 -0.0011  0.0260   0.1011   0.0667    0.1604   0.0000   440.0785    -0.0209422       11.0011       3.32059       3.45342       3.01253      0.232237      -2.23475      -3.04515       1.21457       1.77832      0.719281     0.0235414     -0.590852    -0.0539859    -0.0675539     0.0594301     0.0179121       2.70379       3.23570       3.01147       3.20988       3.17652       2.97741       2.56899       2.17546       1.60320       1.20227      0.968624      0.720590      0.518891      0.354298      0.220256      0.137367     0.0791547     0.0393198
  16  16 3083.4356    4.1052  1.0577 11.9918  0.0001  0.0361   0.1011   0.0741    0.2329   0.0000   436.4185      -1.03222       12.5968       3.31188      -7.89382      -4.72808      -8.04105       3.36530      0.277087      -3.60987     -0.532816     -0.610440      0.599511      0.544935     -0.219519    0.00776654    -0.0556704     0.0180647       4.60367       6.37499       7.38375       7.41440       6.80748       5.80748       4.58387       3.43632       2.46882       1.72177       1.27212      0.830242      0.553006      0.361243      0.241277      0.140077     0.0848667     0.0459135
  16  17 3224.8933    4.1658  1.0713 12.4705  0.0007  0.0311   0.1039   0.0783    0.1928   0.0000   437.7882       5.29750       9.46569       2.38120      -5.26573       10.6353      0.905424      0.843803       1.43112     -0.713503      -1.04540      0.451761      0.304047      0.113044     -0.295005   -0.00913946   -0.00218608    -0.0153345       3.42159       4.47945       4.72169       4.80794       4.59796       4.00132       3.33663       2.75171       2.17914       1.64052       1.24664      0.849582      0.565691      0.377321      0.239769      0.144759     0.0881091     0.0480415
  16  18 3366.2820    3.4347  1.7197 11.8684 -0.0011  0.0400   0.0725   0.1051    0.1515   0.0000   440.1692      -10.2062       3.49461      -2.76054     -0.533292      -2.72293      -3.02742       7.53134       2.28301      -2.97705    -0.0461000       1.22369      -1.64173     0.0741418     -0.360914     -0.174762    -0.0544402    -0.0461007       4.41860       5.42295       5.80816       5.93721       5.49242       5.08434       4.29861       3.52689       2.85547       2.12538       1.63859       1.14307      0.751272      0.519433      0.336938      0.195543      0.113633     0.0679845
  16  19 3507.9223    2.9255  2.7076 11.3232 -0.0064  0.0518   0.0496   0.1322    0.1138   0.0000   451.8116       14.3793       13.1136      -2.16495      -5.56756      -4.79184       5.40702      -3.27896      -4.84937       3.26788     -0.438889      -1.09146      -1.76656      0.133387     -0.219301     -0.357029    -0.0659110     0.0623864       5.36129       6.24879       6.67629       7.05843       6.96880       6.04052       5.18009       4.36175       3.52004       2.71821       2.03151       1.45188       1.00511      0.649315      0.415486      0.268858      0.157259     0.0877595
  16  20 3649.7125    2.4227  3.8497 10.7282 -0.0028  0.0622   0.0344   0.1557    0.0903   0.0000   447.4260       11.4736      -8.20542       2.63089       2.97961       4.38804      0.532472       9.44811       4.66393     -0.873330       1.89081     -0.701732    -0.0742208    -0.0573217     -0.809191      0.358797    -0.0999032     0.0846621       6.32261       7.83208       8.59558       8.54317       8.15466       7.50708       6.41180       5.36607       4.14692       3.22383       2.40638       1.72632       1.22565      0.783897      0.519864      0.304671      0.181556     0.0984394
  16  21 3791.5287    2.0103  5.2975 10.3028 -0.0017  0.0744   0.0249   0.1976    0.0710   0.0000   427.6898      -8.95889      -11.4315       2.63762       5.00446       4.00816      -7.09228       10.0718       11.5483       6.88034      -2.33590      -2.30370       3.44917      0.264597      0.253671     -0.759026    -0.0885719     0.0185345       7.53270       9.48666       10.1654       10.4304       9.75612       8.71242       7.81436       6.38763       5.19328       3.91936       2.91742       2.11137       1.46103      0.931107      0.599994      0.372432      0.211753      0.115629
  16  22 3933.4597    1.6871  7.3078  9.9488 -0.0027  0.0928   0.0184   0.2520    0.0593   0.0000   442.9515      -14.5756       8.46037      -1.41229      -7.31681      -8.09222       3.12702      -10.2045       10.1046      -4.87865       4.19257      -2.45384      -1.07180      -1.67284      0.414819      -1.13151     -0.494700    -0.0938661       9.18463       11.7149       12.3504       12.6883       12.2130       10.7239       9.60285       7.85760       6.42548       4.69202       3.58535       2.56459       1.84755       1.21832      0.747652      0.469754      0.256181      0.149914
  16  23 4075.2404    1.3842  9.0161  9.7645 -0.0011  0.1098   0.0148   0.3155    0.0538   0.0000   444.4194       1.57480       14.7390       30.8321      -2.25062      -2.72939      0.393102      -13.8682       6.89710      -6.28612       3.01387       1.69109      0.424944      0.249826      0.419747      -1.11664    -0.0412893    -0.0829936       10.9863       13.5498       14.6099       14.7693       13.9698       12.7586       11.2781       9.24444       7.69832       5.86441       4.46587       3.12653       2.14449       1.40366      0.905446      0.562676      0.319714      0.182684
  16  24 4217.3930    1.1642 10.9675  9.6373 -0.0035  0.1371   0.0123   0.3829    0.0487   0.0000   430.6934      -16.1657      -11.3531      -11.2031       35.2908       14.6445      -37.7892      -10.7627       10.6683      -9.30608      -15.5859       3.34244      -1.00724      -1.42720     -0.984072      -1.06754     -0.298403     -0.183362       13.1534       17.0811       18.0542       18.5402       17.5578       15.8588       14.0464       11.3729       9.52444       7.36789       5.38872       3.85498       2.72023       1.76865       1.12696      0.704369      0.391243      0.227178
  16  25 4360.2167    0.9618 13.1243  9.5156 -0.0007  0.1745   0.0102   0.4710    0.0440   0.0000   416.1769      0.972535       12.7270      -5.56933       19.8978      -2.81567     -0.927516       6.34453      -19.1596      -12.1651       3.30745       3.48258      -2.56271     -0.384940      -2.26225     -0.168670      0.346644      0.368113       16.6467       21.4417       22.7994       23.4259       22.2751       20.3060       17.6304       14.9552       11.6512       9.25327       6.90513       4.92339       3.47130       2.29793       1.44746      0.909844      0.512117      0.288410
  17   8 1963.2723    0.5396  0.5377  9.0791 -0.0070  0.0255   0.0188   0.0566    0.0801   0.0000   440.8756      0.936114       15.7673     -0.720674     -0.718945     -0.392934      -1.05066      0.479909     -0.770710       1.51932     -0.480259     0.0634101     0.0139520    -0.0724783     -0.168086     -0.280559     0.0132090    -0.0746678       2.48338       2.71313       2.78998       2.81896       3.30368       2.85244       2.27743       1.98936       1.57539       1.26744      0.909824      0.702798      0.488675      0.359539      0.239831      0.149958     0.0917861     0.0525147
  17   9 2112.9691    0.7616  0.6451  9.3332 -0.0034  0.0269   0.0232   0.0546    0.0924   0.0000   438.9771      -1.21331       19.7949       4.09232      -4.55775      0.839853       1.44510      0.160535       2.51497       2.12009     -0.320573      0.400578     -0.285647      0.375948      0.119912    -0.0887531    -0.0100484    -0.0197176       2.69787       3.64322       4.29866       4.11151       4.07855       3.30877       3.08486       2.26585       1.72451       1.43378      0.945296      0.734328      0.481562      0.362570      0.235242      0.133098     0.0859238     0.0486927
  17  10 2260.3016    1.0559  0.9023  9.4921 -0.0052  0.0274   0.0274   0.0701    0.1514   0.0000   438.1834      -2.11398       10.6951      -6.01645      -3.73458       1.25202       2.04229     -0.281113      -2.33496      -3.78172      0.559908       1.38095     -0.247010     -0.169575      0.210791    0.00764878     0.0937503    -0.0662923       2.54762       3.26823       3.66889       3.51567       3.24543       3.00170       2.75346       2.41969       1.90359       1.53371       1.19129      0.825870      0.568676      0.383822      0.250222      0.156539     0.0891238     0.0531552
  17  11 2404.9997    1.4350  0.9373 10.4147 -0.0010  0.0286   0.0374   0.0723    0.1294   0.0000   435.6884      -2.67915       10.3460      -2.71673      -3.62329       2.76740      -1.26622       2.92105     -0.280735     -0.125070     -0.906144     -0.269816     -0.320070     -0.208349     -0.411094      0.290295    -0.0125569     0.0767679       2.63236       3.67953       3.67720       3.86381       3.79516       3.28946       2.98829       2.34614       1.96485       1.50513       1.16539      0.805338      0.608953      0.380082      0.262607      0.162336      0.102001     0.0595286
  17  12 2548.0779    1.9349  0.9073 10.6276 -0.0064  0.0267   0.0487   0.0612    0.1605   0.0000   437.9147     -0.582960       13.5276      -1.38706     -0.379244      -4.06463      -5.81404      0.504877      -1.37961       1.55006     -0.149513     -0.209062      -1.19408      0.104618      0.283755    -0.0392100     0.0559903     -0.123393       2.66596       3.23893       3.38430       3.38494       3.27535       3.16675       2.86733       2.36688       1.85120       1.45121       1.06656      0.858791      0.610512      0.414714      0.273779      0.175903     0.0996747     0.0627583
  17  13 2691.0284    2.3883  1.0254 11.0203  0.0004  0.0298   0.0559   0.0723    0.1694   0.0000   440.2883       1.51325       6.09060     -0.796211       1.44517       3.24111      -3.98934      -1.70704     -0.567406       1.49072      0.666545     -0.711110      0.108164      0.876374     -0.118431     0.0498829      0.164330     0.0209538       2.93785       3.80743       3.92021       4.19888       3.96952       3.83153       3.00449       2.51265       1.92425       1.61529       1.26817      0.880191      0.606258      0.380458      0.267379      0.179302      0.117139     0.0660454
  17  14 2834.3075    3.1624  0.7240 11.9675 -0.0071  0.0254   0.0919   0.0559    0.1329   0.0000   440.8215       1.93980       13.4018       4.55056      -4.67673      -2.44240       4.81963      -1.16713       1.13673      -1.50730     -0.791366     -0.840694     -0.750021     -0.790408     -0.159264     -0.145091      0.109612    -0.0403232       2.72003       3.03737       2.96525       3.30122       3.37131       3.19094       2.52080       1.92005       1.66384       1.41783       1.10872      0.755728      0.532327      0.339513      0.229732      0.168432      0.106814     0.0610865
  17  15 2977.1288    3.7902  0.8049 12.1551 -0.0020  0.0234   0.1012   0.0608    0.1418   0.0000   439.7403     0.0340162       14.3781       5.59225      0.690226       6.37931       1.67424     -0.141788       1.24452    -0.0605535       1.92443     -0.712790      0.471972    -0.0169335     -0.304439   -0.00583337     -0.186171     0.0864565       2.25275       2.88667       2.99591       3.17027       2.91869       2.74731       2.48694       1.93017       1.63760       1.26055      0.957156      0.673172      0.517331      0.343799      0.238769      0.139603     0.0863147     0.0466885
  17  16 3119.3059    3.9289  0.9346 12.5346 -0.0020  0.0277   0.0989   0.0692    0.1477   0.0000   440.1291       4.18270       10.1754      -6.98844      -7.86837       1.45959       1.23986     -0.872314     -0.522839     -0.113439     -0.204005     -0.849152     -0.461198      0.271541     -0.108325     0.0302658    -0.0276051    -0.0371310       2.84475       3.37124       3.58845       3.64587       3.48137       3.23484       3.03588       2.46937       1.88635       1.52933       1.13333      0.836855      0.666101      0.430614      0.278651      0.180182      0.109950     0.0604330
  17  17 3261.3627    3.9777  1.2762 11.9100  0.0017  0.0334   0.0859   0.0780    0.2208   0.0000   444.6811       5.12188       11.0060       3.58279      -5.73708       3.52830      -1.66992     -0.169072       1.26513     -0.101050      -1.47361      0.244166      0.476338      0.235080     -0.142866    0.00302162     -0.173880    -0.0194020       3.11134       3.64026       4.31978       4.16565       4.17504       3.80204       3.34470       2.74455       2.19378       1.78071       1.34367      0.961974      0.711631      0.493561      0.313872      0.197769      0.127933     0.0717375
  17  18 3403.3215    3.4227  2.0215 11.5807 -0.0014  0.0437   0.0628   0.1065    0.1524   0.0000   430.4106       10.6786       10.4141      -2.69809       6.28694       1.77680       4.76242      -1.86741      -2.30118      0.178162       2.35887      0.265197     -0.526513     0.0309683     -0.297244      0.271978    -0.0770644     -0.137606       4.24200       5.55088       5.66769       5.33668       5.44423       5.11301       4.63070       3.75265       3.05877       2.26664       1.81850       1.35389      0.976125      0.658508      0.430236      0.264368      0.163270     0.0933919
  17  19 3545.4413    2.7902  2.7189 11.3248 -0.0014  0.0498   0.0462   0.1320    0.1064   0.0000   440.7459       8.89321       24.2192       5.94879      -8.97307      -2.74684      0.233866       2.22397       5.13661     -0.928110      -4.11223       2.41985    -0.0312325     0.0427130      0.464344     0.0877055     0.0326634     -0.183799       4.71384       6.03014       6.06834       6.38323       6.18532       5.60229       5.09254       4.24720       3.50568       2.73624       2.16260       1.55012       1.09697      0.721047      0.493598      0.304828      0.185308      0.108828
  17  20 3687.6801    2.2951  4.4519 10.6285 -0.0015  0.0643   0.0296   0.1755    0.0781   0.0000   439.8416       8.90167       3.94830       14.7264       1.21152      0.668928       4.94296      -5.46266     -0.672555      -5.18577       1.20521       4.40795      0.302333     -0.208559     -0.573390      0.211891    -0.0548133   -0.00156707       6.04748       7.63943       8.21638       8.58252       7.88471       7.45620       6.58150       5.46055       4.50452       3.49457       2.62028       1.97785       1.35801      0.964817      0.607416      0.397605      0.230339      0.135610
  17  21 3829.8001    2.0187  5.7276 10.1521 -0.0009  0.0748   0.0226   0.2002    0.0702   0.0000   451.0526      -1.24801     -0.863062       23.0228       2.39738      -4.05570      -4.81038       2.45257      -1.70679      -1.63760       1.22565       1.11077      0.738059      0.982107      -1.76622     -0.393748      0.232951     0.0414670       6.83175       8.88159       9.27024       9.63570       9.13396       8.53987       7.48586       6.35437       5.11761       4.00183       3.14574       2.25644       1.60127       1.08512      0.713672      0.454087      0.272180      0.161435
  17  22 3972.2522    1.5863  8.0014  9.8378  0.0001  0.0971   0.0163   0.2686    0.0576   0.0000   435.5017      -12.6900       5.29196       22.6058       10.4240       8.69254       7.35727       10.3396      -12.6833       2.52983      -4.14977       1.70521      -1.78591       1.64826   0.000185666     -0.186858      0.152019     0.0314627       8.96406       11.5978       12.2894       12.5770       12.1633       11.1926       9.80635       8.03099       6.90658       5.21401       4.13752       2.90546       2.07603       1.41565      0.942188      0.579640      0.351496      0.209067
  17  23 4114.9004    1.3365 10.0067  9.6483 -0.0000  0.1186   0.0132   0.3238    0.0522   0.0000   448.5804      -22.8036       16.5013      -2.53885       10.8367      -28.0254      -39.7419      -15.4005       13.8269      0.341422      0.212903      -2.74721      -1.08024      0.109816     -0.859636     -0.384645     -0.123819     -0.262675       10.8851       14.4075       15.1666       15.5635       14.7957       13.4309       12.2829       10.1088       8.25097       6.52658       5.04562       3.67259       2.54876       1.73951       1.14148      0.720376      0.434918      0.256370
  17  24 4257.3859    1.1470 12.3425  9.5776 -0.0022  0.1486   0.0113   0.4100    0.0472   0.0000   467.4228      -13.0896       8.53091       4.42743       24.8534       27.7452      -8.56892       14.7704      -10.1793       7.45981      -16.3220       9.14557       1.24720      -5.31892     -0.500971      0.370359     0.0431840     -0.200078       13.4838       17.9164       18.9722       19.2022       18.7150       16.9207       14.9680       12.7495       10.4529       8.16206       6.36139       4.57691       3.26503       2.20154       1.45527      0.926651      0.534884      0.320543
  17  25 4399.7427    0.9127 14.8706  9.5569 -0.0015  0.1945   0.0091   0.5231    0.0392   0.0000   452.7564      -9.10137       13.8143       8.08430       6.89753       25.1982       12.7290      -1.99012       11.7856       19.3307      -8.75746      -1.10558      -2.14203      -1.61102      0.854277     -0.371983      -1.03408     -0.796179       17.1317       22.6568       24.4479       25.1242       23.8502       21.8954       19.4778       16.3284       13.4752       10.6090       8.13989       5.96268       4.25136       2.87425       1.89881       1.22297      0.710206      0.417626
  18   8 1992.7659    0.5815  0.6523  8.9742 -0.0029  0.0265   0.0175   0.0554    0.0949   0.0000   436.7026      -3.07547       10.8963       1.70627      0.908168      -4.11296      0.424848      -2.99814       1.45454    -0.0492522     -0.274161     -0.860923     -0.888358      0.136443      0.502217      0.202924      0.125739    -0.0373440       2.29870       2.98554       2.70231       3.11553       3.07719       2.98444       2.60861       2.28456       1.96530       1.40228       1.10713      0.762278      0.689468      0.478116      0.328313      0.203472      0.124635     0.0686401
  18   9 2143.6897    0.8397  0.6293  9.4354 -0.0045  0.0228   0.0248   0.0504    0.0997   0.0000   437.3909       2.29473       9.54966       1.86793      -2.01175       3.09133      -1.31536      0.780941     -0.994758     -0.227455     -0.180386      -1.31611     -0.170295     0.0765708     -0.145049     0.0729925     0.0966627    -0.0421573       2.18051       2.74755       2.79748       2.69032       2.61490       2.65202       2.35646       2.03226       1.64350       1.35700       1.03687      0.865114      0.573878      0.374937      0.275265      0.171461      0.100664     0.0651914
  18  10 2291.6140    1.1686  0.8669  9.8249 -0.0012  0.0269   0.0297   0.0649    0.1366   0.0000   436.9812      -3.81186       15.0290       6.85352      0.451973       2.31373       3.15433       1.63587     -0.728683     -0.914111      0.160604      0.954185      -1.08069     -0.200817     -0.298717    -0.0705693    -0.0448647     0.0778592       2.45336       3.47546       3.51055       3.64127       3.49938       3.33001       2.92561       2.35528       1.87681       1.41163       1.14766      0.839869      0.647527      0.413248      0.283364      0.180634      0.118462     0.0700728
  18  11 2436.8349    1.4856  1.0320 10.3846 -0.0024  0.0304   0.0358   0.0762    0.1423   0.0000   440.9811      -1.93702       17.7773       6.33698      -3.97845       1.03445     -0.218840      0.942741      -2.33789       1.06918      -1.83698      -1.81572       1.41839      0.250001     -0.304390     -0.322070   -0.00855245     0.0600124       2.58482       3.26645       3.41183       3.91537       3.69064       3.21324       2.90678       2.45536       2.00281       1.56127       1.31392      0.907444      0.639367      0.438949      0.325501      0.205829      0.128520     0.0841638
  18  12 2580.8135    2.0324  0.9042 10.6753 -0.0005  0.0265   0.0489   0.0621    0.1592   0.0000   440.1123      0.494209       15.5992      -3.24735       5.80927      -3.11303       1.51667      -1.23643      0.276349      0.812121       1.70618     0.0823320      0.703685     -0.101328     -0.472263      0.111978    -0.0903868    -0.0588173       2.58729       3.61096       4.02677       4.17285       3.91935       3.49267       3.03070       2.44671       1.93588       1.45229       1.16865      0.809167      0.560247      0.422448      0.262806      0.174359      0.108648     0.0658911
  18  13 2724.7292    2.6568  0.9103 11.2502 -0.0028  0.0258   0.0643   0.0646    0.1533   0.0000   435.9742       1.34518       13.4163    -0.0940188      -1.01398       2.64825      -2.00311      -2.48010       2.72487       2.39321     -0.403382       1.48181     -0.644998      0.882433    -0.0267652      0.138682     -0.191062    -0.0192255       2.07708       2.76797       2.92253       2.98635       2.94861       2.63163       2.46151       2.11588       1.64647       1.35094       1.04159      0.771700      0.599945      0.405780      0.276980      0.186436      0.114600     0.0681146
  18  14 2868.6240    3.3121  0.9889 11.6654  0.0004  0.0285   0.0763   0.0651    0.1757   0.0000   441.6502     -0.628650       9.93118       2.88903       2.24373       4.57656       1.47068       1.60171     -0.298824      -1.70003     -0.267861      0.912638     -0.122842     -0.535894     -0.297699     -0.110233  -3.21933e-05     0.0827769       2.67875       3.55242       3.75736       3.83329       3.59545       3.22123       2.92624       2.43358       2.14717       1.62546       1.23271      0.941821      0.664225      0.438707      0.293197      0.189998      0.117817     0.0734971
  18  15 3012.1079    3.9809  0.8205 12.1561 -0.0023  0.0240   0.1033   0.0601    0.1522   0.0000   442.1886       2.62268       16.8649       4.28171       6.42935       2.19704       1.79383       4.78649      0.817323      0.263110     -0.641488      0.138784      0.868892     -0.294177     -0.604222     0.0921479      0.161228     0.0825877       2.26607       2.82570       3.20884       2.99128       2.99091       2.74979       2.42217       2.15452       1.73007       1.38819       1.09585      0.757902      0.578639      0.393764      0.274121      0.163272      0.105607     0.0628227
  18  16 3154.7811    4.1013  0.9506 12.2673  0.0052  0.0252   0.0974   0.0659    0.1564   0.0000   438.6138       5.15810       11.7029       4.70470      0.779796     -0.725521     -0.668592     -0.978360       3.49246      -1.06446      -2.05597    -0.0879754    -0.0752319     -0.753040     -0.413578     -0.117221    -0.0624794    -0.0299931       2.26941       2.91112       3.08030       3.15083       2.97470       2.80461       2.52842       2.17868       1.80158       1.45171       1.04063      0.844422      0.599409      0.421802      0.274885      0.184914      0.111158     0.0686437
  18  17 3297.3343    3.7063  1.3268 12.4684 -0.0034  0.0338   0.0823   0.0867    0.1345   0.0000   437.3960       7.45486       11.8063      -2.05622      -1.16477       3.48485      -1.11674    -0.0517744       3.84235      0.988490      -2.24738      0.504716      0.664858    -0.0574724     -0.710843     -0.371301     -0.197684     0.0911264       3.00268       3.94251       4.16275       4.47686       4.23867       3.80567       3.40845       2.76449       2.41094       1.80763       1.45445       1.08710      0.752570      0.512971      0.349163      0.241509      0.143669     0.0928494
  18  18 3439.8460    3.1857  2.0674 11.5559 -0.0003  0.0428   0.0566   0.1059    0.1323   0.0000   444.9725       3.25325       13.4158       2.61765       2.63875      -1.70705       6.67092      -1.79817       1.10661      0.154984       1.80034      -1.14389     0.0256289      -1.11986    -0.0342815      0.627942      0.131489     -0.145069       4.00137       5.47338       5.80501       6.17548       5.78623       5.24246       4.55057       3.75692       3.11332       2.35689       1.86082       1.33845      0.979814      0.658230      0.446942      0.297812      0.179315      0.110897
  18  19 3582.4838    2.6948  3.6155 10.5350 -0.0035  0.0563   0.0368   0.1404    0.1269   0.0000   445.5857       9.17626       2.03358      -5.31183       14.2448      -1.38041       3.50044      -10.7559     0.0405970      -2.23021      0.313678      -3.55299     -0.185846    -0.0974341      0.320260     -0.769495     0.0655326     -0.219017       4.88151       6.58517       6.95663       7.06350       6.85705       6.29052       5.74682       4.70926       3.94334       3.13724       2.38228       1.82536       1.30544      0.890790      0.608303      0.389721      0.242707      0.150595
  18  20 3725.2836    2.2590  4.7029 10.5044 -0.0023  0.0658   0.0277   0.1727    0.0782   0.0000   442.3256       8.51931       12.3149       1.93712       7.30797     -0.576551       3.34970       3.54036      -3.12928      0.493126       6.13332       2.37855       2.29154      0.709355     0.0320654     0.0530398      0.164432     -0.150527       5.91978       7.41392       7.82480       8.14960       7.87427       7.30603       6.44033       5.57530       4.70204       3.81919       2.97021       2.22515       1.56461       1.05889      0.735688      0.470950      0.301983      0.183207
  18  21 3868.0239    1.8287  6.8040  9.9840 -0.0004  0.0841   0.0185   0.2221    0.0612   0.0000   444.9120      0.984678      -11.3029       23.7640      -2.89794      -3.39095      -13.2105      -5.29370       1.81314       2.87847      0.508626      -1.83409     -0.923398    -0.0401931      0.978949      -1.21759      0.387170    -0.0675105       7.25231       9.61786       10.1301       10.3839       10.0426       9.49677       8.43755       7.25282       5.80942       4.63485       3.59255       2.71982       2.01080       1.38142      0.943202      0.619480      0.376906      0.227596
  18  22 4010.9480    1.5349  8.3965  9.7786  0.0003  0.0976   0.0150   0.2719    0.0542   0.0000   443.1048      -8.00284      -5.21807       16.7699       11.3322       4.97316      -1.50399     -0.463176      -3.62513      -1.85689       3.43994       7.07877      -1.96818      -2.94667       1.26382      0.496851     0.0316637    -0.0776785       8.51878       11.0910       11.7665       12.1885       11.7460       10.6205       9.86434       8.30340       6.84963       5.48856       4.35225       3.26930       2.28277       1.62071       1.06198      0.711480      0.443859      0.269708
  18  23 4153.6320    1.2946 10.2716  9.6711 -0.0008  0.1194   0.0126   0.3293    0.0489   0.0000   432.7721      -35.1693       1.14338      -10.8726       19.4094       13.7433       24.0591      -21.1268       6.11370      -1.72342      -2.50266      -1.69337     -0.328904      -2.61097     -0.107001      -1.19007      0.209850      0.434669       10.5652       13.6514       14.4667       14.8157       14.4573       13.4454       11.9833       10.2212       8.52659       6.83677       5.31448       3.91285       2.88883       1.98367       1.38217      0.878097      0.539277      0.327603
  18  26 4582.8355    0.7276 18.4330  9.4320  0.0062  0.2528   0.0071   0.6685    0.0319   0.0000   459.6454       10.6383       72.5323       14.4557       3.11819       6.96872       16.6665      -35.9442       14.4367      0.224806       2.31564      -6.97108      -3.06062       4.22617       1.42342      -4.31928     -0.983235     -0.904484       21.5559       27.3005       30.1229       30.8204       29.6080       27.8762       25.0094       21.3483       17.8133       14.0766       11.1444       8.46174       6.06916       4.29835       2.96279       1.91208       1.19520      0.719776
  19   8 2021.7331    0.6641  0.4740  9.2951 -0.0017  0.0265   0.0241   0.0472    0.0791   0.0000   435.9802      0.334879       18.8071     -0.406737      -6.29131       1.60774       2.96719     -0.911016       1.15801      0.203362      -2.47552     -0.348378      0.201075     -0.612147    -0.0522547     -0.194842     0.0539122    -0.0731241       2.94450       4.24710       4.82302       5.10981       4.80364       4.30605       3.56138       2.82595       2.05250       1.45174       1.03901      0.741129      0.536690      0.393533      0.271293      0.184674      0.110993     0.0657643
  19   9 2173.6788    0.8812  0.7762  9.4323 -0.0058  0.0256   0.0243   0.0591    0.1174   0.0000   443.2218     -0.580292       15.9946      -1.82826      0.864506      -3.81632      -3.34994       4.41467      0.339460     -0.999767       2.55895      0.465724       1.20549      0.694405     -0.404301     0.0776864     -0.113923     -0.142181       2.11040       2.63586       2.69233       2.66998       2.81260       2.66981       2.40756       2.08623       1.73535       1.41479       1.17219      0.850879      0.675622      0.478832      0.298270      0.205356      0.140377     0.0954885
  19  10 2322.3014    1.1696  0.8533 10.2563  0.0029  0.0353   0.0308   0.0655    0.1020   0.0000   435.2553       3.62739       9.81775      -1.96274       3.44639      0.980749      -1.25821       3.16523       2.89726       1.24838      -1.63852       1.26255     -0.747361    -0.0842470      0.259604     -0.325171     0.0245234     0.0544486       3.74487       3.88885       3.37237       3.41370       4.78849       5.07129       3.96005       2.51286       1.90956       2.25835       2.14580       1.53668      0.803213      0.440094      0.360266      0.330414      0.255437      0.156661
  19  11 2468.1317    1.6703  0.8870 10.5733 -0.0043  0.0266   0.0404   0.0633    0.1290   0.0000   438.1852      0.288765       12.5569     -0.487847      -3.30248       1.89765       3.83607      -1.23618     0.0432449       3.10370      -2.22664      -1.87540      0.774194     -0.470406     -0.389433     -0.140732  -0.000893743    -0.0579443       2.22881       2.80488       2.86252       2.96530       2.90364       2.93778       2.50422       2.29369       1.86227       1.38780       1.11714      0.843946      0.694043      0.502932      0.332697      0.219335      0.150130     0.0947311
  19  12 2613.1029    2.2679  0.7986 11.3239 -0.0031  0.0252   0.0614   0.0596    0.1237   0.0000   438.8761      -2.65205       18.5920      -5.13281      -3.62660       1.09906      -3.48428       1.64804       1.73703     0.0811826       1.02956      -1.11577     -0.475874     -0.803742     -0.693613     0.0284998     0.0580802    -0.0895757       2.29304       2.59293       3.02210       3.09700       2.60139       2.53750       2.69863       2.08934       1.73099       1.48842       1.16714      0.878182      0.638223      0.441938      0.317084      0.205934      0.128766     0.0851954
  19  13 2757.9243    2.8914  0.9337 11.2735 -0.0006  0.0248   0.0650   0.0589    0.1554   0.0000   439.1832       3.70012       10.5940     -0.349102      -1.38964       3.79664       1.79086       1.63598       1.45883     -0.280650     0.0802306     0.0439516      0.801506     -0.237449      0.417006     0.0727356   -0.00364811    0.00619322       2.21442       2.78188       3.14413       3.34243       3.07006       2.86369       2.55795       2.19618       1.72484       1.41590       1.14409      0.800866      0.594876      0.436657      0.295555      0.195965      0.124895     0.0799611
  19  14 2902.4862    3.6125  0.8834 11.6228 -0.0034  0.0245   0.0867   0.0596    0.1878   0.0000   438.3600       2.22924       17.8867    -0.0126438      0.492068       3.39928      -2.89395       1.27388     -0.726729      0.556880     -0.702675     -0.370074     -0.740706    -0.0164802      0.910110    -0.0766585      0.143421     0.0578700       2.22614       2.52147       2.80978       2.87746       2.72159       2.71870       2.35742       1.92478       1.71459       1.49282       1.18363      0.851377      0.592529      0.432157      0.322012      0.203558      0.130451     0.0780806
  19  15 3046.5163    3.9907  0.8579 12.3097 -0.0036  0.0241   0.0957   0.0590    0.1402   0.0000   440.6169       3.66996       11.5814     -0.302992       2.07159      -1.35900     -0.815019      -1.04582       3.53880     -0.529191      0.995271     -0.282274      0.213361      0.563731     -0.104373    -0.0739073     0.0202846     0.0182870       2.12569       2.64857       2.77388       2.80661       2.73588       2.71064       2.45328       2.10528       1.69802       1.25575       1.04830      0.787286      0.627469      0.443530      0.323685      0.217066      0.131669     0.0847837
  19  16 3189.8608    4.0192  1.0388 12.5394  0.0032  0.0281   0.0919   0.0686    0.1366   0.0000   438.9711       3.47586       16.3940       1.49385       1.42451       2.88325       1.03203       1.84254      -1.66488     -0.876342      -1.52783     -0.449941      0.704565     0.0318294     -0.335207     0.0224193      0.237184     0.0907176       2.32957       3.05704       3.30352       3.33528       3.20391       2.94301       2.63056       2.39730       2.07652       1.57313       1.31009      0.921390      0.722973      0.499811      0.348855      0.226947      0.142696     0.0835249
  19  17 3332.8412    3.5379  1.6100 11.9774 -0.0003  0.0348   0.0663   0.0892    0.1214   0.0000   436.8141       1.88815       14.0678       1.73816       1.46925      0.107304       2.81105      -3.36059       4.56967       3.20700      0.379381     0.0941549      -1.77395    -0.0836139      0.149133      0.411522   -0.00268673   0.000524521       2.91600       3.66916       3.94778       4.18889       3.94761       3.85991       3.36493       2.82762       2.38409       2.02444       1.56396       1.21192      0.893053      0.597466      0.420003      0.287104      0.191439      0.117644
  19  18 3476.0499    3.0551  2.1582 11.7606 -0.0007  0.0411   0.0536   0.1123    0.1001   0.0000   442.3433       6.93488       6.75243       7.91472      -7.07975       6.10671      -2.49911      -8.53461      -3.72392       1.08718      -4.37895      -1.40513       1.45414       1.68240     -0.838677     -0.839601      0.157314     0.0517615       3.44473       4.34188       4.70822       4.72328       4.73546       4.43075       3.99006       3.44982       3.02929       2.30047       1.85777       1.38099       1.05305      0.772736      0.513970      0.348493      0.226922      0.138281
  19  19 3619.2478    2.5872  3.8617 10.5932 -0.0044  0.0559   0.0319   0.1440    0.0963   0.0000   447.5038       13.6597       16.9922       1.05812       10.6309     -0.391891       3.01363       3.12935       3.43262       2.61538       3.67382       2.07548      0.251445      0.675779      0.246435     -0.460076     -0.252818      0.129606       5.05991       6.46006       7.11103       7.49336       7.12910       6.72075       5.75441       4.87778       4.06547       3.27392       2.54458       1.91804       1.39807      0.984325      0.678093      0.449085      0.296688      0.193386
  19  20 3762.3784    2.1253  5.4222 10.2957 -0.0008  0.0686   0.0231   0.1867    0.0685   0.0000   438.2332       11.7376       15.3677      -1.48170      -15.3047      -5.47837       4.52442      -3.90629     0.0585612       9.24367       1.70717       2.74318      0.851857      0.753610      0.752437     -0.416401      0.219240     -0.129558       5.79419       7.40115       8.09570       8.37088       8.18830       7.40530       6.84426       5.78674       4.92805       3.93460       3.13998       2.32895       1.72857       1.25025      0.853650      0.560554      0.372746      0.227139
  19  21 3905.5306    1.8030  7.4517  9.8245 -0.0004  0.0854   0.0169   0.2302    0.0605   0.0000   433.2840       21.4301       8.00669      -13.5514      -2.97606      -9.90568       2.71192      -4.96592      -4.25933      0.687716      -5.38864       3.30920     -0.923242       1.12979      0.672911      0.461888      0.281556      0.457066       6.94017       9.11657       9.75578       9.92863       9.81538       9.01036       8.26076       7.13949       5.99022       5.04454       3.88977       2.99065       2.17177       1.54294       1.06392      0.717997      0.446542      0.280331
  19  22 4048.8820    1.4557  9.1055  9.7616 -0.0011  0.1048   0.0135   0.2805    0.0498   0.0000   439.3447      -2.78771     -0.562055       3.26581       27.0102       8.35214       10.8687      -7.50886      -1.42542      -1.70185       5.32973     -0.704181      -1.82288      0.295213      -1.99717      0.204193       1.37499    -0.0901263       8.79726       11.7371       12.2215       12.9063       12.4991       11.4943       10.3407       8.98959       7.68052       6.14324       4.83199       3.68690       2.71342       1.91541       1.30549      0.879915      0.558169      0.352225
  19  23 4192.2086    1.2196 11.2573  9.6505  0.0001  0.1269   0.0113   0.3557    0.0451   0.0000   447.7176     -0.535335      -13.3982       10.7256       10.7758       1.59590      -19.3501      -9.12229      -1.75995       8.24450      -9.39294      -5.13766       1.46204     -0.605594      -1.01183     -0.806181     -0.580698      0.486364       10.5223       13.5241       14.9499       15.4390       15.1398       13.7302       12.5174       10.7540       9.16751       7.25373       5.73957       4.41576       3.27351       2.28624       1.57620       1.07585      0.681586      0.426041
  19  24 4335.4446    1.0164 13.8130  9.5980 -0.0014  0.1627   0.0092   0.4548    0.0394   0.0000   421.5240       25.4501       24.1125      -9.47063       20.4375      -37.1918       28.3452       20.4674       8.53966      -5.64505       2.57477       15.5919      -3.71829      -2.27600     -0.480380     -0.603387      -1.28794      0.954152       13.3996       17.2779       18.6112       19.0785       18.8218       17.4592       15.7430       13.6555       11.7760       9.40238       7.47509       5.63385       4.23145       3.06729       2.07205       1.40265      0.897252      0.557424
  20   7 1893.8869    0.4605  0.4655  9.0958 -0.0150  0.0226   0.0171   0.0455    0.0626   0.0000   438.5188      -2.68657       16.4364       4.66818      0.519275      -3.09259       1.25001      0.527594      -2.60926      -2.72397      0.860199       1.34992       1.04904     -0.156279      0.383323      0.309439   0.000136174      0.146724       1.76159       2.32144       2.33785       2.55885       2.34757       2.40463       2.09123       1.93628       1.36458       1.25493      0.985218      0.791199      0.559249      0.443886      0.284148      0.216139      0.137897     0.0855337
  20   9 2203.1030    0.9567  0.6868  9.7646 -0.0055  0.0233   0.0263   0.0522    0.0997   0.0000   439.9872      -1.82497       16.0857     -0.185437      -4.85654     -0.229234      -2.58963       3.79446     -0.769411     -0.813763      0.432443       1.16370     -0.250690    -0.0419485      0.147139      0.162146      0.200837    -0.0978726       1.91741       2.39119       2.55922       2.46611       2.44243       2.29278       2.14448       1.87282       1.68962       1.44237       1.13772      0.919559      0.645712      0.455013      0.323617      0.218890      0.147344     0.0878153
  20  10 2352.3619    1.2501  0.9234 10.1090 -0.0077  0.0272   0.0302   0.0629    0.1214   0.0000   436.7254      0.386213       12.7176     -0.968342       2.12344       2.32732      0.260324       1.94617      -2.28555     -0.615830       1.90361      0.925728      -1.05751      0.899386     -0.391422      0.128043      0.108072      0.116852       2.35539       3.20162       3.26030       3.32563       2.89113       2.65488       2.43094       2.43886       2.17595       1.91131       1.55416       1.21808      0.856146      0.575789      0.392389      0.249519      0.159185     0.0963225
  20  11 2498.8951    1.7716  1.0281 10.5137 -0.0019  0.0279   0.0404   0.0670    0.1576   0.0000   437.7271       4.22276       15.4848     -0.733751      -1.37816      -1.29668     -0.556723      -4.06277       2.21814      -2.18262      -2.00137      0.651844      0.319603     -0.621922     -0.657953      0.156645     -0.263795    -0.0243268       2.25829       2.95228       3.10202       3.13260       3.10123       2.80849       2.69758       2.30854       2.03990       1.68714       1.33246      0.991377      0.726829      0.559074      0.397895      0.268711      0.174682      0.108094
  20  12 2644.8448    2.2927  0.9669 11.0083 -0.0010  0.0243   0.0508   0.0662    0.1485   0.0000   436.3354     -0.649039       16.4311       2.80065       1.75032      0.218964     -0.324964    -0.0403167      -1.45925      0.241567     -0.866379     -0.112827      0.355422     -0.199225     -0.169377      0.201464    -0.0284885    -0.0603312       2.12033       2.52493       2.64069       2.90557       2.78745       2.62105       2.36202       2.14404       1.80940       1.42895       1.14515      0.859103      0.689037      0.507521      0.354121      0.226837      0.159861      0.107685
  20  13 2790.6430    2.9583  0.9178 11.5278 -0.0024  0.0254   0.0684   0.0595    0.1550   0.0000   437.5128       7.16441       10.4714     0.0831583       2.06515      0.597627     0.0559547     -0.894321      -2.17676      0.460678      0.462861      0.107357     -0.883652      0.201410      0.226060     -0.231021     -0.126861    -0.0978079       2.21150       2.78200       3.08891       3.12212       2.99249       2.85065       2.61163       2.07607       1.92867       1.51851       1.21869      0.988133      0.681266      0.505353      0.331891      0.231876      0.156114      0.105120
  20  14 2935.8948    3.8057  0.8809 12.0130 -0.0012  0.0234   0.0901   0.0576    0.1398   0.0000   435.8463      -1.27912       12.7847       3.25578       2.47315      0.597696       4.31391       3.38432     -0.150784      0.682592     -0.282747     -0.361545     -0.764350      0.265122      0.104420      0.364617     -0.211054     0.0863432       1.95532       2.45736       2.48422       2.66026       2.47528       2.50073       2.28707       2.12841       1.64663       1.30909       1.10578      0.817986      0.657399      0.473994      0.352334      0.248720      0.159380     0.0977121
  20  15 3080.4443    4.0643  0.8971 12.4133 -0.0059  0.0234   0.0959   0.0633    0.1333   0.0000   434.8749      -2.08201       13.3438       3.77719      -3.51671     -0.306938       2.41249     -0.771630     -0.210030      0.665737     -0.824579      -1.48539      -1.66061     0.0639248   -0.00118298     -0.147728     -0.115877     0.0503907       2.00673       2.61325       2.81223       2.96894       2.87485       2.70032       2.40874       2.04698       1.71577       1.36057       1.10172      0.886617      0.629712      0.438228      0.310842      0.216198      0.146767     0.0938847
  20  16 3224.3821    3.9804  1.2461 12.1934  0.0003  0.0309   0.0802   0.0762    0.1544   0.0000   435.6018       2.82951       12.6505     -0.559683      -2.65529       1.68686       2.91254      -1.22059      0.706927    -0.0637038     0.0591021     -0.565467      -1.16081      0.592353      0.530399     -0.201927    -0.0801763    -0.0366511       2.76114       3.61829       3.52427       3.38438       3.42292       3.50871       3.30759       3.00541       2.36835       1.78739       1.35563       1.04348      0.892656      0.710346      0.482196      0.355892      0.227567      0.146141
  20  17 3368.0352    3.4122  1.7915 11.8827 -0.0018  0.0341   0.0580   0.0973    0.0914   0.0000   438.7027       1.28034       17.7118      -4.07235      -2.80522       6.94815      -8.84444       2.19676    0.00611148      -3.13552      0.866240      -1.27386       1.04198      0.288155      0.598803     -0.108232    -0.0826817     0.0393997       2.92835       3.66576       3.99163       3.94855       4.00238       3.69362       3.34894       2.91371       2.55018       2.09800       1.66095       1.28237      0.946774      0.702633      0.481979      0.339818      0.219925      0.137232
  20  18 3511.7621    2.8635  2.4537 11.5683 -0.0020  0.0435   0.0446   0.1154    0.0821   0.0000   440.6800       5.51504       24.4157       10.0973       8.08445     -0.728670       2.24434      -2.60282      -4.56238       1.69329     -0.326824     0.0457826    -0.0420909     -0.771158      0.820171     -0.490305     -0.357940     0.0698015       3.55801       4.67064       4.79849       5.10733       4.96174       4.69587       4.30469       3.75467       3.13084       2.62134       2.02535       1.54910       1.22816      0.867014      0.625365      0.427895      0.276316      0.184318
  20  19 3655.7022    2.3870  4.1768 10.5407  0.0001  0.0574   0.0282   0.1512    0.0798   0.0000   438.9592       8.54639       9.46046       9.23166      0.343195       8.41832      0.375715      -3.75553      -2.69282       4.73090      -1.42010       1.10230      0.880465     -0.355971       1.11312    -0.0398990     -0.299240      0.108610       4.57871       6.05302       6.46598       6.82519       6.55592       6.23533       5.64016       4.78315       4.07844       3.36926       2.69649       2.03639       1.54841       1.10036      0.797967      0.532239      0.361461      0.224322
  20  20 3799.1810    2.0526  5.5279 10.3048 -0.0024  0.0702   0.0223   0.1875    0.0653   0.0000   435.2185       12.1568       19.8364      -7.50511      -13.4499      -8.10068       11.8081      -10.2989       6.80464      -3.23526      -4.31704       3.55767       1.02902     -0.908245     -0.639191     -0.767074     -0.229222     -0.446889       5.56175       7.27442       7.75353       8.17423       7.99154       7.71651       6.69414       5.81497       5.02355       4.16458       3.27922       2.52014       1.88260       1.35861      0.984889      0.660898      0.433576      0.279175
  20  21 3942.7951    1.6434  7.7191  9.8510 -0.0006  0.0894   0.0153   0.2356    0.0530   0.0000   444.9391       7.60421       6.11082       1.12330       4.41521       10.4054      -5.75941      -10.6246       7.67366       7.58356      -1.92802      -5.70215       2.87372       3.17079      0.634694    -0.0258861      0.721522     -0.296059       6.95892       8.99620       9.78039       10.0612       9.91491       9.35516       8.58033       7.47158       6.35628       5.20906       4.07569       3.22296       2.42320       1.80146       1.24608      0.875092      0.567865      0.371912
  20  22 4086.4546    1.4028  9.9983  9.7717 -0.0003  0.1110   0.0127   0.3014    0.0446   0.0000   438.3840       3.51670      -16.5666      -16.9772      -3.05830      -2.52386      -2.78086       4.00817      -6.22659      -11.7129       5.61337      -2.94535      -1.31621     -0.260825     0.0642768      -3.05533     -0.103314     -0.158873       8.77879       11.6209       12.4452       12.7684       12.5193       11.7783       10.7735       9.56509       7.99709       6.70960       5.13615       4.05073       3.09500       2.25553       1.56962       1.08725      0.710770      0.453507
  20  24 4374.1618    0.9488 14.9811  9.5783 -0.0013  0.1774   0.0082   0.4845    0.0361   0.0000   415.7814      -2.84851       49.5193      -32.5869      -7.57327      -24.9209      -13.5336       9.73823      -12.4501       6.55860       10.9460      -14.1585      -1.28683      -3.11332      -3.73020      -1.80090      0.691369      0.902443       13.7714       17.9683       19.3231       20.1739       19.7632       18.1776       16.8527       14.8024       12.7572       10.5684       8.50890       6.54390       5.02371       3.54684       2.53723       1.74618       1.12877      0.724745
  21   6 1758.2237    0.3359  0.3072  9.0754 -0.0177  0.0189   0.0153   0.0361    0.0487   0.0000   441.4521      -3.28943       16.3859     -0.886022      -2.32676       1.88907      0.380842      0.953520      -1.01979       1.16843      0.336049     0.0233521      0.534735     -0.133678      0.358540     -0.779325      0.263812     -0.229938       1.59072       2.06555       2.26611       2.11382       2.12013       1.68219       1.75864       1.74618       1.47442       1.40309       1.19842      0.967111      0.769123      0.488232      0.336496      0.245784      0.144813     0.0971931
  21   7 1919.8274    0.5124  0.4728  9.1769 -0.0109  0.0216   0.0176   0.0472    0.0648   0.0000   441.0170      -1.73227       13.6845     -0.798381      -2.60047      0.407999     -0.785099       1.95290       1.91934     -0.531930     -0.294596      0.219606    -0.0285582     -0.682458      0.465939      0.207407    -0.0222508     -0.216811       1.65410       1.98653       2.22746       2.03662       2.26218       2.34200       1.89844       1.66859       1.38728       1.14304      0.996595      0.828359      0.643840      0.457216      0.282223      0.187606      0.148820      0.111968
  21   8 2077.6921    0.7163  0.6096  9.4576 -0.0049  0.0234   0.0200   0.0487    0.0848   0.0000   438.3848       3.69817       15.8528      -4.86398     -0.391204      0.249083       2.61024      -1.77503     -0.419568      -1.28298     -0.509874     -0.303405      0.664409      0.380463      0.205728     -0.108470    -0.0181428    -0.0593793       2.04573       2.29494       2.51448       2.68039       2.49999       2.29256       2.20371       2.28188       1.84880       1.21491       1.09133       1.00750      0.845302      0.530102      0.351161      0.271561      0.196908      0.127531
  21   9 2231.8747    1.0193  0.8794  9.6694 -0.0004  0.0268   0.0241   0.0598    0.1178   0.0000   440.1825     -0.885584       11.5881      -1.07747      0.283659      0.173853     -0.811053      -1.74152       1.47567     -0.493683      -1.11799       1.91903     -0.528945      0.636006      0.356413    -0.0499011      0.158471   -0.00417470       2.00936       2.53954       2.90009       2.85876       2.82102       2.55227       2.56901       2.28353       1.79830       1.49527       1.18355      0.887211      0.696846      0.548704      0.414498      0.294814      0.212702      0.132434
  21  10 2381.8482    1.3877  0.9640 10.3356 -0.0052  0.0259   0.0316   0.0644    0.1199   0.0000   439.9311      0.812274       14.2061      -3.44811      -3.17185      0.867087       4.32075       1.73420     -0.547249       2.20751      0.338169     -0.507914     -0.406735       1.16612     0.0643318    -0.0940714     0.0390428     0.0654508       1.92634       2.57997       2.73417       2.99198       2.68159       2.61567       2.42428       2.17865       1.83575       1.48314       1.18771      0.954539      0.681628      0.537241      0.386590      0.275265      0.182331      0.115741
  21  11 2529.2953    1.8726  1.0048 10.7280 -0.0025  0.0257   0.0417   0.0645    0.1323   0.0000   440.9253       1.93309       17.1411      0.386835    -0.0573268       1.27283       1.79031      -3.84722      0.414245      -1.99991       1.54419      0.341602      0.288597     -0.272807      0.227716    -0.0536453      0.250733      0.188240       1.91346       2.50445       2.78021       2.80067       2.84632       2.58311       2.46301       2.07249       1.83635       1.45907       1.21978      0.890072      0.730313      0.540900      0.378712      0.255401      0.181383      0.119441
  21  12 2676.1831    2.4350  1.0808 11.0405 -0.0003  0.0261   0.0510   0.0674    0.1628   0.0000   432.6252      -1.42691       18.5205       2.21525      -3.82295      -1.13945      0.199153      -1.02430      0.111539     -0.201861      -1.07715      -1.04903     -0.686684    -0.0459820     0.0336668     -0.139754     -0.299829     0.0761774       2.04954       2.61476       2.85837       3.01352       2.88972       2.74970       2.40126       2.26838       1.90788       1.58829       1.25662      0.951437      0.740393      0.568756      0.413730      0.276891      0.195134      0.123674
  21  14 2968.8511    3.8377  0.8327 12.1176 -0.0035  0.0220   0.0906   0.0564    0.1369   0.0000   438.3693       3.66242       9.71823      0.947455       1.19036      -1.67784      -1.53689      -3.18420       2.94325     0.0162151     -0.659374      0.829985     0.0130752     -0.249834      0.100544     -0.313214      0.230526    -0.0518958       1.72982       2.31020       2.42185       2.61558       2.50218       2.41691       2.05071       1.96466       1.56712       1.32789       1.02929      0.813245      0.578775      0.473728      0.332746      0.238762      0.155125      0.102793
  21  15 3113.9085    4.1994  1.0174 12.4217 -0.0001  0.0251   0.0930   0.0640    0.1442   0.0000   437.8059       5.40110       14.6746       3.60873      0.758155     0.0858336       2.29664     -0.300102       1.11162      -1.42944      -1.55271      0.101049     0.0345258      0.705185      0.256300     0.0187163    -0.0108539     -0.209007       2.01159       2.54110       2.81782       3.02249       2.79289       2.58976       2.39880       2.19054       1.83602       1.49214       1.17461      0.949224      0.692771      0.539748      0.361759      0.274353      0.180215      0.115448
  21  16 3258.4585    3.8528  1.3972 12.1606  0.0004  0.0305   0.0731   0.0791    0.1303   0.0000   440.5506       1.25682       18.0943      -4.30590     -0.781773      0.952599     -0.682898      0.393600     -0.159907     -0.424779     -0.273131       2.22723      -1.57205      0.126684      0.653985      0.624893    -0.0701055    -0.0475553       2.41338       3.02253       3.47649       3.45570       3.45159       3.32270       2.91048       2.56299       2.22035       1.82087       1.49762       1.13243      0.864667      0.639116      0.479870      0.328962      0.217961      0.139462
  21  17 3402.7684    3.2962  1.9877 11.7416 -0.0027  0.0367   0.0522   0.0950    0.0885   0.0000   433.5746      -3.13236       11.0713       4.40515       1.10161       8.61889      -9.69170       1.16824    -0.0955923     -0.725286      0.939297      0.151287       1.67932      0.510422     -0.966976      0.868592     -0.261172     -0.245094       2.83120       3.74434       4.03025       4.21146       3.99675       3.66564       3.53856       3.10081       2.70344       2.26033       1.85038       1.40139       1.08031      0.816910      0.558708      0.391884      0.259438      0.175478
  21  18 3547.0677    2.7281  2.7755 11.4309 -0.0013  0.0454   0.0390   0.1193    0.0706   0.0000   432.4260       1.22452       17.5965     -0.686657       1.42909       8.40496     -0.800021      -12.6106      -3.15620       2.40014     -0.702951       1.62857       1.85508     -0.383010     -0.471080     -0.500961      0.436587      0.316145       3.41769       4.44580       4.77891       5.11251       4.95932       4.57312       4.30051       3.79265       3.25674       2.62677       2.19501       1.70695       1.32545      0.969364      0.671859      0.493639      0.316548      0.224804
  21  19 3691.3609    2.2874  4.5166 10.5421 -0.0023  0.0595   0.0259   0.1556    0.0704   0.0000   439.8569      -10.2442       17.2355       5.91669      -7.72133      -12.2501      0.692187       4.53312      -1.61719      -9.24475       4.73096       4.15123      -1.64570    -0.0470499     -0.823520    -0.0791117     -0.418642     -0.508667       4.55117       5.79706       6.59069       6.72305       6.56216       6.17230       5.63846       5.02977       4.31806       3.51672       2.88925       2.27074       1.71392       1.26732      0.918290      0.624437      0.425414      0.281457
  21  20 3835.5596    1.9090  6.4178 10.1404 -0.0017  0.0746   0.0186   0.2022    0.0563   0.0000   437.2083       3.71032       13.2663       15.2627      -3.89907      -10.7684       6.45547      -7.09986       5.01650      -2.09043       1.73104     -0.201973      -4.66713      -4.73818      0.719439     0.0942006       1.34368     -0.209869       5.67965       7.25841       7.97754       8.26841       8.18067       7.65107       7.06439       6.13885       5.44395       4.44228       3.64773       2.83459       2.16027       1.63222       1.13677      0.811094      0.533522      0.361075
  21  21 3979.5893    1.5836  8.5917  9.8381 -0.0007  0.0937   0.0139   0.2545    0.0481   0.0000   432.4814       7.84156       23.5555       5.35788       4.65860       7.68750      -2.90033      -2.05006      -1.10343     -0.522290       4.33848       1.91753      0.469739       3.20813       1.33361      -1.30755      -1.13451     -0.190915       7.19176       9.44948       10.3454       10.6027       10.5668       9.74783       8.98623       7.92193       6.88617       5.68758       4.60896       3.64639       2.72558       2.05250       1.44282       1.01429      0.678088      0.445143
  21  22 4123.7789    1.3383 10.2341  9.7833 -0.0009  0.1145   0.0119   0.3041    0.0428   0.0000   446.4196       12.0378       14.7188       8.56798      -7.89844       17.0573      -4.45831      -6.18053      -4.82707       7.94453       1.20136      -9.43262      -1.15525    -0.0702867      0.888599    -0.0954615     -0.901291      -1.18413       8.55319       10.9099       11.9064       12.4263       12.2993       11.8939       10.5982       9.47366       8.12751       6.83850       5.45126       4.31924       3.31830       2.51152       1.75332       1.24299      0.827302      0.572394
  21  23 4268.1038    1.0820 12.4405  9.6764 -0.0015  0.1431   0.0095   0.3898    0.0382   0.0000   440.9645       4.26081       20.8031       5.18273      -32.1030      -7.12966       37.9172      -4.26179      -3.68993       11.0456      -1.84859      0.248561      0.137048       3.28307      -1.32412       1.44604       1.53627      0.267238       10.5114       14.0736       14.7848       15.7208       15.2342       14.6675       13.4712       11.9148       10.1617       8.44596       6.96849       5.37603       4.15895       3.09974       2.21008       1.55755       1.04130      0.696946
  21  24 4412.3242    0.9007 15.4687  9.5612 -0.0022  0.1813   0.0075   0.4988    0.0340   0.0000   453.2192     -0.229415       22.2625       6.48300      -3.91190      -17.5870       35.6649      -17.5319      -20.5542       1.84124      -2.05896      -5.02584      -8.24205      0.825566      0.836553     -0.328309       1.80268       1.26413       13.5373       17.3744       19.0369       19.6403       18.9951       18.7586       16.8515       14.7790       13.2085       10.6877       8.89350       7.07642       5.36245       3.99174       2.84768       1.96881       1.33491      0.902965
  22   6 1781.5469    0.3667  0.4327  8.9590 -0.0051  0.0206   0.0126   0.0415    0.0529   0.0000   438.6176      -3.74015       15.0770     -0.151556      -3.57423      -3.15985      -2.09025       1.18677     -0.326079      0.507702    -0.0633474      0.475181     0.0947373     -0.248134     -0.453325      0.226454      0.145925      0.144804       1.60556       1.96514       1.96675       1.96185       2.19340       2.04902       2.03359       1.63023       1.43579       1.12183      0.974949      0.790296      0.626915      0.496970      0.333480      0.240282      0.179585      0.125169
  22   8 2104.7480    0.7679  0.6884  9.4345 -0.0037  0.0232   0.0195   0.0501    0.0867   0.0000   442.6254      -1.93589       19.8272       2.78265     -0.590631       2.01175      -1.27813     -0.861898     -0.182028     -0.229273       1.29907     -0.810384    -0.0523662      0.182194      0.302243     -0.101575     -0.277505     -0.116237       1.72346       2.25887       2.53066       2.81894       2.65947       2.52392       2.37934       1.87984       1.68952       1.35058       1.11757      0.806272      0.671656      0.490229      0.341828      0.247706      0.172274      0.121002
  22   9 2260.0162    1.0827  0.8541  9.7518 -0.0006  0.0237   0.0249   0.0591    0.1121   0.0000   437.7178      -1.80298       13.9271      0.579807      -4.43682      -2.34255      0.328250      0.828666      -1.39388      0.160242      -1.70441      0.534326     -0.450431     -0.440668     -0.246362     -0.262285     -0.336761     -0.141442       1.72115       2.32184       2.51279       2.61166       2.49716       2.29703       2.13322       1.96725       1.73585       1.40091       1.14040      0.936511      0.697761      0.530027      0.372469      0.262459      0.187441      0.122828
  22  11 2559.1864    2.0224  0.9779 10.8312 -0.0022  0.0250   0.0438   0.0613    0.1339   0.0000   437.3067      0.995571       14.1279     -0.936461       3.94192       1.99012     -0.803540      -3.93631       5.11110     -0.771469      -1.40962       1.04801     -0.518096     -0.540820     -0.326858    -0.0730878     -0.170656     -0.198158       1.90309       2.39843       2.54888       2.62791       2.78406       2.54189       2.27719       1.96809       1.87066       1.56120       1.22301      0.927265      0.740163      0.570998      0.420636      0.289732      0.197269      0.130042
  22  12 2707.0393    2.5712  0.9520 11.3389 -0.0027  0.0237   0.0571   0.0626    0.1421   0.0000   438.7359       2.76796       16.4753      -3.77544      -2.34803       4.39094     -0.963343    -0.0258773      -2.19524     -0.686807       1.01325     -0.633392     -0.302801      0.981949     -0.357790     -0.221378    -0.0493766      0.335710       1.66869       2.26348       2.47143       2.60240       2.46420       2.47417       2.15116       2.02567       1.64776       1.40893       1.11858      0.943151      0.655899      0.557947      0.367613      0.290904      0.191798      0.130421
  22  13 2854.6904    3.4355  0.8217 11.6930 -0.0008  0.0211   0.0774   0.0532    0.1439   0.0000   436.7975       2.28546       15.6912       3.79112       1.58974      0.912107     -0.614725     -0.531635      0.923374      -1.07394      0.604346       1.00138      0.322416     -0.914270    -0.0857780     -0.311377     -0.253909  -0.000183971       1.46702       1.92382       2.09315       2.18111       2.05913       2.10379       1.82537       1.64836       1.45408       1.23410       1.04157      0.825340      0.649355      0.474069      0.337343      0.244156      0.160470      0.109901
  22  15 3146.9541    4.0525  1.0631 12.3825 -0.0021  0.0263   0.0847   0.0639    0.1448   0.0000   438.1585       3.44831       6.91016       6.50442    0.00760614      0.461618      -1.81103      -1.97980       1.15226      0.572052       1.89842     -0.187622      0.218341      0.772079     0.0860548     -0.240336      0.292791      0.210650       2.10035       2.48931       2.79280       2.86000       2.81453       2.63598       2.47091       2.36706       1.92353       1.52005       1.28051       1.03147      0.795781      0.628098      0.429537      0.333837      0.224127      0.152380
  22  16 3292.1370    3.6537  1.4940 12.1833  0.0007  0.0324   0.0661   0.0785    0.1046   0.0000   438.4204       3.45783       11.3179       5.03986      0.677598      0.348772      -7.28551      -2.06339       1.89356      -1.24783      -1.39660      -2.02623       1.71596      0.462472      0.143409     -0.892509      0.424475      0.248229       2.29643       2.88856       3.33525       3.40387       3.31804       3.19879       2.96307       2.60699       2.28794       1.85851       1.51100       1.27177      0.953907      0.732976      0.517281      0.369864      0.264216      0.167155
  22  17 3437.1530    3.1915  2.2183 11.5613 -0.0015  0.0382   0.0466   0.1000    0.0741   0.0000   437.4738       5.57500       10.1345      0.290003      -2.41370     0.0845008      -2.90618      -9.43888      0.199076     -0.529835     -0.481734      -3.97069       1.08176     -0.896420     -0.378068      0.448648     -0.816132     -0.269878       2.65539       3.58305       3.86983       3.94885       3.90314       3.54664       3.37585       3.11445       2.72735       2.28587       1.95378       1.53848       1.17628      0.890375      0.630945      0.445026      0.302581      0.203422
  22  18 3581.9938    2.6249  3.3756 11.0466 -0.0021  0.0507   0.0321   0.1222    0.0649   0.0000   433.7998       6.07190       15.4537      -4.89978      -8.42590       1.84324     -0.681141      -2.45027      -5.40900       1.48420      0.907560       2.50796      0.567203      -1.36359       2.39435     -0.135063      0.176029    -0.0708868       3.53599       4.77275       5.16621       5.16209       5.43687       4.96222       4.46662       4.16495       3.44131       3.13795       2.51672       1.98469       1.54129       1.14289      0.843643      0.581978      0.402749      0.264676
  22  19 3726.8961    2.2027  4.8301 10.5863 -0.0008  0.0601   0.0238   0.1648    0.0589   0.0000   433.7077       5.56214       8.56000      0.614932      -4.36381      -2.02371       1.14915      -10.0006       4.42057      -3.14288      -3.16725      -3.31151      0.791402     -0.781784     -0.751328     -0.363410      0.834033      0.296463       4.40044       5.57565       6.25235       6.39922       6.09354       6.09053       5.36954       4.91702       4.35412       3.65359       3.01506       2.47058       1.87906       1.39731       1.02026      0.711079      0.489318      0.338027
  22  20 3871.5058    1.8394  6.7688  9.9993 -0.0006  0.0764   0.0170   0.1996    0.0555   0.0000   438.6049      -18.2545       19.6260      -4.92115       5.94639       4.38961       10.5612      -15.8535      -6.31797       4.16892      0.655826     -0.533059       3.40471      -1.51789      0.157044      0.114825     -0.606028      0.201246       5.52769       7.25120       8.01965       8.37684       8.23902       7.79483       7.33256       6.38120       5.49878       4.56832       3.74671       2.97280       2.29710       1.70588       1.29385      0.901730      0.620502      0.417170
  22  21 4016.1331    1.5179  9.3718  9.8590 -0.0010  0.0991   0.0128   0.2718    0.0432   0.0000   433.9140       12.9522       1.12312       21.7577       8.74798       12.5246      -7.94685       6.40103       13.3412       13.4276      -6.60255     -0.903571      -3.37103       1.47803      0.171375      -1.70577     0.0649856       1.48057       7.02080       9.23405       9.93698       10.3399       10.4146       9.86617       9.29636       8.05183       7.04008       5.94530       4.96447       3.86798       3.04615       2.24019       1.66777       1.19333      0.823710      0.558651
  22  22 4160.8538    1.2501 11.0433  9.7824 -0.0011  0.1199   0.0108   0.3292    0.0394   0.0000   432.3706       13.9263       36.1883       15.7313       9.51397       9.71170      -12.5394     0.0842760       15.1691       3.00430      -10.3056     -0.402755       5.49324       1.02264       3.44201      -2.39440     -0.747365      0.895131       8.64284       11.2517       12.3110       12.9177       12.7823       11.9998       11.2886       9.98710       8.74277       7.06983       5.99980       4.73560       3.67211       2.77485       2.00879       1.46716      0.998801      0.677726
  22  23 4305.5456    1.0621 13.7921  9.6675  0.0005  0.1539   0.0088   0.4162    0.0358   0.0000   435.9796       14.6939       41.2800       31.2012       30.2571      -40.0321      -4.04221       5.56028       4.44462      -12.5589     -0.757995       9.11163       4.88696      -3.62548     -0.400188     -0.594983     -0.498107     -0.732103       10.8672       14.0982       15.4662       15.7951       16.1721       15.4331       13.8390       12.5587       10.8877       9.22581       7.54325       5.99694       4.66480       3.53420       2.59354       1.85543       1.25435      0.858722
  23   7 1969.6427    0.6122  0.5113  9.2837 -0.0032  0.0177   0.0180   0.0426    0.0665   0.0000   437.8501     -0.680940       17.4583     -0.358994     -0.277862     -0.829408      -1.54110      -1.02991    -0.0946012     -0.556090      0.536080     0.0349388     -0.331047      0.524310      0.368390     -0.245228      0.124723     0.0550680       1.28015       1.62542       1.77937       1.88227       1.84552       1.73492       1.70116       1.52319       1.31520       1.07525      0.900661      0.710386      0.552485      0.420047      0.338354      0.238536      0.171615      0.126614
  23   8 2131.0603    0.8164  0.7554  9.4015 -0.0013  0.0222   0.0195   0.0516    0.0945   0.0000   436.9774      -1.09542       16.8448       2.12771       2.28488      -1.28164      0.773521      -2.00577      0.757126       1.27742     -0.421023      -1.48639     -0.271704      0.529505    -0.0137845     -0.307943    -0.0193113      0.375770       1.63059       2.04510       2.12808       2.33566       2.47402       2.35850       2.09327       1.79014       1.57749       1.30428       1.18925      0.881568      0.652516      0.513883      0.385908      0.288127      0.199083      0.136658
  23   9 2287.4358    1.1700  0.9309  9.7297 -0.0032  0.0244   0.0250   0.0584    0.1326   0.0000   439.2471      -1.69953       18.0864      0.323969      -4.14222       2.10192      0.518614       1.78710     -0.689940       1.39434      0.257538     -0.101654     -0.575105     0.0489851     -0.412385      0.129019      0.216092    -0.0521485       1.70659       2.26526       2.56862       2.67625       2.49908       2.55013       2.34081       2.00908       1.71433       1.52544       1.18675      0.929306      0.730051      0.571656      0.410698      0.313724      0.228627      0.143310
  23  10 2439.1550    1.5965  0.9844 10.4446  0.0003  0.0244   0.0334   0.0592    0.1224   0.0000   437.5856      -3.46663       12.7045       1.18297     -0.772141       1.69255      0.406859       1.44579      0.602776     -0.143239     -0.244981      -1.94107    -0.0651241      0.372850    -0.0535711   -0.00982026      0.122932      0.134380       1.67280       2.24548       2.42234       2.66990       2.56459       2.48417       2.30303       2.03195       1.73653       1.49379       1.13597       1.00298      0.736994      0.583887      0.437524      0.296878      0.209783      0.151530
  23  11 2588.5667    1.9999  0.9990 11.1015 -0.0012  0.0237   0.0430   0.0641    0.1150   0.0000   438.4273      -1.86540       13.0583      -3.33264      -5.27169     -0.923893      0.372208      -3.17257      0.151568       1.30860     -0.178431      -1.65343     -0.176250     -0.750392     0.0959848    -0.0170945    -0.0657002      0.122947       1.70907       2.20789       2.32581       2.45704       2.42309       2.34210       2.14500       2.03974       1.81317       1.46814       1.19395      0.897313      0.740697      0.585326      0.457600      0.330367      0.230776      0.161065
  23  12 2737.5405    2.8761  0.9331 11.0511 -0.0011  0.0215   0.0606   0.0569    0.1642   0.0000   438.9000      -1.30403       11.1587       1.64498      -3.93259      0.364223       1.96758       2.42665       1.16087      -2.94255      0.432878      0.272460    -0.0918025     -0.534565     -0.638735     -0.158932     0.0531854     -0.262818       1.56156       2.09664       2.28522       2.36952       2.42496       2.29336       2.14617       1.84382       1.56631       1.38015       1.00635      0.872607      0.661223      0.510796      0.384318      0.266077      0.188837      0.137525
  23  13 2886.0328    3.4501  0.8155 12.2319 -0.0034  0.0208   0.0809   0.0565    0.1114   0.0000   438.0452       3.41118       15.9433    -0.0907734       4.98402      0.973853      -2.46422      -2.14498     -0.303636       1.77028     -0.135319      0.564149      -1.01025       1.94504     -0.154738      0.118681      0.203508     -0.100292       1.50531       2.00681       2.15838       2.19006       2.15586       1.91757       1.85440       1.73782       1.54208       1.36607       1.12487      0.928917      0.727949      0.562875      0.384405      0.280758      0.193194      0.129350
  23  14 3033.3793    3.9543  0.9266 12.3021 -0.0072  0.0235   0.0859   0.0579    0.1388   0.0000   437.0933     -0.214949       11.2755       1.54526     -0.423148      -1.64680      -1.03314     -0.155103      -3.02247       1.53091     -0.519926      0.511163       1.19378     -0.311346      0.107141     -0.481084     -0.518062      0.140166       1.80212       2.34799       2.52293       2.56042       2.42656       2.29234       2.13085       1.97886       1.77123       1.50674       1.29759       1.05475      0.826930      0.610884      0.438115      0.308093      0.210654      0.146320
  23  15 3179.6279    4.0087  1.1105 12.5423 -0.0032  0.0264   0.0823   0.0660    0.1285   0.0000   439.8021       3.31327       19.9741       4.76789      -1.54201       3.20004      0.902729       5.52549     -0.829332      0.158779     -0.927121      -2.20122      0.176485     -0.572798      0.349531      0.341776      0.115419    -0.0311507       1.91933       2.27066       2.55589       2.75864       2.54774       2.62838       2.42704       2.10733       1.75358       1.60336       1.30700       1.07215      0.826092      0.617130      0.452239      0.334161      0.246216      0.165951
  23  16 3325.5272    3.6043  1.5068 12.3135 -0.0037  0.0321   0.0642   0.0776    0.0980   0.0000   437.0344       1.74026       12.4078       2.37300       3.52668    -0.0156706     0.0296042      -2.53293      -3.23079       3.45079      -1.12011      0.898289     -0.217331      0.208843     -0.213443     -0.409464     0.0300074      0.189811       2.15702       2.90630       3.03255       3.27314       2.98908       3.02180       2.80758       2.57540       2.22540       1.99029       1.56774       1.29616       1.02372      0.789136      0.568823      0.404726      0.289452      0.199351
  23  17 3471.1541    2.9914  2.5130 11.4677 -0.0015  0.0398   0.0401   0.1028    0.0703   0.0000   440.6897       2.60292       10.1507       10.4947       1.30077       5.99687       1.93832      -2.52351      -1.44480      0.447250       3.17528      0.803333      -1.16462     -0.838290     -0.382390     -0.425613      0.403661     -0.226515       2.79440       3.53317       3.78698       3.88668       3.98732       3.82888       3.62363       3.26456       2.81435       2.39090       1.93349       1.59664       1.23165      0.980839      0.726599      0.513891      0.383117      0.262786
  23  18 3616.5464    2.4847  3.7462 10.9210 -0.0004  0.0513   0.0281   0.1326    0.0572   0.0000   435.3470      -2.06772       28.0151       7.59971       7.46262      -2.94974       4.91306      0.490345     -0.412397      0.617611     0.0685826       1.87800      -1.00659     -0.985182      -1.26430     -0.237753     -0.103122     -0.208621       3.49046       4.68590       4.87410       5.21281       5.15202       5.01920       4.75755       4.28287       3.59373       3.02816       2.55399       2.03152       1.62456       1.25323      0.956292      0.642621      0.465597      0.328800
  23  19 3762.0477    2.1025  5.1969 10.5097 -0.0002  0.0624   0.0212   0.1668    0.0534   0.0000   442.8856      0.238139       16.4825       1.57835      -9.24809       7.14162       5.24950      -6.99122       4.11704      -3.03432       3.61619     -0.919603      -2.60058       1.15082       1.87229      -2.32441      -1.09723      0.336238       4.28269       5.54929       6.11349       6.42574       6.34381       6.02126       5.73695       5.05753       4.42739       3.75412       3.22283       2.44559       1.99655       1.50543       1.12661      0.812040      0.584379      0.391847
  23  20 3907.2680    1.7739  7.1068 10.0932 -0.0004  0.0785   0.0163   0.2133    0.0499   0.0000   439.0501       7.18526       16.3262      -14.6099       1.56657       6.56406       13.2340     -0.514262     -0.895837       3.23436     -0.739743       1.78963      -1.11927      0.922834       1.86422     -0.478039     -0.576997      0.598712       5.35806       7.12616       7.61729       8.16156       7.98124       7.72640       7.27941       6.35991       5.54423       4.75858       3.98777       3.20874       2.49590       1.90013       1.40309       1.02694      0.705225      0.494180
  23  21 4052.3171    1.4435  9.5678  9.8174 -0.0002  0.1018   0.0117   0.2736    0.0414   0.0000   427.1214       7.17540       15.8972      -13.5442       9.34120       4.01307     -0.373131      -7.07633       4.16976       3.37894      -1.83300      -1.75480       1.48813      0.575818     -0.737071     -0.834193     -0.112042      -1.17798       6.69675       9.17601       9.82755       10.5765       10.3221       9.94219       9.08516       8.35526       7.13674       6.13736       5.10148       4.08048       3.23858       2.44323       1.82760       1.30636      0.903254      0.623993
  23  22 4197.6677    1.2105 12.1008  9.7150 -0.0007  0.1287   0.0096   0.3495    0.0378   0.0000   437.0736       15.3157       1.74609       6.59041      -17.8909      -4.36312       15.8808      -3.28755      -2.73828       4.97584      -2.45314       2.39252     -0.439048       4.81467      -4.39386      0.493658    -0.0541548       1.55941       8.71766       11.0961       12.4213       12.9083       12.8804       12.4950       11.4036       10.4348       9.19613       7.69958       6.42057       5.10166       4.01516       3.15973       2.32660       1.73617       1.21369      0.835473
  23  23 4342.7239    0.9836 14.0945  9.6812 -0.0009  0.1597   0.0080   0.4352    0.0335   0.0000   442.9579       7.38061       6.62757       10.0548       3.77234      -8.14802       5.37901      -6.57023      -3.86424      -7.17187       1.73733      -8.17900      -7.14363       1.61998      -1.23315     -0.224418      0.282120     0.0288340       10.5070       14.1771       15.3765       16.0225       15.9269       15.1829       14.2613       13.0062       11.3111       9.64153       8.02131       6.45848       5.14064       3.91785       2.90166       2.07423       1.48127      0.989433
  23  24 4487.2700    0.8077 16.2559  9.5306 -0.0009  0.2009   0.0065   0.5277    0.0303   0.0000   400.4851      -45.1986     -0.989599      -36.3504       44.8995      0.374942       7.96401       30.2098       20.4344     -0.837599       7.47201       17.2593       18.7791     -0.570300       6.34856     -0.567659     -0.236951     -0.409671       13.0618       17.2973       19.2680       19.7050       19.7155       19.2012       17.3875       16.1661       13.9517       12.0544       10.0641       7.98816       6.44986       4.84719       3.66056       2.64554       1.82044       1.25280
  24   5 1653.7040    0.2354  0.2322  9.0250 -0.0161  0.0192   0.0121   0.0314    0.0362   0.0000   439.9241     -0.325953       18.8685       1.73227      -1.51817     -0.184908     -0.545321       2.05513     -0.249349      0.842617     -0.238184      0.155628     -0.163097     0.0845182     -0.311850     -0.113717     -0.291068      0.130215       1.29546       1.48251       1.74414       1.38350       1.93462       1.85499       1.55182       1.69082       1.16694       1.00130      0.882196      0.699877      0.544446      0.437604      0.291282      0.280391      0.213255      0.154242
  24   6 1826.2503    0.3969  0.4409  9.0814 -0.0044  0.0197   0.0130   0.0457    0.0511   0.0000   439.7787       1.31653       19.1856       2.94933      -2.20114     -0.276593       1.38686      0.191032      -1.02680       1.32767    -0.0905926      -1.17609     -0.242917     -0.290403     0.0715076    -0.0707576    -0.0168326      0.117294       1.37538       1.75997       1.99511       2.20265       2.08822       2.00669       1.92825       1.66683       1.35416       1.18150       1.02638      0.757991      0.610616      0.463952      0.356321      0.259777      0.188745      0.131730
  24   7 1993.5518    0.6404  0.5903  9.2069 -0.0001  0.0189   0.0171   0.0462    0.0729   0.0000   439.5750       1.80605       21.2377       1.34164      -2.48880      -1.54897       3.07365      -1.75689      0.518369      0.325652      0.254021      0.674663      0.348451      0.383514      0.124773     0.0265830    -0.0707066    -0.0733548       1.24103       1.66772       1.82787       1.84212       1.86025       1.80129       1.67421       1.53097       1.34804       1.16174      0.905767      0.807311      0.591501      0.506418      0.347899      0.278994      0.181318      0.135451
  24   8 2156.6915    0.8805  0.7099  9.6313 -0.0064  0.0212   0.0210   0.0456    0.0876   0.0000   437.8449       2.06738       17.1409      -3.02737      -5.84830      0.283995       4.53350     -0.388687      0.578232     -0.549521       1.20215      0.737398      0.492376     -0.255981     -0.190949     0.0290815    -0.0772553      0.320034       1.41345       1.90046       2.07011       2.19372       2.19145       2.13843       2.01604       1.71659       1.47265       1.33007       1.02316      0.838876      0.680125      0.507452      0.408117      0.290504      0.200549      0.147363
  24   9 2314.2475    1.2496  0.9316  9.9398 -0.0018  0.0246   0.0267   0.0605    0.1177   0.0000   439.2790      0.249978       14.3610      0.360897       2.58714      -1.27457      -1.18005     -0.490612     -0.325086      0.251151      -2.09024      0.418141       1.12620     -0.170890      0.555148      0.242884     -0.443196     -0.168170       1.75726       2.33640       2.42124       2.58784       2.28112       2.20504       1.99642       1.96842       1.81274       1.60661       1.39013       1.14955      0.936821      0.701553      0.526272      0.367510      0.245179      0.166038
  24  10 2467.0214    1.6986  1.0677 10.3193  0.0001  0.0249   0.0339   0.0617    0.1467   0.0000   440.5715      -2.64116       14.7102       2.27911       3.95778      -3.31708      -3.21345      0.413404     -0.552475     -0.362772       1.16406     -0.528608      -1.37174       1.00546     -0.285540     -0.312758      0.111283     0.0637206       1.75202       2.23427       2.51818       2.48770       2.53107       2.47508       2.34527       2.10484       1.79531       1.52005       1.27049       1.01446      0.792792      0.600785      0.487127      0.367334      0.263641      0.170909
  24  11 2617.6234    2.1560  1.0460 11.3139 -0.0062  0.0301   0.0466   0.0652    0.1166   0.0000   439.1815      -2.22945       14.9240      -1.26658     -0.428462     -0.205067      -2.97441      -2.51300      -3.12767      -3.26498      0.356519     -0.600317     -0.709287     -0.231052     -0.111706      0.680917     0.0582682      0.289486       2.60254       3.67725       3.92522       3.81340       3.35887       2.83419       2.60725       2.54213       2.56919       2.47868       2.17763       1.83362       1.43066       1.07134      0.726248      0.506946      0.356890      0.214777
  24  12 2767.6584    2.9622  0.8620 11.5724  0.0032  0.0212   0.0635   0.0522    0.1260   0.0000   440.5559       1.30678       15.3226       2.43845      0.108938      -3.58203      -1.91884      0.654017       1.84494     -0.701766     -0.841609     -0.558426     -0.779984     0.0294277      0.331263     -0.124885     -0.186691     0.0458266       1.52397       2.00791       2.31147       2.46787       2.45736       2.31500       2.11172       1.92615       1.57356       1.32030       1.09767      0.897291      0.647702      0.508883      0.398276      0.290704      0.203843      0.144726
  24  13 2916.8942    3.6091  0.8679 11.9961 -0.0024  0.0228   0.0777   0.0503    0.1298   0.0000   437.7680       4.06567       15.9723       4.19993      -2.15173      0.527131     -0.778037      0.412734       2.33137       1.44092      0.560019      0.882475       2.36398     0.0474706    -0.0477954     -0.181160      0.405351     -0.143066       1.45514       2.02736       2.16205       2.24384       2.29030       2.00071       2.14534       1.73697       1.74174       1.34438       1.21988       1.03745      0.744598      0.632304      0.443816      0.325276      0.222238      0.157504
  24  14 3065.0177    4.0663  0.9174 12.4913 -0.0034  0.0229   0.0866   0.0560    0.1200   0.0000   436.3980       1.26658       15.2483       2.17496     -0.672922      0.972995     -0.151820      -2.51145     -0.685951      0.642020      0.463470       1.13968      -1.55379      -1.45766      0.493016      0.265865      0.203930     -0.444269       1.45238       2.00531       1.99872       2.17437       2.20384       2.05735       2.01284       1.68604       1.55902       1.36383       1.15041      0.928151      0.750726      0.567526      0.443378      0.308313      0.217919      0.160482
  24  15 3211.9420    4.1910  1.1840 11.9495  0.0013  0.0250   0.0786   0.0641    0.1686   0.0000   438.0904      0.885039       15.3960       1.07719    -0.0830852       4.32861      -1.69537     -0.940358     -0.764348       1.21770     -0.556128    -0.0465139     0.0813191     0.0134795      0.727710     -0.543123     -0.859795      0.331397       1.63579       2.12879       2.45054       2.44667       2.45938       2.31673       2.15505       1.99495       1.77839       1.55145       1.26759       1.03246      0.812071      0.606231      0.481898      0.358524      0.259200      0.176449
  24  16 3358.4269    3.4772  1.7306 12.1303 -0.0009  0.0331   0.0561   0.0823    0.0834   0.0000   440.1476      -2.96049       8.18441       1.81109      -2.11735     -0.489578      0.247499      -1.76798     -0.222802      -2.12558     -0.738933       1.36666      -1.05687      -1.97243      0.116036      0.171330      0.432691     0.0799930       2.28085       3.04080       3.21885       3.34412       3.17463       3.02623       2.88284       2.72161       2.47913       2.12255       1.75604       1.37826       1.08541      0.851397      0.648958      0.482657      0.360630      0.251397
  24  17 3504.7294    2.9280  2.6662 11.2466 -0.0006  0.0407   0.0369   0.1020    0.0671   0.0000   437.9836       2.04299       18.1018       9.26783      0.226624      -3.28163     -0.657485      -1.89065     -0.206705      -4.10496      -3.73483       4.79079      0.240517      -1.57089     -0.931088       1.05170     -0.322681     -0.264016       2.60542       3.55406       3.76255       4.01415       3.88070       3.79952       3.54130       3.20507       2.85055       2.42439       2.11278       1.68031       1.33970       1.05013      0.752105      0.575561      0.402821      0.287097
  24  18 3650.8551    2.3788  3.9627 10.8811 -0.0000  0.0530   0.0258   0.1338    0.0528   0.0000   441.9778       4.53497       13.3686       7.54478    -0.0526196      -8.35803      -7.23207       2.14639      -1.06670       1.57729      0.470296      0.518223      0.779580      -2.24867     -0.865616     -0.303576     0.0814567     -0.313562       3.49549       4.78013       5.11436       5.59491       5.47122       5.20928       4.93787       4.33955       3.80672       3.22547       2.66893       2.13866       1.67758       1.31566      0.976736      0.723585      0.536891      0.370100
  24  19 3796.6671    1.9945  5.5567 10.4336 -0.0009  0.0651   0.0194   0.1715    0.0502   0.0000   447.4572    -0.0184522       12.1303       11.0614    -0.0416710       14.1087      -8.56298       4.52861       1.34071     -0.175455       3.40595      -5.86622      -3.01864      0.581053     -0.165607       1.90400      -1.32963     0.0502747       4.49135       5.88241       6.53046       6.80112       6.77273       6.46540       6.00437       5.38809       4.70091       4.12711       3.47993       2.80486       2.18828       1.67390       1.27885      0.950917      0.659865      0.455744
  24  21 4087.8470    1.3656 10.3997  9.8017 -0.0015  0.1076   0.0107   0.2946    0.0391   0.0000   441.2973       1.07425      0.378846      -16.9788    -0.0365441      -9.38772       8.93421    -0.0824228       5.81134      -12.5337      -7.80424       4.34176       1.95608      -3.15822      -4.21569     -0.927454       1.06645     -0.496979       6.95932       9.32548       10.0614       10.5923       10.7153       10.3293       9.63795       8.69558       7.68507       6.48652       5.48038       4.39017       3.51632       2.71377       2.07170       1.52888       1.08896      0.756962
  24  22 4233.7434    1.1535 12.4916  9.7117 -0.0024  0.1334   0.0088   0.3634    0.0353   0.0000   443.4979      -7.87640      -4.66880       5.16488       23.8171       15.6846      -12.3464       4.11133       9.77251       4.53229      -18.4357       6.61590      0.756993      -5.10534       6.48552      -4.20365     -0.654481       1.61049       8.46577       11.4329       12.5651       13.2860       13.0356       12.6137       11.6260       10.6753       9.39791       8.13724       6.79957       5.58186       4.44968       3.41937       2.60105       1.88015       1.29413      0.923710
  24  23 4379.0527    0.9576 15.4677  9.6407  0.0008  0.1712   0.0071   0.4596    0.0307   0.0000   436.6817      -17.4527       3.89923       9.70650      -5.89614      -8.23461       10.5178     -0.555761      0.729168      -28.0579      0.451625      -2.88502     0.0888514      0.139827      -1.28837     -0.778679      0.763126      0.838115       11.0920       14.4159       16.2791       16.6702       17.0529       16.0901       15.2013       13.8047       12.0653       10.3080       8.64579       7.09642       5.68283       4.38284       3.31879       2.43408       1.71154       1.20710
  24  24 4524.7071    0.7855 16.8603  9.5324  0.0013  0.1994   0.0063   0.5371    0.0282   0.0000   423.6969       32.7437       24.3738       4.86201       22.1520      -9.34216      -58.2397       32.5045     -0.644959      -1.18978      -6.78347       10.6855       7.69473      -6.78682      -5.66728      -4.23227      -3.68182       2.16091       12.5288       16.8248       18.5995       19.3556       19.3310       18.8463       17.4614       15.7983       13.8324       11.9705       10.1981       8.22517       6.64746       5.04382       3.87404       2.81978       1.96806       1.39659
  25   6 1847.8751    0.4498  0.4310  9.0941 -0.0038  0.0188   0.0139   0.0394    0.0546   0.0000   440.6186      -1.98934       19.8752     -0.445763      -2.38423    -0.0709619     -0.130467      0.244761       2.20966     -0.217334      0.514525     -0.991738     0.0539342      0.397303      0.212809     0.0966465     0.0840038     -0.218993       1.23832       1.56318       1.53243       1.77207       1.78307       1.87147       1.60830       1.33648       1.30647       1.07430      0.954057      0.721744      0.595643      0.433490      0.347338      0.268947      0.189824      0.138210
  25   7 2016.8910    0.6660  0.6285  9.2270  0.0004  0.0199   0.0169   0.0463    0.0728   0.0000   438.6564      0.933506       17.5571      0.455800      -1.55780      -3.66100     -0.115654      0.735926       1.28366     -0.258115      -1.03420       1.08063     -0.212067      0.259508      0.468124     -0.159070     -0.445802      0.105034       1.20260       1.71648       1.80642       2.02122       1.94326       1.84143       1.76482       1.55202       1.41793       1.18807      0.966256      0.798715      0.621883      0.493765      0.391172      0.270262      0.199928      0.150178
  25   8 2181.7274    0.9021  0.8261  9.7165 -0.0049  0.0224   0.0207   0.0526    0.0883   0.0000   440.1586      -3.10867       17.1392      -3.93205     -0.600984     -0.946227      0.903555       3.66182       4.34079      0.862744     -0.433545      -1.29152      0.524717      0.506022     -0.195072     -0.212154      0.709667     0.0929923       1.47384       1.82377       1.99075       2.10098       2.18752       1.98130       1.87556       1.75834       1.57726       1.33652       1.17499      0.984662      0.797619      0.618422      0.455985      0.334381      0.246675      0.179199
  25   9 2340.4582    1.2844  0.9843 10.0622 -0.0011  0.0239   0.0263   0.0597    0.1143   0.0000   439.5205       2.38412       13.9540     -0.242531      -1.05189       6.20873       2.39779      -2.09321      0.245693       3.22387       1.23196      0.280181      0.179624      0.241255      0.550929      0.111520     -0.175477      0.109286       1.55642       2.05662       2.29749       2.27922       2.25337       2.20611       1.99500       1.90728       1.74954       1.52492       1.28455       1.04432      0.806390      0.621394      0.480942      0.372484      0.269367      0.197136
  25  10 2494.3618    1.8069  0.9336 10.5628 -0.0019  0.0226   0.0370   0.0555    0.1302   0.0000   441.1723       1.67332       17.5272      0.759960      0.525273      0.105369       2.23315      -1.67358      -3.25009       1.48186       1.24081      -1.88734      -1.54527     -0.408560     -0.403692     0.0707809      0.135406     -0.140752       1.55348       2.06117       2.20564       2.24479       2.16283       1.99497       1.94513       1.80547       1.64787       1.53245       1.31352       1.06892      0.875346      0.655280      0.484890      0.364070      0.270215      0.180996
  25  11 2646.2018    2.3234  0.8986 11.5006 -0.0019  0.0266   0.0524   0.0654    0.1085   0.0000   440.6516       1.09039       16.5334       1.93537      -2.03745      -1.85803       1.25148       2.01212      0.364595     -0.859863      -1.25487      0.288125      0.124850      -1.05858     -0.436056      0.180256     -0.256800     -0.260952       2.05291       2.99643       2.95983       2.87870       2.45495       2.09858       1.96650       2.07878       2.09339       2.09466       1.83872       1.53465       1.33994      0.955609      0.670689      0.430607      0.294468      0.211168
  25  12 2797.3039    2.9628  0.8940 11.8207 -0.0059  0.0210   0.0630   0.0557    0.1118   0.0000   437.6226       2.42521       13.6129       4.56776      -2.88726      -2.55488       1.56840       1.23508       3.55492       2.85258     0.0362968      -1.79754     -0.312663     -0.186546     -0.454336      0.427402      0.389082      0.281086       1.41693       1.78302       1.93043       2.08699       2.07375       1.99739       1.92179       1.71967       1.55520       1.27627       1.09681      0.895719      0.689627      0.539961      0.433909      0.329116      0.243677      0.170606
  25  13 2947.3728    3.9118  0.8151 11.9140  0.0003  0.0189   0.0834   0.0503    0.1367   0.0000   438.9823       1.18914       16.3541       2.31053      0.381638      0.265527     -0.449311    -0.0993989      0.922477       1.04398     -0.615007      0.159417    -0.0785672      0.230779     -0.273909      0.200605    -0.0757905    -0.0750522       1.23405       1.64998       1.73344       1.79214       1.81123       1.71737       1.66671       1.48395       1.39605       1.19007      0.974536      0.821734      0.635572      0.524765      0.384893      0.292034      0.218677      0.145155
  25  14 3096.1044    4.0435  0.9939 12.2901 -0.0074  0.0227   0.0821   0.0583    0.1556   0.0000   437.7587       2.27071       11.2719       2.76938       3.27268       3.53446       2.58420      -1.63633      -2.21971       1.54602       1.63384     -0.414189      -1.02051     -0.838571      0.394092      0.578233     -0.354784     0.0205208       1.51275       1.97902       2.14410       2.29420       2.22835       2.24089       2.05198       1.86100       1.70514       1.45181       1.15101      0.952802      0.751000      0.602653      0.461191      0.358074      0.261692      0.189588
  25  15 3243.7693    3.8873  1.3285 12.1775 -0.0026  0.0278   0.0690   0.0683    0.1228   0.0000   435.4629       4.55247       18.1314       1.48427       2.12574      -1.90086      0.178741      -2.05997       3.09253      0.379600    -0.0877629      -1.68073       1.94223      0.731519      0.872264      0.103843     -0.146266     -0.117877       1.71879       2.39858       2.54048       2.73931       2.73694       2.68766       2.45224       2.27510       1.98525       1.66831       1.45233       1.13469      0.894398      0.734631      0.531295      0.419910      0.306190      0.223531
  25  16 3391.0262    3.3769  1.7212 12.0638 -0.0002  0.0322   0.0535   0.0809    0.0845   0.0000   436.5322       5.85350       15.8035     -0.440627       3.78110      -2.24845       1.48005      -4.48360     -0.427680      0.652306     -0.293848      -2.80364       1.21999     -0.983149    -0.0571778      0.375220   -0.00670766      0.226967       2.10073       2.68148       2.95583       3.28474       3.18631       2.99065       2.81877       2.65982       2.33343       1.92498       1.60809       1.33017       1.07580      0.806844      0.650223      0.488701      0.352830      0.244158
  25  17 3537.9894    2.7858  3.0980 11.3598 -0.0007  0.0435   0.0331   0.1154    0.0560   0.0000   438.6555       3.73222       17.5678       7.18245      -7.91358       2.41186      0.456269       1.70466     -0.564374       1.03270       1.82810      -1.01521      0.498348     -0.119159     -0.211202     -0.199003     -0.475174      0.250022       2.75324       3.72455       4.06402       4.38610       4.32515       4.23183       3.80601       3.66642       3.07745       2.69650       2.21285       1.84971       1.50685       1.14326      0.884382      0.646827      0.474154      0.328043
  25  18 3684.6898    2.3182  4.7907 10.5844 -0.0003  0.0559   0.0222   0.1471    0.0494   0.0000   438.9305       4.52555       15.0573      -2.85118      -6.38152       5.73454      -4.53596      -1.63527      -2.77403      -1.84797      -3.20236      -3.69792     -0.661851     -0.493516      -1.01661      0.922509     0.0851777      0.216033       3.58488       4.77275       5.24332       5.48943       5.52165       5.42468       4.96793       4.48254       3.94834       3.40084       2.95283       2.38471       1.91141       1.51756       1.12705      0.840751      0.607900      0.429963
  25  19 3831.1750    1.9066  5.9863 10.3772 -0.0001  0.0673   0.0174   0.1764    0.0445   0.0000   438.3809      -4.75852       12.9246      -11.6301      -2.82733       4.21676      -2.97074       5.09472       2.85711      -2.51722      -2.09744      -1.15895     -0.995981      -1.64207      0.383547      0.254882     -0.671944     -0.711876       4.21405       5.52755       6.05819       6.57672       6.41002       6.26372       5.77101       5.34811       4.76641       4.06400       3.46812       2.84731       2.31800       1.79472       1.35983       1.03570      0.721921      0.521839
  25  20 3977.4735    1.5600  8.2560  9.9880 -0.0002  0.0861   0.0130   0.2311    0.0418   0.0000   432.0670       4.87408       11.1362      -2.15560      -1.89607      -18.2926      -4.56127      -4.13593      0.367164       3.09000      -1.62907       2.03066      -3.07376     -0.177293       3.82796      0.604658      0.370469     -0.895447       5.59507       7.32699       8.09512       8.69134       8.58542       8.43629       7.84529       7.07025       6.20235       5.32146       4.44008       3.70200       3.01417       2.26075       1.76790       1.29519      0.955111      0.679707
  25  22 4269.5208    1.0921 13.4527  9.7279  0.0004  0.1417   0.0080   0.3882    0.0322   0.0000   424.1147      -14.6312       20.8704      -1.31958       1.30902       5.75766       7.59548      -22.9567       9.34098       14.0703      -3.65668      -1.91957      -4.61181     -0.832177       2.12839       6.56283      -3.55345    -0.0583915       8.84377       11.4914       12.8916       13.0914       13.6685       13.1622       12.2802       11.1715       9.94629       8.66509       7.16574       5.91256       4.83754       3.76143       2.88655       2.18573       1.54051       1.12721
  25  23 4415.2231    0.8856 15.8049  9.6479 -0.0015  0.1778   0.0068   0.4753    0.0288   0.0000   431.8762      -8.39622       63.5286       20.6642      -29.3944      -22.7925      -30.0249       2.88371       26.0203      -1.04462      -28.8396      -2.59532       8.27252      -6.59432      -1.37894       3.24499       1.66128       1.68733       11.1537       14.3615       16.1598       16.9348       17.3721       16.3339       15.6642       14.1356       12.4064       10.9623       8.94437       7.56352       5.92559       4.77694       3.60962       2.72509       1.97428       1.41523
  26   6 1869.0183    0.4733  0.4667  8.9698 -0.0053  0.0170   0.0139   0.0399    0.0579   0.0000   441.4054      0.614497       18.1526      -1.94370    -0.0550977     -0.638083       2.70941      0.242876      0.540366      -1.94617      0.328282      0.428801      0.936885      0.544390     0.0921813     -0.155996    -0.0290031    -0.0787166       1.11640       1.46735       1.67209       1.80144       1.78400       1.71223       1.59282       1.46953       1.29527       1.09864      0.893799      0.729362      0.631225      0.462628      0.364802      0.279167      0.205438      0.143518
  26   7 2039.7106    0.6882  0.6645  9.2174 -0.0007  0.0197   0.0167   0.0474    0.0742   0.0000   439.8629     -0.623480       21.6952       1.91977      -4.47088      0.796466      0.514214      -1.96031      0.297154      -1.02334      -1.29502     -0.715448       1.08480      0.147157      0.189541     -0.211534      0.233372    -0.0903185       1.24819       1.64998       1.72688       1.87124       1.89224       1.88908       1.80900       1.57483       1.38878       1.15298       1.01998      0.829482      0.721460      0.558588      0.408093      0.298964      0.219228      0.159364
  26   8 2206.0315    1.0126  0.8510  9.5817 -0.0018  0.0219   0.0218   0.0525    0.0995   0.0000   441.6067      0.165886       18.7911       2.32372       1.45355      -1.41601     -0.917524      0.808155    -0.0673489      -1.19252       1.79072    -0.0392309     -0.548532      0.579269     -0.344643     0.0871963     -0.207841      0.713240       1.35491       1.73751       1.95320       2.08465       2.03548       2.04605       1.94367       1.68383       1.53734       1.33853       1.16188      0.909241      0.730428      0.561922      0.452072      0.352237      0.263002      0.188652
  26   9 2366.0166    1.3487  1.0016 10.2817 -0.0037  0.0239   0.0277   0.0638    0.1058   0.0000   438.7507      -1.31216       17.4301       1.98985      -1.48630      -3.63475      0.933222       2.10338      -2.15420      -1.06739      0.161288      -2.06980      0.176724    -0.0177290    -0.0918493       1.15446     -0.110600    -0.0828312       1.51036       1.97170       2.06542       2.30978       2.09642       2.08954       1.97306       1.90035       1.67466       1.50380       1.29690       1.03047      0.829833      0.669281      0.534003      0.398989      0.290451      0.203906
  26  10 2521.1416    1.9355  1.0525 10.7197 -0.0041  0.0243   0.0375   0.0582    0.1264   0.0000   439.4828     0.0522417       14.7280     -0.470061      -2.64800      0.324071     -0.535815       1.16642   -0.00892953      0.378872      -1.65965      0.670271      -1.05592      -1.08301      0.517962     -0.827858      0.730803    -0.0428404       1.62170       2.03140       2.10128       2.28410       2.25581       2.13170       2.15617       1.90775       1.72709       1.44838       1.34133       1.07675      0.858733      0.623673      0.504689      0.412611      0.305722      0.235182
  26  11 2674.2982    2.4805  1.0460 11.1708  0.0003  0.0227   0.0484   0.0613    0.1371   0.0000   439.2700     -0.682043       15.7665      0.606755      -8.55604      -4.86951      0.634618      -1.81929       1.42144      -1.39449      -1.71827     -0.629542    -0.0899267      0.774936      0.389599      0.127530     -0.331877     0.0499559       1.41758       1.84236       2.05619       2.19577       2.14095       2.10197       2.02493       1.83585       1.58961       1.34174       1.19001      0.974710      0.757628      0.626170      0.479877      0.347121      0.270717      0.191038
  26  13 2977.3791    3.9995  0.9121 12.0786 -0.0007  0.0207   0.0800   0.0510    0.1334   0.0000   440.3920       1.83314       13.4234       1.21981      -3.64621      -1.27308      0.863763       2.21183      -1.34748      -1.10435     -0.530832     -0.195530      0.241578     -0.897462      0.409632     -0.597877     -0.176201      0.153377       1.31606       1.65009       1.84499       1.95090       1.86838       1.73752       1.80071       1.58177       1.44184       1.29930       1.17856      0.897820      0.752765      0.620659      0.460108      0.347659      0.259018      0.181162
  26  14 3126.8340    4.0403  1.0738 12.4219  0.0016  0.0241   0.0781   0.0622    0.1301   0.0000   436.2850     -0.723813       14.8918      0.990451      -4.53046     -0.309481     -0.720151    -0.0750924       3.54151      -1.16501      -2.22576    -0.0821572      0.172093      0.148753      0.927847    -0.0245885     -0.164103     -0.417525       1.44434       1.85570       2.14160       2.29912       2.22217       2.01725       2.05670       1.86510       1.64208       1.44808       1.21313       1.04287      0.832823      0.649071      0.512783      0.381376      0.269498      0.194397
  26  15 3275.3032    3.8298  1.4110 12.0335 -0.0029  0.0278   0.0643   0.0686    0.1173   0.0000   438.4231       1.79530       12.2356       3.14345       2.20432      -2.84699       2.63176      -2.58343      -1.62464      -3.10194       1.05163       2.31768     -0.292718      0.243060      0.676526     -0.207707      0.112164     0.0231939       1.69569       2.34723       2.40696       2.63695       2.55645       2.52678       2.44889       2.21231       1.97178       1.68148       1.45781       1.15454      0.952646      0.753505      0.584165      0.441438      0.328171      0.245336
  26  16 3423.2985    3.2671  1.9838 11.8038 -0.0030  0.0340   0.0474   0.0838    0.0820   0.0000   436.9546       1.12188       12.2108    -0.0665201      -1.55877       2.04189      0.188274      -3.81326       2.29161      -2.85463       2.96195     -0.209513      -1.01391      -2.43397     -0.895116    -0.0418727     0.0981593     -0.172229       2.06551       2.64408       2.94389       3.08019       3.09020       3.13955       2.93411       2.61471       2.31680       2.00384       1.70917       1.48136       1.17285      0.936847      0.699261      0.544288      0.392469      0.292192
  26  17 3570.8374    2.6947  3.3010 11.2107 -0.0006  0.0457   0.0303   0.1128    0.0545   0.0000   436.1092       4.16721       7.75061       4.23171       1.74840      -6.04590      -1.40767       2.07810       5.58508       1.04982      0.121062      -4.04413      0.337329      0.622064     -0.387270      0.430942      0.313888      0.167265       2.65074       3.66999       3.87194       4.21006       4.17685       4.12518       3.82752       3.55752       3.14735       2.72780       2.34023       1.92974       1.57823       1.24935      0.959532      0.722408      0.529563      0.377199
  26  18 3718.1097    2.1800  5.0079 10.6475 -0.0003  0.0585   0.0205   0.1508    0.0445   0.0000   438.1947       2.12287       14.0810       3.70911      -4.29932      0.163985      -1.42605      -11.8840       2.91590       5.96074    -0.0264549       3.52568       1.20744      -1.67507     -0.481403     -0.538933      0.281133     0.0988959       3.54383       4.66326       5.09247       5.39343       5.49588       5.34128       5.04383       4.40043       4.06584       3.62008       3.03364       2.54675       2.02577       1.59109       1.22258      0.953646      0.705228      0.495195
  26  19 3865.0846    1.8400  6.8953 10.1696 -0.0007  0.0711   0.0153   0.1939    0.0436   0.0000   432.4865       2.38582       20.9047       5.18732      -4.63315       19.3973      0.241128      0.112342      -1.94149       9.06122       1.32327      -3.98698      -5.97591      -1.38341     -0.268019      -1.19893      0.553548     -0.241173       4.27682       5.64470       6.25418       6.54025       6.66728       6.33016       6.01668       5.45367       5.00299       4.32867       3.74504       3.06526       2.51935       1.99608       1.51457       1.15727      0.854261      0.601158
  26  20 4012.0353    1.5033  9.3160  9.9786 -0.0011  0.0931   0.0117   0.2560    0.0375   0.0000   439.4447      -15.2387       9.92725       17.4050       8.73207      -10.3434       7.93002      -3.18775       3.64564       23.4068      -1.96903      -14.0008      0.383973       6.63126     -0.351233      -1.15150       2.03450      0.520839       5.65715       7.21746       7.96092       8.46079       8.52114       8.42779       7.90527       7.17140       6.46751       5.65757       4.72968       4.08533       3.23583       2.56506       1.99122       1.52115       1.11417      0.822854
  26  21 4158.9339    1.2428 11.6150  9.7723 -0.0011  0.1168   0.0091   0.3247    0.0350   0.0000   429.2878      0.953604       16.7915       9.70446       17.1034       18.0808       4.35472      -10.7182     -0.364998      -10.6877      -13.4429      -2.86836       2.92611      -3.48811       2.37749       1.93827       1.98175      -1.59732       7.06680       9.41790       10.3423       10.9589       10.8690       10.7037       10.0237       9.26345       8.21923       7.20027       6.09937       5.09877       4.09037       3.27034       2.55686       1.90613       1.39000       1.00337
  26  22 4305.2848    1.0541 14.3713  9.6730 -0.0010  0.1499   0.0074   0.4052    0.0317   0.0000   442.3026      -4.13152       21.6146       3.73885      -13.5908       4.60447     0.0606021       18.0541      -8.54610       10.5127      -1.94466     -0.328009      0.328615       8.53734      -3.94784     -0.942811       3.19210     -0.635285       8.91805       11.8070       13.0051       13.6643       13.7993       13.4770       12.7238       11.6240       10.3918       9.05026       7.83145       6.53026       5.26678       4.15022       3.21096       2.46666       1.79613       1.28529
  26  23 4451.4648    0.8232 15.8437  9.6340 -0.0014  0.1851   0.0065   0.4950    0.0281   0.0000   470.5058      -1.14447       22.1044      -15.2781       6.11211      -21.7281       2.15452       28.9700      -8.34866       5.71018       6.29318      -2.54018       4.16475      -4.98915     -0.132086      0.298433      0.986657      0.677463       10.9555       14.4060       16.1368       17.1100       16.9701       16.8281       15.8588       14.2574       12.8078       11.2094       9.61076       7.80598       6.53645       5.06803       3.97927       2.98171       2.20572       1.56882
  27   5 1713.5844    0.3123  0.2606  9.0444 -0.0034  0.0148   0.0119   0.0281    0.0375   0.0000   440.0481      0.747720       19.6432      -1.89860      -2.06974     -0.622751      -1.05948     -0.195206      0.109837      0.597393      0.492286      0.631189      0.456955      0.274415     0.0773875     -0.150643     0.0315224     0.0603784      0.902942       1.07543       1.41402       1.38990       1.42017       1.30174       1.32053       1.20529      0.970009      0.991207      0.804306      0.654507      0.551364      0.435004      0.326371      0.282360      0.181624      0.140155
  27   6 1889.7246    0.4929  0.5489  9.0814 -0.0092  0.0193   0.0137   0.0449    0.0600   0.0000   440.7351      -1.63460       17.8733       2.45843     -0.661949      -2.28514      0.833585      0.725729       1.66273     -0.473118       1.94155      -1.51945     -0.908196      0.285506      0.352079    -0.0501230      0.153313     -0.166784       1.09922       1.52826       1.77221       1.87082       1.90317       1.85996       1.64426       1.59085       1.34924       1.13593       1.02036      0.816599      0.642760      0.529345      0.386356      0.302608      0.224354      0.159705
  27   7 2062.0101    0.7230  0.6755  9.3976 -0.0026  0.0193   0.0173   0.0471    0.0736   0.0000   439.5461      0.299780       18.2273       2.53203      0.828394      0.210619     -0.533742      -1.32708     -0.623681       2.58096     -0.766864     -0.866644      0.309236      0.179405      0.649023      0.496766     0.0405299   -0.00110415       1.17989       1.58223       1.67460       1.93245       1.84348       1.83128       1.75123       1.58262       1.35597       1.19740      0.980911      0.818001      0.680761      0.538815      0.430094      0.309281      0.230573      0.167910
  27   8 2229.7238    1.0331  0.8778  9.7242 -0.0054  0.0228   0.0219   0.0558    0.0962   0.0000   438.7822       2.25990       20.6778      0.989301      -2.53048      -1.93913      -3.12724      0.363961      -1.73579      0.698632       1.04579     -0.479311      0.323954     -0.597799      0.418113      0.466481      0.104175     -0.307617       1.58890       2.23080       2.49831       2.72697       2.70930       2.74288       2.49921       2.17803       1.80402       1.54171       1.22772      0.995732      0.793455      0.635889      0.475102      0.359367      0.266188      0.198489
  27   9 2390.9862    1.5009  1.0284 10.2977  0.0041  0.0226   0.0291   0.0592    0.1164   0.0000   438.0656      -2.47891       19.0111      0.664692      -4.36857      -1.49951      -2.60720    -0.0379859       3.14672      0.628998      -2.09600       1.43603     0.0100838     -0.838589      0.295548      0.177260     -0.409568     0.0408436       1.37266       1.82952       2.04806       2.13240       2.14937       2.11757       1.97036       1.77278       1.66783       1.39485       1.27066       1.01007      0.831746      0.621357      0.504522      0.403334      0.306836      0.212011
  27  10 2547.4451    1.9370  1.1371 10.9631 -0.0061  0.0255   0.0365   0.0638    0.1189   0.0000   438.8649     -0.684089       13.7675      -1.62014      -2.92858       1.12474       3.14625      -1.48148      0.682149      -2.30821      0.590559      0.544104      -1.03489      -2.00773     -0.272457     0.0224660      0.340665     0.0863638       1.62048       2.16575       2.44724       2.70246       2.77628       2.59840       2.41717       2.18918       1.86893       1.64700       1.38868       1.08711      0.910506      0.727247      0.565123      0.407618      0.311049      0.229953
  27  11 2701.9812    2.5852  0.9959 11.4217 -0.0010  0.0221   0.0500   0.0587    0.1168   0.0000   438.5795       3.10797       13.2044      0.743478      -2.15478      0.769402       1.37600      0.215199       3.00957     -0.693095       1.31562    0.00484786      0.632437     -0.505422      0.295718     0.0410628     -0.508907    -0.0390433       1.34159       1.84728       2.04244       2.12799       2.10926       2.12494       1.99875       1.89000       1.64133       1.42150       1.10058      0.920248      0.770611      0.633610      0.497100      0.378198      0.277690      0.202551
  27  12 2855.3146    3.3413  0.8458 11.8994 -0.0032  0.0195   0.0691   0.0496    0.1261   0.0000   438.8703      0.406796       12.4053       3.57082      0.682838      -1.48719      0.693451      0.589460       1.07043      -1.40958      -1.56402      0.215046     -0.913057      -1.23935     -0.200177     -0.369407     -0.326885      0.214785       1.22470       1.56505       1.72679       1.85911       1.81592       1.77751       1.69522       1.56768       1.36071       1.21527       1.06203      0.911232      0.775982      0.613749      0.452494      0.345545      0.257362      0.178573
  27  13 3006.9675    4.1362  0.8626 12.2124 -0.0027  0.0196   0.0841   0.0473    0.1224   0.0000   441.0668       1.17611       12.0672      0.954360      -2.44375      0.684211      -1.47619      0.817072      -1.93690      -3.37201       1.30478      0.165107       1.05543      0.494696      0.647036     -0.598066     -0.366500     0.0505697       1.20578       1.52126       1.68274       1.69007       1.81154       1.79936       1.67786       1.54753       1.35641       1.20600       1.01213      0.874854      0.706756      0.562720      0.430621      0.329319      0.257303      0.198336
  27  14 3157.1897    4.1825  1.1099 12.4242 -0.0022  0.0237   0.0779   0.0600    0.1317   0.0000   438.7413       2.65368       15.1203       1.40662      -1.82319       2.52052      -1.36189     -0.653079     -0.302763      -2.41669      0.913295      -2.43835       1.66827      0.421417      0.723166     -0.640329     0.0748269    -0.0599868       1.56692       2.04889       2.21116       2.38952       2.28499       2.29442       2.06155       1.87272       1.73740       1.59304       1.37652       1.13993      0.904565      0.745314      0.544282      0.439481      0.326143      0.225916
  27  15 3306.4123    3.6438  1.5789 12.0209 -0.0004  0.0284   0.0576   0.0737    0.0962   0.0000   441.1172       2.48553       11.4801       2.90089      -6.34415       3.83432      -3.53605       1.02958      0.568142      -1.13999      0.178193     0.0357865      -2.00441      -1.50129  -0.000880854     -0.354078     -0.621910     -0.961979       1.68913       2.16863       2.44823       2.57505       2.54882       2.50234       2.41912       2.16615       2.04314       1.66970       1.48754       1.23408       1.01960      0.840350      0.644016      0.481106      0.353131      0.275784
  27  16 3455.1168    3.1072  2.1878 11.7784 -0.0009  0.0355   0.0430   0.0926    0.0724   0.0000   438.7160       3.10885       12.9905       1.86837       3.67935       5.16717      -4.50767      0.489326       1.69575      0.208735      -2.27722      -1.69094       2.57604     -0.552806     -0.429713     -0.654885      0.305073     0.0178028       2.01911       2.77609       2.88528       3.11766       3.16056       3.06039       2.96774       2.71153       2.44730       2.05761       1.85702       1.48232       1.26461       1.00977      0.774703      0.620287      0.428732      0.312806
  27  17 3603.3601    2.5537  3.5744 10.9869 -0.0000  0.0461   0.0272   0.1176    0.0561   0.0000   433.5802       1.53358       19.7719       7.57147      -6.59259      0.669612       6.12281       6.24021       3.99369      0.714517      -2.01122      -2.03691      0.503960     -0.557811      0.178092      0.142268     -0.162948     -0.318310       2.71723       3.60385       3.92251       4.11908       4.10543       4.09051       3.92906       3.52251       3.21413       2.74253       2.44430       1.99287       1.71280       1.34058       1.04290      0.791703      0.582972      0.425679
  27  18 3751.4771    2.1499  5.5294 10.4026 -0.0003  0.0592   0.0186   0.1570    0.0461   0.0000   434.6790      -3.51502       9.17950      0.622718      -7.25614       3.16863      -7.61152      -3.86683      -3.21288       1.45917       3.33666      -1.19316      -3.21798      -1.19302      0.485022      0.148702     -0.684915      0.915058       3.47465       4.60095       5.18339       5.46756       5.51970       5.35018       5.01035       4.62766       4.20119       3.61038       3.12476       2.59613       2.11091       1.68578       1.32850       1.02037      0.739303      0.552024
  27  19 3898.8726    1.7847  7.6463 10.0490 -0.0009  0.0757   0.0139   0.1990    0.0423   0.0000   441.4051       5.46766       19.7219       6.75555       14.0386       5.51940      -12.6521      -9.53221      0.802205      -4.98515     -0.295627      -5.53399       3.79515       4.35532     -0.682915      -1.31974     -0.716477      0.699497       4.45796       5.73210       6.32558       6.73840       6.93931       6.63279       6.25247       5.83984       5.22531       4.61577       3.97249       3.30952       2.74347       2.18949       1.69746       1.32280      0.956490      0.722224
  27  20 4046.3229    1.4621  9.9941  9.8771  0.0002  0.0967   0.0109   0.2668    0.0386   0.0000   428.4757      -3.43604       12.6014       1.46564       5.99528      -10.5164      -8.52074      -1.61953       2.07555      -3.21910       15.6134       1.29455      -5.95783       2.02589       2.20320       1.14076      -2.04654      0.710023       5.84679       7.44555       8.35584       8.70757       8.84220       8.68313       8.13343       7.56504       6.81535       6.01959       5.20021       4.25061       3.48423       2.83792       2.21648       1.71044       1.27255      0.931776
  27  22 4340.4925    1.0001 14.5568  9.6946  0.0010  0.1543   0.0070   0.4124    0.0294   0.0000   420.6318      -19.6040       37.8095      -26.9443       1.63187      -1.99161      -3.19888      -15.6715      -9.21553       9.35568       4.56346      -7.28984      -12.0456       5.91076       2.18041       2.41803       2.75783      -2.19427       8.68266       11.7216       12.9857       13.5535       14.0482       13.6011       12.8524       11.9342       10.5315       9.32121       8.05806       6.64890       5.45878       4.42917       3.40592       2.65868       1.94923       1.40657
  27  23 4487.5221    0.8344 16.7808  9.5355  0.0003  0.1853   0.0060   0.4901    0.0275   0.0000   442.7146      -6.97422       22.5857       17.4632       14.1410      -20.9135       12.6662       9.00182       4.46828      -27.0187      -3.05378      -1.68390       6.43540      0.641987      -3.00443     -0.427019       6.45750     -0.590714       10.5358       14.0947       15.6957       16.3381       16.3295       16.0942       15.2162       14.0539       12.8229       11.3065       9.72671       8.19240       6.72768       5.41695       4.23918       3.22827       2.37213       1.72960
  28   7 2083.8652    0.7631  0.7057  9.2446 -0.0044  0.0193   0.0171   0.0449    0.0809   0.0000   440.5960      -1.88887       19.8412      0.737797      -2.33163       1.37229     -0.538876       2.53755     -0.338138      -1.79442       1.00032      0.120962     -0.321388     -0.620932      -1.24318      0.317721     0.0565339     -0.137422       1.11770       1.52476       1.68577       1.94314       1.92596       1.82933       1.73634       1.58889       1.39148       1.16647       1.01945      0.823983      0.684466      0.540337      0.426828      0.343556      0.234008      0.172513
  28   8 2252.7163    1.0945  0.9140  9.7734 -0.0013  0.0221   0.0215   0.0512    0.1042   0.0000   440.1037       2.48112       16.3757       1.67874      -1.64692      -1.47192       2.46244      -2.20923     -0.364195      0.310810     -0.466152      0.286568     0.0612416   -0.00359289     -0.178115      0.144309     -0.106967     0.0419160       1.27203       1.58778       1.75883       1.97772       1.83226       1.87297       1.78968       1.67552       1.51661       1.30568       1.09654      0.998259      0.861168      0.655505      0.518041      0.402678      0.293517      0.223129
  28   9 2415.2564    1.5737  1.0598 10.4281 -0.0046  0.0229   0.0298   0.0581    0.1182   0.0000   438.2804      0.221267       18.2161     -0.226093      -6.06220       4.84110      -1.31612    -0.0149217      -3.76979      -1.21696     -0.313905     -0.516487      -1.10689    0.00642081       1.10311     0.0505665     -0.181378      0.500484       1.33187       1.71512       1.87936       2.04398       2.07066       2.05170       1.85776       1.72805       1.61189       1.42548       1.19770       1.00917      0.830012      0.708922      0.548528      0.407789      0.300551      0.227437
  28  10 2573.3064    2.1614  1.1295 10.8381 -0.0036  0.0246   0.0388   0.0582    0.1413   0.0000   438.2097       1.55118       14.5335       1.84444     -0.800607    -0.0820750       2.37789      -1.46421      -1.46463     -0.408201      0.714988       1.79979     -0.166298      0.506265      0.101941      0.825840     0.0756688     -0.186097       1.44514       1.95286       2.10128       2.30983       2.24245       2.22063       2.08781       1.87817       1.82279       1.46720       1.31869       1.09905      0.930561      0.729637      0.580133      0.428999      0.332625      0.245389
  28  11 2729.2712    2.7758  1.0439 11.0398  0.0004  0.0208   0.0500   0.0560    0.1500   0.0000   440.0643       2.11074       16.2776       2.56899     -0.162901      0.137126      0.110346    -0.0663549      -1.36367       1.67121      -1.64987      0.955620   -0.00620942     -0.343943     -0.332251      0.313047      0.211140    -0.0986596       1.24557       1.65841       1.81137       1.95699       1.92339       1.82541       1.78946       1.56888       1.47033       1.30533       1.17051      0.952098      0.792861      0.644884      0.514851      0.394367      0.283312      0.220295
  28  12 2883.6572    3.4838  1.0411 11.6637 -0.0019  0.0232   0.0640   0.0555    0.1590   0.0000   437.3928     -0.634224       15.1933      0.475938     -0.575628       3.13378      -1.36852      -1.63392      0.715062       3.40826     -0.850997       1.55140     -0.169925    -0.0963956       1.10662      0.375797     -0.504969     -0.146614       1.34737       1.83663       2.08390       2.26161       2.25350       2.14927       2.11202       1.75852       1.64801       1.44700       1.26252       1.00694      0.832899      0.670435      0.531963      0.396104      0.307663      0.217022
  28  13 3036.1805    4.0159  0.9335 12.3966 -0.0007  0.0220   0.0771   0.0532    0.1217   0.0000   439.9292      0.623720       19.1884       2.64780      0.602036      -1.92870      -1.77324      0.866835      0.397061     -0.926698     -0.202044      0.928113      0.165579      0.447812      0.358623      0.144194      0.304075    -0.0103038       1.39874       1.94070       2.08833       2.12044       2.03884       1.93773       1.85951       1.63212       1.61735       1.47148       1.42327       1.25526       1.08218      0.874650      0.646251      0.471940      0.337600      0.242320
  28  14 3187.1045    4.1354  1.1964 12.4766  0.0025  0.0247   0.0732   0.0625    0.1158   0.0000   440.8131     -0.654032       16.8318      0.594705      -3.60415     -0.379865      0.559560      -2.20188       1.50675       1.05090      0.115708     -0.496295     -0.177033      0.767873      0.324560      0.390491     -0.541889     -0.212283       1.42706       1.87098       2.10461       2.22876       2.17989       2.12792       1.94141       1.79826       1.74154       1.51996       1.28829       1.13591      0.942893      0.744672      0.587546      0.438961      0.351254      0.251830
  28  15 3337.2265    3.6281  1.8112 11.9347 -0.0011  0.0294   0.0523   0.0821    0.0863   0.0000   437.8361       3.33050       13.3746       6.58372      -2.72747       2.58697       1.01575      -3.59243      -1.08633      -3.50556       2.06208     -0.560151      -1.20399     -0.752372      0.511682     -0.516540    0.00966349     -0.218457       1.76739       2.36420       2.60132       2.74209       2.75552       2.57228       2.46064       2.26156       2.08045       1.87593       1.61526       1.38232       1.15021      0.922487      0.716832      0.560005      0.422146      0.303488
  28  16 3486.7089    3.0313  2.7156 11.3019 -0.0007  0.0370   0.0358   0.0981    0.0698   0.0000   436.1495       2.85709       9.13184       4.27176       5.81546      -5.82385      -1.49362       1.85058       2.09856      0.661299       2.39150       1.88684     -0.304579   -0.00508147     -0.323777      0.599087   -0.00942737     -0.198549       2.20204       2.86102       3.20502       3.25119       3.34763       3.25889       3.16958       2.99739       2.67120       2.30383       1.98201       1.65743       1.33370       1.09191      0.887750      0.701068      0.527999      0.381457
  28  17 3635.5888    2.4538  4.0827 10.8996  0.0003  0.0483   0.0245   0.1284    0.0507   0.0000   440.2839       5.12388       12.8484       4.91943       3.11821       3.58386     -0.696460     -0.903371      -4.55208      0.465237     -0.367388    -0.0178176     -0.512837       2.54769     -0.668099     -0.431897    -0.0306529      0.730860       2.77185       3.69095       4.01308       4.30470       4.26382       4.21038       4.02388       3.70964       3.37172       3.00504       2.59173       2.13860       1.78516       1.44934       1.13831      0.885894      0.669804      0.486181
  28  18 3784.2171    2.0449  5.6774 10.5288 -0.0008  0.0602   0.0177   0.1616    0.0414   0.0000   439.1263      -2.89005       17.9006     0.0842488      -3.50373      -11.3824     -0.799320       7.21652      -2.36861       2.62585     -0.367375       1.99096       1.10464     -0.587972    0.00492407      -2.08459      -1.41470      0.911790       3.45882       4.40959       4.79892       5.20809       5.26034       5.27713       4.85635       4.59578       4.11318       3.65424       3.13624       2.69576       2.17600       1.80022       1.41238       1.09800      0.814494      0.612875
  28  19 3932.5376    1.6796  7.8412 10.2046  0.0001  0.0780   0.0131   0.2106    0.0368   0.0000   442.1908       6.08966       19.8100       5.65992      -7.54097      -4.68501       9.52672       4.89054     -0.277929      -1.04099      -4.33810      -1.47207       1.98338      -2.61463      0.488078      0.126365     0.0411992     -0.152622       4.40688       5.79739       6.37776       6.79587       6.79373       6.64931       6.48712       5.85444       5.40304       4.70690       4.14490       3.49515       2.88225       2.28621       1.84039       1.43013       1.08336      0.797283
  28  20 4080.2311    1.4025  9.9383  9.9808 -0.0012  0.0964   0.0104   0.2678    0.0347   0.0000   443.9105       2.81211       22.6079       2.48210       9.46255      -6.93299      0.645692      -16.3285      -1.95982       3.46364       7.35377      -9.51578      -1.69807     -0.280087      0.609769     -0.209555      -2.04434      0.677231       5.39998       7.26547       7.83668       8.41590       8.41404       8.25549       7.92331       7.29370       6.59953       5.87157       5.22969       4.30202       3.57446       2.91981       2.26309       1.78473       1.32900      0.983568
  28  21 4227.7247    1.1456 12.7894  9.8140  0.0011  0.1298   0.0080   0.3473    0.0314   0.0000   437.9313       17.2006       52.6181      -3.64578      -16.1125       11.8417       7.71241       27.3608       3.00503       1.40023       2.71292       12.9289       10.0448      -3.86551     0.0260781       2.88002       2.88040      -1.43498       7.15520       9.78499       10.4703       11.2873       11.3788       11.1407       10.5928       9.84032       8.96948       7.94612       6.83886       5.81097       4.76960       3.88624       3.05594       2.36529       1.79167       1.31741
  28  22 4375.4896    0.9225 15.2814  9.7262 -0.0006  0.1649   0.0065   0.4440    0.0283   0.0000   451.2637       3.20284       22.5396      -8.74681       3.64820       24.5713      -4.36033       8.64367       2.17566       1.40640       13.1335      -2.16794      -15.4509      -4.14822       1.89927      -4.10269       1.87610       1.71881       9.18929       12.2458       13.7625       14.4929       14.7989       14.3187       13.7294       12.6743       11.4164       10.0119       8.68944       7.34861       6.10433       4.90169       3.94939       3.01072       2.22130       1.65047
  29   6 1930.2169    0.5624  0.5270  9.2084 -0.0015  0.0170   0.0144   0.0400    0.0585   0.0000   440.3843       1.67696       18.5965       1.03830      -3.37978      -1.05922      -2.45381       2.14652      0.919990     -0.526863     -0.240426     -0.883953      0.284285      0.416977     -0.141264      0.229773     0.0610243      0.130420       1.01612       1.18679       1.37895       1.55164       1.38810       1.43072       1.44184       1.31735       1.11967       1.03700      0.871188      0.738665      0.621762      0.521439      0.389192      0.307241      0.237510      0.193429
  29   7 2105.3203    0.8357  0.7018  9.3721  0.0008  0.0186   0.0182   0.0428    0.0831   0.0000   439.8620      0.610404       18.8366      -3.04586     -0.445696       1.19192      0.643501      0.375983       2.58043      -1.64817      0.630598      0.803424      -1.46348     -0.627134      0.460030      0.504923     0.0140429     0.0375290       1.04052       1.39394       1.51894       1.58098       1.68111       1.59310       1.54486       1.42371       1.25532       1.13385      0.971689      0.953889      0.779489      0.595385      0.496079      0.358270      0.281628      0.206522
  29   8 2275.2355    1.2011  0.8721  9.9685 -0.0062  0.0213   0.0243   0.0493    0.0963   0.0000   441.4021     -0.329238       19.6645   -0.00240154      -2.36556       3.12575    -0.0952177       2.22586     -0.510696      -1.49582     -0.514776      -2.15908      0.258017       1.15937      0.852879     -0.290196     -0.256805      0.206822       1.18013       1.61665       1.74645       1.98909       1.94897       1.91937       1.71552       1.65213       1.53811       1.23587       1.17932      0.957023      0.846764      0.630000      0.548102      0.379237      0.302630      0.222864
  29   9 2438.9969    1.6594  1.0874 10.2710  0.0000  0.0230   0.0293   0.0549    0.1296   0.0000   442.5781       1.66473       18.1874       4.58328      -2.37221     -0.661604      0.883474       1.79502       1.95546     -0.366240      0.198947      0.826929     -0.314442      0.539838      0.143808      0.160617     -0.164825      0.175989       1.33153       1.76852       1.94118       2.02016       2.02481       2.00333       1.96191       1.82306       1.62202       1.44831       1.19967       1.05845      0.848415      0.716036      0.578292      0.445604      0.331601      0.246110
  29  10 2598.6401    2.1961  1.0930 11.1367 -0.0042  0.0259   0.0402   0.0596    0.1139   0.0000   438.7219      0.243104       18.4469       3.53955      -2.82126       3.25369       2.01064     -0.554903       1.68546       2.37020     -0.434680      0.516805      0.556107       1.10517     -0.347273     -0.898270     -0.444221     -0.602839       1.66623       2.38747       2.79178       2.63683       2.49562       2.23655       1.99722       1.94626       1.73636       1.69096       1.67155       1.50924       1.27435       1.08264      0.848655      0.640651      0.485365      0.327488
  29  11 2756.1019    3.0086  0.9031 11.5529 -0.0003  0.0202   0.0568   0.0485    0.1172   0.0000   439.5659     -0.391829       16.0595       2.08276      0.318874     -0.421648      -1.05027     -0.367172     -0.337757     -0.642107     -0.846108      0.473940       1.19886      0.494720      0.347585     -0.700242     0.0214359     0.0673785       1.17625       1.56529       1.74238       1.89911       1.94024       1.90084       1.77964       1.63077       1.49147       1.26861       1.09628      0.892959      0.755758      0.603153      0.461180      0.372597      0.280962      0.208507
  29  12 2911.5554    3.6510  1.0012 11.7813  0.0036  0.0229   0.0664   0.0546    0.1487   0.0000   437.2453      0.199391       11.9103     -0.807312     -0.740598      0.523519      -1.33434      0.191778       3.42687       1.24693       1.19298      0.964481      0.563408       1.00562      0.453619      0.487928    -0.0676845     0.0127628       1.54210       2.09942       2.35744       2.39604       2.26060       2.08571       1.91518       1.74277       1.69948       1.62550       1.44703       1.27327       1.04079      0.835204      0.639989      0.486131      0.360327      0.264394
  29  13 3064.9328    4.1332  0.9932 12.4498 -0.0005  0.0219   0.0778   0.0544    0.1246   0.0000   442.5638     -0.218275       16.1816       1.88644      0.664198    -0.0678619       1.84978       2.35613       1.40193     0.0661251     -0.782483    0.00657119      -1.00207     -0.515467      0.188334     -0.460205     -0.228645      0.204758       1.28025       1.66042       1.93484       2.07144       2.06907       2.00020       1.89150       1.67466       1.54483       1.42476       1.24082       1.08979      0.921275      0.758169      0.592784      0.439010      0.335690      0.239875
  29  14 3216.7234    4.1232  1.2114 12.4458 -0.0022  0.0241   0.0712   0.0640    0.1186   0.0000   440.0763       1.89626       15.8058       1.66606      -2.74870       3.35446     -0.121136      -2.40235      -1.60506      0.858968       1.68217      -1.19986     -0.824751      0.542676     -0.261949     0.0134055       1.03568      0.266382       1.25733       1.78285       1.84336       2.07345       2.08882       2.00734       1.91319       1.81205       1.66613       1.49794       1.21584       1.04508      0.906367      0.721205      0.568748      0.444715      0.344395      0.246524
  29  15 3367.5353    3.4276  1.8110 12.0789 -0.0006  0.0300   0.0493   0.0779    0.0723   0.0000   438.1456       1.15710       16.6813       1.63934      -1.44519       2.19229     0.0280080      0.430988      -1.57293      -6.08015      0.815547      -2.04681       2.06451      0.383101      0.809227      0.640249     -0.373452      0.329139       1.70964       2.17716       2.49043       2.58247       2.57681       2.63972       2.40361       2.23645       2.09279       1.83785       1.61818       1.38422       1.13193      0.947411      0.741234      0.562439      0.459128      0.326542
  29  16 3517.7761    2.8248  2.8386 11.5101 -0.0003  0.0388   0.0333   0.1050    0.0558   0.0000   441.6278      0.169489       7.69047       1.25022      -3.11504       1.03231      -6.13786      -7.12771      -1.49717       1.54844      -2.56132      -1.70710     -0.205299      -1.72861       1.27381     -0.160616      0.170876     -0.617846       2.15904       2.83103       3.20915       3.29084       3.34657       3.33903       3.25976       3.02812       2.69147       2.37138       2.02862       1.72050       1.41903       1.19170      0.949611      0.731178      0.554765      0.422049
  29  17 3667.4952    2.2991  4.4365 10.8349 -0.0002  0.0510   0.0222   0.1350    0.0465   0.0000   439.7294     -0.814290       17.1220     -0.149949      0.758202       1.14759       2.12912       5.35049      0.443080      -2.91867      0.732971     -0.399679      0.132976      -1.00605       1.51801      0.264816      -1.55075      0.127364       2.80032       3.65405       4.06801       4.23558       4.44593       4.25716       4.08596       3.80874       3.49830       3.08612       2.70899       2.27447       1.93634       1.56002       1.27864      0.971078      0.748503      0.546125
  29  18 3816.6200    1.9475  5.9216 10.4401 -0.0002  0.0614   0.0164   0.1672    0.0405   0.0000   445.0165      -2.97987       24.9007       11.5860      -10.6470       6.39707       3.82417       1.41661      -3.33258       1.39626       2.72345     -0.263494      -2.84019      -2.79985       1.97683     -0.343091      0.235126      0.263941       3.40206       4.49576       4.89508       5.18736       5.28476       5.01031       4.93751       4.57672       4.25984       3.71256       3.27485       2.79533       2.36656       1.92482       1.52063       1.17350      0.911350      0.683291
  29  19 3965.4055    1.6197  8.2313 10.0946 -0.0012  0.0796   0.0122   0.2153    0.0371   0.0000   440.0931      -4.12040       21.0445       6.34189       1.01053       8.11861      -1.45451      0.524865      -13.9090     -0.583128       12.6309       1.97461       1.01185      0.612264      0.414661      0.495657       2.57324      -1.12401       4.54036       5.96127       6.61312       7.03953       7.21120       7.12926       6.70375       6.21700       5.46854       4.98351       4.32767       3.71948       3.05347       2.49199       1.98679       1.52506       1.17803      0.872769
  29  21 4262.4606    1.0982 13.2611  9.7856 -0.0008  0.1318   0.0075   0.3588    0.0304   0.0000   456.2593      -6.80659       12.8622       10.7704      -3.61192       10.9841       11.9727      -17.8044      -10.0644      -5.03216       1.58674      -9.83182       7.27985       3.72427       4.23724       3.04842       3.08907     -0.642754       7.23072       9.38540       10.3486       10.8466       11.4599       11.0159       10.6309       9.81399       9.06943       7.95992       6.92872       5.96390       4.93792       3.98382       3.18572       2.50968       1.95262       1.47459
  30   3 1376.6125    0.1169  0.0634  9.0223  0.0371  0.0161   0.0171   0.0344    0.0253   0.0000   440.7278      -1.04682       21.7164    -0.0820153      -4.12131       1.11819     -0.553743     -0.275125      0.340587     -0.106417     0.0832371      0.106439      0.187730     -0.180443     -0.204008     0.0931556    -0.0860321    -0.0261311      0.870132       1.24094       1.27153       1.09832       1.01195       1.05019       1.12502       1.26940       1.26580      0.940083      0.738190      0.653428      0.498597      0.429891      0.346095      0.305198      0.251572      0.179426
  30   5 1770.0629    0.3796  0.3599  9.0858 -0.0003  0.0173   0.0114   0.0327    0.0422   0.0000   439.9982      -2.03200       19.1020       1.71952      -3.62862      -2.15128      0.765685      0.160904      0.890708     0.0536740      0.567590      0.133644      0.276353    -0.0402819     0.0756583    -0.0835415    -0.0764884     0.0607017      0.996427       1.07758       1.40280       1.64669       1.41203       1.40785       1.49929       1.25946       1.10752       1.04416      0.879313      0.743784      0.623201      0.474508      0.416991      0.305405      0.225800      0.174185
  30   6 1949.9533    0.5673  0.5190  9.3425 -0.0021  0.0170   0.0144   0.0387    0.0560   0.0000   441.1863      -1.63990       18.6015     -0.532030      -5.41089       1.44590      0.213562      0.201878      0.295070     -0.100452     -0.577107     -0.946601    -0.0217435     -0.120501    -0.0620450     -0.141470    -0.0283240      0.158128      0.883230       1.22141       1.30894       1.38248       1.40964       1.33065       1.33567       1.15520       1.18086      0.987168      0.901496      0.789960      0.617926      0.534872      0.416335      0.330754      0.264561      0.195795
  30   7 2126.3453    0.8195  0.7742  9.7026 -0.0008  0.0199   0.0176   0.0502    0.0774   0.0000   442.1107      0.500236       17.6559       2.49245      -5.55525       1.96444      0.564206     -0.573244      -1.04960      0.878196      -1.11113    0.00901593      -1.06077     -0.325912     -0.534054     -0.420327    -0.0956343      0.190705       1.12691       1.40226       1.57515       1.65108       1.67642       1.62948       1.61881       1.47106       1.34086       1.22527       1.09009      0.906836      0.764443      0.636203      0.523595      0.412807      0.308228      0.229947
  30   8 2297.3034    1.2429  0.9066 10.1584  0.0009  0.0200   0.0240   0.0517    0.0915   0.0000   440.3275      0.321330       18.0134      -1.47540      -2.84607      -1.48829       1.27078       1.65306       1.17790     -0.213133     -0.744911      0.516963     -0.490449     -0.260475     -0.287540    -0.0268649    -0.0461885     0.0510593       1.09210       1.47370       1.57494       1.62789       1.64663       1.64593       1.62886       1.48670       1.40397       1.19955       1.06461      0.915908      0.812155      0.635319      0.521075      0.409085      0.315742      0.235946
  30   9 2462.2179    1.7670  1.0502 10.6969 -0.0019  0.0221   0.0325   0.0563    0.1092   0.0000   440.8239     -0.434349       16.0154     -0.645764      -2.86015       1.75473     -0.994563     -0.568826    -0.0734877      -2.33066      0.616274      -1.77490      0.635237     -0.371793     -0.167537      0.660828    -0.0125178     -0.239034       1.22297       1.61281       1.85014       1.92112       1.98253       1.92463       1.85692       1.71911       1.60201       1.40992       1.22637       1.02754      0.819649      0.658954      0.512566      0.431928      0.348020      0.269904
  30  10 2623.4399    2.3019  1.1046 11.1101 -0.0018  0.0230   0.0406   0.0570    0.1180   0.0000   438.1486       1.84587       16.4162      0.233766      -3.11011       1.91484      -2.87344      -2.24963      0.523413      -1.41019      -1.02110      0.845329       1.22345      0.477561      0.460104    -0.0542834     0.0144172      0.223689       1.27215       1.73857       1.86079       2.07943       2.01164       1.96390       1.81430       1.80704       1.64959       1.45183       1.24161       1.06522      0.875572      0.768809      0.586507      0.487302      0.372125      0.263594
  30  11 2782.4370    3.0532  0.9586 11.9127 -0.0006  0.0206   0.0576   0.0529    0.1025   0.0000   438.9474       2.90263       17.8772     0.0374370      -1.28418      0.880385      -1.32110       1.40992     -0.653746      0.838485      -2.26195     -0.644395     -0.436260     -0.447440     -0.174023     -0.310852     -0.409368    0.00291956       1.18781       1.62821       1.76560       1.93884       1.85267       1.76801       1.64812       1.49312       1.42338       1.33756       1.21926       1.05496      0.918948      0.752427      0.587765      0.463247      0.349763      0.256276
  30  12 2939.0836    3.8103  0.8801 12.2511  0.0005  0.0197   0.0739   0.0489    0.1089   0.0000   439.0721     -0.657288       18.0662      0.978116      -1.83864      -1.45030     -0.854980       2.06893       1.18485      -1.03226      0.126040     -0.184519     -0.987943      -1.45804    0.00168157      0.141484     -0.687946      0.129498       1.12041       1.39049       1.60255       1.71907       1.68610       1.59489       1.51548       1.44921       1.36610       1.20341       1.09870      0.944959      0.804973      0.641133      0.488738      0.404552      0.312033      0.241717
  30  13 3093.3144    4.1494  1.0362 12.3544 -0.0019  0.0218   0.0745   0.0529    0.1309   0.0000   440.6675      0.498711       21.0568      -2.25683     -0.689038      -2.67435       4.60963      -2.65299      0.734859      -1.76914     -0.955600    -0.0515791    -0.0669501     -0.563152      0.572040     -0.192938     0.0936107     -0.394291       1.20540       1.61014       1.79300       1.88818       1.92205       1.87061       1.80399       1.63147       1.54453       1.35994       1.22172       1.01136      0.872454      0.691052      0.550634      0.421366      0.338204      0.269797
  30  14 3245.8960    3.9076  1.3827 12.3466 -0.0001  0.0264   0.0612   0.0668    0.0946   0.0000   438.2903       1.82070       13.4309       6.13966     -0.700600       3.45625     -0.544290       1.46154     -0.626007   -0.00473209      0.286183     -0.407593     -0.806339       1.46658      0.417312     0.0724570     -0.269037      0.373148       1.35469       1.85575       2.01614       2.17354       2.30060       2.15161       2.17076       1.81489       1.83891       1.57599       1.38333       1.15556      0.941110      0.839742      0.626288      0.523559      0.375819      0.290142
  30  15 3397.5722    3.3791  2.0636 11.8313 -0.0002  0.0308   0.0432   0.0808    0.0669   0.0000   440.4622     -0.956119       13.1221       3.84423      -4.50491       2.36362     -0.962083      0.935376       1.27198      0.277235     0.0848082      0.180082      0.762342     -0.213441    0.00325720      0.614215      0.290020    -0.0412901       1.69328       2.22187       2.46868       2.58426       2.65772       2.62780       2.49936       2.34929       2.17843       1.83168       1.64420       1.40010       1.21123      0.983084      0.794027      0.619832      0.473401      0.358010
  30  16 3548.6748    2.7733  3.0272 11.3656 -0.0006  0.0394   0.0305   0.1033    0.0540   0.0000   440.0729       2.19446       15.3392       9.39474       1.28341      -8.24659      -2.24609       3.44635       3.96876      -4.88217      -1.57605      0.808253      -1.20071     -0.695239      0.392633      0.568161     -0.628158     -0.679658       2.09019       2.71910       3.05325       3.29970       3.31958       3.23693       3.15051       2.93766       2.66933       2.32517       2.09687       1.80062       1.47035       1.22400       1.00122      0.770534      0.597889      0.454794
  30  17 3699.0050    2.2555  4.5516 10.8338 -0.0008  0.0522   0.0211   0.1341    0.0444   0.0000   438.1852       3.56266       11.7270       7.16550       4.37336       14.7678       3.66455     -0.195553       5.72841      0.700493     -0.871062      -1.06649       1.35322       1.00914     -0.802870      -1.01516      0.493612      0.559669       2.67098       3.65100       4.04239       4.37324       4.39079       4.42217       4.17956       3.85508       3.52768       3.13396       2.74178       2.35121       1.96635       1.60845       1.29045       1.02091      0.763737      0.588512
  30  18 3848.7892    1.8798  6.9160 10.1900 -0.0005  0.0679   0.0141   0.1756    0.0391   0.0000   445.2514       6.23988       13.7890      -1.89706       3.55472      -4.47735       3.54302      -11.7228      0.283830       2.04885       3.42137      -8.41139      -1.54389       2.84625      0.860686     0.0901639     -0.379802      -1.06382       3.52771       4.75387       5.23674       5.63319       5.63010       5.57244       5.34888       4.98405       4.56607       4.06474       3.64484       3.08793       2.60897       2.14861       1.72079       1.34753       1.03600      0.779791
  30  19 3998.2912    1.5623  9.3861 10.0362 -0.0004  0.0869   0.0109   0.2428    0.0345   0.0000   434.8110       6.78475       2.35202     0.0933413      -6.94855       12.6739       13.8843      -9.42568      -6.68547      -1.83452      -1.79868      -4.88057       2.94651       1.41055      0.466203       1.07303       1.89335      0.974731       4.69099       6.08535       6.56935       7.02061       7.29041       7.18788       7.00743       6.49125       5.87390       5.27207       4.69969       3.92964       3.26906       2.68451       2.19632       1.73520       1.35329       1.04037
  30  20 4147.4294    1.2675 11.8076  9.8664 -0.0009  0.1146   0.0084   0.3058    0.0328   0.0000   429.3426      -7.86632       37.9328       11.5826     -0.932340       7.09545      -8.74248      -15.1667       7.79971       5.71563      -1.86855     -0.192522       1.53543       1.56978      -1.89104      -3.34350       1.68179      -2.89915       5.99453       7.88031       8.90390       9.38759       9.68114       9.40768       9.15165       8.36416       7.78612       6.92161       6.14422       5.12749       4.34631       3.57197       2.88932       2.28292       1.74567       1.32213
  30  21 4296.4512    1.0673 14.0082  9.7403 -0.0000  0.1379   0.0069   0.3690    0.0297   0.0000   451.9838       9.42638       11.3397       11.4607       16.8609      -1.57127     -0.825279       1.16807      -6.17401      -10.6039       7.76004      -8.53111      -3.30144      0.489669      -2.96581      -4.15043       2.52910       2.20706       7.21150       9.65427       10.5389       11.4046       11.5777       11.3911       11.0148       10.2664       9.51632       8.32702       7.18070       6.30529       5.22927       4.29284       3.51065       2.73487       2.08627       1.61398
  31   4 1599.3214    0.2147  0.2488  8.9956 -0.0241  0.0155   0.0092   0.0332    0.0316   0.0000   439.9128      -1.74552       20.6551       1.07024      -2.77629     -0.433895       1.50734      -1.68358       1.36594     -0.417948      0.903908      0.890598      0.729856     0.0335028      0.375639     -0.347417      0.131576      0.286556      0.789228      0.998060       1.03018       1.13545       1.24473       1.24378       1.22014      0.926310      0.970265      0.822527      0.851336      0.648031      0.596443      0.415729      0.342023      0.309865      0.260417      0.182163
  31   5 1788.2056    0.3850  0.4677  8.9961 -0.0022  0.0197   0.0109   0.0386    0.0472   0.0000   440.4847      0.828409       19.3646     -0.503598      -1.75866     -0.937349     -0.431249       1.44628      0.666706      -1.56871      0.483625       1.07966     0.0620168      0.463026     -0.120563     0.0688483      0.240338      0.191843       1.10350       1.42245       1.59325       1.52134       1.54676       1.54297       1.34709       1.29799       1.28431       1.08909       1.12593      0.871968      0.844570      0.712724      0.600866      0.449990      0.345168      0.268102
  31   6 1969.4230    0.6061  0.6039  9.2536 -0.0023  0.0184   0.0142   0.0416    0.0663   0.0000   440.0541     -0.739242       19.0531      -2.58686      -3.80839      -1.49012   -0.00920182      -1.63166      -1.15759     -0.914778      0.569802     -0.269561      0.111167     -0.118725      0.238432     -0.251488      0.154341      0.131233      0.921299       1.20740       1.38267       1.55715       1.47843       1.49302       1.35982       1.31960       1.13903       1.07978      0.962185      0.847865      0.725644      0.620194      0.503437      0.409647      0.299487      0.217138
  31   8 2318.9196    1.3227  0.9422 10.1381 -0.0020  0.0204   0.0248   0.0544    0.0962   0.0000   440.1220      -1.06487       20.7240     -0.460040      -3.10716       1.22511      0.627433      -1.72942       2.70704      -2.62200      -1.59759      0.794286     -0.803342      0.603876    -0.0939281      0.653042      0.180600      0.123997       1.06533       1.43157       1.61589       1.67342       1.67790       1.58404       1.52639       1.39882       1.33000       1.23740       1.15619      0.992635      0.880452      0.724802      0.564836      0.464724      0.354617      0.281363
  31   9 2484.9351    1.8673  1.1274 10.3554 -0.0016  0.0224   0.0318   0.0560    0.1424   0.0000   440.9570       1.83599       19.3914      -1.87784      -1.22484       1.43704      0.997883       1.02472      -3.53720     -0.310057     -0.797862       1.17330      0.657335     -0.674726       1.20450      0.342504     -0.657145    0.00866308       1.18332       1.56020       1.65510       1.86831       1.84528       1.86998       1.69823       1.59727       1.53076       1.35924       1.22983       1.02498      0.882391      0.723639      0.598794      0.461065      0.370535      0.268101
  31  10 2647.7260    2.4407  1.0734 11.2650  0.0007  0.0220   0.0424   0.0541    0.1144   0.0000   438.9000      -2.25611       19.3569       2.88788      -6.91431      -1.00779       1.52207     -0.492656      -1.51312     -0.689577     -0.452192      0.843386      0.268601       1.09953     -0.238928     -0.194667    0.00678919      0.258542       1.21126       1.60424       1.72406       1.85749       1.83588       1.87205       1.77399       1.66154       1.52202       1.35013       1.23331       1.06374      0.884750      0.728826      0.553248      0.467214      0.355897      0.284743
  31  11 2808.2884    3.1923  0.9751 11.7637 -0.0013  0.0226   0.0583   0.0514    0.1144   0.0000   438.9870       1.58971       17.3182       2.44030     -0.730046      0.165364      0.871946     -0.785300      -1.18312      0.209248     -0.430578      -1.21477      -2.02109     -0.524125      0.292307     -0.421456     -0.246496     0.0263111       1.39604       1.99949       2.15774       2.30168       2.08646       1.99491       1.76212       1.66247       1.66611       1.58563       1.46108       1.32804       1.18468      0.935407      0.704239      0.553583      0.422509      0.306352
  31  12 2966.0506    3.8659  0.9408 12.2501 -0.0032  0.0199   0.0700   0.0481    0.1132   0.0000   440.5083       2.92652       13.7091       3.03474      -1.40460       2.74484     -0.322179      -1.01906     -0.194416     -0.632578       1.37044      0.866618     -0.396527    -0.0592477      0.639026     -0.216439      0.193462     -0.537923       1.06009       1.37976       1.52939       1.58235       1.63844       1.64151       1.55052       1.45585       1.36603       1.26654       1.09061      0.908931      0.759788      0.649349      0.559854      0.427223      0.319587      0.253295
  31  13 3121.2624    4.2264  1.0412 12.5844 -0.0009  0.0206   0.0768   0.0565    0.1183   0.0000   441.1138       2.17573       13.3944      0.637817      0.229387      -1.05903       3.25950       2.15823     -0.464458     -0.933283      -2.29301      0.507908       1.52145      0.665790      -1.02941     0.0229296     -0.288198     0.0458674       1.10672       1.40697       1.58001       1.71216       1.71673       1.68099       1.69647       1.53586       1.38538       1.26506       1.10897      0.929838      0.801119      0.663171      0.535313      0.425460      0.338173      0.249307
  31  14 3274.6737    3.9235  1.4801 12.2629 -0.0010  0.0264   0.0602   0.0664    0.1013   0.0000   438.4395       5.02123       11.7103       3.14128      -3.39215       4.46642      -2.57232       1.78501     -0.406218       2.27248      0.286277      0.848708    -0.0325503     -0.145534      0.288150    -0.0872298      0.256442     -0.202558       1.35350       1.82738       1.89978       2.13578       2.10491       2.17363       2.12513       1.88773       1.78291       1.48425       1.39205       1.20709       1.03023      0.828235      0.691313      0.537167      0.425421      0.320058
  31  15 3427.2338    3.2053  2.2378 11.9192 -0.0006  0.0333   0.0396   0.0844    0.0549   0.0000   437.7187       4.29699       19.1184      -1.04401      -5.90415       9.59373       4.18247       1.60431       2.78898       2.61781      -1.61843      -1.96453     -0.888941      0.218320    -0.0769761      0.760278      0.111671     0.0375908       1.66948       2.26877       2.50742       2.64279       2.70123       2.72337       2.60320       2.42037       2.23074       1.97382       1.78041       1.44283       1.31765       1.05580      0.857570      0.699712      0.518843      0.402880
  31  16 3579.1133    2.6268  3.3849 11.3363 -0.0009  0.0426   0.0274   0.1109    0.0474   0.0000   434.8052       4.50630       14.6746      -2.81928     -0.840601      -1.55955      0.906363       1.65037       3.87349       2.81115      -2.26551    -0.0656464      -3.32727       1.22130      0.505299     0.0128525     -0.147161     -0.512843       2.22278       2.98736       3.34211       3.58708       3.54582       3.50363       3.38402       3.07685       2.92754       2.57751       2.30461       2.05193       1.71439       1.44412       1.14357      0.892106      0.701753      0.534646
  31  17 3730.2765    2.1862  5.0943 10.6448 -0.0006  0.0541   0.0188   0.1417    0.0421   0.0000   437.9683       1.54914       14.8061       2.95298      -4.74877       1.25726     0.0332738       1.20251      -2.95161      -1.02901       2.66863      -1.59618      -1.13390      -1.20134       4.13084    -0.0127332      0.247598      0.158450       2.77236       3.77420       4.14151       4.38156       4.55931       4.39466       4.32645       4.06111       3.74579       3.24512       2.89537       2.47306       2.08533       1.70307       1.36610       1.10592      0.855926      0.671329
  31  18 3880.6344    1.8028  7.6715 10.1237  0.0000  0.0715   0.0130   0.1949    0.0376   0.0000   434.9249      -1.41508       14.4235       8.21357     -0.556701       1.47248      -10.6721       5.35278       2.83681       6.04270       1.26262       1.05962      0.974434      -3.57042       1.83615     -0.180326      0.382672      0.115595       3.65991       4.92270       5.34222       5.78698       5.88562       5.78879       5.61039       5.20462       4.80633       4.40396       3.81051       3.31786       2.76656       2.33721       1.85689       1.47524       1.16884      0.893997
  31  19 4030.7413    1.5141  9.5325  9.9842 -0.0008  0.0886   0.0103   0.2389    0.0340   0.0000   445.3324       1.84438       8.39611      -1.20734       2.67199      -2.24824       9.38106     -0.914486      -8.24420     -0.229155      -3.17681      0.327050      -8.32541     -0.233734      -2.99952       2.58708       1.20976    -0.0520866       4.58348       5.89711       6.65666       7.14391       7.33667       7.09554       6.97927       6.62182       5.91388       5.37428       4.62833       4.06541       3.43337       2.79818       2.33855       1.85067       1.41281       1.09020
  31  20 4180.5197    1.2333 12.6570  9.8564 -0.0004  0.1204   0.0077   0.3252    0.0307   0.0000   437.5095       6.73638       30.9254       14.0685      -13.0182       1.10172      -13.1920      -5.72646       3.52689      -5.18072      -4.41524       1.97162     -0.271852      -11.6549      -1.67436     -0.447517      -2.36238       2.27510       6.16960       8.06051       9.11683       9.54178       9.92072       9.74946       9.39464       8.80751       8.16083       7.20215       6.34984       5.53994       4.64350       3.91160       3.11432       2.49670       1.93391       1.50041
  31  21 4329.2960    1.0058 14.6608  9.7209 -0.0007  0.1492   0.0063   0.3929    0.0278   0.0000   425.6197       2.44857       23.4505       22.0722      -2.03622      -28.8638       22.3198       17.6226      -7.37849      -15.5433      -8.08232       6.43216       7.07238      -1.99985     -0.393247       2.38669      -1.14088      -2.61276       7.55413       10.0180       11.0562       11.8467       12.2051       11.9695       11.6379       10.9865       9.98345       8.86928       7.84845       6.79235       5.82294       4.83543       3.86182       3.11070       2.40641       1.81590
  32   5 1806.1480    0.4218  0.3816  9.0388 -0.0071  0.0141   0.0125   0.0324    0.0447   0.0000   439.5204     -0.234351       19.9148     0.0138989      -4.45143     -0.637696     -0.185019       1.38310     -0.475494       1.26265      0.561591      0.722823      0.844155      0.417127    -0.0897154     -0.800104     -0.752345     -0.170126      0.698700      0.867964       1.00981       1.09991       1.08793       1.06895       1.04173      0.979696      0.971287      0.821685      0.744355      0.618836      0.559408      0.460329      0.348525      0.332401      0.282261      0.179171
  32   6 1988.6283    0.6411  0.6050  9.2788 -0.0028  0.0186   0.0147   0.0382    0.0644   0.0000   440.0789     -0.192062       19.6494     0.0603423      -3.61313     -0.526205       1.61089       1.18149       1.19289     -0.643353      0.587742     -0.166828      0.102438      0.734905      0.289301     -0.137405      0.325711     0.0695190       1.04064       1.39513       1.60223       1.71634       1.62502       1.42445       1.32985       1.25481       1.25163       1.13513       1.04889       1.01791      0.940728      0.793612      0.643740      0.536496      0.453256      0.344834
  32   7 2167.2861    0.9502  0.8031  9.6891 -0.0039  0.0200   0.0188   0.0462    0.0817   0.0000   442.1273      -2.64330       21.6326       3.04703      0.148630     -0.659297       2.56724       2.06739      0.896478     -0.147468      0.344695      -1.35367     -0.517202    -0.0680122     0.0377188     -0.280806     -0.119405    -0.0983988       1.09794       1.46510       1.61847       1.65633       1.59518       1.69358       1.61073       1.52614       1.46292       1.25600       1.12024      0.982822      0.793870      0.654519      0.533597      0.434979      0.329915      0.267534
  32   8 2339.9942    1.3360  1.0356 10.0883 -0.0045  0.0218   0.0236   0.0535    0.1024   0.0000   441.2903      -1.13025       17.0191       3.85221      -1.09932      0.477856      0.288686      0.924226      -1.85134     -0.258795     -0.392267       1.80592     -0.821597      0.884282     -0.184066      0.201770      0.169295      0.309960       1.10092       1.36854       1.49919       1.64242       1.76962       1.71581       1.64314       1.48787       1.48259       1.25142       1.13664      0.957678      0.813565      0.689309      0.550486      0.432772      0.347460      0.284153
  32   9 2507.2461    1.9304  1.1091 10.6650 -0.0014  0.0214   0.0329   0.0554    0.1178   0.0000   438.8659      -1.78189       17.6568       3.21540     -0.646758      0.240817     -0.668683      -1.95363      0.971383      -1.46677     -0.143960     -0.768655     -0.877506      0.556912     -0.388206      0.123781     -0.551694    -0.0663592       1.13254       1.45659       1.63507       1.75829       1.71234       1.71024       1.65200       1.50670       1.38610       1.30749       1.18633       1.06239      0.905204      0.744653      0.616583      0.501626      0.380644      0.290699
  32  10 2671.6073    2.4615  1.0139 11.6581 -0.0022  0.0216   0.0451   0.0553    0.0938   0.0000   439.8495      -1.79418       13.9423       1.46655      -4.02705      -1.50302     -0.120713      0.150883     -0.122908       1.89179     0.0898137     -0.291175      -1.09759     -0.123898      0.189705     -0.852699    -0.0408075     0.0399631       1.05281       1.49313       1.54432       1.79783       1.67912       1.67676       1.68298       1.55385       1.43900       1.27296       1.16110      0.981858      0.828717      0.679588      0.556819      0.427329      0.353981      0.276010
  32  11 2833.6449    3.2805  0.9354 12.1183 -0.0015  0.0196   0.0597   0.0489    0.0968   0.0000   438.8619      0.308883       20.4033       1.24173      -2.08416      -1.31019     -0.605714      0.218558     -0.552745      0.381172     -0.172953      0.259550     -0.125140      0.628470     -0.289379     -0.327390    -0.0172051     -0.101233       1.02576       1.29926       1.44329       1.58770       1.63661       1.58135       1.55976       1.43614       1.28589       1.21690       1.04397      0.891909      0.762119      0.664581      0.532816      0.422688      0.326952      0.258645
  32  12 2992.6463    4.1811  0.8063 12.2456 -0.0037  0.0171   0.0802   0.0443    0.1101   0.0000   439.3365    -0.0986401       15.9532       4.88555     -0.983814      0.341495     -0.811125      0.930829      -1.52561     -0.213997      0.492291      -2.09165      0.676062     -0.279074     -0.583541     -0.401274      0.155032     -0.392754      0.874813       1.14178       1.22947       1.34139       1.37651       1.33614       1.28853       1.24834       1.18838       1.06184      0.925345      0.802417      0.635573      0.544336      0.457880      0.369059      0.295921      0.230746
  32  13 3148.7909    4.1803  1.1658 12.5814 -0.0018  0.0225   0.0716   0.0582    0.1138   0.0000   439.1295       1.51474       15.8610       4.42645      -4.92799       1.20062     -0.133070      -2.83038      -1.70017    -0.0201337     -0.990123      -1.10196       1.06618     -0.754300      0.471659      0.224595     -0.419061      0.157012       1.25958       1.65331       1.86045       2.07431       2.15202       2.07913       1.98937       1.83347       1.67564       1.46238       1.25449       1.09872      0.934535      0.746111      0.627465      0.494236      0.367534      0.301242
  32  14 3303.1450    3.7609  1.7401 11.7000 -0.0006  0.0270   0.0495   0.0689    0.0963   0.0000   436.8744       4.24987       13.7107       2.30894      -2.35982     -0.669254      -2.19733      -1.52826      -1.72283     -0.141006      -2.25749     -0.511172      -1.40748      -1.54488     0.0664650     -0.308863    -0.0313901    -0.0867340       1.35664       1.76844       1.94947       2.13954       2.18230       2.17145       2.11746       1.95587       1.77111       1.63165       1.42312       1.25467       1.02950      0.866914      0.710016      0.574107      0.443507      0.347631
  32  15 3456.5652    3.1301  2.4980 11.5704 -0.0009  0.0338   0.0357   0.0878    0.0579   0.0000   437.5033      -2.47764       17.9106       5.39787      -1.76771     -0.771078      0.126618      0.454732      0.788123      -3.06627       2.13853     -0.483861      0.606592     0.0686860      0.671464      0.913053      0.139500     -0.654334       1.70629       2.25953       2.48568       2.65974       2.69875       2.64208       2.62344       2.40105       2.29239       2.05851       1.80775       1.55176       1.32282       1.12196      0.904022      0.711590      0.584140      0.445294
  32  16 3609.1868    2.5378  3.9480 10.9181 -0.0012  0.0443   0.0234   0.1173    0.0468   0.0000   441.8225      -1.40572       15.1275       3.58355      -1.01963       2.99797     -0.586311      -2.88966       3.42352      0.178527      -2.26557      -1.11336      0.379560    -0.0265544       1.13092      -2.61669     0.0236103     -0.504800       2.27204       3.01088       3.42136       3.63086       3.72664       3.67398       3.60353       3.44850       3.08201       2.74623       2.39965       2.03050       1.70754       1.44039       1.12405      0.929468      0.731586      0.579427
  32  17 3761.0933    2.1094  5.4285 10.5609 -0.0001  0.0560   0.0172   0.1471    0.0396   0.0000   442.2515       5.29480       8.12763       3.55997      -4.47513       10.6109       2.52146       2.28361      -6.19664      -1.73506      0.917557     -0.117668       2.05568     -0.788695      -1.91811      -1.15618     -0.364024     -0.490911       2.72658       3.67446       4.15727       4.37827       4.54502       4.46645       4.27699       4.02107       3.71286       3.32109       2.99018       2.58873       2.19562       1.86283       1.48211       1.21583      0.930434      0.724792
  32  18 3912.2138    1.7428  7.6497 10.1776 -0.0004  0.0716   0.0125   0.1943    0.0351   0.0000   436.1674      -1.13178       17.5943       3.93652      0.650412      -6.43455      -2.15883      -6.31211      -6.49811       2.90983       1.84985      -2.28104      0.217014       4.36341      0.597193       2.65564      0.532305     -0.929416       3.55270       4.66437       5.17725       5.53348       5.62269       5.68234       5.41167       5.17679       4.65782       4.23002       3.84886       3.27884       2.84064       2.35548       1.93852       1.56510       1.19888      0.941128
  32  19 4062.6721    1.4369 10.1833  9.9768 -0.0010  0.0951   0.0094   0.2549    0.0317   0.0000   440.6374      -8.33084       7.97629      -2.71236       10.0449      -2.46689      -5.93504      -2.38512      -3.02191     -0.829034      -13.3022      0.963959     -0.949273      -5.78177      -4.81695     -0.222579       2.65789       3.28871       4.61648       6.27115       6.87799       7.39142       7.58976       7.65591       7.38928       6.95290       6.32842       5.64090       5.01866       4.33211       3.67186       3.09194       2.51515       1.97584       1.57799       1.21838
  32  20 4213.0803    1.1801 13.3152  9.8091 -0.0009  0.1266   0.0071   0.3424    0.0297   0.0000   436.0888       3.02649       15.8298      -12.1971      -16.3768       10.6397       8.90268       3.62635      -9.81044      -5.55034       1.22304       2.33789     -0.523945       2.15830       1.71067       4.35495     -0.232124       1.49842       6.08500       8.17049       9.22542       9.79323       10.0361       10.0891       9.52683       9.10137       8.38743       7.46624       6.62186       5.80252       4.96176       4.09415       3.39457       2.65650       2.09283       1.62868
  33   5 1823.8097    0.4261  0.4231  9.1563 -0.0059  0.0144   0.0120   0.0344    0.0437   0.0000   440.2835      -1.31161       20.1881      -1.03738      -2.19512      0.935330      0.343229      -1.14584       1.02420     -0.660419      -1.40031    -0.0845941     -0.629835      -1.09620     -0.789122      0.292840     -0.208165      0.138678      0.736372      0.936637       1.10721       1.15690       1.22957       1.22828       1.12498       1.07175       1.00273      0.879096      0.774219      0.706024      0.581281      0.509549      0.379690      0.326155      0.249564      0.194282
  33   6 2007.5770    0.6956  0.6281  9.3714 -0.0024  0.0170   0.0154   0.0399    0.0625   0.0000   441.2839     -0.453372       20.1332       1.82476      -2.90297      -1.01713      0.773511       2.20400      0.745946      -1.52102     -0.755325    -0.0712592      0.565154    -0.0966323    -0.0507373      0.685201      0.622542     0.0131117      0.825516       1.11254       1.22280       1.32909       1.35788       1.38653       1.33001       1.18887       1.14637       1.00907      0.879105      0.780216      0.677035      0.536722      0.471645      0.377644      0.296731      0.224675
  33   7 2187.2967    0.9716  0.9143  9.4676 -0.0013  0.0194   0.0174   0.0479    0.0936   0.0000   438.8931      -2.18302       19.4577    -0.0320062      -3.62766      -1.77095       1.86553      -1.01454       1.65142      -1.06369     -0.191680     -0.188299    0.00622316     -0.323635     -0.346430     -0.581132      0.407929     -0.443510      0.932859       1.23359       1.32475       1.45577       1.50456       1.49018       1.45400       1.34721       1.26922       1.16076      0.984290      0.877563      0.771189      0.637913      0.520031      0.408983      0.346241      0.259056
  33   8 2360.7829    1.4215  1.0978 10.1918 -0.0033  0.0219   0.0240   0.0554    0.1057   0.0000   439.0523      0.901598       20.1658      -3.60759     -0.337267     -0.859805       1.25293     -0.176912     -0.806594     -0.515727      0.538196       1.80319      0.157908       1.12003       1.08201     -0.384210      0.349204    -0.0536592       1.04402       1.43477       1.50895       1.69851       1.68266       1.65771       1.59193       1.51669       1.40484       1.33085       1.16977       1.01702      0.853975      0.741789      0.581750      0.487318      0.381813      0.302678
  33   9 2529.1254    2.0007  1.0336 11.0315 -0.0024  0.0217   0.0355   0.0528    0.1016   0.0000   438.9738      0.716416       18.6128       3.52543      -3.30307      0.339250      0.641752      0.135701      0.851076     -0.779824      0.309394      -2.03260      0.333292     -0.325349      -2.10078     -0.126137     -0.183701     -0.309648       1.06444       1.42324       1.68301       1.72458       1.80223       1.76776       1.67117       1.66641       1.41632       1.32973       1.17284       1.01339      0.902300      0.722482      0.620546      0.474096      0.380881      0.299350
  33  10 2694.9820    2.6398  1.0922 11.2931 -0.0011  0.0226   0.0440   0.0517    0.1249   0.0000   438.7089       2.47682       15.2878      0.791847      -4.72542       2.60176      -1.13102       1.97259     0.0875251      -1.46365      0.993840     -0.438194     -0.136548     -0.948427      0.657354      0.118005     -0.265997     -0.425786       1.23595       1.69172       1.89340       2.02456       1.89999       1.76983       1.64538       1.52908       1.48961       1.45074       1.32537       1.24884       1.09731      0.922113      0.748802      0.591672      0.471365      0.345631
  33  11 2858.4848    3.4446  0.9750 12.1491 -0.0009  0.0195   0.0610   0.0503    0.0996   0.0000   441.1506       1.05373       15.5519      0.544483      -1.28544       2.85268     -0.822179      -1.03853      0.668807     -0.616267      0.297501     -0.768795      -1.14697      0.173311     -0.199570    -0.0232839     0.0531010    -0.0729759      0.956695       1.27047       1.44183       1.51319       1.52336       1.53758       1.47995       1.41087       1.31622       1.16412       1.05286      0.921471      0.774037      0.644441      0.552455      0.444244      0.351196      0.268077
  33  12 3018.7176    4.1422  1.0236 12.3407  0.0010  0.0205   0.0707   0.0506    0.1102   0.0000   437.8550       1.52404       16.3678      0.871704     -0.276529       3.12575       1.34425       1.35116       4.11005      -1.52623      -1.22748     -0.182852     -0.310791     0.0268161     -0.456475     -0.232618     -0.178475     -0.105235      0.971677       1.34596       1.42491       1.63900       1.59688       1.55608       1.53498       1.41167       1.31983       1.22283       1.06115      0.974445      0.827821      0.696105      0.563028      0.455777      0.368939      0.281647
  33  13 3175.9515    4.2160  1.1298 12.6223 -0.0008  0.0219   0.0722   0.0563    0.1105   0.0000   440.2611       3.34020       13.6409       2.10697       1.40527       1.08293       3.08441      -1.50353      -2.60827     -0.396721       1.47752      -1.96108     -0.241614     -0.704446     0.0514541     -0.742685     0.0997041      0.286961       1.12249       1.43106       1.52797       1.65403       1.70430       1.70529       1.59440       1.50972       1.39443       1.32740       1.19545       1.03385      0.886185      0.723700      0.619204      0.493208      0.390599      0.310100
  33  14 3331.3356    3.6566  1.6478 12.1548 -0.0002  0.0270   0.0511   0.0696    0.0800   0.0000   440.3180       2.38296       8.79174     -0.435600      -3.43742       1.49771      -1.97528      -2.89579      0.254938       1.27585     -0.536582     -0.374515      -1.07648       1.10084    -0.0469170      0.107559     -0.208597     0.0174092       1.29816       1.71973       1.92920       2.11062       2.10418       2.11262       2.06683       1.98504       1.81961       1.60823       1.39268       1.27111       1.00734      0.888415      0.723575      0.593919      0.452114      0.354532
  33  15 3485.6513    2.9795  2.6574 11.6278 -0.0001  0.0354   0.0336   0.0930    0.0547   0.0000   442.2834      0.249850       15.4299       1.17457      -1.51946     0.0711848     -0.434998       5.91403     -0.226364      -1.84081     -0.521350      0.499052       1.03538      -2.50782       1.33043     -0.570734     -0.100783      0.106159       1.80392       2.40124       2.68779       2.89568       2.88700       2.86227       2.83543       2.66701       2.40996       2.19380       1.94651       1.69566       1.43700       1.21111      0.977116      0.807383      0.628815      0.500566
  33  16 3638.9818    2.4521  4.2681 10.8757 -0.0005  0.0455   0.0217   0.1222    0.0431   0.0000   439.8116       5.25494       12.0252       3.84739       2.55993       5.16538       5.71030      -2.52749       3.55020       2.40562      -1.83897      -3.72510     -0.623455      -1.93307      0.809132      -1.90698      0.630826      0.184611       2.22190       2.92227       3.20040       3.43440       3.49507       3.61146       3.46517       3.21127       2.92559       2.71317       2.42401       2.10647       1.80748       1.55993       1.24681       1.03988      0.805639      0.624254
  33  17 3791.6341    1.9764  6.1572 10.4425 -0.0001  0.0609   0.0152   0.1611    0.0372   0.0000   446.0873       2.30088       11.3719       3.41337      0.916983     -0.211165      -8.57659      -7.20218       6.70102      -2.33552      0.202270      -4.33023      -4.81222     -0.926765       2.89475       3.83790     -0.977139      0.562822       2.87543       3.92687       4.33959       4.70103       4.88090       4.81763       4.62109       4.37823       4.02008       3.61498       3.22884       2.78674       2.39433       2.04311       1.64865       1.36766       1.04047      0.820202
  33  18 3943.3016    1.6927  8.2409 10.1059 -0.0002  0.0752   0.0116   0.2033    0.0346   0.0000   440.3496      -1.24204       7.01403       16.6569       1.98384      -3.92725       11.7949       8.19579      -3.62946     -0.785838      -1.78112      -3.68662      -3.04794       2.37698       3.44163      -2.62635     -0.840463      0.895850       3.62018       4.80724       5.30020       5.75321       5.92929       5.81232       5.73527       5.31532       5.00394       4.49371       3.96139       3.49601       2.99101       2.49799       2.03706       1.66026       1.30848       1.03960
  33  19 4094.8753    1.4169 11.0681  9.8947  0.0006  0.1005   0.0085   0.2720    0.0312   0.0000   439.7684       4.03260       15.0706       5.68967      -6.62710      -1.43401       2.69100       2.40778      -6.78206      -15.5952       7.85099       2.78475      -3.21312     -0.961192      0.861499      -1.45428       5.96683      -1.47619       4.77591       6.51550       7.14379       7.63397       8.00702       7.72016       7.54285       7.11560       6.60434       6.06708       5.30467       4.64966       4.05833       3.36263       2.78907       2.25084       1.76539       1.36039
  33  20 4245.2945    1.1716 14.0570  9.7421  0.0011  0.1281   0.0067   0.3456    0.0290   0.0000   431.5242      -3.43421       6.99508      -6.88872      -2.39187      -4.40155      -5.88265       4.19219      -5.07626       20.0214      -8.34291     0.0217726      -17.1327      -1.31210       2.52073      -2.86736     0.0644810      -1.14362       6.08483       8.09831       9.10103       9.71805       9.90211       9.90655       9.57394       9.08850       8.40951       7.67301       6.79112       5.89107       5.07939       4.24621       3.50559       2.80811       2.23699       1.74842
  34   5 1841.2394    0.4701  0.4549  9.0740 -0.0085  0.0160   0.0123   0.0345    0.0501   0.0000   440.3731      -1.36904       19.4477      0.648392      -1.96031      0.204058       1.62465      -1.28887       2.40195      0.873140    -0.0921328     -0.785298      -1.75771      0.710354      0.201993     0.0572056     -0.224049     -0.392119      0.721197       1.01155       1.07344       1.16658       1.20704       1.16312       1.21869       1.14736       1.10821      0.910672      0.794554      0.715295      0.595601      0.488056      0.418458      0.326292      0.275798      0.213843
  34   6 2026.3084    0.6928  0.7042  9.2137 -0.0027  0.0171   0.0141   0.0424    0.0707   0.0000   439.7849      -1.17932       22.2499       2.99585      -2.81364      -1.23674       1.21394     -0.225316   -0.00245064     -0.479090     -0.573845     -0.196458     -0.286953     -0.215506     -0.436524     -0.223299     -0.283033    -0.0771345      0.812449       1.05156       1.15380       1.23460       1.37158       1.33844       1.28929       1.21221       1.10108      0.970528      0.887185      0.773448      0.664893      0.565845      0.463436      0.371045      0.294012      0.237326
  34   7 2206.9748    1.0337  0.9182  9.6595 -0.0011  0.0200   0.0185   0.0470    0.0880   0.0000   441.0181      -1.46392       24.3414     -0.680606     -0.510867      0.112125      0.726954      -1.12947      0.709007      -1.57497     -0.790145     0.0462669      -1.10073    -0.0917886     0.0874149      0.453807     -0.647244     -0.112902      0.986163       1.33405       1.46753       1.66204       1.72963       1.72248       1.63804       1.47530       1.41597       1.23368       1.14218      0.955890      0.818155      0.667973      0.531745      0.446673      0.355217      0.273594
  34   8 2381.2300    1.5675  0.9990 10.2992  0.0003  0.0198   0.0269   0.0508    0.1035   0.0000   441.8578     -0.949863       18.7596     -0.468317      -2.90826      -2.16859     -0.916300       1.17535     -0.121753     -0.821815      -1.90306      0.406943     -0.570097     -0.129175     -0.145926     -0.247463     0.0254362      0.197194      0.948441       1.24012       1.36457       1.42204       1.46917       1.46267       1.43210       1.39985       1.26828       1.16449       1.06209      0.895499      0.782585      0.638987      0.553863      0.446216      0.347469      0.288603
  34   9 2550.5955    2.0217  1.2048 10.8491 -0.0020  0.0223   0.0322   0.0582    0.1025   0.0000   439.1494      0.358566       21.0074       1.06558      -4.93638      0.177866     -0.493221     0.0699098       1.02533       1.88073       1.16644      0.383283      -1.34256   -0.00661246      0.205913     -0.462869      0.122409     -0.325832       1.09498       1.41114       1.61022       1.74825       1.82390       1.83794       1.73557       1.62525       1.52924       1.35793       1.24484       1.03772      0.888559      0.729768      0.601998      0.493651      0.389036      0.314565
  34  10 2717.9462    2.8525  1.0716 11.2275  0.0000  0.0197   0.0467   0.0514    0.1257   0.0000   440.9576     -0.490210       20.0779       2.38953     -0.694831       2.85330      -1.38640     0.0777308       2.35295      0.693990     -0.923270      -1.62727     -0.974262      0.323800   -0.00117244      0.357882     0.0403656    -0.0175160      0.929394       1.20589       1.29199       1.50575       1.49770       1.51519       1.45209       1.33699       1.27460       1.17692       1.06658      0.910999      0.759856      0.643372      0.529210      0.436159      0.357147      0.281044
  34  11 2882.8686    3.6452  0.9599 12.0600  0.0002  0.0207   0.0625   0.0476    0.1066   0.0000   439.6352       1.37076       18.6332      0.854496      -2.84188       1.81547     0.0172714      0.766218    -0.0898185       1.21731    -0.0826756       1.08228      -1.21884     -0.626915      0.174039     -0.200185     -0.556595     0.0503558       1.16917       1.66889       2.01515       2.25824       2.36454       2.35395       2.24803       2.06297       1.84440       1.57577       1.34174       1.09167      0.910504      0.724046      0.569542      0.446615      0.335644      0.277645
  34  12 3044.3596    4.1615  1.0415 12.2583 -0.0029  0.0201   0.0697   0.0505    0.1245   0.0000   439.8489      0.580718       15.2093       2.88690     -0.547968     -0.137652       1.09881      -1.55212      0.388994      0.597104      0.835743      0.106256      0.862867      -1.02719    -0.0202483     -0.597716     -0.717811     -0.231786      0.941906       1.22626       1.30563       1.42070       1.43870       1.53232       1.45194       1.38958       1.25283       1.16524       1.03527      0.901131      0.777837      0.656331      0.545345      0.453469      0.350742      0.282880
  34  13 3202.7113    4.1835  1.2064 12.4337 -0.0010  0.0225   0.0665   0.0565    0.1099   0.0000   440.2406     -0.393963       16.5888      -1.36427      -2.93258      0.181224     -0.300214       2.22563       1.44642      -2.12530       1.89510     0.0269903     -0.589371    -0.0724769     -0.339337     0.0370915      0.122496     -0.383369       1.07961       1.47148       1.57197       1.72836       1.72211       1.78096       1.65624       1.52838       1.50570       1.33181       1.24300       1.04901      0.923171      0.750569      0.650729      0.520094      0.410714      0.332289
  34  14 3359.1415    3.5349  1.8909 11.9193 -0.0010  0.0285   0.0454   0.0717    0.0743   0.0000   440.1870       2.48707       14.0280       1.00651      0.240695      -2.50496     -0.606488     -0.395897       5.38756      -2.51191      -1.20939      -1.37847      0.860880     -0.384579      0.633957     -0.552720      0.769814     -0.295269       1.35618       1.86196       2.07614       2.28915       2.28371       2.25777       2.22008       2.07303       1.99371       1.72946       1.57232       1.33655       1.14124      0.942040      0.780950      0.634846      0.517003      0.409288
  34  15 3514.3768    2.9410  2.9902 11.3171 -0.0004  0.0366   0.0299   0.0944    0.0538   0.0000   438.9181       1.85463       14.7205      -1.85062       3.20625      -1.48226      0.930971      -2.05127       3.55527      -3.10659      -1.24681       3.18632      -1.41165     -0.716060     -0.305075     -0.755757      -1.04297     -0.538151       1.73482       2.30745       2.67204       2.84362       2.97671       2.92360       2.86043       2.64416       2.48469       2.22189       1.98883       1.71210       1.44670       1.22679       1.00715      0.821894      0.657020      0.515465
  34  16 3668.3999    2.3601  4.3109 10.8304 -0.0001  0.0451   0.0206   0.1224    0.0426   0.0000   437.9735       5.42745       15.9276      -2.78883      0.836540      -3.25968       6.84946       2.35163      -3.04185      -1.24834      -1.54463      0.504169     -0.505219     -0.355969     -0.650913      -1.65760       1.13943    -0.0668595       2.12252       2.78877       3.13510       3.41082       3.47671       3.49265       3.40910       3.16134       2.91005       2.72069       2.38063       2.12168       1.77907       1.54872       1.24523       1.05162      0.807290      0.639259
  34  17 3821.7909    1.9477  6.4763 10.3573 -0.0008  0.0611   0.0144   0.1625    0.0371   0.0000   440.9436     -0.118008       12.5335       10.9758      -10.7920      -1.53126       1.50605       2.68646       1.12642      -2.26392      0.136138       5.31208       2.79733     -0.128618     -0.496078      0.443102      -1.76558      -2.05508       2.96091       3.85892       4.17664       4.54838       4.76574       4.78557       4.51788       4.25387       3.98413       3.69894       3.31173       2.89297       2.49049       2.04645       1.73581       1.40548       1.12943      0.892195
  34  18 3974.5475    1.6407  9.6444 10.0041  0.0008  0.0841   0.0101   0.2274    0.0329   0.0000   436.4519     -0.925409       20.2856       10.3894      -8.03242      -5.34281      -5.26495      -2.29184      -4.93683      -5.40942      -10.3405      -3.21797       6.51155     -0.615355      -1.11311     -0.575564     -0.898544     -0.246563       3.97473       5.23092       5.93824       6.24624       6.54509       6.58531       6.28920       5.98008       5.55192       5.03292       4.52465       3.88467       3.38602       2.83913       2.37137       1.92862       1.54288       1.19868
  34  19 4126.1478    1.3352 11.7760  9.9101 -0.0011  0.1068   0.0077   0.2944    0.0296   0.0000   437.1518      -8.98402       22.2865       4.67718     -0.283818      -1.15392      -1.04134     -0.291987       16.7144       3.25257       1.43006      -1.06606     -0.335594     -0.725861      -3.70657       1.17032     -0.517792     0.0446969       4.87143       6.54065       7.26404       7.84262       8.07242       8.14199       7.80180       7.47228       6.85119       6.35819       5.53838       4.89441       4.31089       3.60304       2.96869       2.44460       1.91520       1.50010
  34  20 4277.7325    1.0734 14.2698  9.7408 -0.0026  0.1387   0.0061   0.3589    0.0279   0.0000   438.8939      -8.66819       15.1705       2.07457       15.4395      -11.8896      -2.97600      -2.65827      -9.47114      0.341408       9.00869      -3.99238       1.66598      -3.05773      -4.05413       4.41184    -0.0385672       1.51444       6.38304       8.48425       9.66009       10.1456       10.4708       10.3777       10.1800       9.57490       8.95079       8.24486       7.27939       6.45954       5.50114       4.71639       3.90429       3.15670       2.50810       1.99266
  35   4 1665.9272    0.2799  0.2661  9.0278 -0.0138  0.0131   0.0098   0.0258    0.0327   0.0000   441.8641    -0.0376010       21.2120     -0.673881      -2.92240     -0.474142     -0.856123     -0.721010      0.417675     -0.362207     -0.998507     -0.818533       1.07258     -0.236053     -0.353952      0.575152      0.166739     0.0848632      0.642398      0.818296      0.955367      0.948279      0.958122      0.945425      0.920405      0.871457      0.783287      0.790177      0.771517      0.659663      0.571307      0.527391      0.445143      0.343532      0.267068      0.222087
  35   5 1858.4321    0.4966  0.4099  9.1283 -0.0037  0.0132   0.0130   0.0320    0.0464   0.0000   440.9875     -0.398375       19.5521      -1.13649     -0.808039      0.863500     -0.740360      0.132544       1.19054       1.16950     -0.160172     0.0342038      0.181249      0.176843     -0.603350      0.248204    -0.0136729      0.318561      0.636116      0.824250      0.902153       1.01930       1.04363       1.09158       1.02747      0.939248      0.877550      0.805806      0.729557      0.603486      0.520478      0.438824      0.365575      0.300158      0.245884      0.192778
  35   6 2044.8135    0.7244  0.7544  9.2116 -0.0005  0.0180   0.0141   0.0437    0.0703   0.0000   440.4622     0.0122081       19.0216     -0.476251      -1.67832      -1.13628      0.989075      -1.25376       1.89578       1.08445       1.22311     -0.701251     -0.210108     -0.589691     -0.324168     0.0247426    -0.0438856     -0.230906      0.875649       1.17552       1.30019       1.43495       1.46278       1.51802       1.42929       1.38786       1.26621       1.11689      0.990433      0.843803      0.707429      0.617717      0.507286      0.427197      0.334219      0.245705
  35   7 2226.3585    1.0740  0.8997  9.8630 -0.0004  0.0191   0.0195   0.0482    0.0823   0.0000   441.0143     -0.873337       18.6497      0.513125    -0.0375238       1.30068      0.758425     -0.478786      -1.83479      -2.39178      -1.31504      0.895748      0.176627      -1.81111      0.415605    -0.0762350     -0.684920     -0.317810      0.911625       1.23934       1.38228       1.46648       1.51576       1.43423       1.35518       1.29371       1.19093       1.10878       1.05786      0.944640      0.836932      0.732061      0.595322      0.494884      0.421673      0.318966
  35   8 2401.2739    1.5674  1.0972 10.4198  0.0033  0.0219   0.0263   0.0542    0.1028   0.0000   441.5264     -0.307835       18.8727      -2.00820      -1.02123      0.516103      -1.27584     -0.514834       2.26244      0.301062      -1.12903      -2.26081     -0.688731     -0.452677     0.0780704      0.528580      -1.21831     -0.424728       1.01831       1.42061       1.53595       1.70259       1.72860       1.75277       1.69051       1.54760       1.50579       1.31804       1.20690       1.02610      0.882484      0.744347      0.614725      0.518879      0.404043      0.316656
  35   9 2571.7816    2.2147  1.1689 10.7959 -0.0016  0.0211   0.0350   0.0550    0.1238   0.0000   439.6882      0.603510       22.0711     -0.216287      -2.06417       1.26860      0.518106    -0.0658221       1.38482       1.85231     -0.193153      -1.64866      0.771563      -1.23396     -0.215232      0.101639    -0.0510547     -0.532780       1.03011       1.30362       1.44458       1.57693       1.68552       1.66297       1.62049       1.51440       1.45030       1.29325       1.11377      0.991676      0.854247      0.727846      0.591100      0.477526      0.386593      0.308318
  35  10 2740.4546    2.9388  1.0887 11.4962 -0.0015  0.0204   0.0479   0.0523    0.1188   0.0000   440.7873       1.91615       17.7400       1.33897      -1.92574      -1.62060       1.14139      0.151018       2.43226      -2.22530       1.09817     -0.151329      0.341959      0.709008   -0.00254432    -0.0942655     -0.447047      0.170076      0.958852       1.29751       1.37954       1.50136       1.51689       1.54502       1.47869       1.35864       1.27556       1.15916       1.13163      0.992013      0.864199      0.724271      0.606525      0.498835      0.404121      0.324592
  35  11 2906.7589    3.7308  1.0626 11.9068  0.0003  0.0208   0.0606   0.0498    0.1283   0.0000   440.0438       1.10810       17.2213       2.82455      -3.26514       2.72537       1.24275      0.198376     -0.172822     -0.577742     -0.621857      -1.23027      0.974543      0.696747      0.564220      -1.08313     -0.264634      0.487240       1.01568       1.35465       1.43745       1.55177       1.63166       1.75071       1.63632       1.51998       1.36132       1.21579       1.13623       1.01883      0.850351      0.724549      0.583231      0.467619      0.389755      0.329857
  35  12 3069.4875    4.1873  1.0716 12.3980 -0.0012  0.0201   0.0689   0.0502    0.1110   0.0000   439.4515       2.60296       15.3152       2.08123      0.974191       1.70547       1.13663      0.917434      -1.25068     -0.974722     -0.865001      -2.29294      0.496382     -0.449480      0.253272    -0.0251850     -0.844709      0.291696      0.934644       1.24235       1.39810       1.51042       1.53657       1.57158       1.48605       1.39948       1.29558       1.18016       1.08530      0.975283      0.817871      0.698537      0.571264      0.479497      0.385802      0.301659
  35  13 3229.0618    3.9934  1.4416 12.4350 -0.0017  0.0239   0.0583   0.0646    0.0806   0.0000   439.6906       2.33092       17.0861      0.892561      -1.32250       1.07270       4.23190       1.93044       1.24908      0.240768     -0.261489     -0.152503      0.805315     -0.252788      0.181171      0.402243   -0.00807084      0.633293       1.12404       1.48595       1.64005       1.74786       1.81202       1.80037       1.77537       1.59718       1.58123       1.43679       1.27234       1.15043      0.965561      0.818570      0.674685      0.564621      0.447822      0.362588
  35  14 3386.4886    3.5265  1.9672 12.0225 -0.0012  0.0289   0.0437   0.0736    0.0628   0.0000   441.0590       3.41156       12.9195       4.64700      -3.95715       3.96379      0.602245     -0.457511      0.958852      0.442485       1.02862     -0.837615      -1.35408      -1.88164     -0.157045      0.236912     -0.301671     -0.257096       1.29457       1.74656       1.86791       2.10577       2.11821       2.20052       2.06055       1.95755       1.84058       1.68078       1.49617       1.33366       1.15558      0.980298      0.801058      0.663129      0.534378      0.426198
  35  15 3542.5996    2.8340  3.1477 11.3867 -0.0009  0.0380   0.0281   0.0982    0.0474   0.0000   439.5004       2.62008       14.1037     -0.540399      -11.2475       7.65903       4.26373     -0.252641       1.02134       1.12497      -1.70283      -3.36266     -0.325504      -1.79428       1.53888      0.820767    -0.0726492     -0.120366       1.68650       2.31531       2.59599       2.80467       2.84852       2.87956       2.78083       2.63650       2.45873       2.24203       1.98221       1.79833       1.50287       1.29919       1.05915      0.860943      0.701347      0.554393
  35  16 3697.6529    2.3063  4.7502 10.8190 -0.0001  0.0489   0.0192   0.1257    0.0392   0.0000   438.1406      0.925997       19.3990      0.535817      -3.01355       4.28544       2.97875     -0.231982      -4.38965       3.07778      -2.25060       2.08050      0.269246       1.73596     -0.445035      -1.04307     -0.738710     -0.441722       2.24890       2.91187       3.28072       3.53574       3.66224       3.56636       3.55090       3.29637       3.19839       2.86566       2.60261       2.31336       1.96373       1.67641       1.38320       1.16210      0.922713      0.739714
  35  17 3851.6133    1.8317  7.0999 10.3370 -0.0003  0.0651   0.0129   0.1768    0.0334   0.0000   438.6816       3.07645       14.1011       3.96058      -9.02149      -7.27552      -1.56364       2.32466      0.944672      -1.00341     -0.924143      0.118237      -2.05320       1.33485     -0.640022     -0.880808    -0.0550852      -1.23633       2.97755       3.93778       4.39306       4.70387       4.94512       4.87958       4.84674       4.53008       4.21860       3.80758       3.45910       3.00462       2.63273       2.22896       1.85384       1.51602       1.20254      0.964521
  35  18 4004.8942    1.5342  9.3857 10.0717 -0.0021  0.0851   0.0098   0.2257    0.0316   0.0000   436.4088       10.7742       20.9221      -1.87779      -2.47488       2.98211       8.35562       5.50795     -0.333809      0.567847       7.46904       13.2185       2.00472      -2.80378       1.69098      0.885435      0.408316      0.223594       3.91748       5.08708       5.75778       6.14903       6.39401       6.39419       6.19404       5.87125       5.56678       4.94900       4.57715       3.97663       3.41785       2.91714       2.47217       1.99978       1.60758       1.28453
  35  19 4157.4106    1.2831 12.2873  9.8781 -0.0006  0.1126   0.0073   0.2999    0.0288   0.0000   438.3501       1.27473       20.8853       10.0381       1.36742       7.96373      -15.0115       7.13698      -6.06710       1.04647      -6.12971      -4.85841       10.9227       4.56157      -2.17482      -5.68781      -1.66158     -0.645948       5.01082       6.54200       7.42523       7.80930       8.33367       8.26635       7.95832       7.67123       7.23951       6.39629       5.83243       5.19802       4.44746       3.82095       3.11911       2.62715       2.09517       1.64239
  36   5 1875.4185    0.5166  0.4786  9.0529 -0.0028  0.0144   0.0124   0.0334    0.0513   0.0000   442.9489      -1.92348       21.0852      -2.21668     -0.192917       2.18874      0.148105     -0.373407   -0.00101462       1.85907     -0.136484      0.444181     -0.848047     -0.473265      0.419923     -0.614619     0.0191254      0.144582      0.718839      0.930246       1.03522       1.09342       1.05873       1.01866      0.979487      0.933988      0.931487      0.909242      0.830268      0.754442      0.678466      0.565021      0.431431      0.345139      0.296070      0.225249
  36   6 2063.0932    0.7549  0.7005  9.4197 -0.0035  0.0173   0.0151   0.0412    0.0640   0.0000   440.6996      -1.23974       20.0967     0.0416831      0.378977      0.418607     -0.441275      -1.68384      0.928261       1.35387      0.640848     -0.865845     -0.106434     -0.246146     -0.913453      0.498415     -0.288404      0.175509      0.815098       1.08436       1.28991       1.42409       1.43752       1.42136       1.40327       1.32833       1.18438       1.10606      0.945553      0.803390      0.727564      0.610082      0.493686      0.420646      0.332178      0.257753
  36   7 2245.4563    1.1282  0.9803  9.8999 -0.0042  0.0191   0.0196   0.0506    0.0859   0.0000   440.4071       1.01129       20.1127       2.78728      -1.82681     0.0378247      0.161668      -3.03347     -0.508656    -0.0261889       1.31402      0.883956      0.145967      0.490675     -0.514062     -0.438255     -0.479996      0.181358      0.892260       1.16929       1.29475       1.39692       1.43434       1.39650       1.39577       1.31214       1.23017       1.14309       1.02730      0.897450      0.812909      0.700502      0.576511      0.490997      0.394155      0.311237
  36   8 2421.0900    1.6018  1.1378 10.4846  0.0003  0.0208   0.0259   0.0563    0.0943   0.0000   439.5695       2.03116       19.0844       2.08651      -4.15921     -0.384146       1.36719      -1.09948       1.67421     -0.443216      0.312063     -0.365646      0.780943     0.0228354       1.04824      0.970217     -0.597158     -0.393112      0.940729       1.25216       1.41405       1.51909       1.49113       1.47873       1.42905       1.37918       1.35447       1.22626       1.10396      0.996551      0.860201      0.717673      0.612603      0.493525      0.412761      0.324949
  36   9 2592.6909    2.2550  1.1997 11.0915 -0.0013  0.0220   0.0353   0.0558    0.1023   0.0000   440.1915      0.270149       17.9265      0.709629      -1.29259     -0.265887       2.66331      -1.59737      0.251192      0.360780      0.109618       1.77908    -0.0967513      0.109917     -0.287447     -0.143597     0.0867798     -0.298610       1.00503       1.27945       1.54725       1.72069       1.65374       1.73121       1.69216       1.53689       1.43849       1.34968       1.16758       1.00789      0.893830      0.750795      0.642747      0.555801      0.418671      0.332088
  36  10 2762.6647    3.0341  1.1061 11.6177 -0.0022  0.0212   0.0489   0.0519    0.1180   0.0000   441.8956       1.87809       18.0996       2.63728     -0.472309     -0.495343     -0.160894      -1.09838       3.05198     0.0455921      -1.53102       1.17658      0.131487     -0.307419     -0.396825     -0.220623      0.161101     -0.670113       1.06290       1.47368       1.68189       1.82528       1.90607       1.83482       1.84325       1.65575       1.59619       1.44433       1.28444       1.11520      0.939868      0.815596      0.654366      0.505470      0.409997      0.333973
  36  11 2930.1820    3.9390  0.9947 12.1830 -0.0020  0.0183   0.0654   0.0496    0.1082   0.0000   441.7405       3.04660       19.9001       1.50081      -2.51362      0.158093    -0.0155165      0.531588    -0.0480215      -1.59494      0.601597      0.926185      -1.47340      0.279517     0.0287493     -0.583854     0.0487711      0.309158      0.855055       1.05448       1.15356       1.25839       1.31195       1.34505       1.32442       1.22114       1.17098       1.03093      0.961260      0.846084      0.733419      0.621314      0.511432      0.447518      0.365886      0.278697
  36  12 3094.2237    4.3690  1.0261 12.6842 -0.0030  0.0204   0.0724   0.0487    0.0973   0.0000   440.5758      0.844765       18.7149       2.14958      -2.58583     -0.749638     -0.412719      -1.59565      -1.43023     -0.654351     -0.630368     -0.535504     -0.948053     -0.287513     -0.312262      -1.19906      0.801454   -0.00102482      0.980896       1.34023       1.41542       1.54301       1.52392       1.54940       1.51188       1.44454       1.32102       1.24649       1.10573      0.997061      0.875793      0.737093      0.618817      0.516457      0.405277      0.317507
  36  13 3254.9871    3.9750  1.4780 12.1986 -0.0014  0.0244   0.0549   0.0614    0.0887   0.0000   439.1337       1.25530       17.1271       3.10283     -0.385435     -0.890146      -1.93678     -0.534770      -3.27903      0.538272      0.145119      0.483047      0.507512      0.559771     -0.646390      -1.24047      0.432215      0.874449       1.08279       1.49943       1.57793       1.75167       1.79268       1.85607       1.82995       1.72639       1.57248       1.41403       1.26885       1.13704      0.976287      0.819727      0.698004      0.559353      0.449833      0.366416
  36  14 3413.6351    3.2968  2.1791 11.8994 -0.0029  0.0300   0.0387   0.0780    0.0557   0.0000   439.8476       1.10486       14.5394      -1.58086      -3.45486       1.21345       2.11464      -3.98032      -1.28132      0.813550      0.650022    -0.0317532      0.424740     -0.466537       1.48534      -2.11697      0.496122     -0.316982       1.32787       1.77467       1.96511       2.12433       2.15795       2.19584       2.14378       2.07214       1.91744       1.73936       1.58377       1.34632       1.23397       1.03502      0.881462      0.724505      0.573718      0.461205
  36  15 3570.5964    2.6988  3.5201 11.3030 -0.0001  0.0395   0.0255   0.1062    0.0439   0.0000   442.0256      0.279161       13.7303       4.53779      -1.12709       1.85223      0.589969     -0.551461     -0.510540      -2.52024       1.33429       2.43828      -2.80023     -0.458210       2.59132      0.640109       1.13048     -0.391372       1.75867       2.32989       2.63217       2.81204       2.93789       2.91699       2.84165       2.67336       2.55523       2.33359       2.10000       1.84861       1.57416       1.37427       1.14886      0.958321      0.773734      0.613597
  36  16 3726.4590    2.2292  5.1591 10.5859 -0.0004  0.0494   0.0171   0.1323    0.0384   0.0000   439.8579     -0.396478       16.7068       3.77330      -5.54757       1.74437      0.857600      -4.70095      -4.28536      -1.16295      -1.31600      -1.69792      -2.93166       2.58037      -3.06778     -0.492169    -0.0634649     -0.268122       2.21361       2.89762       3.28447       3.55965       3.64184       3.71416       3.63027       3.42623       3.18972       2.95392       2.59389       2.33243       2.00593       1.70132       1.41458       1.18029      0.951657      0.763506
  36  17 3881.3438    1.7937  7.8046 10.2210 -0.0000  0.0684   0.0117   0.1870    0.0326   0.0000   436.1581       5.85702       16.8735      0.850618      -7.56287      -1.94082      -2.07650       13.4998      0.366731      -8.01882      -6.37490      -5.91403       4.01544      -2.52124       2.14140       1.45815      -1.42049      0.865722       3.01126       4.06022       4.49601       4.76117       4.97974       4.93694       4.87224       4.61657       4.38128       4.02824       3.61405       3.22454       2.76584       2.39883       1.97499       1.66009       1.31246       1.06457
  36  18 4035.2985    1.5006 10.0199 10.0197  0.0007  0.0889   0.0092   0.2388    0.0309   0.0000   442.4592     -0.293931       22.5595      0.880205       8.61090       2.87028      -4.77034     -0.147797      -3.17708       8.84703      0.786923      0.777717       1.43233      -2.36391       2.24273     -0.762923       1.74383      -1.23229       3.88199       5.14123       5.85766       6.08377       6.53840       6.46771       6.27137       5.98087       5.64468       5.15104       4.72858       4.10689       3.56793       3.06749       2.56952       2.12876       1.70157       1.35391
  36  19 4188.3631    1.2591 13.1955  9.8514  0.0014  0.1162   0.0069   0.3173    0.0279   0.0000   441.1433       4.88445       14.0432     0.0163270       6.28514      -3.14959       6.09671      -5.65200       6.10151     -0.212863       1.98264       4.48939      -2.58750      -4.31800     -0.620618      0.481912     -0.447232       4.42094       5.01316       6.68445       7.50992       8.12093       8.32697       8.47678       8.16107       7.90783       7.26860       6.81758       6.02859       5.32088       4.68775       4.00553       3.33546       2.77454       2.22820       1.78014
  37   5 1892.1917    0.5285  0.5027  9.2019 -0.0029  0.0151   0.0127   0.0328    0.0493   0.0000   440.6740     -0.657399       20.2726       1.74412      -1.27344     -0.354930      -1.25029     -0.340471       2.64680      0.706198     -0.247822      0.273203     0.0680444      0.500155      0.273564    -0.0647240     -0.170255      0.520746      0.723489      0.921429       1.00602       1.06826       1.09149       1.00262      0.980243       1.00387      0.954483      0.913589      0.865417      0.744072      0.631173      0.556244      0.463043      0.370208      0.315582      0.252209
  37   6 2081.0825    0.7644  0.8655  9.3673 -0.0006  0.0185   0.0138   0.0483    0.0702   0.0000   440.7030     -0.189629       18.5872      -2.33479      -3.02900       2.47112      0.385405       1.35341      0.528141      0.475540      0.652998     -0.354203     0.0557935     -0.656326     -0.267935      0.196155     -0.175628      0.250470      0.758685      0.992351       1.13978       1.25186       1.22544       1.25291       1.29383       1.17541       1.12177       1.00396      0.941111      0.793788      0.725855      0.610311      0.514599      0.451370      0.347127      0.282870
  37   7 2264.2768    1.1903  1.0148  9.8237 -0.0001  0.0198   0.0193   0.0496    0.0937   0.0000   439.2138       1.06382       20.0150     -0.741924      -2.54007     -0.425933      -1.04341     -0.147772      0.631200      0.189451     -0.545409     -0.392123     0.0322291       1.16274      0.208245      0.427732     -0.302837      0.477660      0.856421       1.13883       1.26536       1.39306       1.38711       1.37766       1.29962       1.26356       1.22502       1.16570       1.00636      0.935301      0.802257      0.696968      0.583852      0.490607      0.388375      0.328572
  37   8 2440.6596    1.7191  1.0853 10.8221 -0.0022  0.0210   0.0289   0.0542    0.0948   0.0000   440.5510      0.312335       19.1676       1.72758      -2.07857       1.95647      0.987871     -0.519536     -0.738117      -3.43899     -0.516414      0.424681      0.483653       1.41581     -0.134509      0.314098      0.765796     -0.413369      0.929060       1.22902       1.27635       1.47247       1.54085       1.55389       1.46677       1.39106       1.28571       1.19527       1.12888      0.977161      0.844798      0.737629      0.612714      0.525304      0.427354      0.341157
  37   9 2613.3331    2.3901  1.1176 11.0615 -0.0046  0.0205   0.0376   0.0518    0.1175   0.0000   441.5578       1.29261       19.5246       2.65288      -1.00185      0.259774     -0.250847      -1.22230      0.443364       1.85906       2.53578     -0.562842     -0.483720      -2.14315     -0.108657     -0.107377      0.224908     -0.102941      0.902543       1.22657       1.28953       1.41895       1.44457       1.43685       1.44523       1.40424       1.27662       1.15257       1.09187      0.968495      0.856921      0.746507      0.609497      0.507637      0.404499      0.343881
  37  10 2784.4779    3.1224  1.0226 11.8523 -0.0022  0.0186   0.0506   0.0494    0.0998   0.0000   440.2574       1.32406       17.8858     -0.129151      -4.00554       1.77779     0.0265246       1.55963       1.16911      -1.48871      0.564748     0.0989677     -0.377849     -0.819799     -0.555635     -0.558964      0.167943   -0.00653237      0.841766       1.03651       1.17480       1.29049       1.31518       1.35050       1.33390       1.27092       1.16897       1.06188      0.972695      0.882138      0.749806      0.663523      0.537249      0.443191      0.377948      0.298928
  37  11 2953.2210    3.8585  0.9325 12.4537 -0.0002  0.0189   0.0657   0.0454    0.0953   0.0000   441.3552       2.87825       18.9241       1.01100      -3.20441      0.871265      -1.48451      0.934703       1.54390     -0.877173      0.499637      0.999410     -0.710272    -0.0819482     -0.211944     -0.574225     -0.204984    -0.0231096      0.814131       1.13324       1.17423       1.37650       1.30217       1.37405       1.30563       1.28719       1.17702       1.12855      0.964991      0.892710      0.759535      0.643560      0.566053      0.445806      0.372451      0.308476
  37  12 3118.4957    4.4013  1.1014 12.6919 -0.0035  0.0211   0.0713   0.0513    0.1036   0.0000   439.7350       2.92805       18.4212       5.30872      -1.58606       2.90074      0.788462      -3.33811      0.675006      0.456603       1.47380     -0.354530       1.36683     -0.947831   -0.00121752      0.349325      -1.29949      0.228110      0.974848       1.32174       1.39035       1.53667       1.45689       1.51220       1.46618       1.50590       1.38272       1.26232       1.16989      0.998012      0.862030      0.733442      0.636671      0.509916      0.441468      0.350368
  37  13 3280.4750    3.9607  1.6285 12.0607 -0.0018  0.0246   0.0511   0.0642    0.0805   0.0000   438.5898       1.88254       17.3226       2.55486      -1.44293      -1.38310      -3.46432       1.95817      0.323164      -3.07808       1.90606     -0.680594     0.0674023     -0.889535     -0.957871      0.532099     -0.149668     -0.419261       1.09980       1.44760       1.59136       1.72079       1.73082       1.76060       1.69038       1.62278       1.54825       1.47076       1.30355       1.19122       1.01212      0.883399      0.741875      0.613801      0.502783      0.410722
  37  14 3440.2620    3.2830  2.3337 11.8101 -0.0003  0.0306   0.0365   0.0796    0.0543   0.0000   440.8058      0.956320       16.5975     -0.212096      -1.48616       2.12065     -0.985825      -1.12049     -0.241173       2.53119      0.316235     -0.210552     -0.366632      -2.63615      0.787465       1.20113      -1.05701      0.194383       1.34674       1.75208       1.95069       2.15714       2.20216       2.15699       2.19680       2.04498       1.91276       1.78332       1.63066       1.45466       1.23731       1.06264      0.888659      0.720627      0.614707      0.499010
  37  15 3598.3026    2.6193  3.9798 10.9753 -0.0008  0.0416   0.0222   0.1065    0.0435   0.0000   442.2326      0.897657       17.7787       3.06911      -5.10389       2.68894       4.77421       7.42101     0.0681225       2.70797      0.485259      -1.98056      -2.88506     -0.671024     -0.781765     -0.269001      0.331214     -0.462254       1.79713       2.35294       2.64413       2.77957       2.97496       2.92321       2.92121       2.76186       2.65247       2.41748       2.15585       1.92440       1.65170       1.43422       1.21151       1.01234      0.829249      0.675907
  37  16 3755.0110    2.1764  5.9866 10.4516 -0.0005  0.0539   0.0153   0.1428    0.0367   0.0000   439.4993       4.35946       18.5499       4.28680       3.94475      -6.94542      -2.60730       2.27394       1.79614      -6.69067      0.747430      -1.16712      -1.66543      -3.15553      -1.99213      -1.24985      0.845719      0.478692       2.36375       3.16131       3.51060       3.78154       3.87961       3.96633       3.84296       3.72757       3.47754       3.21430       2.86316       2.53303       2.21102       1.89889       1.57589       1.32152       1.08002      0.880721
  37  17 3910.4183    1.7737  8.2889 10.2303 -0.0007  0.0718   0.0111   0.1930    0.0321   0.0000   435.6557       2.51258       16.1398       9.46592      -4.03211      -2.09369       5.11628       12.5078      -5.50122      -7.53616      -2.64374       4.70807       2.36180       1.22470       5.10056       1.59037       2.05035      -1.43377       3.07424       4.08868       4.54876       4.95585       5.08405       5.18206       5.07472       4.93179       4.52269       4.20875       3.70276       3.35264       2.89930       2.51056       2.07923       1.76022       1.40865       1.14416
  37  18 4065.2997    1.4124 10.3127 10.0923 -0.0013  0.0917   0.0085   0.2548    0.0293   0.0000   446.1372       8.39350       15.3830      -4.84772      -5.42700       13.1939       2.53248       3.76050      -11.5180      -6.47308       1.11815       3.59613      -4.18783       2.34332     -0.807178      -1.75716       4.45319       2.24288       3.90230       5.18220       5.87847       6.44815       6.62557       6.57120       6.58948       6.19025       5.83705       5.30955       4.90429       4.28816       3.71709       3.16557       2.69450       2.21606       1.81440       1.45784
  37  19 4219.1959    1.1578 12.5662  9.9249 -0.0020  0.1172   0.0066   0.3157    0.0265   0.0000   430.3247       1.17149       24.0184       6.18416      -5.61376       5.67111      -16.1365      -16.3100     -0.989917      -8.36516      -2.06660      -2.99016       3.52291      -1.44463       4.59053     -0.182267      -1.67207     -0.861078       5.00760       6.70627       7.55155       8.26176       8.50716       8.45501       8.34984       7.99662       7.37380       6.78923       6.30136       5.46981       4.80534       4.11771       3.46454       2.92440       2.32942       1.88963
  38   5 1908.7704    0.5333  0.5698  9.1866 -0.0034  0.0151   0.0119   0.0379    0.0507   0.0000   440.8896      -1.85487       20.1969       1.54953      -2.79495       1.27626       1.20402      -1.20852      0.667174     0.0438716      -1.03356     -0.335132      -1.32404      0.221530     -0.411820      0.171047      0.549064      0.324909      0.651253      0.894307      0.963134       1.07501       1.07684       1.01206       1.08080       1.01035      0.995384      0.877229      0.849922      0.736227      0.629564      0.516885      0.444083      0.370445      0.311628      0.268151
  38   6 2098.9195    0.8468  0.7619  9.4805 -0.0007  0.0166   0.0156   0.0410    0.0712   0.0000   441.1796    -0.0213964       20.1191       2.24310      -2.07822      0.563678     -0.947346       2.68737    -0.0633416     -0.350909      -1.35071    -0.0692189     -0.663112      0.763596      0.295882      0.223952     -0.357254     -0.311204      0.738320      0.931952       1.08855       1.17382       1.13537       1.18824       1.15475       1.05877       1.03278      0.953069      0.895654      0.797170      0.680275      0.635766      0.540621      0.462968      0.374023      0.293095
  38   7 2282.8817    1.2704  1.0488  9.7646 -0.0014  0.0196   0.0202   0.0491    0.1072   0.0000   442.1400      -1.41973       19.4667     0.0507366      -2.62278      0.849366     -0.867916      0.198916     -0.430297     -0.628627      0.237232     -0.634725     -0.579911     -0.494251      0.241130      0.628436     -0.314730      0.317035      0.835961       1.10335       1.16097       1.39030       1.35335       1.35177       1.33277       1.32512       1.19189       1.08775       1.01118      0.903143      0.787269      0.699025      0.594507      0.482394      0.394894      0.325865
  38   8 2459.8946    1.7973  1.3319 10.0827 -0.0010  0.0224   0.0248   0.0560    0.1185   0.0000   439.7014      0.727449       21.8175      0.330416      -1.03994      -2.22534      0.442904      0.151915     -0.811493      -2.02684      0.798649     -0.184111     -0.645997     -0.156524      0.649547     -0.242735     -0.315888     0.0537951      0.910771       1.28780       1.37034       1.53562       1.51929       1.51339       1.51032       1.49947       1.41224       1.29806       1.17155      0.998093      0.886503      0.774335      0.634965      0.538190      0.431386      0.369073
  38   9 2633.6700    2.4566  1.1779 11.0332 -0.0018  0.0207   0.0371   0.0510    0.1131   0.0000   441.2563      0.378742       18.3587       2.88533      -3.04234       1.88175       1.51157      0.166265      -2.98607      0.345550       2.02802      -1.54208      -1.19738      0.195750     -0.132874     -0.328121      -1.11575      0.461568      0.866887       1.20450       1.32949       1.47958       1.53517       1.55292       1.49815       1.41651       1.37135       1.25065       1.11102      0.983892      0.839397      0.722578      0.601302      0.490717      0.405975      0.335234
  38  10 2805.9923    3.2653  1.1292 11.9278 -0.0017  0.0200   0.0515   0.0522    0.1114   0.0000   440.7005       1.77774       19.1189      0.945278      -2.99917      -2.63486       1.47682     -0.288861      0.126524      0.239592      0.501213       1.63684      0.943269      -2.00143     0.0930912     -0.236683    -0.0250596     -0.122818      0.897958       1.13156       1.26468       1.42382       1.47186       1.49748       1.46787       1.32840       1.26735       1.18508       1.07515      0.954045      0.813496      0.754362      0.615191      0.512181      0.412420      0.336446
  38  11 2975.8519    4.0677  0.9964 12.2975 -0.0022  0.0184   0.0652   0.0462    0.1088   0.0000   440.9357      0.633969       16.3819       3.17523      -3.32642      0.904770       1.97926       1.21966      -1.90793     -0.414260      0.705296      0.272397      -1.06027     -0.535648      0.619187      0.381679     -0.280268     -0.569925      0.763275       1.03265       1.13223       1.21745       1.27037       1.23630       1.25513       1.17223       1.12229       1.03056      0.954741      0.845739      0.747695      0.641147      0.546613      0.455956      0.374643      0.305445
  38  12 3142.1926    4.3088  1.1655 12.7374 -0.0043  0.0205   0.0676   0.0552    0.0998   0.0000   440.8704       1.24817       17.4237       1.13165      -3.16401       4.05963      0.416387      -3.16880      -2.86711       1.89751      0.335617     -0.137679      -2.59722     -0.660290      0.871819      0.223946     0.0961507     -0.323588      0.891549       1.19152       1.31117       1.42759       1.41584       1.47015       1.43737       1.38788       1.30406       1.22871       1.08760      0.980043      0.870636      0.722998      0.624656      0.519060      0.420977      0.340318
  38  13 3305.6230    3.9066  1.6260 12.1414 -0.0008  0.0248   0.0502   0.0638    0.0800   0.0000   441.9431       3.38172       13.8270       3.53847      0.681385       1.55009      -2.54502       2.41386     -0.349300    -0.0253104      -3.79858      0.171891     -0.337322     -0.365797      0.730284     -0.987925     -0.747213     -0.174468       1.03956       1.40725       1.56381       1.74906       1.69966       1.69299       1.72703       1.59110       1.49300       1.41488       1.29201       1.14978       1.03123      0.898079      0.767339      0.619303      0.522609      0.430193
  38  14 3466.5894    3.1576  2.6158 11.6461 -0.0016  0.0316   0.0323   0.0830    0.0486   0.0000   440.7931       2.52140       11.8706       2.04723      -1.73095     -0.799244      -2.18714       2.20419     -0.740724      0.957005       5.08153      0.274193       1.14450      0.749563      0.316393      -1.06936     -0.298738      -1.41074       1.34097       1.78439       2.00054       2.16407       2.25267       2.24817       2.25192       2.14602       1.98161       1.82237       1.67848       1.47770       1.28745       1.11372      0.946286      0.789977      0.639255      0.526971
  38  15 3625.5879    2.5356  4.4417 10.9014 -0.0003  0.0432   0.0201   0.1149    0.0398   0.0000   438.6661       5.10080       20.2817    -0.0594455       3.57642      0.150472      0.350769     0.0513910      -3.10483      -5.23627      -4.27331      -1.46729      -1.51152      0.346956     -0.892278      0.782173     0.0229468      -1.82940       1.83298       2.38313       2.71512       2.87189       2.96915       2.98819       2.91649       2.80591       2.62969       2.48928       2.27736       2.01759       1.75650       1.55961       1.31650       1.08573      0.910238      0.729247
  38  16 3783.1595    2.0820  5.9299 10.4672 -0.0000  0.0535   0.0146   0.1435    0.0360   0.0000   434.4244       6.83679       25.1478       2.65179       1.33223       9.22177     -0.562916      -2.65162      -5.39519       1.38171       5.04666      -1.81816      0.756778       1.33593       2.73989     0.0351688      -1.21149     -0.894570       2.25237       2.97138       3.31554       3.54921       3.74208       3.80513       3.67564       3.61091       3.35244       3.06707       2.83531       2.47612       2.16583       1.85850       1.59458       1.31648       1.09364      0.887087
  38  17 3939.3105    1.7143  8.3743 10.2123 -0.0001  0.0717   0.0106   0.1974    0.0317   0.0000   434.8782       7.37383       19.3688      -11.6841       6.57667       6.61405      -3.91683       2.19123      0.870014       2.32375     0.0545699      -2.88456      -2.89075      -2.84466      -4.97262      0.409794       1.72087       1.50333       3.00948       4.03337       4.51902       4.87650       5.12005       5.18245       5.02935       4.82419       4.58828       4.19698       3.80089       3.35428       2.92198       2.50616       2.15456       1.78287       1.44725       1.17831
  38  18 4094.7609    1.3911 11.5172 10.0488  0.0007  0.1018   0.0077   0.2730    0.0282   0.0000   444.8181     -0.637696       26.4810       5.70645      -6.21577       16.2569       1.74475      0.213388       9.55450      -11.1072      -2.36529      -9.83026       5.06322       1.84485      -3.20778       2.10874      -1.46792       3.02972       4.14048       5.63811       6.39357       6.75499       7.07704       7.04789       6.87198       6.67227       6.22774       5.80840       5.27290       4.75342       4.15016       3.63616       3.05146       2.56840       2.07823       1.68663
  39   3 1516.0495    0.1760  0.1500  9.0188  0.0021  0.0123   0.0087   0.0282    0.0251   0.0000   440.9647     -0.520133       22.7493       1.11309      -1.11166      0.292024      0.490170     -0.373769     -0.390625      0.239034      0.686218       1.01097     0.0237181     -0.171911     -0.867678     0.0465663      0.246765      0.187779      0.552400      0.684501      0.797690      0.927980      0.843392      0.952475      0.847068      0.675661      0.698316      0.731613      0.650479      0.614815      0.580121      0.486242      0.403198      0.308392      0.263032      0.180977
  39   4 1728.2615    0.3548  0.3117  9.0518 -0.0032  0.0130   0.0105   0.0272    0.0343   0.0000   441.6349     -0.412436       20.1600       1.48267      -2.03909     -0.246155     -0.291743      0.994290     -0.765410     -0.284916       1.08884     -0.316871      0.785315     -0.195837    -0.0826119    -0.0926457    -0.0949742      0.349908      0.529502      0.770073      0.708490      0.824717      0.784745      0.887687      0.894473      0.843537      0.788455      0.696664      0.674071      0.533648      0.528033      0.422661      0.383978      0.303770      0.259428      0.200056
  39   5 1925.1969    0.5735  0.5313  9.2006 -0.0028  0.0142   0.0126   0.0349    0.0524   0.0000   442.2057     -0.903542       22.0946     -0.858220      -2.78521      0.207801       1.69222     -0.188968       2.13661      -1.22337      0.343826     -0.102979      0.294542     -0.487626      0.255270     -0.422987      0.324473      0.186127      0.581812      0.788875      0.903395      0.922091      0.950817      0.952813      0.900311      0.851599      0.854163      0.759594      0.727940      0.691922      0.596370      0.531420      0.452404      0.394958      0.325959      0.251495
  39   6 2116.5533    0.8451  0.8267  9.5068 -0.0064  0.0176   0.0151   0.0446    0.0762   0.0000   440.0149      0.154826       20.8240     -0.631855      -1.82992      -1.22399      -1.81127     -0.842258      -2.60262     -0.715594     -0.323025      -1.57389      0.280931      0.735730     -0.393301     -0.522506     -0.332984     -0.423343      0.702207      0.913510       1.03094       1.13832       1.21269       1.20261       1.14153       1.09435       1.09240      0.992920      0.858742      0.809049      0.717530      0.593958      0.513595      0.450870      0.344421      0.291615
  39   7 2301.2251    1.3183  1.0257 10.0019  0.0013  0.0195   0.0212   0.0482    0.0983   0.0000   440.8426     -0.122596       19.8770      0.718373      -4.21687    -0.0764039     -0.596976     -0.957970      0.212136     -0.523142      0.476566     -0.739214     -0.460628      0.386395     -0.237435     -0.155569    -0.0817664      0.356006      0.834382       1.15974       1.28164       1.35775       1.40309       1.43841       1.41506       1.41409       1.32601       1.17773       1.07203      0.892582      0.797040      0.701914      0.589031      0.504649      0.419793      0.339889
  39   8 2479.0233    1.8514  1.2051 10.6241 -0.0024  0.0211   0.0276   0.0530    0.0979   0.0000   441.6662      0.462028       22.4822       1.45901      -2.13398      0.109676     -0.403868       1.31096       1.25145      -2.24344      0.440491      0.590095      0.437730     -0.563432      0.115336      0.354735      0.715640      0.179660      0.909680       1.20955       1.33106       1.44012       1.47237       1.46407       1.44491       1.42246       1.35334       1.21080       1.13690       1.08142      0.913562      0.780426      0.628158      0.523880      0.460347      0.377242
  39   9 2653.8606    2.6212  1.1226 11.3474  0.0000  0.0203   0.0399   0.0503    0.1087   0.0000   439.7393       1.13125       20.7159       3.27663      -1.14164     -0.698049     -0.213136     -0.664640      0.455182      0.453092     -0.410139    -0.0447783      0.170045    -0.0426814      0.678770      0.610000     -0.128898      0.376483      0.833297       1.07891       1.25763       1.35733       1.38328       1.36606       1.41528       1.32781       1.24521       1.15301       1.07402      0.933499      0.789015      0.704925      0.620620      0.513405      0.426621      0.348250
  39  10 2827.2607    3.4428  1.0949 11.6479 -0.0016  0.0187   0.0526   0.0488    0.1221   0.0000   441.5335      -1.90641       19.7042      0.134406      -5.81142     -0.801836      -1.65283      -2.21758     0.0530699      -3.29626      -1.13777      -1.28652      0.608174     -0.443518      -1.20164     -0.471733     -0.552165     -0.183373      0.812791       1.06715       1.20788       1.29233       1.37602       1.37805       1.33970       1.29090       1.18573       1.10128      0.981322      0.901573      0.801708      0.693250      0.592880      0.490323      0.420613      0.334859
  39  11 2998.0574    4.2081  1.0624 12.0901 -0.0029  0.0184   0.0656   0.0503    0.1271   0.0000   441.1264      0.955945       18.8569       2.32942      -2.52142       1.81576     -0.348359     -0.639801       1.89404      0.314033       1.09111     -0.609511     -0.125416      0.456245      0.498992     -0.354006     -0.301633     -0.589765      0.758353       1.03151       1.15103       1.29863       1.30223       1.32148       1.29198       1.20999       1.18428       1.06104      0.994807      0.868828      0.732872      0.659712      0.544993      0.474759      0.385560      0.309534
  39  12 3165.6440    4.4646  1.2564 12.3934 -0.0051  0.0206   0.0634   0.0535    0.0985   0.0000   440.3765       1.37049       15.2485      0.659150     -0.968141     -0.789060      -1.43185      0.361095       1.06135      0.677458      0.646918      0.413483      0.882871     -0.445693     -0.922209     -0.221079      0.330522    -0.0541758      0.874605       1.16501       1.30887       1.40920       1.46276       1.45096       1.43193       1.44066       1.30998       1.21168       1.09969      0.957133      0.861927      0.749832      0.640175      0.531040      0.444853      0.351527
  39  13 3330.2927    3.7352  1.7870 12.3802 -0.0010  0.0265   0.0470   0.0678    0.0609   0.0000   441.5594       1.28406       17.6754       2.00521     0.0232870     -0.997296      0.605781      0.319833      0.937424      0.985880      -1.11609      -2.07491    -0.0776218      0.433097      -1.34258     -0.100255    0.00822560    -0.0506656       1.08627       1.50055       1.59473       1.80463       1.82141       1.85259       1.81377       1.75946       1.67062       1.53207       1.37782       1.25392       1.07114      0.957106      0.802911      0.674821      0.560989      0.452752
  39  14 3492.5478    3.0350  2.9140 11.5315 -0.0011  0.0337   0.0295   0.0877    0.0467   0.0000   442.5838      0.186999       15.4419       5.32685      -3.88173     -0.687326       1.63467       1.26167      -4.60031     -0.157328      -1.43950       1.88549       1.72408     -0.548937      0.449960       1.69929      -1.00618      0.858893       1.43116       1.88886       2.14337       2.32315       2.40354       2.38862       2.36224       2.24445       2.11918       1.96953       1.79389       1.60638       1.40071       1.22702       1.03417      0.882583      0.733760      0.607926
  39  15 3652.6634    2.4528  4.5627 10.8897  0.0002  0.0437   0.0191   0.1189    0.0369   0.0000   442.0231      -2.27810       17.3638      -3.25179      -9.72838       4.91942      -1.30524     -0.852227      -1.39955     -0.682249       1.96311      -2.90075       2.37213      0.531228     -0.565750     -0.897059      0.528762      0.494841       1.75611       2.32408       2.58467       2.83063       2.93598       2.93627       2.92431       2.76664       2.68995       2.48078       2.22806       1.99483       1.76779       1.53542       1.31027       1.10312      0.907735      0.735943
  39  16 3810.8884    1.9726  6.4915 10.5050 -0.0002  0.0587   0.0136   0.1559    0.0329   0.0000   437.0140       5.00333       14.3152       2.40375      -9.27706       4.01933      -3.19976      -1.83634       3.74080       1.33329      -7.20384     -0.692559      -1.17879      -1.04451     0.0808029       1.11327      0.745695      0.250862       2.36122       3.23058       3.55219       3.94312       3.98834       4.01231       3.92912       3.76976       3.60395       3.29194       3.06563       2.74005       2.40749       2.13363       1.80264       1.54588       1.27342       1.02838
  39  17 3968.2451    1.6555  9.4829 10.0721 -0.0000  0.0798   0.0093   0.2162    0.0312   0.0000   438.8044       7.20116       10.6209     -0.900024      -11.6729       1.84548      -3.10099      -12.8299       5.81809      -4.72903      -6.54722      -4.44879       1.69863      -5.63443      -7.11901      -4.06750      0.472423       2.17902       3.22862       4.25088       4.81142       5.10500       5.36675       5.28207       5.38696       5.10920       4.83948       4.54564       4.11093       3.68292       3.20268       2.84872       2.38699       2.02024       1.65885       1.37313
  39  18 4124.4274    1.3278 11.8496 10.0035 -0.0002  0.1027   0.0072   0.2793    0.0276   0.0000   442.8892    -0.0432614       5.45078      -9.13765      0.338361       7.82543       1.76936      -1.90687      -2.35767      -5.44727     -0.279103       8.58964      -3.16523      -5.17667      -1.48776       1.69871      -2.81558     -0.617511       4.14236       5.51135       6.23971       6.64749       7.02104       7.03373       6.92395       6.62935       6.27011       5.89126       5.31992       4.73420       4.18430       3.72150       3.11776       2.65891       2.13579       1.77146
  40   3 1530.3246    0.1998  0.1838  8.9461 -0.0027  0.0102   0.0084   0.0259    0.0259   0.0000   441.0573    -0.0235228       20.5506     -0.230222      -3.72912     0.0971489     -0.167210     -0.211047     0.0857532      0.707665     0.0953733      0.322152    -0.0324475    -0.0759438      0.404956      0.324521      0.226201     0.0596396      0.431693      0.608759      0.692277      0.737912      0.700587      0.786615      0.708485      0.693250      0.614968      0.587097      0.564542      0.542109      0.484302      0.385717      0.362801      0.278093      0.245640      0.182050
  40   4 1743.2355    0.3520  0.3655  8.9896 -0.0010  0.0123   0.0093   0.0295    0.0357   0.0000   441.5053    -0.0693600       20.7517      0.530858      -3.17806     -0.691963    -0.0349478      0.203319     -0.130678    -0.0816778     -0.195352      0.192527      0.935504      0.242990     -0.211934     -0.104305      0.114073     0.0589904      0.485056      0.652107      0.705593      0.814597      0.819246      0.832402      0.838680      0.789528      0.743461      0.677194      0.637699      0.572155      0.495508      0.422814      0.377736      0.320588      0.242905      0.213737
  40   5 1941.4034    0.6007  0.6302  9.1264 -0.0021  0.0161   0.0122   0.0373    0.0590   0.0000   440.6636     -0.740734       20.2222      0.700796      -2.71590     -0.593153     -0.130090       1.28953      0.816557      -1.25630    -0.0841487     -0.164777      0.508223      0.628878      0.707431      0.216050      0.364248      0.215010      0.648608      0.875699      0.977896       1.02686       1.05211       1.01781       1.06486      0.964308      0.945540      0.884823      0.809957      0.739888      0.662902      0.582963      0.504624      0.432379      0.340754      0.288519
  40   6 2133.9210    0.8649  0.8805  9.5459 -0.0035  0.0185   0.0152   0.0459    0.0770   0.0000   439.8702      0.531746       21.1525       2.09768      -4.50005      0.225779       2.21864     -0.934474      -2.56137       1.77861      -1.63707      0.423660     -0.203876     -0.224727     -0.157827     -0.695505     -0.830551      0.371192      0.824106       1.09537       1.28575       1.45188       1.51706       1.52244       1.51260       1.42782       1.31473       1.17247       1.03368      0.936898      0.790172      0.703764      0.576002      0.485398      0.398741      0.316083
  40   7 2319.2641    1.3089  1.1767  9.9368 -0.0001  0.0207   0.0196   0.0530    0.1053   0.0000   440.5493     -0.358476       20.0537       2.12258      -4.36811       2.00772    -0.0419061      0.241329     -0.690377      0.737726      0.348659      0.703336     -0.680786     -0.444258      0.703542     -0.232002     -0.162689     0.0359064      0.840198       1.11580       1.25332       1.37466       1.43886       1.45349       1.47884       1.36286       1.26774       1.20980       1.03747      0.973172      0.843641      0.744144      0.624481      0.548276      0.439713      0.370443
  40   8 2497.8620    1.8861  1.2413 10.6420 -0.0005  0.0204   0.0274   0.0547    0.0963   0.0000   440.3795    -0.0837811       19.4593       2.14047      -4.39065      0.557468      0.605396     0.0490593      0.476027      0.358507     0.0243512     -0.485801      0.451203     -0.858512     -0.523241      0.942379     -0.175717     0.0662264      0.843327       1.10198       1.21522       1.33506       1.35005       1.35833       1.36301       1.27620       1.21637       1.15326       1.06986       1.00254      0.874269      0.757539      0.611015      0.530089      0.459280      0.365630
  40   9 2673.8104    2.6098  1.1750 11.4366  0.0001  0.0206   0.0399   0.0536    0.1069   0.0000   441.6147      0.253668       20.1107     -0.228371      -2.07450      0.841686      -1.39855     0.0839920       2.73568       3.16019      0.910536      0.866528    -0.0352197      0.139950      0.264876      0.512815     -0.571562      0.306344      0.810532       1.12130       1.21910       1.38008       1.38627       1.42166       1.34906       1.32488       1.28670       1.16206       1.04111      0.983867      0.860514      0.759637      0.615882      0.526858      0.448979      0.365352
  40  10 2848.2155    3.4895  1.0387 12.0524 -0.0038  0.0185   0.0546   0.0472    0.1007   0.0000   441.0870      0.642119       17.9380       2.21795      -4.08213      -1.45911      0.332547       1.37298      0.541515      0.826361       2.52209     -0.775039      0.735056     -0.836512      0.161460    -0.0632948      0.574657     -0.578976      0.777179       1.04590       1.18780       1.27088       1.35001       1.38600       1.29730       1.27291       1.22155       1.09349       1.03252      0.902277      0.802037      0.683078      0.588287      0.475911      0.407716      0.344618
  40  11 3019.9648    4.2731  1.0512 12.2926 -0.0022  0.0193   0.0659   0.0469    0.1151   0.0000   441.3812       3.33662       20.7299      0.496565      -2.36850      0.748901      -1.30757       1.57050       1.17002      0.651781      0.927424     -0.114044      0.891524      0.755613     -0.138196      0.548808     -0.111828     -0.272336      0.890523       1.23219       1.33049       1.38913       1.29609       1.26110       1.19789       1.24546       1.17890       1.19887       1.12129       1.02328      0.878424      0.760183      0.633474      0.532259      0.435648      0.357276
  40  12 3188.6332    4.3467  1.3737 12.4298  0.0004  0.0216   0.0595   0.0553    0.0878   0.0000   440.6451      0.887313       17.0517       3.85365      -2.21331       2.20138      -1.94027      -1.06924       1.18241     -0.104902     -0.281698      -1.75218       1.60035      0.386545      0.157241      0.748325      0.220273      0.198164      0.847223       1.14430       1.26031       1.36041       1.43373       1.42803       1.46075       1.38335       1.31892       1.20358       1.09551       1.00356      0.888697      0.746018      0.661333      0.543950      0.448174      0.377553
  40  13 3354.5444    3.7389  1.9674 12.0489 -0.0005  0.0261   0.0430   0.0705    0.0598   0.0000   439.4839       5.23449       15.0660       3.71721      -1.86859       1.24867       1.36291      -5.99372      -1.93273      -1.51849       3.54626       2.03028      0.115177       1.32418       1.13701     -0.406520     -0.829902     -0.321661       1.04319       1.39550       1.52471       1.71618       1.79003       1.75730       1.73359       1.66426       1.62254       1.44012       1.32192       1.24111       1.11027      0.944529      0.803418      0.674288      0.556828      0.465635
  40  14 3518.0364    2.9571  3.0888 11.5090 -0.0010  0.0350   0.0276   0.0904    0.0436   0.0000   439.0764      0.329768       16.6734       5.97625      -4.35832      -5.82340       2.86834      -8.65581     -0.374141     0.0503879      0.551224      -1.51638     0.0828813     -0.377291     -0.608693       1.35778      0.601825      -1.59533       1.41636       1.84956       2.04655       2.25136       2.32436       2.32678       2.32739       2.17468       2.13827       1.98574       1.76997       1.61109       1.48152       1.27451       1.09337      0.927687      0.766620      0.625845
  40  15 3679.2365    2.3768  4.8708 10.8289 -0.0004  0.0453   0.0176   0.1232    0.0350   0.0000   442.6397       1.64235       19.3511      -2.39279      -8.11768       1.57706       1.46426       2.16117       3.31720       1.96766      -2.59010       1.14069       1.77326     -0.226917      -1.60664     -0.873332      -1.26649     -0.830544       1.78632       2.37875       2.72527       2.88472       2.98984       3.01010       2.97265       2.89116       2.73115       2.59079       2.36281       2.09147       1.84237       1.61480       1.38131       1.17586      0.974394      0.798846
  40  16 3838.4759    1.9558  7.5332 10.3562 -0.0001  0.0645   0.0121   0.1684    0.0319   0.0000   437.6149       4.32105       15.6217       7.61394      -1.30486      0.649037       3.68116      -2.83602      -2.39021       2.29886      -2.22992      -1.12857       2.40748     -0.903187     -0.847141     -0.367440     -0.263126     -0.426116       2.49426       3.43130       3.71303       4.15790       4.31051       4.32292       4.33439       4.09594       3.93381       3.64329       3.31350       2.97128       2.59679       2.26788       1.94263       1.64586       1.35489       1.12023
  40  17 3996.4950    1.5769  9.4850 10.1592 -0.0012  0.0807   0.0089   0.2257    0.0297   0.0000   442.1480       2.34148       9.28000       13.0553      -2.67942      -5.10950      0.854870       4.92627       5.65393      -11.7979       1.06736      -2.99226      -1.67678       2.23648       3.79279     -0.180399     -0.932488      0.982075       3.16142       4.25844       4.81667       5.23647       5.42736       5.44882       5.29157       5.26001       4.85526       4.62127       4.18064       3.74633       3.34709       2.88482       2.47585       2.09796       1.71835       1.42592
  40  18 4153.3421    1.3075 12.9325  9.9635  0.0001  0.1102   0.0065   0.2975    0.0264   0.0000   442.1596      -2.82769       13.0847      -23.4808       7.10699       5.46268       8.42535       2.58253       9.09896      0.456077       5.62004       2.40264     -0.492722      -4.63622      -3.67682      -1.40563       3.06455     -0.137155       4.41801       5.80265       6.63057       7.01008       7.42438       7.40834       7.34906       7.05457       6.74489       6.24607       5.71006       5.18573       4.60161       3.96789       3.43952       2.83750       2.37872       1.95644
  41   5 1957.4225    0.6111  0.6090  9.1605 -0.0002  0.0149   0.0123   0.0362    0.0551   0.0000   441.4151      0.633939       20.4527       1.46940      -2.52813     -0.489267     -0.480491     -0.767793      0.709342       1.05693      0.653622      -1.52025      -1.18973      0.689006       1.05849     -0.876591    0.00122500      0.340231      0.599076      0.795100      0.935615       1.01302       1.03426       1.08679      0.990858      0.984141      0.916330      0.836793      0.790950      0.703609      0.624348      0.547527      0.465164      0.389677      0.327432      0.268668
  41   6 2151.0968    0.9050  0.9150  9.5612 -0.0028  0.0173   0.0152   0.0469    0.0764   0.0000   441.1379     -0.607498       19.7255      0.172639      -1.23931      0.624227      0.979055     0.0113671      -1.03384      0.579231       2.02927     -0.680731      -1.18435     -0.732128      0.633678     -0.192957    -0.0337192     -0.339896      0.695635      0.874662       1.00320       1.13986       1.13215       1.17045       1.17833       1.10418       1.03949      0.959885      0.917960      0.802402      0.739856      0.631082      0.538435      0.446144      0.379249      0.310245
  41   7 2337.1441    1.4035  1.0421 10.3269 -0.0015  0.0192   0.0221   0.0486    0.0860   0.0000   440.1099     -0.932409       20.7537       1.76256      -2.41059       3.47438     -0.829360     -0.878187       1.41883       1.57622      -1.58235     -0.716498      -2.04009     -0.447461      0.427081      0.189694     0.0319344     -0.191174      0.776586      0.970326       1.08614       1.23616       1.27314       1.28755       1.24692       1.17756       1.14236       1.09003      0.986771      0.897270      0.761667      0.693721      0.590291      0.526610      0.415963      0.345895
  41   8 2516.5609    2.0189  1.2297 10.5042 -0.0043  0.0205   0.0286   0.0512    0.1169   0.0000   441.0745      -1.33776       20.1198     -0.534172      -3.70076     -0.298444      0.941443       1.53619    -0.0797666      0.493373       1.28544       1.47593      -1.81369      -1.09304      -1.48596     -0.903441     0.0279376      0.515523      0.784870       1.06841       1.15005       1.29998       1.32964       1.34812       1.32003       1.29033       1.21950       1.13543       1.02840      0.966871      0.852066      0.726227      0.647151      0.536977      0.449178      0.376667
  41   9 2693.4776    2.7083  1.1389 11.5140 -0.0023  0.0200   0.0414   0.0510    0.1102   0.0000   441.9709     0.0603534       19.9886     0.0782161      -1.85179      0.568939     -0.542179      -2.34713      0.621626      0.143291    -0.0690948    -0.0482677     -0.288844     -0.914290      -1.20204      0.167853     -0.359121      0.302101      0.794361       1.06677       1.18057       1.26531       1.28278       1.33098       1.25837       1.23255       1.18047       1.14119       1.07418      0.940956      0.839894      0.712327      0.625147      0.524160      0.451607      0.371154
  41  10 2868.8574    3.6171  1.1040 12.0604 -0.0002  0.0186   0.0541   0.0495    0.1003   0.0000   440.8465       1.60712       20.3189      0.730590      -3.72148       1.27417      0.510998      0.629275      0.763505      0.986382    -0.0735480     -0.721522    -0.0412248     -0.766910     0.0967949     -0.454310      0.326141     -0.193041      0.779971       1.05111       1.13577       1.28809       1.34846       1.37064       1.34320       1.30870       1.24566       1.15464       1.04505      0.947883      0.818763      0.679371      0.566061      0.490857      0.404412      0.347609
  41  11 3041.5616    4.3691  1.0532 12.3037 -0.0019  0.0179   0.0658   0.0461    0.1105   0.0000   439.6236      0.129063       20.7440       2.53470      -2.49361      0.432434      0.202168       1.40564     -0.995920       1.39408     -0.259728     -0.389600      0.916592      0.336696     -0.556216      0.231058     -0.176000     0.0294060      0.736781      0.998249       1.09882       1.26138       1.29886       1.28886       1.26197       1.21162       1.14344       1.03160      0.934111      0.844600      0.770881      0.684229      0.621460      0.529936      0.440929      0.360200
  41  12 3211.2781    4.4363  1.3963 12.2749 -0.0018  0.0213   0.0587   0.0556    0.0949   0.0000   440.1597       1.68570       20.2095       3.38106      -2.48196      0.150830      -1.33946      -1.26788      -1.62066    -0.0896252       1.26648      0.468042      -1.12229      0.926198      0.288152     -0.494303     -0.422605      0.420105      0.871520       1.19385       1.33002       1.46639       1.49027       1.52544       1.50923       1.41880       1.36609       1.26436       1.20060       1.04431      0.944870      0.792212      0.673028      0.566883      0.483842      0.391835
  41  13 3378.4219    3.5444  2.1961 11.9576 -0.0010  0.0280   0.0379   0.0729    0.0524   0.0000   439.0419       1.69768       19.2085     -0.426018      -2.82720       5.58277       2.10689      -1.01908       1.16259      -2.25057      0.519718     -0.117133       1.19975      -1.84832      0.404028     -0.332284    -0.0766560      0.214320       1.12851       1.49800       1.61260       1.78616       1.81556       1.89853       1.88621       1.83728       1.72144       1.60923       1.45303       1.32470       1.11596       1.01098      0.877135      0.755665      0.620588      0.506285
  41  14 3543.1802    2.8513  3.3126 11.4072 -0.0003  0.0352   0.0253   0.0953    0.0403   0.0000   440.2238       1.40826       17.6003       4.90149      -2.74510      0.221072       3.95961     -0.841700     -0.800918       1.09800       3.20478      0.376726      -1.25343      0.411317      -1.14836    -0.0876077      0.391880     -0.388151       1.37868       1.82168       2.02576       2.24627       2.34884       2.35983       2.35603       2.24807       2.14164       1.98564       1.83404       1.60388       1.44013       1.27070       1.10437      0.950686      0.767149      0.641689
  41  15 3705.4786    2.3563  5.4696 10.6073 -0.0003  0.0483   0.0161   0.1269    0.0348   0.0000   441.2081       2.09804       18.0652       1.42284      0.903182      -5.08124       6.82984       8.70445      -3.91429      -4.84552       1.31606       2.42699     -0.926533      0.516355      -1.78616    -0.0619887      0.689595     -0.693319       1.86248       2.48114       2.84863       3.01576       3.12581       3.25209       3.14323       3.01692       2.90181       2.64987       2.47274       2.28066       2.00467       1.73953       1.51689       1.26654       1.09754      0.892119
  41  16 3865.9584    1.9077  7.3801 10.3393 -0.0002  0.0620   0.0116   0.1667    0.0309   0.0000   441.1745      -3.45595       13.6238       4.08151      -6.40946      0.379685      0.634319      0.957252      0.424796       5.96017      -1.57837      -2.75139     -0.488904      -3.66970     -0.524299      0.111531    -0.0167245     -0.373197       2.37735       3.16603       3.59197       3.94079       4.05857       4.18353       4.05756       3.96096       3.73880       3.54244       3.18824       2.88647       2.50535       2.25050       1.91621       1.63944       1.32467       1.10693
  41  17 4024.6944    1.5770 11.1976 10.0411  0.0001  0.0905   0.0078   0.2473    0.0287   0.0000   441.9589     -0.653084       13.9162       12.8985      -4.14781      -2.77772       4.81807    -0.0749598       3.82553      -1.05164      0.106537       9.11720      -2.39843      -9.03660       1.76734     -0.351657      -1.10561      0.144004       3.52724       4.61047       5.18178       5.57282       5.90717       5.96195       5.86253       5.71331       5.42561       5.04918       4.61189       4.20106       3.72285       3.26755       2.78249       2.39820       1.97985       1.63462
  41  18 4182.3924    1.2697 13.4490  9.8537  0.0005  0.1158   0.0061   0.3047    0.0263   0.0000   435.1209      0.593568       4.95322       14.4271      -2.87766       5.40259     0.0552659       2.95528       5.97746      -1.29751      -8.63288     0.0991534       3.07068       4.15030       2.91168      0.794753      -2.91733       1.08675       4.42900       5.89387       6.59558       7.13366       7.49723       7.49972       7.49992       7.20735       6.95312       6.38409       5.96264       5.25713       4.74322       4.14212       3.62370       3.06686       2.55062       2.09746
  42   3 1558.1972    0.1981  0.2145  8.9626 -0.0130  0.0123   0.0076   0.0246    0.0259   0.0000   441.8264     -0.192753       20.3371     -0.592275      -2.35083      0.451961      0.268575      0.580328      0.603406       1.00179      0.498294     -0.117706      0.512203     -0.636179    -0.0710187     -0.246111      0.217377      0.403961      0.455347      0.604369      0.777866      0.735232      0.815059      0.853964      0.837613      0.835048      0.741839      0.677457      0.633275      0.558472      0.500050      0.463124      0.363961      0.319884      0.254291      0.219538
  42   5 1973.3145    0.6443  0.6519  9.2572 -0.0019  0.0156   0.0126   0.0380    0.0598   0.0000   441.4990      0.825374       20.5565      -1.19665      -3.69074       1.44204     -0.441630      0.220708     -0.414474     -0.643084      0.598714     -0.478441     -0.740530     -0.537791      0.714079      0.493578     -0.319910     -0.242974      0.604590      0.766281      0.877158      0.963449       1.01401       1.05223      0.993741       1.02543      0.929113      0.822945      0.786091      0.693286      0.627887      0.552315      0.482810      0.413087      0.364086      0.301856
  42   6 2168.0614    0.9751  0.9022  9.5998 -0.0027  0.0172   0.0159   0.0448    0.0841   0.0000   441.4577     -0.850511       18.9000      -3.33271      -3.48647       2.14756      0.880370      -1.30562      0.552654      0.982379     -0.233315      0.180187      0.516730     -0.231205     -0.749000     -0.839116    -0.0888505     -0.487253      0.655280      0.863864      0.980538       1.04966       1.07841       1.10825       1.07649       1.07150       1.04086      0.973898      0.880237      0.821277      0.678696      0.602020      0.525777      0.452171      0.370418      0.318998
  42   7 2354.7438    1.4700  1.1290 10.2886 -0.0021  0.0193   0.0223   0.0518    0.0951   0.0000   440.4506      0.774213       23.4805      0.810112      -2.40647      0.803908     -0.427556    -0.0313286       1.58527       1.63440      0.519963      -1.70388       1.37320      0.725047      0.439011      0.165725      0.803847    -0.0742300      0.764030      0.994674       1.09576       1.24508       1.28381       1.25271       1.25217       1.22956       1.18236       1.11595      0.987723      0.906720      0.783109      0.718093      0.597236      0.529391      0.445586      0.360130
  42   8 2535.0061    2.0615  1.1891 10.8731 -0.0044  0.0196   0.0290   0.0514    0.0893   0.0000   441.8070      0.441414       21.5465      -1.41778      -1.01167      0.700442       1.70719      -1.15752      0.775294      0.104325      -2.08041      0.560645     -0.641861      0.462002     0.0693026    -0.0639832    -0.0829563     -0.101546      0.757894       1.00034       1.12869       1.20528       1.26727       1.30412       1.24337       1.25138       1.18151       1.09540       1.01165      0.919228      0.816300      0.707098      0.596356      0.524823      0.431241      0.363562
  42   9 2712.9555    2.7829  1.1767 11.5786 -0.0015  0.0195   0.0407   0.0525    0.1004   0.0000   441.3532      0.820075       19.9087      0.756505      -2.36221   -0.00783400      -1.21710      0.184358       2.70747       1.68104      0.303605     -0.354022     -0.227666      -1.18617      0.927822      -1.03571      0.414319    -0.0988505      0.753186      0.993367       1.10363       1.23474       1.25793       1.26799       1.30806       1.23390       1.21242       1.12723       1.01766      0.923399      0.786766      0.685393      0.604262      0.534312      0.428795      0.366199
  42  10 2889.3343    3.7051  1.0328 12.1927 -0.0035  0.0182   0.0572   0.0456    0.0993   0.0000   439.5821    -0.0678838       20.2560       2.80186      -2.72697       2.13670       1.52718      -1.91146       2.80499      -2.25965     -0.109843       1.79848     -0.582703     -0.372416      0.675139     -0.834225      0.881250     -0.125518      0.694113      0.958383       1.02916       1.18537       1.23480       1.21676       1.21064       1.15150       1.13199       1.01365      0.930863      0.850416      0.764353      0.666078      0.578538      0.497188      0.407409      0.338832
  42  11 3062.8919    4.5079  1.1334 12.3241 -0.0011  0.0190   0.0664   0.0492    0.1258   0.0000   439.7384       1.76633       19.8358       1.49207      -3.67745       2.17905      -2.78687      0.469218      -1.07145       1.04186      0.251419      -1.17286       1.46789     -0.318387       1.48685      0.229679      0.290611    -0.0397139      0.758736       1.04241       1.14522       1.21628       1.25449       1.21816       1.20504       1.14019       1.14199       1.06885       1.01732      0.921183      0.830735      0.735446      0.607130      0.543418      0.465423      0.369570
  42  12 3233.5591    4.1476  1.5471 12.4569  0.0002  0.0222   0.0535   0.0613    0.0712   0.0000   440.8254       2.24665       21.5130       1.08447      -1.71614     -0.951223      -1.76685       2.70984     -0.671926      -1.74724       1.81529       1.92339     -0.663688      0.194818     -0.754862      -1.43488     -0.443638    0.00680035      0.887194       1.17069       1.31408       1.42263       1.45347       1.49656       1.47240       1.45332       1.37017       1.25644       1.16071       1.04034      0.953485      0.854452      0.746173      0.619819      0.544528      0.442721
  42  13 3401.9607    3.5084  2.2980 11.9360 -0.0008  0.0284   0.0365   0.0741    0.0532   0.0000   438.9934       1.69453       18.0343       5.67630      -6.94827     -0.348655       2.87184      -1.12406       3.86858       2.37973     -0.484362      0.182220     -0.500524     -0.713200       1.23644     -0.623414     -0.951631      0.233231       1.09688       1.48447       1.64964       1.85160       1.90983       1.90909       1.87919       1.83055       1.74556       1.63566       1.48414       1.34122       1.21699       1.03386      0.900610      0.769751      0.635805      0.531637
  42  14 3567.9124    2.8253  3.8213 11.1752 -0.0005  0.0381   0.0226   0.0981    0.0393   0.0000   440.9598       2.32292       17.0213      0.787810     0.0666371       2.04364       2.08569       1.13726       4.57593       3.43082       2.51564      0.491675     -0.977710      -1.04762       1.37018     -0.903887     -0.383245     -0.602369       1.45640       1.91305       2.13631       2.32181       2.47101       2.43589       2.44165       2.40717       2.22734       2.07342       1.92724       1.76180       1.59285       1.38040       1.21328       1.00692      0.873211      0.714282
  42  15 3731.3892    2.2583  5.5683 10.7960 -0.0003  0.0495   0.0156   0.1331    0.0318   0.0000   439.2930     -0.320799       18.4457       3.05811      -6.12019       7.65653       1.66726       1.75632       4.51830      -2.37868      -1.96631      -4.46508      0.620017      -1.05170      -1.04192      0.803448     0.0632252      -1.63280       1.89310       2.50920       2.84376       3.07924       3.20021       3.34482       3.23002       3.16012       2.94315       2.77135       2.55652       2.32475       2.07462       1.81705       1.54992       1.31966       1.10360      0.931587
  42  16 3892.8135    1.8112  8.1642 10.3466  0.0001  0.0677   0.0105   0.1848    0.0300   0.0000   439.5441     -0.513762       18.3792       2.67125      -4.44720      -2.65400     -0.184709      0.603234      -3.83211       3.87126       1.26048      -1.34081       2.97959       2.19018      -1.06452     -0.152199      0.832160    -0.0603893       2.53468       3.39013       3.76866       4.12649       4.27033       4.35110       4.30456       4.15079       3.97944       3.72672       3.40427       3.11932       2.77157       2.47058       2.14366       1.82132       1.52259       1.25423
  42  17 4052.4652    1.4661 10.7223 10.1675 -0.0022  0.0923   0.0076   0.2482    0.0271   0.0000   443.6193       1.87878       21.3284       4.54613      -6.50123       3.97221      0.302863      -3.26609      -12.9825      -4.08119      -6.43865      -5.53043     -0.565907     -0.697200      -2.56828     0.0122469       3.73271      -1.05902       3.38684       4.59489       5.09974       5.51049       5.72211       5.87629       5.86837       5.63532       5.47315       4.93269       4.68865       4.17229       3.79300       3.31142       2.85954       2.43571       2.01091       1.67843
  43   3 1571.7870    0.2374  0.2278  8.9173 -0.0072  0.0106   0.0079   0.0229    0.0268   0.0000   441.9080     -0.534653       20.9833     -0.247227      -3.98040     -0.426759      0.865242      0.578888      0.105211      0.838455     -0.266751      0.432241     -0.315339      0.426021     -0.175382    -0.0389633    -0.0849354     0.0333296      0.409902      0.487203      0.564233      0.595702      0.616318      0.678648      0.689145      0.632896      0.606701      0.590620      0.516028      0.477064      0.408688      0.390976      0.356466      0.314886      0.255561      0.202692
  43   4 1787.0233    0.4157  0.3986  9.0846 -0.0015  0.0125   0.0100   0.0274    0.0375   0.0000   440.7494      -1.44646       19.9135     -0.873238      -3.17717      0.607144     0.0183289     -0.199335       1.52232     -0.642145     -0.346391   0.000901058      0.492591      0.233056      0.186435    -0.0343561     0.0166744      0.147286      0.489801      0.650028      0.743796      0.813155      0.807351      0.786456      0.765631      0.765902      0.719212      0.686772      0.670265      0.622761      0.540161      0.522724      0.426693      0.360084      0.295225      0.253870
  43   5 1989.0000    0.6526  0.7720  9.1668 -0.0042  0.0176   0.0118   0.0406    0.0653   0.0000   440.7132      0.190164       21.1095     -0.598488      -4.02234      0.721195       1.25185      0.632148    -0.0871283      0.201865     -0.638117     -0.551148       1.30853     -0.532650     -0.632396     -0.185744     -0.391639     -0.195340      0.624823      0.819294      0.989399       1.04615       1.05425       1.14432       1.10341       1.05239       1.00377      0.954056      0.838284      0.800991      0.693414      0.612459      0.526256      0.440708      0.382787      0.321645
  43   6 2184.8569    1.0002  0.9901  9.6971 -0.0027  0.0188   0.0159   0.0457    0.0816   0.0000   440.8656      -1.16039       20.2640     -0.999661      -2.63462      0.340149      -1.01001      -3.14698     0.0318617     -0.496849      0.343391     -0.142494       1.96092      0.175926      0.420141     -0.335466     -0.293368      0.677529      0.737526       1.02310       1.13549       1.24734       1.26449       1.23006       1.18807       1.13510       1.09937       1.02755      0.968745      0.925473      0.874531      0.777251      0.659534      0.564833      0.469343      0.388786
  43   7 2372.2294    1.5152  1.1198 10.3459 -0.0008  0.0185   0.0226   0.0514    0.0898   0.0000   441.2662     -0.909593       20.0935       1.87679      -3.20619       1.32931      -1.46767     -0.297450      0.663249       1.65424     0.0131549      0.782449      0.278008      0.178391      0.183507      0.207125      -1.01167     -0.240153      0.724769      0.994791       1.07559       1.19340       1.24853       1.26914       1.25700       1.19565       1.12013       1.02564      0.962153      0.883834      0.820950      0.732118      0.618542      0.554093      0.453431      0.375506
  43   8 2553.2480    2.1488  1.3141 10.8026  0.0011  0.0209   0.0289   0.0538    0.0922   0.0000   442.5354    -0.0384810       21.5227      0.589559      -3.04336      -1.97752       1.03566     -0.973005      0.260613     -0.556109     -0.868129     -0.933496       1.36119       1.49784     -0.214908     -0.302678     0.0133982      0.100798      0.779850       1.04905       1.18729       1.27385       1.36878       1.35544       1.37921       1.24920       1.26944       1.15079       1.09308       1.01172      0.844006      0.773155      0.665998      0.550657      0.463576      0.390340
  43   9 2732.3658    2.9515  1.1794 11.7026 -0.0030  0.0204   0.0432   0.0509    0.1020   0.0000   441.1129       1.76062       20.7148      0.820654      -2.34509      0.582952       2.16724      0.798843       1.63402      -1.94882     -0.487767      -1.42931      -1.19501      -1.00373      0.146350     -0.787449      0.587661     -0.325023      0.832198       1.13296       1.29159       1.42564       1.47544       1.54174       1.52433       1.43796       1.32884       1.19660       1.11663      0.976037      0.909544      0.801102      0.688651      0.571195      0.466337      0.384630
  43  10 2909.5621    3.8666  1.1213 12.0934  0.0014  0.0180   0.0558   0.0489    0.1020   0.0000   441.5658      0.871751       18.9727       2.24151      -5.26231     -0.732413     -0.104025     -0.538620      0.631451      -1.53202      -1.00620     -0.617937      0.490104      -1.71062     -0.193121     -0.805024     -0.173047      0.184733      0.708125      0.900504       1.03509       1.10760       1.18449       1.17968       1.15307       1.12986       1.09577       1.01004      0.950016      0.851604      0.749562      0.674919      0.577047      0.475951      0.418663      0.345339
  43  11 3083.9153    4.4411  1.1381 12.5983 -0.0004  0.0188   0.0663   0.0500    0.1029   0.0000   441.5342       2.52047       20.3097     0.0851392      -4.03428       1.90413      -1.20537      -1.06940     -0.633376     -0.212862       2.15910     -0.484168      0.830739     -0.810069      0.303097      -1.10628      -1.02675      0.233600      0.753376      0.999138       1.08624       1.15912       1.19943       1.20308       1.24213       1.22967       1.18328       1.11160       1.00482      0.873259      0.769104      0.695009      0.623825      0.526956      0.447436      0.373400
  43  12 3255.5439    4.0831  1.4640 12.7448 -0.0006  0.0230   0.0544   0.0582    0.0666   0.0000   439.8745       1.99280       17.8468       3.45053      -3.70100      0.888982      0.765647      -1.24351      -2.01620       1.17647    -0.0373546     -0.684896       1.36468     -0.205017     -0.818065     0.0401547    -0.0192486     -0.183156      0.865649       1.15343       1.26259       1.41186       1.45989       1.49759       1.47251       1.42747       1.35978       1.25418       1.17370       1.05243      0.971900      0.840065      0.734310      0.615534      0.524467      0.450314
  43  13 3425.0430    3.3841  2.4888 11.8471 -0.0016  0.0291   0.0335   0.0776    0.0467   0.0000   442.2528       3.46850       17.7539    -0.0458864       2.85000       1.57793      -2.21653       2.37872     -0.508849       4.45875     -0.642110       1.22320       2.61393      -1.11963      0.454733       2.19683      -1.80746      0.115453       1.08053       1.42938       1.58675       1.70769       1.82045       1.81062       1.85235       1.77841       1.69839       1.58241       1.45491       1.32428       1.20584       1.04027      0.924010      0.787794      0.659649      0.551153
  43  14 3592.2569    2.7018  4.0604 11.0429 -0.0002  0.0388   0.0207   0.1034    0.0380   0.0000   440.4853       4.00208       17.8096      0.319574      -3.67762       2.49216      0.793151       1.44607      -2.15364      0.856466       2.45202      -2.76271      -1.31222    -0.0300093      -2.75372      0.863399      0.824871     -0.492812       1.43272       1.94025       2.15494       2.37906       2.40606       2.49530       2.44866       2.37447       2.29503       2.12761       1.97976       1.83006       1.60877       1.42552       1.22030       1.06320      0.879343      0.755004
  43  15 3756.9388    2.1739  5.9120 10.6572 -0.0006  0.0508   0.0142   0.1373    0.0310   0.0000   440.5519       6.56664       16.4170      0.377258      -5.78632     -0.339348       1.67601     -0.385810       1.52047       2.71704      -2.59523       2.58456     -0.762528      -1.97072       1.09216    -0.0861655     -0.670597       1.84852       1.90159       2.49153       2.82881       3.05710       3.17450       3.23202       3.24572       3.11170       3.03150       2.80632       2.57398       2.36038       2.10318       1.86485       1.63270       1.38251       1.13533      0.957700
  43  16 3919.4095    1.7488  8.5444 10.3222 -0.0008  0.0716   0.0097   0.1902    0.0289   0.0000   440.1803      -2.45642       18.7864      -1.07864      -3.82410       7.49450     -0.162404      -2.37467      -1.35449       4.62550      -5.28511      0.280891     -0.117372      -3.75906      -3.27088       1.58562       2.17279      -2.47670       2.57971       3.48241       3.93982       4.20948       4.45949       4.53033       4.46034       4.34587       4.21257       3.88641       3.64580       3.31051       2.91164       2.58297       2.21056       1.94543       1.57090       1.34134
  43  17 4079.7239    1.4301 11.7662 10.0897  0.0003  0.0978   0.0069   0.2632    0.0261   0.0000   436.4620       1.17667       25.2686       4.11420       3.06046      -4.48032      -7.67718      -8.62861       4.64789       10.1964      -3.11575      -5.07746     -0.404647      -1.25891      -1.41311      -1.82436      -1.06521      -1.46288       3.60365       4.76858       5.43264       5.91996       6.23710       6.31997       6.26683       6.04954       5.69831       5.37022       5.01686       4.52144       4.06989       3.55767       3.09420       2.64566       2.20147       1.84736
  44   4 1801.2448    0.4291  0.4244  9.1267 -0.0019  0.0136   0.0100   0.0284    0.0389   0.0000   441.1880     -0.997632       22.1016      0.108264      -2.63307      0.218304      0.253906      0.385121     -0.128899    -0.0267324     -0.763350      0.324253    -0.0123729      0.381280      0.115455    -0.0441876      0.131443     -0.474737      0.474001      0.664736      0.753064      0.818233      0.854815      0.826199      0.827895      0.796817      0.765775      0.714155      0.720732      0.604241      0.567538      0.506598      0.428015      0.381430      0.285195      0.254580
  44   5 2004.5630    0.6898  0.6951  9.2127 -0.0015  0.0162   0.0125   0.0373    0.0627   0.0000   441.4138       1.55039       21.5304    -0.0952061      -2.59049      0.179756      0.421600     -0.470137      0.172890      0.818868      0.139732      0.288996     0.0910756      0.162986     -0.889478    0.00927270     -0.411469    -0.0777675      0.699088      0.975842       1.15988       1.16830       1.17034       1.05925      0.998759      0.930235      0.927164      0.953178      0.969574      0.948268      0.833207      0.740168      0.617992      0.498655      0.427795      0.331822
  44   6 2201.3693    1.0908  0.9604  9.5964 -0.0022  0.0180   0.0169   0.0430    0.0879   0.0000   440.8465     -0.170264       21.6645      -1.34224      -2.89978     -0.769574     0.0511012      -2.59886     0.0943140      -2.54906     -0.837135      0.138415     -0.369079      0.589601      0.157736      0.629394     -0.849372      0.407742      0.667137      0.930446       1.04401       1.13500       1.21238       1.17575       1.17139       1.06777       1.05165      0.986943      0.950485      0.837099      0.752143      0.700484      0.578276      0.516042      0.442462      0.364903
  44   7 2389.4261    1.6122  1.1823 10.2180 -0.0003  0.0195   0.0228   0.0509    0.1079   0.0000   441.3670     -0.239822       22.6745     0.0183743      -2.69664      0.326782     -0.962641     -0.166197      0.591855     -0.394508     -0.770160     -0.293400     -0.669724     -0.884369     -0.120847     -0.545244    -0.0198472    -0.0536833      0.730043      0.967714       1.07037       1.18131       1.19872       1.20564       1.21457       1.20032       1.13986       1.06997       1.01519      0.924684      0.798061      0.710962      0.600963      0.551550      0.471915      0.393109
[truncated: 720,598 more chars]
