# Supplementary material for: Global-Mode Analysis of Full-Disk Data from the Michelson Doppler Imager and the Helioseismic and Magnetic Imager
Source: Sol Phys. 2018 Jan 31;293(2):29. doi: 10.1007/s11207-017-1201-5 (PMC6566312; doi:10.1007/s11207-017-1201-5)
Supplement: Supplementary file 3 — (TAR 230.0 MB) [file 11207_2017_1201_MOESM3_ESM.tar › MDI/mdivwcomm.5981.18]

   0  16 2362.8712    1.1525  0.3577 11.3490  0.0000  0.1238   0.2851   0.3259    0.3694   0.0000    -0.0000       0.00000       0.00000       0.00000       0.00000       0.00000       0.00000       0.00000       0.00000       0.00000       0.00000       0.00000       0.00000       0.00000       0.00000       0.00000       0.00000       0.00000       0.00000       0.00000       0.00000       0.00000       0.00000       0.00000       0.00000       0.00000       0.00000       0.00000       0.00000       0.00000       0.00000       0.00000       0.00000       0.00000       0.00000       0.00000
   0  19 2764.1132    2.8198  0.9212  3.5676  0.0000  0.2101   0.4487   1.0842 1000.0000   0.0000    -0.0000       0.00000       0.00000       0.00000       0.00000       0.00000       0.00000       0.00000       0.00000       0.00000       0.00000       0.00000       0.00000       0.00000       0.00000       0.00000       0.00000       0.00000       0.00000       0.00000       0.00000       0.00000       0.00000       0.00000       0.00000       0.00000       0.00000       0.00000       0.00000       0.00000       0.00000       0.00000       0.00000       0.00000       0.00000       0.00000
   1  14 2156.7004    0.8746  1.1231  5.9189  0.0000  0.1086   0.0624   0.2744   15.1722   0.0000   180.7339      -69.2697       0.00000       0.00000       0.00000       0.00000       0.00000       0.00000       0.00000       0.00000       0.00000       0.00000       0.00000       0.00000       0.00000       0.00000       0.00000       0.00000       147.738       73.2773       0.00000       0.00000       0.00000       0.00000       0.00000       0.00000       0.00000       0.00000       0.00000       0.00000       0.00000       0.00000       0.00000       0.00000       0.00000       0.00000
   1  16 2425.5209    1.7521  0.4159 10.6893  0.0000  0.0693   0.1837   0.1528    0.4633   0.0000   517.3318      -31.2990       0.00000       0.00000       0.00000       0.00000       0.00000       0.00000       0.00000       0.00000       0.00000       0.00000       0.00000       0.00000       0.00000       0.00000       0.00000       0.00000       91.9960       36.8666       0.00000       0.00000       0.00000       0.00000       0.00000       0.00000       0.00000       0.00000       0.00000       0.00000       0.00000       0.00000       0.00000       0.00000       0.00000       0.00000
   1  17 2559.1698    2.4286  0.6611 10.2939  0.0000  0.2736   0.2494   0.1750    1.7381   0.0000   621.5020       83.1563       0.00000       0.00000       0.00000       0.00000       0.00000       0.00000       0.00000       0.00000       0.00000       0.00000       0.00000       0.00000       0.00000       0.00000       0.00000       0.00000       421.856       139.178       0.00000       0.00000       0.00000       0.00000       0.00000       0.00000       0.00000       0.00000       0.00000       0.00000       0.00000       0.00000       0.00000       0.00000       0.00000       0.00000
   1  19 2828.0506    2.8967  0.7610 11.4337  0.0000  0.1042   0.2327   0.2488    0.9200   0.0000   390.7355       57.6105       0.00000       0.00000       0.00000       0.00000       0.00000       0.00000       0.00000       0.00000       0.00000       0.00000       0.00000       0.00000       0.00000       0.00000       0.00000       0.00000       116.367       86.7380       0.00000       0.00000       0.00000       0.00000       0.00000       0.00000       0.00000       0.00000       0.00000       0.00000       0.00000       0.00000       0.00000       0.00000       0.00000       0.00000
   1  20 2963.2460    3.5545  1.0635 10.8481  0.0000  0.1060   0.2606   0.3144    3.1836   0.0000   529.4961      -31.8254       0.00000       0.00000       0.00000       0.00000       0.00000       0.00000       0.00000       0.00000       0.00000       0.00000       0.00000       0.00000       0.00000       0.00000       0.00000       0.00000       109.308       88.4182       0.00000       0.00000       0.00000       0.00000       0.00000       0.00000       0.00000       0.00000       0.00000       0.00000       0.00000       0.00000       0.00000       0.00000       0.00000       0.00000
   1  23 3368.3776    3.5451  1.9147  4.3065  0.0000  0.1445   0.1883   0.4339 1000.0000   0.0000   366.8442       16.0156       0.00000       0.00000       0.00000       0.00000       0.00000       0.00000       0.00000       0.00000       0.00000       0.00000       0.00000       0.00000       0.00000       0.00000       0.00000       0.00000       160.843       104.195       0.00000       0.00000       0.00000       0.00000       0.00000       0.00000       0.00000       0.00000       0.00000       0.00000       0.00000       0.00000       0.00000       0.00000       0.00000       0.00000
   1  26 3775.9942    2.3420  6.5911  7.0287  0.0038  0.3263   0.0629   0.9074    6.4028   0.0000   505.7171      -305.741       0.00000       0.00000       0.00000       0.00000       0.00000       0.00000       0.00000       0.00000       0.00000       0.00000       0.00000       0.00000       0.00000       0.00000       0.00000       0.00000       401.825       247.680       0.00000       0.00000       0.00000       0.00000       0.00000       0.00000       0.00000       0.00000       0.00000       0.00000       0.00000       0.00000       0.00000       0.00000       0.00000       0.00000
   2  13 2081.9876    0.7244  1.0509  8.5171  0.0000  0.1186   0.0410   0.2087    0.7517   0.0000   341.7728     -0.841317       20.1160      -5.42573       0.00000       0.00000       0.00000       0.00000       0.00000       0.00000       0.00000       0.00000       0.00000       0.00000       0.00000       0.00000       0.00000       0.00000       74.4331       79.8789       30.3229       18.5800       0.00000       0.00000       0.00000       0.00000       0.00000       0.00000       0.00000       0.00000       0.00000       0.00000       0.00000       0.00000       0.00000       0.00000
   2  14 2217.5808    0.9817  0.9027  9.4961  0.0000  0.0751   0.0615   0.2087    0.5801   0.0000   412.6032       2.55306       22.3187       20.9987       0.00000       0.00000       0.00000       0.00000       0.00000       0.00000       0.00000       0.00000       0.00000       0.00000       0.00000       0.00000       0.00000       0.00000       44.8384       43.6470       27.7926       11.5522       0.00000       0.00000       0.00000       0.00000       0.00000       0.00000       0.00000       0.00000       0.00000       0.00000       0.00000       0.00000       0.00000       0.00000
   2  16 2485.8656    2.0265  0.6839  9.9519  0.0000  0.0738   0.1372   0.1552    1.1390   0.0000   390.4491      -45.7718      -3.88353      -2.79384       0.00000       0.00000       0.00000       0.00000       0.00000       0.00000       0.00000       0.00000       0.00000       0.00000       0.00000       0.00000       0.00000       0.00000       41.0241       46.0533       23.6821       12.2756       0.00000       0.00000       0.00000       0.00000       0.00000       0.00000       0.00000       0.00000       0.00000       0.00000       0.00000       0.00000       0.00000       0.00000
   2  17 2619.4950    2.2658  0.8372 10.8243  0.0000  0.0625   0.1403   0.1851    0.6890   0.0000   417.0032       47.0157      -9.36593       12.5233       0.00000       0.00000       0.00000       0.00000       0.00000       0.00000       0.00000       0.00000       0.00000       0.00000       0.00000       0.00000       0.00000       0.00000       46.0452       36.1422       22.6725       7.75660       0.00000       0.00000       0.00000       0.00000       0.00000       0.00000       0.00000       0.00000       0.00000       0.00000       0.00000       0.00000       0.00000       0.00000
   2  19 2889.4486    3.4198  1.1015  5.6899  0.0000  0.0865   0.1862   0.2219  329.9562   0.0000   438.4196      -83.3167       14.1095      0.515084       0.00000       0.00000       0.00000       0.00000       0.00000       0.00000       0.00000       0.00000       0.00000       0.00000       0.00000       0.00000       0.00000       0.00000       68.2177       55.6611       26.3211       10.5168       0.00000       0.00000       0.00000       0.00000       0.00000       0.00000       0.00000       0.00000       0.00000       0.00000       0.00000       0.00000       0.00000       0.00000
   2  20 3024.5949    4.8410  0.8189  5.7908  0.0000  0.0646   0.3003   0.1878  431.6219   0.0000   434.8954       8.75379       17.3731      -6.96984       0.00000       0.00000       0.00000       0.00000       0.00000       0.00000       0.00000       0.00000       0.00000       0.00000       0.00000       0.00000       0.00000       0.00000       50.6818       41.8524       19.7831       7.41756       0.00000       0.00000       0.00000       0.00000       0.00000       0.00000       0.00000       0.00000       0.00000       0.00000       0.00000       0.00000       0.00000       0.00000
   2  23 3430.7632    3.5588  1.9628 10.7195  0.0000  0.1098   0.1479   0.2849    1.3483   0.0000   494.4021      -29.6100      -56.0502      -18.0305       0.00000       0.00000       0.00000       0.00000       0.00000       0.00000       0.00000       0.00000       0.00000       0.00000       0.00000       0.00000       0.00000       0.00000       74.6055       64.9518       37.6053       14.5253       0.00000       0.00000       0.00000       0.00000       0.00000       0.00000       0.00000       0.00000       0.00000       0.00000       0.00000       0.00000       0.00000       0.00000
   3  13 2137.6513    0.7942  0.5328  9.8848  0.0000  0.0560   0.0562   0.1305    0.2368   0.0000   432.6648       23.5195      -20.6888       2.51016       2.44317       2.29792       0.00000       0.00000       0.00000       0.00000       0.00000       0.00000       0.00000       0.00000       0.00000       0.00000       0.00000       0.00000       27.4149       30.7774       19.1021       9.99102       4.78374       1.68528       0.00000       0.00000       0.00000       0.00000       0.00000       0.00000       0.00000       0.00000       0.00000       0.00000       0.00000       0.00000
   3  14 2273.5519    0.9724  0.9791  9.8072  0.0000  0.0791   0.0626   0.1857    0.4761   0.0000   427.0018      -126.685       34.4396      -9.24160      -13.2298       5.14004       0.00000       0.00000       0.00000       0.00000       0.00000       0.00000       0.00000       0.00000       0.00000       0.00000       0.00000       0.00000       35.1730       38.4102       28.0634       15.0895       8.12092       2.54374       0.00000       0.00000       0.00000       0.00000       0.00000       0.00000       0.00000       0.00000       0.00000       0.00000       0.00000       0.00000
   3  15 2407.5729    1.4901  0.7881 10.0724  0.0000  0.0601   0.0909   0.1596    0.6944   0.0000   465.5312       49.4572      -2.58224      -8.70400      -1.95787      -2.07896       0.00000       0.00000       0.00000       0.00000       0.00000       0.00000       0.00000       0.00000       0.00000       0.00000       0.00000       0.00000       31.3345       29.9289       22.0785       12.5891       5.89073       1.76716       0.00000       0.00000       0.00000       0.00000       0.00000       0.00000       0.00000       0.00000       0.00000       0.00000       0.00000       0.00000
   3  16 2541.6340    1.7007  1.1498 10.4273  0.0000  0.0819   0.1003   0.2198    0.8638   0.0000   423.9740       21.1740       23.4664      -12.5441      -1.76909     -0.722017       0.00000       0.00000       0.00000       0.00000       0.00000       0.00000       0.00000       0.00000       0.00000       0.00000       0.00000       0.00000       35.9425       39.5049       30.4618       16.3438       9.01393       2.67960       0.00000       0.00000       0.00000       0.00000       0.00000       0.00000       0.00000       0.00000       0.00000       0.00000       0.00000       0.00000
   3  17 2676.1664    2.4267  0.9586  8.9104  0.0000  0.0751   0.1400   0.1725    6.9503   0.0000   401.4559      -2.79739      -12.5913       5.02839      -3.30516      -1.81392       0.00000       0.00000       0.00000       0.00000       0.00000       0.00000       0.00000       0.00000       0.00000       0.00000       0.00000       0.00000       43.3255       41.6665       26.9809       14.2915       5.81151       1.76920       0.00000       0.00000       0.00000       0.00000       0.00000       0.00000       0.00000       0.00000       0.00000       0.00000       0.00000       0.00000
   3  18 2811.4137    3.0656  0.7423 -0.5019  0.0000  0.0570   0.1717   0.1541 1000.0000   0.0000   430.6701      -1.58218      -14.3568     0.0525055       4.27577      -2.13522       0.00000       0.00000       0.00000       0.00000       0.00000       0.00000       0.00000       0.00000       0.00000       0.00000       0.00000       0.00000       29.5432       25.0825       20.7255       13.5298       5.36561       1.45832       0.00000       0.00000       0.00000       0.00000       0.00000       0.00000       0.00000       0.00000       0.00000       0.00000       0.00000       0.00000
   3  19 2946.8640    3.5789  0.9301  9.9704 -0.0006  0.0586   0.2012   0.1844    3.8866   0.0000   450.2164      -19.4953       64.0167      -11.7455       4.70644      -2.21954       0.00000       0.00000       0.00000       0.00000       0.00000       0.00000       0.00000       0.00000       0.00000       0.00000       0.00000       0.00000       27.2559       23.3709       21.6608       14.2787       6.16357       1.79659       0.00000       0.00000       0.00000       0.00000       0.00000       0.00000       0.00000       0.00000       0.00000       0.00000       0.00000       0.00000
   3  20 3082.2211    3.8910  1.0674 11.1181  0.0000  0.0711   0.1959   0.1738    1.6387   0.0000   437.4456       23.6107     -0.621362       1.18504      -8.99425      -1.73716       0.00000       0.00000       0.00000       0.00000       0.00000       0.00000       0.00000       0.00000       0.00000       0.00000       0.00000       0.00000       41.2374       39.6421       26.2033       14.7943       5.95367       1.83264       0.00000       0.00000       0.00000       0.00000       0.00000       0.00000       0.00000       0.00000       0.00000       0.00000       0.00000       0.00000
   3  21 3217.5915    4.1390  1.3852 10.5931  0.0000  0.0734   0.1916   0.2074    2.6039   0.0000   442.3314      -16.5411      -31.4454      -38.2712       1.15657      0.700340       0.00000       0.00000       0.00000       0.00000       0.00000       0.00000       0.00000       0.00000       0.00000       0.00000       0.00000       0.00000       39.8020       38.0300       26.5813       15.4809       6.46047       1.97914       0.00000       0.00000       0.00000       0.00000       0.00000       0.00000       0.00000       0.00000       0.00000       0.00000       0.00000       0.00000
   3  22 3353.1713    3.4773  1.7020 11.7443  0.0000  0.1055   0.1698   0.2519    0.6760   0.0000   441.4368       11.7922       12.8960       18.2194       9.94233       5.46677       0.00000       0.00000       0.00000       0.00000       0.00000       0.00000       0.00000       0.00000       0.00000       0.00000       0.00000       0.00000       44.2734       48.8516       32.2945       24.7077       8.81162       3.63797       0.00000       0.00000       0.00000       0.00000       0.00000       0.00000       0.00000       0.00000       0.00000       0.00000       0.00000       0.00000
   4  13 2188.4096    0.8866  0.8487  8.3378 -0.0068  0.0670   0.0459   0.1967    0.9507   0.0000   453.5009      -7.47182       11.8066       14.2380       5.24173       4.12157      0.392553      0.174708       0.00000       0.00000       0.00000       0.00000       0.00000       0.00000       0.00000       0.00000       0.00000       0.00000       21.4672       28.0345       19.1373       15.9884       6.82681       4.86834       1.45823      0.571595       0.00000       0.00000       0.00000       0.00000       0.00000       0.00000       0.00000       0.00000       0.00000       0.00000
   4  14 2323.9911    1.0280  1.1885  8.7951 -0.0240  0.0829   0.0450   0.1983    1.9635   0.0000   417.0268       60.4000      -29.6877      -50.7923       18.7914       4.52941      -6.61723      0.640998       0.00000       0.00000       0.00000       0.00000       0.00000       0.00000       0.00000       0.00000       0.00000       0.00000       29.1748       30.5869       28.1696       23.5825       13.3028       8.14141       2.62121      0.627097       0.00000       0.00000       0.00000       0.00000       0.00000       0.00000       0.00000       0.00000       0.00000       0.00000
   4  15 2458.4606    1.6059  1.1226 -1.6558  0.0000  0.0699   0.0701   0.2119 1000.0000   0.0000   421.4352       22.4303       38.0391       18.6441       8.82694      -1.19772       0.00000       0.00000       0.00000       0.00000       0.00000       0.00000       0.00000       0.00000       0.00000       0.00000       0.00000       0.00000       27.3210       28.0269       25.3690       19.6071       10.1962       6.41675       1.99869      0.493033       0.00000       0.00000       0.00000       0.00000       0.00000       0.00000       0.00000       0.00000       0.00000       0.00000
   4  17 2728.3719    2.9530  0.8076 10.8800  0.0029  0.0897   0.1522   0.1634    0.9748   0.0000   444.1142       35.6139      -21.8909      -3.93776       15.8542      -6.26063      -3.03725      0.778869       0.00000       0.00000       0.00000       0.00000       0.00000       0.00000       0.00000       0.00000       0.00000       0.00000       25.6540       35.8689       30.3024       18.7776       13.4744       6.02223       3.04047      0.747365       0.00000       0.00000       0.00000       0.00000       0.00000       0.00000       0.00000       0.00000       0.00000       0.00000
   4  20 3135.8392    3.9098  0.9371 11.6967 -0.0007  0.0682   0.2006   0.1618    0.9686   0.0000   470.5649       15.5593      -10.6024       10.1511      0.768679      -1.29681      -2.02796    -0.0127462       0.00000       0.00000       0.00000       0.00000       0.00000       0.00000       0.00000       0.00000       0.00000       0.00000       29.0931       29.0538       23.2750       16.9214       11.1087       4.18986       1.87769      0.427003       0.00000       0.00000       0.00000       0.00000       0.00000       0.00000       0.00000       0.00000       0.00000       0.00000
   4  22 3407.9020    3.4864  2.0441  8.7803  0.0010  0.0956   0.1243   0.2191    5.9302   0.0000   436.6765      -35.6497      -23.9686      -9.56107       11.7606       6.24863     -0.704498     -0.150651       0.00000       0.00000       0.00000       0.00000       0.00000       0.00000       0.00000       0.00000       0.00000       0.00000       32.2464       34.2631       31.9023       22.5695       11.6288       7.99244       2.65318      0.683967       0.00000       0.00000       0.00000       0.00000       0.00000       0.00000       0.00000       0.00000       0.00000       0.00000
   4  23 3544.3350    2.7535  2.5564 11.2201  0.0051  0.1189   0.0947   0.2970    0.3329   0.0000   429.0292       88.3898      -11.3396      -6.56122     -0.843580       14.8897      -3.64085      -1.74402       0.00000       0.00000       0.00000       0.00000       0.00000       0.00000       0.00000       0.00000       0.00000       0.00000       37.8947       43.4297       37.8573       26.5594       15.1705       8.81615       3.31407      0.908961       0.00000       0.00000       0.00000       0.00000       0.00000       0.00000       0.00000       0.00000       0.00000       0.00000
   5  12 2098.3437    0.6834  0.5369  9.3785  0.0083  0.0459   0.0398   0.1123    0.1531   0.0000   439.7789       42.0067      -11.0036      -19.0790       3.11420       16.9975      -6.02378      0.173676      0.261042     -0.186913       0.00000       0.00000       0.00000       0.00000       0.00000       0.00000       0.00000       0.00000       13.0165       16.0968       13.1097       10.4745       8.21686       3.92119       2.63188      0.712487      0.355659     0.0837389       0.00000       0.00000       0.00000       0.00000       0.00000       0.00000       0.00000       0.00000
   5  13 2235.4351    0.9159  0.6810  9.9025 -0.0173  0.0497   0.0541   0.1325    0.2094   0.0000   432.4105      -21.8410       17.8526       1.87260      -14.3221       7.26088      -1.00291      -1.08473      0.629339    -0.0964590       0.00000       0.00000       0.00000       0.00000       0.00000       0.00000       0.00000       0.00000       13.7340       15.0080       14.9857       9.74964       7.82159       4.64249       2.06011       1.08924      0.393484     0.0822545       0.00000       0.00000       0.00000       0.00000       0.00000       0.00000       0.00000       0.00000
   5  15 2506.0897    1.7784  0.8386  9.9052  0.0080  0.0608   0.0799   0.1212    0.5085   0.0000   477.8720       6.27235      -36.4815      0.861043       5.77514       4.42473       4.41863    -0.0358655     -0.328419    -0.0572474       0.00000       0.00000       0.00000       0.00000       0.00000       0.00000       0.00000       0.00000       21.5338       21.3480       18.0305       14.1536       10.8531       6.00224       2.56995       1.07106      0.362893     0.0719816       0.00000       0.00000       0.00000       0.00000       0.00000       0.00000       0.00000       0.00000
   5  16 2641.1381    2.3295  0.7078 10.6941 -0.0137  0.0708   0.1228   0.1150    0.6776   0.0000   450.8937    -0.0421875       5.01224      -4.21536      -3.20128       1.69370     -0.696795      -1.40277     -0.173619     0.0255352       0.00000       0.00000       0.00000       0.00000       0.00000       0.00000       0.00000       0.00000       24.3986       24.5559       18.4807       17.1787       14.0534       7.12215       3.55653       1.10492      0.415888      0.103440       0.00000       0.00000       0.00000       0.00000       0.00000       0.00000       0.00000       0.00000
   5  17 2777.2992    2.9183  0.9703  4.9571  0.0000  0.0547   0.1178   0.1409  299.3483   0.0000   432.5013       23.5555       37.2004      -19.9405     -0.278362      -2.01426       0.00000       0.00000       0.00000       0.00000       0.00000       0.00000       0.00000       0.00000       0.00000       0.00000       0.00000       0.00000       16.3974       17.0961       16.6017       12.0719       9.60200       5.52159       2.66676       1.25841      0.428702     0.0845283       0.00000       0.00000       0.00000       0.00000       0.00000       0.00000       0.00000       0.00000
   5  19 3049.8708    3.9408  0.9764  4.5158  0.0000  0.0701   0.1623   0.1703 1000.0000   0.0000   403.9142     -0.354781       20.4791      -14.4391       2.53762       9.01271       0.00000       0.00000       0.00000       0.00000       0.00000       0.00000       0.00000       0.00000       0.00000       0.00000       0.00000       0.00000       23.5802       21.7460       19.0384       17.5296       14.7701       8.20206       4.37012       1.35347      0.543099      0.104180       0.00000       0.00000       0.00000       0.00000       0.00000       0.00000       0.00000       0.00000
   5  22 3459.3627    3.0607  2.7523 -0.7659  0.0000  0.1051   0.0804   0.2729 1000.0000   0.0000   432.7878      -6.24926       30.5542       22.4191       15.7575     -0.784229       0.00000       0.00000       0.00000       0.00000       0.00000       0.00000       0.00000       0.00000       0.00000       0.00000       0.00000       0.00000       29.6340       33.3508       31.9910       25.3770       19.3369       10.9832       6.36254       2.45564      0.926148      0.186442       0.00000       0.00000       0.00000       0.00000       0.00000       0.00000       0.00000       0.00000
   5  23 3596.4997    2.6872  3.2321  6.0683  0.0014  0.1149   0.0647   0.2587   11.2608   0.0000   425.4311       36.7291      -10.6737      -43.7078      -3.07826      -1.25367       2.52387      -3.04603      0.305888    -0.0422189       0.00000       0.00000       0.00000       0.00000       0.00000       0.00000       0.00000       0.00000       35.1495       38.7321       37.2891       26.8896       19.9809       11.7013       5.83414       2.64302      0.941580      0.180321       0.00000       0.00000       0.00000       0.00000       0.00000       0.00000       0.00000       0.00000
   6  12 2142.4412    0.7590  0.6471  9.2704  0.0004  0.0525   0.0366   0.1114    0.1724   0.0000   442.1035       11.1775     -0.207198       23.6177      -5.77758      -3.65493       4.70662     -0.648472      0.208290     -0.204394     0.0774873    0.00888932       0.00000       0.00000       0.00000       0.00000       0.00000       0.00000       9.92224       15.4870       11.5374       12.4683       7.52934       5.90705       3.23061       2.14804      0.803659      0.368208     0.0966077     0.0289140       0.00000       0.00000       0.00000       0.00000       0.00000       0.00000
   6  14 2415.3863    1.4836  0.9403  9.8341 -0.0069  0.0656   0.0626   0.1364    0.3233   0.0000   421.3478       23.1244       10.4368       15.2021      0.663399       2.08578       7.18243     -0.250570      -1.94445      0.376894     0.0883215     0.0197904       0.00000       0.00000       0.00000       0.00000       0.00000       0.00000       13.1755       19.5105       15.1771       13.7066       9.88673       5.48835       4.24443       1.59971       1.11632      0.295923      0.125616     0.0305767       0.00000       0.00000       0.00000       0.00000       0.00000       0.00000
   6  18 2960.5525    3.6163  0.8486 11.1803  0.0007  0.0505   0.1394   0.1102    0.5383   0.0000   430.0264       12.3179       14.4677      -5.95182      0.685138      -2.75030     -0.527990    -0.0240955      0.469674      0.343260    -0.0165896    -0.0217338       0.00000       0.00000       0.00000       0.00000       0.00000       0.00000       13.9925       16.3309       14.8244       12.0535       7.94048       5.89716       2.91668       1.74015      0.677955      0.318401     0.0763525     0.0194837       0.00000       0.00000       0.00000       0.00000       0.00000       0.00000
   6  19 3097.1760    3.9365  1.1686 10.1587 -0.0054  0.0553   0.1517   0.1382    3.5743   0.0000   438.7814       3.90633      -2.00431       10.9984      -4.26809      -3.73296     -0.422112     -0.939145      0.236394      0.292388     0.0382879     0.0125381       0.00000       0.00000       0.00000       0.00000       0.00000       0.00000       13.9751       16.1530       14.3370       12.9606       9.21752       6.73463       3.62340       2.08083      0.830027      0.371943     0.0975557     0.0234668       0.00000       0.00000       0.00000       0.00000       0.00000       0.00000
   6  20 3233.8974    3.4714  0.9644 12.4839 -0.0069  0.1102   0.1600   0.1543    0.3849   0.0000   457.1234      -2.77409     -0.816577      -2.79850      -9.00192      -1.92188       2.31135       1.09278     0.0780081     -0.156731    -0.0192663   -0.00366326       0.00000       0.00000       0.00000       0.00000       0.00000       0.00000       15.6557       34.2958       20.8034       24.7365       16.3808       9.66027       7.96643       2.17092       2.07729      0.457456      0.233703     0.0659927       0.00000       0.00000       0.00000       0.00000       0.00000       0.00000
   6  21 3370.8492    3.3675  1.9613 10.7552 -0.0006  0.0828   0.0968   0.2096    0.8356   0.0000   436.1284      -26.3994       8.85572       10.4207      -23.3095      -16.8763       8.34393       4.21639      -1.23619      -1.12180     -0.207326    -0.0531903       0.00000       0.00000       0.00000       0.00000       0.00000       0.00000       20.6037       23.4360       22.1400       17.8345       15.4020       9.26534       5.93366       3.30837       1.35939      0.509062      0.177026     0.0323037       0.00000       0.00000       0.00000       0.00000       0.00000       0.00000
   6  22 3508.1024    2.8318  2.6874 10.7537  0.0015  0.0956   0.0764   0.2554    0.4760   0.0000   413.2962       24.6302      -1.86542      -10.8743       2.92130       26.6174      -6.01306     0.0319309      0.526596     -0.375950      0.436893    -0.0479280       0.00000       0.00000       0.00000       0.00000       0.00000       0.00000       24.3180       28.8321       27.5474       22.7424       17.7728       12.1541       7.27019       3.93244       1.81806      0.702834      0.211937     0.0404960       0.00000       0.00000       0.00000       0.00000       0.00000       0.00000
   6  23 3645.7404    2.3117  3.4342 10.8643 -0.0070  0.1173   0.0596   0.2877    0.2516   0.0000   395.0942      -16.6735       67.3166      -69.4873      -29.6560       2.66710       12.1536      -4.55359      -2.43726      0.565212     -0.270020    -0.0300751       0.00000       0.00000       0.00000       0.00000       0.00000       0.00000       29.7425       37.9717       35.2591       29.1778       21.1320       14.3275       8.87759       4.65905       2.31409      0.875208      0.261424     0.0530063       0.00000       0.00000       0.00000       0.00000       0.00000       0.00000
   6  24 3784.1165    1.9632  5.1388 10.1502 -0.0025  0.1517   0.0445   0.4145    0.2500   0.0000   398.6080      -81.0238      -28.1203      0.435549      0.329942       2.89081      -9.17689       7.67408       2.83036    -0.0401265    -0.0134694    -0.0106804       0.00000       0.00000       0.00000       0.00000       0.00000       0.00000       34.0310       43.3380       41.5728       34.8183       27.3584       17.7884       11.7690       5.66558       3.02193       1.07562      0.361443     0.0696352       0.00000       0.00000       0.00000       0.00000       0.00000       0.00000
   7  12 2184.4942    0.8378  0.6469  9.6212 -0.0071  0.0578   0.0360   0.0905    0.1489   0.0000   431.7808      -13.8922       8.29802       3.63202    -0.0112966      -3.97804      0.973218      0.215994       1.36059      -1.02847     0.0714603     0.0391912    -0.0176758   -0.00502001       0.00000       0.00000       0.00000       0.00000       12.4104       11.7609       15.5602       12.8455       6.87659       7.12893       4.91912       2.11102       1.04985      0.834778      0.346552      0.110778     0.0241684    0.00451653       0.00000       0.00000       0.00000       0.00000
   7  13 2322.1327    1.1107  0.9315  9.8194  0.0086  0.0818   0.0429   0.1229    0.2204   0.0000   454.7513      -16.6881      0.125282      -2.03532      -5.93792       10.1333      -2.93929       5.60055     -0.729347     -0.401222     -0.333847      0.125956     0.0192899    0.00107666       0.00000       0.00000       0.00000       0.00000       22.1046       20.2932       12.7935       14.7057       16.5945       13.9726       8.83765       4.57925       1.94631      0.782578      0.281158     0.0934914     0.0255911    0.00461387       0.00000       0.00000       0.00000       0.00000
   7  14 2458.0599    1.5596  0.8659 10.2046 -0.0078  0.0591   0.0597   0.1162    0.2314   0.0000   423.4472      0.484268       1.24266       15.6083      -3.04083       14.1760       12.1308      0.285336      0.125571     -0.687293      0.280706     0.0622779    -0.0212544   -0.00396194       0.00000       0.00000       0.00000       0.00000       10.4734       14.7394       13.3603       12.4328       8.78604       7.83080       4.84599       2.57241       1.75885      0.543969      0.371224      0.116702     0.0304419    0.00678397       0.00000       0.00000       0.00000       0.00000
   7  16 2731.0794    2.5612  0.7898 11.5743 -0.0059  0.0435   0.1024   0.1146    0.1784   0.0000   423.3523      -1.26813       15.3521       4.80682       1.25503      -1.35639      -4.89600       3.18754     -0.425965     -0.459487   -0.00890200    -0.0631615    -0.0342813    0.00404407       0.00000       0.00000       0.00000       0.00000       9.16870       11.8900       10.0648       9.53185       7.07548       5.70673       3.12253       2.24763       1.00661      0.527858      0.180384     0.0860971     0.0200162    0.00497112       0.00000       0.00000       0.00000       0.00000
   7  17 2868.2981    3.1081  0.8101 11.9314  0.0051  0.0439   0.1227   0.1142    0.1957   0.0000   431.5025      -9.02653       19.3862      -16.2102       2.91821       1.80062      -1.47557      -1.66435      -2.56809      0.693242      0.125452     0.0425809     0.0133235   0.000548529       0.00000       0.00000       0.00000       0.00000       11.0189       13.9120       12.6449       11.2997       7.30514       5.21825       2.98896       1.95499      0.997486      0.494586      0.191847     0.0722561     0.0169518    0.00427010       0.00000       0.00000       0.00000       0.00000
   7  18 3005.5961    3.7907  0.6496 12.1176  0.0068  0.0380   0.1571   0.0873    0.2063   0.0000   424.7698       8.76507       8.53667      -7.37922      -6.77349       2.22583      -2.60403      -4.75188      0.155920     0.0550510    -0.0447236    -0.0605290    -0.0163431    0.00770404       0.00000       0.00000       0.00000       0.00000       8.17953       8.77416       10.0025       7.86232       5.83379       4.50363       2.85326       1.74875      0.891267      0.470746      0.197805     0.0709807     0.0179387    0.00318861       0.00000       0.00000       0.00000       0.00000
   7  19 3142.6401    4.1242  0.9829 11.3338 -0.0078  0.0495   0.1470   0.1123    0.5279   0.0000   438.2463      -9.74609       1.63008       12.9112      -3.99032    -0.0578320      -3.12368     -0.712273     -0.783634      0.450000      0.144420     0.0266569    -0.0192651    0.00494409       0.00000       0.00000       0.00000       0.00000       9.57128       12.8172       11.1991       10.3134       8.05291       5.25629       3.67638       2.15326       1.23702      0.559839      0.234912     0.0786284     0.0251575    0.00520038       0.00000       0.00000       0.00000       0.00000
   7  20 3279.7784    3.5333  1.5287 10.9688 -0.0019  0.0550   0.1048   0.1533    0.4810   0.0000   444.8004      -12.1181       11.3976       18.7237     -0.506974       4.63924      -1.02703      -3.08407       1.44615     -0.355551     -0.330508     0.0560237     0.0299292   -0.00538843       0.00000       0.00000       0.00000       0.00000       12.6143       14.8489       14.6674       12.4176       9.46068       6.60694       4.36243       2.53461       1.48744      0.631837      0.296884     0.0963303     0.0272873    0.00506688       0.00000       0.00000       0.00000       0.00000
   7  21 3417.2997    3.1911  1.9012 10.9135 -0.0048  0.0673   0.0872   0.1595    0.4108   0.0000   432.4019       1.45650       16.1557      -19.8569       1.38267      -4.55927      0.344016      0.593209      -1.81010      0.459666      0.402723   -0.00996855    -0.0819384   -0.00279454       0.00000       0.00000       0.00000       0.00000       14.6020       17.2771       16.9457       14.8032       11.7392       8.18415       5.49065       3.34715       1.66908      0.910182      0.337857      0.124697     0.0352724    0.00651585       0.00000       0.00000       0.00000       0.00000
   7  22 3555.0847    2.5072  3.0572 10.8461 -0.0079  0.0914   0.0576   0.2264    0.2445   0.0000   456.2287       9.00580       2.48497     -0.516171       2.74983      -1.40096      -1.91277      -3.47995       5.03021      -1.55594     -0.493499     -0.121562     0.0843194     0.0255821       0.00000       0.00000       0.00000       0.00000       19.1513       23.1859       22.2250       19.8755       16.0426       11.8508       7.75223       4.99164       2.61238       1.32132      0.512718      0.188895     0.0496815    0.00927946       0.00000       0.00000       0.00000       0.00000
   7  23 3693.1945    2.1756  3.9929 10.3543  0.0016  0.1091   0.0455   0.3018    0.2359   0.0000   414.3129       9.26735       72.0787       3.99195       13.8821       3.00270      -3.64683      -7.18804       3.15432     -0.423926      0.257196      0.222995     0.0280000    -0.0158006       0.00000       0.00000       0.00000       0.00000       22.4695       27.0924       26.2198       24.6392       18.9085       13.9829       9.72178       5.57020       3.27037       1.46994      0.667940      0.216376     0.0601663     0.0115542       0.00000       0.00000       0.00000       0.00000
   7  24 3831.7971    1.8157  5.6899 10.0872 -0.0039  0.1416   0.0326   0.3725    0.1506   0.0000   449.7064      -16.2967       36.8479       4.73225      -32.8026       21.9346      -12.3416       8.11445       1.63575       2.69785     -0.540205     -0.135939    -0.0181590     0.0327280       0.00000       0.00000       0.00000       0.00000       28.3654       35.8640       35.2372       31.0030       25.6665       18.0441       12.2448       7.48155       4.14210       1.96738      0.840724      0.296831     0.0847954     0.0152838       0.00000       0.00000       0.00000       0.00000
   7  25 3970.4868    1.5099  7.2922  9.6442 -0.0033  0.1654   0.0256   0.4593    0.1490   0.0000   414.8035      -69.9899       17.3615       7.24535      -21.7762       3.71657      -28.9003      -1.13386       6.95927      0.710420       1.74934      0.430059     0.0405093    -0.0299899       0.00000       0.00000       0.00000       0.00000       34.0719       41.8794       41.4254       37.2219       29.6703       21.7820       14.6292       9.00313       5.03770       2.38552       1.04280      0.360745     0.0964807     0.0173721       0.00000       0.00000       0.00000       0.00000
   7  27 4248.2784    1.0407 10.6500  9.5532 -0.0059  0.2502   0.0190   0.7040    0.0935   0.0000   459.2623      -147.411      -1.31064       8.45599       2.77359       27.6194      -13.2062      -8.04333       13.9266       4.69853      -1.05683      0.304220    -0.0557447    -0.0331739       0.00000       0.00000       0.00000       0.00000       51.8421       67.0653       64.6744       56.3265       45.3351       33.6941       22.2274       13.5389       7.85650       3.51805       1.59755      0.543068      0.148333     0.0273273       0.00000       0.00000       0.00000       0.00000
   8  12 2225.0867    0.8442  0.9436  9.4252 -0.0110  0.0804   0.0337   0.1309    0.1683   0.0000   449.6208      -14.7643       7.09704       1.84889       12.9261       5.95296     -0.463910      -1.12634       3.11464       1.08786     0.0825374    -0.0693924     0.0658987     0.0446632   -0.00716297   4.18670e-05       0.00000       0.00000       21.2525       27.5133       27.6714       23.1447       15.7531       10.6695       5.96670       3.32246       2.00160       1.03001      0.474945      0.226044     0.0913528     0.0294741    0.00791286    0.00160226       0.00000       0.00000
   8  15 2636.1359    2.1204  1.0017 10.6454 -0.0038  0.0503   0.0689   0.1072    0.2438   0.0000   434.0962       9.46337       16.5868      -5.59604      -4.92250       7.62860       4.05954      -1.65062      -4.01045      0.185928      0.157767     0.0158838    -0.0918914    -0.0118843   -0.00182617   0.000863863       0.00000       0.00000       7.89435       11.7592       10.0096       9.81394       8.23887       5.82836       4.86599       2.63212       1.84994      0.811733      0.510261      0.184065     0.0891091     0.0229688    0.00779824    0.00144812       0.00000       0.00000
   8  16 2773.7469    2.7721  0.8955 11.2148 -0.0035  0.0737   0.1021   0.1030    0.2754   0.0000   429.0421      -5.15705      -4.35352     -0.141875       5.19483       1.18374       1.15572       4.63011       2.07999      0.545831     0.0803242    -0.0501232    0.00795942     0.0100870    0.00267835  -0.000461098       0.00000       0.00000       22.0434       29.2093       28.2261       22.9394       15.6584       9.50568       5.25621       2.77522       1.45851      0.698223      0.374110      0.141252     0.0608439     0.0183014    0.00505843   0.000944493       0.00000       0.00000
   8  17 2911.5307    3.5893  0.7808 11.8124 -0.0034  0.0509   0.1254   0.0921    0.2679   0.0000   430.6534       3.75129      -5.31695       6.30039      -10.2118       4.76858       3.26400      -1.26960      -1.03062      0.452611      0.289454     -0.131849    0.00697047    0.00920893    0.00194097   2.26319e-05       0.00000       0.00000       10.8087       9.80504       12.6063       12.0073       7.05416       6.09791       5.37237       2.87260       1.38289      0.862443      0.516696      0.245845     0.0871260     0.0221467    0.00473127   0.000822139       0.00000       0.00000
   8  18 3049.0788    3.7499  0.9970 12.2373 -0.0038  0.0475   0.1278   0.1202    0.2228   0.0000   441.8019      -15.2731       4.00149       22.1239      -11.8631      -3.52197      -3.88918      -1.81643     -0.349084      0.351344      0.129956     -0.180756     -0.132126     0.0246214   -0.00570865    0.00117836       0.00000       0.00000       9.18110       11.5301       10.8350       9.92465       7.79044       6.01518       4.17317       2.59368       1.54710      0.856587      0.373263      0.191097     0.0690957     0.0226366    0.00573342    0.00114712       0.00000       0.00000
   8  19 3186.6614    3.8606  0.8734 12.9517  0.0018  0.0452   0.1461   0.1226    0.1463   0.0000   434.6487       2.50263       9.84715      -6.69645       6.69367      -10.9722      -1.20741      -2.39504       2.54828      0.520020     -0.197548     0.0590998    -0.0142716    -0.0159821    0.00902566  -0.000546529       0.00000       0.00000       8.85520       10.3720       11.3395       9.22435       6.91188       6.29808       3.99553       2.32539       1.66072      0.748538      0.359247      0.166174     0.0817385     0.0239019    0.00550203   0.000986558       0.00000       0.00000
   8  20 3324.1731    3.4376  1.4073 12.0716 -0.0034  0.0649   0.1037   0.1429    0.1941   0.0000   436.7248       10.9085      -17.7210      -3.55764       12.3121      -10.0984      0.566453      -2.08344       1.88572      0.504008     -0.405046    -0.0841320     0.0398562    -0.0287319   -0.00392791    0.00473637       0.00000       0.00000       12.6528       13.9746       12.5217       14.3613       11.2292       7.85271       5.15502       3.84875       2.53281       1.41602      0.669767      0.253796     0.0937629     0.0294197    0.00733255    0.00160647       0.00000       0.00000
   8  21 3462.2211    2.9689  2.1223 11.1162  0.0070  0.0666   0.0733   0.1745    0.1955   0.0000   410.7050      -4.50679       32.9738      -7.93549      -5.04739       5.97372       2.46849      -3.59528     -0.994249       1.91979     -0.575565     -0.439208     0.0748664      0.121536     0.0173606   -0.00162852       0.00000       0.00000       13.1022       16.2509       14.9379       13.6843       11.5170       9.13634       6.45545       4.05931       2.28193       1.18461      0.606727      0.253878      0.102300     0.0343964    0.00912313    0.00166705       0.00000       0.00000
   8  22 3600.7155    2.4487  3.0804 11.0062  0.0051  0.0859   0.0524   0.2402    0.1454   0.0000   454.1669      -38.3557       20.7683      -1.47804      -23.5786      -22.2988       6.14892       1.61211     -0.341789     -0.825133     -0.107905     0.0900285      0.359918    -0.0300711    -0.0192005    0.00184354       0.00000       0.00000       15.9255       18.7224       19.1605       16.5422       15.1313       10.9269       8.06527       5.36082       3.03451       1.72789      0.855169      0.373861      0.135629     0.0469992     0.0125992    0.00196095       0.00000       0.00000
   8  25 4017.3437    1.4338  7.4056  9.7809 -0.0012  0.1623   0.0228   0.4531    0.1074   0.0000   467.1781       26.8516      -5.44506       65.0475       52.8874      -31.7064      -12.2160       26.4743       3.40221      -2.77557      -1.58634      0.483512     -0.615805     -0.137096   -0.00823030   0.000154203       0.00000       0.00000       30.6210       36.1227       38.8304       32.8144       28.7893       21.1101       15.3079       10.2899       6.08543       3.25816       1.81659      0.723320      0.290852     0.0940866     0.0239187    0.00356582       0.00000       0.00000
   8  26 4156.8571    1.1727  8.9050  9.6128 -0.0031  0.2140   0.0199   0.5473    0.0991   0.0000   455.9737      -85.2976      -26.0183       25.0461       26.9440      -28.9612      -18.4533      -13.6631       8.25659      -2.27237      0.624826      0.239537      0.329299     -0.137430    -0.0573621   -0.00270252       0.00000       0.00000       35.6539       49.1967       46.1263       43.0087       37.5908       26.5064       20.7357       12.8518       8.17628       4.68982       2.09908       1.03861      0.379648      0.119704     0.0341375    0.00582816       0.00000       0.00000
   9  11 2125.0590    0.7173  0.6209  9.5483 -0.0319  0.0521   0.0336   0.0812    0.1884   0.0000   443.2271      0.153209      -1.06574       14.7239      -2.42981      -1.35484      -2.93179      -1.23438       1.83097      -2.16827      0.223783      0.298823    -0.0759660    -0.0345021     0.0360216    0.00624300  -0.000130419   0.000116050       7.12337       10.3270       10.5474       9.16241       9.35365       5.11270       6.02574       2.90350       2.68318       1.42050      0.727941      0.507057      0.146304     0.0884302     0.0312129    0.00712093    0.00255338   0.000317898
   9  14 2539.4950    1.7763  0.8588 10.7142 -0.0011  0.0456   0.0632   0.1018    0.1754   0.0000   432.1596      -14.5881       14.1864      -5.25502      -5.41937       6.58091      -4.40026     -0.152780      -1.06027      -1.28419      0.547744      0.555661      0.185100     0.0518116    -0.0155559    -0.0108429   0.000315561   0.000358195       6.19833       9.82942       8.24962       9.08542       6.74793       5.86207       4.39257       2.74609       2.11345      0.950697      0.717878      0.250100      0.171918     0.0467227     0.0259074    0.00603614    0.00177606   0.000360695
   9  15 2676.9825    2.4408  1.0042 10.2455  0.0085  0.0380   0.0756   0.1048    0.3172   0.0000   429.1480      -12.9044       10.6133      -4.16918       10.6000      -10.2343      -8.47799       3.75525       1.37935     -0.447303     -0.352383    -0.0990810     -0.131073    -0.0445238     0.0218223   -0.00314965   -0.00255381   0.000224973       6.78125       8.40431       8.22881       7.44112       6.38173       5.17419       3.86135       2.49806       1.61704      0.892419      0.503738      0.243828      0.114540     0.0448071     0.0167573    0.00488259    0.00130099   0.000212924
   9  16 2815.0872    3.0426  0.8920 11.2456 -0.0026  0.0434   0.1012   0.0965    0.2329   0.0000   430.9311      -2.24100       15.8622      -5.02946       4.50539      0.559685     -0.867377      -3.71628      -2.66870       2.88035      0.137524     -0.310799    -0.0732806     0.0266792     0.0184470    -0.0120727   -0.00215630   0.000271471       8.63077       10.6924       10.3998       9.84409       7.44006       5.93344       4.13202       2.90189       1.64350       1.07206      0.498099      0.292526      0.114694     0.0538289     0.0156775    0.00557135    0.00117592   0.000241329
   9  17 2953.4541    3.6201  0.9572 11.1411  0.0034  0.0404   0.1126   0.1000    0.3190   0.0000   436.8414      -7.45242       14.2415       18.3485      -17.4246       1.66738       3.12350      0.843498     -0.464006      -1.58750      0.552580     -0.500766     0.0575750     0.0118630    0.00467097    0.00820457    0.00112924  -0.000121804       7.39006       7.90968       7.71942       7.83508       6.90801       5.10811       3.83018       2.67023       1.76134       1.05420      0.579468      0.278947      0.123601     0.0467544     0.0167716    0.00501929    0.00130709   0.000211476
   9  19 3229.3883    3.5526  1.2033 12.4115  0.0024  0.0475   0.1142   0.1304    0.1795   0.0000   433.7810      0.804889       18.0756      -5.02413       13.9769      -16.3932      -2.75618      -1.02573       3.05002       1.04451     -0.117311    -0.0467123      0.110738    -0.0728245    -0.0190167    -0.0125158  -0.000351393  -0.000106219       8.12439       10.0653       9.84465       9.07457       7.76974       6.21234       4.75057       3.15646       2.05209       1.26189      0.650856      0.334110      0.149543     0.0654727     0.0221081    0.00683863    0.00167124   0.000273208
   9  20 3367.7193    3.2765  1.4263 12.0730 -0.0090  0.0567   0.0902   0.1368    0.1538   0.0000   439.6039      -14.3636      0.302307       11.9842       1.03832       2.94398       7.33570      -7.97781       3.71002    -0.0759301     -0.111242      0.117998     -0.263682     -0.184016     0.0558013   -0.00104024   0.000549453  -2.72772e-05       8.40696       11.8731       10.7324       10.7568       8.72257       7.10880       5.00527       3.65852       2.19546       1.45765      0.686345      0.411697      0.153431     0.0784416     0.0237502    0.00831808    0.00194186   0.000386439
   9  21 3506.1011    2.6873  2.4714 11.5805 -0.0013  0.0756   0.0625   0.1929    0.1120   0.0000   447.5276       11.8570       24.4648       18.2537       11.4237      -10.1529       4.30619      -2.10098       3.57157     -0.757104     -0.536257     -0.594930     0.0471224    0.00618109    -0.0352312    0.00665354  -0.000305630   1.92656e-05       12.4592       15.7601       15.6542       14.2880       12.7135       9.80962       7.31956       5.06674       3.31124       2.05963       1.07260      0.584364      0.239568      0.109619     0.0367618     0.0114776    0.00278973   0.000446401
   9  22 3644.9635    2.0817  3.2659 11.3062 -0.0070  0.0935   0.0478   0.2357    0.0943   0.0000   444.5460      -13.9534      0.857633       14.6699     -0.580733       24.3632      -10.1988       11.6076       12.0891     0.0796329       2.15314     -0.990193     -0.775918     -0.139401    -0.0274164    0.00350675  -0.000358239  -0.000164034       15.3427       18.7437       19.9745       17.1000       15.4869       12.4679       8.97781       6.36621       4.28336       2.37970       1.37937      0.689377      0.307521      0.124035     0.0490249     0.0145527    0.00343219   0.000517899
   9  23 3783.9464    1.8329  4.6686 10.6512 -0.0071  0.1163   0.0333   0.2950    0.0998   0.0000   419.5332       28.7404       5.33246       9.55051      -7.51950      -22.0097      0.928242       18.3211      -4.21657      -3.48939      0.921197       2.97469    -0.0498383     -0.346160     0.0874680     0.0326641    0.00683609    0.00105053       19.7713       23.3790       25.5605       22.5012       20.0320       14.8028       11.5495       8.35731       5.04127       2.95119       1.66596      0.918857      0.394193      0.166314     0.0583133     0.0182226    0.00429420   0.000616695
   9  25 4063.0052    1.3000  6.6737 10.1285 -0.0124  0.1543   0.0231   0.4033    0.0835   0.0000   444.1689      -8.27949       76.0217      -47.5069       1.13565      -28.5879       56.5488      0.105025      -12.8438      -1.97458       5.27276     0.0478907      -1.80078      0.590576    0.00324758    0.00347808  -0.000585008  -0.000980898       26.1770       32.7526       32.4112       29.7574       26.2884       21.4084       15.9157       11.1054       7.16631       4.43637       2.41125       1.18374      0.563213      0.227634     0.0804539     0.0245413    0.00569666   0.000921052
   9  26 4202.7753    1.0667  8.7203  9.8949 -0.0135  0.1926   0.0194   0.5264    0.0744   0.0000   424.4847     -0.468932       52.5317       55.5631      -27.7819      -23.9181       34.4531       27.8516      -17.1223     -0.465491      0.808389      -1.94265     -0.471223     -0.270300    -0.0194438    -0.0376492   -0.00221688    0.00212527       31.5057       40.0818       40.6647       37.1257       32.4019       25.8731       19.8552       14.1125       8.85664       5.64846       2.99042       1.65542      0.710952      0.313544      0.103006     0.0318652    0.00734584    0.00116106
  10   9 1880.0317    0.4135  0.3027  8.9931  0.0038  0.0292   0.0245   0.0578    0.0735   0.0000   442.8416     -0.105164       7.41770     -0.516518      0.420363       2.10737      -1.14863      -2.81571       1.06603      0.870860     -0.343878     0.0746653    -0.0407941     0.0481242     0.0240549  -0.000554053  -0.000524607   0.000820289       4.98254       5.05399       5.63170       6.13293       4.75724       3.26564       2.58718       2.48971       1.47585      0.690971      0.526007      0.308636      0.171966     0.0902282     0.0305254    0.00955415    0.00373501   0.000953580
  10  10 2021.4164    0.5111  0.5573  9.2034 -0.0157  0.0512   0.0241   0.0895    0.1105   0.0000   432.6074      -2.78467       14.1399      0.497581      -4.25330     -0.808406      -1.56599       2.31639     -0.992439     -0.476562     -0.239549      0.760577     0.0183619    -0.0385722    -0.0148857    -0.0252270    0.00194037   0.000498352       6.41380       8.63264       10.0331       6.63964       6.95020       6.68827       3.73313       4.38963       2.62074       1.54206       1.19919      0.424069      0.221210      0.136920     0.0513822     0.0182424    0.00911169    0.00280521
  10  12 2302.7286    1.0797  0.7826  9.6347  0.0007  0.0383   0.0384   0.0886    0.2447   0.0000   439.3613       15.4523       13.1630       1.27794       6.77469      -7.04270       2.29217      0.529575      -2.37726      -1.39970   -0.00684437      0.383374    -0.0825531    -0.0550714     0.0759931   -0.00382084    -0.0130653   0.000298669       5.54054       7.96891       7.45927       7.49412       6.18876       4.77529       3.85917       2.51160       1.85941       1.08759      0.701260      0.355203      0.197736     0.0856769     0.0397422     0.0148078    0.00475687    0.00132911
  10  13 2440.8212    1.4392  0.9548 10.4608 -0.0057  0.0445   0.0472   0.1056    0.1775   0.0000   444.7070      -5.23070       3.23461      -5.42321      -1.73922      0.164542     -0.962017      -3.81612     -0.597744      0.819798     -0.129090      0.541539     0.0341431    -0.0928494    -0.0686614    -0.0132401   -0.00133880    0.00211416       6.50783       8.12066       8.88498       7.65958       7.10819       5.52739       4.10960       3.40181       2.20746       1.18546      0.786314      0.430454      0.229587      0.110656     0.0432074     0.0156228    0.00648898    0.00191393
  10  14 2578.5835    1.8976  0.9358 10.8589 -0.0098  0.0436   0.0616   0.1103    0.1791   0.0000   432.7098       19.5932       14.5121       2.56140      -8.47873       3.55083       4.33224      -1.12551      -3.47224      0.985460     0.0936955     -0.304816     0.0954611     0.0196606     0.0512564     0.0115273  -0.000666687  -7.21295e-05       7.00162       8.27621       7.91113       8.13742       7.47431       5.81070       3.98080       2.65115       2.09481       1.38159      0.864173      0.442890      0.219198     0.0925307     0.0396876     0.0147527    0.00500884    0.00152822
  10  16 2855.6448    3.2452  0.7313 11.2408  0.0027  0.0327   0.1108   0.0838    0.2270   0.0000   437.3273      -6.81983       17.2285      -1.66833       5.17389     -0.632239       2.30413      -4.40051     0.0176276     -0.321740     -0.343991      0.409628      0.147811     0.0268525    -0.0561995     0.0103052   -0.00241626   0.000187508       5.01903       6.00303       6.30145       5.79840       5.39640       3.92384       3.63790       2.39876       1.55786       1.02127      0.599758      0.313996      0.161622     0.0809589     0.0378986     0.0130040    0.00417388    0.00119202
  10  17 2994.3624    3.7924  0.7911 11.9649 -0.0075  0.0394   0.1231   0.0773    0.1993   0.0000   434.0330       1.31326       11.5091      -3.23651      -10.3223      0.294209       3.03555       3.40327      -1.54888      -2.00913     -0.438975     -0.328000     0.0418661    -0.0827900    0.00102094    0.00117794   -0.00342580    0.00153439       6.18151       7.53174       7.83186       6.56488       6.70613       5.12593       3.66858       2.73235       1.82038       1.21131      0.786500      0.365781      0.193263     0.0895733     0.0391037     0.0127223    0.00547387    0.00155577
  10  18 3132.8057    4.0334  0.9831 11.6541 -0.0051  0.0454   0.1174   0.0978    0.2620   0.0000   432.1954      -5.85464       15.9074      -6.81680      -2.60452       2.75379      0.302651       2.31592      -1.73758     -0.280306       1.08721     -0.250681     0.0219283   -0.00202319     0.0467306    0.00894415   -0.00353848  -0.000816287       7.60626       9.51970       8.57577       7.61261       6.98170       6.39472       5.58578       3.62952       2.72252       1.45319      0.907673      0.402794      0.257855     0.0809083     0.0515747     0.0169537    0.00640244    0.00148071
  10  19 3271.2351    3.7714  1.3959 11.0960 -0.0030  0.0455   0.0942   0.1190    0.2990   0.0000   427.2495      -5.72843       5.88001      -6.81853      -2.74363      -2.27253      -2.44862       2.38564      -1.68197    -0.0518065     -0.262827     -0.361818     -0.101812     0.0874450    -0.0314249   -0.00274054   -0.00552027   0.000813217       7.15714       8.73878       8.94199       7.89784       7.10010       6.00776       4.93744       3.40765       2.27494       1.47554      0.769044      0.455445      0.220370      0.103830     0.0457695     0.0192912    0.00592110    0.00179648
  10  20 3410.0017    3.0593  1.7980 11.8052 -0.0118  0.0574   0.0737   0.1450    0.1224   0.0000   447.5830      -1.72446       18.9210       9.28742      -11.0489       3.38689       4.56681       7.83145      -3.77486      -1.37417     0.0363615      0.133855      0.614759    -0.0624015     -0.150787    -0.0132003     0.0178471   -0.00178002       9.10147       10.8491       11.5816       10.8761       9.44913       7.39068       6.07308       4.16687       2.87368       1.87996       1.16631      0.588026      0.340901      0.142200     0.0725687     0.0238996    0.00819775    0.00219452
  10  21 3548.8459    2.4968  2.8372 11.2301 -0.0053  0.0732   0.0495   0.1957    0.0924   0.0000   448.2736      -12.6420       22.3739       17.4566      -4.38386       8.03461       13.4744      -11.0250      -5.87787       1.34944      0.703663      -1.17084      0.473357      0.467231    -0.0633888     0.0452976     0.0121793    0.00144675       10.5458       13.1340       13.9173       12.6829       11.6526       9.35692       7.19582       5.37332       3.64897       2.36490       1.39221      0.797062      0.428366      0.186106     0.0849837     0.0318360     0.0105931    0.00314435
  10  22 3688.2425    2.1389  3.8895 10.9533 -0.0045  0.0948   0.0402   0.2381    0.0860   0.0000   433.7321       5.54011       19.8153      -21.6306      -29.0325      -3.96458      -4.07903      -3.91633       6.27146       3.04019     -0.230218      0.250581     0.0104271      0.112827    -0.0306217    -0.0706225     0.0214085    0.00704950       13.7789       17.2618       17.7430       16.8284       14.7660       11.9202       9.83672       6.64974       4.89778       2.98843       1.94612      0.987387      0.564535      0.246769      0.116462     0.0411074     0.0141508    0.00375068
  10  23 3827.5607    1.6317  4.9883 10.6703 -0.0058  0.1153   0.0307   0.3132    0.0803   0.0000   413.1213       23.2003       3.47839       49.8203       9.30924      -3.43139      -23.5188       1.15370      0.471443      -2.52705      -1.29207       1.65690      -1.26214     -0.337598     0.0714451     0.0839328   -0.00551904    0.00653023       17.8104       21.0815       21.0335       21.4488       18.3912       15.6656       11.5484       8.63161       6.03649       3.88361       2.38435       1.29029      0.705438      0.294940      0.137351     0.0487218     0.0167922    0.00455212
  10  24 3967.4532    1.4211  6.7729 10.0870 -0.0051  0.1337   0.0227   0.3819    0.0823   0.0000   414.7210       46.7513       25.9734       12.1834       6.14509      -21.4819      -16.1082      -10.5249      -2.49747       6.78896       4.44695      -4.60934     -0.501075     -0.194381     0.0971235    0.00603254    -0.0320484     0.0111088       20.0705       24.3020       25.2794       24.6108       21.1405       17.9128       13.8958       9.95361       7.07524       4.59739       2.72445       1.60506      0.785609      0.395949      0.155588     0.0650416     0.0201433    0.00555321
  10  25 4107.0432    1.1619  8.1946  9.8978 -0.0095  0.1636   0.0192   0.4672    0.0732   0.0000   412.7183      -23.5272       19.5581       24.9029       4.53957       6.86563      -9.05566       14.3618      -4.38403       18.4906       10.0849      0.429850     -0.310898      0.849964     -0.231027     -0.165434    -0.0135219    0.00816670       25.6976       30.8324       33.4385       30.8120       27.1093       21.6799       16.9565       12.2745       8.49801       5.58110       3.19905       1.91576       1.00583      0.449392      0.199586     0.0775849     0.0244092    0.00691194
  10  27 4387.3275    0.8425 12.5434  9.5094 -0.0131  0.2708   0.0159   0.7507    0.0697   0.0000   472.0982      -45.4503      -42.3541       7.96558       50.0647       6.24234      -72.9964      -12.7768       13.2813      -14.8597       4.82695       6.56568      0.313287     -0.742481     -0.251996      0.251218    -0.0634426    -0.0117299       38.8293       48.4062       52.1628       47.2930       44.0142       35.5542       27.4434       21.0446       14.5549       9.30062       5.93084       3.26659       1.81064      0.813940      0.365676      0.130391     0.0453757     0.0124476
  11   8 1772.2221    0.3116  0.2717  8.9060 -0.0044  0.0365   0.0194   0.0587    0.0736   0.0000   432.1252      -7.02206       26.2303       6.53742      -12.3008     -0.473913       7.58954      -3.66251     -0.267396       1.52166     -0.218834     -0.338894      0.172369      0.194344    -0.0789642    -0.0279591   -0.00555950    0.00681589       5.43890       7.07583       7.44433       5.99159       7.08524       4.41388       3.96047       3.27095       1.54419       1.46986      0.730315      0.446440      0.292786      0.131589     0.0633719     0.0272263    0.00907146    0.00322442
  11   9 1915.3713    0.4401  0.4924  9.0057 -0.0082  0.0359   0.0211   0.0839    0.0821   0.0000   439.3222       3.14850       11.6475       2.90259     -0.351385      -3.74622      -4.51098       1.31601      -2.64394      -1.82865      0.685729     -0.207639     0.0463784      0.113778    -0.0159109   -0.00981479     0.0163120   -0.00622913       5.47847       5.85552       5.17904       5.64736       5.83473       4.99920       3.44024       2.26705       1.78463       1.35185      0.961090      0.578626      0.279453      0.132395     0.0631801     0.0250840    0.00948627    0.00364533
  11  10 2057.9139    0.6159  0.5806  8.9529 -0.0007  0.0349   0.0238   0.0819    0.1110   0.0000   440.2741      -4.88052       8.85681      0.169383      -10.3868       3.04752       1.58988       3.20374       1.91054     -0.792896     -0.792851      0.566633      0.228652    -0.0907443    0.00582356     0.0615599   -0.00741923   -0.00159206       5.23213       4.60809       6.90622       6.06173       4.72152       4.67462       3.35164       2.28754       2.08559       1.35175      0.650950      0.480815      0.308484      0.150924     0.0602511     0.0289951     0.0124093    0.00559760
  11  11 2199.7607    0.8459  0.8834  9.2402 -0.0086  0.0476   0.0281   0.0931    0.2148   0.0000   434.8017       2.00848       15.9370     -0.258943      -8.00467       2.17687      -1.22010       1.08958      -3.12633     -0.916278      0.159572      0.471295     -0.460353     0.0740727    -0.0781873     0.0325537   -0.00529058  -0.000540107       6.10568       8.00690       9.24757       6.89259       7.73386       5.81243       4.23227       3.83369       2.16699       1.63270       1.15225      0.509240      0.395908      0.175503     0.0769388     0.0427721     0.0125285    0.00484621
  11  13 2478.4202    1.6380  0.8785  9.8622 -0.0080  0.0380   0.0543   0.0894    0.4831   0.0000   432.6131      -2.60761       18.2845     0.0993853      -3.20884      -3.92703       2.34022       2.02724      -2.75146      -1.97767    -0.0933411    -0.0792058    -0.0735356     -0.144074    -0.0104578   -0.00998305    0.00167421    0.00323055       5.56032       6.81219       6.46748       6.35474       5.51571       4.81857       4.01425       3.05150       2.13548       1.38556      0.883909      0.507770      0.268126      0.129862     0.0771614     0.0272471     0.0123737    0.00424639
  11  14 2616.8558    2.0748  0.9662 10.9078  0.0034  0.0439   0.0640   0.0956    0.2170   0.0000   439.6845       1.26762       11.5756      -6.82282     -0.402596       2.30392     -0.339917      -4.96318       1.26934     -0.827978     -0.423109      0.626951     -0.160648     0.0363265     -0.156236   -0.00397294    -0.0161254  -0.000827171       6.62714       7.45546       8.09546       8.18207       6.95389       5.15793       4.20270       3.29376       2.44226       1.40454      0.839904      0.555946      0.324810      0.176930     0.0864104     0.0349167     0.0133473    0.00454348
  11  15 2756.0242    2.6851  0.8002 11.6066 -0.0109  0.0372   0.0911   0.0853    0.1587   0.0000   446.7960      -12.1731       17.8900      -12.9830    -0.0888709      -2.60777       4.05542   -0.00382288       5.65209      0.852044      -2.19887     -0.937075    -0.0893873    -0.0758309   -0.00837752    0.00806825    -0.0139021    0.00439972       4.80741       6.16224       6.39161       6.03155       5.63383       4.44935       3.43975       2.81181       2.04118       1.22182      0.812888      0.469604      0.266688      0.145643     0.0655790     0.0305762     0.0108537    0.00397948
  11  16 2895.3721    3.3614  0.8226 11.5288 -0.0064  0.0351   0.1085   0.0889    0.2110   0.0000   445.4830      -4.45121       15.1610     -0.131559       5.99736      -2.49217      0.167485       2.59025      -4.16699      0.340664     -0.340860      -1.17097      0.223382    -0.0306153     0.0788032    0.00803540    0.00210050    0.00156354       5.65296       7.17289       6.33565       5.76348       5.06280       4.63582       4.14027       3.09047       2.21211       1.31172      0.804827      0.426712      0.237001      0.115512     0.0557365     0.0254152     0.0101084    0.00333088
  11  18 3173.3484    3.7676  1.0592 11.9486 -0.0090  0.0462   0.1076   0.1103    0.2220   0.0000   439.1662       5.08112       29.0169     -0.123318       1.10591       1.80026      0.730211      -8.49864      -1.50643       2.47987     0.0263302     -0.205081     -0.324485    -0.0852492     0.0321602     0.0256563     0.0126526  -0.000986296       5.63337       8.14331       7.98332       7.20885       7.44819       4.99610       4.61670       2.80404       2.12632       1.55606      0.940095      0.578809      0.309243      0.157709     0.0698587     0.0318226     0.0136005    0.00441744
  11  19 3312.2091    3.5608  1.4390 11.6688  0.0031  0.0528   0.0898   0.1181    0.1874   0.0000   442.6680       4.12574       11.9135      -5.30358       7.23255       1.44786      -1.38100      -4.22798     -0.238562       1.14665      0.439694     -0.638835     0.0526841      0.397171     -0.167987    -0.0550889    0.00238953    0.00912206       7.70669       9.19970       8.67080       9.61427       8.48071       6.77062       5.01913       3.66799       2.78879       1.91759       1.14448      0.742905      0.411981      0.223289     0.0879770     0.0412657     0.0150355    0.00600623
  11  20 3451.4955    3.0459  2.1065 11.2562 -0.0001  0.0550   0.0639   0.1506    0.1341   0.0000   438.3266      -14.9815       9.00340      0.877323      -10.3553      -5.43176       6.71812      0.281445      -7.59269       1.05989      0.748818     -0.270138     -0.239836      0.104161     0.0233024     0.0387353   -0.00886366    0.00100833       7.62780       9.48447       9.82144       9.44715       8.40325       7.06707       5.81152       4.39308       3.07030       2.04194       1.29981      0.713896      0.451910      0.222504      0.102025     0.0491194     0.0188562    0.00658285
  11  21 3590.9149    2.3733  3.3158 10.9603 -0.0036  0.0769   0.0433   0.2018    0.0913   0.0000   427.1762       7.32890       10.8936      -12.0903       15.9813      -11.8083       1.58274       10.0244     -0.548595       3.53842      -2.34362       1.63516     -0.196022      0.182907    -0.0773540     0.0738809    -0.0262351    -0.0160710       10.8866       13.2400       13.9724       13.3863       12.1008       10.0609       7.54240       5.96622       4.32062       2.76339       1.79993       1.08010      0.609969      0.328419      0.149724     0.0684003     0.0253712    0.00971206
  11  22 3730.6663    1.9201  4.2093 10.8100 -0.0057  0.0958   0.0340   0.2420    0.0779   0.0000   441.2256      -10.2394       6.62071       11.7008       12.1911      -23.2169      -26.5921       5.17802      -1.35209     -0.702505      -3.41215     -0.229033       1.14826     -0.184033     0.0922625     0.0443429     0.0151551   0.000900672       12.2544       16.0786       16.8452       15.9154       14.4689       11.8735       10.1285       7.12490       5.41500       3.42397       2.31869       1.34128      0.750247      0.404203      0.188418     0.0879349     0.0332831     0.0123506
  11  23 3870.5510    1.6408  6.3038 10.1422 -0.0005  0.1187   0.0253   0.3253    0.0882   0.0000   461.2308      -4.18645      -4.43094       34.8690       31.5253       21.2704      -26.4734      -11.0856       6.63623     -0.900193      -6.96827      0.103314       1.34870     -0.195718     -0.171781  -0.000779954    -0.0369988    -0.0303589       15.6925       20.3570       21.3661       19.8380       18.3418       15.2880       12.4176       9.20448       6.69296       4.39953       2.85272       1.66783      0.921945      0.493020      0.226940      0.106368     0.0397931     0.0151604
  11  24 4010.8563    1.3330  6.8694 10.1552 -0.0030  0.1374   0.0222   0.3688    0.0747   0.0000   426.6268       30.6807       22.6293      -43.9340       58.8733       16.3725       11.6695       12.9824       3.69890      -5.12689       2.92551       2.69462     -0.155773     -0.404631     -0.205899     0.0567741    0.00661169     0.0276412       19.5197       24.9258       24.2407       23.8021       20.6327       18.5836       15.0703       11.5506       8.07888       5.30802       3.44103       1.91893       1.09228      0.553760      0.266246      0.121382     0.0460200     0.0168129
  11  25 4150.8536    1.1838  9.5546  9.6898 -0.0018  0.1696   0.0177   0.4685    0.0739   0.0000   471.6037      -19.1185      -15.1837      -45.1512      -7.06209       33.8064      -52.5711      -3.41705       18.4940      -1.07157      -2.92959     -0.222618       3.52704      -1.35360     -0.511666      0.244368     0.0760721    -0.0452979       23.2949       29.5442       31.1961       29.5416       26.7203       22.2523       17.9588       13.3015       9.82644       6.43024       4.13861       2.55067       1.38047      0.764896      0.357379      0.164055     0.0606690     0.0232431
  11  26 4291.9716    0.9812 11.1317  9.5916 -0.0086  0.2103   0.0156   0.5673    0.0660   0.0000   431.6135       27.2899      -27.9596      -35.7482       33.2519     -0.948266      -16.4928      -12.5869       2.92327       20.0358       3.16834       3.86160      -3.56369      -2.60928       1.14355      0.662173     -0.161155    -0.0289044       28.0929       35.3962       37.2546       36.1532       32.6010       27.5766       22.2984       16.4146       12.0566       8.26350       5.30437       3.23135       1.79927      0.935918      0.463874      0.200663     0.0795433     0.0289071
  12  11 2235.7364    0.9225  0.8513  9.4428 -0.0050  0.0491   0.0285   0.0850    0.1433   0.0000   436.2242       4.84375       17.5211      0.355119       2.82581      -7.89174      -3.49061       3.90936      -1.88154     -0.869187      -1.32771      0.767222      0.248587      0.265811     0.0377674     0.0487985    0.00222172   -0.00171045       7.89123       9.90342       11.1769       10.4828       8.94955       7.23637       4.89251       3.62708       2.52031       1.50716       1.12334      0.692585      0.399098      0.232035      0.111603     0.0616185     0.0253682     0.0108097
  12  12 2376.2936    1.2445  1.0228  9.6917 -0.0057  0.0524   0.0377   0.0998    0.3002   0.0000   440.5718      -7.49419       15.4464      -1.14217      -9.10956      -5.47915      0.827816      -1.01548     0.0471020       1.49051      -1.89191     -0.565833      0.103684     0.0829790     0.0605729   -0.00437528    -0.0377469    0.00116816       5.66533       8.38630       7.01184       8.25582       6.60547       6.52501       4.35096       3.48596       2.59947       1.90757       1.33458      0.798684      0.530407      0.267307      0.148430     0.0771297     0.0260600     0.0130088
  12  14 2654.5648    2.3156  0.9401 10.2034 -0.0000  0.0392   0.0712   0.0930    0.6336   0.0000   425.6945       3.43277       11.6570      -3.37962       5.84987      -2.00316       5.98433       2.71999      -2.48761      -1.14907      0.263277      -1.38843     0.0683267     -0.146312     0.0131691    -0.0586446    -0.0220029   -0.00591300       5.52546       7.23296       6.62263       6.40456       6.41920       5.35267       4.64234       3.11392       2.50055       1.66176       1.21761      0.761011      0.406675      0.236361      0.100513     0.0519306     0.0216661    0.00850525
  12  15 2794.4342    2.6242  0.8516 11.7516 -0.0080  0.0356   0.0811   0.0854    0.1827   0.0000   431.7052      -4.91255       11.3056       6.34240      -10.2573    -0.0850529      -1.74079     -0.805193     -0.891225     -0.381070      -1.00692     -0.104234      0.101736      0.276918    -0.0724400    -0.0477956    0.00693881   -0.00468224       4.92707       5.28201       6.62832       5.92692       5.60189       4.29020       3.66001       3.12440       1.90953       1.34740       1.01708      0.585443      0.351146      0.201082     0.0957255     0.0533195     0.0268072    0.00991086
  12  16 2934.3425    3.3976  0.8852 11.9180 -0.0001  0.0363   0.0981   0.0825    0.1756   0.0000   448.4146      -9.29033       14.4031       5.05128      -8.13374     -0.455272      0.327050      -1.90917       2.29789       1.04205      0.781117    -0.0341776     -0.219517     0.0538722     -0.100111     0.0400591    0.00758735    0.00964199       4.25551       6.14236       5.30466       6.29574       4.93414       4.80524       3.61826       2.82893       2.13476       1.38172       1.02172      0.571853      0.369129      0.186383      0.101886     0.0484277     0.0211534    0.00922257
  12  17 3073.7364    3.8145  0.9934 11.8963 -0.0082  0.0393   0.1091   0.0975    0.2153   0.0000   432.3993     -0.932606       23.4727      0.341942      -3.90498       5.66614       10.2560      -4.43562      -3.23549       3.32268      0.758717      -1.31807     -0.657689     0.0314593      0.242311    -0.0214802    -0.0491436    0.00742771       5.09308       7.03112       6.12846       6.40351       5.50430       5.10491       4.36917       3.25594       2.44737       1.69212       1.08458      0.650943      0.363457      0.199761     0.0978841     0.0458069     0.0210472    0.00843756
  12  18 3213.1800    3.8702  1.2437 11.7094 -0.0061  0.0462   0.0984   0.1003    0.2081   0.0000   443.2673      -8.56661       8.23017      -7.80367       17.8074     -0.258277      -11.7014      -11.0663      0.344737      0.536106      0.112180      0.150234    -0.0501693     -0.291062     0.0257030     0.0890719     0.0372504   -0.00699734       5.38570       7.85062       6.95389       7.73244       6.61967       5.84842       4.84481       3.42804       2.57897       1.67193       1.30308      0.706143      0.481138      0.219799      0.128560     0.0573585     0.0266829     0.0109567
  12  19 3352.6146    3.3670  1.4970 11.4416 -0.0031  0.0465   0.0775   0.1099    0.1762   0.0000   440.5389       4.41496       2.85224       5.30362      -6.51665       1.43250      -4.31016      -4.48317       2.48232      -2.96312       1.32099     -0.295476     -0.149392    -0.0675193     0.0277788     0.0571814   -0.00695759   -0.00658521       5.75828       7.56403       7.59850       7.37411       7.14947       5.63018       4.89809       3.55065       2.89838       1.88500       1.24316      0.757499      0.456420      0.272536      0.133240     0.0651077     0.0278397     0.0115214
  12  20 3492.1733    2.7402  2.6739 11.1761 -0.0060  0.0651   0.0520   0.1523    0.1027   0.0000   432.1128      0.497693       16.9344      0.950058      -14.0526   -0.00939515       5.28631      -2.67322       5.01337      0.531863      -3.23037      0.681613    -0.0833242     -0.577671    -0.0363468      0.142181    -0.0159149    -0.0466956       8.60260       10.8596       10.6889       10.8028       9.93843       8.29259       6.90423       5.30259       4.08074       2.68562       1.80611       1.07666      0.674238      0.370626      0.193372      0.100654     0.0377594     0.0182054
  12  21 3632.3063    2.3013  3.5921 10.7632 -0.0059  0.0799   0.0383   0.1792    0.0889   0.0000   438.7721       7.39963       32.2815      -8.60720      -18.9450      -5.55779       4.99515       2.38723      -6.94340      -3.85317       2.13461       2.27305      0.284300     -0.381851      0.256946   -0.00789976    -0.0443356    -0.0273697       9.99953       12.4485       13.9813       12.4876       12.1512       10.2006       8.06938       6.69433       4.51980       3.21927       2.24894       1.36032      0.831196      0.437970      0.233543      0.122047     0.0511178     0.0224337
  12  22 3772.4297    1.8543  4.8661 10.6451 -0.0015  0.0938   0.0295   0.2473    0.0715   0.0000   442.3141      -13.9501       31.6448       42.4193      -23.2231      -6.96280       5.08483       13.3321       4.66690      -4.49963      -3.35232     -0.303481       1.36298      0.791574     -0.168384     0.0523421    -0.0723183   -0.00308842       11.7453       15.2663       16.1177       15.3806       13.9662       12.0576       10.0050       7.54887       5.65997       3.95608       2.64598       1.69459       1.00171      0.570842      0.295905      0.149327     0.0626780     0.0272161
  12  23 3912.2934    1.5148  6.6613 10.1575  0.0028  0.1181   0.0236   0.3336    0.0807   0.0000   456.8471       19.1176       19.1208      -11.8984      -8.62036       22.2498      -18.1165       21.1607      -9.46546      -8.33106       2.01808      -1.50726      0.895454      0.298449      0.485771     -0.259405    -0.0334912     0.0322258       14.7569       18.6361       20.2762       18.8354       17.7315       14.8970       12.5609       9.39606       7.11223       4.96578       3.28514       2.09780       1.20777      0.707436      0.349251      0.183188     0.0758543     0.0340309
  12  25 4194.2339    1.0148  9.0703  9.8327 -0.0024  0.1697   0.0179   0.4782    0.0704   0.0000   467.6413      -12.9311       11.1300      -18.0979      -20.7875       7.69340       50.1179      -34.4347      -18.0348       17.5204      0.172080       1.00967      -2.24029       1.47994      0.185097     -0.105422    -0.0682012   -0.00857033       21.7518       27.0052       28.9343       27.8470       25.9207       21.9198       17.9050       14.0048       10.6710       7.29380       4.92169       3.18120       1.87610       1.10217      0.569504      0.289903      0.121236     0.0511593
  13  10 2128.4498    0.7591  0.6271  9.3063 -0.0043  0.0331   0.0257   0.0776    0.1023   0.0000   439.0015       1.38423       10.2104     -0.306269       1.79789       1.22745     -0.982908       2.16329      -1.90975    -0.0501075      -1.25629      0.710596     -0.730619      0.539006    -0.0310860    0.00269626     0.0538306     0.0159975       4.15198       4.24253       4.46055       5.96110       4.41500       3.49043       3.07288       2.72213       2.02943       1.20257      0.948968      0.665959      0.402920      0.200834      0.112740     0.0675053     0.0404014     0.0170125
  13  12 2411.7558    1.4181  0.8590  9.9505 -0.0069  0.0419   0.0424   0.0838    0.1949   0.0000   447.0186      -3.55229       21.6393       3.09369       7.07683       3.79942       1.26753       3.89248       1.50546      -1.78939      0.646258      0.207532      0.210956     -0.471194      0.113881     0.0329791     0.0297287    -0.0261398       6.20466       8.49061       9.46674       8.83432       7.90174       6.02025       4.80255       3.61894       2.07026       1.77522       1.00709      0.739154      0.444873      0.253777      0.134731     0.0735817     0.0339719     0.0160945
  13  13 2551.6731    1.7547  0.8626 10.8929 -0.0048  0.0364   0.0576   0.0908    0.2083   0.0000   432.0982      -4.31419       23.3003      -7.85354       4.81976      -2.35895      0.274223     -0.548836      -3.16994      0.891432       1.21983       1.05263      0.128655   -0.00475864     -0.329462     0.0878554     0.0425224   -0.00284402       4.52789       5.69402       5.19937       5.51967       5.19073       4.93393       3.75075       2.84764       2.12029       1.57896       1.16966      0.779149      0.454504      0.293710      0.154257     0.0775056     0.0347851     0.0162598
  13  14 2691.5864    2.3292  1.0344 10.2892 -0.0074  0.0399   0.0716   0.0947    0.7616   0.0000   442.1202       4.32812       15.2780       1.93013      -17.9171       4.69312       4.48756      -2.30924     -0.383364     -0.208213     -0.313695     0.0410633     -0.188570     0.0163638     -0.245671    -0.0874334     0.0190805    -0.0181586       4.94195       6.27513       6.04346       5.94802       5.26006       4.72097       4.07618       3.82009       2.60201       1.92295       1.20625      0.799352      0.454122      0.276150      0.147507     0.0819581     0.0417650     0.0189056
  13  16 2972.4846    3.6413  0.7778 12.0800 -0.0049  0.0340   0.1068   0.0703    0.2105   0.0000   435.4908     0.0666990       16.1834       2.41106      0.430035      -3.79734      0.735824      0.939350     -0.568024     -0.169956     -0.502624     -0.565450    -0.0386009    -0.0633181      0.138075    -0.0623823   -0.00405590     0.0164147       4.70531       5.12285       4.90931       5.08140       5.14575       4.62218       3.75774       2.53567       1.78368       1.51231       1.14120      0.773871      0.471815      0.292105      0.154445     0.0692076     0.0301211     0.0162351
  13  18 3252.2164    3.6561  1.2458 11.9951 -0.0137  0.0411   0.0920   0.1061    0.1674   0.0000   443.9347       4.20545       16.2808      -3.83919       10.1954      -4.88477      -1.29423     -0.674926      -6.98178     -0.190914     0.0326621      0.418231     -0.534962     -0.214696      0.196784     -0.119944    -0.0111774    0.00907948       4.74662       6.09470       5.79835       6.44211       5.36752       4.90996       4.08243       3.49560       2.52109       1.71033       1.20906      0.850931      0.474105      0.274659      0.153952     0.0792939     0.0428810     0.0215093
  13  19 3392.2309    3.1703  1.8600 11.5241 -0.0094  0.0491   0.0647   0.1266    0.1214   0.0000   435.4270      -7.74935       18.7270       8.60207      -2.21514      -5.09816       9.15897       6.98045      -2.19274      0.230729       1.18369     0.0237359     -0.269537      0.193223     -0.233122     -0.106766    0.00722078     0.0672164       5.62362       7.25334       7.66399       7.38670       6.70846       6.08369       5.18414       3.87138       3.04645       2.24328       1.48638      0.996827      0.599637      0.373947      0.203308      0.110824     0.0495373     0.0243681
  13  20 3532.3651    2.5227  2.7894 11.1187 -0.0028  0.0610   0.0453   0.1619    0.0923   0.0000   434.5846       5.38681       13.9267       10.3913       5.50481       1.05759      -13.9898      -1.42119      -2.52823      -2.30559       2.15379      -1.21971      0.190006      0.351958      0.432422     0.0288819     0.0164793    0.00300801       7.22219       8.73813       9.35139       9.37504       8.83282       7.38896       6.47589       4.87299       3.94536       2.77766       1.89816       1.29669      0.771587      0.478990      0.291782      0.133293     0.0713709     0.0337225
  13  21 3672.9417    2.1108  4.1973 10.8010 -0.0012  0.0794   0.0336   0.2151    0.0754   0.0000   431.4411       6.91279       46.6674       11.1095      -20.5378      -1.06705       12.0672       1.94771      -11.8480      0.932514      0.542453      -1.68362      -1.07073     -0.228312      0.588102     -0.252958    -0.0804561    -0.0301498       9.46925       11.7520       12.3656       12.0595       11.3186       9.99490       8.46135       6.90744       5.25541       3.68029       2.62366       1.69518       1.11467      0.592527      0.345007      0.181971     0.0909002     0.0419852
  13  22 3813.4269    1.7315  5.7562 10.3823 -0.0014  0.1016   0.0255   0.2680    0.0739   0.0000   431.6263       12.3589      -25.2122      -29.3479       33.1281      -3.77826      -30.3913      -19.1169       8.07975      -1.45074      -5.56866       3.07916       1.80385      0.160583      0.524625      0.109021   -0.00956662    0.00610917       11.6059       14.7964       15.4595       15.8512       14.8037       12.2059       10.9021       8.21350       6.57080       4.59867       3.23355       2.23687       1.34263      0.840004      0.442298      0.248833      0.119760     0.0543759
  13  23 3954.3763    1.4463  7.4396 10.0479 -0.0011  0.1191   0.0208   0.3429    0.0748   0.0000   468.5312      -24.8576       37.3410      -26.2291       19.2484      -6.44350       13.8797      -21.8363       6.16521       8.60516      -2.20476      -4.44095      0.764032       1.58838     -0.976395    -0.0468078     0.0878674     -0.102500       14.0132       17.9580       18.9305       18.5238       17.2518       15.1742       12.1889       10.2896       7.53710       5.62369       3.86007       2.52650       1.61716      0.950365      0.542853      0.285583      0.137023     0.0637404
  13  24 4095.3394    1.2273  8.8070  9.7799 -0.0009  0.1424   0.0180   0.4148    0.0759   0.0000   443.0474      -22.1854       4.52990       1.81114       12.6226      -3.72042      0.535889      -23.5646      -18.0485      -2.20806       9.67639     -0.875073     0.0333592     -0.732393      0.765101     -0.113226     -0.105624      0.215770       15.8691       20.6221       22.2589       21.6173       20.2789       17.5398       15.0879       11.8771       9.06277       6.57774       4.69405       3.01913       1.93131       1.15991      0.644220      0.345444      0.161051     0.0770636
  13  25 4236.3983    1.0007 10.4212  9.7309  0.0000  0.1779   0.0165   0.5113    0.0666   0.0000   443.8934      -27.5563       58.0914      -18.0886      -23.5621     -0.863674       29.4879      -12.2749      -5.12645       11.9024       15.7778     0.0284113      -2.41739     -0.233068      0.329207       1.07198     -0.451181     -0.224905       20.0774       25.6867       27.8871       26.6427       25.2845       22.3927       18.2136       15.1284       11.1679       8.47801       5.75875       3.81660       2.43849       1.49602      0.820489      0.449107      0.205207     0.0929359
  13  26 4377.3732    0.8127 11.0980  9.5982 -0.0168  0.2047   0.0152   0.5875    0.0656   0.0000   472.0649      -1.78479      -52.6721       33.2057       61.0131      0.853596      -2.48879       20.3481      -17.6038       6.59116       2.69681      -9.42230      -6.16621       3.31658       2.64794      -1.51623     -0.845027      0.102786       24.4195       30.3183       33.8515       32.3546       29.8385       26.5657       21.5397       17.6061       13.0447       9.59167       6.80903       4.35100       2.81159       1.69360      0.964640      0.510437      0.240103      0.113991
  14  12 2446.7435    1.4129  0.9392 10.1580 -0.0043  0.0402   0.0395   0.0827    0.1522   0.0000   443.6097       1.01037       16.1656       2.47090      -1.93975      0.214515      -3.65615      0.597597     -0.331450       1.24409      0.117870      -1.38092      0.520595      0.207981     -0.117160     0.0454226    -0.0871064    -0.0256875       4.20283       5.01073       5.78374       5.59879       5.15685       4.08418       4.11731       2.84277       2.37841       1.75486       1.21523      0.923598      0.493410      0.369278      0.197369      0.105726     0.0641528     0.0259695
  14  13 2587.2622    2.0356  1.0208 10.5238 -0.0104  0.0362   0.0534   0.0849    0.2227   0.0000   440.4740      -8.11528       16.6612      -5.38194       6.14010       7.12433      -2.05869      -1.95584       2.88083       1.02002      -1.95405     -0.512597      0.132316     -0.258292     -0.172747      0.106501      0.100923   -0.00117825       3.98992       5.29467       5.32158       5.55208       5.01171       4.50996       3.65015       3.05207       2.28417       1.73408       1.20039      0.824287      0.508682      0.336234      0.184461      0.117081     0.0525214     0.0289018
  14  15 2869.2044    3.3075  0.9594 11.3706  0.0031  0.0331   0.1004   0.0918    0.3881   0.0000   435.2303      -3.45399       16.7729       3.79621     -0.130187      -3.87467      -3.95577      0.229492      -2.10264      -1.50705       1.54032      -1.31451     -0.649889      0.103642      0.135780     -0.104376     0.0252512   -0.00621931       3.48683       4.40584       4.90152       4.59916       4.42540       3.98195       3.45406       2.52813       2.14756       1.53578       1.11237      0.790332      0.503898      0.299112      0.186584      0.102276     0.0507324     0.0269258
  14  16 3010.0759    3.9492  0.7854 11.0716  0.0008  0.0320   0.1200   0.0689    0.6821   0.0000   438.5861      -1.32695       14.2542      -6.36904      -1.25767       2.34144      -6.20286     -0.678868       3.35559      -1.35467     -0.241157       1.02763      0.549247     -0.256967     -0.185823     0.0925438     0.0398297    -0.0515197       3.79313       4.83039       4.47989       4.39772       4.25167       3.74872       3.50265       2.79376       2.25081       1.66986       1.12449      0.769863      0.459679      0.287760      0.162162     0.0878855     0.0492889     0.0233541
  14  17 3150.3864    3.7746  0.9911 12.5823 -0.0127  0.0366   0.1106   0.0913    0.2000   0.0000   439.0818       5.81291       14.7523      -4.54599      -1.57282       2.02745      -8.66898       1.64482       6.39387     -0.813143     -0.569617    -0.0690246     -0.127443      0.176096      0.177172      0.136915    0.00757906    0.00620429       4.15108       5.16487       5.38514       5.35642       4.92859       4.14922       3.81576       3.28079       2.47803       1.76752       1.21063      0.853385      0.538793      0.315641      0.173315      0.108086     0.0545402     0.0308798
  14  18 3290.7516    3.4009  1.4667 12.0446 -0.0151  0.0554   0.0781   0.1066    0.1593   0.0000   436.3722       3.08109       1.63639       3.89408      -3.78938      -4.89226       3.27094      0.314497       2.76346      0.218412      -1.03022     -0.960987      0.727956      0.158193     -0.311580      0.107565     0.0249145    -0.0233451       5.30679       7.83755       7.58294       7.18782       8.13294       5.43379       5.98611       4.24640       3.51486       2.70242       1.66792       1.21974      0.704345      0.466905      0.292812      0.146084     0.0878574     0.0387717
  14  19 3431.3626    2.9469  2.3068 11.4447 -0.0032  0.0528   0.0559   0.1410    0.1157   0.0000   439.4723       4.97120       17.0394       5.44886      -8.46918      -2.31556       1.54433       2.80895      -2.25515      -1.47148      -2.62526       1.06354      0.116585      0.327050     -0.439272     0.0544100     -0.101831    -0.0265745       5.93274       7.28964       7.68513       7.78389       7.14999       6.28646       5.58330       4.43319       3.56938       2.49750       1.86335       1.27796      0.812770      0.494334      0.305877      0.168895     0.0844742     0.0453675
  14  20 3572.0316    2.4384  3.0153 11.2919 -0.0015  0.0661   0.0424   0.1649    0.0839   0.0000   424.7741      -15.9486       4.86749       2.88934      -11.9634       5.05232      -5.01737       2.84849       4.67473      -3.85431       1.53336      0.153807      -1.25551       1.09308      0.326998     -0.221777   -0.00660396      0.140432       7.03730       8.81807       9.48232       9.42706       8.96041       8.00087       6.56934       5.83373       4.22226       3.41622       2.28057       1.58884       1.02069      0.627918      0.386889      0.218340      0.109333     0.0574208
  14  21 3712.9562    1.9635  4.0465 10.7850 -0.0054  0.0787   0.0318   0.2027    0.0789   0.0000   438.2613      -26.8679       3.22215      -8.73195       8.29912     -0.341091       5.58757       3.74457      -6.08797       2.18535      -1.20718      -3.48145     -0.916672      -1.14810     -0.121457      0.710848    -0.0946727    -0.0351764       8.63952       11.4749       11.5322       11.7410       11.1108       9.91257       8.42434       6.62857       5.23708       3.88867       2.83251       1.84765       1.26235      0.762406      0.447359      0.250515      0.128475     0.0623561
  14  23 3995.2260    1.3419  7.5505 10.1457 -0.0028  0.1194   0.0201   0.3507    0.0676   0.0000   423.6263      -30.1292       22.8274       51.4789       4.87391      -11.3841      -29.7361       4.72198      -12.8429       6.15853      -6.46052     -0.355405       1.67644      -1.02788      -1.11756      0.179889     -0.350812    -0.0127605       12.9031       16.4717       17.5480       17.4093       16.1022       14.7251       12.6386       10.2880       7.79830       6.05617       4.28616       2.97203       1.94859       1.21469      0.711399      0.407247      0.194571      0.102196
  14  24 4136.3735    1.1046  9.1471  9.8586 -0.0054  0.1488   0.0176   0.4146    0.0718   0.0000   430.7682       30.4911       31.4649       29.2515      -15.5048      -9.22332      -6.02693       9.93282       14.2222      -17.9678      -14.2666      -6.93848      0.696094       2.01556    -0.0135408     -0.556786      0.200922      0.158765       15.8207       20.9846       21.9723       22.1170       20.4694       18.5631       15.3078       12.8378       9.78896       7.49815       5.30358       3.69755       2.40002       1.49912      0.884289      0.517939      0.241181      0.130591
  14  25 4277.9633    0.9360 10.9569  9.7052 -0.0078  0.1809   0.0157   0.5178    0.0653   0.0000   410.6350       27.4879       70.7548       19.4858      -36.1953      -44.1832       19.2341      -7.22237      -10.2034       25.5461      -5.52210      -11.9126      -8.43338       4.61641       2.20089     -0.619568     -0.929413     -0.106691       19.9099       25.2140       27.6737       26.8085       25.4955       22.6124       19.0667       15.7331       12.2147       9.22843       6.50481       4.51271       2.91805       1.85106       1.09907      0.615083      0.315192      0.157832
  14  27 4561.4297    0.6692 15.4404  9.4364 -0.0000  0.2899   0.0115   0.7933    0.0479   0.0000   421.3106      -54.4591       95.3366       23.4460       49.5229       9.74679      -55.9109      -41.2684       30.6887       29.5852       3.86153       1.69177       3.10188       5.21463      -4.11425     -0.600684     -0.150573     -0.141068       30.9921       40.2716       42.9252       42.6205       40.3963       35.7255       30.1723       25.2152       19.4243       14.7797       10.5462       7.34390       4.79757       3.06959       1.81693       1.04857      0.511524      0.265896
  15   8 1902.3076    0.4496  0.4392  8.9952 -0.0052  0.0314   0.0179   0.0603    0.0650   0.0000   436.9949      -1.56324       18.3826      -1.39417       2.80576      0.906614       1.96162      0.654262       2.34360      0.103751      0.163011      0.332428    -0.0177640     -0.144386      0.169039     -0.181018   -0.00742062  -0.000269855       3.33471       3.74645       4.63755       4.24334       3.93146       3.47910       3.18141       2.61535       1.69721       1.46247       1.07264      0.693225      0.470750      0.326054      0.169502      0.103280     0.0571391     0.0274693
  15  11 2339.4673    1.1559  0.8408  9.7843  0.0005  0.0303   0.0309   0.0768    0.1208   0.0000   440.2577       2.72539       17.2436      -2.51612       1.60726       1.91356       2.27586     -0.351133      -1.83854      0.599955      -1.20901       1.89892     -0.544572     -0.244567     -0.142365     0.0208337     -0.106380     0.0605926       3.00930       4.05314       3.89888       4.03654       3.99981       3.57861       3.16786       2.42872       1.98204       1.54071       1.09565      0.823184      0.544369      0.332226      0.223652      0.118814     0.0667066     0.0375578
  15  12 2480.9562    1.5106  1.1937  9.7874 -0.0006  0.0409   0.0363   0.0981    0.1998   0.0000   442.9669      -18.1159       15.9716       3.34524       7.55949     -0.145785      -1.44130       2.00385       2.05105     -0.396243      -1.12163      0.762779      0.856375      0.279111     -0.739084     0.0304905     0.0782361     0.0102928       4.58204       5.60959       5.61468       5.58201       5.55695       4.95914       4.17844       3.36409       2.74887       2.44714       1.67488       1.03422      0.618299      0.405460      0.300301      0.176501      0.108243     0.0528460
  15  13 2622.2516    2.0156  1.0359 10.5145  0.0000  0.0414   0.0483   0.0802    0.1733   0.0000   434.3261       6.56484       8.35690     -0.731920      -1.42783      -3.51796       4.50000     -0.644849      0.601127    -0.0114461     -0.409537      0.104756     -0.306207      0.198662      0.438493     0.0974277    -0.0606705    -0.0874160       3.76411       5.72115       5.01630       5.79115       5.27616       4.58482       4.29572       2.86049       2.75540       1.67160       1.47496       1.01599      0.649977      0.512468      0.248725      0.152783     0.0849282     0.0498076
  15  14 2764.0924    2.5182  0.9239 11.1332 -0.0029  0.0308   0.0656   0.0802    0.1767   0.0000   434.7468       2.14803       9.08478     -0.305999      -5.04799       3.07509       3.71052       2.34573     -0.919638      0.345287      0.103475      0.244263     -0.237173    -0.0159325      0.315526     0.0249712     0.0986644     0.0486727       3.61040       4.79273       5.03773       4.94731       4.72917       3.93650       3.50517       2.67082       2.09038       1.54553       1.06805      0.778233      0.505988      0.327354      0.191499      0.111145     0.0636951     0.0316740
  15  15 2905.7432    3.3748  0.8378 11.5724 -0.0058  0.0311   0.0937   0.0685    0.3136   0.0000   439.7328     -0.720265       22.0722       2.01714     -0.920294     -0.954788       2.91627      -1.48753       2.07489      0.829526      0.294622     -0.300918      0.106520    -0.0434523      0.143032     -0.103503      0.188118    -0.0115175       3.19002       4.15067       4.67457       4.35674       4.20089       3.52618       3.29218       2.59993       2.02696       1.62708       1.05013      0.791653      0.511901      0.308755      0.209976      0.117594     0.0654527     0.0332702
  15  17 3187.9119    3.8792  1.0540 12.4621 -0.0011  0.0382   0.1156   0.0931    0.2643   0.0000   431.7825     -0.759767       11.1890     0.0362243       5.82541      -4.11550       2.81278       5.61036       1.58674      -3.67525     -0.291596     -0.525007     -0.388758      0.307402     -0.123465    -0.0546012     0.0566983    0.00341412       4.04700       5.50966       5.79704       5.79328       5.69667       4.66506       4.17509       3.10300       2.39710       1.83817       1.44203      0.912070      0.617393      0.407190      0.260101      0.155860     0.0843999     0.0449999
  15  18 3328.7125    3.3139  1.5839 11.8054 -0.0183  0.0475   0.0741   0.1130    0.2134   0.0000   432.4080      -4.16955       9.35802      0.631262      -1.47961      -3.78246       3.78807      -1.48569       1.91686     -0.983862      -2.03355     -0.175436       1.38322     -0.384323     -0.364040     -0.356209    -0.0288726    -0.0371139       4.02656       6.26093       5.95998       6.29823       6.00594       5.21078       4.66126       3.70827       3.19745       2.20294       1.78379       1.11514      0.828705      0.491624      0.311849      0.178232     0.0949609     0.0510332
  15  19 3469.7399    2.8109  2.4454 11.4376  0.0006  0.0532   0.0506   0.1410    0.1143   0.0000   432.4790      -3.83373       6.59110      -6.63810       2.41111       1.03307      -4.36452       3.22736       1.51671      0.469378     -0.528239      0.511550     -0.595267    0.00949697      0.131980     0.0928979     -0.180127     0.0385887       5.37802       7.20412       7.89226       7.60403       7.44041       6.52502       5.45077       4.58745       3.46781       2.64917       1.93063       1.39459      0.929544      0.603374      0.370962      0.216520      0.112802     0.0639344
  15  20 3611.1355    2.2328  3.4666 11.1607 -0.0015  0.0690   0.0373   0.1793    0.0837   0.0000   443.8369      -12.7831       18.8947       8.23132      -18.5690       1.11775       12.6153       7.44417      -2.76884    -0.0695576       3.11795     0.0524626    -0.0945812     -0.271854    -0.0330629    -0.0925375     0.0176495    -0.0854583       7.24683       8.90875       9.70748       9.49756       9.25916       8.10384       7.13997       6.10318       4.74989       3.81677       2.67280       1.81396       1.31035      0.810139      0.506589      0.293477      0.167522     0.0881993
  15  21 3752.3732    1.8854  5.0552 10.5699  0.0007  0.0855   0.0272   0.2304    0.0753   0.0000   452.0346      -7.40016      -11.6664      -24.5743       4.85199      -13.0446      0.399613       4.02410      -1.96126      -2.72301       3.81077     -0.350471      -1.48985     -0.525006      0.931256      0.235705     -0.368966     0.0852440       8.83520       11.3132       12.3674       11.9015       11.6559       10.6393       9.09365       7.34170       5.70423       4.54960       3.20930       2.35589       1.57005       1.04655      0.624270      0.381338      0.198814      0.104847
  15  22 3893.8601    1.5712  6.8595 10.1202  0.0026  0.1027   0.0210   0.2873    0.0719   0.0000   427.3044       1.85769      -11.7948       22.8006       14.0818      -9.66345      -18.3172       5.73006       10.6482     -0.543802       4.39530      -2.44320      -2.48397      0.814497     -0.519036     -0.842146      0.558090      0.351489       10.4827       13.4668       14.9656       14.5125       14.2530       12.3241       10.6580       9.00067       6.91345       5.39312       3.83365       2.74474       1.87895       1.21986      0.752849      0.434810      0.242111      0.133174
  15  23 4035.3755    1.2754  8.4190  9.9329  0.0010  0.1244   0.0187   0.3667    0.0710   0.0000   436.4626       3.06337      -14.7449      -24.7052      -5.88068      -3.06216      -16.9578       14.5546       14.7748       9.76320      -8.43907      -2.73490       2.82978      -1.40356      -1.61120    -0.0637700    0.00882453     -0.152578       12.7183       15.9730       17.5877       17.6226       16.7616       14.7456       12.9945       10.6056       8.53676       6.54165       4.73831       3.38498       2.28532       1.46459      0.927558      0.552648      0.297170      0.157638
  15  24 4177.1714    1.0709 10.7806  9.7271 -0.0045  0.1608   0.0165   0.4704    0.0703   0.0000   486.7889      -41.6032       41.0511       17.4833      -1.72481       3.24861      -9.29134       3.02793      -15.1208       4.40331       4.79328      -7.69073      -11.3010       4.08039      0.691164     -0.779356      0.280475     0.0280794       16.3006       21.1171       22.8833       22.5533       21.4975       19.6476       16.4510       14.1436       11.0119       8.52231       6.21353       4.45271       2.99175       1.96731       1.21176      0.707992      0.382889      0.208101
  15  25 4319.2677    0.8719 12.1826  9.7215 -0.0083  0.2001   0.0150   0.5906    0.0590   0.0000   404.3581       30.4804       4.37003       1.95628       18.5172      -36.7908      -7.04810       31.6512       13.0232      -14.9379      -4.26341       4.80809       4.44994       3.37443       2.83019    -0.0862633     -0.387579      0.383494       19.8266       25.9216       27.8022       27.5317       26.0950       24.1324       20.9105       17.0119       13.6868       10.5874       7.80189       5.51701       3.79275       2.47744       1.53673      0.917988      0.478965      0.260168
  15  26 4461.0219    0.7432 14.2563  9.4426 -0.0014  0.2392   0.0125   0.6782    0.0570   0.0000   428.7301      -39.9371       54.5656       45.5600      -10.8581      -20.7989      -18.4629       21.8173      -15.3015       6.41213       1.15034       12.7404      -7.87182      -3.15561       1.16826      -1.07427     -0.427356      0.178836       23.7693       31.3639       33.4688       33.8627       31.4938       28.6790       25.0542       20.6448       16.1500       12.9336       9.24352       6.68620       4.38336       3.02000       1.80066       1.11031      0.575398      0.305824
  16   9 2081.6164    0.7088  0.6579  9.1369 -0.0049  0.0278   0.0220   0.0700    0.1082   0.0000   437.3124      -2.38362       12.0628     -0.706398       2.51303      -1.11226      0.777854      -2.96402      -1.77730    -0.0280041     -0.605361     0.0945605      0.467071      0.647720    -0.0190947     0.0703506     0.0688062    -0.0381014       2.77525       3.55231       3.91964       3.80913       3.86036       3.33189       2.89792       2.17593       1.72548       1.45183       1.01200      0.713245      0.465172      0.321956      0.206089      0.128281     0.0788290     0.0446700
  16  11 2372.5711    1.2345  0.7434 10.3208 -0.0066  0.0318   0.0349   0.0670    0.1018   0.0000   436.6231       5.09124       10.4956      -1.13627       1.21235      0.371332       2.89979      -1.57806      -1.55150      0.497213      0.808862      -1.20874     -0.185969      0.273045      0.114486      0.247706      0.142067     0.0814733       2.92467       3.88309       4.29906       4.18176       4.06807       3.42573       3.23746       2.69990       2.04264       1.76210       1.19919      0.952220      0.537450      0.438925      0.236458      0.158606     0.0946427     0.0471911
  16  12 2514.7538    1.5988  0.9926 10.5239 -0.0059  0.0353   0.0423   0.0805    0.1363   0.0000   434.1336     -0.880540       9.46622      -3.53272      -5.37514      -5.04485       2.98758      -5.48640      0.215734      0.360296     -0.297195     -0.834355     -0.918962       1.66238     -0.180810      0.326130     0.0213232    -0.0236769       3.52789       4.16804       4.55785       4.78189       4.51463       3.89112       3.60663       3.08758       2.41991       1.79304       1.27260       1.02999      0.708966      0.490031      0.293577      0.175950      0.101839     0.0570940
  16  13 2656.8605    2.2227  0.8168 10.6184 -0.0032  0.0279   0.0584   0.0758    0.1715   0.0000   436.0677      -2.19332       7.74359       1.84456      -3.76326      -2.99413      -2.34110       4.63615      -4.02629      -1.65033       1.34471      0.682596      0.219230     -0.435893     0.0713055     0.0401319    -0.0873515    -0.0271123       3.18412       3.64450       3.66148       4.07819       3.82081       3.30891       2.87079       2.57665       1.96957       1.40547       1.07240      0.813267      0.576903      0.374549      0.221183      0.139766     0.0829470     0.0444378
  16  15 2941.6641    3.2524  0.9016 12.1780 -0.0038  0.0346   0.0847   0.0762    0.1443   0.0000   436.0998      -2.33507       18.7930       7.68867      -1.82790      0.897238     -0.453568       1.55762       1.58797     -0.506669      0.725654      0.794028     -0.295545     -0.290128    -0.0352857     -0.114517      0.126344     0.0559807       3.22346       4.49559       4.79795       4.53182       4.41824       3.80633       3.66211       2.64335       2.30694       1.76618       1.29187      0.903430      0.638411      0.426373      0.255307      0.153527     0.0910531     0.0493152
  16  16 3083.3887    4.0435  0.9944 11.6136 -0.0115  0.0325   0.1055   0.0849    0.5349   0.0000   436.9391      0.675240       5.34303      -4.50244      -3.12262      -2.95785       1.13049      0.897167      -1.49703     -0.986302     -0.685996     -0.663548     -0.388176     0.0547234      0.837384    -0.0291023    -0.0424869     0.0150701       3.35160       4.37757       4.47339       4.14809       4.09551       3.72861       3.40157       2.91195       2.29411       1.88935       1.38240      0.955604      0.660511      0.429279      0.265612      0.166957     0.0927129     0.0535449
  16  17 3224.8234    3.8617  1.0169 11.9267 -0.0152  0.0439   0.1099   0.0838    0.4432   0.0000   444.1806      -1.22372       16.0217      -3.64595      -1.42270      -1.26490      -7.98581      -1.49684     -0.770458       2.95304      -2.05638      -2.07779     -0.219114    -0.0112567      0.122252     -0.301139    -0.0253802    -0.0126175       5.14295       5.71916       4.40683       5.95052       6.57190       5.51176       3.96585       3.06959       3.17729       2.79499       1.92344       1.11507      0.690200      0.532069      0.353389      0.255530      0.169950     0.0751460
  16  18 3366.2796    3.1396  1.8784 11.5230 -0.0075  0.0510   0.0672   0.1255    0.2459   0.0000   437.3001     -0.911373       11.7995       2.56017      -9.01390       9.30996      0.656166      -1.46164       2.98174      -2.11144     0.0414476       2.64255      0.350204      -1.48053     -0.240365      0.140516    -0.0145417    0.00946463       5.67037       7.00339       6.54767       5.80327       6.10437       6.84879       6.16712       4.87037       3.48305       2.55515       2.02268       1.70875       1.29367      0.886988      0.516412      0.298720      0.169278     0.0851405
  16  19 3507.7556    2.6640  2.7410 11.1479 -0.0005  0.0558   0.0468   0.1505    0.1426   0.0000   440.3394       5.91453       16.1811       8.64241      0.174027       13.7600       5.56590      -5.23142     -0.584218      -1.94802      -1.21927      -3.37179      0.388567      0.998687      0.206505      0.174877    -0.0685566     0.0848472       5.37434       7.07009       7.52082       7.58390       7.17273       6.50307       5.78597       4.75155       3.82608       3.09735       2.19779       1.64950       1.07835      0.729009      0.457226      0.289976      0.165952     0.0905518
  16  20 3649.5377    2.1543  3.8165 11.0246 -0.0031  0.0699   0.0335   0.1882    0.0848   0.0000   428.5056    -0.0341572       23.8945      -8.22227      -1.88084       8.64654      -1.05077      -1.06759       4.47861     -0.531299     0.0549298       2.79411      -1.29575      -1.73432      0.304801    0.00443592      0.106643     -0.177230       6.79017       8.47325       9.34236       9.16052       9.06783       8.27501       6.94902       6.01352       4.67006       3.83723       2.78275       2.00925       1.44427      0.934707      0.609977      0.387807      0.219547      0.123035
  16  21 3791.3037    1.7661  5.4886 10.3166 -0.0033  0.0875   0.0241   0.2282    0.0813   0.0000   439.4959       11.8753       23.9243      -16.0246       5.97363       14.5239      -13.4495      -11.9061       16.9872      0.582287       1.15607     -0.198383       1.05237       1.04291      0.331617     -0.637385      0.383402    -0.0319304       8.45904       10.5378       11.3514       11.9426       11.2372       10.1233       8.97343       7.40949       6.00623       4.75837       3.51415       2.56681       1.75767       1.17006      0.773244      0.483564      0.268022      0.160046
  16  22 3933.2100    1.4840  7.4166  9.9615 -0.0057  0.1053   0.0193   0.2977    0.0762   0.0000   438.9005       6.98947       41.2096      -6.87971      -15.7657       3.59144       10.4765      -15.1015      -19.4891       8.66589       6.85608      -1.11582      -7.76347     -0.617146       2.09268      0.968539      -1.03992   -0.00785131       10.1724       12.6144       13.7846       14.2449       13.4432       12.3624       10.6852       9.04572       7.27704       5.63417       4.28980       3.10981       2.18741       1.44020      0.949220      0.580552      0.336660      0.187503
  16  23 4075.2451    1.1915  8.7834  9.8589 -0.0082  0.1286   0.0170   0.3765    0.0692   0.0000   423.0218       2.21197       40.3028      -12.3638      -39.2864       20.3178       17.5105      -15.7331      -23.8365       2.49279       12.5118       6.87406      -5.14431       1.45864       3.78757      0.453926      -1.49479    -0.0264592       12.1291       15.6530       16.6645       17.0609       16.3344       15.1055       13.0677       11.0349       9.02918       7.03765       5.40284       3.82920       2.67586       1.81131       1.15861      0.718581      0.412064      0.232447
  16  24 4217.4583    1.0381 11.4490  9.6046 -0.0015  0.1635   0.0150   0.4763    0.0688   0.0000   442.2173       14.2908      -6.84328       53.8718       27.7857      -47.4680      -10.7422      0.667618       2.47926      -17.8503      -6.18702       11.2707      -1.48257     -0.614482       2.71110      0.759946     -0.969075     0.0297771       15.1975       20.1284       21.9802       21.4390       21.2370       19.0707       17.0151       14.0877       11.2094       8.87966       6.60885       4.88740       3.43425       2.32329       1.48064      0.911309      0.499715      0.282416
  17   9 2112.9172    0.7556  0.5903  9.1365 -0.0033  0.0283   0.0230   0.0613    0.0919   0.0000   440.8718      0.501764       12.3472      -5.22922      -1.52474      -3.58492      -2.47704       1.02677       3.20005      -1.90159      0.313949    -0.0715034     0.0439073     -0.211397      0.233630     -0.396837      0.108459     0.0189210       3.20523       3.90034       3.84123       3.46295       3.14398       2.96651       2.93492       2.90285       2.43551       1.85523       1.44644       1.04777      0.718787      0.481433      0.320167      0.181937     0.0989623     0.0574203
  17  10 2260.3131    0.9849  0.8737  9.4780 -0.0061  0.0411   0.0270   0.0784    0.1585   0.0000   443.2445     -0.581447       9.76421      -10.9137      0.447553       6.06991      -6.10703      -6.11817      0.117464      -1.94063      -2.72064      -1.09190     -0.528069      0.259547     -0.254594      0.322520     0.0260020    -0.0607603       5.17391       7.21669       8.42999       8.46332       7.71547       6.64459       5.46632       4.21565       3.02250       2.23590       1.67736       1.09409      0.699262      0.480834      0.318431      0.177787      0.117803     0.0710287
  17  11 2405.0143    1.3981  0.9330  9.9506 -0.0043  0.0314   0.0340   0.0767    0.1527   0.0000   440.1482       2.06774       14.8879       1.18690      -2.44378       8.82705      -2.35581      0.693431      0.875650     -0.356665       1.68199    -0.0138448     -0.916802     0.0343782      0.393926      0.343760     -0.108659     0.0117052       3.25449       4.09630       4.86882       4.87582       4.67631       4.07131       3.38391       2.77636       2.11465       1.64589       1.24059      0.876985      0.631132      0.398995      0.274849      0.189553      0.106255     0.0628903
  17  12 2548.0143    1.8028  1.0620 10.4287 -0.0033  0.0338   0.0416   0.0830    0.1474   0.0000   437.0460       2.22176       11.1843      -4.27317      -1.35758       3.92002      -5.81639     -0.645448       2.60872       2.91808    -0.0353145      0.686544    -0.0767497     -0.325081     0.0315009     -0.506846      0.251146     0.0961236       3.55065       4.53266       4.44788       4.29042       4.02917       3.96523       3.48194       3.18831       2.61762       2.17260       1.65726       1.16332      0.799373      0.531261      0.354398      0.212274      0.126313     0.0729059
  17  13 2690.9571    2.3458  0.9123 11.0002 -0.0046  0.0333   0.0562   0.0713    0.1432   0.0000   441.8770      -4.59419       10.1995      0.436225      -3.10320      -1.11303      -1.98360      -1.65181       1.28172      0.213513       1.04393     -0.217798     -0.365208     -0.296884     -0.730897     -0.128451    -0.0630897     -0.130599       2.81708       4.31362       4.17658       4.61464       4.23842       4.00325       3.46880       2.85840       2.18643       1.76264       1.17963       1.02908      0.661329      0.508364      0.291494      0.195329      0.118513     0.0637668
  17  14 2834.2451    3.0621  0.8292 11.5720 -0.0010  0.0282   0.0756   0.0677    0.1333   0.0000   435.8606       1.99263       18.2148      0.827513      0.637208      0.507800      -1.57821      -1.63153     -0.456301      -3.31755      -1.34790       1.24689      -1.04530    -0.0472135     -0.303679     0.0448402     0.0358073     -0.141992       2.45389       3.16186       3.39903       3.42340       3.45632       3.08916       2.75354       2.21676       1.84858       1.58263       1.11365      0.853079      0.587461      0.430572      0.252377      0.182780      0.103195     0.0628766
  17  15 2977.1452    3.6584  0.8937 11.6417 -0.0001  0.0288   0.0888   0.0687    0.1793   0.0000   434.0752      -3.92288       9.67286       2.38199      -2.46676       3.23074      -7.30266       2.33887     -0.725556     -0.760348       2.14254      0.550639     -0.662148      0.366980     -0.423487    -0.0247738     0.0641356    -0.0671716       2.55557       3.46605       3.59648       3.62578       3.54831       3.16786       2.93292       2.20159       2.04530       1.50044       1.20193      0.830576      0.601800      0.395613      0.271669      0.173190     0.0989812     0.0648021
  17  16 3119.3326    3.8035  1.0032 12.2943 -0.0084  0.0305   0.0946   0.0821    0.1854   0.0000   437.4199       1.13467       14.7725      -2.58262       3.16646       4.51901      0.903809      -2.89537       1.10856     -0.579031      0.977922     -0.621428      0.650389      0.148551     -0.378923     0.0863754     0.0858453     0.0490140       3.00610       3.72108       4.02420       4.11083       4.06997       3.49405       3.27566       2.66461       2.11095       1.60940       1.22863      0.937492      0.670382      0.459963      0.294879      0.192807      0.125545     0.0682104
  17  17 3261.2765    3.7574  1.3660 11.2905 -0.0025  0.0391   0.0874   0.0977    0.4882   0.0000   431.9406       8.29824       14.3103       6.18027       4.61767       6.84024      -4.25717      -2.84571      -1.07986       2.48862       1.42060      0.215148     -0.304483     -0.263587      0.177004     -0.161525      0.140892     0.0451376       4.06348       5.29270       5.36264       5.37650       4.95996       4.95860       4.53352       3.72679       2.72846       2.09840       1.56332       1.22761      0.937620      0.650437      0.414799      0.252362      0.152630     0.0813170
  17  18 3403.2552    3.1182  1.9791 10.9328 -0.0116  0.0442   0.0625   0.1191    0.4103   0.0000   440.4598      -1.86752       3.24179      -2.35920      0.253902      -1.77880      -2.69290      -2.98349      -3.83563      -1.92242       3.60033      0.688568      -1.31572       1.50334     0.0769092     -0.384200     -0.447112      0.160863       3.91111       5.14698       5.65389       5.53948       5.63361       4.87098       4.47102       3.70434       3.00763       2.38914       1.81519       1.38154      0.957506      0.664461      0.426194      0.279783      0.174987     0.0963390
  17  19 3545.3426    2.4743  2.9201 11.1542  0.0003  0.0607   0.0439   0.1550    0.1342   0.0000   434.5757      -3.96574      -3.56485       10.1656      -11.9110       2.37038       11.8464       5.49549      0.602934      -1.13380       1.48239      -2.51121      -1.98076    -0.0288465      0.552508      0.382928     -0.149157      0.127555       5.19006       7.22027       7.42430       7.58905       7.37608       6.72225       6.09919       5.01446       4.20779       3.39817       2.51515       1.87430       1.35985      0.936566      0.584045      0.387595      0.221141      0.126577
  17  20 3687.6285    2.0530  4.6312 10.6875 -0.0055  0.0752   0.0290   0.2047    0.0853   0.0000   441.2750      -6.96119       20.5036       9.33785       14.5456      -14.8350      -3.71844       20.0881       9.16262      -5.70403       3.71022     -0.725087      -2.85621      0.184420       1.59136     -0.218643      0.284037     0.0783689       6.84313       8.73900       9.43073       9.75994       9.40088       8.64303       7.45505       6.51675       5.36693       4.16579       3.17765       2.35041       1.68519       1.16820      0.771940      0.492064      0.286302      0.173304
  17  21 3829.7185    1.7606  5.8943 10.1608 -0.0022  0.0850   0.0225   0.2385    0.0834   0.0000   429.0451       1.37033       22.4405      -21.0087      -6.23984       9.27572      -13.7221       4.86595       5.01233       3.70206       2.51143       5.22536      0.163996      -1.50872     0.0579883     -0.313397      0.128898     -0.404522       7.71733       9.85716       10.6637       10.8078       10.7622       9.31059       8.60195       7.25759       6.01569       4.85413       3.67789       2.70803       1.86424       1.32427      0.891196      0.538113      0.323890      0.195596
  17  24 4257.2675    0.9777 11.9819  9.5412 -0.0009  0.1610   0.0137   0.4890    0.0650   0.0000   430.7125      -32.0319       42.0248       22.8425      -14.7867      -44.4801       8.61477       9.06930      -15.0754       6.43030       1.64977      -7.65046       1.25358      -1.84308       1.19807      0.570364     -0.211192     0.0693404       14.5002       18.6562       20.4000       20.5839       20.2294       18.5129       16.2742       13.7304       11.5493       9.02593       6.93256       5.08351       3.69809       2.57689       1.69437       1.08323      0.631682      0.375499
  17  25 4399.2569    0.8243 14.7180  9.4956 -0.0017  0.2213   0.0114   0.6105    0.0524   0.0000   435.8471       36.8705      -5.07695       15.1982      -1.75712      -23.2109       11.6227      -43.5918       8.64705       40.9984       19.5202      -15.4176      -1.14886      -5.65768       3.29732       1.51515     -0.101118     -0.811725       19.5310       25.0902       27.6038       27.5021       26.6388       25.0722       22.0436       19.1711       15.6240       12.6223       9.43318       7.10691       5.21618       3.61140       2.39080       1.51145      0.873683      0.516623
  17  26 4542.7448    0.6298 15.8187  9.4898 -0.0055  0.2925   0.0099   0.7658    0.0431   0.0000   427.4780      -6.06481      -7.61998      -40.1066       38.7209       38.3548       12.1841      -25.6494      -21.7227      -7.07208      -10.1044      0.621604       5.81420      -11.6025      -2.05672       3.40453       1.10447      -1.78790       26.5456       33.4058       37.4137       37.8870       36.4553       33.6040       29.9560       24.8624       20.8189       16.6625       12.5879       9.36653       6.85246       4.68445       3.13714       2.02624       1.18430      0.703034
  18   7 1839.9503    0.3840  0.4405  8.9701  0.0019  0.0341   0.0150   0.0546    0.0569   0.0000   438.0102       2.98072       19.1408     -0.968079      -6.14654      -1.69980     -0.872318      0.406559       3.01974       1.48614     -0.123666     -0.447726      0.999239      0.227835     -0.150625    -0.0722877      0.185458    -0.0249348       2.97578       4.44701       4.87576       4.25999       5.12799       3.65570       3.48274       3.23542       2.39623       2.16063       1.31347       1.10380      0.775816      0.534954      0.373247      0.202942      0.121863     0.0710233
  18   8 1992.7602    0.5223  0.5711  9.1149 -0.0030  0.0275   0.0160   0.0582    0.0742   0.0000   433.7549       3.04362       15.6846      -1.34072      0.483038      0.960029      -1.29889       1.39139       1.32050      -1.71839      0.817644      0.486810      0.626752     0.0226629      0.146564      0.197752     0.0143624    -0.0175690       2.47482       2.94346       3.15997       3.29094       3.32543       2.67950       2.60680       2.31324       1.91443       1.55448       1.23400      0.901088      0.649561      0.439000      0.275383      0.193919      0.117641     0.0759360
  18   9 2143.6627    0.7512  0.7940  9.4298 -0.0046  0.0299   0.0197   0.0668    0.0904   0.0000   438.0670      0.129907       15.7377      -1.50347       5.06888      -4.22175     -0.153550      0.128974      -1.44089       1.73879     -0.564539     -0.480534     -0.538807      0.833241     -0.532031     0.0358440    -0.0718831   -0.00785430       2.63217       3.36721       3.50858       3.67446       3.55163       3.54252       2.92682       2.57621       2.08631       1.57871       1.38893       1.07025      0.740348      0.454043      0.324032      0.222580      0.156456     0.0987935
  18  10 2291.5969    1.0606  0.9579  9.5924 -0.0116  0.0379   0.0274   0.0771    0.1665   0.0000   442.3065      -2.12847       19.9581       1.88565      0.274161      -5.44464       1.73729      -1.86804       3.87314      0.506087       1.38671      -1.30459     -0.591368      0.193699      0.548508      0.432410     0.0345241    0.00103799       3.58506       4.96618       4.86141       3.83079       4.38463       4.56511       4.44321       3.80174       2.87280       1.95908       1.23814       1.27914       1.09188      0.865381      0.551798      0.338176      0.232425      0.124720
  18  11 2436.8394    1.4499  0.9466 10.3777 -0.0078  0.0297   0.0368   0.0808    0.1599   0.0000   436.7673       4.47608       15.6580     -0.871837     -0.660541       3.81537     -0.209103     -0.220526      -2.31565      0.314552      0.491441      -1.62751      0.248124      0.398573     -0.219958    -0.0695533     -0.220649     -0.128542       2.57460       3.41873       3.67279       3.54434       3.45795       3.10738       2.90509       2.51881       2.19429       1.69285       1.38678      0.964414      0.721255      0.488465      0.321253      0.206698      0.128298     0.0742256
  18  12 2580.8159    1.8779  1.0851 10.6561 -0.0047  0.0328   0.0431   0.0797    0.1389   0.0000   434.1213      -9.08290       20.5754      -1.68958      0.834640       7.05096       3.42883     -0.359873     -0.353557       6.39023     -0.124739      -2.35637       1.54283      0.527656     -0.421765     -0.110139      0.175053    -0.0234985       2.87150       3.85568       3.87195       4.08070       3.92140       3.78146       3.22577       2.78849       2.30598       1.89527       1.44959       1.06414      0.789274      0.531935      0.359680      0.227833      0.154548     0.0939986
  18  14 2868.6356    2.9555  0.9150 11.7672 -0.0018  0.0310   0.0696   0.0726    0.1200   0.0000   438.8188       3.85948       19.6741       3.67283       2.40142       4.09409       4.35472      0.472943      0.949370       2.54870      0.791857     -0.932949     -0.789097      -1.48362    -0.0205391    -0.0794304   -0.00146650      0.114078       2.70380       3.72511       4.10989       3.96923       4.07687       3.28287       3.17311       2.62825       2.09622       1.75820       1.22096       1.01168      0.684210      0.483581      0.314652      0.205386      0.127174     0.0757515
  18  15 3012.0336    3.5246  0.9072 12.3098 -0.0011  0.0396   0.0902   0.0732    0.1273   0.0000   434.7709      -7.20087       13.8556      -1.86441       3.67240       3.30679      0.473181       3.56133       2.39282       4.23587      0.692961      -1.20394      0.175228      0.124466    -0.0634827      0.180827      0.144248     0.0313657       4.47461       6.51056       7.43501       7.65128       7.30308       6.17548       5.26383       4.04885       3.05681       2.18462       1.56578       1.07725      0.773214      0.529193      0.330588      0.234424      0.136355     0.0877496
  18  17 3297.2190    3.2934  1.5726 11.7138 -0.0037  0.0385   0.0666   0.0982    0.1951   0.0000   442.3133       7.65389       12.4888      -3.10020      -4.92341       6.88391      -3.54041      -1.13820       7.57920      -1.70245      -4.89768    -0.0324004       1.25763      0.230191      0.384276      0.142500     -0.150747     -0.106953       3.38373       4.26243       4.49147       4.58038       4.65235       4.35787       3.94643       3.22850       2.70235       2.16095       1.67770       1.24149      0.960850      0.687211      0.446651      0.307958      0.187252      0.112549
  18  18 3439.7697    2.7975  2.1689 11.4924 -0.0011  0.0466   0.0542   0.1320    0.1734   0.0000   437.5189       5.77573       1.62314      -2.44567       5.94837      -1.15236       9.75506       3.25556       4.62769       2.85339     -0.251781     -0.291048      -1.12137      0.740653     0.0810346     -0.430282      0.192814     -0.120648       3.94111       5.00202       5.31200       5.65912       5.33685       4.82809       4.51246       3.92692       3.30670       2.56848       2.08702       1.57557       1.09535      0.777131      0.542312      0.355139      0.211639      0.131427
  18  19 3582.4464    2.3477  3.6370 10.8597 -0.0020  0.0620   0.0356   0.1724    0.1246   0.0000   443.7367       5.24375       15.2362      -5.33351      0.239822      -4.51030      -7.00662      -7.42821       4.47875      -4.89667      -4.02622      0.309395       3.60159      0.306271     -0.831918    -0.0467115     -0.392678     0.0298631       5.34580       6.80023       7.44034       7.32764       7.30075       6.78409       6.06620       5.39971       4.24732       3.56484       2.74039       2.07543       1.48910       1.07016      0.737860      0.469080      0.287540      0.174596
  18  20 3725.2305    1.9688  4.6534 10.6310 -0.0014  0.0716   0.0272   0.2112    0.0897   0.0000   443.3462       4.29729       6.56647      -1.33537      -8.56346      -12.3772      -11.1198     -0.587933      -3.11657      -9.89782     -0.897887       2.79520     -0.265131      -1.03154      0.824331     -0.733020      0.498312      0.372405       6.09277       7.97705       9.01514       9.00811       8.63564       8.03571       7.21830       6.05423       5.12235       4.03752       3.12106       2.36054       1.75868       1.19952      0.806799      0.558512      0.321479      0.203212
  18  21 3868.2220    1.5567  6.3527 10.2679 -0.0015  0.0924   0.0204   0.2575    0.0711   0.0000   439.4498       17.4394       13.3768       4.44682       29.4477       25.7371      -6.48032      -4.51830      -14.0223       7.56667      -1.12945      -2.20334      0.919393       1.28065     -0.208322      0.911901     -0.136098      0.309124       7.95497       9.87741       11.1142       11.3697       10.9046       10.4980       9.26286       7.74082       6.49459       5.20470       4.16919       2.97913       2.26525       1.60471       1.11181      0.727996      0.439900      0.268762
  18  22 4010.7494    1.3375  8.6019  9.8594 -0.0009  0.1128   0.0163   0.3275    0.0683   0.0000   433.6332      -29.4695       38.3760       16.8025       18.4731      -6.93252      -13.4053      -3.74546      -2.00291       9.83898      -6.60374      -3.22160     -0.988831       2.37063      0.389913      -1.96807     -0.354399     -0.592341       9.66825       12.5901       13.9802       13.8056       13.5206       12.5388       11.5691       9.57595       8.13360       6.48052       5.01336       3.84792       2.75190       1.98527       1.30821      0.877169      0.533921      0.325807
  18  23 4153.4279    1.1270 11.0067  9.7227  0.0003  0.1453   0.0142   0.4194    0.0620   0.0000   443.3181       13.1298       17.6788      -24.8052       41.4993      -42.1765       25.3432      -1.50380      -20.2584      -9.61583       9.96565       5.88226      0.405396      0.265812       1.30466      -1.73091      0.983064     -0.721380       12.0007       16.0724       17.0236       17.7717       17.1286       15.9392       14.1756       12.3315       10.2755       8.43740       6.43584       4.94279       3.55247       2.55596       1.73605       1.12204      0.681970      0.422687
  18  25 4439.9879    0.7306 14.3935  9.5132 -0.0019  0.2376   0.0106   0.6283    0.0515   0.0000   489.1097       15.0142      -24.1716       51.8107       42.4013      -68.6170      -34.7903       8.42824      -31.7861       3.79329      0.575848      0.286475       6.66567       4.78906      -5.94980     -0.998002       3.10190       1.24575       19.0532       25.2409       27.7667       28.1211       27.4351       25.6704       23.1022       19.7060       16.6796       13.3976       10.7983       8.11550       5.78646       4.19585       2.78663       1.89463       1.14462      0.706267
  19   9 2173.7418    0.7398  0.8256  9.4294 -0.0110  0.0315   0.0192   0.0727    0.0903   0.0000   437.4856      0.771796       14.4327       1.11317       1.74012       2.99734       3.89698      -1.79603      0.787417      0.772747      -2.08412     -0.970528       2.06010     0.0928000     -0.795460     -0.263923      0.106573     0.0600770       2.83413       3.46574       3.43173       3.79845       4.01869       3.64582       2.98334       2.57463       2.18175       1.84897       1.35508       1.06680      0.747483      0.558035      0.380267      0.260706      0.167615      0.104947
  19  10 2322.3056    1.1073  0.8142 10.1938 -0.0020  0.0315   0.0276   0.0718    0.0849   0.0000   438.5180      -2.32534       19.5423    -0.0555161       3.17947       2.07674     -0.776098      0.745909      0.885135     -0.976200      -1.14355     -0.347714     -0.481042      0.446192    -0.0910782    -0.0130573      0.162057     0.0134700       2.97801       4.05554       4.47230       4.72941       4.52646       4.17546       3.70681       3.03377       2.18181       1.81481       1.37968       1.02800      0.655990      0.555411      0.348835      0.238555      0.167517      0.112462
  19  11 2468.0957    1.5305  1.0329 10.3589 -0.0045  0.0344   0.0374   0.0813    0.1746   0.0000   437.9110      -1.48452       19.5651      -7.35034       3.36261      -3.90280       2.17552      -4.49949       1.82584       1.00765      -1.62819      -1.71289    -0.0215715     -0.748973     -0.158628    -0.0276203     0.0341894     0.0352105       2.67322       3.59859       3.99734       4.12712       3.98764       3.46143       3.54933       2.62841       2.24000       1.85333       1.50047       1.02914      0.843869      0.590066      0.387704      0.290451      0.166937      0.112945
  19  12 2612.9865    2.0432  0.8984 11.0309 -0.0022  0.0291   0.0496   0.0705    0.1436   0.0000   441.9219      -5.29573       12.6796      -5.14105       2.68429       3.19222      -2.92531       3.17746       2.59345      0.414253     -0.789219     -0.988312      0.127401      0.639116      0.314909     -0.456181      0.110599    -0.0735131       2.40960       3.08935       3.20960       3.23264       3.32009       3.09136       2.73739       2.44630       2.08288       1.55925       1.23197      0.954174      0.720366      0.545468      0.373398      0.253930      0.160744     0.0993996
  19  13 2757.8199    2.6826  0.8269 11.4307  0.0007  0.0294   0.0621   0.0640    0.1156   0.0000   437.3117     -0.820665       14.2800      0.671276      -3.57893      0.212100     -0.907064      0.201593      -1.13154     -0.872777      0.320441     -0.539727      0.759017      0.600251     -0.337882     -0.259004     0.0258617    -0.0588314       2.97364       4.15926       4.74135       5.08634       4.68497       4.22341       3.60544       2.95546       2.17552       1.70255       1.27668      0.904892      0.644242      0.468859      0.320617      0.227302      0.125867     0.0854587
  19  14 2902.4288    3.2850  0.8162 11.6915 -0.0024  0.0254   0.0754   0.0630    0.1297   0.0000   440.0791      -3.76014       17.4444       2.65139      -8.10251      0.781911       1.24506      0.699249      0.399907      -1.33769       1.25050     -0.704354      0.110675    -0.0104523     -0.314811    -0.0516540    -0.0943491    -0.0532253       2.21086       2.74514       2.97808       3.21599       2.93099       2.76383       2.56920       2.15585       1.74127       1.47251       1.21588      0.845521      0.620574      0.483853      0.303473      0.211797      0.139479     0.0842983
  19  16 3189.7353    3.9155  1.0814 11.9594  0.0018  0.0332   0.0829   0.0730    0.1625   0.0000   436.4571     -0.338006       13.4534      0.959262     -0.977326       2.16052      -3.08886       2.22272       1.08376      0.807878     -0.735852      -1.79887      0.524876      0.393338     0.0221810     -0.213369     0.0229878     0.0577625       2.64970       3.77569       3.80135       4.15912       3.87959       3.59574       3.22708       2.86191       2.25040       1.87002       1.52873       1.10229      0.852581      0.589063      0.402368      0.275122      0.176634      0.116500
  19  17 3332.7673    3.3294  1.5829 11.9111 -0.0043  0.0397   0.0646   0.0990    0.1300   0.0000   439.5469      -3.84611       14.8944       7.80600      -2.41766      -3.51434      -4.48843       3.26588      -2.11087       2.95792    -0.0901823      -1.39176      0.144315      0.334811      0.877808     -0.246610     -0.147533      0.200505       3.45955       4.66241       5.10095       5.28003       4.93172       4.52796       4.12253       3.53415       2.95129       2.31222       1.84525       1.35517       1.03460      0.712007      0.494706      0.323805      0.209135      0.132916
  19  18 3476.0449    2.7596  2.4823 11.2966 -0.0014  0.0487   0.0455   0.1270    0.1277   0.0000   433.8932      -4.44936       12.1190       6.53098     -0.809800      -3.21564      -2.47091      -4.55217      0.986914       5.68430     -0.624728     -0.468382     -0.676051      0.912450     -0.792774     -0.328423      0.461058      0.195745       3.84408       5.34642       5.53118       5.86261       5.53289       5.29882       4.67656       4.10824       3.55125       2.85211       2.18108       1.62632       1.26579      0.916123      0.642254      0.415844      0.257855      0.161247
  19  19 3619.1702    2.2316  3.7845 10.7160 -0.0004  0.0635   0.0317   0.1643    0.1125   0.0000   434.8003     -0.947619       2.61575       9.09728      -11.5872      -8.30230       3.77285       1.50407       4.18850      -4.96504      0.929712       1.29261      -2.09240      -1.36002      0.305480     0.0618631      0.283871      0.345189       5.05387       6.81713       7.38674       7.77907       7.40522       6.93071       6.21241       5.35553       4.55373       3.68145       2.93775       2.24518       1.63646       1.17253      0.809265      0.552285      0.337168      0.216059
  19  20 3762.2263    1.8489  5.6209 10.3358 -0.0039  0.0793   0.0233   0.2224    0.0818   0.0000   429.9849      -12.5486       9.10209       5.31637       22.7015      -3.39208       19.7397      -4.06430      -1.15573     -0.630283      -7.80695       1.12920      0.738201      0.131811      -1.22951      0.496473     -0.248854      0.330354       6.71447       8.77594       9.88791       9.81559       9.37399       9.05908       7.97888       6.86134       5.88732       4.76348       3.73679       2.91752       2.03305       1.52554       1.02602      0.679536      0.439557      0.271476
  19  21 3905.8028    1.5362  7.5261  9.9950 -0.0000  0.0987   0.0180   0.2805    0.0678   0.0000   427.0462      -8.48912       30.4221       18.7409       10.7506      -8.10407      -12.0554      -6.13706       6.28675       1.32213      -7.82465      -6.20953       2.06162       1.79674      -2.01572      -1.78739     -0.439959      0.565950       7.99347       10.6316       11.8240       11.5864       11.7302       10.5044       9.83946       8.55894       7.05696       5.84142       4.50370       3.50293       2.63435       1.87117       1.31074      0.872577      0.548953      0.341565
  19  22 4048.8390    1.2737  9.4418  9.7585 -0.0009  0.1214   0.0149   0.3449    0.0624   0.0000   444.7803      -9.10921       7.72968      -35.5557      -22.3845       26.8079      -19.9306      -8.19569       5.96055      -11.9774     -0.246863       4.15318     -0.174494       2.50296       1.87154     0.0188316      0.160822    -0.0347174       9.52771       12.4936       13.8594       14.1196       14.0212       12.9195       11.6184       10.2173       8.65968       6.98562       5.48010       4.24932       3.20272       2.27039       1.60226       1.07841      0.669369      0.420474
  19  23 4191.9934    1.0482 12.0024  9.6326 -0.0005  0.1534   0.0130   0.4507    0.0586   0.0000   458.8138       15.7283       42.1710       19.4203       8.10099      -13.2440      -7.05749       6.24422      0.599430       1.74909       4.61879      -5.40747      -3.77379     -0.980535       2.50759      0.683018     -0.756218      0.228388       12.5548       15.9042       17.9994       18.4364       17.5270       16.7497       14.9139       13.0925       11.1506       8.97905       7.16833       5.45707       4.04579       2.97531       2.06422       1.38307      0.863951      0.542433
  19  24 4335.4807    0.8659 13.4193  9.5547 -0.0009  0.1872   0.0115   0.5438    0.0520   0.0000   432.4404      -25.3323       30.7969       5.81895       36.7225      -16.8608      -22.1126       31.5929       34.4977       3.81221      -22.1276       11.7079      -4.86597      -9.33753    -0.0985161       1.41032      0.161094     -0.228982       14.7187       18.9632       21.3453       21.6518       21.5171       19.7385       18.2875       15.7851       13.1794       10.7991       8.43661       6.64390       4.94490       3.59231       2.44325       1.72198       1.05932      0.663637
  19  25 4478.4861    0.7481 17.3110  9.3945  0.0016  0.2552   0.0087   0.6684    0.0435   0.0000   468.2029      -28.8191       7.44083      0.722773       23.1128       6.97280     -0.365437      -40.0692      -9.92620       6.09720       18.0085     -0.159488      -14.8329      -9.39846       1.12717       5.02823      -1.28238     -0.280745       20.1800       25.8439       29.0964       29.4080       29.6843       27.0032       24.4998       21.4805       18.0620       14.7452       12.0690       9.04486       6.68637       4.92069       3.38678       2.34920       1.42407      0.906728
  20   8 2050.0379    0.6422  0.6364  8.9984  0.0033  0.0246   0.0171   0.0582    0.0813   0.0000   436.6770      -2.57663       18.2702      0.152651      0.162018      -2.89588      -1.63470      -1.05147      0.252877       1.70202   -0.00294816     -0.841021      -1.18043    -0.0540011      0.593330    -0.0469161     -0.296262    -0.0229151       1.98576       2.58320       2.80355       2.82523       2.77305       2.59138       2.41583       2.10173       1.72449       1.31443       1.08116      0.828342      0.648615      0.455879      0.344124      0.236756      0.149805      0.100669
  20   9 2203.1057    0.8752  0.7595  9.5330 -0.0047  0.0314   0.0228   0.0617    0.1089   0.0000   435.3626      -2.66353       10.5927       6.01031       1.21476      0.685672     -0.418337       2.34566     0.0160086      -1.98519      -1.59041     -0.890217      0.526167      0.491093     -0.191250      0.150251      0.172602      0.155555       2.14758       3.12323       3.26666       3.05246       3.51162       2.86488       2.80393       2.50910       1.96582       1.89554       1.36859       1.14546      0.807835      0.559377      0.383593      0.259095      0.171849      0.111695
  20  10 2352.3337    1.2835  0.8357  9.9424 -0.0041  0.0295   0.0296   0.0643    0.1124   0.0000   438.4064      0.133506       9.46486       2.42151     -0.165396      -5.51053      0.653166       2.24788      -3.80832      0.344423       2.36528      0.364598      -1.22622      0.470019      0.322308     -0.162650      0.227642      0.125064       2.58213       3.61526       3.56296       3.44047       3.01939       2.60329       2.70070       2.51281       2.50315       2.11831       1.74534       1.30944      0.965422      0.664979      0.431900      0.265130      0.177190      0.108426
  20  11 2498.9342    1.7189  1.0709 10.3079 -0.0011  0.0300   0.0373   0.0807    0.1758   0.0000   436.3638     -0.334933       14.6744       3.90188      -2.47649      -4.40018       1.02585       2.08903      0.913905      -1.90572     -0.359444      0.267270     -0.668056     0.0240698      0.615414     -0.251079      0.157443     0.0736762       2.39858       3.26004       3.38355       3.26587       3.24918       3.00296       2.76565       2.55899       2.22744       1.85301       1.57132       1.18781      0.870441      0.629524      0.423564      0.274464      0.186912      0.123612
  20  12 2644.7595    2.0579  1.1536 10.6460 -0.0044  0.0338   0.0471   0.0855    0.2400   0.0000   438.0666       1.03002       10.8570      -6.30917       4.39903      -5.93697       3.72642       2.39358       3.66969      -3.00621     -0.117007     -0.866682     -0.139030      0.388705     -0.274944      0.524660     -0.345618    -0.0465034       2.79153       3.79646       3.78711       4.06784       4.01407       3.84843       3.46514       2.90520       2.31774       2.01435       1.57679       1.26051      0.934901      0.618462      0.460256      0.309203      0.207335      0.135509
  20  13 2790.5746    2.7011  0.9594 11.6453  0.0016  0.0300   0.0614   0.0729    0.1191   0.0000   440.9712     -0.866526       18.8074      0.749569      -6.38445      -1.79223      -2.03679      0.154410      0.439845     -0.663712      0.585112      0.554636      0.132190      0.464331     -0.261788      0.100583      0.137957      0.187096       2.26204       2.83829       3.17218       3.10849       3.08417       2.90953       2.78885       2.36003       2.07918       1.59826       1.26619       1.02292      0.819043      0.552625      0.402986      0.284694      0.193481      0.123801
  20  14 2935.8425    3.5281  0.8321 11.8308 -0.0048  0.0329   0.0792   0.0622    0.1290   0.0000   438.4822       1.42211       14.6403      -3.73042      -3.55306      0.469814       5.26915       1.33962      -2.71378      0.849409      0.851557      0.584396     -0.235669      0.232526    -0.0436690     -0.354168    -0.0973320   -0.00407921       3.30321       4.02682       3.15701       2.64902       4.05175       4.88857       4.02900       2.71802       1.69415       1.82583       1.73577       1.46413      0.960855      0.571709      0.341073      0.274066      0.223430      0.167485
  20  15 3080.3345    3.7010  0.9969 12.0572 -0.0049  0.0293   0.0796   0.0731    0.1429   0.0000   437.5805      -2.80504       19.6622     -0.543727     -0.940836      -5.11544      0.654497     -0.155799       1.26118    -0.0281896      0.187106      0.527039     -0.524039      0.586115      0.530302      0.334348     -0.481260      0.108288       2.17336       2.86924       3.07918       3.17035       3.09623       2.88239       2.68558       2.41060       1.91901       1.68423       1.29066       1.04350      0.753075      0.556416      0.406323      0.300833      0.180896      0.112819
  20  16 3224.3231    3.7777  1.2956 12.1530 -0.0012  0.0343   0.0749   0.0909    0.1280   0.0000   441.2780       1.14576       20.1399       3.83792       2.82566      0.320555      0.526415      -1.23809      0.912685     -0.137324      -1.29201     0.0554110     -0.642188      0.244601    -0.0250421     0.0692253      0.119406     -0.161430       3.06657       3.89992       4.07721       3.93419       3.79735       3.43445       3.34968       3.01937       2.70300       2.32034       1.96410       1.46535       1.08941      0.775922      0.514061      0.328639      0.207698      0.146027
  20  17 3367.9927    3.2123  1.8900 11.4496 -0.0032  0.0381   0.0532   0.1059    0.1173   0.0000   446.9069      -1.86584       7.75612      -5.56470      0.698154      -1.34721     -0.524978     -0.223540       3.60742      -3.29824      -1.69474      0.631471       3.33594      -1.24471     0.0855543     -0.273263     -0.198577     0.0752118       2.98822       3.89937       4.17959       4.29901       4.32020       4.09144       3.71169       3.18456       2.72729       2.18232       1.84978       1.33296       1.05774      0.764364      0.542742      0.383504      0.253652      0.154886
  20  18 3511.7009    2.6055  2.6397 11.1788 -0.0035  0.0496   0.0403   0.1287    0.1149   0.0000   441.5123       6.18342       17.0070      -7.74054      -5.74220      -5.39966      -2.17590      -1.53627      0.792183       4.69474     -0.526157       1.40917     -0.871217     -0.418139      -1.07771      0.744613     -0.244935      0.261047       3.66912       4.97391       5.34807       5.51973       5.28887       5.17804       4.58261       4.15569       3.39837       2.92572       2.28200       1.82950       1.35607      0.984852      0.686605      0.481819      0.306563      0.196155
  20  19 3655.4810    2.1767  4.0346 10.8237 -0.0005  0.0638   0.0302   0.1709    0.0908   0.0000   438.3856       8.80713       1.82895      -2.45597      -1.33307       3.89369       6.12946      -3.85270      -6.83770      0.453107      -4.27638       1.73555       3.07070      0.451651     -0.229633     -0.356886     -0.153766     -0.348403       4.86087       6.58501       7.08231       7.30678       7.55592       6.72974       6.06672       5.42387       4.46837       3.77409       2.93370       2.30066       1.76677       1.22137      0.901516      0.596097      0.398102      0.262717
  20  20 3798.9199    1.7649  6.1845 10.2666 -0.0006  0.0820   0.0209   0.2282    0.0736   0.0000   434.6137       2.56702       20.8418      -17.5802      -14.9111      0.549276      0.621223       5.87269       5.17773       4.55015      -6.29866      -4.33362       3.81517    -0.0748636     0.0773259      -2.67626      0.339402      0.116198       6.43583       8.29864       9.43994       9.59876       9.44271       8.93033       8.00155       7.00282       5.88535       4.87010       3.78420       3.01814       2.27887       1.65329       1.17763      0.821489      0.536260      0.339081
  20  21 3942.4364    1.4851  8.1916  9.8645 -0.0022  0.1007   0.0163   0.2920    0.0673   0.0000   461.2273       10.7507       12.3117      -32.8791       9.89764      -13.6350       3.82345       8.97049      -5.61445      -10.5820       8.56192       2.83394      -5.58464      0.642823       3.03674       2.48409     -0.297019     -0.871299       7.74972       10.0727       11.0801       11.4392       11.0934       10.6420       9.57992       8.34289       7.33364       5.98676       4.87807       3.75988       2.83328       2.07604       1.46636       1.01396      0.646853      0.427279
  20  22 4086.4493    1.2293  9.9822  9.7644 -0.0024  0.1262   0.0140   0.3589    0.0580   0.0000   442.5568      0.994746      -7.36029      -4.73802       17.5855      -1.04123       20.6310       1.49209      -2.52278      -4.81657       21.5099      -1.41847      -5.52265      -1.64035       3.20400     -0.465920     -0.170149     0.0604302       9.24355       12.5042       13.8497       13.7757       13.9040       13.2054       11.7168       10.6308       8.88779       7.40155       5.91925       4.66514       3.48931       2.61919       1.83657       1.25668      0.804723      0.527490
  20  23 4229.8510    1.0025 11.8517  9.5662 -0.0006  0.1550   0.0122   0.4387    0.0590   0.0000   450.8453       3.23450     -0.265300      -9.74109       23.9062      -8.47933       21.8954       22.0302       4.26265      -21.3224      -2.53571       8.92771      -5.20334      -3.67674       3.46489      -2.18930     -0.495121      0.444756       11.6116       15.4207       17.1453       17.2030       17.5419       16.0880       14.6681       13.0208       10.8883       9.31306       7.31837       5.71088       4.36948       3.12904       2.27038       1.55786      0.986038      0.648099
  20  24 4374.3757    0.8364 14.0111  9.5995  0.0042  0.1997   0.0108   0.5434    0.0470   0.0000   451.0234      -18.4853       23.4066      -25.8873       61.6257       26.5964      -3.48915      -20.1030      -6.23974       8.34301       28.4137      -1.06526      -16.3546       13.5802      -7.65695      -2.24737       1.30935      -1.34540       15.0112       20.1083       22.2583       22.3439       22.1025       20.8975       19.1296       16.7374       14.2642       11.9794       9.57142       7.44340       5.69463       4.11543       2.91035       2.01433       1.28220      0.840963
  20  25 4517.7058    0.6894 16.2992  9.4784 -0.0029  0.2472   0.0089   0.6643    0.0402   0.0000   394.8724       26.2532       36.5906      -25.1818       3.54831       1.58005       14.3429      -3.11854      0.384798       15.7573      -19.0549       3.05826       11.0780      -18.1866       5.87098     -0.539724      -1.00996      -1.75121       18.6078       24.5338       27.1055       27.9905       27.5111       25.9148       23.8273       20.6144       17.5604       14.7324       11.6570       9.10023       7.03094       5.12962       3.66042       2.55175       1.63448       1.05433
  21   8 2077.7144    0.6823  0.6356  9.2388  0.0029  0.0270   0.0176   0.0538    0.0786   0.0000   438.8254     -0.804965       15.1367      -8.14227     -0.500000       2.92754       1.18193      -2.05862     -0.130545       1.47144      -1.22821      -1.41876     0.0129163      0.579117    0.00598953     -0.244791     0.0337051      0.104834       2.21997       2.32344       2.52282       3.14580       3.19550       2.50984       2.20125       2.26433       1.94402       1.40941       1.11212      0.955034      0.761539      0.477370      0.352057      0.270165      0.175632      0.114497
  21   9 2231.8382    0.9654  0.8020  9.4544 -0.0069  0.0259   0.0230   0.0626    0.1208   0.0000   441.7935       2.68921       17.3552      -4.26612       2.05890      0.661016       1.87459      -1.05648      -4.12525      -1.33000       1.98559     -0.338210      -1.85726      0.892798      0.752916     -0.138292     -0.408585    -0.0629738       2.02575       2.59714       3.00203       2.85317       2.94830       2.76980       2.45378       2.13027       1.90554       1.57570       1.29436      0.963890      0.765604      0.573458      0.374664      0.279636      0.185191      0.119667
  21  10 2381.8814    1.2752  0.9550 10.1333 -0.0035  0.0321   0.0280   0.0696    0.1042   0.0000   442.7958      0.538105       16.4840     -0.685258      -3.64664      -7.31713    -0.0322973     0.0865032      0.237583       3.58069      -2.51678      0.995770     0.0447578       1.41408      0.316267    -0.0382782    -0.0605305     0.0325106       2.30740       3.23788       3.03204       3.48343       3.22922       3.45737       2.90879       2.61409       2.07606       1.94693       1.50963       1.11071      0.863662      0.660467      0.488217      0.329556      0.240081      0.145689
  21  11 2529.2668    1.7689  0.9485 10.5417 -0.0011  0.0281   0.0378   0.0700    0.1171   0.0000   438.7944     -0.877818       13.8982      -3.09476      -5.38615    -0.0488190     -0.555831     -0.142942       3.69256       2.47122      -1.78711     -0.258792     0.0853340    -0.0385239     -0.779487      0.189191     0.0803826    -0.0425893       2.26757       2.90332       2.98385       3.03386       3.23808       3.07996       2.84417       2.38637       1.86012       1.69787       1.37897       1.07459      0.758471      0.560026      0.419162      0.290380      0.209135      0.142084
  21  12 2676.1500    2.3013  0.9459 10.8150 -0.0037  0.0270   0.0507   0.0707    0.2076   0.0000   435.0175       4.07159       18.4257      0.722530       3.99954      -1.54417       4.52013       1.56721      -2.70891      0.638398      0.850364     -0.232440      0.326836    -0.0247689     -0.550039     0.0300868    -0.0125431     -0.200749       2.09876       2.84237       3.24353       3.22971       3.21267       2.94697       2.76013       2.33795       1.97777       1.60808       1.28706       1.03259      0.741331      0.569978      0.391692      0.275782      0.181188      0.120385
  21  13 2822.8482    2.9452  0.9260 11.3512 -0.0003  0.0342   0.0682   0.0769    0.1985   0.0000   438.3336      -1.40019       16.4290     -0.101909       1.75293      0.779717     -0.972105       1.28138     -0.843945      -2.50188     -0.306364     -0.186424       1.86998     -0.250395     -0.119247      0.545700     0.0809838    -0.0527542       3.52004       4.51005       4.79326       4.46879       4.03881       3.69453       3.57922       3.27909       3.18181       2.57655       2.13286       1.65537       1.25012      0.910067      0.563186      0.422370      0.251524      0.165415
  21  14 2968.7855    3.6036  0.9458 11.8273  0.0014  0.0276   0.0768   0.0655    0.1370   0.0000   440.1592       1.85178       11.6693      0.225531       2.03503       5.37260      -5.36641      0.601900     -0.184527     -0.118860     -0.796857      -2.20422     -0.754147      0.712682      0.255231     -0.148493     -0.527273      0.143749       2.01039       2.78241       2.88081       2.85457       2.96999       2.73166       2.54607       2.34892       1.94935       1.60320       1.29296       1.00159      0.783769      0.590219      0.428385      0.293035      0.207881      0.132704
  21  15 3113.8373    3.6618  0.9327 12.5383 -0.0007  0.0331   0.0814   0.0694    0.1076   0.0000   441.1087      -2.20768       12.8040     -0.461894     -0.826936       4.22998      -2.26104       2.27017     -0.652757    -0.0154990      0.723720     -0.265827    -0.0333629     -0.283369     0.0422434      0.227003     -0.213128     -0.135029       2.09785       3.23706       3.19133       3.11832       3.29847       2.69825       3.02974       2.26893       2.27759       1.80282       1.41596       1.24862      0.808393      0.714484      0.437454      0.323216      0.216458      0.139068
  21  16 3258.3720    3.5624  1.4053 11.7434 -0.0052  0.0367   0.0654   0.0859    0.1392   0.0000   436.1742      -1.54609       9.70062       4.36328      0.128844      -2.74506      0.822474      -3.51481       2.44137      -5.32911       1.77512       1.28626      0.926715      0.140969     0.0981532      0.412321     -0.601624      0.183311       2.51609       3.73748       3.69786       4.23033       3.77871       3.87196       3.30664       3.15009       2.50363       2.19002       1.74353       1.26795       1.01770      0.761947      0.542252      0.393948      0.257157      0.160818
  21  17 3402.6668    3.0617  1.8045 11.5522 -0.0030  0.0418   0.0515   0.0971    0.1075   0.0000   444.1078       3.24010       5.99787      -7.33391       10.9008     -0.636101      -3.22172      -5.95506      -2.74399       2.49876       1.50724      0.120668       1.67686      0.730147     -0.553229     -0.158667      0.250940      0.115645       2.96693       4.26601       4.46416       4.71177       4.66466       4.37357       3.78030       3.52727       2.89924       2.47876       1.97217       1.54579       1.12507      0.892430      0.598706      0.442005      0.276790      0.180234
  21  18 3546.8256    2.4405  3.0619 11.2623 -0.0007  0.0539   0.0354   0.1409    0.0796   0.0000   440.6941      -7.86919       11.5316       1.34146       2.54170      -13.0400      0.151519       4.11008      -4.56387      -5.86434       3.89599       2.25495      -3.55787      -1.31751       1.73326     -0.285393     -0.668486      0.496820       4.01964       5.17968       5.95285       5.77253       5.80774       5.49981       4.95398       4.43716       3.91897       3.19762       2.68968       2.06384       1.56890       1.16603      0.845492      0.594018      0.381047      0.255156
  21  19 3691.3045    2.0246  4.2861 10.6969  0.0009  0.0669   0.0267   0.1735    0.0821   0.0000   446.3291       1.78780       11.6830      -2.34217      -4.61990      -3.53908      -8.87545      -6.07994       3.64003       3.12681      -3.54220      0.581546     -0.790417       2.30473      -1.73181       1.07709     -0.277125     -0.722017       4.83990       6.24373       7.35854       7.35295       7.00265       7.10791       6.16849       5.52016       4.62480       3.83784       3.17736       2.43338       1.91221       1.40296       1.02954      0.688160      0.482045      0.313825
  21  20 3835.5995    1.6958  6.3842 10.1820  0.0013  0.0817   0.0196   0.2301    0.0719   0.0000   447.9967      -18.0211       27.3433       9.44109       13.4625       14.8402       15.5226      -1.04940       5.72285     0.0381531      -1.48595      0.580790      0.932744      0.305900       1.03859       1.62275     -0.307311    -0.0711045       6.05484       8.03538       8.77574       9.13001       8.74635       8.54498       7.60223       6.79018       5.97848       4.94261       4.07831       3.19581       2.41715       1.85265       1.28720      0.899888      0.597707      0.406707
  21  21 3979.5645    1.4172  8.8190  9.8426 -0.0006  0.1085   0.0151   0.2998    0.0609   0.0000   431.6366      -1.54503       4.41952       7.37676      0.729146       16.7458      -14.5865      -6.94737      -4.33063      -3.86593       5.54454       2.05978      -8.14683       1.10555       1.64999      -1.24591      -1.45449      0.541825       7.73592       10.2235       11.3624       11.4997       11.2717       11.1442       10.0912       9.04674       7.68679       6.32698       5.13642       4.11337       3.15920       2.35359       1.71492       1.22605      0.815252      0.531777
  21  22 4123.6201    1.1773 10.2695  9.6488  0.0009  0.1231   0.0130   0.3587    0.0580   0.0000   436.3229       14.3786       10.2954      -19.7107      -10.6392      -7.31879      -4.26752       26.6092       2.74936       4.64228      -15.8667       1.93883       4.54489      -4.83243       3.20607    -0.0133419     0.0945300      0.202935       8.82651       11.4515       12.9246       13.4239       13.2272       12.6789       11.5267       9.91971       8.77265       7.25288       5.88915       4.61643       3.58657       2.66695       1.96864       1.32932      0.901485      0.601250
  21  23 4267.8419    0.9808 13.6925  9.6053  0.0011  0.1711   0.0109   0.4875    0.0497   0.0000   424.1834       8.49156       20.7830       16.3212      0.141787       18.7105       4.75723      -43.8000       10.3358       34.3341      -4.71450      -11.4032       8.27197      0.371265       3.03525      -1.56014       2.39305       1.18630       12.0601       16.1237       17.7902       18.4677       18.0503       17.0962       15.9663       14.0082       12.3417       10.1905       8.17641       6.49272       4.99180       3.82092       2.72125       1.98043       1.26439      0.837958
  21  24 4412.1666    0.7621 13.8191  9.6134 -0.0030  0.2067   0.0102   0.5596    0.0443   0.0000   430.7522       44.1649       49.2219      -32.9375       12.7788      -21.3727      -63.6971       5.84802       26.6006       7.33216      -15.2746      -4.49333    -0.0442192      -1.37347       1.96707      0.161673       1.14821      0.459603       14.9366       19.9992       22.5541       22.7817       22.9735       21.3588       19.5344       17.6607       14.6036       12.4133       10.0167       7.94593       6.13779       4.46299       3.32097       2.30318       1.52107       1.01137
  22   6 1781.5266    0.3624  0.3748  8.8090 -0.0035  0.0311   0.0127   0.0439    0.0511   0.0000   439.2415      -2.14459       20.4009     -0.341278      -2.39680      0.667850     -0.478325     -0.113360      0.621237     -0.662641      0.349826      0.161774      0.366780     -0.158652      0.332538     -0.245588     -0.337301  -0.000307252       1.82931       2.73479       3.23618       2.06455       3.40402       2.51759       2.39602       2.53035       1.75124       1.86115       1.19375      0.934527      0.757722      0.630505      0.486255      0.299763      0.291085      0.181258
  22   8 2104.8026    0.6990  0.6255  9.3794 -0.0026  0.0263   0.0186   0.0573    0.0744   0.0000   441.0962      -3.32647       19.1425       3.01740      -3.38388      0.568625     -0.463312     -0.870199      -3.82050     -0.544670       2.20919     -0.255864     -0.763311     -0.655730      0.150658     -0.251671    -0.0436613    -0.0112518       2.18735       2.81736       3.15933       2.67163       2.57079       2.36109       2.17763       2.16944       2.00889       1.84264       1.67074       1.22918      0.926092      0.690102      0.471005      0.354633      0.224739      0.137695
  22   9 2260.0052    0.9940  0.7996  9.7800  0.0014  0.0272   0.0227   0.0637    0.0880   0.0000   439.2395      0.399103       14.1217      -2.82981      -2.59620      -2.59176     -0.807514     -0.226109      -1.13258      -1.65684      0.133329     -0.458901     -0.510472       1.21892      0.194251      0.433063     -0.341046    -0.0602635       1.87909       2.41761       2.74876       2.79765       2.45192       2.64363       2.52020       2.14090       1.88192       1.61955       1.17492      0.991852      0.832756      0.588808      0.450081      0.327329      0.227047      0.153235
  22  10 2410.7545    1.4609  1.0138 10.0972 -0.0035  0.0270   0.0304   0.0739    0.1424   0.0000   437.6491      0.252820       16.2929     -0.411024      -3.80702      0.160511      -2.11878    -0.0492840      0.486225     -0.933102      -1.75907       1.11921     -0.362494     -0.574213      0.766622     -0.107604     -0.247625      0.170851       2.00171       2.44877       2.81873       2.80372       2.85363       2.73602       2.56422       2.27905       1.90716       1.55965       1.24201       1.05060      0.834581      0.595282      0.436097      0.359128      0.231845      0.155004
  22  11 2559.1354    1.8957  1.0144 10.5167 -0.0062  0.0290   0.0386   0.0685    0.1283   0.0000   435.0462       3.15846       19.8909      0.371739      -7.72747       2.48401       1.51359     -0.830830       1.64332       2.50896      -3.21406      -1.36328      0.398139    -0.0917056     -0.148722      0.237068     -0.476992     -0.162620       2.18279       2.96032       3.11699       3.20080       3.26334       3.18599       2.84400       2.37023       2.07645       1.73723       1.47312       1.12806      0.895582      0.626184      0.463913      0.316572      0.248487      0.162674
  22  13 2854.6150    3.0790  0.8616 11.4848 -0.0044  0.0268   0.0696   0.0636    0.2013   0.0000   438.8503       4.72380       20.2127       2.08958      0.515753     -0.563531      -1.33510      0.617690      -1.63516     -0.574034     -0.564382       1.52536     -0.155909     -0.550702      0.195422      0.384735     -0.340712     -0.369021       1.96233       2.77241       2.95456       3.02770       2.98226       2.68899       2.40709       2.22842       1.93716       1.72229       1.37634       1.13743      0.838431      0.621101      0.437527      0.290652      0.200209      0.144085
  22  14 3001.3150    3.7342  0.9015 12.0165 -0.0009  0.0248   0.0795   0.0661    0.1411   0.0000   437.3019      -1.87126       12.5440       1.49940      -3.31282       3.97407      -2.04819     -0.160443       1.14658      -2.12836      -1.33726      0.479536     -0.187708     -0.272278    -0.0311669   -0.00754904      0.135719      0.163755       1.80309       2.44720       2.67600       2.79210       2.72937       2.46618       2.37732       2.11406       1.71177       1.51531       1.29346      0.983398      0.776187      0.551542      0.412197      0.282710      0.194476      0.129212
  22  15 3146.9334    3.9359  0.9865 12.4662 -0.0015  0.0269   0.0845   0.0710    0.1108   0.0000   441.0405      -3.01525       15.4463       1.85194     -0.372400      -12.5794      -3.83607      0.416367      -1.39112     -0.235585       2.03267      -1.18670     -0.317319      0.920293     -0.403743     0.0536923    -0.0539008     0.0900788       2.01771       2.58083       2.88865       3.13206       3.04318       2.99073       2.66078       2.28163       1.92865       1.56818       1.35589       1.04777      0.820496      0.596204      0.453022      0.292464      0.220043      0.150881
  22  16 3292.0796    3.4797  1.4721 11.8793 -0.0068  0.0358   0.0599   0.0839    0.1107   0.0000   438.4037      0.812887       16.7931       3.30655       5.33311      -3.17752      -6.79215      0.132311      0.383956      -1.34580     0.0730928     -0.256759       1.22439      0.307092     -0.144197    -0.0710519    -0.0294398     0.0464135       2.58108       3.51340       3.67474       3.58077       3.75713       3.41603       3.39651       2.92169       2.60556       2.11502       1.76029       1.39032       1.09558      0.855323      0.589560      0.432766      0.287862      0.198899
  22  17 3437.0821    2.9859  2.2509 11.3809 -0.0029  0.0409   0.0439   0.1082    0.0924   0.0000   437.7244      -5.29795       20.9624      -2.07796       2.41551      -2.02617       4.61252       1.12742      0.759039      -1.34511      -1.03394      0.296948      -2.29747      0.510530      0.105756     -0.463834     -0.299675     -0.208352       3.08202       3.89059       4.23978       4.23197       4.34343       4.23509       3.88282       3.41443       2.97465       2.46550       2.01701       1.66399       1.25616      0.958282      0.691710      0.505822      0.352824      0.244556
  22  18 3581.7647    2.3493  3.4558 10.9987 -0.0019  0.0548   0.0308   0.1433    0.0756   0.0000   443.1826      -2.51558       14.6884       9.40853     -0.564530       1.85397      -1.45685       4.98385       1.62877       5.03998       1.06253      -3.52926   -0.00886447     -0.664259     -0.437262      -1.14208      0.640316      0.294038       3.79966       4.95715       5.49685       5.54321       5.57079       5.39971       4.96041       4.43671       3.77267       3.29043       2.72098       2.14762       1.68588       1.22982      0.919689      0.661388      0.452650      0.300932
  22  19 3726.6471    1.9431  5.1007 10.5618 -0.0029  0.0682   0.0227   0.1916    0.0678   0.0000   435.6039      -11.0676       9.00381       3.58184      -5.95084      -6.13130       6.06703      -3.13918       6.97521      -1.20444       4.94747      0.804818      -2.75187       3.38550       1.38182      -1.16637     -0.505376      0.437906       4.82510       6.31420       7.04064       7.27889       7.04741       6.96611       6.31804       5.66738       4.86680       4.00319       3.50578       2.64141       2.10144       1.63221       1.12469      0.836854      0.563786      0.382994
  22  20 3871.4280    1.5797  6.9117 10.2006 -0.0007  0.0882   0.0178   0.2492    0.0605   0.0000   445.9726       3.86059       13.7516      -12.2710      -15.6035      0.540317      -11.8669       1.15157       2.19892       11.3184      -4.42519       1.98198       2.78593       4.67509      -1.02595     -0.785242      0.435799      0.385111       6.15524       8.00081       8.83554       8.82891       9.00942       8.55880       8.24085       7.11709       6.02263       5.37679       4.32694       3.44860       2.77448       2.02718       1.52269       1.05791      0.732608      0.503468
  22  21 4016.3523    1.3354  8.7595  9.9802 -0.0017  0.1080   0.0148   0.3083    0.0530   0.0000   443.9580       1.03724       1.49417      -6.64338       18.1954      0.623588      -21.3711      0.806181       8.69894     0.0896963      -3.16184      -6.37322     -0.662819       5.67229     -0.716594       1.03180     -0.501402     -0.939610       7.41781       9.70847       10.8979       10.9214       11.0929       10.6098       9.81530       8.85317       7.74854       6.40137       5.43020       4.23435       3.31840       2.52507       1.90020       1.33352      0.903547      0.618598
  22  22 4160.8064    1.0814 11.1426  9.6998 -0.0003  0.1384   0.0123   0.3950    0.0527   0.0000   444.1144       2.68018       30.4396       12.3562       21.2706      -7.33302      -8.02057      0.224321       3.31917     -0.640861       6.65334      -4.61202      0.835398      0.415855      -1.38081       4.78619      0.397791      0.142848       9.27862       12.4377       13.8832       14.4091       14.3981       13.6942       12.4760       11.2632       9.74575       8.25701       6.74580       5.41183       4.31803       3.12891       2.38256       1.66377       1.12360      0.752029
  22  23 4305.5476    0.8664 12.9119  9.6888 -0.0106  0.1744   0.0104   0.4998    0.0447   0.0000   461.3364      -8.38194       24.8568       22.0352       11.5850      -1.67825      -4.13690       22.5258       3.51573      -19.2567       5.85234      -10.0467      -8.92939      -3.49245      0.227791       7.20707      -1.73169     -0.576972       11.9133       15.5523       17.6469       18.2601       17.6811       17.2167       15.8302       14.1381       12.5685       10.5647       8.55535       7.15305       5.33666       4.12553       3.02563       2.19818       1.43616      0.976685
  23   5 1632.7814    0.2097  0.2208  8.8004 -0.0117  0.0174   0.0110   0.0375    0.0351   0.0000   438.2189      -3.20525       18.8378       1.27756     -0.758043       2.30263      0.442714     -0.472000      -1.39039     -0.933322      0.208682       1.51389     -0.345783     -0.579258     0.0611425      0.195540      0.120069     0.0510102       1.17082       1.48599       1.62949       1.80537       1.56132       1.81690       1.56571       1.45804       1.13744       1.06795      0.726010      0.814018      0.594662      0.434963      0.257153      0.228454      0.171953      0.100639
  23   7 1969.5957    0.5354  0.6171  9.0078 -0.0012  0.0242   0.0142   0.0537    0.0659   0.0000   439.1229      -2.26482       14.5777       4.61558      -1.81823       2.13706       4.05412     -0.946181     -0.621365       2.80463      -1.74717     0.0371167      0.719769      0.288479      0.511529     -0.143619     0.0443627    -0.0807757       1.50096       2.19009       2.37627       2.47507       2.43151       2.38649       2.05674       1.90374       1.72269       1.34960       1.23882      0.905392      0.721352      0.579143      0.393721      0.297084      0.204884      0.132719
  23   8 2131.0726    0.7779  0.7285  9.2147  0.0011  0.0246   0.0182   0.0561    0.0870   0.0000   440.3704       1.76943       19.4721     -0.195705      -4.51037      -1.71163       1.19599      -1.74815       1.25311      -1.08339     -0.477891     -0.205889      0.875591      0.234169     -0.472421      0.340759      0.185024      0.123783       1.70172       2.21276       2.41549       2.68371       2.68889       2.42567       2.29038       2.06962       1.67503       1.41035       1.22080      0.909931      0.713400      0.540359      0.417986      0.315571      0.205524      0.148466
  23   9 2287.4176    1.0836  0.9175  9.6777 -0.0001  0.0274   0.0229   0.0650    0.1048   0.0000   437.9846      -2.63222       19.7388     -0.316226      -5.51669       2.43064      -2.07390     -0.905637      0.173706       1.51950      0.485891     -0.179620     -0.241347      0.789566      0.394152     -0.167483    -0.0109077     -0.267362       1.79479       2.32060       2.49490       2.68959       2.71271       2.71771       2.28049       2.14888       1.76557       1.61825       1.37743       1.05368      0.795381      0.590220      0.495510      0.368223      0.244181      0.167333
  23  11 2588.5692    1.9583  0.9761 10.7311  0.0010  0.0286   0.0406   0.0668    0.1222   0.0000   438.1612      0.401903       17.3660       2.48016      -4.99784      0.555793     -0.832213      -5.46946       2.60242       4.33888     -0.566714      -2.17539      0.198434     -0.164079      0.136882     -0.165705      0.109804     -0.123783       1.78673       2.46059       2.74503       2.92559       2.88240       2.66250       2.62334       2.21956       1.92245       1.74974       1.33578       1.06629      0.875612      0.665978      0.477723      0.373996      0.228262      0.170398
  23  12 2737.5072    2.4766  0.9296 11.2298 -0.0034  0.0284   0.0516   0.0631    0.1217   0.0000   438.8640      -1.37282       13.6255      -3.89407       2.76434       2.61793      -3.57864     0.0599797      0.452706       2.32700       1.93869      -1.68765      0.850004      -1.14116      0.564706     -0.304982    -0.0738055    -0.0159333       1.88558       2.64697       2.62949       2.79014       2.77999       2.58767       2.38058       2.21787       2.00175       1.80388       1.44214       1.12229      0.919855      0.685150      0.498749      0.368409      0.264364      0.173229
  23  13 2885.9978    3.2863  0.8925 11.4680 -0.0015  0.0256   0.0686   0.0628    0.1921   0.0000   439.5577      -2.27155       22.2179     -0.624609      -3.95560       1.30866      0.578398      0.651492      0.473196       1.25209      -1.62021      0.300093     -0.321945      0.472133    -0.0394538     -0.149203     0.0781416      0.165751       1.73583       2.42223       2.67190       2.69113       2.72440       2.69719       2.33025       2.13579       1.70708       1.56450       1.28735       1.03133      0.809016      0.590157      0.419479      0.324075      0.219854      0.155639
  23  14 3033.3349    3.8163  0.8918 11.9306 -0.0016  0.0283   0.0837   0.0630    0.1952   0.0000   440.2620      -4.26594       16.2776      -1.58532      -2.82544      0.524090       1.88458       2.32079      -2.42682     0.0633073      -1.09490     -0.375586     -0.578289    -0.0468980     -0.135608      0.254494      0.140265     0.0841884       2.45530       3.32906       3.47261       3.20157       2.90523       2.70835       2.72640       2.72549       2.50736       2.15605       1.78876       1.34216       1.01520      0.772611      0.532337      0.393503      0.285667      0.193870
  23  15 3179.5747    3.7981  1.2221 12.1266 -0.0015  0.0298   0.0720   0.0805    0.1277   0.0000   438.0576      0.612092       12.5748       4.25528      -2.70189      -4.13152       1.13876     -0.268902       1.11778       1.29720       1.70726      -1.44689     0.0969442     -0.108334      0.834040      0.186306     -0.433892    -0.0722884       2.12456       2.78996       2.97947       3.08789       3.07538       2.90806       2.64029       2.38933       2.18262       1.93456       1.60565       1.23173       1.02096      0.737175      0.553281      0.392681      0.289951      0.192455
  23  16 3325.4337    3.3858  1.6104 11.7611  0.0017  0.0371   0.0567   0.0890    0.1074   0.0000   434.7014      -3.29476       18.7358      -3.16906      -6.58282       3.88023      -1.15950      0.387842      -2.15536      -2.97231       1.57484       1.04938      0.353676     -0.106705      0.140719      0.124220    -0.0984697    -0.0342480       2.28657       3.15802       3.31830       3.71873       3.33464       3.63009       3.14429       2.86221       2.52613       2.16347       1.71025       1.41540       1.16092      0.857260      0.658652      0.442392      0.324692      0.222457
  23  17 3471.1256    2.8071  2.4389 11.1799 -0.0001  0.0437   0.0383   0.1103    0.0850   0.0000   439.8911      0.998067       15.6521      -3.18082      -3.49445      -5.08767      -9.96565      -1.36395     -0.855965       1.36991      -1.50521       4.40549      -1.14852      -1.61326     0.0777697       1.73693     -0.712753     -0.120864       2.74577       3.83084       4.07698       4.37068       4.24659       4.09655       3.85130       3.29505       3.03740       2.62754       2.11197       1.74181       1.38538       1.02586      0.772158      0.553630      0.382859      0.255841
  23  18 3616.3803    2.2995  3.8943 10.9206 -0.0024  0.0559   0.0281   0.1533    0.0646   0.0000   433.4007       5.53480       4.92636       2.64826       5.92085      -5.79956      -7.49091       3.17163       11.9780      0.404260      -2.92076       1.34108      -3.20782     -0.670060      -1.36103     0.0588572     -0.921967     -0.429913       3.83776       5.07282       5.56721       5.77506       5.63619       5.46624       5.08032       4.50921       4.14350       3.39194       2.90897       2.30885       1.81918       1.38002       1.04063      0.746939      0.523625      0.361802
  23  19 3761.8522    1.8180  5.5142 10.4843 -0.0014  0.0755   0.0211   0.2005    0.0634   0.0000   446.5713       4.54415       26.9925       12.4940      -1.26481      -3.08113       4.86188      0.740993      -3.12439      -3.68735       3.81504       3.40433       2.75045      0.193726       2.31908      0.311349      -1.02070      -1.05434       4.85901       6.55551       7.39847       7.43234       7.56926       7.40485       6.68629       6.06970       5.17219       4.44955       3.79507       2.94124       2.37042       1.80092       1.34939      0.973912      0.658489      0.463607
  23  20 3907.1466    1.5075  7.4864 10.1536 -0.0022  0.0921   0.0169   0.2603    0.0567   0.0000   449.9755      -11.4689       16.8308       8.49706      -2.06986       3.13953       11.8990       7.95364       13.5979      -2.01039      -4.46226     -0.770818     -0.604296       1.90547      -2.59688     -0.522238     0.0631353      0.247976       6.08613       7.91832       8.88440       9.14750       9.28802       8.77608       8.24907       7.33008       6.56442       5.52457       4.56477       3.72258       2.91019       2.25386       1.68684       1.23278      0.853126      0.585155
  23  21 4052.3207    1.2441  9.2897  9.9372  0.0002  0.1110   0.0141   0.3226    0.0506   0.0000   446.1400      -8.52099       29.7056       7.10181       2.24798      -9.77358      0.869164       4.05012      -4.43792      -12.9284      -5.27914       9.26692      0.202980      -3.48157       2.20207       1.33820     -0.360338     -0.205064       7.50677       9.74586       11.1474       11.4402       11.4506       10.9065       10.1332       9.21994       7.94798       6.76197       5.63122       4.50522       3.57850       2.76781       2.01450       1.51356       1.02540      0.711933
  23  22 4197.6519    1.0379 12.0924  9.7054 -0.0001  0.1506   0.0116   0.4179    0.0489   0.0000   432.1875      -18.7467       44.4209       5.08649       6.24317      -3.09354      -3.53503       21.7311      -1.43050      -12.4910      -7.83303      -7.27129       3.28095      0.689171      -4.98370       3.04156      -2.09226     -0.769321       9.67224       12.8191       14.4264       14.8463       14.8884       14.2115       13.6134       11.8876       10.5936       9.01203       7.41373       5.96264       4.70884       3.70371       2.72818       2.03453       1.38230      0.952728
  24   6 1826.2489    0.3724  0.4192  8.8445 -0.0092  0.0220   0.0123   0.0445    0.0516   0.0000   438.4808      -1.62996       19.6007      -1.93983      0.934109       4.15930      -2.76711     0.0112411      0.992540      -1.23134     -0.480869      0.331398     -0.453706     -0.627119      0.394514      0.316028      0.123973      0.170490       1.35322       1.77117       2.22834       2.04690       2.18554       2.17847       1.89287       1.87169       1.51243       1.15872       1.05226      0.796362      0.710457      0.520754      0.354431      0.291001      0.192126      0.134048
  24   8 2156.7000    0.8000  0.9589  9.1943 -0.0022  0.0277   0.0165   0.0666    0.0943   0.0000   440.1911      -3.51970       16.0110       3.51336      -1.96935     -0.598384       2.39156     -0.653467     -0.801706     -0.270424      -1.38111      0.690959       1.02625     -0.692276     -0.598317     -0.317535      0.131233      0.278662       1.88342       2.32691       2.44574       2.64124       2.72818       2.51880       2.48340       2.26119       1.89745       1.65104       1.39418       1.15984      0.889948      0.700760      0.545960      0.397028      0.274517      0.189506
  24   9 2314.2956    1.1559  0.9225  9.7579  0.0004  0.0289   0.0236   0.0669    0.1010   0.0000   437.9383      -3.40612       16.7502       5.18396      -4.36626       5.49827     -0.547576      -1.83834      -3.18439      0.109936     0.0254382      0.568691     -0.101202      0.612435     0.0326485    -0.0507925    -0.0980750     -0.155573       2.08147       2.53737       2.81922       3.19636       3.18938       2.96774       2.50386       2.47749       2.20545       1.61423       1.38161       1.10097      0.896422      0.660474      0.502842      0.373554      0.270473      0.183278
  24  10 2467.0094    1.6117  1.1454 10.0321 -0.0028  0.0328   0.0322   0.0761    0.1818   0.0000   436.8238      0.750437       13.8672       1.44545      -2.75319      0.410762       1.41308      0.222016       2.96323      -2.72485      0.402236      -1.13852       1.74151    0.00290597      0.522782      0.682920     -0.816185     -0.271157       2.37827       3.32990       3.67200       3.58195       3.25628       2.77306       2.70194       2.59206       2.63929       2.40820       2.20170       1.77411       1.49741       1.07851      0.778065      0.510190      0.349186      0.227693
  24  11 2617.5387    2.0746  1.0964 10.8508 -0.0040  0.0290   0.0410   0.0729    0.1396   0.0000   436.1030       2.17127       14.2476      -6.43527   -0.00302492      0.317150      0.241739      -6.14394      -3.32572     -0.494556      -1.00179      -1.69847     -0.633663     -0.351348     -0.743991     -0.119565     -0.319692    -0.0843063       1.77313       2.46635       2.60919       2.81856       2.77662       2.54507       2.64237       2.12508       2.05636       1.65064       1.47123       1.09533      0.913101      0.667605      0.540271      0.405335      0.295484      0.211278
  24  12 2767.6027    2.7481  0.8690 11.3846  0.0051  0.0238   0.0563   0.0634    0.1100   0.0000   437.1591      -1.74503       14.0472       2.31386      -1.95024      0.281722     -0.523408       1.31606       1.89654     -0.157810       1.33914       1.62839     -0.480718     -0.999894      0.190928      0.925526    0.00932798      0.171526       1.77462       2.34581       2.51903       2.41749       2.46346       2.11560       2.08836       1.87381       1.73560       1.66220       1.35181       1.14220      0.905249      0.699861      0.512121      0.364284      0.234379      0.162460
  24  13 2916.8717    3.3706  0.8662 11.7683 -0.0026  0.0227   0.0712   0.0592    0.1442   0.0000   438.0713       3.98362       13.3922       3.35957      -3.35142     -0.227821      -3.06767      0.382496      0.374269     -0.641824     -0.863474      0.735245       1.12780       1.27104     -0.682893     0.0718781      0.328645      0.131773       1.60880       2.04759       2.20395       2.25327       2.28022       2.17025       2.19778       1.89378       1.61393       1.42574       1.11197      0.969468      0.760381      0.594394      0.459150      0.318555      0.240748      0.165797
  24  14 3064.9390    4.0089  0.7741 12.2516 -0.0025  0.0236   0.0893   0.0545    0.1595   0.0000   437.1161       1.58426       16.0597      -3.04266      -8.56528      -4.12103       3.89804       3.41788      0.428483      -2.03676      -1.68321       2.04419       1.67826     -0.470609     -0.809749     -0.430116     0.0795406      0.130820       1.59716       2.09243       2.10166       2.27268       2.44624       2.20439       2.17420       1.80185       1.69480       1.43332       1.22149      0.950551      0.760290      0.585381      0.454300      0.329418      0.235995      0.169670
  24  15 3211.9233    3.6833  1.1836 12.3231 -0.0107  0.0302   0.0722   0.0780    0.1339   0.0000   440.3669      -2.13118       15.6075       1.54317       1.18135      -3.41146      -2.25814       1.15181     -0.114285      0.200373     -0.417357      -1.79213      0.683174      0.212865      0.757690     -0.117197     -0.610089    -0.0455657       1.94133       2.61427       2.68705       2.75764       2.85876       2.67500       2.78634       2.26340       2.11303       1.71709       1.48318       1.27064      0.971714      0.747918      0.574491      0.412691      0.312494      0.226324
  24  16 3358.2963    3.2678  1.7899 11.5675 -0.0009  0.0367   0.0508   0.0915    0.1055   0.0000   434.6564       2.09424       14.1094      -9.90620     0.0204146      -3.81593      -2.07576       3.86220      -3.70048       1.81734       2.29009      0.641849      0.138570       1.04533     -0.875053    -0.0535736      0.546055     -0.121305       2.31185       3.05644       3.35113       3.57760       3.57291       3.20044       3.25768       2.83748       2.60150       2.12009       1.82634       1.48135       1.20698      0.887132      0.725058      0.504069      0.361646      0.259017
  24  17 3504.6895    2.5894  2.9169 11.2121 -0.0019  0.0476   0.0334   0.1225    0.0714   0.0000   433.1833      0.435356       8.49319       3.72000      0.759674      -6.66526       6.31322      -1.92891       3.72434       2.62471       1.95754      -1.73242      0.245402      -1.01101     -0.221298      0.695345      0.402227    -0.0435182       3.05486       4.10904       4.42020       4.50024       4.40114       4.49388       4.11487       3.86665       3.33845       2.86989       2.35112       1.89650       1.56236       1.21708      0.920976      0.677449      0.484665      0.354530
  24  18 3650.7636    2.1146  4.1397 10.8936 -0.0006  0.0584   0.0250   0.1591    0.0585   0.0000   437.8626       3.03144       12.1480      -5.85334       8.76223       1.76973      -2.44200      -1.08548     -0.893007      -2.02172      0.581316       3.24310       4.75925      -1.05857      -2.03278     -0.501187     -0.506636      0.480946       3.77562       4.87830       5.55470       5.56293       5.66102       5.51740       5.14008       4.73852       4.09722       3.50876       2.92556       2.35750       1.89875       1.48571       1.14275      0.826280      0.597167      0.419932
  24  19 3796.5605    1.7803  6.2145 10.2821 -0.0043  0.0766   0.0193   0.2112    0.0654   0.0000   439.0061       3.19867      -7.83117      -10.3536      -11.8121       8.81291      -2.81687      -3.71933      -2.96530       2.05912      0.592084       3.86871      -8.01646      -1.66535    -0.0757218      -2.54918      -1.18157     -0.453839       5.03176       6.47316       7.54759       7.47764       7.54371       7.40575       6.76339       6.19988       5.44598       4.71063       3.84070       3.20860       2.57243       1.97409       1.48344       1.08516      0.781685      0.545346
  24  20 3942.4309    1.4318  7.6447 10.1585 -0.0015  0.0912   0.0159   0.2688    0.0538   0.0000   437.0034       6.90219       4.92213      -6.37075      -6.01301       8.57163      -1.02153       2.97482      -1.78121       7.88819       1.74076      -4.68753       3.89470       2.08779       3.75452      0.186231     -0.575722      0.251522       5.96421       7.63633       8.60070       8.68525       8.57941       8.59120       7.90467       7.35565       6.47892       5.61454       4.71437       3.73035       3.04107       2.38220       1.79026       1.35924      0.976799      0.682568
  24  21 4088.0036    1.1643  9.6101  9.9244 -0.0046  0.1141   0.0132   0.3373    0.0492   0.0000   449.9457      -7.81625       9.95236       2.80037       11.5450      -14.0597       15.5277       7.74499      -7.36658      -12.6887       8.36775      -2.64238      -3.62661      0.503476      -1.72946       1.38158     -0.534797      -1.68318       7.35542       9.61687       10.9080       11.3714       11.4995       11.1757       10.2300       9.27732       8.10077       6.90264       5.75872       4.71813       3.74896       2.90047       2.21232       1.63819       1.13129      0.798425
  24  23 4379.8368    0.7700 14.5155  9.6981 -0.0049  0.2013   0.0090   0.5544    0.0379   0.0000   414.2360      -8.18915       26.2619      -20.8918      -34.3509       13.7898       41.2820      -5.56561      -5.93575      -23.4104      -14.3221      -3.46602     -0.973702     0.0147282      0.631761       1.60136      -3.24306      0.314203       12.6515       16.6289       18.8338       19.3647       19.5310       18.8385       17.7597       16.1349       14.1187       12.2074       10.0541       8.23510       6.71678       5.11302       3.95388       2.93504       2.05588       1.45093
  24  24 4524.7537    0.6599 16.3889  9.4774  0.0013  0.2337   0.0076   0.6209    0.0350   0.0000   427.1373      -8.79619       15.8660       18.7296       11.6763      -27.7205       10.6481      -18.5361      -6.98808      -16.2865      -16.7102      0.135717       6.14389       2.46321       7.19742       6.78274      -3.79943      -4.03883       14.8324       19.1657       21.6321       22.7222       22.2904       21.6958       20.3315       18.4516       16.5327       14.0993       11.9984       9.66951       7.82604       6.16275       4.54304       3.49475       2.39046       1.69736
  25   7 2016.8917    0.5902  0.6875  9.2479 -0.0027  0.0278   0.0145   0.0564    0.0649   0.0000   439.9913      -3.95891       20.6934       1.87926     0.0305077      0.409988       1.92932    -0.0216625       1.05760      -1.57964      0.444959      -1.30558    -0.0600074     -0.972354      0.933636      0.128044      0.136635     -0.198897       2.31564       3.29406       4.03695       4.38851       4.48208       4.16961       3.73420       3.19605       2.59396       2.03633       1.60009       1.24001      0.897942      0.691209      0.516395      0.340328      0.259228      0.191428
  25   8 2181.7578    0.8676  0.7867  9.5842 -0.0020  0.0244   0.0191   0.0601    0.0817   0.0000   439.8629      -3.98728       14.7207       6.15665      -2.69079       2.52677      -2.49780      -3.39121      -1.56982       1.22357     -0.629567      0.887969     -0.108078     0.0195133     -0.113764     -0.178268    -0.0653929      0.213951       1.52522       2.01120       2.16041       2.36516       2.30467       2.20001       2.13649       1.87644       1.73294       1.39412       1.22009      0.984933      0.819630      0.633627      0.477129      0.357320      0.250555      0.176619
  25   9 2340.4807    1.2210  0.9769  9.8817 -0.0037  0.0261   0.0243   0.0672    0.1036   0.0000   437.9698       2.93524       17.9422       2.03591      -6.20022       1.99133      0.697145       1.23036      -4.73540     -0.858623      0.594815       1.38113       1.09540    -0.0926822      0.310351     -0.636925      0.142021    -0.0790339       1.67594       2.36088       2.55262       2.67409       2.62643       2.50711       2.34088       2.11153       1.91309       1.65074       1.36323       1.13089      0.893635      0.694103      0.515488      0.383059      0.280942      0.200450
  25  10 2494.3069    1.6817  1.0443 10.2818 -0.0053  0.0266   0.0326   0.0678    0.1404   0.0000   438.8118     -0.461383       16.0531       4.40627       1.13807       2.67782     -0.480854       3.80167       1.19368       3.35496      0.608682     -0.190557      -1.19532      0.893076      -1.00190     -0.141579      0.419453      0.166807       1.74721       2.22259       2.43707       2.59307       2.69854       2.48486       2.30149       2.19581       1.94583       1.66954       1.33439       1.07418      0.849514      0.682095      0.557027      0.412030      0.299082      0.221600
  25  11 2646.1805    2.2439  1.0720 10.5914 -0.0009  0.0283   0.0423   0.0674    0.1776   0.0000   438.3644      -1.10416       8.98621      -3.04036       1.40161      -1.13413     -0.559034      -1.47646      -2.07618       2.36990       2.10851      -2.22893     -0.799171     -0.353164     -0.868007     -0.192162      0.109229      0.129074       1.79201       2.46350       2.73600       2.78002       2.74149       2.43324       2.37991       2.18118       1.98720       1.80549       1.57057       1.32161       1.06652      0.805900      0.601726      0.426934      0.308587      0.217773
  25  12 2797.2577    2.7039  0.9642 11.6203 -0.0016  0.0284   0.0546   0.0646    0.1045   0.0000   438.5759      0.835577       13.0275      0.170847      -3.60232      -1.62064      -5.93621      -1.81094      -1.19466     -0.871808      0.675042      0.908467     -0.309427     -0.689867      0.398679     -0.569577    -0.0676054     -0.651539       1.68230       2.46963       2.46259       2.63816       2.65366       2.52304       2.44047       2.09835       2.09708       1.65440       1.41479       1.11132      0.923287      0.703278      0.576274      0.397033      0.301495      0.237824
  25  13 2947.3222    3.5965  0.8975 11.8905 -0.0028  0.0270   0.0724   0.0603    0.1237   0.0000   439.1300     -0.590094       16.3081       2.39444      -2.15933       3.18042      -1.21851       2.23076      -3.17750     -0.134838     0.0287753      -1.57769      0.395134       1.25537      0.211818      0.159299      0.241366     0.0986114       2.13502       2.80380       3.29274       3.67755       3.81421       3.41868       3.05597       2.71795       2.46645       1.90454       1.37295       1.15881      0.976446      0.706038      0.485157      0.356327      0.285256      0.194229
  25  14 3096.0859    3.9747  1.0339 12.0578  0.0004  0.0253   0.0801   0.0717    0.1981   0.0000   439.2764      -1.98062       12.1241    -0.0202930      -2.57740       1.52418     -0.823896      -2.19678     -0.488832      -1.57054       1.61799     -0.480183    -0.0540630       1.69527      0.226525     -0.900432      0.219949      0.150601       1.69665       2.15036       2.39098       2.38203       2.46534       2.39186       2.31110       2.11135       1.81813       1.49851       1.29076       1.02527      0.850914      0.692191      0.514333      0.387912      0.276674      0.195897
  25  15 3243.7468    3.6538  1.3064 12.1726 -0.0029  0.0332   0.0694   0.0808    0.1564   0.0000   437.5488       4.67522       12.5672      -2.83677      -1.71173      0.909107      -1.46500       2.26324      -1.64106     -0.493749      0.945147     0.0851974      0.354079     -0.732512      -1.01164      0.372743     -0.295814     0.0208137       2.03173       2.85048       3.30288       3.16029       3.54901       3.16398       3.09975       2.77681       2.29498       2.09892       1.63056       1.30050       1.12097      0.795977      0.676112      0.463393      0.362184      0.246569
  25  16 3391.0030    3.0909  1.9590 11.7506 -0.0009  0.0378   0.0475   0.0988    0.0936   0.0000   434.3904      -7.39897       9.61174      -2.70102      -2.45773       1.98375      0.124653     -0.759858       3.83438       1.53043      0.586243       5.94961       1.63789      0.969041     -0.122091      0.473490      0.193651     0.0197266       2.48594       3.27014       3.49447       3.54505       3.53838       3.39895       3.28072       2.95991       2.79549       2.40096       2.02724       1.61696       1.36012       1.00068      0.787262      0.582441      0.454308      0.317527
  25  17 3537.8451    2.4588  3.2391 11.2574 -0.0010  0.0490   0.0307   0.1361    0.0632   0.0000   436.4625      -1.51896       5.35084       1.68539      0.699220      -2.12023      -2.06094      -4.15166     -0.891272       1.43027      -5.83052      0.638058      0.480830       1.53693       1.00244      0.731335      0.171459     -0.244112       3.00405       4.08123       4.35291       4.55016       4.50305       4.45636       4.23507       3.92228       3.27357       3.02664       2.48118       2.09017       1.67848       1.29706      0.985151      0.745500      0.554210      0.388916
  25  18 3684.6417    2.0475  4.5905 10.6849 -0.0019  0.0625   0.0228   0.1606    0.0616   0.0000   435.2743       8.75747       8.96247       6.78040      0.842557       8.88766      -3.97342     -0.367858      0.679468       4.39634      -2.66119       1.39735       4.61464       3.26236       1.25347     -0.169884      0.816084      0.545309       3.87508       5.30541       5.81847       5.79698       5.98295       5.68620       5.27853       4.90220       4.44267       3.87879       3.34105       2.70373       2.19919       1.69678       1.31170      0.951628      0.705885      0.489055
  25  19 3830.9459    1.7065  6.3656 10.2061 -0.0005  0.0764   0.0177   0.2093    0.0639   0.0000   438.2183      -7.34064       7.05290       1.68201       7.21014       4.26885     -0.546666       4.20302       7.97934       1.50712     -0.413591       1.88711       3.09637     -0.920607      -1.10194     -0.655456     -0.239086      0.171363       4.50063       6.19801       6.75897       7.24556       7.13860       6.91872       6.61902       5.88334       5.39256       4.46159       3.98754       3.12204       2.62521       1.95917       1.56449       1.15449      0.825397      0.583876
  25  20 3977.1052    1.3493  8.6927 10.0415 -0.0009  0.1019   0.0146   0.2886    0.0529   0.0000   433.8775       28.9164       22.8416      -3.93079       6.63215      -2.58746       22.4744       9.75886      -2.18543      -14.6904      -8.53890       4.71852       5.11752      -1.70567       1.03192     -0.811818       2.02183      0.278944       6.10717       8.32039       9.07774       9.65379       9.35764       9.78899       8.58633       8.07320       6.90818       6.16279       5.05019       4.28198       3.38799       2.68899       2.05850       1.54629       1.08466      0.780596
  25  21 4123.5644    1.1626 11.5934  9.8852 -0.0002  0.1372   0.0123   0.3794    0.0473   0.0000   451.7256      -7.64152       29.7726      -4.70511      -9.35166       5.42491      -6.78009       11.3510      -12.1783      -4.41944      -8.59386       1.65619       6.67970       4.16314     -0.502331      -1.43359     -0.594554      0.196160       8.07685       11.0919       12.1458       12.6008       12.9840       12.5277       11.7943       10.7637       9.47233       8.22515       6.94682       5.65796       4.65369       3.58449       2.78205       2.09624       1.49827       1.06604
  25  22 4269.5304    0.9098 13.0210  9.7788 -0.0108  0.1664   0.0100   0.4635    0.0422   0.0000   456.5296       35.8377       14.2406       20.7631       12.9644      -14.2826       31.0363      -9.44387       39.8091       6.51468      -14.0365      -6.71658       13.2833       3.64107      -5.35729      -2.99023      0.348082     -0.418570       10.2875       13.5856       15.0368       15.8364       15.8115       15.5768       14.7295       13.3772       11.7008       10.0954       8.54087       7.01325       5.69603       4.40021       3.49333       2.56622       1.87336       1.34559
  25  23 4415.3880    0.7340 15.0197  9.6965  0.0014  0.2125   0.0086   0.5692    0.0357   0.0000   431.7262      -20.5696       10.4696       5.45154       8.68721       5.39186       28.9912      -33.6454       7.21795       34.1965      -11.3461      -21.3086       16.3012      -8.46294       2.02024       1.92258     -0.430986      -2.91693       12.8979       16.7510       18.7524       19.7370       19.9110       19.1953       18.1734       16.6847       14.7246       12.9008       10.9687       9.05186       7.26844       5.78779       4.44375       3.41484       2.32737       1.71367
  26   5 1693.9921    0.2635  0.3265  8.8434 -0.0112  0.0217   0.0103   0.0438    0.0389   0.0000   440.1881      0.322888       21.9798       1.22779      -3.01878       2.00145     -0.990766       1.97740      0.521979      -1.06248     -0.180908     -0.610423      0.379658      0.274124     0.0163076     0.0439661     0.0169764      0.198193       1.51688       1.82047       1.56697       1.67656       2.31520       2.11420       1.82966       1.59233       1.29841       1.35791       1.16968      0.929045      0.743151      0.511400      0.405253      0.336274      0.256811      0.192637
  26   7 2039.6966    0.6168  0.7149  9.1125 -0.0049  0.0242   0.0145   0.0527    0.0726   0.0000   440.2641       1.44204       18.7869      -3.50121      -2.81310      0.347357      -5.23183      0.949767     -0.513195      0.315388     -0.258786     -0.200520    -0.0128516     -0.611474     -0.181716    -0.0364399     -0.168186      0.289991       1.42652       1.84673       2.08108       2.15869       2.09354       2.12996       1.97458       1.75508       1.71121       1.44132       1.17880       1.00853      0.838759      0.702156      0.459943      0.409630      0.285861      0.201042
  26   9 2365.9883    1.3055  1.0860  9.8907  0.0000  0.0275   0.0244   0.0695    0.1136   0.0000   438.0387      -6.46677       20.0410       4.00180      0.249150       1.17930       1.61077      -2.03884      -3.58465      0.896345      -2.67621      0.255270      0.639209     -0.131419    -0.0725580      0.416332     -0.148443     -0.337231       1.63645       2.33867       2.45244       2.66965       2.70507       2.57911       2.44302       2.11985       1.96506       1.67579       1.44621       1.17413      0.937349      0.747103      0.552169      0.460317      0.301597      0.226331
  26  11 2674.3145    2.4189  1.0199 10.7101 -0.0011  0.0258   0.0437   0.0638    0.1801   0.0000   440.3530      -1.99218       16.0897       4.34758      -5.11836       1.61399       1.44466      -1.25582      -1.39276      0.471613      0.736361      -1.24432     -0.146641     -0.337212     -0.142450    -0.0405476     -0.121568      0.118393       1.63276       2.10604       2.32793       2.25346       2.27219       2.23191       2.15371       2.08335       1.83186       1.60036       1.41979       1.11427      0.937056      0.766005      0.591769      0.453885      0.328558      0.231444
  26  12 2826.4573    2.9098  0.9505 11.6264 -0.0006  0.0257   0.0559   0.0622    0.1222   0.0000   437.7572       1.67544       13.4314       1.98011      -1.69407      -1.42301      -1.56543       2.16829       2.20188      0.571292     -0.232286      0.206258     -0.327315     -0.431563     -0.213136     -0.479360     0.0788100      0.381711       1.51835       2.10627       2.42572       2.51966       2.56921       2.51807       2.28098       2.09852       1.78644       1.53608       1.32124       1.05425      0.853497      0.637473      0.530133      0.386644      0.280326      0.200879
  26  13 2977.3396    3.7662  0.8399 11.6566 -0.0025  0.0251   0.0724   0.0535    0.1430   0.0000   436.9539    -0.0445571       13.0743      0.398135      -1.91468       3.10655      -1.22763     -0.341210      -3.20845       1.29166       1.15680       1.00417     -0.976269      0.124594     0.0906953     0.0457437      0.221785      0.353729       1.42653       1.76509       2.33709       2.15068       2.12998       2.35282       1.85402       1.83340       1.74372       1.30686       1.20322       1.04011      0.781578      0.654443      0.491257      0.350728      0.257178      0.182867
  26  14 3126.8385    3.9290  1.0643 12.0637 -0.0008  0.0266   0.0754   0.0642    0.1626   0.0000   439.4317       1.22869       15.3369     -0.362504     -0.165730      0.317693       2.14462       1.28951       2.46268       2.27617      0.686570      -1.21151    -0.0983811      0.747726    -0.0773317     0.0870314      0.138139      0.112339       1.57453       2.04011       2.29977       2.33465       2.39187       2.30656       2.23778       2.02331       1.79889       1.54765       1.33771       1.10542      0.895712      0.717859      0.544150      0.417415      0.316469      0.218663
  26  15 3275.2227    3.5792  1.3932 11.8916 -0.0034  0.0324   0.0667   0.0827    0.1847   0.0000   442.1883      -2.75385       10.9788      -2.75727       6.41073       1.77425       1.53525      -3.67816      -1.84526      0.991656       1.32530      0.234946      0.234696      -1.28475      0.915292       1.24281     -0.202914     -0.522284       2.02589       2.67012       3.03951       3.09937       2.95551       2.66746       2.73029       2.44007       2.22294       2.07223       1.85579       1.52053       1.24478      0.985896      0.728287      0.566515      0.394568      0.281395
  26  16 3423.0641    2.9409  2.0867 11.7000 -0.0014  0.0386   0.0447   0.1023    0.0988   0.0000   441.8451       2.08108       12.5482      -4.90191      -2.79478      -2.33353      -4.78395      -6.46653       1.64836     -0.229566    -0.0548701      0.592745       1.31605       1.16824     -0.623456    -0.0652593     0.0709028      0.379196       2.27110       2.98495       3.29784       3.40287       3.54165       3.31252       3.12165       2.94712       2.62264       2.32114       2.00594       1.67081       1.41570       1.12274      0.857014      0.647480      0.441481      0.324216
  26  17 3570.8454    2.3598  3.3814 11.2298 -0.0014  0.0520   0.0296   0.1355    0.0649   0.0000   436.6989      -5.13289       5.04657       5.42516      -1.77950     -0.709296       3.65389       5.69316      -2.05418       3.46250       5.51747      -4.09862       1.19344       1.38317      -1.31995     -0.741943     -0.499727      -1.22313       2.95793       4.02311       4.44198       4.67273       4.68158       4.65584       4.33742       3.98640       3.53359       3.03640       2.58196       2.21959       1.75691       1.41773       1.08347      0.817930      0.582579      0.420515
  26  18 3718.1288    2.0112  4.8521 10.5970 -0.0003  0.0606   0.0211   0.1665    0.0604   0.0000   433.6749      -4.77025       15.0205       2.36150       1.49787      -3.06210      0.653362       10.4578       4.46987      -6.99119       1.67409       2.16609      -1.41922      -1.54542     -0.487599      0.208257      0.622978     -0.328917       3.58838       4.76448       5.29343       5.74586       5.50230       5.32660       5.13008       4.73327       4.22002       3.66811       3.17839       2.58910       2.12918       1.66373       1.32882      0.979300      0.710953      0.517100
  26  19 3865.1623    1.5680  7.1856 10.2959 -0.0007  0.0841   0.0168   0.2350    0.0551   0.0000   431.6347      -8.06769      0.971048      0.821362       14.2269      -3.17442      -13.5565      -10.5059      0.435653       2.50445       6.27077      -6.86232      0.249687      -3.63725     -0.590053    -0.0814491     -0.433831      0.516044       4.96441       6.59580       7.20027       7.68530       7.85913       7.59600       7.06975       6.40748       6.00297       5.12602       4.32385       3.53678       2.93324       2.27289       1.79943       1.35658       1.02545      0.733811
  26  20 4011.8869    1.2902  9.0846 10.1068 -0.0015  0.1060   0.0141   0.2989    0.0489   0.0000   437.5996       15.1242       34.0924       6.27728      -1.14578      -10.6614       7.29223       25.3508       7.74431      -10.3136      -6.00296       1.31157      -2.69030      -4.19813       1.95006     -0.173149      0.880940     -0.210099       6.15399       8.25041       9.47029       9.68616       9.94746       9.75628       8.95166       8.24100       7.32410       6.34086       5.51387       4.48702       3.71228       2.97065       2.23337       1.73507       1.19241      0.882842
  26  21 4158.6827    1.0992 11.1798  9.9100 -0.0003  0.1322   0.0118   0.3644    0.0450   0.0000   433.8084      -4.45001       17.6886       8.47599       10.0270      -9.19257      -4.72409       10.9973       17.6327      -8.53095      -3.91143       13.5241       4.47210     -0.622277      -5.21846     -0.533676      0.446390     -0.952099       7.56514       10.0049       11.4509       11.6433       11.8959       11.7328       10.8027       10.2244       8.86030       7.96465       6.81750       5.56414       4.58073       3.75230       2.77738       2.16384       1.55046       1.11471
  26  22 4304.9726    0.9123 13.4658  9.7530  0.0047  0.1641   0.0098   0.4520    0.0402   0.0000   431.6671       7.77825       58.3481       34.9784       20.4319       2.13343       21.5879       25.7189       6.77407       17.2439     -0.552449       4.97213       2.36741      -2.75543      -3.71120     0.0320666       1.73761      -1.96027       9.69524       12.7417       14.5323       15.1219       15.3886       14.9547       13.8674       12.8032       11.3965       10.1533       8.46611       7.23548       5.78749       4.65313       3.60998       2.70599       1.94113       1.38361
  27   6 1889.7448    0.4753  0.5329  8.8910 -0.0034  0.0204   0.0124   0.0457    0.0552   0.0000   439.5707      0.720089       17.8325      -1.31177      -4.19810       1.14687      -1.40032       1.68302     -0.645143      -1.20519      -1.31975      0.518743     -0.129318    -0.0173540     -0.102173   -0.00172401     0.0517116      0.195149       1.24133       1.75485       2.00751       2.19904       2.28565       2.11605       1.95151       1.80381       1.55022       1.29464       1.05651      0.848949      0.721356      0.568430      0.421675      0.294759      0.247509      0.161748
  27   7 2062.0154    0.6544  0.7817  9.1756 -0.0043  0.0271   0.0145   0.0548    0.0719   0.0000   440.4443      -1.82817       17.8319     -0.771161      -2.29179      0.664429      -1.86374       2.03120       2.04330      -1.95324     0.0955984     -0.846733      -1.85736  -0.000817035      -1.27700     -0.365126      0.155876     -0.425766       1.51080       2.04767       2.16360       2.52978       2.37895       2.55755       2.15364       2.13372       1.82099       1.65487       1.24981       1.19974      0.917885      0.717685      0.537505      0.442352      0.329687      0.255266
  27   8 2229.7043    1.0213  0.8274  9.5820 -0.0017  0.0226   0.0203   0.0569    0.0882   0.0000   440.0013      -3.42766       20.1638       2.26039      -2.45325      0.272068       1.20262       2.30617       1.00185     -0.508336     -0.195230     -0.288261      -1.35013      0.340531      0.420007     -0.860081      0.511295     -0.119951       1.28045       1.71741       1.94536       1.97748       1.95307       1.89491       1.92510       1.73336       1.57550       1.39208       1.16697      0.934540      0.792151      0.676343      0.504686      0.383238      0.302987      0.215288
  27   9 2390.9647    1.3553  1.0792 10.2358 -0.0055  0.0272   0.0256   0.0717    0.0977   0.0000   436.5351      -1.51919       17.9462       5.30870      -2.12844      -2.26443       2.64786       3.77064      -2.07813      -2.88389      0.806118     -0.662307      0.392205     -0.330692      0.582469     -0.419575     -0.166741     -0.195924       1.54217       2.12056       2.26627       2.47320       2.53779       2.38379       2.32105       2.09650       1.87441       1.69544       1.41542       1.12085      0.934230      0.735091      0.603102      0.461754      0.347615      0.264967
  27  10 2547.4848    1.9038  1.0562 10.4099 -0.0038  0.0258   0.0351   0.0639    0.1300   0.0000   436.5456      0.918851       12.5613      -1.45035      -1.22430      -1.39948       2.37522      0.785053     -0.996466      0.169094      -1.11547     -0.763509     -0.910411     -0.886845       1.43849       1.26498     -0.372337      0.346336       1.56031       2.09685       2.19468       2.44294       2.46797       2.46064       2.21063       2.01007       1.71329       1.63810       1.32773       1.19180      0.920588      0.742639      0.569753      0.448304      0.317713      0.226956
  27  11 2701.9786    2.4373  1.0367 10.9730  0.0010  0.0250   0.0442   0.0660    0.1367   0.0000   438.4756     -0.841531       17.5806       2.30338      -2.56824      -1.37144     -0.807363    0.00547187       1.53478      0.999057       1.02528      -1.72701     -0.236989      0.919525      0.274976      0.665739     -0.148856     -0.131176       1.46829       1.92869       2.10162       2.14652       2.28129       2.07680       2.13024       1.88793       1.83903       1.45889       1.26788       1.06086      0.892447      0.730402      0.557088      0.435959      0.321343      0.240363
  27  12 2855.2716    3.2121  0.8798 11.4619 -0.0029  0.0231   0.0625   0.0572    0.1617   0.0000   440.7465      -3.67275       12.8204       3.53514     -0.728611      -6.99069      -2.29366       1.90220       2.13021      -2.08702      0.602703      -1.28234      0.622903      0.280744     -0.457401     -0.204851    -0.0516251      0.215581       1.30867       1.83165       2.03980       2.13858       2.12140       2.13875       2.00867       1.83144       1.66882       1.40172       1.15986      0.947722      0.778532      0.617270      0.498637      0.379889      0.274759      0.212326
  27  13 3006.9667    3.6869  1.0209 11.5563 -0.0013  0.0276   0.0653   0.0584    0.1604   0.0000   440.3804      -2.32948       14.7879      -1.94823      -2.34214     -0.958343      -1.15428      0.955899      -1.85016      0.707578       1.20546      -1.19625     -0.725293      0.469960    -0.0527286      0.701947     -0.123030     -0.262376       1.41095       2.16185       2.25724       2.28603       2.61810       2.25167       2.42664       1.93545       1.84791       1.60662       1.29098       1.19366      0.888894      0.730984      0.546869      0.440818      0.310399      0.226517
  27  14 3157.0829    3.8513  1.0334 12.3970 -0.0004  0.0277   0.0719   0.0652    0.1084   0.0000   435.4626      -1.65580       19.5534       2.73639      -2.79768      0.532667      0.308664     -0.327362      0.863076      0.806922     -0.672576     -0.336388     -0.351728     -0.101799     -0.190543     0.0986086      0.367390     -0.123373       1.50378       2.13609       2.18922       2.28078       2.40299       2.32834       2.24631       2.02916       1.88152       1.58376       1.40830       1.15530      0.928169      0.762031      0.576511      0.447055      0.352284      0.253225
  27  15 3306.3576    3.3892  1.5907 11.6098 -0.0038  0.0330   0.0547   0.0828    0.1457   0.0000   439.6124       1.72101       17.5792       1.15658     0.0668363      -2.91302     -0.694668      -4.40840      -3.05799       1.76511     -0.714139     0.0534159     -0.461448     -0.178032     -0.120389     -0.336983      -1.76472      0.141802       1.84545       2.48640       2.80481       2.84734       3.07195       2.89689       2.74434       2.55613       2.24251       1.95383       1.66553       1.38798       1.12993      0.925228      0.693175      0.563393      0.414486      0.280495
  27  16 3454.9704    2.8542  2.5516 11.3582 -0.0047  0.0415   0.0389   0.1098    0.1007   0.0000   441.3649      -1.93398       10.9646      0.287811       3.83211       4.21587      -1.87115       3.27048      -2.33840      -3.95180      -1.55313      -1.39266     -0.830372       1.72739       1.78236      -1.38249      -1.14325     0.0838241       2.44483       3.19796       3.72864       3.75772       3.97050       3.85436       3.59356       3.33286       2.94423       2.54429       2.16387       1.76886       1.45046       1.15931      0.916978      0.694339      0.534125      0.387863
  27  17 3603.4180    2.2412  3.8113 11.0323 -0.0003  0.0519   0.0258   0.1475    0.0604   0.0000   436.3198      -1.42286       11.1385       2.75995      -2.72731       6.83676     -0.877660     -0.953364       2.58071      -3.68141       2.12261     -0.782683      -2.31599      0.259131      0.836414      0.409133      -1.02423     -0.440471       2.94977       3.85638       4.36208       4.46833       4.75016       4.37100       4.22752       4.05374       3.43831       3.12953       2.60594       2.29165       1.89562       1.51106       1.16395      0.887511      0.646364      0.470565
  27  18 3751.3528    1.8325  5.7474 10.5141 -0.0022  0.0677   0.0188   0.1941    0.0535   0.0000   438.9274      0.760820       10.2730       9.36546      -5.01046       5.17344       16.3988     -0.652307      -11.8490      -7.46116      -3.57184     -0.336409     -0.134528      -2.17789     -0.900111       2.03747    -0.0231745     -0.465335       3.86949       5.07958       5.84786       5.94988       6.12435       5.91658       5.62091       5.16764       4.68094       4.09295       3.50941       2.97136       2.39393       1.98336       1.48761       1.15613      0.865702      0.626477
  27  19 3899.0344    1.5118  7.4327 10.2235 -0.0037  0.0841   0.0157   0.2398    0.0523   0.0000   445.1209       4.03488       6.36075       8.35030       4.05242       1.66773       2.84392       4.82853      -3.06789      -4.08977       10.5329      -4.91596      -1.96937       1.06840      -3.48180      -2.78733       2.09876      0.179286       4.75870       6.22718       7.03629       7.49605       7.37609       7.38450       6.85558       6.36815       5.73300       5.11211       4.34608       3.59802       3.03774       2.37732       1.87404       1.44709       1.05616      0.795825
  27  20 4046.2558    1.2670 10.0836 10.0445 -0.0003  0.1097   0.0133   0.3248    0.0459   0.0000   440.6961      -21.9032       4.49686      -6.65057       23.1822       15.4977       12.4356      -9.23868      -24.0620      -2.18391      0.977771       7.81574      0.856622       2.94064      0.494129       2.53876       1.68331    -0.0732091       6.35643       8.28604       9.30570       9.78083       9.84901       9.75053       9.09033       8.45065       7.57003       6.68587       5.79508       4.85530       4.01832       3.13313       2.48901       1.92650       1.43221       1.02838
  27  21 4193.5476    1.0284 11.7957  9.8407 -0.0029  0.1408   0.0110   0.3897    0.0441   0.0000   434.6566     -0.364936       10.8539       14.1073       26.2978      -5.98877      -12.3646       6.37044       8.39663     -0.877665       7.46632       6.98808       3.62785      -3.80068       1.91481      -1.54102       1.64996      0.636330       7.79742       10.3891       11.6387       12.3449       12.3772       12.1726       11.4196       10.7772       9.48160       8.41361       7.46634       6.05344       5.02125       4.01690       3.19031       2.43875       1.78432       1.32457
  27  22 4340.8326    0.8572 14.0228  9.7038  0.0005  0.1782   0.0088   0.4693    0.0371   0.0000   455.6927       2.88895       33.3651       10.1865      -10.0359      -13.0209       51.8839      -9.63469      -27.6936      -6.51557      0.864253      -7.05162      -4.82310       6.06079      -7.00146     -0.215150       2.69460      0.650363       9.89446       13.2083       14.9900       15.4702       15.8454       15.3335       14.6879       13.3206       12.3179       10.6897       9.23679       7.87448       6.35655       5.11143       4.05493       3.09185       2.27311       1.65302
  28   6 1910.1187    0.4833  0.6088  8.9538 -0.0035  0.0221   0.0119   0.0505    0.0580   0.0000   438.4683      -1.70279       20.8745       3.25783     -0.451191     -0.411787       2.80937     -0.470917     -0.781936      0.275060     -0.677354     -0.792303      0.265100     -0.190793     -0.120303     -0.142619    -0.0150909     0.0170927       1.30899       1.60593       1.88913       1.99318       1.99710       1.90008       2.05961       1.76134       1.51077       1.40452       1.15938      0.927180      0.728230      0.684633      0.496068      0.397114      0.284256      0.227953
  28   7 2083.8458    0.7195  0.7910  9.2367 -0.0008  0.0243   0.0152   0.0572    0.0773   0.0000   442.0773     -0.193094       17.9626      -3.90205      -5.91244       3.58970       1.48029      -2.57328      -2.33666      -1.07430      0.899037      0.457238      0.568720      0.191748      0.560906   -0.00909886    -0.0867821      0.146220       1.38930       1.87315       2.03290       2.17142       2.14718       1.90066       1.97103       1.79294       1.68530       1.49128       1.28436       1.08978      0.895965      0.726543      0.548495      0.448711      0.331973      0.232328
  28   8 2252.7883    1.0194  0.9801  9.6953 -0.0010  0.0252   0.0193   0.0672    0.0893   0.0000   438.7443      0.282442       21.3132       1.41656     -0.863790      -1.79278      -2.12211      0.161074       2.39484      -1.31355     -0.183634      -2.14837     -0.419752      0.687604      0.596696     -0.278827     -0.436013     0.0865002       1.35614       1.86772       2.03489       2.16582       2.15084       2.12239       1.89600       1.92162       1.59526       1.46712       1.37618       1.16535      0.967808      0.764507      0.596416      0.461350      0.354495      0.251847
  28   9 2415.2238    1.4864  1.0952 10.2754 -0.0013  0.0262   0.0272   0.0698    0.1107   0.0000   443.8143       1.51128       15.6479       3.04662      -1.87358       1.90948      0.299555       2.52482      -1.99781      -1.47663     0.0656845      -1.50122    -0.0751061     -0.349124    -0.0846965      0.975745    -0.0772283      0.138343       1.48447       1.99784       2.19924       2.19443       2.31615       2.19575       2.22782       1.97768       1.75798       1.60517       1.37332       1.23033      0.956986      0.779467      0.617277      0.474423      0.370031      0.256330
  28  10 2573.3181    1.9645  1.1703 10.1917 -0.0019  0.0266   0.0333   0.0687    0.1687   0.0000   441.2039       1.52783       14.6703      -1.78001       1.29729       2.94234       1.41095     -0.772647      0.524963       1.36375       3.03288      0.320588     -0.302046      0.542528     -0.303622     -0.254037     -0.120145      0.302268       1.44703       1.99352       2.20634       2.30923       2.34887       2.29195       2.03479       2.05378       1.80705       1.57989       1.39074       1.16092      0.964460      0.802468      0.624563      0.459683      0.355235      0.262965
  28  11 2729.2234    2.5466  0.9885 11.0568 -0.0012  0.0239   0.0462   0.0622    0.1210   0.0000   439.5982       1.19620       16.2451      -4.57172      0.483064     -0.826214      -2.94783      -4.82924      -1.76889     -0.660909       1.51704     -0.520636      -1.21346     -0.216070      0.968653     -0.109319      0.812462     -0.117446       1.26220       1.85905       1.90472       2.09566       1.93872       2.01509       1.88854       1.86117       1.57757       1.49348       1.22920       1.02505      0.846978      0.691622      0.537476      0.436058      0.336363      0.239450
  28  12 2883.5872    3.4061  0.8702 11.3685  0.0021  0.0241   0.0628   0.0531    0.1739   0.0000   440.6436      -1.37698       14.9645      -1.12296      -2.92949     -0.593774     -0.948547      -2.79768      0.292084     -0.127529      -1.72487     -0.460355      -1.01352     -0.143403    -0.0146067      0.147960    -0.0172318    0.00778101       1.19110       1.85199       1.92550       2.08554       2.07884       2.11392       1.85158       1.85505       1.53301       1.48974       1.17941       1.01865      0.841034      0.676197      0.518803      0.389528      0.296484      0.219626
  28  13 3036.0987    3.8904  1.0212 12.1639 -0.0023  0.0248   0.0707   0.0627    0.1286   0.0000   439.7274       1.38255       13.7549       1.05763       1.85671      -1.01160      0.128452      0.529764      -2.82442     -0.221467      0.922867      0.185472      0.997003     -0.423491     -0.437732      0.266591      0.604654      0.199524       1.39190       1.89738       2.00037       2.20469       2.20698       2.01449       2.05521       1.87920       1.71821       1.48644       1.34709       1.11192      0.930114      0.754135      0.573719      0.452736      0.336400      0.263640
  28  14 3187.0509    3.8657  1.1990 11.9231 -0.0015  0.0273   0.0645   0.0690    0.1334   0.0000   438.3621      -1.88908       19.0545       1.37778     -0.356917      -1.22923      -1.02474       1.12297      -1.61076       1.31199      0.605931      0.599370      0.778656       1.12230     -0.612065      0.333945     -0.318934     -0.401354       1.46807       2.09255       2.24874       2.47024       2.40973       2.33581       2.29515       2.00190       1.93029       1.59111       1.43825       1.16265      0.945310      0.788972      0.607942      0.485111      0.353623      0.265279
  28  15 3337.0614    3.4493  1.5897 11.7806 -0.0009  0.0315   0.0532   0.0812    0.1190   0.0000   437.6612      0.260952       11.5004      -2.00093      -1.41784      -4.67181      0.504729      -3.35069       3.29764      -1.13053      0.911912     -0.661604     -0.174923     0.0745461     -0.161353     -0.699218     0.0527158     0.0204618       1.81996       2.50183       2.69996       2.78351       2.73177       2.66294       2.53951       2.29403       2.18386       1.96858       1.76914       1.54557       1.26412       1.04196      0.781499      0.611371      0.447214      0.335790
  28  16 3486.5441    2.7298  2.7684 11.3171 -0.0046  0.0420   0.0352   0.1147    0.0906   0.0000   440.2923      -5.06467       9.98870       2.78255      -1.48324     -0.661573      -4.52011       5.61398      0.496119      -2.16903     -0.182051      0.429855     -0.228004       2.90324      -1.98627     -0.184150      0.347096     -0.597965       2.38134       3.17745       3.38983       3.55858       3.77040       3.59289       3.45797       3.11272       2.91659       2.51482       2.23599       1.92739       1.52999       1.25819       1.00147      0.810598      0.574164      0.429664
  28  17 3635.4850    2.1627  4.0244 10.9722 -0.0014  0.0526   0.0243   0.1538    0.0602   0.0000   441.4119      -3.71170       7.89739       4.72745      0.853685      -11.3221      0.359424       6.76180     -0.750960       2.28167      -2.69320      -2.40778      -1.39534       4.27660       1.59583      0.384018    -0.0456435     -0.435765       2.94273       3.97235       4.39743       4.68189       4.76953       4.62974       4.38749       3.98747       3.71766       3.18234       2.84366       2.32616       1.94211       1.55343       1.25811      0.945729      0.718205      0.533477
  28  18 3784.2366    1.7595  5.9009 10.4803 -0.0002  0.0690   0.0178   0.1946    0.0523   0.0000   447.3378      -3.39492       20.3970      0.463654      -9.33209       3.53944       3.70751     -0.133269     -0.165115      -6.49772       3.44118       5.45816      -2.66228       2.45740       1.53995     -0.409122      0.606607      -1.66135       3.78232       5.07828       5.59950       6.00273       6.02517       6.06603       5.64753       5.24104       4.76037       4.15929       3.57885       3.02901       2.48735       1.98645       1.59512       1.23299      0.925547      0.710307
  28  19 3932.4190    1.4332  8.0471 10.2207 -0.0020  0.0906   0.0147   0.2551    0.0480   0.0000   446.4992      -14.6470       18.0054      -14.0881       13.6733       17.4274       3.81418      -2.51718       12.7859      -1.12860      -13.5669      -4.25269      0.460465       5.93084    -0.0251552      -3.53780      0.970952       2.51347       4.97123       6.59939       7.30049       7.61820       7.76278       7.51068       7.20671       6.69391       6.16353       5.47831       4.76967       4.04496       3.34466       2.76983       2.12013       1.68109       1.25763      0.916447
  28  20 4080.1695    1.1734 10.0375 10.0434 -0.0027  0.1135   0.0129   0.3278    0.0464   0.0000   436.1058       2.92682       27.6410      -9.23289      -29.4115      -2.06161      -17.0204      -5.73907      -1.40192       1.62119       3.83032      -4.84235       2.24383       7.17848       3.20688     -0.453925    -0.0644227      -2.23326       6.13252       8.09272       9.10295       9.48095       9.69216       9.63517       9.10288       8.56357       7.61563       6.69271       5.84419       5.02250       4.19666       3.39941       2.66250       2.09167       1.50755       1.13485
  28  21 4227.8533    1.0266 13.6255  9.7938 -0.0002  0.1518   0.0093   0.4240    0.0401   0.0000   452.9269      -4.76674     -0.927624      -10.5029      -4.14062      -6.55401       17.5856       3.69662      -8.07667      -2.15204       17.6879      -17.4953       4.49963       1.28333       1.38390       3.91968       1.85882      -2.71183       8.15348       10.9658       12.4122       12.7339       13.2021       12.9249       12.4088       11.4020       10.3674       9.08705       7.95148       6.62854       5.51768       4.44223       3.55107       2.74374       2.04002       1.53955
  28  22 4375.0944    0.7959 14.7007  9.7006 -0.0021  0.1853   0.0078   0.5013    0.0340   0.0000   467.6484     -0.414482       18.2848      -10.9090       10.9463       9.44780      -4.77344       35.1829      -12.7818      -24.2668     -0.621832       29.4044      -3.37181      -2.91517       4.38891      0.253398       1.91924      0.452458       10.0434       13.4271       15.2391       15.6265       16.2044       15.6777       15.0806       14.1125       12.6704       11.2381       9.74546       8.07396       6.77610       5.52633       4.31429       3.46858       2.52077       1.86507
  29   4 1564.1561    0.1838  0.1791  8.7312 -0.0176  0.0199   0.0097   0.0246    0.0310   0.0000   439.2082     -0.846167       21.9817      -2.54529      -1.99427      0.775738      -2.57146      0.871843    -0.0296138      -1.83188       1.27817      0.292363      -1.13605     -0.483463      0.119172     -0.234288     -0.188699    0.00374399       1.17940       1.71263       1.83017       1.95995       1.69756       1.38855       1.51794       1.35319       1.40406       1.31855       1.23535       1.13814       1.01758      0.720855      0.566031      0.413286      0.279946      0.202561
  29   5 1751.5471    0.3194  0.3680  8.8831 -0.0073  0.0246   0.0106   0.0387    0.0422   0.0000   438.9792     -0.450853       21.3500       2.03696     -0.649874      -1.61142     -0.677893      0.770025     -0.876149      -2.26883      0.796921      0.426771      0.973553      0.453848     0.0673082      0.269519     0.0625589    -0.0156135       1.65576       1.56386       1.67298       2.25130       2.23568       1.64729       1.40500       1.69515       1.50723       1.28522       1.15519       1.10222       1.00232      0.747280      0.563559      0.474663      0.368576      0.255779
  29   7 2105.2980    0.7752  0.7924  9.2067 -0.0001  0.0219   0.0156   0.0537    0.0779   0.0000   440.4176      -1.00679       22.2065      -3.12394      -3.52309      -1.23928      -2.36794      0.425101      -2.86181       1.32037       1.86176      -1.53747      0.265979     -0.479441     -0.293389     -0.187780     0.0326042      0.248962       1.14706       1.50786       1.68899       1.82649       1.78400       1.81055       1.71297       1.58952       1.48820       1.29773       1.15330      0.915503      0.813849      0.633426      0.523032      0.422594      0.313933      0.227247
  29   8 2275.3320    1.0759  0.9347  9.7768 -0.0014  0.0231   0.0205   0.0633    0.0906   0.0000   440.4192      -1.91618       18.3971       7.77806       1.12595      0.179405      -5.08514       1.36476       1.64894      -1.15696     0.0204998      0.444124     -0.523434     -0.734518     -0.211087      0.214262      0.218893    0.00660362       1.28667       1.67479       1.82255       1.97507       1.95377       1.95363       1.87513       1.66337       1.64529       1.37236       1.25764       1.06228      0.878471      0.726500      0.552954      0.441035      0.355713      0.274943
  29   9 2438.9720    1.5740  1.1000 10.0394 -0.0015  0.0274   0.0276   0.0645    0.1285   0.0000   439.8026      -3.77840       19.7978      -2.79684      0.874505     -0.328023      0.901768      -1.39559      0.515697      -1.96463       1.19660       2.14401       1.45489       1.72131       1.06051      0.471925      0.184018    -0.0234099       1.30659       1.96726       2.04045       2.19153       2.32127       2.16513       2.00138       2.07212       1.67346       1.64943       1.35420       1.15619      0.995917      0.769291      0.610472      0.493410      0.367294      0.280118
  29  10 2598.5696    2.0217  1.1871 10.8944 -0.0009  0.0291   0.0356   0.0714    0.1140   0.0000   441.0187       5.00882       15.2301      0.380469      -3.48273       1.88534       2.14767      -1.26771      0.833113       1.59008      0.157970       1.65734     -0.311284     -0.489622     -0.253889     0.0842661     -0.393430     -0.323082       1.85969       2.62394       3.09706       3.35891       3.46554       3.37326       3.19259       2.83053       2.46598       2.04820       1.69635       1.33598       1.07975      0.843107      0.675770      0.524245      0.385356      0.283059
  29  11 2756.0622    2.6854  1.0704 11.4022  0.0028  0.0248   0.0463   0.0652    0.1080   0.0000   437.0367      0.690486       16.6579      0.672693      -5.84062       2.46436      -1.61778      -2.86158      0.960392      0.981391      0.175739      0.762189     -0.321422      -1.24137     -0.267425      0.596960     -0.184155     -0.227122       1.31478       1.74989       1.88382       2.02763       2.09108       2.04584       1.98476       1.75449       1.73015       1.48844       1.25245       1.06337      0.905027      0.703428      0.598045      0.449246      0.368598      0.264496
  29  12 2911.5862    3.4181  0.8660 11.9146  0.0028  0.0213   0.0652   0.0541    0.1252   0.0000   439.4374      -2.02364       13.6190      -1.25821     -0.378795      0.691578      0.241962      -1.68614      -1.39376      0.947221       1.62685      -1.06423      -1.06673      -1.11371      0.316163      0.696204     -0.198551      0.148625       1.19010       1.58246       1.80087       1.81860       1.80887       1.80751       1.67557       1.63882       1.41971       1.32928       1.14229      0.957225      0.812456      0.647521      0.498223      0.408232      0.305661      0.238462
  29  13 3064.8493    4.0066  1.0038 12.1526 -0.0008  0.0250   0.0709   0.0609    0.1389   0.0000   436.1183      0.490453       17.8638     -0.797475      -2.61031     -0.591609     -0.460963       1.82364      -2.31258      0.104265      0.679546    -0.0747001     -0.767416     -0.557962     -0.235207     -0.474303    -0.0737507      0.278474       1.26655       1.83183       1.80966       2.14567       2.05614       1.97196       1.95740       1.83021       1.68545       1.44697       1.28370       1.11078      0.852011      0.732538      0.555268      0.446997      0.350385      0.279053
  29  14 3216.6462    3.9304  1.2674 11.7355 -0.0032  0.0261   0.0635   0.0674    0.1539   0.0000   439.7942       1.54136       12.2527      0.270727      -1.96976     -0.352798       1.59683      -2.35711       4.47092     -0.507301       2.99317      -2.12049      -1.33753      0.515531      0.339439       1.09847     -0.266292     0.0406969       1.47577       1.93497       2.18291       2.24589       2.23487       2.22634       2.10012       1.97715       1.79209       1.59622       1.42995       1.23605       1.02671      0.823799      0.658829      0.519039      0.382229      0.300325
  29  15 3367.4986    3.2405  1.8807 11.6934 -0.0010  0.0335   0.0456   0.0890    0.0899   0.0000   437.7367      0.772367       14.7779       4.14053      -6.49584       2.00696      -3.43419      -2.31386     -0.117429       1.35330      0.625101       1.57840      0.535285       1.13456       1.01787     -0.253612      0.774929    -0.0339635       1.88232       2.61927       2.96417       3.22332       3.25575       3.20131       3.05389       2.76180       2.49925       2.13837       1.80075       1.48118       1.19986       1.00424      0.800925      0.621386      0.461930      0.349608
  29  16 3517.6057    2.5812  3.1443 11.2271 -0.0011  0.0451   0.0305   0.1231    0.0749   0.0000   439.2011      0.666263       16.0556      0.692343      -4.09291      -5.54475      -6.39633      -1.01838     -0.194722       1.06284      0.607936       4.19129       2.60912     -0.602394      0.779067      -1.54474      0.876984      0.975841       2.36881       3.22842       3.56182       3.75029       3.86609       3.61171       3.50210       3.28161       3.03504       2.74105       2.34072       2.09475       1.69601       1.37389       1.11182      0.852493      0.650717      0.498940
  29  17 3667.4150    2.1227  4.2504 10.8604  0.0001  0.0535   0.0231   0.1499    0.0611   0.0000   440.5903      -4.83229       8.64662      -1.07015       4.69342      -3.80438       4.52559     -0.618362     0.0641381       1.90739       1.96530      -1.69149       3.41596       2.23856     -0.456238     -0.819081      -2.02617     -0.569500       2.95873       3.77769       4.27666       4.52276       4.68882       4.62052       4.31428       3.97927       3.59392       3.28923       2.88821       2.39052       2.00584       1.63191       1.30821       1.02505      0.783031      0.584905
  29  18 3816.5999    1.6957  6.4639 10.3940 -0.0048  0.0720   0.0165   0.2052    0.0501   0.0000   441.2369     -0.881993       16.5015       2.52231       5.90458      0.809691      -15.1773       9.91912      -5.68686      -4.09678      0.727383       3.44085     -0.802248      -2.31889      -4.32756      0.105358      -2.84235     -0.338868       3.82881       5.00379       5.62052       5.95987       6.17758       5.98576       5.70183       5.33539       4.80780       4.31751       3.75227       3.18950       2.68732       2.21651       1.76520       1.35923       1.02904      0.761295
  29  19 3965.2896    1.3930  8.1707 10.2266 -0.0029  0.0909   0.0141   0.2550    0.0458   0.0000   437.8585      -6.70648       17.9018      -8.12147      -11.4388       3.17081      -6.21551       21.6557       13.9898      0.834035       1.40825       3.97371       1.10988      -1.66733      0.317445      -1.66312      0.803251       1.12611       4.80224       6.29737       7.36069       7.54486       7.77254       7.71933       7.20505       6.75513       6.29225       5.33402       4.82684       4.08127       3.33560       2.76517       2.17578       1.72850       1.29345      0.976667
  29  20 4113.8825    1.1271 10.3895 10.0288 -0.0036  0.1195   0.0124   0.3323    0.0448   0.0000   442.0725      -5.84551       17.4361      0.400238      -27.0140       3.80898       7.35020       24.5552     -0.872790      -20.9913       14.0187       1.75731      -4.49129      -1.67236       6.08371       2.29516     -0.395383     -0.485162       6.24397       8.36256       9.57799       9.82986       10.1390       9.96898       9.71408       9.02723       8.09148       7.15498       6.18340       5.30992       4.39418       3.57610       2.84614       2.26138       1.70199       1.27696
  29  21 4262.1049    0.9587 13.3400  9.7887  0.0001  0.1574   0.0090   0.4184    0.0391   0.0000   463.6249       9.02791      -19.9615      -13.9209      -3.09996       11.1908       8.07655       4.94086      -18.6683      -2.51182      -3.74020      -10.5624      -5.60985      -4.17322       2.69326      -3.40101      -2.58946     0.0426661       8.14602       10.9806       12.4620       13.0422       13.0849       13.0588       12.3575       11.5898       10.5952       9.31894       8.39639       7.10009       5.87361       4.89232       3.79606       3.00680       2.28432       1.72623
  30   4 1581.9264    0.1907  0.2621  8.7465 -0.0162  0.0237   0.0090   0.0353    0.0321   0.0000   443.4105      -1.94944       20.1280     -0.294553      -2.83473    -0.0327880      0.163629     -0.454179       1.34771      -1.66305      0.415324     -0.798636     -0.850237     -0.271979     0.0962922      0.320466     -0.341383     -0.252979       1.33875       1.76317       2.41312       2.25688       2.51796       2.65785       2.20561       2.39614       1.97396       1.64973       1.35100       1.00078      0.822702      0.689292      0.506605      0.434966      0.330566      0.262860
  30   6 1949.9615    0.5279  0.5674  9.0376 -0.0013  0.0230   0.0123   0.0444    0.0560   0.0000   439.6836       1.14721       20.7644      -2.33166       1.81053       3.59518     0.0936381     -0.640223      0.773497      -1.69093     -0.468943     -0.984743     -0.236103    -0.0857713      0.208682      0.432460      0.248648     -0.130247       1.69634       2.48510       2.98619       3.31909       3.42393       3.39382       3.14031       2.80400       2.38977       2.03227       1.63656       1.27128      0.939468      0.712038      0.539874      0.433896      0.318088      0.227228
  30   7 2126.3646    0.7865  0.8180  9.3089 -0.0034  0.0235   0.0159   0.0535    0.0824   0.0000   439.1966       1.48452       15.8517      -2.57454      -3.25278       1.73628      -1.72303      -1.74155       1.31522     -0.844193      -1.67986      0.367232       1.06454      0.726410     -0.284320      0.768315   -0.00478203     0.0790654       1.32986       1.86152       2.02037       2.17471       2.10297       2.00433       1.79036       1.79190       1.63255       1.47573       1.34907       1.15664       1.00377      0.821159      0.680309      0.542912      0.416447      0.295520
  30   8 2297.2962    1.1278  1.0135  9.8891 -0.0022  0.0246   0.0203   0.0641    0.0865   0.0000   439.6468       1.36252       18.6653     -0.825641     -0.586881       2.07995      -2.44041       1.71268     -0.120014      -1.39933      -1.35998      0.418382      0.473758      -1.46726      -1.38596      0.885715      0.187588      0.677966       1.30074       1.70010       1.95483       1.95425       2.09624       2.00417       1.98350       1.87523       1.62342       1.51442       1.27256       1.10080      0.887844      0.752408      0.580656      0.482681      0.386164      0.275578
  30   9 2462.1729    1.6101  1.1685 10.3217 -0.0048  0.0264   0.0277   0.0720    0.1196   0.0000   439.9573      -1.77962       18.7632      0.641850      -5.25162      -6.00798      -1.03313       3.02368     -0.172774      -1.59491      0.940563      -1.01281     -0.198612       2.34411      -1.00725    -0.0363426     0.0356048     0.0235029       1.41196       1.89921       2.11570       2.32837       2.41908       2.33965       2.11490       2.04821       1.88239       1.67379       1.38324       1.15615      0.995781      0.813880      0.624266      0.505152      0.391602      0.303387
  30  10 2623.4376    2.2594  1.0053 10.8996 -0.0007  0.0232   0.0390   0.0610    0.1138   0.0000   437.8364      -1.34889       14.1263      0.140825      -2.61313      -2.36274      0.913499      0.962667       1.03221     -0.683128      0.523942      -1.59538     -0.234278      0.628718     -0.385057     0.0209133     -0.317581      0.171608       1.27089       1.63589       1.79330       2.06087       2.07573       2.02428       1.83592       1.78505       1.66215       1.39358       1.19762       1.03698      0.892295      0.705488      0.567210      0.458498      0.342603      0.251083
  30  11 2782.4361    2.8512  0.9160 11.4962 -0.0050  0.0219   0.0522   0.0551    0.1075   0.0000   437.7634      -3.43872       15.9659       1.29094      -2.25926      -1.42066       1.94913    0.00800693      -5.32808     -0.323135      0.538328      0.232961     -0.483564      0.238658      -1.96204     -0.697107     -0.184109     -0.125078       1.24563       1.67065       1.91997       2.04950       2.15142       2.06141       1.99237       1.78311       1.70599       1.49944       1.25376       1.03838      0.807534      0.657395      0.559806      0.439997      0.348916      0.263035
  30  12 2938.9579    3.6518  0.9522 11.8185  0.0013  0.0220   0.0648   0.0597    0.1288   0.0000   439.9155       1.83077       16.9693      -1.60159      -3.23537      0.324539      -1.83158      -2.70966     -0.185773      -2.39233     -0.656073      0.486849     -0.299026     -0.226640     -0.777269      0.773352      0.123909     -0.258375       1.15457       1.52649       1.66974       1.76661       1.75985       1.68496       1.76680       1.64491       1.48580       1.31673       1.09338      0.946417      0.750310      0.671751      0.528164      0.422534      0.327893      0.249346
  30  13 3093.2238    4.0421  0.9355 12.0446 -0.0040  0.0233   0.0736   0.0581    0.1632   0.0000   438.5515      -2.46037       18.3390       2.88841      -2.50910      -1.79594      -1.07591       2.41712      -3.62023      0.103562     -0.678392      -1.01928     -0.455915     -0.366870     -0.445280     -0.303215     -0.728323     0.0695718       1.16664       1.54648       1.69344       1.89738       1.92882       1.72315       1.85778       1.60102       1.56844       1.28811       1.10877       1.01093      0.863548      0.707339      0.555583      0.447877      0.315399      0.245014
  30  14 3245.8148    3.7440  1.4049 11.9332 -0.0002  0.0281   0.0588   0.0771    0.1253   0.0000   437.2988      0.694258       15.2414      -2.68454      -2.47328     -0.797421      0.359275       1.70813     0.0441812      -1.69411     -0.632919       1.80488      -1.30676     -0.599700      0.735710     -0.319887     -0.972510      0.419945       1.61731       2.11639       2.31035       2.50629       2.48530       2.39430       2.19024       2.04159       1.96600       1.77477       1.58057       1.32812       1.14833      0.948834      0.743893      0.608186      0.471301      0.336063
  30  15 3397.5220    3.1362  2.1736 11.3933 -0.0013  0.0351   0.0397   0.0907    0.0900   0.0000   442.4183    -0.0278775       12.3554      0.568536      -1.16551      0.196420       1.88247      0.772307      -1.87149       6.66701      -1.26553      -1.12631     0.0299634       1.48538     -0.285702      0.761274      0.572355     -0.405999       1.80853       2.40401       2.67331       2.81309       2.98205       2.85152       2.78521       2.56141       2.32782       2.08203       1.83127       1.58946       1.34752       1.08353      0.886244      0.702630      0.516662      0.390390
  30  16 3548.5130    2.5734  3.2313 11.1656 -0.0006  0.0442   0.0291   0.1244    0.0705   0.0000   441.9810      -1.08540       9.25255       9.40097       7.06945      -9.64278       2.45006       5.51290      -1.08592      -3.04053      0.425774     -0.149430      -1.66429       1.05912       1.78002     -0.958812      0.463277     0.0304425       2.36766       3.06750       3.58089       3.63065       3.70249       3.72629       3.46865       3.20603       2.97986       2.68422       2.37674       2.03250       1.73458       1.42598       1.14536      0.883943      0.686472      0.518051
  30  17 3698.8755    2.0489  4.6289 10.7079 -0.0005  0.0569   0.0212   0.1537    0.0598   0.0000   438.7397      -4.81197       15.7679     -0.238421      -9.36347       6.55039     -0.149364      0.346322       1.96044       3.34062    0.00319525      -2.40282      -2.03915      -1.58695     -0.584059       3.32918      0.651750      -1.50645       3.08572       4.13429       4.59620       4.70467       4.87500       4.73786       4.61761       4.37092       4.04760       3.47202       3.05368       2.54141       2.23019       1.79504       1.43260       1.15967      0.875304      0.683295
  30  18 3848.7619    1.6533  7.0592 10.2821 -0.0011  0.0764   0.0152   0.2150    0.0491   0.0000   437.0004       5.28515       26.9869       5.49916      -1.89432      -5.87460      -9.13172       5.25366       9.35147     -0.896182      -6.10933       2.62915      -2.45266       1.60487       4.51860      0.402575      -3.56413      0.754778       3.88014       5.15104       5.80834       5.95588       6.40092       6.11518       5.96406       5.52856       5.11383       4.46586       3.98481       3.41129       2.83731       2.35400       1.89219       1.48325       1.15369      0.880342
  30  19 3998.3185    1.3419  9.0820 10.1112  0.0002  0.0962   0.0130   0.2786    0.0451   0.0000   428.4208      -2.73880       29.3904      -4.24980      0.674238       3.32873      -6.63222       3.67334      -3.23220       5.42217       1.82831      -11.8075      0.152370       1.63751      -1.82449       1.18601     -0.874267      0.452959       4.89008       6.47047       7.27374       7.65858       7.83671       7.61539       7.45703       6.85912       6.48475       5.69979       5.01137       4.30934       3.68796       3.00208       2.43733       1.92243       1.44730       1.13912
  30  20 4147.0000    1.0642 10.8072 10.0115 -0.0007  0.1240   0.0116   0.3536    0.0429   0.0000   430.1601       24.1726       24.6962       1.40318      -36.4602      -11.0208       9.45191      -10.3364      -12.6721      -7.29467      -5.71709      -11.8371      -10.0205       5.62268      -2.31677       3.17770    -0.0664977       1.23490       6.44060       8.25681       9.51953       10.0966       10.3544       10.2007       9.74975       9.09166       8.30844       7.46803       6.56031       5.54506       4.70662       3.94164       3.11603       2.43897       1.90791       1.41522
  30  22 4444.0446    0.7200 16.5917  9.6710 -0.0009  0.2182   0.0072   0.5582    0.0310   0.0000   448.5697      -8.26797      -9.06061      -39.6685      -5.07291       21.1440      -8.54759      -11.2553      -14.0044      -10.3000       25.6432       28.1348     -0.129912      -7.18614    -0.0471677      -2.09171       1.20671       2.67902       10.8888       14.5742       16.3780       17.3058       17.9135       17.4539       16.8570       15.7561       14.4180       12.8678       11.4828       9.75102       8.27641       6.90098       5.44844       4.35424       3.28542       2.52159
  31   4 1599.3158    0.2237  0.1905  8.7296 -0.0028  0.0138   0.0096   0.0291    0.0306   0.0000   440.8380      0.502896       19.8158      0.263939      -3.36737     -0.983945       1.04901      0.287584     -0.795415      0.824965      0.373220     -0.950752     -0.107718      0.130650     -0.326348    -0.0526195      0.119066     0.0200544      0.652072      0.781953       1.06774      0.874652       1.05715       1.14341      0.858434      0.929277      0.999768      0.754661      0.733388      0.579171      0.436837      0.388487      0.342923      0.211768      0.222838      0.224579
  31   6 1969.4006    0.5647  0.6055  8.9954 -0.0020  0.0210   0.0130   0.0455    0.0643   0.0000   439.7016      -1.93485       23.3142    -0.0334312      -4.31668     -0.196453      -2.60567       1.07827       1.09396     -0.758527      0.146284      -1.72708     -0.355436      0.347162       1.47067     -0.529375     0.0719082      0.201303      0.990138       1.44176       1.48153       1.51035       1.68238       1.61494       1.62306       1.44891       1.31235       1.16622       1.05569      0.879210      0.791249      0.599523      0.543784      0.397056      0.311229      0.237905
  31   7 2146.9914    0.8413  0.8522  9.3146 -0.0023  0.0235   0.0162   0.0556    0.0836   0.0000   442.4406      -2.19805       20.6872      -2.66155      -4.48028      -1.22158     -0.248239      -2.36623      -1.68186      -1.14771     -0.521854      0.398332       1.18404      0.349367     -0.250983     -0.155138      0.309619    -0.0208875       1.21942       1.61382       1.81628       1.72313       1.86482       1.83517       1.81110       1.79353       1.54692       1.44961       1.19301       1.02692      0.928504      0.735238      0.605454      0.458936      0.372687      0.288486
  31   8 2318.8696    1.2474  1.0908  9.7884 -0.0026  0.0253   0.0218   0.0655    0.1126   0.0000   439.9762      0.226955       20.1221      -1.30104     -0.892970      -2.80394       2.14136       1.34085       1.55682       1.78261     -0.486806      -1.36564      0.714958    0.00827536       1.25280      0.242165     -0.328497    -0.0232045       1.29515       1.78775       2.05015       2.17489       2.32366       2.25901       2.14101       2.00596       1.81859       1.63272       1.34736       1.13360      0.944174      0.749637      0.623474      0.501726      0.396453      0.294927
  31   9 2484.9186    1.7457  1.1311 10.4099  0.0020  0.0262   0.0294   0.0680    0.1116   0.0000   437.9619      -1.61946       18.2076       1.36013      -1.97439       1.55431      -1.34379      -1.05249      0.205590      0.118573     -0.697631      -1.00429    -0.0584185       1.50954       1.14130     -0.114940      0.169647      0.100677       1.20467       1.75014       1.78245       1.95609       1.95084       2.09764       1.89435       1.85986       1.54673       1.48209       1.29653       1.11646      0.948029      0.788634      0.603586      0.500243      0.374288      0.300472
  31  10 2647.7158    2.1849  1.1025 11.0652 -0.0039  0.0267   0.0377   0.0630    0.1135   0.0000   440.7782       2.45389       17.3303      -1.23593      -1.00992      0.170461      -1.60224     -0.791597      -2.31695      0.430193      -1.00704       1.45257      0.709492    -0.0430979      -1.17625      0.547211      0.391479      0.284665       1.30401       1.83530       1.91885       2.03175       2.08876       2.10972       2.08496       1.93154       1.76989       1.56440       1.33122       1.18747       1.00303      0.830332      0.670039      0.541722      0.408091      0.321870
  31  11 2808.2917    2.9615  0.9635 11.6195 -0.0015  0.0224   0.0522   0.0592    0.1048   0.0000   441.6546      0.587086       14.8060       1.77730     -0.920029       2.17985      -1.56035      -2.25889     0.0355591     -0.273396     -0.857539       1.21070       1.33493     -0.348106     -0.220249    -0.0464374     -0.293586     -0.377402       1.21743       1.65248       1.81645       1.80118       1.97094       1.80531       1.79228       1.72602       1.58308       1.48161       1.23627       1.06260      0.882373      0.713446      0.597806      0.480194      0.377486      0.289680
  31  12 2965.9528    3.6107  1.0043 11.8023  0.0000  0.0240   0.0613   0.0585    0.1247   0.0000   438.8932      0.471562       16.3722      -2.65237    -0.0643849     -0.258573      -4.29365      0.354635       2.31003      0.997045       1.19257     -0.773402      0.606312     -0.209643      -1.11032     -0.512251      0.482118   -0.00296101       1.18659       1.60451       1.69194       1.88592       1.91665       1.93006       1.75195       1.74029       1.50110       1.37141       1.24031       1.05820      0.936012      0.719559      0.595991      0.484879      0.373319      0.278615
  31  13 3121.1777    3.9588  1.1286 11.4987 -0.0034  0.0245   0.0653   0.0633    0.2434   0.0000   440.0474       1.58062       14.9313      -1.10732     -0.140478     -0.924564      0.281985      -1.05284     0.0931926     -0.383665      -3.82488      0.516989      -1.11902      0.477117      0.752428      0.383370     -0.142786     -0.225248       1.26036       1.81629       1.91735       2.13006       2.19461       2.15865       2.04629       1.84934       1.66510       1.51798       1.32257       1.12375      0.918994      0.796636      0.619812      0.495322      0.370040      0.288902
  31  14 3274.6393    3.6135  1.5396 11.6693 -0.0099  0.0293   0.0519   0.0752    0.1308   0.0000   438.6169     -0.638779       17.5716      -1.01600      -4.69757      0.228281       3.30466      -2.96271     0.0497702       3.32359      -2.42747      0.902474      0.578480     -0.176175      0.688036     -0.223670      0.242646     -0.106549       1.45491       1.89713       2.18907       2.23099       2.35487       2.22852       2.26754       2.07350       1.90254       1.76242       1.50358       1.28663       1.12329      0.904383      0.738101      0.602593      0.451552      0.358795
  31  15 3427.1581    3.0535  2.3394 11.3762  0.0005  0.0351   0.0363   0.0947    0.0800   0.0000   443.0791     -0.125361       13.9268       2.12933       4.43918      0.174600      -5.11569     -0.238954       2.97559      -2.94673      -2.51914       1.59376      -1.09002     -0.416240       2.73359     -0.868948      0.171840      0.681653       1.89427       2.47136       2.78414       2.92150       2.98591       2.95464       2.87807       2.72779       2.45457       2.21988       1.91885       1.59100       1.35893       1.14322      0.906968      0.744777      0.580831      0.450563
  31  16 3579.0086    2.3622  3.5595 11.1186 -0.0009  0.0471   0.0254   0.1246    0.0596   0.0000   434.7905       4.33668       10.8034       2.10957       8.83384      -6.33479      -3.10579      -6.25270      -1.69149      0.633073       3.34394      -2.93767     -0.707101       1.17370       1.38093      0.962677    -0.0644116      0.770787       2.39516       3.12499       3.56528       3.78382       3.76786       3.77275       3.66757       3.39451       3.16520       2.79046       2.50616       2.14385       1.80944       1.51689       1.23705      0.988163      0.755717      0.577957
  31  17 3730.1577    1.9194  5.4645 10.5813 -0.0025  0.0623   0.0183   0.1704    0.0525   0.0000   440.8793      -4.77266       18.5769      -8.12236       9.31401       2.61072      -4.42486       1.90687      -1.48999      -4.42333      -11.2384       1.85293     -0.492184       1.07972       5.81757      -1.20600      -1.75106       1.04536       3.12315       4.16560       4.71608       4.97104       5.13131       5.10819       4.92173       4.57241       4.16649       3.71413       3.36776       2.76770       2.42740       1.99815       1.59386       1.29234      0.976180      0.754936
  31  18 3880.5728    1.5830  7.1253 10.3012 -0.0017  0.0783   0.0148   0.2143    0.0474   0.0000   435.7867      -7.71026       15.3364     -0.282941      -1.91155      -1.93212      -6.80989      -6.29811       15.7367      0.171161      -2.81567      0.943174      -1.39478     -0.919791     -0.848812      -1.68050       1.51933      0.330320       3.89647       5.23703       5.81582       6.36466       6.39931       6.29794       6.21612       5.65324       5.32627       4.70216       4.09830       3.50291       3.01010       2.44951       1.96953       1.61201       1.22734      0.943599
  31  19 4030.6044    1.2297  9.9092 10.1237 -0.0021  0.1093   0.0121   0.3064    0.0425   0.0000   439.7075      -4.16075       23.4434       3.81349       1.72413      -2.48911       5.21618      -8.39537      -1.96507       2.09026       8.47761       3.03920      -4.26868       1.51603      -7.24446     -0.441481     -0.372665      -1.18850       5.42189       7.12648       8.21732       8.62039       8.86782       8.80798       8.50511       7.93425       7.31929       6.45597       5.68907       4.96056       4.15936       3.45858       2.84317       2.21754       1.72437       1.30132
  31  20 4180.0909    1.0305 12.6297  9.9631  0.0001  0.1406   0.0097   0.3903    0.0381   0.0000   450.1060      -8.67328       7.68550       1.98645      -11.1514       1.93540      -9.73668      0.700512      -3.46798       9.19646      0.162533       7.24927      -5.11740      -7.68886       1.21521       3.77518      -3.89172      -2.16331       6.95045       9.22550       10.4314       11.1365       11.4348       11.2708       10.7385       10.1608       9.10748       8.51038       7.37228       6.41391       5.49093       4.44922       3.69296       2.88768       2.22617       1.70865
  31  22 4478.2936    0.6926 16.7489  9.6523 -0.0012  0.2146   0.0070   0.5631    0.0295   0.0000   420.5718     -0.619743       40.4604      -13.9156       9.75832      -38.8176      -2.27507       15.2375      -12.4189      -29.1750       28.6180      -8.61680      -4.76797       8.21672       2.18489      -6.63153       4.06813      -3.06812       10.4879       13.7585       15.6369       16.6812       17.0256       16.9500       16.3253       15.3855       14.1567       12.5219       11.3263       9.57977       8.33300       6.73555       5.59321       4.48022       3.38182       2.58129
  32   5 1806.1648    0.3814  0.4663  8.9408 -0.0046  0.0189   0.0105   0.0418    0.0453   0.0000   441.3779      -2.32241       21.2691       1.45449      -5.42076    -0.0326182       1.12999       2.17104      -2.19181      -1.48898      0.513851      0.847859     -0.438397      0.252396      0.415072     -0.148923    -0.0763293     -0.589537      0.915358       1.23857       1.28074       1.46965       1.47543       1.40807       1.40326       1.27324       1.20730       1.13630       1.02289      0.854462      0.744329      0.650892      0.488528      0.413747      0.323594      0.262017
  32   6 1988.6489    0.6100  0.7281  8.9472 -0.0017  0.0210   0.0126   0.0515    0.0732   0.0000   439.2776     -0.340849       22.4759       1.92230      -2.34251       3.19019    -0.0352935      0.883507      -1.84670      -1.46985      0.241364      0.295664       1.32370     0.0222346    -0.0306102      0.386773     -0.124322      0.295267       1.05860       1.42541       1.62236       1.61549       1.72147       1.64712       1.58906       1.56533       1.45447       1.31369       1.13481      0.934281      0.823037      0.679083      0.558329      0.443264      0.365200      0.272695
  32   7 2167.3137    0.9269  0.8641  9.4630 -0.0019  0.0220   0.0176   0.0560    0.0853   0.0000   440.9719      -2.36365       23.3093      -1.03697      -3.80940       1.56703     0.0928350      -2.77851       1.05247       2.68147       1.74454      -1.03121      0.510894    -0.0747259      0.172245      0.714386     0.0149249      0.240347       1.12841       1.49459       1.57040       1.67304       1.75970       1.71095       1.59276       1.44346       1.39735       1.32185       1.19774       1.01913      0.895218      0.718799      0.610209      0.478752      0.377077      0.282390
  32   8 2340.0057    1.2457  1.1260  9.8109 -0.0031  0.0246   0.0210   0.0683    0.1091   0.0000   440.4657     -0.566874       18.1636      -2.21826      -2.61595      -3.73001      -1.84187      0.831039      0.287046       2.55968      0.179192       2.19322       1.27444      0.419449      0.783540     0.0193139      0.448443    -0.0321955       1.20483       1.60127       1.74031       1.95312       2.00591       1.94158       1.83242       1.69505       1.64144       1.49836       1.30698       1.12646      0.963473      0.768670      0.672617      0.520284      0.404250      0.316557
  32   9 2507.2030    1.8143  1.1815 10.5070 -0.0015  0.0251   0.0304   0.0696    0.1206   0.0000   440.3423     0.0419242       17.9038      -1.90076      -1.66773      -1.89962       1.25599       2.20350      -1.18288     -0.691777      0.981114       1.25390       1.76635     0.0989867    -0.0933895      -1.13558     -0.583641     0.0473690       1.26216       1.68085       1.81574       1.87782       2.00341       1.91883       1.94576       1.75954       1.62425       1.46171       1.34331       1.14531      0.983269      0.806315      0.656897      0.529570      0.430846      0.324190
  32  11 2833.5727    3.0623  1.0513 11.4774 -0.0015  0.0220   0.0501   0.0611    0.1233   0.0000   438.1845      -1.36700       19.3182      0.503936      -1.87013     0.0949654     -0.977866     -0.246060      0.198931      -1.21660     -0.913937       1.16389       1.41879     -0.499444      0.545138      0.276488      0.484608     -0.111351       1.08300       1.46252       1.56489       1.69739       1.71656       1.75944       1.70177       1.59971       1.48123       1.30370       1.12982      0.976100      0.849257      0.709505      0.599033      0.468188      0.358371      0.275572
  32  12 2992.5864    3.7417  0.9337 12.2771 -0.0025  0.0222   0.0650   0.0532    0.0950   0.0000   440.6754       2.91020       20.3247      -1.86997      -1.62225      -3.05125     -0.371310      -2.32163      -1.36364     -0.198416       1.12844     -0.162120      0.707975      -1.09766      0.692217      0.886428   -0.00966428      0.315336       1.11822       1.49475       1.64784       1.69203       1.79081       1.69906       1.61668       1.54096       1.42078       1.33823       1.20418       1.04704      0.866276      0.734079      0.613516      0.474803      0.379299      0.279497
  32  13 3148.7982    4.0204  1.0860 12.1266 -0.0019  0.0227   0.0669   0.0644    0.1311   0.0000   439.6397       1.33065       13.1824       3.66634      0.733002      -1.29532      -1.22097       2.38147      -1.28129     -0.293988      0.385917    -0.0660859       1.07592       1.73895     -0.728707      0.476893     0.0109513     -0.164401       1.14056       1.56439       1.76745       1.84745       1.92722       1.85150       1.81559       1.69799       1.56145       1.39533       1.25029       1.06538      0.897276      0.767490      0.564004      0.487825      0.380557      0.302803
  32  14 3303.1293    3.4582  1.7222 11.7736 -0.0028  0.0303   0.0484   0.0828    0.1149   0.0000   438.9028      -2.46633       14.6424      0.972928       1.67395      -3.02370      -6.55158       2.25892      0.510998      0.981285     -0.907158      0.967289      0.339518     -0.990337      0.605035      0.604146      0.419896     -0.607021       1.44369       1.93006       2.10600       2.26862       2.37055       2.25030       2.24827       2.06436       1.92819       1.74272       1.58117       1.33912       1.17347      0.945702      0.781891      0.648961      0.495984      0.379967
  32  15 3456.5609    2.8269  2.6559 11.4813 -0.0014  0.0381   0.0323   0.1047    0.0638   0.0000   441.4862      -2.55230       12.3549      0.586691       2.24906      -1.11253      -5.95356       2.74581      -2.85729      -2.91176      0.494599      -3.14024     0.0907049      -2.87412      -1.42450       1.96183      0.200164     0.0283982       1.88127       2.50324       2.81070       3.09998       3.12002       3.15805       2.96505       2.83011       2.61098       2.25914       2.03630       1.73228       1.47254       1.22388      0.978177      0.811688      0.621929      0.483477
  32  16 3609.1017    2.3046  3.9957 10.9856 -0.0024  0.0486   0.0227   0.1329    0.0548   0.0000   433.7775      -1.18288       16.4075     -0.756863      0.974399       6.96893      -4.71463       3.85003       3.40840       4.52037      0.452602       1.43031       3.58614       3.20181      0.146557      -2.80730       1.13702     -0.211525       2.34116       3.13325       3.49778       3.61408       3.87561       3.69147       3.63545       3.47170       3.15905       2.86058       2.49992       2.21589       1.86967       1.62519       1.28165       1.04678      0.808481      0.614923
  32  17 3760.9303    1.8824  5.8121 10.6074 -0.0005  0.0643   0.0176   0.1788    0.0491   0.0000   438.6126       3.16202       15.9971       5.11630       2.37103      -1.81613      -12.6555       7.01891      -4.32551      -6.44749       1.74375       2.18686      -1.47286      -3.82958      0.247635      -2.40209      0.870703       1.11431       3.13905       4.16342       4.70407       4.93600       5.11816       5.01223       4.92175       4.58487       4.30353       3.74839       3.42688       2.98667       2.53792       2.10116       1.68948       1.37476       1.07443      0.846752
  32  18 3912.0258    1.5359  8.1525 10.2634 -0.0015  0.0837   0.0136   0.2381    0.0435   0.0000   443.0084       2.64735       14.6150       6.69146      -9.34473      -7.54937       7.62265      -5.20295      -3.00409       5.64773     -0.390907      -10.4394      -2.81675     -0.723849       4.87719      -2.73948      -1.50389       1.01180       4.04790       5.27169       5.97021       6.29677       6.52411       6.50402       6.31782       5.95890       5.46803       4.90897       4.37430       3.74569       3.17753       2.70971       2.25145       1.74806       1.39426       1.05589
  32  19 4062.7794    1.2438 10.3872 10.1051 -0.0008  0.1092   0.0115   0.3103    0.0411   0.0000   439.8133       2.63480       43.5620      -15.2882      -10.6241       8.13341       2.48693       12.0527      -13.3234      -1.28292       6.67135      -3.28887       4.87046       5.34937     0.0963626      -3.36720       2.75881      0.663703       5.24423       6.91617       7.90570       8.31413       8.61875       8.59560       8.19006       7.81384       7.10367       6.38524       5.68938       4.96277       4.33167       3.57401       2.89867       2.32475       1.81646       1.38639
  32  20 4213.0728    1.0012 12.7302  9.9674 -0.0005  0.1447   0.0094   0.3902    0.0372   0.0000   436.9067      -33.0540       25.3875       8.67658       6.90392      -5.25144      0.981968       2.58759      -11.6746      -8.11393      -4.86472      -3.83012      0.847436       3.91615      -1.26097       5.25863       1.88537      -2.24829       6.76267       8.98841       10.2951       10.8450       11.1349       11.1750       10.7431       9.97992       9.39377       8.38646       7.52909       6.50099       5.60996       4.64115       3.81902       3.08330       2.37293       1.82730
  32  21 4362.9464    0.7838 14.3376  9.8706 -0.0034  0.1818   0.0079   0.4781    0.0321   0.0000   452.1728      -13.0634      -25.4512       8.96535       5.80682      -21.6533       8.11106       7.35143      -19.1506      -1.62552       16.8230      -9.11158      -9.60080      -7.59616      -5.99477      -2.97640      0.541654       2.05988       8.63933       11.3674       13.1047       13.9391       14.2025       14.1907       13.4990       12.9143       11.8916       10.7650       9.53101       8.17492       7.10957       5.87844       4.76101       3.91372       3.01101       2.36258
  33   5 1823.8185    0.4242  0.4188  8.9060 -0.0018  0.0178   0.0115   0.0369    0.0472   0.0000   439.4792      0.358333       23.2684     -0.593966      -5.46486       2.49068      0.863990     -0.215096      0.222370      0.147255       1.11135     -0.836747     -0.105582      0.411607    -0.0133255     -0.169815     -0.232317      0.471274       1.00728       1.32231       1.38358       1.39426       1.31209       1.27172       1.44285       1.51306       1.39747       1.13223      0.988186      0.827584      0.626545      0.544502      0.461421      0.424579      0.411866      0.324910
  33   7 2187.2994    0.9128  0.8990  9.3536 -0.0006  0.0224   0.0162   0.0548    0.0877   0.0000   438.3526    -0.0489221       18.0609      -2.75467      -4.44483      -3.95185      0.323570     -0.331489     -0.218152      0.286897      0.504381    -0.0986911     -0.248325     0.0856900      0.689514    -0.0537762      0.504166      0.287416       1.09231       1.46888       1.63377       1.67045       1.70914       1.67042       1.67188       1.57140       1.47035       1.35197       1.17980       1.00770      0.864362      0.735251      0.600522      0.473212      0.408309      0.310196
  33   8 2360.7348    1.4142  1.0938  9.8441 -0.0024  0.0238   0.0233   0.0620    0.1152   0.0000   441.6202      -1.14522       20.7246      0.642694      -1.75377      0.381376      0.967997      -2.83096       1.60706      0.639114       1.59331      0.404599     -0.133993      0.309081      0.925714      -1.53700      0.477643      0.536979       1.08417       1.49249       1.63379       1.74989       1.82417       1.78589       1.73005       1.65228       1.54741       1.37464       1.24920       1.04490      0.931730      0.741345      0.628297      0.502866      0.410843      0.320542
  33   9 2529.0297    1.8716  1.2188 10.4396 -0.0011  0.0256   0.0297   0.0664    0.1134   0.0000   439.3350     -0.557057       24.3521       2.59018      -2.50674      0.460365      -3.10325       1.45214     -0.446904      0.915268      -1.56475     -0.833854      0.717110     -0.100709      -2.38466      0.119148       1.20356      0.528954       1.18462       1.65125       1.80647       1.93509       1.97440       1.91438       1.87632       1.82671       1.65286       1.59919       1.32431       1.11938       1.02086      0.833414      0.702838      0.564672      0.453095      0.347228
  33  10 2694.9420    2.4544  1.0625 11.2924 -0.0003  0.0238   0.0416   0.0616    0.1075   0.0000   439.5839      -4.61091       16.8042       1.25833      -6.32929      -1.56827      -1.57743     -0.450446      -4.18058     -0.383068      0.898391     -0.232499      -1.09941      0.289962     -0.339808     0.0982476      0.387798      0.385933       1.17858       1.56251       1.67523       1.68854       1.77196       1.79512       1.88990       1.75552       1.61657       1.38259       1.16430       1.10062      0.959586      0.850124      0.683256      0.517325      0.427135      0.311410
  33  11 2858.4317    3.3608  1.0238 11.5096  0.0003  0.0236   0.0547   0.0575    0.1341   0.0000   438.9612       2.08503       18.4808       1.69159      -5.09941      0.432005       1.00143      -2.48257     -0.288550     -0.668440       1.58954     -0.196191     -0.898369      0.921111      0.443608      0.189582      0.162066     -0.196665       1.00750       1.48565       1.62515       1.75712       1.75854       1.75033       1.72014       1.57459       1.54158       1.28596       1.24057       1.00559      0.914652      0.757055      0.600838      0.512292      0.380419      0.296877
  33  12 3018.6726    3.8030  1.0167 11.9495 -0.0012  0.0239   0.0631   0.0551    0.1250   0.0000   440.6803       1.19174       15.4450     -0.632829      0.535005      -2.06210      -1.85997      0.585247      0.800595       1.20827       1.44806     -0.107634     -0.221019      0.425134      0.300381     -0.483353     -0.844143      0.543931       1.07731       1.58820       1.59532       1.85371       1.73611       1.81071       1.72753       1.69036       1.51755       1.41195       1.21795       1.06492      0.945289      0.781190      0.662277      0.515502      0.415926      0.317474
  33  13 3175.9164    3.8794  1.2547 12.0618 -0.0006  0.0254   0.0594   0.0675    0.1164   0.0000   439.5038     -0.716736       15.7827       2.42785      -2.14293       1.36702      -1.38473      0.741789     -0.198341       1.90458      0.156335      0.408260       1.25054     -0.416294     -0.342843      0.491962    -0.0447964     -0.113283       1.15556       1.59235       1.75417       1.80385       1.96371       1.84605       1.84628       1.72473       1.59579       1.42256       1.32274       1.16536      0.991081      0.832055      0.675533      0.542026      0.430912      0.337401
  33  14 3331.1836    3.3433  1.7283 11.9938 -0.0009  0.0317   0.0484   0.0812    0.0962   0.0000   439.0617       1.72775       12.0879      -2.86085      0.419915       2.14986      -3.51357      0.340024      -1.44057      -4.20724      -1.51787       1.91667       1.20967      0.637947      -1.25121      -1.36598      0.488980      0.262134       1.46096       2.05645       2.15849       2.37734       2.38598       2.40206       2.33930       2.17679       2.05439       1.87113       1.66419       1.44881       1.22802       1.03261      0.827351      0.692014      0.554639      0.439367
  33  15 3485.4922    2.7173  3.0265 11.2995 -0.0025  0.0411   0.0289   0.1106    0.0632   0.0000   441.8690      0.270044       18.7376      0.567358      -2.75939      0.869684     -0.885576       1.63040      -3.91601      -1.65373       3.70753       1.04327       1.13475      0.298967      -1.82244     -0.852342       1.08502       1.29398       1.93767       2.59132       2.89442       2.97956       3.24311       3.26462       3.07405       2.93995       2.67024       2.36301       2.14566       1.84151       1.62231       1.30391       1.09510      0.887523      0.697727      0.539063
  33  16 3639.0232    2.1522  4.1918 10.9811 -0.0005  0.0509   0.0210   0.1392    0.0478   0.0000   445.9798      -4.99955       8.65582       5.16232       2.16249       2.51583      -9.76097     -0.799650       7.99733       2.00943      -1.46336      0.692436       2.02245       2.13011      0.535650      0.995596      -2.30566     -0.481782       2.36327       3.25263       3.57898       3.82821       3.88299       3.87704       3.74027       3.46670       3.30418       2.90739       2.71978       2.38060       2.05335       1.75268       1.39410       1.14356      0.904576      0.708526
  33  17 3791.5448    1.7797  6.2480 10.4750 -0.0011  0.0663   0.0157   0.1822    0.0458   0.0000   436.6382      -2.75298       19.4918       8.88036      -15.4852       8.35068       12.9908       2.65280      -3.78288       2.94165      -4.04778       1.08447       3.20112      -2.18462      0.797322     0.0707630       2.08913     -0.371029       3.11137       4.23079       4.72843       5.01845       5.22013       5.11710       5.01696       4.71849       4.35235       3.90310       3.51213       3.10932       2.58094       2.19732       1.80491       1.46590       1.15286      0.887698
  33  18 3943.4237    1.4841  7.9629 10.1760 -0.0009  0.0833   0.0130   0.2281    0.0439   0.0000   438.1366      -2.83305       5.22077     -0.500761     -0.155664      -2.60191      -1.96723      -6.91073      -11.8808     -0.379973      -5.52097      -7.91147       3.73882      -1.48029      -4.51144       1.01412      0.224576      -2.05654       3.83629       5.16604       5.84028       6.26296       6.40073       6.32931       6.24854       5.80892       5.51695       4.86803       4.32239       3.79858       3.20068       2.72441       2.22209       1.83463       1.39813       1.11806
  33  19 4094.3911    1.2069 11.1781 10.0171  0.0006  0.1164   0.0104   0.3260    0.0395   0.0000   440.0091      0.680851       17.1745     -0.239687      -22.2537       13.9325       8.72466      -16.2837      -5.41951       10.0062       3.10257       4.32577     -0.678988      -2.33888      -5.15157     -0.402352      -1.69311       1.54601       5.44697       7.03097       8.23308       8.51017       8.89453       8.95303       8.59825       8.16279       7.66002       6.77815       6.06416       5.34305       4.48944       3.78392       3.08504       2.59764       1.99465       1.55458
  33  20 4245.4328    0.9547 13.5105  9.9070  0.0006  0.1561   0.0085   0.4086    0.0355   0.0000   446.1149      -3.87047       1.65782       21.1760       1.68585      -6.26014       6.85417      -2.72799       25.2744      -4.56991      0.977051       16.8981       8.24517     -0.357147     -0.695551     0.0248755      -1.20816     -0.273691       7.13716       9.37532       10.9656       11.6237       11.7095       11.9731       11.6283       10.8092       9.92028       9.14548       8.16187       7.00005       6.07605       5.04927       4.20710       3.36960       2.60891       2.09965
  33  21 4395.1590    0.7713 15.6622  9.7764  0.0012  0.1934   0.0073   0.4992    0.0305   0.0000   423.4523       2.62417       25.1230       3.14204      -11.3522     -0.648709       13.1706       18.0315       29.1793       28.7380      -12.4926     -0.638905      -14.2963       3.35779      -4.73749      0.673820     -0.398391      -3.38322       8.99528       11.8444       13.6490       14.5550       14.9768       14.9181       14.4416       13.7398       12.6093       11.3491       10.1754       8.92660       7.56460       6.33554       5.22587       4.23796       3.33016       2.61742
  34   5 1841.2190    0.4208  0.4347  8.9572 -0.0016  0.0168   0.0110   0.0384    0.0453   0.0000   440.2428    -0.0184950       19.4914      -1.23893      -2.90088      0.505481     -0.276682     -0.664615      0.349042      -1.98374     0.0676664      0.476230     -0.546022     -0.565540     -0.123302      0.490711     -0.125852   -0.00697395      0.863264       1.08766       1.11784       1.22814       1.26141       1.23372       1.24407       1.15535       1.14978       1.09052      0.974564      0.850573      0.606860      0.535258      0.451614      0.390076      0.306002      0.254093
  34   6 2026.3256    0.6334  0.6317  9.2135 -0.0027  0.0201   0.0135   0.0454    0.0615   0.0000   441.8453       2.20531       18.3973      -1.32537      -5.43358       2.42857    -0.0777867     -0.225564     0.0199268      0.140391       1.04336      0.602881      -1.37498       1.05832      0.776238     -0.858462     -0.483235      0.142663      0.874829       1.18404       1.42157       1.46313       1.57179       1.44305       1.52007       1.37905       1.24087       1.15683       1.00206      0.888598      0.758109      0.633250      0.516963      0.424074      0.322863      0.260231
  34   7 2206.9526    0.9732  0.9332  9.3645  0.0005  0.0218   0.0169   0.0572    0.0948   0.0000   440.7654       2.90960       21.6566     0.0404094      -2.06607     0.0762799       1.76421     -0.394690      -1.60754      0.977627      0.286462     -0.466192     -0.125515      0.889126     -0.377442     -0.152146     -0.415867      0.220652       1.03467       1.33803       1.65920       1.62252       1.73783       1.79927       1.59314       1.59239       1.45056       1.26290       1.17747       1.02349      0.824495      0.754102      0.586460      0.495722      0.411139      0.297569
  34   8 2381.1827    1.4127  1.2038  9.9596 -0.0034  0.0254   0.0222   0.0663    0.1045   0.0000   439.9254       1.12727       19.0422       1.54629      0.198105     -0.445105       4.28266      -1.09405     -0.843861     -0.684833      0.443359      0.460926       1.72115      0.468087     -0.909890     -0.540632     -0.405224      0.272064       1.11756       1.55948       1.71375       1.79692       1.88551       1.76373       1.85346       1.67635       1.61615       1.45360       1.31666       1.16978      0.998269      0.900181      0.668937      0.582734      0.431180      0.374952
  34   9 2550.5817    1.9686  1.1378 10.4005 -0.0020  0.0235   0.0310   0.0600    0.1322   0.0000   441.8905      -1.74705       17.4548      -3.54509      0.210938      0.138069       3.74334      -2.13297      -1.39879     -0.785232       2.47975      -1.64330     -0.332553     -0.201547     0.0257059      0.352467     -0.391860     -0.387368       1.10773       1.48420       1.59989       1.69388       1.77232       1.79907       1.76791       1.69600       1.53889       1.40367       1.26516       1.12133      0.938680      0.732054      0.636499      0.521738      0.435519      0.341268
  34  10 2717.8562    2.6198  1.1422 10.9930  0.0013  0.0237   0.0410   0.0632    0.1315   0.0000   440.5620       2.68053       19.3947      -2.92224      -2.62935      -2.02062      0.329320      -1.48750     -0.892375      -1.12234      0.309413      0.870112     -0.857332      -1.06446      0.337457     -0.820385      0.295402      0.152076       1.07089       1.51324       1.64998       1.81466       1.92147       1.83433       1.79998       1.69745       1.59925       1.41154       1.28348       1.08588      0.902052      0.758082      0.629869      0.509450      0.410908      0.324648
  34  11 2882.8511    3.3778  0.9808 11.5714 -0.0040  0.0207   0.0543   0.0547    0.1234   0.0000   441.6434      -2.62233       16.8609      -1.92868      -1.96991       2.26843     -0.131861     -0.515735      -1.78582      0.777046   -0.00488213       2.09606     -0.356052       1.28813      0.617713      -1.02351      0.103173     -0.239432      0.966938       1.30102       1.39354       1.47950       1.54322       1.52140       1.50674       1.46180       1.33599       1.22157       1.05832      0.988977      0.841778      0.707825      0.553299      0.484773      0.373827      0.302192
  34  12 3044.3170    3.9082  0.9257 12.2040  0.0007  0.0206   0.0666   0.0548    0.1013   0.0000   439.0280      -1.03704       16.7620     -0.304564      -4.04779       3.04458      0.102021      -1.04410      -2.84786     -0.474423       1.68357       1.46887     -0.530880      -1.14696       1.73586      0.158120      0.428114      0.210989       1.04720       1.43406       1.50800       1.62966       1.65212       1.69946       1.71895       1.62660       1.44032       1.27423       1.07913      0.983091      0.828144      0.728061      0.610064      0.493262      0.372012      0.284591
  34  13 3202.6688    3.8784  1.1777 12.2643 -0.0021  0.0243   0.0617   0.0643    0.1128   0.0000   438.3125       1.02006       15.7612       1.36012      -3.53786      0.693341       1.25611     -0.369090      -1.58228     -0.600185     0.0922017       1.10246      -1.35880      0.105537      0.640616      0.548380    -0.0459325     -0.384993       1.13195       1.51945       1.71299       1.85363       1.98198       1.83535       1.88274       1.71486       1.59850       1.48339       1.29007       1.11769      0.955646      0.810715      0.660673      0.571087      0.433127      0.338841
  34  14 3359.0263    3.4174  1.7847 11.6501 -0.0010  0.0307   0.0454   0.0760    0.1057   0.0000   439.8843      -2.57199       11.9524      -1.51171       1.36189       1.01250      -3.40537       1.87783       1.85419       1.27436     -0.706206     -0.391763      -2.41905      -1.62440      0.731728       1.52697     -0.530991      0.265209       1.42674       1.99233       2.17037       2.26216       2.33708       2.36034       2.37311       2.25790       2.06671       1.85746       1.59900       1.36875       1.18117       1.00013      0.855328      0.670662      0.537467      0.429611
  34  15 3514.2438    2.6078  3.3712 11.2184 -0.0009  0.0432   0.0264   0.1150    0.0590   0.0000   440.0522     -0.542027       21.2096       2.53484       7.11144      0.102367      -1.10003       4.77591       2.65692     -0.932110      0.798321      0.822269      -2.17757       3.16134      0.611304      0.419349     -0.353798    -0.0366438       1.97048       2.72564       3.01801       3.23300       3.34432       3.36638       3.22188       3.08855       2.85627       2.51878       2.31394       1.97209       1.71812       1.46722       1.17002      0.968659      0.772980      0.607845
  34  16 3668.4638    2.1237  4.7889 10.7538 -0.0017  0.0531   0.0189   0.1435    0.0482   0.0000   443.4190      -1.64314       6.27483       6.86919       4.60386       6.26758      -9.84788      0.208935       4.04360      -3.12675      -5.49741      -5.66786     0.0435287      0.164936      0.348423      -3.98128    -0.0454158     0.0677547       2.47027       3.26233       3.76594       3.78457       4.03725       3.97221       3.84007       3.75045       3.49477       3.09295       2.82697       2.44833       2.10573       1.76612       1.44678       1.24246      0.967048      0.763631
  34  17 3821.5765    1.6843  6.4600 10.4561 -0.0005  0.0686   0.0151   0.1888    0.0445   0.0000   444.2135      -7.32862       12.1645       6.08480       7.65361      -6.32122       5.31924      0.521035      -4.49334      -6.69657     -0.829919      -1.53454       1.03674       3.46930       2.06061       2.23102      -2.42086       1.04342       3.11958       4.13634       4.67806       4.86256       5.16948       5.02735       5.01293       4.70892       4.33884       4.03129       3.52944       3.17781       2.68759       2.30013       1.92459       1.55128       1.23125      0.988273
  34  18 3974.1620    1.3976  8.8013 10.2330  0.0012  0.0913   0.0124   0.2559    0.0401   0.0000   448.7043     -0.371404       22.1649      -2.10099       1.39536       8.49911      -8.08753       12.8660      -8.50576      -5.50024       1.82647       3.53249    -0.0534604      -2.24429       4.18057      -5.74627      0.263105      0.837294       4.14459       5.58766       6.21718       6.66312       6.88517       6.94438       6.59650       6.41075       5.91967       5.43284       4.74582       4.14057       3.57142       3.04119       2.53905       2.07556       1.62399       1.27348
  34  19 4126.0010    1.1272 11.1395  9.9989 -0.0013  0.1181   0.0097   0.3296    0.0382   0.0000   441.6103       1.08141       40.4559      -12.3841      -5.32061       19.8799      -1.68376       2.44483       3.00601       1.85299       12.8266      -7.17674       2.07573       4.12522       7.42269       1.96700      0.976782       1.44796       5.40891       7.07014       8.09336       8.74912       8.84259       9.00015       8.62948       8.19315       7.53941       6.97036       6.22446       5.47555       4.64271       4.00415       3.26665       2.68754       2.12302       1.68584
  34  20 4277.3775    0.9139 14.0786  9.8670 -0.0005  0.1606   0.0080   0.4238    0.0339   0.0000   445.3548      -11.2867       30.4087       12.2929       1.63057       20.2594       7.59856      -10.0093       4.09918       4.98675      -1.17135      -5.58788      -9.20159       9.50383      -3.19394      -7.65021      -1.92067       1.02027       7.14279       9.55321       10.9090       11.6822       12.0411       11.9786       11.5902       10.9587       10.2970       9.30604       8.34669       7.38577       6.31473       5.38205       4.46680       3.69339       2.83773       2.26638
  35   5 1858.4460    0.4637  0.5046  8.9369 -0.0046  0.0196   0.0112   0.0402    0.0499   0.0000   440.7175     -0.273619       21.6604      -1.68117      -4.14701       1.65688     -0.372469      -2.16324      -1.37758     0.0963383      0.407014     -0.962646      0.108549     -0.501077      0.819048      0.544501     -0.744499     -0.139411      0.731479       1.12892       1.15714       1.24575       1.42360       1.31920       1.31985       1.24370       1.18179       1.02242      0.943992      0.818487      0.755221      0.584396      0.522854      0.411858      0.315955      0.252011
  35   6 2044.8141    0.6940  0.7958  9.1062 -0.0036  0.0220   0.0130   0.0496    0.0723   0.0000   441.5593     -0.854209       18.5099      -1.09098     -0.651071      -1.97702     0.0945722    -0.0416193     -0.353635      0.745914       1.75983     0.0394985      0.421668      0.240176      0.581237    -0.0410367     -0.670819     0.0964263       1.00488       1.26461       1.40256       1.43736       1.63411       1.57685       1.48468       1.42371       1.28473       1.25238       1.11093      0.950454      0.874661      0.710409      0.612348      0.507141      0.411488      0.329882
  35   7 2226.3443    1.0141  0.9949  9.6171 -0.0010  0.0228   0.0175   0.0577    0.0883   0.0000   439.3982     -0.660962       23.1149      0.401911      -3.28021      0.531100      -2.66637      0.531517       2.29273      0.475038       1.09606      0.305400     -0.217235       1.14912      0.262052      0.229704     -0.287821      0.126116      0.973542       1.32591       1.48853       1.63395       1.66215       1.62295       1.60311       1.56407       1.41831       1.30377       1.18583       1.01070      0.890843      0.749002      0.609808      0.522901      0.406760      0.321246
  35   8 2401.3185    1.4629  1.0698 10.2071 -0.0032  0.0232   0.0238   0.0605    0.0975   0.0000   439.8621     -0.591451       20.0275       4.95683      -1.04102      -2.28325     -0.178973      -1.09233      -2.28963      0.229115     0.0385711     -0.215092      0.499000     -0.776346     -0.426227     -0.201697      0.445363     -0.849303      0.995036       1.41079       1.55739       1.68783       1.73540       1.65362       1.72970       1.53936       1.48655       1.34704       1.20290       1.05973      0.948926      0.764714      0.670791      0.516482      0.437928      0.334802
  35   9 2571.7685    1.9985  1.3273 10.4927  0.0001  0.0268   0.0295   0.0700    0.1109   0.0000   438.8193      0.747435       19.5093       1.13031      -1.21681     -0.958784      -2.73239      -1.05822      -1.67366       2.40359      0.100759      0.570206      -1.81126      -1.43428     -0.342276     0.0851442     -0.166232     -0.473061       1.31926       1.97798       2.24530       2.58063       2.73006       2.75668       2.62659       2.45221       2.19599       1.94460       1.69067       1.35304       1.14416      0.922470      0.733458      0.611658      0.472585      0.367375
  35  10 2740.4144    2.7813  1.0726 11.2375  0.0003  0.0223   0.0436   0.0574    0.1168   0.0000   440.4940      0.161760       15.1463      -1.29038      -3.88596     -0.469441     -0.424050       1.39603     0.0423187      0.658724      0.658505       1.89272     -0.928889     0.0867203      0.114724      0.848337      0.308831      0.449703       1.04106       1.41140       1.55274       1.65979       1.63125       1.64921       1.50002       1.53972       1.41002       1.35720       1.17914       1.07209      0.936337      0.816128      0.649210      0.547619      0.437748      0.347037
  35  11 2906.7265    3.5881  1.0544 11.6987 -0.0022  0.0225   0.0564   0.0592    0.1287   0.0000   441.2639      -1.19205       15.9406       1.97179      -2.37844      -3.38767      0.293107       2.47792      0.505372      0.980570    -0.0790781     -0.620557      -1.23813    -0.0732515     -0.348787      0.435063     0.0263724      0.409796      0.975066       1.30118       1.51850       1.51994       1.74059       1.60366       1.56349       1.60299       1.37244       1.29831       1.11212      0.996231      0.910518      0.736650      0.608586      0.482056      0.390372      0.316557
  35  12 3069.4852    4.0265  1.0801 11.9914 -0.0018  0.0221   0.0631   0.0571    0.1273   0.0000   441.1530      -2.23486       17.1523       1.13803     -0.180922      -1.99205      0.196327      -1.78311      -2.63839       1.48775      -1.12335     0.0401373     -0.215711      -1.18561     -0.294730     -0.548249      0.661415     -0.132531      0.988175       1.37595       1.55685       1.61119       1.77010       1.71295       1.66719       1.62016       1.46563       1.34575       1.17811       1.01001      0.888323      0.718423      0.608818      0.504324      0.396947      0.314939
  35  13 3229.0505    3.9991  1.3459 12.0007 -0.0014  0.0264   0.0580   0.0665    0.1138   0.0000   437.3284      -2.09767       15.5173      0.511740      -1.15779     -0.959364     -0.523776      0.496294      0.956282      0.356872     -0.373838      0.593890      0.425874      -1.43948      -1.56233      0.282125     -0.262810     -0.257706       1.11062       1.63111       1.74240       1.84430       2.00116       1.81770       1.96838       1.77993       1.69282       1.50625       1.29647       1.20411       1.00661      0.859362      0.724033      0.580701      0.461522      0.370497
  35  14 3386.4265    3.2379  2.1069 11.5279 -0.0013  0.0312   0.0394   0.0846    0.0844   0.0000   440.7429      -1.03211       10.8676      -3.30555       3.67070     -0.920090      -4.05808     -0.394990      -5.65074       2.46507     -0.731908      -1.67573     -0.544154       2.07567     -0.589196      0.552278     -0.334590    0.00430051       1.43100       1.84304       2.13555       2.26449       2.41749       2.33224       2.27755       2.19866       2.04801       1.84498       1.65782       1.43618       1.23467       1.04501      0.876379      0.724027      0.576292      0.457623
  35  15 3542.5586    2.5976  3.4815 11.1881  0.0001  0.0423   0.0253   0.1169    0.0576   0.0000   437.9183      -3.21047       10.6698      -1.31486      -3.02032      -3.31968      -2.82477      0.139854      0.583413     -0.880323      -4.68397      -1.23637     -0.651632      0.544397     -0.233484      0.533832     -0.327940      0.280648       1.89183       2.49820       2.80488       2.91854       3.04400       3.22901       3.00153       2.91753       2.66877       2.42882       2.20295       1.88716       1.67609       1.41020       1.18847      0.941093      0.768011      0.617431
  35  16 3697.5778    2.0317  5.1280 10.7436  0.0001  0.0555   0.0178   0.1504    0.0450   0.0000   436.3298       3.51896       13.1960      -3.13530      -4.39252     -0.402412      -7.39695      -1.70593       1.65494     -0.813361     0.0418702      0.413743       1.37701     -0.851292      -2.12761     0.0250677      0.310148       1.33866       2.47333       3.32676       3.76402       4.00898       4.07051       4.17160       3.92742       3.84766       3.55239       3.26797       2.90661       2.58797       2.21077       1.90776       1.57351       1.28742       1.05284      0.828094
  35  17 3851.6270    1.6296  7.0769 10.4690 -0.0018  0.0737   0.0144   0.2049    0.0411   0.0000   441.8913      0.999078       16.4459      -4.61735       1.70872      -4.61387      -5.86653       5.71036      -2.66552       7.35763      -1.19225      -2.50423       2.63084      0.974383      -3.02361     -0.608844       3.34600      -3.58147       3.19826       4.32753       4.87621       5.12426       5.43875       5.34655       5.31940       4.94343       4.69370       4.22673       3.86850       3.33288       2.97753       2.45083       2.06630       1.71910       1.31656       1.07197
  35  18 4004.8830    1.3400  9.5511 10.1823 -0.0004  0.0979   0.0115   0.2715    0.0390   0.0000   441.1220      -6.37030       20.1805       5.37952      -1.42191      -10.2341      -8.18730       2.81775      -6.28502       4.15438      -2.42744       2.71146      -1.53133       1.71614     -0.172376       3.60018     -0.961503     -0.680326       4.33293       5.75951       6.53035       6.99255       7.22060       7.12983       6.99569       6.71189       6.09027       5.67196       5.06602       4.54513       3.97840       3.41032       2.81098       2.33574       1.85418       1.47154
  35  19 4157.1358    1.1284 12.6326  9.9100  0.0002  0.1272   0.0085   0.3516    0.0365   0.0000   431.1697       4.18603       23.9577       26.6647      -6.35880      -6.39269      -5.75080      -4.43002       14.8964      -6.43549      -7.02056       1.52348      -2.26530       4.38619      -5.28968      -2.30907       2.88679     -0.346604       5.57348       7.44162       8.43539       8.88016       9.37221       9.21619       9.01140       8.69735       8.05459       7.34788       6.64308       5.77634       5.04573       4.37046       3.60436       2.95600       2.35567       1.86815
  35  20 4309.1837    0.8705 14.5236  9.8635 -0.0047  0.1689   0.0073   0.4401    0.0311   0.0000   423.0147       14.7276       23.1895       8.17318      -21.4039       5.94758       5.45734      -3.07473       1.76527       33.9723       5.11878      -15.0903     -0.154354       12.1616       8.17761       3.08899       2.68518       3.02824       7.20499       9.74462       10.9835       11.7754       12.0855       12.2946       11.8985       11.3223       10.6995       9.67650       8.73961       7.65984       6.65160       5.65084       4.69385       3.92385       3.03530       2.46353
  36   5 1875.4398    0.4684  0.5404  9.0517 -0.0044  0.0199   0.0111   0.0425    0.0492   0.0000   440.2835      0.543105       21.6648      -1.56396      -3.54483      0.572035     -0.470574       1.55642      0.364900      0.587200      0.850455     -0.652257      -1.31488      0.926664      0.544062     -0.478671     -0.167958     -0.127300      0.885014       1.10802       1.28685       1.29244       1.48502       1.33222       1.39283       1.25040       1.06855       1.18095      0.978853      0.899568      0.725024      0.657712      0.567861      0.441101      0.381830      0.273567
  36   6 2063.0549    0.7060  0.8179  9.2410 -0.0037  0.0206   0.0130   0.0515    0.0673   0.0000   440.9037      -1.13468       20.4467      0.543147      -2.80990      -1.04508      0.816862      0.982943     -0.157097      0.232168      0.426890     -0.212902      -1.90759      0.124661     -0.246822     -0.270489     -0.483490     -0.199289      0.916185       1.18042       1.22450       1.35248       1.42806       1.50372       1.39962       1.33082       1.23775       1.16812       1.05432      0.950115      0.807838      0.652729      0.589014      0.479106      0.383986      0.309017
  36   7 2245.5193    1.0311  1.0302  9.6343 -0.0017  0.0231   0.0173   0.0588    0.0943   0.0000   441.5362       1.27390       19.8257      0.127891      -2.57864       2.17715      -2.00063       1.24982     -0.581646     -0.721289     -0.644769       1.54500      0.946284      0.676217      0.901022     -0.384994     -0.191612      0.331299      0.985848       1.28465       1.45696       1.58094       1.67540       1.64048       1.60239       1.49789       1.44452       1.30656       1.18696       1.03308      0.930891      0.766224      0.658493      0.530318      0.427021      0.355861
  36   8 2421.0728    1.5551  1.2439 10.0555 -0.0003  0.0242   0.0234   0.0650    0.1158   0.0000   441.2324      -2.55222       20.1214       3.64191      -4.42975       1.35331      0.337719     -0.375772      0.482377       2.65684     -0.739989      0.207324      0.885979      0.481159     -0.712586      0.152107    -0.0970400    -0.0436720       1.04844       1.37690       1.52049       1.68012       1.66958       1.68411       1.67031       1.64722       1.51029       1.37547       1.22456       1.08628      0.951696      0.804564      0.684158      0.572644      0.456282      0.362796
  36   9 2592.6895    2.2230  1.2071 10.6762 -0.0001  0.0242   0.0334   0.0628    0.1349   0.0000   441.5090     -0.390069       16.7493       1.26497      -3.18792      -3.43815      -2.03581     -0.432295     -0.335622     -0.351010      0.392572      -1.05648      0.865179      0.723023      0.393519     -0.113468     -0.277798      0.176203       1.04127       1.44531       1.50323       1.67178       1.74461       1.66672       1.69707       1.63874       1.53017       1.41519       1.19746       1.13588      0.967476      0.819184      0.677949      0.572188      0.479908      0.364641
  36  10 2762.6279    2.8899  1.0055 11.5426 -0.0040  0.0212   0.0463   0.0537    0.1054   0.0000   442.3380     -0.859520       17.2529      0.301133     -0.812951      0.634936      0.996647       1.89788    -0.0218230       1.23768     -0.589470       1.53218      0.675104      0.607903    -0.0661008     0.0294160      0.393236      0.766058      0.943477       1.28495       1.38027       1.56463       1.54411       1.55595       1.48635       1.44730       1.36852       1.26519       1.10519       1.04971      0.863447      0.743270      0.636638      0.511039      0.412773      0.337583
  36  11 2930.1345    3.7048  0.9680 11.9107 -0.0011  0.0202   0.0591   0.0523    0.1119   0.0000   438.5629     -0.937802       17.5840      0.281452      -3.17261      0.379943       2.82863      0.888293      0.660638     -0.440771     -0.728775     -0.317089    -0.0240836     -0.539877      0.195198     0.0118544     -0.152508      0.527363      0.907006       1.19524       1.31369       1.49501       1.52736       1.53362       1.45618       1.36242       1.34292       1.22917       1.04612      0.931762      0.813322      0.704919      0.591392      0.486699      0.386749      0.316925
  36  12 3094.1598    3.9991  1.1100 12.4505 -0.0038  0.0236   0.0642   0.0614    0.1017   0.0000   440.0056       1.17827       16.7806      -3.35356      -2.02186       2.06031     -0.649632      -3.46806       1.67230      0.648082     0.0343049      0.255992     -0.195670      0.732819     -0.273891      0.313899      0.318732     -0.475703       1.01395       1.41272       1.51931       1.66053       1.77526       1.72439       1.74868       1.59549       1.53253       1.33966       1.25066       1.04192      0.957863      0.801201      0.669367      0.545360      0.416052      0.342104
  36  13 3254.8375    3.6821  1.4796 12.0966 -0.0022  0.0264   0.0513   0.0715    0.0864   0.0000   438.6430      0.509577       18.1781     -0.661183      -3.96333     -0.448068       1.22345       2.16328     -0.850934       1.31423      0.452756      -3.22797     -0.951628      -1.49237       1.36132      0.811840      0.261532     0.0758720       1.14762       1.53611       1.70284       1.84760       1.91042       2.01462       1.86340       1.73916       1.65213       1.53720       1.34334       1.22524       1.04962      0.932143      0.764663      0.635376      0.506687      0.411498
  36  14 3413.5002    3.1141  2.4641 11.4855  0.0007  0.0331   0.0336   0.0908    0.0656   0.0000   441.5627      -4.25346       11.9883      -2.11017       2.55977      -5.24500      -2.90527      -3.23963       1.27710      0.208370     -0.429842       2.52589      -2.74591      0.301659      0.944843    -0.0216589      0.118733      0.866318       1.44663       1.97018       2.23760       2.35910       2.49241       2.42488       2.40118       2.29267       2.09851       1.94051       1.75618       1.54899       1.34096       1.17493      0.973962      0.788294      0.653303      0.522431
  36  15 3570.6294    2.4669  3.8361 11.0270  0.0006  0.0439   0.0227   0.1189    0.0553   0.0000   443.7338       4.49703       17.9741      -1.33325      -1.63527      -5.31119      -5.42577     -0.271543       8.37887      -1.90706      -3.40430      -3.92185       2.39856       2.59984      -2.12066     -0.149148       1.28130      0.871426       1.90397       2.46976       2.83867       2.98126       3.17420       3.17711       3.01054       2.93950       2.73048       2.49293       2.27954       2.03112       1.76518       1.49937       1.24488       1.02506      0.837716      0.671481
  36  16 3726.4018    1.9623  5.6379 10.6863 -0.0011  0.0592   0.0166   0.1594    0.0429   0.0000   438.7358      -4.07278       15.7500      -1.47587      -4.56693      -1.01633       3.08668       1.60106       8.58023     -0.415883       3.42542       6.83173       4.25666     -0.560948      -2.27258       1.66457     -0.631230    -0.0199231       2.55686       3.45584       3.83899       4.09768       4.19226       4.28347       4.07739       3.99018       3.72328       3.47914       3.10832       2.72735       2.33886       2.03925       1.71560       1.40159       1.12706      0.921569
  36  17 3881.1493    1.5681  7.4387 10.4575 -0.0015  0.0755   0.0136   0.2116    0.0399   0.0000   440.2180       2.59883       13.1241      -9.76842      -12.1960      -7.45304      -3.19525       4.30391       4.09837       10.8795      0.183605      -2.14429      0.976552      -1.09883      -3.45947       3.56484      0.199112      -3.62135       3.22261       4.26738       4.88605       5.21765       5.43999       5.49226       5.33724       5.08154       4.69733       4.41446       3.99703       3.44463       2.97230       2.53832       2.16758       1.77875       1.41331       1.14116
  36  18 4034.9009    1.2939 10.1646 10.1855  0.0002  0.1035   0.0107   0.2841    0.0377   0.0000   434.7540       14.8310       29.6697       3.87039      -6.31359      -6.00712      -10.4040       1.58349       2.72300      -7.69179     -0.816264       2.72232       5.34920       6.27489      -3.45888      -3.33949     -0.945546       3.07900       4.48063       5.95133       6.84382       7.32078       7.45788       7.63713       7.43416       7.01183       6.62595       6.07540       5.48730       4.73267       4.16627       3.58008       2.95954       2.44565       1.96298       1.57660
  36  19 4188.2765    1.0636 13.5474  9.9405 -0.0017  0.1403   0.0076   0.3769    0.0336   0.0000   432.8651      -3.01658      -2.72633      -18.1110      -9.00021       14.2065       5.55987      -7.72494      -20.8785      -9.76592       11.8276      -7.24031       5.14793      -1.46763     -0.586203       4.01199      -4.83472      -4.10909       6.01664       7.90151       9.01290       9.73761       10.0333       9.96335       9.80596       9.40022       8.76670       8.10419       7.18732       6.55915       5.61606       4.82633       4.04241       3.31316       2.70848       2.15425
  36  20 4340.7704    0.8657 15.4323  9.8342 -0.0003  0.1728   0.0069   0.4468    0.0296   0.0000   435.1836       7.87738       39.0962       19.3264      -23.6543      -8.94152      -24.7510      -3.82218       12.9611      -14.4619       1.18119       2.75103      -1.08694      -9.29062       3.32865       3.57428       4.31099      0.580210       7.35425       9.73281       11.1710       12.0019       12.1684       12.4407       12.2210       11.4927       10.8749       9.87093       8.96927       7.92922       7.03572       5.90708       4.94649       4.08723       3.32084       2.66533
  37   4 1697.5794    0.3089  0.2868  8.8410 -0.0078  0.0130   0.0094   0.0276    0.0341   0.0000   441.3975     -0.963009       20.7454     -0.937681      -2.58080      -1.54593     -0.489656      0.728689      -1.06164      0.844615      0.693293      -1.01061     -0.419013      0.183395   -0.00129150      0.304132     -0.140872     0.0406286      0.622630      0.737178      0.798651      0.899470      0.843047      0.917971      0.947470      0.900609      0.804434      0.762914      0.723580      0.663495      0.549573      0.444153      0.351428      0.301704      0.269473      0.240483
  37   5 1892.1609    0.5321  0.5246  8.9614 -0.0022  0.0174   0.0116   0.0374    0.0509   0.0000   440.8398     -0.769762       21.8494      0.432222      -5.74392     -0.835200      -1.33425      0.124589       1.34521      -1.54627      0.801985      0.408680      0.229264      0.442228     -0.473330     -0.337946     -0.125338    -0.0178599      0.719572      0.934028       1.19728       1.17805       1.30271       1.33459       1.20812       1.20107       1.10900      0.988359      0.928484      0.793863      0.682362      0.549427      0.515155      0.397587      0.312717      0.263214
  37   6 2081.1016    0.7608  0.7411  9.1625 -0.0024  0.0193   0.0142   0.0469    0.0703   0.0000   439.6261     -0.941330       22.2418       1.09197      -2.29143     -0.741402       2.51148     -0.623194      0.852179     -0.155391       1.37941      0.158836       1.49322     -0.959617       1.83221      0.507157    0.00887473     -0.152634      0.906863       1.22671       1.41334       1.48048       1.64758       1.62498       1.53709       1.40674       1.28366       1.20885       1.11312      0.934466      0.827955      0.698087      0.588327      0.477795      0.379331      0.310254
  37   7 2264.3066    1.0999  1.0892  9.5165 -0.0044  0.0234   0.0176   0.0589    0.1059   0.0000   440.1291       1.46251       19.0772       1.47753      -4.36683      0.901421     -0.885017      -1.38211       1.29902       4.69341     -0.380892     -0.436520      0.738087     -0.195031      0.944858      0.556494      0.674149      0.205926      0.993029       1.37054       1.51291       1.71348       1.67608       1.75109       1.65591       1.62892       1.50726       1.41044       1.20503       1.07828      0.963318      0.790152      0.666047      0.563304      0.465115      0.360639
  37   8 2440.5741    1.6064  1.2243 10.2449 -0.0026  0.0243   0.0239   0.0639    0.1002   0.0000   441.1535     -0.105881       20.9347      0.162070      -4.08063      -2.26201       3.30160     -0.416946      -1.09415      0.385419      -1.58439      0.320749      0.284529       1.22033     -0.770565    -0.0462701     0.0590690      0.481399      0.997861       1.36540       1.43561       1.64523       1.72007       1.71143       1.65417       1.60918       1.49991       1.37711       1.21589       1.08641      0.941781      0.792510      0.685756      0.558277      0.449303      0.366150
  37   9 2613.2694    2.3107  1.1733 10.5711 -0.0031  0.0225   0.0345   0.0596    0.1467   0.0000   441.8304      0.251103       19.8906      -3.02728      -2.54084     -0.182092      0.896262      0.150180      -3.16061       1.27578      0.197177       2.10335     -0.800683       1.78533     -0.430398       1.19807      0.152547      0.135354      0.964701       1.32293       1.40304       1.55507       1.61361       1.58610       1.56302       1.49577       1.43305       1.30092       1.17065       1.02678      0.920540      0.798607      0.661479      0.542476      0.451428      0.368797
  37  10 2784.4388    2.9716  1.1497 11.1092 -0.0009  0.0226   0.0436   0.0587    0.1421   0.0000   440.0090      -1.26693       18.9913      0.751865      -1.41303     -0.636217      -2.32213      -2.81385     -0.174311      0.852557      0.458089      0.795990      0.293252      0.357778     0.0773863      0.381164      0.431974      0.275569      0.901653       1.25397       1.33585       1.50321       1.52058       1.57926       1.49514       1.44084       1.37797       1.22222       1.14914       1.02251      0.892611      0.757546      0.626284      0.529887      0.419626      0.357656
  37  11 2953.1683    3.8437  0.9291 11.9732 -0.0005  0.0203   0.0612   0.0514    0.1066   0.0000   439.9692       1.57153       18.8418      -2.40630      -2.65068       2.59501     -0.855474       2.26596       2.74277       1.86684     -0.791888     -0.263018      0.884151     -0.445214      0.452318     -0.590111      0.148284      0.355113      0.913960       1.32415       1.43233       1.55481       1.57877       1.57351       1.55648       1.53269       1.44885       1.33823       1.15842       1.00290      0.846213      0.691864      0.566413      0.478346      0.388531      0.323522
  37  12 3118.4228    4.1918  1.2153 11.8157 -0.0012  0.0224   0.0603   0.0616    0.1412   0.0000   439.5976     -0.659461       16.8682       3.81002      -4.33112     0.0620288     -0.455795      0.292660       1.01045      -3.66523       1.52933      0.355285      -1.32106     -0.230273       1.09364      0.194045     -0.204236     -0.308793      0.920621       1.26442       1.46290       1.50272       1.59180       1.59930       1.51202       1.49121       1.33708       1.28367       1.16871       1.03465      0.902442      0.769862      0.643700      0.554472      0.440554      0.363392
  37  13 3280.4717    3.7635  1.6409 11.7555  0.0035  0.0272   0.0480   0.0705    0.1020   0.0000   442.2157     -0.321512       10.2351      -3.49830      -2.83111      -1.60511    -0.0329741     -0.635912    -0.0426040      -1.45675      -2.93560       2.07267      0.860285    -0.0978794      0.735200      0.985186     -0.283152     -0.223786       1.14599       1.55094       1.77093       1.88502       1.98076       1.97250       1.94924       1.87464       1.74699       1.58223       1.44036       1.27569       1.08593      0.925298      0.772206      0.659397      0.534549      0.422157
  37  14 3440.1281    2.9529  2.3077 11.7188 -0.0001  0.0328   0.0340   0.0928    0.0578   0.0000   441.4331       3.32102       10.7195     -0.403053       1.69145      -1.08343     -0.603432     -0.254446       5.45432      0.595802      -2.57041      -1.22621      0.516719       2.65394      0.498417      -1.62192     -0.950937       1.48540       1.35137       1.81746       2.03813       2.17232       2.27008       2.29474       2.24629       2.16883       1.99694       1.85379       1.68087       1.48212       1.29224       1.11996      0.972644      0.810022      0.647228      0.502357
  37  15 3598.1857    2.3756  4.0270 11.0437 -0.0009  0.0452   0.0218   0.1233    0.0511   0.0000   437.8978      -2.16101       17.8617       1.90776      -8.20406      -2.72734       3.46712       5.58821       3.97048      -1.02922       1.15864      -2.11154       1.09078     -0.409839      0.287585     -0.634499      0.550796   -0.00478280       1.91657       2.56946       2.89800       3.04773       3.13397       3.23090       3.14079       2.99974       2.81245       2.59440       2.36663       2.10525       1.82232       1.59050       1.35886       1.08760      0.917624      0.719488
  37  16 3754.9652    1.8688  5.3371 10.8230 -0.0008  0.0575   0.0165   0.1577    0.0387   0.0000   438.0460      -3.72248       14.3959       5.93539      -2.23606       1.62914      -8.66824       1.48688       2.89589      -1.22714      -1.74204      -4.67203      0.243078       2.72270      -1.41891      -1.08257      -1.55915      -1.70157       2.43618       3.21624       3.69739       3.92717       4.10229       4.14191       4.03247       3.94614       3.58394       3.32428       3.03961       2.62899       2.30355       2.00720       1.69526       1.42269       1.12653      0.918064
  37  17 3910.5551    1.5093  8.0239 10.3430 -0.0003  0.0797   0.0124   0.2228    0.0384   0.0000   437.7581      -5.41258       13.4828      -1.03325       5.90005      -3.75339      -4.89531       1.89147       4.26184      -3.07232      -1.20493      -1.62243      -3.52608       5.17333     -0.899839      -2.63483     0.0237585      0.671491       3.29730       4.39868       5.10287       5.37239       5.72028       5.67034       5.54104       5.33641       4.93435       4.61521       4.12798       3.63231       3.20410       2.75870       2.32536       1.94117       1.54102       1.24545
  37  18 4064.9862    1.2126 10.7234 10.1887  0.0002  0.1103   0.0099   0.3085    0.0345   0.0000   433.4173       4.36684       7.43770      -11.1237      -9.02179     -0.525799      -7.10161       9.17211      -8.03057      -4.53633       13.0466      -7.70843      -8.01910       5.50812       1.92413       3.03773      0.644580     -0.664163       4.60685       6.12837       6.97089       7.65978       7.79892       7.91062       7.73716       7.38342       6.90639       6.36404       5.72131       5.06800       4.42365       3.86945       3.22165       2.70654       2.16507       1.74245
  38   3 1501.5440    0.1523  0.1708  8.6716 -0.0054  0.0161   0.0071   0.0267    0.0256   0.0000   440.8207     -0.248946       20.9644      0.704835      -3.03917     -0.594137     -0.270692     -0.948574     -0.523655      0.384055     0.0698696     -0.746001     -0.359684      0.390262     -0.312232     -0.129389    -0.0261680     0.0675702      0.813952       1.12962      0.996358      0.939326      0.831880       1.23768       1.21628       1.28245       1.03981      0.884726      0.736329      0.693751      0.598868      0.549127      0.557353      0.448165      0.406462      0.267613
  38   6 2098.9462    0.7685  0.8266  9.1740 -0.0026  0.0204   0.0136   0.0500    0.0761   0.0000   440.6364      0.863118       21.4017      0.636614      -3.91742      0.859074      0.582285      -3.10491     -0.202601       2.91876     -0.532800      0.552333     0.0424409     -0.111077      0.355352     -0.297569     -0.116758    -0.0179540      0.792861       1.08945       1.17893       1.27392       1.33727       1.29319       1.32584       1.26472       1.17472       1.09437       1.01606      0.927478      0.790552      0.693938      0.584400      0.489171      0.392671      0.341910
  38   7 2282.9115    1.1897  1.0887  9.6057  0.0000  0.0229   0.0182   0.0566    0.1017   0.0000   440.8364     -0.531720       19.6137      -1.00850      -3.12092       1.43797    -0.0365399      0.256079    -0.0873361      0.426347     -0.213521     -0.586381      0.870412     -0.729142     -0.679141    -0.0434306     0.0511634     -0.444282      0.919021       1.27279       1.41014       1.59703       1.60708       1.64534       1.56713       1.54871       1.43535       1.31077       1.18553       1.05119      0.918293      0.784423      0.665736      0.551020      0.455551      0.355542
  38   8 2459.9549    1.7210  1.3049 10.0665 -0.0021  0.0241   0.0243   0.0649    0.1145   0.0000   441.1322     -0.665557       21.3063      -2.81347      0.353446      0.969360      0.972099      -1.08244      -3.06206     -0.497081       1.76652     -0.859879     -0.743673      -1.15629      0.311101     -0.380499     -0.754390    -0.0351631      0.992680       1.37264       1.50789       1.62391       1.62952       1.67909       1.57811       1.62240       1.49869       1.40337       1.28018       1.08804      0.981870      0.833584      0.728093      0.599659      0.500754      0.391470
  38   9 2633.6202    2.2938  1.1750 10.8423 -0.0019  0.0233   0.0344   0.0620    0.1230   0.0000   441.9431     -0.397321       19.7189      0.806882      -3.09847     -0.912711      0.245926      -1.84133      -2.05648     -0.481712      0.391494      0.539294     -0.466304    0.00174049     -0.493220     0.0715472      0.354391    -0.0973595       1.00120       1.38267       1.47238       1.52809       1.59879       1.54054       1.63157       1.59544       1.52998       1.33936       1.22699       1.09829      0.957582      0.813808      0.694650      0.574966      0.493699      0.382750
  38  10 2805.9511    3.1222  1.1179 11.2741 -0.0030  0.0225   0.0474   0.0584    0.1440   0.0000   439.6797       1.15470       16.8709       1.62442      -2.37898     -0.510956       1.51362     -0.854072       1.09842       1.03022       1.61298      -1.22308      0.261436     -0.249311       1.60876      0.153408       1.02627      0.519086      0.931096       1.28708       1.42681       1.57779       1.58105       1.56951       1.52604       1.47290       1.32294       1.28243       1.17397       1.03304      0.939123      0.801852      0.704454      0.573851      0.469793      0.369574
  38  11 2975.7955    3.9594  0.9890 11.8801 -0.0006  0.0206   0.0599   0.0516    0.1204   0.0000   440.4185      -2.10142       19.0020      -1.55616      -2.23961     -0.637588       1.51577      0.615363     -0.193647       1.12849       1.64320      0.847407      -1.40049     -0.959847     -0.419948     -0.441471     -0.377603    0.00517295      0.858821       1.13018       1.26871       1.43215       1.40117       1.44623       1.35730       1.36791       1.21466       1.14137       1.05623      0.940968      0.846862      0.725143      0.622237      0.529311      0.432780      0.340665
  38  12 3142.2102    4.0160  1.2464 12.1542 -0.0100  0.0247   0.0570   0.0606    0.1006   0.0000   441.9790     -0.714813       17.0835    -0.0213062      -5.05128    -0.0328262      -1.20101      0.662874       1.97031       1.83993     -0.369013     -0.386645     -0.606004       1.11425      0.106905      0.499571     -0.388129     -0.435573       1.03445       1.47028       1.64280       1.84851       1.86751       1.91853       1.84003       1.76429       1.59859       1.47133       1.30720       1.17366       1.03525      0.902993      0.726879      0.617880      0.505049      0.413905
  38  13 3305.5573    3.6949  1.7486 11.7409 -0.0005  0.0275   0.0451   0.0752    0.0908   0.0000   438.8056     -0.560301       17.7883       1.92647      -2.43409    -0.0787277     -0.999316       3.00337     -0.595945     -0.603148     -0.254231       4.16460      -1.04080      0.918530      0.659019      0.617699      0.123187      0.221504       1.10017       1.44333       1.67339       1.75608       1.89912       1.87513       1.88112       1.78834       1.67592       1.54105       1.39333       1.26528       1.08869      0.926991      0.795642      0.655766      0.534471      0.433015
  38  14 3466.4943    2.8394  2.5880 11.5645 -0.0009  0.0359   0.0301   0.0937    0.0540   0.0000   440.6443      -2.76912       11.6714       2.60453       6.50623     -0.792201      -1.95915      -3.72957     -0.123276       3.43025       1.15791     -0.496230       2.70325     -0.753994      -2.59400    -0.0732912     -0.402409      0.773568       1.40157       2.05756       2.20992       2.46726       2.52151       2.58802       2.46121       2.44973       2.15525       2.08400       1.81639       1.66680       1.46304       1.25270       1.02346      0.888553      0.695883      0.581048
  38  15 3625.5143    2.2023  4.1756 11.1004 -0.0010  0.0475   0.0202   0.1277    0.0427   0.0000   438.9671     -0.968380       19.9547      -1.41490       1.37909      -3.03782      -7.54066      -3.43204      -1.92292     -0.135446      -6.01969      0.130790      -1.89024       2.49236     -0.421370     -0.796819      -1.43650     -0.740339       1.94197       2.63570       2.93996       3.23174       3.26725       3.32387       3.23776       3.13510       2.92203       2.72044       2.44743       2.17843       1.93417       1.65548       1.44121       1.17817      0.964214      0.775613
  38  16 3783.0773    1.7987  6.3566 10.6211 -0.0001  0.0645   0.0146   0.1737    0.0373   0.0000   438.0292       2.38457       20.8611      -5.37639      -5.54024      0.106489       2.75954       5.75159      -3.91174       1.11017      -2.07130      -6.02107      -1.08382     -0.401666      0.122983     -0.613552     -0.691204       1.13467       2.59880       3.48376       4.01132       4.24366       4.48025       4.53114       4.36607       4.20940       3.98970       3.61729       3.32026       2.98255       2.55597       2.28950       1.91240       1.61623       1.29084       1.04459
  38  17 3939.2791    1.4457  9.1461 10.3162 -0.0009  0.0901   0.0116   0.2493    0.0372   0.0000   441.8505       3.40279       9.25067       3.68328       3.20457       13.2898       4.06647      -5.84665       8.03695       1.65494      -1.73051      -4.10204     -0.367887      -1.43541      -1.58792      -1.79329      -1.16888      -3.03334       3.61273       4.84730       5.56732       5.90384       6.07017       6.30428       6.03895       5.88951       5.42333       5.08974       4.59119       4.10814       3.66975       3.18540       2.66710       2.24849       1.78898       1.46950
  38  18 4094.8617    1.1694 10.8412 10.1454 -0.0033  0.1144   0.0094   0.3069    0.0343   0.0000   427.7176      -11.8562       19.7531       12.5583       6.91791      -13.4303      0.588761      0.225319      -3.39503       8.33216       5.88336      -4.16872      -6.71767       5.24279       3.83364      -4.09280       3.03389      0.942612       4.48227       6.05088       6.96654       7.35334       7.74526       7.73705       7.67480       7.23871       6.92232       6.39017       5.78857       5.20580       4.54700       3.96613       3.34505       2.82893       2.25304       1.82619
  38  19 4249.3597    0.9642 13.6762  9.8740 -0.0006  0.1473   0.0071   0.3839    0.0315   0.0000   435.4580      -6.63358       38.7635      -23.7197       2.59472       2.81042       18.9564      -3.27924       11.5876       7.41523       1.72793      -15.7032       9.79596       10.1236       2.77969      -1.38773      -2.40665       3.21248       5.85271       7.86459       9.05505       9.58463       10.0945       9.96081       10.0277       9.59753       8.84459       8.37265       7.52580       6.66384       5.92938       5.15754       4.36350       3.62973       2.92420       2.37167
  39   4 1728.2564    0.3276  0.3840  8.8043 -0.0024  0.0159   0.0088   0.0357    0.0371   0.0000   440.9306      0.583817       21.8330      -1.42961      -2.69734      0.926856     -0.416849      -1.19895       1.09300      0.744974     -0.884818      -1.39593      0.143082       1.35621     -0.624792     -0.299925     0.0124081    -0.0270498      0.569030      0.768596      0.904815      0.952926      0.943162       1.01307      0.990978      0.904558      0.874609      0.854656      0.751990      0.644356      0.608085      0.544459      0.440993      0.385229      0.284026      0.244673
  39   5 1925.1613    0.5411  0.6051  8.9558 -0.0008  0.0182   0.0111   0.0425    0.0546   0.0000   440.4536      -1.30333       20.8063      -1.49933      -3.73247      -1.76983     -0.663635     -0.153866      0.448971      0.372184      -1.75565     -0.720825      0.570145     -0.320245      0.339957     -0.260656    -0.0271799     0.0782776      0.717222      0.993814       1.19879       1.27451       1.34135       1.35184       1.36904       1.22334       1.19697       1.06030      0.969415      0.841009      0.710330      0.630279      0.532500      0.434558      0.352086      0.297096
  39   6 2116.5104    0.8010  0.9545  9.0927 -0.0008  0.0219   0.0132   0.0530    0.0843   0.0000   440.7506     -0.620501       22.3211       1.49737      -1.58883     -0.539110      -2.04154     -0.579149      0.509633     -0.172473      0.259227     -0.455365      0.720667      0.723794       1.42636      0.340041      0.497418      0.698104      0.881686       1.27990       1.40608       1.54377       1.58246       1.61279       1.54554       1.40799       1.37074       1.23517       1.13751       1.02809      0.985158      0.840338      0.710456      0.578339      0.491803      0.406747
  39   7 2301.1774    1.1874  1.1480  9.8202 -0.0005  0.0231   0.0185   0.0638    0.0965   0.0000   441.7038     -0.235446       24.4037      -4.03050      -3.70911      0.394223       1.08604     -0.789937      -1.20721      -1.23686      0.319173     -0.234763     -0.258783      0.121714      0.833699    -0.0166495     0.0343459    0.00924887      0.937195       1.32215       1.42022       1.60607       1.63667       1.74974       1.64450       1.60104       1.51387       1.36762       1.23045       1.09801      0.924350      0.810774      0.673421      0.567647      0.466739      0.383950
  39   8 2478.9852    1.7481  1.3174 10.1405 -0.0046  0.0246   0.0245   0.0612    0.1157   0.0000   442.3206     -0.254704       20.1891      0.606347      -4.05138      0.220564     -0.399409      -1.78508      -2.15255      -1.97007      -1.82264    -0.0259785    -0.0551221     -0.812288       1.20923     -0.461037      0.274918      0.156996      0.985503       1.35758       1.50924       1.66476       1.64989       1.73163       1.62090       1.63535       1.53930       1.41691       1.28948       1.12338       1.04270      0.882509      0.742881      0.625924      0.524532      0.420820
  39   9 2653.8036    2.3813  1.2090 11.0281 -0.0022  0.0231   0.0350   0.0609    0.1027   0.0000   440.3081      -3.18337       21.4581      0.956389      -3.47096      -2.33804     -0.148838      -1.61856      -1.07391      -1.17442      0.971267      -1.18474     0.0221189      0.329327      0.183372      0.632122     -0.464870     -0.104862      0.982842       1.33447       1.56038       1.69534       1.77484       1.79383       1.73356       1.71756       1.56910       1.40477       1.30709       1.11905      0.974707      0.845835      0.697059      0.614913      0.484625      0.396766
  39  10 2827.2213    3.2515  1.1117 10.9268  0.0002  0.0208   0.0469   0.0569    0.1743   0.0000   440.3143      -3.32704       22.3426     -0.211139      -2.70212      0.710527     -0.922832      -3.54440       1.80908      -2.89267     -0.508517      -1.66738     -0.179574     -0.108071      0.836885      0.656731      0.473891      0.591152      0.822942       1.15728       1.30885       1.44441       1.52296       1.46478       1.48064       1.38041       1.31759       1.22696       1.13961      0.972413      0.829934      0.733523      0.593821      0.514233      0.430853      0.342147
  39  11 2998.0578    3.9083  1.0975 11.9479 -0.0018  0.0218   0.0582   0.0562    0.1228   0.0000   441.2212      -2.70244       18.6942      0.896269      -3.50572      -1.17888     -0.595228      -1.52366      -2.77485       1.40844      0.482477     -0.523522      0.548659      0.944866      0.321536      0.266695      0.115399     -0.428620      0.881231       1.17825       1.29574       1.46864       1.49877       1.53858       1.46892       1.46841       1.38389       1.22064       1.14823      0.979665      0.860431      0.729466      0.648675      0.513514      0.449383      0.351766
  39  12 3165.5484    4.0802  1.3734 11.9110  0.0008  0.0236   0.0548   0.0630    0.1077   0.0000   439.5218      0.575817       15.6313      -1.95703      -3.96033      -2.05521      -2.01468       2.67499     -0.868532      -1.14235      -1.11435      -1.04096    -0.0464292     -0.522262      0.641551     -0.974443     -0.130823   -0.00161415      0.996013       1.33922       1.47916       1.59551       1.68512       1.69423       1.66182       1.60450       1.49833       1.34273       1.27814       1.10170      0.994517      0.882202      0.712485      0.601825      0.511534      0.433395
  39  13 3330.2286    3.5631  1.8746 11.6020  0.0002  0.0280   0.0417   0.0741    0.0895   0.0000   440.7511      -1.95792       15.3303       3.49692      -1.03466      0.822995     -0.168002       1.35928     -0.790106     -0.108033       2.45411      0.209043      0.289543      0.933549      0.795637     -0.455048     -0.940318      0.254467       1.18069       1.57074       1.74717       1.90642       1.97313       2.02514       1.98546       1.82056       1.75307       1.64621       1.49665       1.34731       1.18331       1.01388      0.859747      0.710022      0.596800      0.474595
  39  14 3492.4462    2.7440  3.0648 11.4674 -0.0009  0.0380   0.0266   0.1006    0.0473   0.0000   441.5711       2.50259       12.9863      -1.64213       2.40589      -2.73473      -6.32548       1.90706       1.47787      -3.01351       2.26008     -0.715398      0.652309      -1.90875       1.04222      -1.50809      -1.46210      0.325507       1.53141       2.04752       2.29710       2.43972       2.59291       2.58080       2.44518       2.45981       2.33656       2.15811       1.98885       1.71262       1.54853       1.31709       1.12715      0.964242      0.808512      0.641666
  39  15 3652.5191    2.1943  4.7170 10.8796 -0.0006  0.0490   0.0181   0.1331    0.0408   0.0000   436.2038      -4.09338       15.0937       2.33056       2.69081       1.17417       1.13804       1.63365       4.73988      -2.73731      -3.14442       2.66451      -1.55786       1.14495       2.76655      -2.62929      0.993513       1.55259       1.96022       2.58612       2.98452       3.15998       3.33040       3.31754       3.24229       3.15525       2.98407       2.72838       2.51328       2.25044       1.95062       1.73111       1.47691       1.26001       1.01834      0.833464
  39  16 3810.9588    1.7555  6.6658 10.5050 -0.0037  0.0655   0.0139   0.1779    0.0386   0.0000   437.9687      -8.37348       15.8126       2.26066       3.41123      -6.30838       2.95224      -1.73783       4.14369       6.49193       1.87863       4.28828     -0.510341     -0.315240      0.169935       1.05079      -1.48817       1.39636       2.60447       3.47812       3.91006       4.25886       4.43438       4.39073       4.35314       4.13561       4.01719       3.68282       3.37462       2.97485       2.67669       2.33377       1.94777       1.67429       1.33856       1.13584
  39  17 3967.8919    1.4152  9.2549 10.3045  0.0010  0.0918   0.0112   0.2528    0.0356   0.0000   429.8393       1.23320       15.2136       1.70721      -14.9702       10.9393       5.67427      0.811184      -2.16617       6.49786     -0.187042     -0.600024       1.97745       5.35779      -2.41216       1.89635      -2.23242      0.912073       3.67750       4.90706       5.51032       5.90071       6.23915       6.28895       6.26692       5.85596       5.53725       5.16980       4.70282       4.21926       3.78982       3.24726       2.79129       2.38473       1.91858       1.56735
  39  18 4124.2276    1.1737 12.5440 10.0509  0.0034  0.1248   0.0081   0.3305    0.0317   0.0000   436.0339       13.5545       23.0779      0.374252      0.887666       4.99118      -17.8028      -2.00602      -5.71334      -5.54770       9.23051       5.71893      -10.4103      0.963570       4.73534     -0.694470       3.04386      -1.88745       4.92815       6.57501       7.42521       7.92870       8.28166       8.36683       8.23578       7.91846       7.39455       6.91776       6.36940       5.72239       5.08910       4.43554       3.79388       3.25443       2.65033       2.17130
  39  19 4279.5537    0.9243 14.4861  9.9037  0.0009  0.1626   0.0070   0.4053    0.0287   0.0000   452.3647      -15.8080       24.6352      -17.7170      -24.8162       8.49772       18.1688      -9.20702      -3.09527       11.3724       3.30594       1.61416      -2.65018       4.46526      -3.43054       3.06868       7.34115      -7.45637       6.14493       8.34248       9.54791       10.2718       10.6702       10.7575       10.5151       10.2945       9.50837       8.95758       8.12818       7.33003       6.49568       5.69269       4.88054       4.13025       3.28010       2.70697
  40   4 1743.2490    0.3257  0.4648  8.7202 -0.0032  0.0170   0.0083   0.0407    0.0391   0.0000   441.1594       1.00959       21.4898      0.269567      -2.97573    -0.0702518     -0.785837     -0.714366     -0.413718     -0.658135      0.236697      0.813773      0.457819     -0.531948     -0.203347     -0.491312      0.254975      0.189588      0.748905      0.938188      0.988277       1.08421       1.20510       1.19003       1.19480       1.13034       1.06841       1.01586      0.913590      0.808894      0.689423      0.602855      0.500342      0.440825      0.344461      0.303581
  40   5 1941.3858    0.5559  0.6739  8.8926 -0.0022  0.0181   0.0107   0.0428    0.0580   0.0000   441.6357     -0.290765       21.1856      -1.39331      -2.26567     0.0585358     -0.463971      0.678199     -0.711759      -1.18645      0.297540       1.76094      0.676405     -0.405249    -0.0125879      0.746674     -0.268618     -0.412861      0.690404      0.922356      0.995685       1.13893       1.17289       1.15075       1.14265       1.08642       1.03649      0.977685      0.879321      0.835577      0.712581      0.624510      0.571971      0.454564      0.365870      0.326988
  40   6 2133.9009    0.8597  0.8953  9.2469 -0.0018  0.0204   0.0144   0.0521    0.0816   0.0000   442.2520     -0.180349       21.1102     -0.690605      -3.02795    -0.0770507      0.886507      -1.57745      -1.26125     0.0757913       1.28811     -0.392844      0.225663     -0.650711      0.916350      0.584500     -0.444346      0.192451      0.755348       1.02711       1.16901       1.27501       1.29422       1.31523       1.34959       1.24695       1.15547       1.12006       1.05654      0.913013      0.809504      0.650381      0.605612      0.492911      0.419512      0.331168
  40   7 2319.2260    1.2821  1.1754  9.5385 -0.0006  0.0224   0.0188   0.0592    0.1193   0.0000   440.7191     0.0170530       23.2091      -2.07132      -7.08968      0.655174      0.981445       1.28015     -0.895405     -0.391248       2.25242     -0.291773      0.498220    -0.0675123     0.0783459      0.618790     -0.491672     -0.149415      0.943892       1.23258       1.40255       1.51082       1.56164       1.55486       1.55443       1.44723       1.43813       1.32229       1.20696       1.08021      0.952196      0.812821      0.691921      0.589496      0.480475      0.395696
  40   8 2497.8236    1.8314  1.2569 10.1932 -0.0002  0.0235   0.0261   0.0590    0.1203   0.0000   439.5308      0.312716       19.8395     -0.566893      -2.74735       2.51691      -4.27583      -1.32036       1.77577     -0.109547     0.0924707     -0.362513      0.278646     -0.971515      -1.11010      0.887707     -0.883674      0.530542      0.912220       1.23920       1.41538       1.47935       1.57786       1.55688       1.57126       1.53731       1.38645       1.31834       1.20251       1.10701      0.976118      0.816032      0.716720      0.604838      0.483990      0.404521
  40   9 2673.7082    2.5643  1.1564 10.7561 -0.0027  0.0217   0.0373   0.0563    0.1510   0.0000   441.2160       2.57103       23.5353       2.36362      -2.07533      -1.56500      0.583465      -1.48084     -0.673227      -2.03238     -0.315036       1.42685     -0.325523     -0.393556     -0.328633     -0.623641     0.0329925     -0.421500      0.896117       1.17614       1.30507       1.43184       1.53819       1.47651       1.47089       1.44873       1.34070       1.27959       1.16558       1.02264      0.882852      0.756979      0.665244      0.565857      0.464320      0.392778
  40  10 2848.1611    3.3182  1.0129 11.5737 -0.0052  0.0198   0.0503   0.0525    0.1165   0.0000   442.2338      -1.67565       19.5541      0.248267      -3.49154     0.0231809       1.14151       3.73839     -0.999775       1.26746     -0.105467     -0.745828      0.762695       1.91830      0.735838     0.0413314      0.784514    -0.0414817      0.768737       1.04865       1.20362       1.27962       1.36057       1.29491       1.33421       1.27461       1.20767       1.12048       1.03825      0.936956      0.804211      0.707573      0.596938      0.499969      0.407857      0.342271
  40  11 3019.9516    3.9800  1.1156 11.9701 -0.0014  0.0209   0.0579   0.0561    0.1182   0.0000   440.8667     -0.734561       21.6010      -2.12552     -0.674532     -0.838969     -0.854141      -1.26332     -0.822893      0.705009      0.931899      0.117113      -1.23155      0.529831       1.00527     -0.134897    -0.0931811      0.180740      0.859086       1.14271       1.26346       1.33466       1.42041       1.32445       1.34385       1.30310       1.25925       1.16814       1.11849      0.993937      0.887767      0.738807      0.649002      0.550177      0.460457      0.379909
  40  12 3188.5724    4.0370  1.3495 11.8812 -0.0010  0.0241   0.0536   0.0616    0.1104   0.0000   441.8913      -2.61702       18.2545       1.22572      -5.72078      0.432316     -0.490498      -1.03859       2.26361      -1.85753       2.55807    -0.0815579     -0.160776      0.862769     -0.337729      0.701935     -0.187141      0.421924      0.960662       1.28856       1.40298       1.48149       1.65085       1.53733       1.59429       1.54236       1.46114       1.34236       1.22295       1.12841      0.968393      0.840163      0.712072      0.619514      0.509373      0.414579
  40  13 3354.5112    3.4683  2.0349 11.5195  0.0010  0.0289   0.0386   0.0760    0.0834   0.0000   440.1470      -1.45684       14.3835      0.462989      -2.19532     -0.684127      -5.04631      -3.12249     0.0704901       1.10632       1.88366     -0.377347       1.61165      0.322464      0.133325       1.43864     -0.974840      0.747295       1.13248       1.53533       1.72657       1.81976       1.94175       1.89548       1.88814       1.82813       1.75871       1.62632       1.46974       1.31825       1.18317       1.03595      0.868384      0.754886      0.624930      0.516805
  40  14 3517.9076    2.6706  3.2270 11.4381 -0.0007  0.0377   0.0251   0.1071    0.0440   0.0000   440.6803       1.57800       13.6871       1.74461       3.25984      -3.09224      -3.01340       6.15895       3.48807       4.05513       1.60501      0.484096      -1.55392     -0.233639     -0.919725     -0.484369     -0.918871      -1.43578       1.53939       2.04009       2.28590       2.42590       2.45974       2.48803       2.45220       2.43394       2.24418       2.12835       1.96720       1.75118       1.58453       1.38380       1.20426       1.02508      0.849821      0.699544
  40  15 3679.1937    2.0868  4.9307 10.9389 -0.0022  0.0527   0.0175   0.1381    0.0372   0.0000   440.9769       2.89337       18.8285       2.47985       5.09525      -3.00589      -2.71571       1.09230       3.57240     -0.981571      -10.7907       5.52264      0.409716      0.423287      -3.52513      -2.61454      -1.17705      0.669996       2.01262       2.75933       3.05688       3.38564       3.47283       3.61722       3.43786       3.39218       3.13006       2.94324       2.67142       2.38944       2.13171       1.88360       1.61790       1.34469       1.10222      0.895909
  40  16 3838.5386    1.6562  7.5138 10.5140 -0.0008  0.0735   0.0133   0.1990    0.0369   0.0000   437.8473      -6.29930       22.7381      -1.96181      -1.98896      -16.6948      -9.53539       1.94114       6.74297      -6.37891     0.0101973      -1.68949      -3.76696      0.880628      0.714423   -0.00778090      0.359979       2.34439       2.81883       3.74052       4.29545       4.57568       4.86400       4.88257       4.77861       4.71338       4.40582       4.10794       3.67705       3.33417       2.97896       2.60457       2.21705       1.87336       1.52370       1.27027
  40  17 3996.4847    1.3562  9.5599 10.2912  0.0008  0.0948   0.0107   0.2629    0.0345   0.0000   433.2980      0.475697       24.7814      -8.87806       6.99303       7.31460      -11.1602       4.41477       8.12281      -9.50069     -0.819681      0.290052      0.553482     -0.489824      -6.06058      -4.19456      0.277360       1.72883       3.56207       4.85634       5.55448       5.94690       6.20385       6.23629       6.20639       5.97276       5.71392       5.17805       4.81480       4.32068       3.77745       3.36317       2.87339       2.46908       1.96878       1.65430
  40  18 4153.3029    1.0717 12.4351 10.0418 -0.0030  0.1346   0.0077   0.3441    0.0311   0.0000   441.1795      -5.23348       23.3769      -6.61469      -24.6691       17.9121       23.6337      -5.33066     -0.561351      -5.65394      0.542712       12.1674       10.3620      0.312940      -7.97193      -3.53892     -0.306185       1.91988       4.96596       6.82782       7.63207       8.30044       8.92798       8.58338       8.74121       8.31601       7.86760       7.49382       6.72066       6.01691       5.37322       4.77198       4.00309       3.42457       2.75079       2.26762
  41   3 1544.3543    0.1935  0.1715  8.7374  0.0085  0.0152   0.0075   0.0212    0.0254   0.0000   441.8433     -0.326893       20.8535      0.231329      -2.66682     -0.855578     -0.186683       1.01599     -0.952980     -0.909118       1.00637      0.512453     -0.447500    -0.0796738      0.401568     -0.344637     -0.130111      0.161771      0.621924      0.711342      0.680871      0.758598      0.968689       1.04560       1.14217      0.818611      0.607495      0.864268      0.881210      0.649027      0.646948      0.397609      0.341446      0.455848      0.398223      0.343458
  41   4 1758.0346    0.3626  0.3572  8.8847 -0.0052  0.0128   0.0096   0.0327    0.0362   0.0000   441.3035     -0.711917       22.0050    -0.0210852      -4.24660    -0.0129343     -0.964616     -0.377963       1.13055      0.161840       1.16831     -0.515065   -0.00189670      0.266750      0.355006     -0.366140     -0.147847     -0.218078      0.506003      0.673949      0.783694      0.833740      0.825102      0.830814      0.819451      0.829101      0.768386      0.729266      0.701331      0.614464      0.530851      0.467267      0.404086      0.343854      0.300656      0.245199
  41   5 1957.4484    0.5795  0.6668  8.9812 -0.0052  0.0176   0.0112   0.0435    0.0571   0.0000   442.0022      0.565858       21.6119       1.03360      -2.16635      -1.06754     -0.723683       3.06224     -0.339534      -1.12360     -0.197817      -1.57184      0.148215      -1.20628     -0.424124      0.515539     -0.252871    0.00449973      0.671808      0.905395       1.00428       1.07846       1.10081       1.13175       1.11546       1.06023       1.04808      0.950461      0.896680      0.807276      0.687892      0.665835      0.549327      0.459441      0.387974      0.309136
  41   6 2151.1029    0.8695  0.9600  9.2253 -0.0002  0.0212   0.0140   0.0531    0.0860   0.0000   442.0467      -1.06639       19.1913     -0.652726    -0.0491317     -0.520027     -0.576804     -0.720888     -0.396150     -0.791406     -0.103178     -0.563542      -1.16131     -0.669422     -0.148139      0.279565      0.317156     -0.312782      0.758167       1.07807       1.10393       1.28372       1.34203       1.33556       1.33477       1.29768       1.22554       1.14085       1.06939      0.913134      0.850900      0.728829      0.643839      0.511695      0.450679      0.370572
  41   7 2337.1390    1.2935  1.0852  9.8889 -0.0030  0.0214   0.0202   0.0578    0.1003   0.0000   440.5439     -0.420745       19.2391      -1.27713      -4.71503      0.503447       2.66871     -0.577335      -2.65363      -2.04706     -0.549613     -0.237881       1.67925       2.14991     -0.572966    -0.0590512     -0.706728     0.0226191      0.878223       1.14660       1.22812       1.30852       1.46174       1.41159       1.39179       1.35790       1.30452       1.24264       1.13792      0.985339      0.859950      0.780091      0.669575      0.594248      0.480673      0.399636
  41   8 2516.4924    1.9489  1.3521 10.0609 -0.0010  0.0237   0.0258   0.0612    0.1248   0.0000   441.7493     -0.576002       22.1357      -1.31997      -2.99848     -0.241599      -1.00060      -1.50480      0.990068      -2.07637      -1.32533     -0.728842     -0.691271     -0.518353       1.11510     -0.109693      0.424342     -0.279945      0.903583       1.26118       1.47334       1.57141       1.64467       1.68132       1.58522       1.62435       1.47916       1.38645       1.26833       1.09440      0.970826      0.850378      0.729688      0.610305      0.501810      0.413064
  41   9 2693.4267    2.6722  1.2395 10.3926 -0.0007  0.0220   0.0360   0.0580    0.1706   0.0000   441.0086      -2.15533       17.5892     -0.116608      -5.28125      0.525218      -1.99696      0.201264      -1.13413      -1.25132     -0.356773     -0.948632      -1.04615      0.851155      0.616938     -0.326393       1.35027     0.0673562      0.904798       1.25016       1.43229       1.61361       1.72654       1.67604       1.71501       1.61999       1.50503       1.37478       1.25280       1.06939      0.955617      0.800748      0.666407      0.584158      0.489674      0.395238
  41  10 2868.8483    3.4250  1.0945 11.5588 -0.0004  0.0209   0.0504   0.0560    0.1260   0.0000   441.3355     -0.474982       21.2160     -0.571627      -4.96724     -0.658954      -1.59731       2.65693      -2.09012     0.0695475       1.33718     -0.297495      0.312367      0.735845      0.297404     -0.784850     -0.723829     -0.209692      0.800806       1.15325       1.23582       1.40118       1.41988       1.46086       1.44205       1.41153       1.32684       1.22768       1.10884       1.00776      0.843445      0.746013      0.618068      0.549406      0.448626      0.365309
  41  11 3041.5174    4.1531  1.1545 11.6956 -0.0031  0.0214   0.0587   0.0574    0.1584   0.0000   441.1105       1.07291       20.3121      -1.25954      -3.96307      -2.72118     0.0910682     -0.933716     -0.891961    -0.0184903       1.40757     -0.366050      0.176889     -0.193799     -0.800479     -0.375870      0.684050     -0.770706      0.808137       1.16814       1.26144       1.36377       1.47787       1.40270       1.47717       1.42354       1.35097       1.25971       1.12610      0.992375      0.881884      0.753313      0.635040      0.541760      0.453212      0.379409
  41  12 3211.1850    4.1276  1.3764 11.8559 -0.0016  0.0232   0.0550   0.0626    0.1170   0.0000   440.2340     -0.733899       18.8413      0.328557      -2.15332       1.07504      -2.92021      -2.21218      -1.31914      -1.21708      -2.55472      -4.11405      0.664970     -0.140873     -0.631091     -0.421128      0.892605     0.0848505      0.884780       1.20640       1.32271       1.43411       1.48128       1.46949       1.50071       1.44760       1.33672       1.29072       1.17367       1.06058      0.961275      0.822779      0.733862      0.617067      0.511837      0.415907
  41  13 3378.3904    3.3690  2.1799 11.4743  0.0017  0.0301   0.0356   0.0766    0.0763   0.0000   441.7417      -2.49092       12.9234     -0.989462     -0.519005      0.238555      -2.91690      0.110781      0.680172      -1.03589     0.0515792     -0.555913     -0.140955      0.663535      0.991760     -0.552653      0.569778      0.259345       1.12475       1.53314       1.76072       1.82455       1.98396       1.95637       1.94919       1.87349       1.76369       1.67394       1.51315       1.40131       1.21371       1.08056      0.913236      0.787131      0.642263      0.533721
  41  14 3543.0654    2.5690  3.5392 11.3423 -0.0057  0.0408   0.0227   0.1095    0.0402   0.0000   443.4992     -0.628509       14.0431     -0.507904      -2.64087      -5.93159      -5.30640       1.05085       5.15041      0.590660     -0.326595      0.458371      -2.12159       1.86205       1.54647     -0.716635      0.465925      0.254378       1.50843       2.05023       2.34904       2.44086       2.62630       2.58915       2.58924       2.48733       2.41941       2.21255       2.05648       1.80956       1.67085       1.41626       1.25132       1.04749      0.862162      0.713457
  41  15 3705.3355    2.0243  5.4340 10.8474 -0.0001  0.0554   0.0160   0.1490    0.0344   0.0000   440.0109      0.854249       20.0882       5.13020      -3.91669       1.34659      0.224075       3.98012       4.87902      -2.20377       2.51481       3.30995      0.241296      -1.21415      -1.09465      0.922079      0.801370      0.412631       2.00938       2.83911       3.13750       3.43076       3.55943       3.64305       3.53456       3.42875       3.26491       2.99539       2.79503       2.51225       2.24407       1.97312       1.67702       1.42110       1.17586      0.972930
  41  16 3865.7496    1.6078  7.4164 10.5554  0.0007  0.0736   0.0132   0.2026    0.0353   0.0000   438.0747     0.0739779       23.2132       7.66272      -6.27509      -6.39259       5.20091     0.0963793      -6.57253      -10.7355     -0.535716     -0.178711       1.32388      -3.82338      -3.30784     -0.298256       2.24168     0.0956912       2.71171       3.70197       4.14033       4.53812       4.68400       4.81662       4.62665       4.57800       4.37986       4.05590       3.65136       3.34737       2.94112       2.61492       2.22912       1.92226       1.58203       1.29537
  41  17 4024.2219    1.2782  9.7163 10.2393 -0.0001  0.0993   0.0101   0.2700    0.0351   0.0000   434.2059      -3.63702       22.1777      -5.69778       3.31713      -5.86001       7.61695      -4.30998      -4.96396       6.00665      -2.46574       3.20289       1.23438      0.603468       1.74717       2.75284       5.57682      0.325995       3.70645       4.94096       5.67936       5.99250       6.39650       6.41773       6.30662       6.15028       5.82852       5.47977       4.99108       4.47980       4.08535       3.48744       3.07803       2.61271       2.13039       1.75610
  41  18 4182.0095    1.0495 12.7802 10.0005 -0.0011  0.1317   0.0075   0.3515    0.0306   0.0000   435.9643       3.33602       16.6568      -16.9913      -5.38453      -3.69716      -8.24950       7.25502       1.16439      0.943624       4.40471      -11.2434     -0.347114      -2.22369       5.79461      -1.65049       1.47155       4.25752       4.89042       6.43818       7.40185       7.97479       8.44988       8.49848       8.46087       8.07622       7.75149       7.10156       6.73750       5.93485       5.22639       4.69409       4.05883       3.43222       2.81229       2.30060
  42   4 1772.6322    0.3641  0.3964  8.8763 -0.0065  0.0151   0.0094   0.0337    0.0375   0.0000   441.0136     -0.190546       21.1986       1.00298      -2.75984     -0.818171      0.894092     0.0973566     -0.715271     -0.773800     -0.275318     -0.177781     -0.169451      0.937780      0.541140      0.118976      0.493597     0.0874822      0.549962      0.676215      0.870325      0.833090      0.946522      0.961041      0.910745      0.926921      0.865935      0.741240      0.728695      0.647530      0.615262      0.528558      0.461289      0.381930      0.324322      0.267017
  42   5 1973.3147    0.6015  0.7162  8.9407 -0.0009  0.0178   0.0109   0.0431    0.0599   0.0000   440.2864     -0.650673       20.1263     -0.588982      -4.16787      0.225620    -0.0664796     0.0496951       1.78833     -0.158587      -1.66222      0.558154     0.0186682     -0.420617   -0.00506612      0.117464      0.266828      0.162002      0.651189      0.861048      0.959201       1.01335       1.10197       1.11528       1.11468       1.05093       1.04618      0.937154      0.892437      0.834260      0.677915      0.656859      0.531556      0.450403      0.400446      0.324522
  42   6 2167.9977    0.9185  1.0090  9.3321 -0.0048  0.0208   0.0144   0.0540    0.0847   0.0000   441.5344      0.247980       23.1985      -1.66547      -4.40934      0.327005     -0.105048      0.483713       2.58999     -0.551469      0.872312     -0.709924      0.543303      -1.14060       1.15079      0.754971     -0.168900     -0.377609      0.769267       1.05685       1.16489       1.25310       1.32518       1.32030       1.35950       1.24023       1.22018       1.09534       1.10767      0.916782      0.877865      0.734985      0.647509      0.551891      0.450009      0.370627
  42   7 2354.6895    1.4030  1.1255  9.9010 -0.0008  0.0218   0.0208   0.0561    0.1078   0.0000   439.7894      -1.59610       19.8715     -0.224884      -4.03299      -1.60081    -0.0949927      0.912235      0.746302      0.825298       2.28377      0.987997       1.09133     -0.196131    -0.0692785     -0.999229     0.0203314     -0.614124      0.833171       1.11525       1.19981       1.32821       1.42910       1.42233       1.42431       1.35527       1.26035       1.20713       1.09964      0.986754      0.910721      0.770978      0.694871      0.593346      0.514565      0.406960
  42   8 2534.9838    1.9444  1.2906 10.3966 -0.0014  0.0229   0.0266   0.0614    0.1037   0.0000   441.5659       1.02337       22.0434       1.35611      -2.93090       2.18287      0.148096      -1.44008      0.566151      -1.08304      -2.05211       2.06744      0.882248      -1.15540       1.33496  -0.000635229     -0.261350     -0.137481      0.834877       1.15756       1.27679       1.36187       1.39734       1.41371       1.43271       1.41422       1.32138       1.24825       1.16327       1.00722      0.932794      0.801215      0.693430      0.587971      0.504586      0.420560
  42   9 2712.9586    2.7359  1.1805 10.8809 -0.0009  0.0215   0.0386   0.0572    0.1435   0.0000   441.6418       2.04180       20.4729       1.26048     -0.586199     -0.608831      -1.60914       1.87129    -0.0412275      0.481959      0.874428     -0.549433      0.858750     0.0535854      0.300467     -0.703157     -0.465952      0.739172      0.808247       1.13771       1.21135       1.37623       1.42885       1.42065       1.45983       1.34965       1.32459       1.18609       1.11772      0.983857      0.893483      0.770928      0.646702      0.566582      0.478359      0.395781
  42  10 2889.3266    3.5469  1.0115 11.8107 -0.0010  0.0196   0.0524   0.0532    0.1056   0.0000   443.1749      0.961780       21.3667     -0.362244      -2.08231      -1.69769      0.719024      -2.54002      0.819086     -0.240213       1.31609      0.255037     -0.482714      0.866163     -0.460691     -0.329312     -0.554930      0.266850      0.693588      0.992089       1.07874       1.20014       1.26661       1.29034       1.24287       1.28815       1.14275       1.12896      0.964920      0.930254      0.757060      0.698532      0.591734      0.525582      0.394158      0.353267
  42  11 3062.8381    4.1381  1.1277 12.0136 -0.0040  0.0213   0.0594   0.0554    0.1201   0.0000   441.2785     -0.593532       18.3442       3.08553      -1.60516    -0.0535561      0.129686      -2.75746     -0.844695     -0.342716       3.71484      0.348390      0.407942       2.07366    -0.0479667     -0.621159      0.327190     -0.302458      0.765314       1.10637       1.18153       1.38076       1.45610       1.42947       1.46206       1.38345       1.34878       1.26178       1.10503      0.987802      0.863144      0.778488      0.622314      0.543244      0.446521      0.372332
  42  12 3233.5260    4.0537  1.5165 11.7096 -0.0004  0.0246   0.0502   0.0648    0.1087   0.0000   441.3872      0.233923       16.9252      0.518377     -0.318473      -3.31204      -1.14019      0.801660       2.12896      0.956668     -0.401103     -0.938299      -1.67341      0.350568     -0.361619     0.0704506     -0.738785     0.0628016      0.906123       1.27706       1.36914       1.43846       1.56078       1.50932       1.58011       1.52056       1.38954       1.31740       1.22000       1.11068       1.00283      0.885314      0.761530      0.651072      0.556700      0.446192
  42  13 3401.8653    3.3230  2.2545 11.5459  0.0026  0.0298   0.0346   0.0786    0.0665   0.0000   441.3350      0.179466       15.9608      0.265549       2.38570       1.77841      -4.69634      -1.28680       2.53125      0.763570      -1.42935       1.68032      -2.17482     -0.234887      -1.32918      0.342227     -0.221220    0.00322777       1.10731       1.49665       1.69226       1.79210       1.91559       1.91932       1.92535       1.84596       1.77925       1.65038       1.51288       1.38989       1.20560       1.04793      0.906275      0.789924      0.662899      0.547248
  42  14 3567.8200    2.4731  3.7517 11.3360 -0.0007  0.0429   0.0219   0.1130    0.0393   0.0000   439.9536     -0.337374       16.7041      -4.44968      -1.48387       4.52532      -4.93020      0.360744      -2.11083     -0.110690       2.09744      0.794293     -0.698847       1.87109      0.973966      0.491514      -1.28159     -0.718154       1.56348       2.14251       2.40477       2.57365       2.74904       2.70961       2.73366       2.61843       2.48836       2.34364       2.15896       1.93425       1.72969       1.53328       1.35351       1.12060      0.941376      0.788086
  42  15 3731.3111    1.9500  5.5315 10.8152 -0.0004  0.0562   0.0155   0.1514    0.0344   0.0000   438.6064      -5.34214       12.9767      -4.06145      -6.65255       5.43439       1.58748      -1.18951      -1.83626       6.79418      0.709638     -0.337172      0.118533       2.13424      0.996944     -0.960263      0.572959      0.452136       2.05560       2.79801       3.17248       3.37845       3.59156       3.53915       3.55947       3.43114       3.26713       3.07793       2.85517       2.56217       2.32515       2.01259       1.74044       1.49605       1.20939       1.01988
  42  16 3892.6257    1.5547  7.8070 10.4519 -0.0006  0.0775   0.0120   0.2068    0.0346   0.0000   436.8419       2.36811       8.00734      -7.79893     -0.159551     -0.967637      -2.87894      -7.90121      -7.78838      -3.20293       1.75687       8.52545       3.03170       6.92149       2.50699       1.63687       2.91343      -1.08535       2.80162       3.85106       4.43978       4.70077       4.93522       5.02353       4.89336       4.74499       4.59763       4.18071       3.91607       3.57819       3.15350       2.83562       2.40329       2.05098       1.71126       1.42998
  42  17 4052.0818    1.2779 10.6254 10.1642 -0.0023  0.1041   0.0089   0.2786    0.0332   0.0000   445.0444      0.762866       18.9260       5.50997      -14.5451       7.89059      -10.1097      -9.56328       7.24186      -12.9408      0.936856      -6.67645       4.82717      -2.96907      0.847831      -3.55956       1.90979      -5.51109       3.81548       5.09714       5.76192       6.19471       6.45369       6.59604       6.56869       6.26257       6.07409       5.63380       5.18536       4.74962       4.22927       3.77015       3.22639       2.78778       2.26455       1.90342
  42  18 4210.5135    1.0363 13.2227  9.9326  0.0000  0.1369   0.0069   0.3491    0.0292   0.0000   441.5186       4.39211       9.07897      -10.9885      -8.42233      -4.49521       5.39585      -7.99882       4.40571      -8.66406      -1.72739       4.35669      -10.4074       7.42991       3.72681      -4.87365      -3.38504       5.06700       4.93148       6.65472       7.57840       8.24031       8.57582       8.80054       8.65488       8.28246       7.97415       7.57603       6.73584       6.22704       5.50971       4.95547       4.18608       3.60525       3.01218       2.48582
  43   4 1786.9981    0.3880  0.5024  8.8218 -0.0004  0.0163   0.0088   0.0412    0.0405   0.0000   441.1268     -0.887194       21.1304      0.202829      -3.16541      0.626845       1.33465      -1.00349      -1.25106     0.0226722      0.219729      0.757450     -0.643448     -0.201631     -0.182915      0.435228      0.195329    -0.0476893      0.604700      0.854043      0.966013       1.04059       1.06906       1.08483       1.03172      0.983784      0.924922      0.880944      0.822163      0.741133      0.756120      0.644772      0.566004      0.487732      0.401811      0.338675
  43   5 1989.0460    0.6181  0.7334  9.0355 -0.0017  0.0181   0.0114   0.0477    0.0604   0.0000   441.6258     -0.858671       22.3295     -0.121189      -3.87224      0.569447       2.33461      0.229680      -1.22238       2.15010       1.07597     -0.347539     -0.195920       1.22535      0.261515     -0.318407     -0.254823     -0.818577      0.655462      0.888287       1.02338       1.08972       1.11421       1.13237       1.08474       1.11050       1.04490      0.958472      0.922647      0.821711      0.753180      0.631439      0.558578      0.481596      0.401312      0.346435
  43   6 2184.8191    0.9650  1.0065  9.4904 -0.0010  0.0207   0.0149   0.0548    0.0790   0.0000   442.4267     -0.669731       19.3658     -0.564418      -2.57276      0.748584       1.89876      0.604135      0.470530     -0.549530      0.298269      0.328962    0.00713697     -0.963251     0.0708894      0.148827      0.549731      0.600781      0.743382      0.972810       1.07277       1.18729       1.27362       1.24806       1.25670       1.26755       1.14251       1.11229       1.02153      0.925352      0.811770      0.731471      0.620087      0.537999      0.459292      0.379005
  43   7 2372.1754    1.4337  1.2824  9.5807  0.0000  0.0222   0.0190   0.0601    0.1087   0.0000   440.6984     -0.791471       21.3981       1.13761      -1.72975       2.30641      0.274050      -2.16493      -1.43593      0.585488       2.32494      0.356205      -1.61686    -0.0243523      0.116910     -0.164952     -0.530946     -0.249234      0.802809       1.14802       1.21377       1.38732       1.43741       1.47634       1.45508       1.40880       1.27889       1.24024       1.14256       1.02621      0.912047      0.796989      0.673220      0.594579      0.504341      0.434038
  43   8 2553.2652    2.0606  1.2629 10.6367 -0.0030  0.0226   0.0284   0.0608    0.1018   0.0000   441.4619       2.10878       22.9525      0.117771      -2.03851       1.55232      0.480673      -2.15840     0.0645935      0.331482      0.910670      0.763543      0.719975      -1.28861       1.68455      0.232005     -0.321619      0.667966      0.800210       1.13212       1.25515       1.41659       1.42705       1.50245       1.46980       1.42882       1.33219       1.26628       1.16481       1.03539      0.948247      0.795397      0.701502      0.601048      0.494175      0.403064
  43   9 2732.3372    2.8278  1.2434 10.7770 -0.0006  0.0211   0.0373   0.0566    0.1388   0.0000   442.3147     -0.659295       18.6871       1.65375      -1.35764      0.114985     0.0112616       1.87498      -1.02249     -0.488489      0.239054      0.768655      -1.20571     -0.867926     -0.713109      0.161166    0.00220980      0.723373      0.781910       1.03019       1.11889       1.24642       1.33430       1.34157       1.33550       1.27360       1.20800       1.17401       1.05842      0.952861      0.831445      0.759280      0.653283      0.581114      0.486111      0.393839
  43  10 2909.5228    3.6782  1.0525 11.5078 -0.0002  0.0196   0.0522   0.0507    0.1340   0.0000   441.0722      0.463493       21.3429      0.270766      -4.75775      -1.64069      0.688093      -2.99507     0.0685256     -0.159752       1.15215      -1.16369     -0.957032      0.206107      0.942842      0.591347     0.0948435      0.113233      0.776434       1.05977       1.14601       1.23117       1.32148       1.37896       1.34345       1.33920       1.21802       1.17338       1.04101      0.939006      0.801767      0.752959      0.635619      0.542997      0.455459      0.375378
  43  11 3083.8706    4.2061  1.3204 11.2029  0.0037  0.0211   0.0532   0.0583    0.1757   0.0000   441.0453      -2.03066       18.7300      0.115319      -3.68848      -1.51196     -0.260055     -0.268938     -0.582981       1.39500       1.36437       1.50774     -0.753702      -1.30346      0.784988      0.217250      0.349365    -0.0532747      0.796472       1.07828       1.23643       1.38346       1.44203       1.41018       1.41086       1.37568       1.27249       1.24062       1.09162       1.01223      0.906390      0.780809      0.661565      0.578985      0.479383      0.408936
  43  12 3255.4928    3.9717  1.5218 11.8247 -0.0003  0.0240   0.0480   0.0637    0.0927   0.0000   441.6628     -0.536386       17.5411      -3.85766      -1.21442      -1.01341      0.264232      -1.89664      0.721201     -0.376297       1.67128    -0.0184232      -1.83541     -0.341195     -0.830649      0.319309      0.280324     -0.653116      0.873423       1.17479       1.35903       1.42721       1.50828       1.51401       1.49246       1.47775       1.33770       1.29380       1.21840       1.09744       1.00203      0.893594      0.762483      0.659068      0.558275      0.453347
  43  13 3424.9540    3.1084  2.6195 11.5396  0.0022  0.0326   0.0298   0.0882    0.0528   0.0000   444.6229      0.870489       13.8887       2.08211       2.50293       2.46446      -6.01180      -1.19442       4.60495     0.0931953     -0.907777     -0.983906      -2.81935     -0.338237      0.758462      -2.05050     -0.145626     0.0461487       1.15666       1.58742       1.77103       1.94450       2.03744       2.00729       2.03455       1.96211       1.87867       1.73755       1.66771       1.42996       1.33192       1.14618       1.02562      0.867448      0.743031      0.621977
  43  14 3592.2271    2.4120  4.3184 11.0010 -0.0006  0.0445   0.0191   0.1178    0.0397   0.0000   439.3188      -3.17856       14.8204     -0.241724      0.445203      -2.24978      -8.40142      -2.39064       1.94549     -0.730437     0.0862373     0.0179895      -1.84331      -2.52004    -0.0196495      -1.15073      -2.91714      0.197707       1.61175       2.15039       2.44301       2.65754       2.78094       2.81078       2.77899       2.69724       2.61808       2.40226       2.25170       2.01042       1.83306       1.58604       1.41074       1.16509      0.997080      0.813809
  43  15 3756.9732    1.9015  6.0952 10.7297 -0.0007  0.0600   0.0143   0.1604    0.0327   0.0000   442.6464       3.48989       14.2945       2.97650      -5.50605       3.42329       4.25270      -6.30330      -4.29461       1.32923       4.37091      -3.11127       1.14926      0.483151      -3.19974     -0.285354      -1.70524     -0.301375       2.14102       2.87316       3.32545       3.59344       3.78665       3.75492       3.79932       3.63347       3.49163       3.20426       3.00923       2.74613       2.39032       2.16806       1.89971       1.63450       1.32040       1.13603
  43  16 3919.1940    1.5368  8.9398 10.3215 -0.0023  0.0839   0.0103   0.2232    0.0332   0.0000   448.0020     -0.377175       20.6915      -2.91516       2.77671      -5.50448       9.17754       2.32440      -4.01855       6.71269     -0.677480      -6.47297       1.61465      0.994871      -5.05113      -2.81468       2.69393      0.369018       2.94974       4.02544       4.54609       4.96933       5.12380       5.28839       5.17188       4.97067       4.85343       4.47799       4.12504       3.85696       3.40717       3.06222       2.60221       2.26548       1.83668       1.54292
  43  17 4079.4573    1.3075 12.0335 10.0121  0.0017  0.1142   0.0077   0.2946    0.0319   0.0000   439.6585      -1.55258       12.5575       4.53740      -4.29948      -8.16363       5.79690       13.6418      -3.10872       1.30881       5.76372       6.12880      -10.6401       5.78383       1.85424      -7.66116      -1.22294       2.77530       3.99434       5.48582       6.08716       6.64547       7.02056       7.14173       6.99580       6.86186       6.56423       6.09903       5.67891       5.13271       4.61817       4.07565       3.52295       3.03822       2.51774       2.08378
  44   4 1801.2411    0.4127  0.5023  8.7026 -0.0044  0.0165   0.0090   0.0347    0.0436   0.0000   441.6078      -1.81224       21.9523     -0.373956      -4.37826      0.538794      0.257173      0.535129      -1.39994     -0.461770      0.113074     -0.837608    -0.0239197     -0.136509      0.448597    0.00789192     -0.208365      0.157212      0.613341      0.779466      0.905331      0.943496      0.951520       1.01356      0.978212       1.01658      0.996676      0.915509      0.839156      0.707287      0.699222      0.583242      0.507098      0.428686      0.364200      0.292350
  44   5 2004.5711    0.6686  0.7891  8.8474 -0.0005  0.0196   0.0114   0.0445    0.0701   0.0000   440.9251     -0.163512       21.2277      0.256168      -3.96890     -0.181727      0.252671     -0.898885     -0.462282     0.0260877       3.12845    -0.0158001      0.272766     -0.936989      0.474141    -0.0765785      0.290852      0.480751      0.671294      0.930030       1.00883       1.11084       1.20061       1.13464       1.20736       1.08133       1.05891       1.01588      0.946145      0.888569      0.745974      0.712238      0.584450      0.503716      0.438155      0.386547
  44   6 2201.4309    1.0107  1.0799  9.2619 -0.0049  0.0211   0.0152   0.0544    0.1005   0.0000   441.2098     -0.168004       22.0844       1.25134      -5.72673      -1.76538       2.32758      -1.07266      -2.66584     -0.271774      0.590214    -0.0523802      0.565524     -0.916480     -0.815489      0.544355      0.358017      0.986364      0.792933       1.03369       1.19909       1.28315       1.33917       1.37283       1.34059       1.29098       1.24038       1.17643       1.07030      0.991716      0.914739      0.789995      0.695401      0.572136      0.495754      0.426721
  44   7 2389.3991    1.4559  1.2684  9.8205 -0.0035  0.0231   0.0202   0.0600    0.1064   0.0000   440.9495     -0.337776       19.1496      0.956768      -4.66851      -2.90504       1.92986       2.26994      -1.38529     -0.778265      -1.41436     -0.485090     -0.104660     -0.113847       1.75835     -0.654814    -0.0216599     -0.442981      0.827614       1.13356       1.22453       1.30442       1.40070       1.42150       1.48398       1.31622       1.28968       1.22259       1.11634       1.04971      0.930182      0.868885      0.738827      0.640184      0.538582      0.441724
  44   8 2571.3665    2.1819  1.3317 10.1083 -0.0025  0.0221   0.0281   0.0588    0.1417   0.0000   441.5910     -0.501334       22.8061     -0.371172      -2.72428     -0.519509       2.81512      0.820672      0.326457       1.20742      0.618122      0.247462      0.975495      0.968461      0.329457     -0.303437      0.480733     -0.182836      0.805574       1.05406       1.18138       1.30204       1.40134       1.36634       1.39534       1.36426       1.28084       1.18858       1.13415       1.02692      0.897391      0.788011      0.689941      0.593022      0.506348      0.419555
  44   9 2751.4543    2.9191  1.1603 10.9204 -0.0005  0.0210   0.0397   0.0533    0.1380   0.0000   440.7835       1.70347       22.9623      0.700682      -2.54851      -2.68814     -0.582619       1.31612     -0.339756      -1.30581      -1.82516      0.623788     -0.297274     -0.958014     0.0323120     -0.131719      0.254603     -0.317124      0.749798       1.05852       1.14537       1.24738       1.31680       1.29833       1.31893       1.25029       1.21403       1.15981       1.04058      0.967803      0.866659      0.775862      0.669586      0.571191      0.482078      0.400900
  44  10 2929.5590    3.8678  1.0961 11.3626 -0.0003  0.0200   0.0531   0.0509    0.1517   0.0000   439.6101      -1.34529       20.2251       1.08563      -5.68723     -0.689700      0.117873      0.626907      0.246005     -0.488103      0.832039      -1.95346     -0.854632     -0.232086      0.687132      0.124693     0.0527572     -0.405188      0.805362       1.06867       1.22291       1.29324       1.35592       1.30056       1.25232       1.17686       1.12223       1.11765       1.03577      0.978179      0.911969      0.797459      0.695663      0.608653      0.529864      0.447292
  44  11 3104.6501    4.4248  1.0876 11.7505 -0.0003  0.0193   0.0607   0.0512    0.1447   0.0000   440.4390      -1.25759       20.5584     -0.478244     -0.999951      0.199207     -0.616402      0.987723     -0.817980       1.24526     -0.462913     -0.180324      0.537070     -0.206245      0.207480      0.770656     -0.427045    -0.0897356      0.697718      0.940767       1.04221       1.13519       1.18068       1.20235       1.13130       1.15228       1.07437       1.03747      0.976530      0.897887      0.816235      0.724661      0.621149      0.528004      0.458629      0.376081
  44  12 3277.1734    3.8899  1.6737 11.6089 -0.0009  0.0250   0.0446   0.0651    0.0931   0.0000   441.8309     -0.843748       20.3251      -3.36964      -3.32752      0.975262      -2.26097      0.817773     -0.379093    -0.0163816    -0.0619402     -0.305281      0.820569      0.190097       1.65342      0.890843     -0.145730     -0.401124      0.901972       1.22475       1.32128       1.47038       1.48528       1.53625       1.55331       1.48759       1.43760       1.29472       1.27127       1.11981       1.02740      0.931560      0.803965      0.723334      0.630732      0.513021
  44  13 3447.6652    2.9918  2.8706 11.4630  0.0012  0.0345   0.0273   0.0907    0.0474   0.0000   441.4089       1.14606       17.9571       1.59965     0.0938559      -3.35609      -5.43543     -0.211476       1.57792       3.22520      -1.24256      -1.50763       1.47854     -0.369931      -1.94138     -0.342898     -0.373588     -0.940683       1.17957       1.65968       1.83028       1.98169       2.10187       2.13170       2.08613       2.06400       1.96908       1.84069       1.68063       1.57625       1.38288       1.24394       1.08895      0.912366      0.768856      0.636000
  44  14 3616.2271    2.3406  4.6683 10.9520 -0.0010  0.0471   0.0178   0.1256    0.0363   0.0000   440.7751       2.69519       14.1824      -4.03871      -2.55441      0.359908      -1.31661       1.88304       2.24189     -0.528006      0.960849       5.08508      -2.12674      -3.43508      0.273775     -0.955228     -0.587347       1.71224       1.61643       2.24163       2.49343       2.72582       2.84827       2.91440       2.91632       2.77363       2.72540       2.47877       2.34971       2.13497       1.90448       1.66715       1.47772       1.25614       1.06185      0.877985
  44  15 3781.8948    1.8702  6.9280 10.5920  0.0004  0.0658   0.0133   0.1771    0.0326   0.0000   440.2445      0.983396       13.7069       3.97154      -7.09244      -3.86633       5.06745       7.14699      -4.89682       1.93803       3.70129       1.37503      -3.21822       5.51635       3.08050      0.373475      -1.26557      0.987381       2.32816       3.20733       3.60895       3.86065       4.09654       4.15518       4.06624       4.02438       3.82184       3.59762       3.29669       3.01307       2.69095       2.43661       2.06720       1.83636       1.52524       1.26828
  44  16 3945.5289    1.5565 10.3973 10.1877  0.0025  0.0953   0.0090   0.2467    0.0319   0.0000   441.0772      -2.20227       15.5498       1.76428       2.61533       13.2628       1.59792      -13.7399      -3.74319      -1.32615      -3.82936       1.20524       7.51675      -4.57352       3.23351      -2.70327      -3.77541     -0.946649       3.29509       4.48782       5.05694       5.48018       5.84037       5.86824       5.74103       5.70992       5.41995       5.13364       4.74687       4.33810       3.83402       3.46079       2.97495       2.53956       2.15484       1.80729
  44  17 4107.0278    1.2151 12.4775  9.9566 -0.0021  0.1209   0.0070   0.3107    0.0296   0.0000   447.8569      -2.21838       27.0759       10.9731       1.03764      -8.74811    -0.0745540       22.1741      -11.2374       4.34196      -4.43453       3.07133       7.45674      -4.06237      -4.61075       7.18950       1.19567       2.15233       4.25615       5.57707       6.45989       7.00249       7.23116       7.42599       7.35256       7.24457       6.85501       6.41835       6.05539       5.44220       4.94605       4.35599       3.78553       3.29724       2.72506       2.29704
  45   2 1351.2405    0.1009  0.0923  8.6197 -0.0500  0.0154   0.0067   0.0183    0.0216   0.0000   442.1747      0.357316       21.5073     0.0851435      -1.19608      -2.46955      0.142035       1.34240      0.677692      -2.12512     -0.138548      0.461745     0.0884930     -0.108088       1.05924      0.173144  -0.000124046      0.195214      0.559622      0.793227      0.864170      0.948134      0.950845      0.963612       1.04845      0.999550      0.929733      0.867743      0.828202      0.665839      0.634927      0.573403      0.521220      0.445043      0.311018      0.276930
  45   3 1598.4085    0.2235  0.2982  8.6362 -0.0136  0.0159   0.0071   0.0311    0.0279   0.0000   441.2476      -1.54602       21.0429       1.82667      -3.52198     -0.484552    -0.0286495      0.516659    -0.0937323     -0.469038      0.329913      0.723334     -0.696891     -0.473449      0.924320      0.521143     0.0241213      0.502022      0.550271      0.734843      0.691494      0.889556      0.880380       1.12117      0.932982      0.878095      0.789295      0.850787      0.774315      0.780184      0.581387      0.560528      0.459269      0.389768      0.345111      0.318133
  45   4 1815.2848    0.4436  0.4287  8.8513 -0.0025  0.0133   0.0099   0.0322    0.0397   0.0000   441.2768      0.632149       22.3701     -0.508323      -3.69544      0.780014     -0.563397     -0.114007     -0.729968      0.371190      0.938651     0.0654938     -0.576113      -1.16549      0.262623      0.809812      0.249372     0.0602527      0.494113      0.682982      0.804364      0.878681      0.933796      0.936593      0.907070      0.839098      0.824187      0.743190      0.666083      0.632354      0.559569      0.512327      0.442150      0.392162      0.358956      0.307493
  45   5 2019.9832    0.6657  0.7727  9.1050  0.0001  0.0187   0.0115   0.0471    0.0620   0.0000   441.8090      -1.43381       21.5663     0.0319704      -4.18553     -0.639768       1.97069     0.0455073       1.00719     -0.729706      0.292867    -0.0745761     -0.699880      0.669531    -0.0639790     -0.498853     0.0536917    -0.0198682      0.697738      0.826099      0.944589       1.05791       1.13597       1.06150       1.02841       1.10018       1.07161      0.933300      0.907187      0.836061      0.749173      0.652927      0.585842      0.491566      0.431070      0.353185
  45   6 2217.7707    1.0462  1.0831  9.3400 -0.0017  0.0209   0.0152   0.0548    0.0962   0.0000   441.7470      0.330689       23.2132     -0.606622      -3.72446      -1.45165     -0.681899       2.65380     -0.637992     -0.878537      -1.17233     -0.682806      0.602846     0.0809422     -0.214106     -0.363111     -0.250154     -0.975493      0.751772       1.04490       1.13313       1.26759       1.32578       1.33442       1.26305       1.27679       1.25027       1.17437       1.07543       1.00252      0.906170      0.772315      0.691565      0.578303      0.471127      0.425227
  45   7 2406.3912    1.5574  1.2701  9.9284 -0.0109  0.0220   0.0200   0.0563    0.0972   0.0000   441.0999      0.886558       20.2876      0.195179      -3.02945      -2.83726      -2.24960     -0.638366      0.202556       1.40115       2.31783      -1.02671     -0.529271      0.827776      0.733703    -0.0127708     -0.123009      0.385029      0.763986       1.03918       1.16208       1.24485       1.33176       1.30574       1.32348       1.27548       1.22708       1.16197       1.09275      0.979983      0.930779      0.805046      0.720323      0.603354      0.503543      0.417328
  45   8 2589.3746    2.2581  1.2796 10.1837 -0.0004  0.0208   0.0287   0.0573    0.1318   0.0000   441.5884      -1.54209       21.3147      0.505604      -3.05386      -1.24539      -3.61911      0.163980      0.519864     -0.171940      0.428954      -2.54902      0.940032      0.318469      -1.51031     -0.567387      -1.06102      0.103559      0.722356      0.988959       1.11060       1.17676       1.26251       1.25201       1.29536       1.26985       1.21333       1.10217       1.02459      0.940813      0.824735      0.772455      0.660709      0.580440      0.469607      0.404306
  45   9 2770.4305    2.9527  1.2373 11.0780  0.0019  0.0212   0.0384   0.0564    0.1157   0.0000   442.2814      0.285395       21.5160       1.51140      -4.09327      0.270371      -1.05964       1.34309     -0.481337     -0.651094       1.71800      0.637716    -0.0316128      0.881585       1.08835     -0.398670     -0.126735    -0.0840177      0.736389       1.01404       1.10017       1.14338       1.26128       1.27820       1.32241       1.28439       1.18755       1.09524       1.04125      0.976776      0.857440      0.766277      0.653293      0.576394      0.478149      0.413388
  45  10 2949.3906    4.0057  1.1458 11.0327 -0.0036  0.0192   0.0532   0.0516    0.2288   0.0000   440.8717     -0.825160       22.2706      -1.25293      -3.23208      -1.32192      -1.15490      0.175940      -2.47444       4.26058     -0.452614     -0.384194      -1.50240    -0.0877873     -0.842408      0.193117    -0.0495147     -0.158224      0.701664      0.912159       1.04963       1.11158       1.18664       1.20698       1.18428       1.20329       1.13079       1.06736      0.998696      0.898770      0.826618      0.684833      0.624850      0.538253      0.445122      0.383030
  45  11 3125.2333    4.2342  1.2678 11.7131 -0.0004  0.0211   0.0547   0.0582    0.1328   0.0000   439.7736     -0.326678       19.3636     -0.151992      -1.00573      -1.58035     -0.872720     -0.314373      0.260396       4.67718     -0.271311      -2.55292     -0.910626       1.11772     -0.629672     -0.461214     -0.517592      0.642158      0.719414       1.00212       1.08195       1.17288       1.24552       1.29712       1.24378       1.24900       1.15840       1.11889       1.00829      0.948916      0.851717      0.774562      0.680669      0.559118      0.491429      0.421811
  45  12 3298.6562    3.8672  1.6526 11.8219 -0.0010  0.0248   0.0447   0.0670    0.0805   0.0000   441.4012     -0.140942       19.8520      -1.07538     -0.448708      0.463277      -2.89377       1.90055     -0.552731     -0.547837     -0.904335      -2.24115      0.380186     -0.371042      0.348504      -1.38915     -0.891213     0.0960490      0.833317       1.17466       1.34077       1.37402       1.50004       1.47135       1.45442       1.48093       1.37506       1.33699       1.20148       1.12180       1.03730      0.889183      0.793592      0.666057      0.572234      0.488323
  45  13 3470.1591    2.9470  2.9299 11.3982  0.0014  0.0342   0.0260   0.0895    0.0470   0.0000   444.2506     -0.162681       17.5308      -1.64771       6.48742      -1.88328      -8.45215      -1.33560       6.15806       2.61976     -0.143350      -2.28924     -0.136790      -1.18383      -1.37986       1.78223       1.73578      0.985046       1.14906       1.54990       1.79074       1.94066       2.01313       2.08637       2.07507       1.99176       1.97983       1.83706       1.67408       1.51750       1.37365       1.22914       1.04744      0.931325      0.752190      0.647063
  45  14 3639.6961    2.2346  4.7634 10.9704 -0.0003  0.0476   0.0168   0.1322    0.0360   0.0000   439.4928     -0.437639       19.8030      -3.83430      -5.13198       2.06563       2.82968       3.06749      0.507065       4.31454     -0.344261     -0.623156      -1.78105       1.65512     -0.277828      -3.60065     -0.724982     -0.209813       1.62805       2.26403       2.54286       2.73819       2.84100       2.88742       2.89370       2.85992       2.70497       2.54000       2.39815       2.15918       1.95027       1.74768       1.48375       1.31737       1.10426      0.936660
  45  15 3806.5877    1.7078  6.7986 10.4359 -0.0068  0.0659   0.0112   0.1803    0.0354   0.0000   441.0066      -7.56106       21.9518      -5.77252      -2.61946       3.47690       7.46520     -0.343005      -2.84416      -3.36365      -3.51584      -3.17688       1.80534    -0.0219584      -3.43007      -1.61780      -1.28087       2.23650       2.20763       2.96615       3.32465       3.64880       3.84541       3.99066       3.85227       3.86845       3.64887       3.42812       3.15628       2.96743       2.59881       2.36012       2.04199       1.75323       1.44500       1.21128
  45  16 3971.2674    1.3460  8.3370 10.1685 -0.0046  0.0831   0.0088   0.2271    0.0358   0.0000   441.7084      -5.79727       14.9231     -0.948403      -3.97126       8.63537      -4.81921      -5.69771       1.07303       4.16769       5.26483      -4.92972      0.471692       2.45089      -2.53950      -2.30628       1.89073      0.119123       2.84174       3.83453       4.42081       4.69205       5.06255       5.07242       5.05306       4.91010       4.67872       4.43906       4.12600       3.73518       3.34129       3.02857       2.66679       2.28769       1.92671       1.64076
  45  17 4133.5254    1.1387 12.1763 10.0134 -0.0004  0.1210   0.0069   0.3137    0.0294   0.0000   444.5841      -10.7180       20.3257       2.38319      -14.3575       4.77794       7.39970       7.42210      -18.7419      -12.7522       12.0659       5.38270      -6.85894       1.60861       3.49994      0.408115     -0.132714       1.57493       4.11517       5.44696       6.33121       6.74006       7.21986       7.30306       7.32992       7.11163       6.76935       6.43938       5.96249       5.44691       4.83949       4.38030       3.76523       3.32250       2.76229       2.33243
  46   4 1829.1971    0.4417  0.4978  8.8792 -0.0039  0.0150   0.0092   0.0356    0.0420   0.0000   441.2716     -0.362293       21.4020      0.917029      -3.99585      0.503173       1.01168    -0.0297987     -0.109108       1.23823     -0.147565     0.0973671     -0.145237    -0.0661337      0.316328     -0.171491      0.390128     -0.364454      0.487203      0.649927      0.784245      0.795094      0.851778      0.823814      0.893555      0.852933      0.797513      0.799182      0.712761      0.645270      0.581396      0.540914      0.448712      0.399553      0.332035      0.278383
  46   5 2035.2088    0.7369  0.7755  8.9584 -0.0011  0.0178   0.0119   0.0423    0.0717   0.0000   441.6601      0.297186       20.7535      -1.09472      -3.12797      0.222930     -0.300735     -0.251347      0.715917      0.661023      0.375141      0.332554       1.26019    -0.0606278     -0.123131     -0.259195     -0.207372     -0.133630      0.595838      0.861958      0.883380       1.03600       1.01351       1.08028       1.04227      0.997511      0.980547      0.944257      0.876870      0.799520      0.719077      0.646657      0.580138      0.472522      0.412670      0.340577
  46   6 2233.9239    1.1109  1.1013  9.2922 -0.0017  0.0208   0.0158   0.0530    0.1139   0.0000   441.6738     -0.672812       21.5155       2.02333      -3.91033     -0.158043       1.96891       2.13212       1.10833      0.131033     0.0176392      -1.64111      -1.59906     -0.711758     -0.453673     -0.279357      0.444972     0.0148620      0.711905      0.945360       1.09231       1.17506       1.28618       1.23056       1.22729       1.22480       1.17538       1.09884       1.02027      0.938826      0.867376      0.765362      0.642348      0.589984      0.470864      0.406371
  46   7 2423.2650    1.5953  1.3093  9.9053 -0.0003  0.0228   0.0208   0.0571    0.1111   0.0000   441.2109       1.22708       21.1608      -1.13565      0.921973      0.252604      0.699373      0.640208      0.243377     -0.814090     0.0266267    -0.0942624      0.319685      -1.15133      0.892449      0.127533     -0.291151     -0.505782      0.772076       1.04089       1.17920       1.27880       1.30504       1.36552       1.33870       1.31799       1.24452       1.18653       1.14550       1.00935      0.924349      0.816973      0.724652      0.638458      0.536091      0.466494
  46   8 2607.1335    2.2745  1.3068 10.4024 -0.0014  0.0215   0.0290   0.0577    0.1273   0.0000   441.3962     -0.245341       20.5587      -2.99513      -2.60528      0.342794      -1.94409      0.198170       3.70496      0.339645     -0.487420     -0.753730       1.66980       1.12086       1.20060     -0.691009      0.274080      0.974550      0.729371       1.02068       1.11070       1.23798       1.26212       1.29452       1.27100       1.23086       1.19859       1.15184       1.11423       1.00882      0.891457      0.777144      0.689732      0.576445      0.502792      0.423237
  46   9 2789.2149    3.1388  1.1586 11.3833 -0.0011  0.0207   0.0427   0.0540    0.1223   0.0000   441.4306      0.775758       21.4345      -1.32263      -2.09135       1.67048      0.887581      -2.29192      0.230263       1.03011      0.491275       1.39790      -2.04059     -0.318480     -0.368035     0.0227562     -0.283950     -0.371641      0.696532      0.953658       1.06164       1.13676       1.23342       1.24695       1.18658       1.22950       1.13819       1.11137       1.02508      0.913147      0.870007      0.729013      0.665385      0.573502      0.485367      0.389850
  46  10 2968.9299    4.0975  1.1343 11.5242 -0.0008  0.0195   0.0541   0.0506    0.1559   0.0000   441.7967      0.770140       21.6371      -1.66468     -0.769120      0.368594      -1.27345      -1.64268      0.369159       1.73438       1.15755     -0.142835      0.242400     -0.645482      0.420713      -1.15467    -0.0851265     -0.146538      0.670687      0.925038      0.987086       1.14233       1.16391       1.18026       1.12386       1.10979       1.08199       1.03454      0.941748      0.872323      0.812623      0.721088      0.678809      0.557897      0.494785      0.410610
  46  11 3145.5474    4.2739  1.2503 11.9663 -0.0073  0.0215   0.0544   0.0541    0.1119   0.0000   440.5861       1.16866       22.1205      -1.19828      -2.58931    -0.0776785       1.93707      -2.82381      0.896909       1.73169       1.39130      -3.33329     0.0341918       2.35845     0.0456989     -0.604577     -0.432881    -0.0263978      0.715947       1.02182       1.10320       1.25813       1.26876       1.32321       1.25951       1.26765       1.20665       1.15259       1.07025      0.968527      0.876967      0.811138      0.695290      0.590146      0.503941      0.420903
  46  12 3319.8510    3.6573  1.8542 11.7611  0.0007  0.0256   0.0391   0.0701    0.0703   0.0000   440.9301      0.279721       17.9528       1.72077     -0.442066       1.86409      -1.91818      0.354520       2.76923     -0.541277      -3.30444      -1.02795       1.86475     -0.199266      0.500102      0.553680    -0.0973333      0.249814      0.911850       1.24265       1.46311       1.55710       1.59061       1.57040       1.55261       1.47377       1.40205       1.37115       1.29951       1.22292       1.11092       1.01157      0.870942      0.754385      0.647235      0.549546
  46  13 3492.4316    2.8059  3.3292 11.4565  0.0001  0.0372   0.0241   0.0978    0.0429   0.0000   440.8202      -2.40676       15.4201      -1.17397      -4.09448       2.32323      -1.58810      -1.49886       5.46858       5.04728      0.728850     -0.239648       3.70146       1.76638      0.221152     -0.136374      0.348083    -0.0932347       1.24117       1.70372       1.90151       2.07242       2.18258       2.21894       2.18511       2.17160       2.03086       1.99842       1.80721       1.68162       1.51833       1.30823       1.18442       1.04032      0.891214      0.744883
  46  14 3662.9738    2.5079  6.2824 10.0887 -0.0065  0.0528   0.0112   0.1383    0.0212   0.0000   433.7210      -3.19372       33.9364       3.03920      -18.7660      -2.80302       5.12790     -0.526443       3.99516      -4.93522      -4.37162      -2.42616      -2.74421     -0.305471       8.49236      -2.81157      -5.19768     -0.341642       1.99303       2.50636       2.94308       3.08215       3.44347       3.42352       3.47146       3.29290       3.10668       2.97570       2.72896       2.56395       2.28325       2.08638       1.75759       1.58198       1.33226       1.13873
  46  15 3830.9483    2.1565 10.1281  9.5157  0.0098  0.0805   0.0070   0.2116    0.0211   0.0000   438.0802      0.404427       27.0366      -15.9344      -21.4798       7.17833       18.0394      -7.97778     -0.180126     -0.191180      -4.11817      -2.01709      -4.32292       4.27899       5.31288      -5.44456     -0.627385      0.921586       2.93723       3.81441       4.41969       4.75856       5.15261       5.11209       5.26512       5.09930       4.82364       4.55642       4.20445       3.90554       3.45912       3.08581       2.64709       2.34599       1.91945       1.65146
[truncated: 653,510 more chars]
