# Supplementary material for: Global-Mode Analysis of Full-Disk Data from the Michelson Doppler Imager and the Helioseismic and Magnetic Imager
Source: Sol Phys. 2018 Jan 31;293(2):29. doi: 10.1007/s11207-017-1201-5 (PMC6566312; doi:10.1007/s11207-017-1201-5)
Supplement: Supplementary file 3 — (TAR 230.0 MB) [file 11207_2017_1201_MOESM3_ESM.tar › MDI/mdifdvwap.1834]

   0  17 2496.1415    2.1162  1.5761 11.9562  0.2833  0.2015   0.5053   1.4484    0.6802   0.0000     0.0000       0.00000       0.00000       0.00000       0.00000       0.00000       0.00000       0.00000       0.00000       0.00000       0.00000       0.00000
   0  20 2899.0645    3.4295  0.9869 12.2200  0.0000  0.1395   0.4884   0.4289    1.6210   0.0000     0.0000       0.00000       0.00000       0.00000       0.00000       0.00000       0.00000       0.00000       0.00000       0.00000       0.00000       0.00000
   0  23 3303.4338    4.1547  2.0332  9.9327  0.0089  0.1911   0.4404   0.7395    8.6642   0.0000     0.0000       0.00000       0.00000       0.00000       0.00000       0.00000       0.00000       0.00000       0.00000       0.00000       0.00000       0.00000
   0  24 3439.1672    3.8209  1.9000 12.5589  0.0486  0.2133   0.4777   0.6794    0.9194   0.0000     0.0000       0.00000       0.00000       0.00000       0.00000       0.00000       0.00000       0.00000       0.00000       0.00000       0.00000       0.00000
   0  25 3575.1279    2.9792  3.3365 12.4790  0.0000  0.3461   0.2779   1.1911    0.5634   0.0000     0.0000       0.00000       0.00000       0.00000       0.00000       0.00000       0.00000       0.00000       0.00000       0.00000       0.00000       0.00000
   1  13 2020.9211    0.6103  0.5482 11.9629  0.0000  0.0983   0.0796   0.2200    0.1512   0.0000   408.2211       12.2468       0.00000       0.00000       0.00000       0.00000       127.272       60.3233       0.00000       0.00000       0.00000       0.00000
   1  14 2156.7527    0.9750  0.9590 12.5017  0.0000  0.1513   0.1010   0.2946    0.1765   0.0000   403.5032       8.87757       0.00000       0.00000       0.00000       0.00000       202.227       85.7755       0.00000       0.00000       0.00000       0.00000
   1  15 2291.8434    1.0518  1.2938 11.8298  0.0000  0.1507   0.0856   0.3699    0.2581   0.0000   322.0218      -88.9271       0.00000       0.00000       0.00000       0.00000       200.833       83.3201       0.00000       0.00000       0.00000       0.00000
   1  16 2425.4290    1.4790  0.8546 12.6382  0.0000  0.1226   0.1215   0.2451    0.2147   0.0000   625.3791      -18.9267       0.00000       0.00000       0.00000       0.00000       187.566       66.2093       0.00000       0.00000       0.00000       0.00000
   1  17 2559.1113    2.2623  0.9921 11.2857  0.0000  0.0801   0.1404   0.2046    0.6809   0.0000   472.8721      -47.1417       0.00000       0.00000       0.00000       0.00000       109.967       48.7702       0.00000       0.00000       0.00000       0.00000
   1  18 2693.1969    2.9404  1.0802  4.8807  0.0000  0.0801   0.1909   0.2184  872.9084   0.0000   359.4753       59.5128       0.00000       0.00000       0.00000       0.00000       90.1946       53.6183       0.00000       0.00000       0.00000       0.00000
   1  19 2828.1974    3.0600  1.2345  0.0529  0.0000  0.0871   0.1731   0.3015 1000.0000   0.0000   469.9441       81.3027       0.00000       0.00000       0.00000       0.00000       104.907       64.7875       0.00000       0.00000       0.00000       0.00000
   1  20 2963.3230    4.1866  0.7454 12.7297  0.0000  0.0718   0.2944   0.1870    0.6461   0.0000   504.7815      -52.6070       0.00000       0.00000       0.00000       0.00000       90.6739       53.1817       0.00000       0.00000       0.00000       0.00000
   1  21 3098.1166    4.1569  1.1184 -3.0845  0.0000  0.0889   0.2295   0.2318 1000.0000   0.0000   421.3245       103.804       0.00000       0.00000       0.00000       0.00000       107.178       64.6430       0.00000       0.00000       0.00000       0.00000
   1  23 3368.5006    3.6993  3.3137 11.0350  0.0000  0.1788   0.1206   0.4523    0.7778   0.0000   640.0806       96.3025       0.00000       0.00000       0.00000       0.00000       226.892       120.237       0.00000       0.00000       0.00000       0.00000
   1  24 3504.0370    3.2806  3.7206 11.2031  0.0000  0.1810   0.1031   0.4856    0.5609   0.0000   912.6412      -154.507       0.00000       0.00000       0.00000       0.00000       225.528       126.805       0.00000       0.00000       0.00000       0.00000
   1  25 3640.6849    2.8545  4.7562 11.9299  0.0074  0.2181   0.0814   0.6622    0.2199   0.0000   248.3518       81.1434       0.00000       0.00000       0.00000       0.00000       279.652       146.413       0.00000       0.00000       0.00000       0.00000
   2  11 1810.2671    0.4116  0.1402 11.8045  0.0000  0.0319   0.0697   0.0865    0.0829   0.0000   400.6242       6.72081      -3.28021      -2.20779       0.00000       0.00000       19.5760       17.3913       12.8640       7.63695       0.00000       0.00000
   2  13 2081.9559    0.7967  0.9670 11.5038  0.0000  0.0823   0.0481   0.2020    0.1732   0.0000   375.0697      -33.3714       34.4270      -9.73052       0.00000       0.00000       57.3059       55.7325       23.3375       11.6992       0.00000       0.00000
   2  14 2217.5891    1.0786  0.9350 11.1104  0.0000  0.0701   0.0558   0.1444    0.2238   0.0000   437.0611     -0.786951       21.2291       3.72623       0.00000       0.00000       55.7461       44.4866       22.8613       7.26794       0.00000       0.00000
   2  15 2352.2438    1.4177  1.2009 11.2372  0.0000  0.0692   0.0664   0.1957    0.2807   0.0000   456.2597      -54.0744      -7.74875      -14.1833       0.00000       0.00000       46.8929       42.4208       21.4125       9.87663       0.00000       0.00000
   2  16 2485.8278    2.0107  1.1518 10.8728  0.0000  0.0665   0.0893   0.1619    0.5341   0.0000   452.0450       1.92781      -25.6456      0.281515       0.00000       0.00000       52.3113       41.9926       22.3358       7.79246       0.00000       0.00000
   2  17 2619.5157    2.5847  1.0701 10.3235  0.0015  0.0624   0.1151   0.1391    1.2068   0.0000   395.9942       82.0446       34.5903      -2.86733       0.00000       0.00000       49.5820       39.9464       20.5584       7.28247       0.00000       0.00000
   2  18 2754.4668    2.9415  1.2393  5.1152  0.0000  0.0624   0.1260   0.1639  382.8022   0.0000   406.4129      -16.0923       14.0684      -6.23725       0.00000       0.00000       48.4004       38.0522       21.2769       7.46337       0.00000       0.00000
   2  20 3024.6898    4.2989  1.2316 11.4025 -0.0001  0.0694   0.1834   0.1670    1.4200   0.0000   402.1100       28.2499       29.2453      -10.5758       0.00000       0.00000       56.9888       43.4577       24.1041       7.44475       0.00000       0.00000
   2  21 3159.9972    4.6614  1.0402  0.7279  0.0000  0.0580   0.2105   0.1418 1000.0000   0.0000   461.7681       54.8756       3.63116      -4.97586       0.00000       0.00000       47.2046       35.8918       20.2268       6.43917       0.00000       0.00000
   2  22 3295.0436    4.2236  1.8302  0.6412  0.0000  0.0754   0.1493   0.2127 1000.0000   0.0000   418.1129      -29.9605       35.8714       3.21591       0.00000       0.00000       53.1326       47.4295       23.5744       10.4402       0.00000       0.00000
   2  23 3430.7815    3.5527  2.5584 11.7616  0.0006  0.0995   0.1070   0.2452    0.4494   0.0000   368.5481      -38.5679      -73.0728       2.42184       0.00000       0.00000       72.4111       60.7660       34.7994       12.2162       0.00000       0.00000
   3  10 1729.1031    0.3353  0.2989  9.7793  0.0000  0.0976   0.0322   0.1155    0.1040   0.0000   421.1941      -5.81653       15.9276      -15.3833       1.29683      0.498174       68.4316       63.6340       35.0439       14.6430       4.03006       1.01250
   3  11 1865.2445    0.4574  0.2842 10.1978  0.0000  0.0299   0.0324   0.0873    0.1144   0.0000   430.2764       16.0539      -4.94257      -15.1581       1.18788     -0.238269       15.2867       14.8280       10.6533       7.14821       2.61674      0.920123
   3  13 2137.7067    0.9054  0.7802 10.1124  0.0000  0.0541   0.0496   0.1427    0.3027   0.0000   389.2399       51.6503       12.5596       17.6543      -1.22904      0.299800       26.2599       27.7954       16.9110       11.0478       3.82166       1.74932
   3  14 2273.3323    1.0868  1.0094 10.2951  0.0000  0.0607   0.0518   0.1411    0.3533   0.0000   432.2075      -36.4849       4.08632       8.97331      -6.14972     0.0288661       34.4862       31.2998       22.9772       12.2630       5.74913       1.51953
   3  15 2407.6047    1.7346  1.0158 10.3015  0.0000  0.0568   0.0847   0.1663    0.8429   0.0000   477.9877      -30.7408       18.8238      -3.02420      -5.62680      0.746967       30.9667       28.3884       20.6084       9.75335       5.51602       1.41641
   3  16 2541.6391    1.9695  0.8651 11.4625  0.0000  0.0544   0.1143   0.1554    0.5169   0.0000   447.4846      -19.3071      -17.7109       1.28394       6.18360       2.32196       31.3608       29.3836       19.7630       10.2491       4.87058       1.48526
   3  17 2676.1612    2.6140  0.8944 11.8522  0.0000  0.0687   0.1309   0.1467    0.5377   0.0000   412.2914      -27.2185       27.9589      0.308643       5.57596       1.38946       36.9931       23.2341       27.5745       19.5632       7.51554       1.53307
   3  18 2811.3388    3.2702  0.8263 12.3366  0.0000  0.0473   0.1720   0.1410    0.4690   0.0000   414.4081       9.88868       34.1807       8.48493      -5.35813      -3.27466       22.1231       22.0463       15.9086       10.3119       4.30150       1.44155
   3  19 2947.0442    3.7077  0.9397 12.3818  0.0000  0.0740   0.1823   0.1234    0.6152   0.0000   397.6425      -23.4861       16.7527      -9.25364       3.85651      0.223830       38.7345       24.8633       28.1677       20.3932       7.52696       1.41836
   3  20 3082.2418    4.3986  0.9093 12.7490  0.0000  0.0473   0.2029   0.1313    0.4477   0.0000   405.5525       28.4151       41.6428      -1.03498     -0.162610      -3.04520       26.1889       23.2808       17.9018       10.2939       4.45239       1.12580
   3  21 3217.7494    4.2043  1.1226 12.8313  0.0000  0.0548   0.1904   0.1619    0.5061   0.0000   434.8120       18.6634       14.5112       25.9760       5.09148     -0.908384       33.4013       30.8721       20.3272       10.8320       4.36011       1.31551
   3  22 3353.4794    3.6119  1.7243 12.9327  0.0000  0.0740   0.1529   0.2398    0.2817   0.0000   448.3467      -24.9436      -41.7990       1.57982      0.193902     -0.145433       41.6086       39.7876       27.1316       14.3709       6.25142       1.89438
   3  23 3489.4101    3.2105  2.3211 12.2078  0.0000  0.0911   0.1083   0.2261    0.2700   0.0000   464.0860       50.8502       42.1922       13.8360       17.4932      -1.56655       51.2700       48.3818       34.1124       17.4568       8.35315       2.31167
   3  25 3762.8402    2.1353  4.5309 11.8087  0.0002  0.1513   0.0675   0.4054    0.1600   0.0000   596.4868      -68.0135      -18.5598       6.75546     -0.116101      -6.92542       86.0819       84.0569       54.4452       29.9976       12.5444       4.16028
   4  12 2051.6669    0.6324  0.5440 10.2360  0.0000  0.0390   0.0367   0.0969    0.1247   0.0000   427.5512      -13.0285       27.7952      -12.7497       4.25729       3.23693       13.3533       15.9287       13.2828       8.62266       5.00955       2.80172
   4  13 2188.3409    0.9528  0.5828 10.0351  0.0000  0.0406   0.0418   0.0803    0.2295   0.0000   401.4767       1.66092      -10.2582       16.5023      -1.76412       1.23071       13.6312       14.6935       14.7922       8.22962       6.13708       2.79510
   4  14 2324.0696    1.4044  0.9609 -0.5448  0.0000  0.0528   0.0520   0.1358 1000.0000   0.0000   440.0289      -5.47799       16.6688      -8.54791       6.47114      -1.12064       17.4516       21.1916       16.4836       12.8619       6.78157       3.84562
   4  15 2458.4647    1.6359  0.9092 10.6539  0.0000  0.0561   0.0575   0.1322    0.5338   0.0000   441.4471      -29.7640      -8.89826      -14.9741       2.80722      -1.81127       18.2398       20.1608       19.8958       11.2406       8.13975       3.91047
   4  16 2592.9194    2.2886  1.1400  8.1757  0.0000  0.0618   0.0776   0.1488   10.9237   0.0000   422.8326      -2.17989      -2.08209       11.4177      -3.41207      -1.76892       21.4603       24.9428       19.6211       13.6332       8.17469       3.92068
   4  17 2728.3838    3.1629  0.7658 10.3877  0.0000  0.0429   0.1229   0.0982    1.6300   0.0000   438.4628       6.47715       20.5823      -9.31943      -2.46651      -5.07552       15.4111       15.0198       14.4345       9.85490       6.39545       3.11898
   4  18 2864.1735    3.8055  0.7502 11.9654  0.0000  0.0425   0.1628   0.0913    0.6032   0.0000   465.4708      -1.12963       2.81739       2.82957       4.23517     -0.566547       19.5016       19.7927       15.3388       10.0453       5.54452       2.53911
   4  20 3135.9684    4.4206  1.0955 12.3060  0.0000  0.0501   0.1834   0.1433    0.8655   0.0000   422.4851     -0.476041       9.17491      -5.95847       2.53893     0.0399802       18.9045       20.3783       17.2566       11.4066       7.19015       3.15697
   4  21 3271.7385    4.2786  1.1530 12.1750  0.0000  0.0513   0.1719   0.1435    0.9223   0.0000   423.0881     -0.181606       12.0905      -12.3385       12.4891      -7.00295       20.7987       21.5363       16.4910       12.4452       7.25307       3.42917
   4  22 3407.9415    3.7621  1.7828 12.3494  0.0027  0.0719   0.1305   0.1837    0.4243   0.0000   436.4505       5.24169       44.5110      -12.5476      -7.39462      0.463282       26.5636       30.7325       22.9803       16.2415       9.32934       4.31893
   4  23 3544.6956    3.0968  2.5090 12.0894  0.0000  0.0877   0.0929   0.2372    0.2555   0.0000   452.9879       47.2503       18.7945      -13.6058      -9.92248       6.95697       34.9589       37.8586       30.1597       19.3395       11.3502       5.44729
   4  24 3681.3563    2.6221  3.8177 11.5033  0.0040  0.1208   0.0657   0.2835    0.2140   0.0000   414.1742       39.8718      -20.3484      -34.8833      -36.4280      -11.4303       43.9068       45.0228       38.1927       27.2935       15.7257       8.13344
   4  25 3818.7455    2.1440  5.4655 11.1445  0.0073  0.1494   0.0457   0.3796    0.1650   0.0000   431.4273      -20.4648       2.86644       13.3117      -19.1409       14.5315       57.0756       64.1402       48.6656       32.8898       18.6722       8.85729
   5   9 1685.8086    0.2903  0.2358 10.1617  0.0000  0.0334   0.0217   0.0557    0.0593   0.0000   433.8584      -8.90519       7.31376       8.46489      -4.16672       1.04750       9.57258       8.43541       6.23539       8.05968       5.48008       3.15507
   5  10 1823.3897    0.3996  0.2897 10.4787  0.0000  0.0245   0.0264   0.0603    0.0654   0.0000   436.6420     -0.423695       16.2449      -3.82339      -5.13504       3.02927       7.12652       7.68016       7.16671       5.60141       3.90895       2.25593
   5  11 1960.5797    0.5564  0.4336 10.2979  0.0000  0.0364   0.0298   0.0688    0.0934   0.0000   439.1363     -0.552043       20.5064      -4.94013      -2.78800     -0.288694       11.1925       12.7794       9.65232       8.26101       6.10390       3.51327
   5  12 2098.4663    0.7346  0.4631 10.8747  0.0000  0.0340   0.0378   0.0695    0.0870   0.0000   427.8880      -2.67214       18.1967       14.3237      -3.70266      -5.05201       11.1276       13.1987       10.1360       8.01443       5.15191       2.98599
   5  13 2235.4303    0.9716  0.6517 11.1916  0.0000  0.0392   0.0444   0.0823    0.1050   0.0000   433.0023      -15.1266       20.5396      -6.19120      0.876328      0.697997       12.4579       14.1047       12.7773       9.15249       5.38363       3.25513
   5  14 2371.0905    1.3804  0.8105 11.2131  0.0000  0.0416   0.0561   0.0873    0.1671   0.0000   425.4154      -3.87627       20.9549       9.25384      -1.56514       6.37569       14.1703       13.8620       12.6431       10.1682       7.25643       4.09384
   5  15 2506.0637    1.9164  0.8179 11.6552  0.0000  0.0364   0.0772   0.1015    0.2077   0.0000   454.3661       4.73677       6.68689       13.2002       5.46975      -1.32924       12.7646       13.2426       11.0694       9.03751       6.47641       3.68812
   5  16 2641.1984    2.4111  0.9283 11.6477  0.0000  0.0441   0.0901   0.1105    0.3663   0.0000   414.2058       10.2404       13.5871      0.402749      -7.37084      -3.91136       14.4143       15.8197       12.1030       10.9373       7.69936       4.39487
   5  17 2777.2240    3.2645  0.9728  9.8248  0.0000  0.0415   0.1129   0.1229    3.4302   0.0000   425.9783      -8.08834      -8.34487       6.57688       20.4572      -1.47219       13.2688       14.3580       12.5498       10.0693       6.93261       4.01027
   5  18 2913.6375    4.1125  0.7150 11.6538  0.0000  0.0510   0.1491   0.0943    0.9538   0.0000   424.0299       9.95822      0.418020      -18.4566      -7.28755       1.92743       17.6206       18.9036       15.0185       13.0100       8.82316       4.52381
   5  20 3186.2561    4.4049  1.1958  5.9845  0.0000  0.0602   0.1335   0.1461  494.3547   0.0000   450.3160      -14.2511       7.92117       4.71811      -4.79921      -5.37826       21.1579       25.2548       20.1780       14.8244       9.64463       5.16485
   5  23 3596.4618    2.9657  3.2514 10.9812  0.0010  0.0974   0.0580   0.2438    0.4387   0.0000   441.9083       32.5962      -6.35332       31.0556       5.51627      -3.65566       28.7997       35.5446       28.7904       23.7105       14.5282       8.99740
   6   9 1727.7856    0.2553  0.2211  9.6910  0.0000  0.0351   0.0176   0.0485    0.0568   0.0000   432.5065      -10.1855       12.0276       8.49867      -7.30371      -2.05630       7.42112       11.2394       6.53877       7.62103       5.69017       3.12716
   6  10 1866.1180    0.4365  0.3513  9.8402  0.0000  0.0301   0.0229   0.0567    0.0681   0.0000   427.5770      -14.1263      0.865210     -0.685068       2.94792       3.26582       6.31352       9.55382       6.20839       7.33651       4.08149       2.99396
   6  11 2004.0319    0.6228  0.3744  9.7918  0.0000  0.0251   0.0313   0.0587    0.0856   0.0000   435.5861      -9.76789       20.7235      -2.44421       12.0707      -4.06703       6.14649       7.58513       6.09143       4.97667       4.73364       3.17840
   6  12 2142.4893    0.8103  0.5981 10.0610  0.0000  0.0298   0.0340   0.0781    0.1072   0.0000   451.2138      -9.08664      -12.8514      -2.53447       4.88434       1.18212       8.56081       10.5168       9.03832       7.35923       4.86124       3.14074
   6  13 2279.8066    1.0508  0.6753 10.9134  0.0000  0.0366   0.0430   0.0775    0.1034   0.0000   443.1171      -7.52725       3.72300      -7.10411      -6.52524      -1.75616       11.1473       12.4917       11.3194       8.96898       6.21127       4.23030
   6  14 2415.5172    1.5708  0.7846 11.2641  0.0000  0.0341   0.0573   0.0857    0.1248   0.0000   430.2336      -14.4777       3.21741      -13.2692       4.33262       1.71439       8.60278       10.2251       9.56960       7.61702       5.45066       3.76407
   6  15 2551.0995    1.9847  0.7224 12.0307  0.0000  0.0342   0.0776   0.0893    0.1128   0.0000   429.1981      -1.27110       12.9137       10.3624     -0.680341       2.02867       7.61597       9.61241       8.52914       7.70516       5.19267       3.79049
   6  16 2687.1180    2.5592  0.8565 12.4040  0.0000  0.0361   0.0979   0.1094    0.1295   0.0000   450.8519      -16.9975       16.0451       4.52757      -6.40913       6.86203       9.54217       11.1819       10.0332       8.24534       5.78108       3.70561
   6  17 2823.7456    3.1402  0.8102 12.5191  0.0000  0.0333   0.1154   0.0928    0.1527   0.0000   429.3183      -17.0519      -5.58285       10.4264      -1.81707      -7.54405       8.17332       9.69969       8.57571       7.25573       5.44678       3.59982
   6  18 2960.7781    3.7472  0.8201 12.9169  0.0000  0.0328   0.1362   0.0920    0.1581   0.0000   427.1867       7.35067       9.26461      -17.4216      0.807924       3.47181       7.99902       9.26001       8.65190       7.20326       5.48529       3.66301
   6  19 3097.2896    4.3688  0.7947 13.4883 -0.0006  0.0334   0.1658   0.0891    0.1617   0.0000   435.4519       13.3569      -26.8732      -13.0043       6.53656      -1.50289       8.97881       10.3272       9.61574       7.99613       5.64098       3.61149
   6  20 3233.9861    4.0505  1.0459 13.2404  0.0000  0.0421   0.1464   0.1118    0.2450   0.0000   438.8504      -21.8067       23.4786      -18.4673      -6.97476      -2.83371       10.6756       11.9818       11.6576       9.47330       6.91953       4.60983
   6  21 3371.0250    3.5906  1.5545 13.0478  0.0005  0.0599   0.1209   0.1578    0.2470   0.0000   421.0010       25.4919       8.64997      -29.0717      -9.12159      -7.65557       15.4691       17.7747       16.3959       13.6569       9.79646       6.67708
   6  22 3508.2645    3.1589  2.2809 12.1546 -0.0076  0.0721   0.0798   0.2148    0.2603   0.0000   402.1372      -16.9775       12.3012       21.2518       5.89451      -2.22181       17.1195       21.2074       19.6943       15.9338       11.9585       7.84634
   6  23 3646.1641    2.4226  3.0432 12.0567  0.0000  0.0934   0.0610   0.2558    0.1576   0.0000   427.4380      -25.4842       40.5346       21.3909       5.89811      -12.8458       21.7999       28.0829       25.4645       21.8738       15.6164       10.9334
   6  24 3783.8738    2.1087  5.0047 11.1110  0.0000  0.1161   0.0409   0.3260    0.1481   0.0000   457.9085       45.9516      -46.0312      -16.3389      -10.1445       9.63669       30.6301       36.1312       33.9085       28.7613       20.0633       13.3377
   6  25 3921.9799    1.8350  6.4667 10.6163  0.0000  0.1375   0.0312   0.3936    0.1324   0.0000   485.8686       53.2321       14.5809      -21.9758       22.8339      -4.59345       34.5425       42.5036       38.6943       33.3053       23.1209       15.4668
   7   9 1767.6939    0.3045  0.2531  9.6334  0.0000  0.0211   0.0189   0.0515    0.0554   0.0000   435.4233      -5.04012       5.67234      -1.45755      -7.01797       5.80543       5.50825       6.48804       6.47491       4.99797       4.03218       2.63401
   7  10 1906.8797    0.4843  0.3254  9.9346  0.0000  0.0236   0.0255   0.0537    0.0632   0.0000   433.4876      -5.91578       15.6640       1.60291     0.0708752       1.55656       5.60745       7.25566       5.38970       5.14908       5.50842       4.16235
   7  11 2045.8365    0.6936  0.5296  9.9601  0.0000  0.0257   0.0288   0.0676    0.0899   0.0000   435.0507      -4.60480       10.8287       4.81375      0.620684       4.01291       6.65044       7.78051       6.98034       6.06005       4.62734       3.28047
   7  12 2184.6122    0.8955  0.6678 10.3936  0.0000  0.0377   0.0327   0.0785    0.1044   0.0000   439.4714       8.11530       10.6192      -3.46623       3.18836      -5.33263       7.39970       8.05064       9.24603       6.42531       6.03561       3.77156
   7  14 2458.1622    1.7146  0.8387 11.0137 -0.0015  0.0314   0.0547   0.0876    0.1459   0.0000   435.8390       3.62662      -4.85627      -8.02394       9.72480      -6.69787       6.88640       7.68692       7.47204       6.80608       5.21759       3.53364
   7  15 2594.2853    1.9306  0.8559 12.0405  0.0000  0.0368   0.0641   0.0918    0.1129   0.0000   438.3557       6.47804      0.203542      -12.9128       4.49148       9.66756       8.53524       10.1208       9.48989       8.10777       6.35470       4.17989
   7  16 2731.1132    2.8462  0.7669 12.5883  0.0000  0.0304   0.0958   0.0773    0.1169   0.0000   433.1769      0.668676      -6.07713      -2.51117      -3.57947      -4.23267       6.28978       7.69949       7.30291       6.24750       4.96478       3.46544
   7  17 2868.3654    3.0936  0.8210 13.1374  0.0000  0.0363   0.1087   0.0839    0.1054   0.0000   434.6909       3.93300       6.35970       4.61828       3.92168       1.39138       8.32411       8.57906       8.26542       7.55373       6.46544       4.12523
   7  18 3005.6965    3.9645  0.7541 13.3597  0.0000  0.0294   0.1401   0.0808    0.1112   0.0000   424.1616       11.9698       7.16706       14.2872       4.11979      -8.90983       7.01761       7.82551       7.66412       6.85960       4.94027       3.56344
   7  19 3142.7744    3.8666  1.0209 13.3040  0.0000  0.0387   0.1219   0.0980    0.1352   0.0000   426.0921      -12.5696       12.4262       1.71281      -4.78063       3.85303       8.97139       9.83488       9.63460       8.23251       7.03202       4.71868
   7  20 3279.9048    3.9142  1.2283 13.0604  0.0000  0.0426   0.1205   0.1135    0.1662   0.0000   426.3631      -3.63362       33.5227      -29.6673       8.49083      -9.50252       9.19724       11.4724       10.2497       9.23543       7.08101       4.98678
   7  21 3417.4394    3.4073  1.6135 12.7984 -0.0118  0.0494   0.0969   0.1397    0.1516   0.0000   448.7782       19.2475       9.15738       13.3120       2.13284      -9.57374       10.3499       12.7625       11.0925       10.6882       8.16874       5.56092
   7  22 3555.3029    2.7378  2.5817 12.4803 -0.0024  0.0730   0.0689   0.1966    0.1190   0.0000   431.5538      -8.39765       21.7923      -5.38087       4.77455      -14.3674       15.5336       19.7780       18.8331       16.1556       12.1941       8.42134
   7  23 3693.6192    2.4517  3.8292 11.4598  0.0000  0.0881   0.0463   0.2537    0.1347   0.0000   444.4173       3.18315      -5.91029     -0.754303       15.3189     -0.312362       19.6952       23.4590       21.8964       19.9375       15.2444       10.6759
   7  24 3832.0012    1.9238  4.8706 11.3956  0.0000  0.1119   0.0348   0.3069    0.0893   0.0000   457.6520       20.7421      -2.87227      -21.4004       23.8473      -15.8317       24.2942       28.9456       28.8105       24.4195       19.2064       13.7469
   7  25 3970.7134    1.5909  6.5698 10.7309  0.0000  0.1357   0.0249   0.3847    0.0888   0.0000   387.9301      -31.0244      -19.6373       48.7418       13.2402      0.557569       27.4756       35.1800       33.3572       29.1193       23.2988       15.7859
   7  26 4109.6033    1.3588  8.6507 10.5638  0.0000  0.1668   0.0203   0.5156    0.0684   0.0000   409.8971      -88.3164       40.4533       24.2745       30.9474      -7.65153       34.2979       41.9717       43.4546       35.7067       27.9634       19.7284
   7  27 4248.2505    1.1372 10.4535 10.4127 -0.0014  0.2011   0.0174   0.5890    0.0591   0.0000   486.3981      -57.3348       58.1544       34.3248       45.6897     -0.724426       43.7858       52.0239       51.8787       44.7540       35.8509       25.0161
   8   8 1665.7668    0.2550  0.1689  9.8204  0.0000  0.0165   0.0177   0.0354    0.0455   0.0000   433.3779      -7.51559       5.71542     -0.971479     -0.363394     -0.572366       3.67472       4.30595       3.95796       3.79646       3.19589       1.95259
   8   9 1806.2369    0.3267  0.2839  9.9762  0.0000  0.0221   0.0179   0.0492    0.0590   0.0000   426.1310      -8.25331       13.6237      -7.04666      -1.18589      -2.80208       4.36432       5.56982       5.36396       4.47686       3.62824       2.70229
   8  10 1946.0571    0.5436  0.4693  9.9144  0.0000  0.0238   0.0222   0.0604    0.0804   0.0000   435.5637       4.70099       21.2986      -3.19424      -1.00603      -1.89532       4.88464       5.74529       5.68715       5.10866       4.05509       2.85725
   8  11 2086.1141    0.6889  0.5215 10.3801  0.0000  0.0260   0.0274   0.0609    0.0734   0.0000   432.1417     -0.133208       19.7916      -1.22439      -2.51191     -0.338999       4.66691       5.86423       5.65905       4.65878       4.46638       3.29446
   8  12 2225.1969    1.0329  0.6017 10.7095  0.0000  0.0252   0.0367   0.0631    0.0871   0.0000   437.9438       6.78624       3.55618       5.72092      -5.52653       2.83558       5.07759       5.94283       5.80391       5.27858       4.32245       3.18136
   8  13 2362.8213    1.3526  0.7757 11.1318  0.0000  0.0312   0.0450   0.0787    0.1074   0.0000   432.9114      -6.22263      -5.37670      -2.75216    -0.0984808      -2.57001       6.73414       8.75092       8.40049       7.12344       5.44079       3.93944
   8  14 2499.4587    1.8107  0.8263 11.6959  0.0000  0.0325   0.0575   0.0769    0.1132   0.0000   446.7600       6.21040       1.23907     -0.190490       5.73846       2.42905       5.92529       7.89769       7.26013       6.79016       5.17807       3.87639
   8  15 2636.2138    2.3960  0.7696 12.2683  0.0000  0.0307   0.0778   0.0759    0.1094   0.0000   433.1164      -12.4195       8.44753      -2.66189       7.57260      -1.77501       5.55379       7.29429       5.90259       6.42473       4.72666       3.81735
   8  16 2773.8557    2.8249  0.8021 12.6157  0.0000  0.0283   0.0868   0.0774    0.1160   0.0000   423.6988       4.04955       12.2229      -2.87950       4.58033      -4.03167       5.52333       6.56600       6.38051       5.60116       4.65781       3.62532
   8  17 2911.5281    3.6731  0.7215 13.3385  0.0000  0.0280   0.1228   0.0787    0.1020   0.0000   438.1254      -4.53025       18.6210       2.30608      -4.88496      -7.23565       5.27947       6.43440       5.76385       5.27059       4.73337       3.52492
   8  18 3049.2118    4.0175  0.7769 13.6405  0.0000  0.0324   0.1282   0.0778    0.1010   0.0000   434.8723      -7.54459       18.4715       1.98335      -5.21116     -0.825971       5.97191       7.28106       6.37188       6.41449       5.24784       3.82176
   8  19 3186.7704    4.0994  1.0268 13.4635  0.0000  0.0367   0.1192   0.1013    0.1265   0.0000   433.9597      -8.56005       6.28086    -0.0585295       2.45332      -10.5010       7.43572       9.23976       8.89853       7.53093       6.52219       4.26118
   8  20 3324.5668    3.5767  1.3918 13.3746  0.0000  0.0469   0.0952   0.1219    0.1064   0.0000   437.5281      -7.18136       10.4101     0.0451472       11.4927      -5.62415       8.59013       11.3193       10.4829       9.75305       7.53388       5.45637
   8  21 3462.4407    3.0477  1.9860 13.0208  0.0000  0.0587   0.0727   0.1553    0.0850   0.0000   460.9579       12.0309      -5.68786       1.69135       8.33616      -1.19496       11.0944       14.8466       13.3629       12.6924       9.73253       7.36339
   8  23 3739.3312    2.1608  3.6065 11.8341 -0.0007  0.0851   0.0403   0.2316    0.0907   0.0000   452.3792       25.4575      -42.6755       1.47184       6.89344      -24.2379       15.5499       19.4402       19.2605       17.2678       13.8608       10.2007
   8  24 3878.2341    1.8226  5.3134 11.2076  0.0000  0.1078   0.0272   0.2909    0.0767   0.0000   452.5496      -38.4695      -23.3133       21.9991      -4.77713      -36.7492       19.9078       25.3386       24.4377       22.2931       17.7306       13.1100
   8  28 4436.0385    0.9677 13.7263 10.3936 -0.0024  0.2569   0.0139   0.6923    0.0449   0.0000   446.6750       24.1743      -26.2916       25.4269       29.3801       13.0172       50.9519       61.1992       62.8724       54.8527       45.8120       33.6860
   9   5 1254.3908    0.0928  0.0689  9.4377  0.0000  0.0209   0.0170   0.0441    0.0361   0.0000   433.8745      -9.60363       14.4023      -6.81745       2.74259      -4.73340       2.72043       3.66658       4.44856       3.18929       3.36004       2.05068
   9   7 1557.6634    0.1714  0.1699  9.4784  0.0000  0.0182   0.0131   0.0492    0.0404   0.0000   433.2094     -0.428816       3.85039      0.216155      -5.40115      0.159522       3.20461       3.47205       3.12513       3.70380       2.47416       2.44066
   9   8 1702.4101    0.2740  0.2129  9.5734  0.0000  0.0171   0.0167   0.0423    0.0451   0.0000   436.4573      -3.55806       12.9693      -4.95434      -1.78254     -0.452132       3.90191       4.32282       3.39364       2.92145       3.29825       2.95490
   9   9 1843.5804    0.4033  0.3716  9.5959  0.0000  0.0203   0.0182   0.0545    0.0592   0.0000   435.5008       1.78664       14.9986      -6.56142      -5.26594       8.78288       3.88965       5.21891       5.06864       5.21670       3.86424       2.76101
   9  10 1984.1639    0.5892  0.5460  9.6703  0.0000  0.0258   0.0226   0.0643    0.0983   0.0000   429.7493      -1.16287       13.6678      -9.62308       4.64413      -3.73515       3.83826       5.36200       4.53529       4.51571       4.03901       3.24000
   9  11 2125.1139    0.7696  0.6011  9.9756  0.0000  0.0258   0.0264   0.0630    0.1085   0.0000   431.6528     -0.117344       14.5663      -1.80157     -0.696765       4.99114       4.39840       5.10888       5.07521       4.92070       4.35532       3.14526
   9  12 2264.5368    1.0173  0.7716 10.7543  0.0000  0.0326   0.0335   0.0767    0.0911   0.0000   446.8565      -1.88987       9.34730       12.9718       2.60226      -9.11811       4.62426       6.46750       6.21845       5.49815       4.71662       3.77178
   9  13 2402.3332    1.5585  0.7584 11.2127  0.0000  0.0283   0.0492   0.0729    0.0996   0.0000   439.1278      -2.42430       14.4841      -1.65167       4.15554     -0.233827       4.37882       5.88694       5.35115       5.35714       4.28082       3.30663
   9  14 2539.5154    1.8857  0.8376 11.6216  0.0000  0.0302   0.0557   0.0761    0.1096   0.0000   449.4390       3.92758       5.77331      -11.6285       4.79347       2.57776       5.16557       6.75570       6.49741       5.56605       4.86113       3.92878
   9  15 2676.9990    2.4209  0.9357 11.9442  0.0000  0.0322   0.0672   0.0761    0.1161   0.0000   426.6942      -5.70769       16.4974       3.34036       4.31544      -8.72207       5.38679       6.95239       6.70079       6.29412       5.04261       4.00253
   9  16 2815.2233    2.9884  0.7586 12.6568  0.0000  0.0276   0.0929   0.0707    0.1031   0.0000   446.8010      -10.4787       6.46469      0.989990       3.18101      0.872442       4.54211       6.11096       5.52777       5.04530       4.33371       3.55979
   9  17 2953.6134    3.6447  0.8596 12.9707  0.0000  0.0292   0.1094   0.0782    0.1127   0.0000   435.5110      -16.6329       13.2486      -10.4106       12.3640      -4.61678       5.30860       6.76176       6.36422       6.15806       4.76296       3.68407
   9  18 3091.5165    4.1063  0.8102 13.4308  0.0000  0.0279   0.1274   0.0811    0.0976   0.0000   434.2762      -3.67251       11.9837      -1.01303      -7.50876      -1.61037       4.93826       6.39553       5.94700       5.74862       4.64266       3.57199
   9  19 3229.5183    3.8450  1.0836 13.3481  0.0000  0.0351   0.1063   0.0923    0.1088   0.0000   424.7391       21.0151       11.3436      -5.11076      -3.55573      -3.45009       6.02960       7.50790       7.52652       6.79244       5.80851       4.41761
   9  20 3367.8649    3.4309  1.5695 13.1046  0.0000  0.0456   0.0836   0.1246    0.0935   0.0000   443.5127       4.91937       3.16887     -0.103650       14.4863      -6.72890       8.01706       10.0875       9.65312       8.95257       7.31724       5.83039
   9  21 3506.2929    2.9108  2.1828 12.6701  0.0000  0.0581   0.0614   0.1474    0.0725   0.0000   440.8497      0.585548       2.94912       8.58863      -6.44639      -19.1100       9.31949       11.6493       11.6400       11.2144       9.13578       6.99867
   9  22 3645.1773    2.3460  3.1672 12.1124  0.0000  0.0706   0.0443   0.1934    0.0624   0.0000   432.3719      -25.9422       17.3767       10.8818      -16.8584      -8.75103       11.7858       14.7511       14.9092       13.8070       11.3252       9.05913
   9  23 3784.4038    1.9717  4.6145 11.6160  0.0000  0.0907   0.0329   0.2476    0.0596   0.0000   436.7418       3.77194       16.8724      -5.12179       12.7183       5.19007       15.6390       18.7878       19.0513       17.1041       15.8290       11.6498
   9  24 3923.3377    1.6571  6.3932 11.1795 -0.0007  0.1145   0.0242   0.3299    0.0542   0.0000   409.2428      -33.8297       24.2584       21.6289      -14.1316       24.9557       19.1363       23.3883       24.1454       21.7564       19.0522       14.6766
   9  25 4063.2829    1.3840  7.3322 10.9098  0.0000  0.1343   0.0208   0.3868    0.0517   0.0000   490.1555      -8.90936       56.8443       21.3702      -11.0711      -36.2154       22.7602       28.1540       27.8995       26.2407       22.6352       17.1707
   9  26 4202.7089    1.1673  9.6928 10.5294  0.0000  0.1641   0.0163   0.4735    0.0474   0.0000   407.4644      -38.6987       32.6695      -1.25238       3.61597      -24.3514       27.4687       34.5360       35.0431       32.3499       27.3514       21.1847
   9  27 4343.1070    0.9432 10.9343 10.4621  0.0000  0.2091   0.0153   0.5917    0.0444   0.0000   441.4144      -53.7892       100.161       10.9908       29.6391      -5.01617       33.9439       43.2459       44.2272       39.9068       34.1186       26.3363
  10   6 1443.4299    0.1264  0.0706  9.3490  0.0000  0.0175   0.0153   0.0259    0.0351   0.0000   436.0568      0.636948       13.4853       1.38034      -4.18746      0.855563       2.80939       2.56745       3.45937       4.16911       1.89787       3.78426
  10   8 1737.8182    0.3182  0.2253  9.4558  0.0000  0.0299   0.0186   0.0427    0.0457   0.0000   435.0650      -1.89666       10.3798      -1.58685      -3.68531      0.234049       7.83862       12.3727       14.2560       14.1334       12.6303       8.10529
  10   9 1879.9534    0.4594  0.3956  9.4596  0.0000  0.0213   0.0184   0.0461    0.0611   0.0000   435.9096      -6.17252       13.7536      -2.99616      0.440756      -1.83332       3.65500       3.93518       3.72289       4.04669       3.47452       2.61351
  10  10 2021.5129    0.6070  0.4657  9.9344  0.0000  0.0226   0.0232   0.0548    0.0711   0.0000   439.3832      -2.30446       12.3018      -1.72927      -3.59200      -2.87204       4.36991       4.90603       4.95450       4.58140       4.17691       3.44642
  10  11 2162.9422    0.8953  0.6399  9.9454  0.0000  0.0247   0.0312   0.0630    0.1321   0.0000   433.5342      -8.87935       1.34668     -0.251122      0.266485      -2.15658       3.73097       4.46980       4.42391       4.29621       3.72985       3.05651
  10  12 2302.7882    1.2496  0.7536 10.4341  0.0000  0.0272   0.0381   0.0656    0.1507   0.0000   434.2317     -0.215006       4.79843       11.0651      -3.92246      0.578573       4.15219       5.11586       5.10946       4.44825       4.06591       3.43972
  10  13 2440.7785    1.6339  0.8319 11.1012  0.0000  0.0285   0.0458   0.0669    0.1125   0.0000   434.7975      0.766609       16.1106       1.37857      -4.92955      0.510134       4.36581       5.41979       5.16807       4.80217       4.59157       3.69081
  10  14 2578.6720    2.0838  0.9060 11.7590  0.0000  0.0299   0.0588   0.0770    0.0993   0.0000   438.0688     -0.456803       4.68186       11.0151       1.23420     -0.988700       4.99069       6.39741       6.06704       5.90750       5.11099       3.68436
  10  15 2717.0129    2.7593  0.7288 12.1152  0.0000  0.0254   0.0806   0.0625    0.1025   0.0000   439.4705      0.507651       12.9467      -10.7312       6.61842       1.71749       4.20954       5.13732       4.78813       4.66374       4.12563       3.23086
  10  16 2855.6984    3.3193  0.7718 12.4357  0.0000  0.0256   0.0943   0.0635    0.1029   0.0000   446.6138      -6.50416       10.5751      -2.24950       2.09588      -4.98044       4.11033       5.42658       5.26655       4.77014       4.05386       3.28003
  10  17 2994.4863    3.8834  0.8289 12.9101  0.0000  0.0288   0.1053   0.0652    0.1008   0.0000   435.9357      -1.14646       12.1715      -6.08621       4.57036      -3.60733       4.06352       5.61092       4.97863       5.03843       4.27543       3.39198
  10  18 3132.9044    4.2661  0.7551 13.2224  0.0000  0.0241   0.1276   0.0704    0.0981   0.0000   432.6443       6.83864       16.3818      -9.54302       2.11833       3.30168       4.05002       5.02521       4.72325       4.78397       4.22632       3.08654
  10  19 3271.3697    3.9415  1.1623 13.1560  0.0000  0.0342   0.1017   0.0938    0.1134   0.0000   440.1900       18.7599       23.6136      -2.13310      -4.18343      -8.33549       5.75450       7.10516       7.26471       6.51254       5.75908       4.65179
  10  20 3410.0422    3.3275  1.9042 12.6116  0.0016  0.0470   0.0690   0.1235    0.0798   0.0000   441.0746       2.02855       14.7142      -5.95112    -0.0689802      -9.87606       6.93125       8.97586       8.72164       8.32331       7.47900       6.02582
  10  21 3549.1268    2.7003  2.5600 12.3565  0.0012  0.0582   0.0511   0.1570    0.0622   0.0000   431.4982       3.38868       12.3645      -13.3562       7.57408      -13.2725       8.92538       11.7464       11.3725       10.6610       9.10806       7.44686
  10  22 3688.3037    2.2369  3.6147 11.8296  0.0000  0.0712   0.0373   0.1977    0.0552   0.0000   439.1248       17.1802       22.1610      -20.4931      -6.11787       5.54259       10.8898       14.0409       13.9379       13.4157       11.5823       9.15685
  10  23 3827.7302    1.8300  4.7950 11.4631  0.0000  0.0901   0.0292   0.2441    0.0530   0.0000   427.1467       26.2493       21.7571      -27.7799       39.8537     -0.528168       13.3472       17.0270       17.0354       16.3357       13.9454       11.5146
  10  24 3967.5741    1.5697  6.6168 11.0401 -0.0030  0.1117   0.0221   0.3161    0.0491   0.0000   419.2229      -1.63914      -8.19899       32.7706       23.9867      -22.8345       16.8571       20.6611       21.2803       20.4484       17.5328       14.2938
  10  25 4107.6233    1.3172  7.8075 10.7353  0.0000  0.1322   0.0183   0.3628    0.0457   0.0000   423.5183       47.9459      -10.3209      -19.0205      -13.0864      -10.5099       18.9848       23.8942       25.0055       23.4489       19.8894       16.4533
  10  27 4388.0278    0.9182 11.7684 10.2639  0.0000  0.2071   0.0143   0.5718    0.0428   0.0000   420.1230      -3.01851       81.8346       60.7437      -4.58660      -15.4587       30.4638       38.6147       39.9780       37.9622       32.1568       26.2100
  10  28 4528.4760    0.7389 12.5511 10.1759  0.0000  0.2459   0.0133   0.6762    0.0409   0.0000   441.9273       13.5943      -13.6689      -42.3631       5.92436       4.55020       36.7566       46.0170       48.0180       45.3922       38.5448       31.6230
  11   8 1772.2213    0.3467  0.2911  9.6532  0.0000  0.0168   0.0164   0.0456    0.0459   0.0000   436.7616      -3.95711       11.4749      -1.77369       1.14481      0.338505       2.48830       2.81460       2.66178       2.59411       2.69500       2.10635
  11   9 1915.4106    0.4847  0.4112  9.8013  0.0000  0.0215   0.0186   0.0466    0.0567   0.0000   437.6125      0.504838       7.47713      -4.56171       1.03468       3.02437       3.34199       3.86966       3.48848       3.69260       3.44208       2.88371
  11  10 2057.9367    0.6734  0.5900  9.8949  0.0000  0.0250   0.0219   0.0587    0.0735   0.0000   429.2491      -9.35951       2.88602       1.37126      -1.41072      -5.95942       3.44847       4.56863       4.34596       3.95520       3.76522       3.03284
  11  11 2199.8115    0.9488  0.6741 10.4041  0.0000  0.0267   0.0279   0.0562    0.0979   0.0000   433.0135       1.56602       9.66849      -4.01843    -0.0539662     -0.915769       3.22620       4.65908       4.47790       4.55068       3.53408       3.11323
  11  12 2340.0181    1.2653  0.8567 10.7109  0.0000  0.0286   0.0399   0.0763    0.1768   0.0000   423.4063     -0.575273       12.2648       17.0676       4.60365      -1.33551       4.33387       5.10482       4.91378       4.89627       4.29504       3.68135
  11  13 2478.4812    1.6715  1.0337 11.2131  0.0000  0.0320   0.0441   0.0844    0.1773   0.0000   444.3077     -0.527098       13.8164      -1.63224      -5.26549      -1.32743       4.55208       6.00670       6.19046       5.58555       5.07053       3.89005
  11  14 2616.9824    2.1063  0.7877 12.2241  0.0000  0.0277   0.0609   0.0715    0.0933   0.0000   434.3750       2.48824       18.7863      -11.4163       2.04218      -4.37402       3.36473       4.76298       4.22208       4.71676       3.73919       3.23349
  11  15 2756.1659    2.7771  0.7849 12.4793  0.0000  0.0269   0.0764   0.0639    0.0911   0.0000   440.4982      -5.71378       10.6067     -0.594794      -6.74160       1.09075       3.28095       4.56047       4.43071       4.34236       3.60714       3.07402
  11  16 2895.4196    3.6310  0.7007 12.9214  0.0000  0.0227   0.1056   0.0617    0.0926   0.0000   439.9331      -3.13057       5.90553      -3.48945       2.56140      -4.22271       3.28857       4.06413       3.99980       3.77756       3.48074       2.88985
  11  17 3034.5198    3.9231  1.0337 13.0255  0.0000  0.0281   0.0990   0.0837    0.1078   0.0000   442.7353      0.391896       8.99078      -4.50125      -1.33193      0.450574       4.15466       5.19179       5.26621       5.39064       4.66102       3.66513
  11  18 3173.4807    4.1717  0.9751 13.1536 -0.0014  0.0291   0.1054   0.0723    0.1083   0.0000   443.5755      -3.95378       11.5827      0.422231       2.23932      -1.67898       4.07882       5.06740       4.86602       5.04129       4.41632       3.59395
  11  19 3312.4412    3.7889  1.2545 13.0688  0.0026  0.0341   0.0881   0.0912    0.1012   0.0000   433.6539       1.68632       6.76041      -3.76239      -10.8089      -9.22411       4.83444       5.94511       5.70176       5.83811       5.27227       4.36390
  11  20 3451.6583    3.2065  2.0174 12.4277  0.0000  0.0451   0.0606   0.1174    0.0769   0.0000   440.5473      -6.56952       6.82851      -6.10263       25.9672      -2.96473       6.17532       7.83505       7.63006       7.55894       6.82028       5.69332
  11  21 3591.2035    2.5401  2.9033 12.2030  0.0000  0.0563   0.0429   0.1650    0.0548   0.0000   444.1888       20.6827       2.69077      -7.78377      -5.30065       6.90661       7.63286       9.89119       9.75608       9.40886       8.50300       7.06681
  11  22 3731.0017    2.0805  4.0299 11.8486  0.0000  0.0720   0.0324   0.2036    0.0476   0.0000   447.1812       2.10616       18.0539      -14.8547       14.6654      -2.16439       10.0896       12.5934       13.1539       12.4685       10.7479       9.32901
  11  23 3870.7971    1.7863  5.0521 11.4606  0.0000  0.0869   0.0261   0.2415    0.0469   0.0000   439.4564      -5.13047      -25.7987       20.7958       7.55312      -1.89309       11.9215       15.2285       15.5166       15.3038       13.4111       10.9929
  11  24 4010.5708    1.5455  7.4931 10.9716  0.0000  0.1168   0.0194   0.3216    0.0455   0.0000   412.8243      -2.59426      -13.0631      -42.1667       5.52378       3.21107       15.1607       20.3736       20.2465       19.6162       17.3246       14.2425
  11  25 4151.2964    1.2173  8.3637 10.8309  0.0000  0.1406   0.0168   0.3876    0.0417   0.0000   431.2504       14.6081       22.8602       47.6818      -10.2562      -51.8250       18.4510       24.7595       24.6450       24.2534       21.3228       17.1796
  11  28 4573.7375    0.7350 16.8673 10.3098 -0.0020  0.3084   0.0106   0.8410    0.0323   0.0000   460.6626      -49.4957      -21.4962       18.4667       29.0159      -14.5479       43.0351       54.2460       56.6412       53.9745       47.9683       40.4197
  12   5 1351.9317    0.0991  0.0304  9.3695  0.0000  0.0272   0.0208   0.0191    0.0309   0.0000   433.7099       3.55358       14.2345      -3.73380       2.27288      0.621006       3.15477       3.60323       1.78226       3.22531       3.22654       3.43018
  12   7 1660.2204    0.2386  0.2179  9.3527  0.0000  0.0177   0.0126   0.0341    0.0395   0.0000   438.4751     -0.180465       13.1930      0.892939      -2.88129     -0.127545       2.22657       2.50302       2.68144       3.07416       2.49000       2.01430
  12   8 1805.7967    0.3799  0.2812  9.5462  0.0000  0.0155   0.0166   0.0388    0.0454   0.0000   437.4718      -4.29088       17.0185       1.82342      -4.32009      0.681425       2.01251       2.88432       2.67370       2.74086       2.45400       1.94648
  12   9 1949.9819    0.5458  0.4388  9.5265  0.0000  0.0191   0.0188   0.0442    0.0581   0.0000   436.6117      -10.7263       7.42638      -5.02529      0.638477      -6.68192       2.44418       3.15181       3.29980       3.13497       2.80802       2.36549
  12  10 2093.6386    0.7173  0.6578  9.7759  0.0000  0.0250   0.0210   0.0573    0.0746   0.0000   437.6437      0.593269       12.1812      -6.85581       2.14637      -4.54786       3.05406       4.28864       4.04022       3.87632       3.54330       2.91542
  12  11 2235.8662    0.9582  0.6808 10.4848  0.0000  0.0242   0.0281   0.0593    0.0729   0.0000   434.9646      -1.80686       14.6579       2.45244       1.24737     -0.307104       3.47887       4.74549       4.63032       4.67844       4.00220       3.22081
  12  12 2376.3056    1.4206  0.8505 10.7591  0.0000  0.0271   0.0379   0.0680    0.1328   0.0000   434.6526       1.41025       17.8435       7.46912      -4.05379      0.355418       3.38416       4.55652       4.05947       4.42886       4.19608       3.23457
  12  13 2515.4352    1.8676  0.9138 11.2217  0.0000  0.0281   0.0524   0.0756    0.1768   0.0000   439.1941      -3.44495       7.07807      -2.00155     -0.148573       3.46099       3.36490       4.67550       4.55692       4.28359       3.99391       3.35285
  12  14 2654.5895    2.4713  0.8966 11.8556  0.0000  0.0275   0.0666   0.0722    0.1559   0.0000   433.3667      -4.89245       9.68834       3.64561       6.46253      -9.06689       3.29780       4.29701       4.39414       4.16771       3.97308       3.35265
  12  15 2794.4880    2.9401  0.7440 12.4716  0.0000  0.0236   0.0779   0.0569    0.1043   0.0000   443.9844       4.25890       15.0499      -6.44650      -3.55989       1.64850       3.04378       3.86267       3.78158       3.80563       3.54687       2.94117
  12  16 2934.3608    3.5525  0.7860 13.0474  0.0000  0.0246   0.0977   0.0656    0.0827   0.0000   440.4446       2.88316       6.22827      -7.88740     -0.957492       2.02976       2.95034       4.07764       3.91923       3.85420       3.49828       2.88641
  12  17 3073.8496    4.2371  0.8296 13.2983  0.0003  0.0246   0.1111   0.0662    0.0854   0.0000   434.0516      -3.02749       20.1243      -4.91429      -1.41675      0.224606       3.22130       3.76124       3.97600       3.90380       3.70123       2.88783
  12  18 3213.2182    3.9580  1.0697 13.2728  0.0000  0.0303   0.0973   0.0818    0.0947   0.0000   443.7138       9.71875       4.99641      -2.49092      -2.12139      -3.40968       3.77723       5.04344       4.87697       5.18706       4.28473       3.64452
  12  19 3352.6703    3.5733  1.5285 12.8029  0.0000  0.0366   0.0740   0.0995    0.0805   0.0000   426.9462       5.28940       12.8524      -12.7696       9.24114      -4.77808       4.67088       5.81721       5.94915       6.01645       5.36526       4.50441
  12  20 3492.3422    2.9525  2.3478 12.1328  0.0000  0.0462   0.0508   0.1244    0.0656   0.0000   435.7199       6.35022       5.10663       4.05690      -15.2556      -16.4450       5.92738       7.47935       7.95950       7.74674       6.96383       5.80436
  12  21 3632.4037    2.4832  3.1843 11.8018  0.0000  0.0598   0.0384   0.1454    0.0543   0.0000   439.0485       8.62656       20.1807      -1.21495       5.95812      -22.2731       7.38886       9.87745       9.32103       9.67058       8.42288       7.63268
  12  22 3772.5165    1.9986  4.6633 11.4975  0.0000  0.0747   0.0280   0.2052    0.0446   0.0000   440.8005       9.63057     -0.767566      -11.7903      -7.25057     -0.596805       9.25027       11.7511       12.5727       12.1986       10.5459       9.42909
  12  25 4194.0411    1.1494  9.5682 10.5144  0.0000  0.1427   0.0152   0.3988    0.0424   0.0000   454.5685      -10.4337      -16.8081       13.7705      -19.0884      -7.45952       17.7832       22.9043       23.9291       22.8543       20.7549       17.7148
  12  26 4335.1331    0.9586 11.6306 10.4004  0.0000  0.1788   0.0138   0.5308    0.0381   0.0000   465.5864       39.6721       20.8942      -5.84256       33.8406       17.2976       21.9797       28.1784       30.7163       28.2048       25.9990       21.9475
  12  28 4617.4752    0.6763 16.5543 10.0933  0.0000  0.3015   0.0099   0.8073    0.0320   0.0000   506.5702      -12.5779       27.7846      -24.5976      -16.6708      -12.7706       36.8547       48.1836       50.5945       49.2949       43.7335       37.3395
  12  29 4758.5138    0.5302 19.3000  9.9097 -0.0006  0.4210   0.0072   1.0229    0.0274   0.0000   408.8265       59.8251       89.9350       53.6546       78.2921       26.9755       50.7816       67.4821       69.6000       69.6159       61.6068       51.4995
  13   5 1382.3437    0.1022  0.0378  9.2199  0.0000  0.0154   0.0165   0.0175    0.0305   0.0000   436.9282       1.51591       16.7565      0.632448      -4.77045    -0.0736164       1.28096       2.96590       4.57443       1.90583       4.39602       3.56731
  13   6 1541.1471    0.1782  0.1542  9.2102  0.0000  0.0133   0.0110   0.0317    0.0342   0.0000   438.3840      -1.65684       13.6026      -1.70086      0.165334       1.89310       1.55073       1.87025       1.87322       2.05512       1.91918       1.61593
  13   7 1692.3680    0.2488  0.2901  9.3243  0.0000  0.0193   0.0114   0.0398    0.0384   0.0000   435.9900      -1.14109       12.8345      -2.27708      -2.60094      -1.81199       2.06568       3.11990       3.11009       3.27683       2.96606       2.36218
  13   8 1838.6402    0.4082  0.2691  9.4993  0.0000  0.0149   0.0172   0.0359    0.0475   0.0000   432.6560      -1.40398       14.2100      -1.46603      0.313291     -0.183693       1.78566       2.45978       2.53703       2.69636       2.31455       2.02428
  13   9 1983.8137    0.5798  0.4594  9.6766  0.0000  0.0187   0.0192   0.0460    0.0573   0.0000   434.9381      -5.87394       9.93694      -1.02737      -5.59101       1.88851       2.30801       2.86256       3.12098       2.96446       2.68024       2.40511
  13  10 2128.4792    0.8242  0.5698  9.9328  0.0000  0.0235   0.0235   0.0443    0.0720   0.0000   441.9653       3.11127       10.1252      -5.26023      -1.37758       1.86516       3.01478       4.28782       4.04392       4.25227       3.61765       3.21574
  13  11 2271.1074    1.1167  0.7595 10.3819  0.0000  0.0235   0.0290   0.0590    0.0805   0.0000   446.6309      -5.84815       10.7250      -1.05436      -2.40525       1.35768       2.66784       3.58221       3.45364       3.55147       3.18388       2.79212
  13  12 2411.8595    1.4914  0.8705 10.8323  0.0000  0.0243   0.0370   0.0654    0.0969   0.0000   436.8656       4.86823       13.2081   -0.00578026       3.70593      -2.13564       3.08938       3.75715       3.99656       3.71255       3.41002       3.12108
  13  13 2551.7303    2.0301  0.9011 10.7994  0.0000  0.0252   0.0474   0.0621    0.1903   0.0000   443.0567       1.05774       17.8410      -4.77202     -0.388650      -7.37246       2.86266       3.65506       3.95533       3.78275       3.37181       2.79725
  13  14 2691.6750    2.6440  0.8657 11.8596  0.0000  0.0244   0.0706   0.0667    0.1686   0.0000   438.4060       2.44194       9.25506       9.67181       6.03704      -4.05881       2.94869       3.79222       3.97845       4.04468       3.51604       3.04021
  13  15 2832.1608    3.4098  0.7760 12.2144  0.0000  0.0226   0.0870   0.0556    0.1682   0.0000   441.8573      0.285149       11.9186      -4.65067       3.79454       1.96543       2.73230       3.41634       3.55267       3.71239       3.56694       2.87105
  13  16 2972.6193    3.8542  0.8187 13.1053  0.0000  0.0244   0.0958   0.0602    0.0974   0.0000   442.8003       1.87404       7.83106      0.102422     -0.236413      -5.68239       2.75800       3.68391       3.83485       3.56441       3.27116       2.81213
  13  17 3112.4628    4.0773  0.8792 13.1325  0.0000  0.0247   0.1005   0.0639    0.0905   0.0000   439.9004       3.31327       3.58530      0.166999      -5.65854      -5.00678       2.99414       3.63654       3.74364       3.64067       3.52993       2.88075
  13  18 3252.2687    3.8931  1.1353 13.1124  0.0000  0.0304   0.0892   0.0802    0.0987   0.0000   431.3728       9.49586       12.8841      -10.8276       6.88545      -1.67590       3.50361       4.57239       4.68840       4.65205       4.05347       3.70597
  13  19 3392.3991    3.3473  1.8108 12.5695  0.0000  0.0397   0.0633   0.1039    0.0743   0.0000   428.6144      -1.20897       13.6052       3.68958      -1.59943      -4.42229       4.55454       5.86549       6.23947       5.99820       5.56408       4.62478
  13  20 3532.5463    2.7653  2.2735 12.2391  0.0000  0.0457   0.0472   0.1232    0.0583   0.0000   437.9380       3.40488       7.75876      -5.44503      -13.6315      -5.19966       5.33404       7.08935       6.98037       6.97093       6.31320       5.60702
  13  21 3673.1559    2.2821  3.8177 11.5832 -0.0001  0.0614   0.0321   0.1698    0.0484   0.0000   449.6776       10.2323      -15.8785      -6.60030     -0.372671       3.10089       7.05834       9.37092       9.68119       9.35652       8.63841       7.41984
  13  22 3813.8285    1.9257  5.2034 11.2228  0.0000  0.0746   0.0243   0.2057    0.0434   0.0000   453.2025      -1.33837      -19.0158      -1.37557       11.7761      -2.01224       8.72903       11.3224       11.8349       11.5593       10.3407       9.10597
  13  23 3954.4214    1.5785  6.8973 10.8781  0.0000  0.0970   0.0195   0.2592    0.0446   0.0000   453.7642      -12.4278       26.2457       5.58026      -16.7889      -9.42959       10.9568       14.6372       15.1500       14.9152       13.1832       11.9185
  13  24 4095.3082    1.2826  8.0908 10.7285  0.0000  0.1171   0.0164   0.3266    0.0403   0.0000   460.9096       13.9127     -0.213475       17.8029      -11.8441      -12.6308       13.0015       17.0873       18.2383       17.9987       16.1059       13.9072
  13  25 4236.4561    1.0959 10.0321 10.4790  0.0000  0.1438   0.0140   0.4031    0.0384   0.0000   377.7790       29.2597       25.5252      -4.00780       1.73175      -10.3752       16.1015       21.4901       22.3004       21.8311       19.5985       17.5030
  14   4 1242.5321    0.0907  0.0949  9.4007  0.0000  0.0185   0.0097   0.0374    0.0292   0.0000   439.4590      -9.47975       8.94000       11.6962      0.340145      -7.16915       1.80234       2.07771       2.63333       2.53887       2.17313       2.00564
  14   5 1411.7107    0.1167  0.0509  9.3256  0.0000  0.0168   0.0141   0.0173    0.0295   0.0000   438.4177     -0.370530       16.5421       1.33050      -3.22631      -1.70301       2.21351       2.32093       2.16858       2.73167       2.69635       2.23896
  14   6 1571.5506    0.1908  0.1057  9.3629  0.0000  0.0132   0.0130   0.0204    0.0323   0.0000   435.7660    -0.0855069       13.1589      -2.91127      -3.50800       2.09333       1.23609       1.83234       1.66132       1.74960       1.72000       1.33946
  14   7 1723.5283    0.3007  0.2644  9.4934  0.0000  0.0172   0.0133   0.0368    0.0389   0.0000   436.9497      -2.70019       13.5160       4.46660      0.982014     -0.265161       1.71949       2.17925       2.58339       2.28473       2.18368       1.76532
  14   8 1870.8170    0.4777  0.3908  9.5562  0.0000  0.0194   0.0163   0.0399    0.0515   0.0000   436.4883      -3.18513       11.5042       5.93369    -0.0572719      -2.77518       1.84659       2.38059       2.80723       2.40104       2.25732       2.14853
  14   9 2017.0413    0.6528  0.5071  9.8396  0.0000  0.0182   0.0193   0.0459    0.0604   0.0000   439.6202     -0.905420       14.8149      -1.73540      -1.15267       4.90770       1.97693       2.62857       2.56067       2.81743       2.35786       2.16732
  14  10 2162.5378    0.8231  0.6557 10.1783  0.0000  0.0232   0.0222   0.0533    0.0680   0.0000   435.4938      0.534889       14.3125      -5.22085      0.836495     -0.574033       2.37680       3.25909       3.07199       3.36274       3.08935       2.68829
  14  11 2305.7558    1.2198  0.7289 10.6530  0.0009  0.0225   0.0314   0.0545    0.0733   0.0000   440.1142       1.52159       11.8420      -4.04939       1.39870      -1.97291       2.45702       3.66361       3.35761       3.83066       3.45335       3.00480
  14  12 2446.7434    1.6429  0.8591 11.2009  0.0000  0.0248   0.0395   0.0613    0.0854   0.0000   436.8105      0.151948       12.9361       4.79361     -0.762426       6.76025       2.66484       3.50561       3.60656       3.45750       3.33318       2.91306
  14  13 2587.3545    2.0490  0.8783 11.7419  0.0000  0.0238   0.0495   0.0635    0.0877   0.0000   439.1105      -2.07589       12.6883      -2.11781      -6.03131      -1.88138       2.74363       3.38532       3.57557       3.48627       3.24136       2.82193
  14  14 2728.2150    2.6766  0.8261 12.2245  0.0000  0.0245   0.0667   0.0599    0.1155   0.0000   439.3630      -3.94591       8.21360      -1.29475       1.51691      -3.85004       2.69598       3.63668       3.72843       3.51366       3.19705       2.92662
  14  15 2869.2234    3.3985  0.8837 12.4769  0.0000  0.0257   0.0876   0.0613    0.1731   0.0000   436.8229      -1.30613       7.04826      -3.09929       2.12615     -0.614691       2.87299       3.80038       3.68785       3.59462       3.61517       3.22578
  14  16 3010.1375    4.0093  0.8814 12.9749  0.0000  0.0249   0.1012   0.0642    0.1444   0.0000   433.3532       5.90575       7.52646      -5.80459       1.44256      -2.83354       2.77437       3.72441       3.75666       3.69545       3.47064       3.12439
  14  17 3150.5365    4.0746  0.9938 13.3483  0.0000  0.0275   0.0965   0.0700    0.1087   0.0000   434.9692      -1.27569       11.7314       2.51554      -3.37870      -5.23114       3.02650       4.12831       3.86401       4.16864       3.71421       3.26825
  14  18 3290.7783    3.6128  1.4145 13.1369 -0.0055  0.0348   0.0753   0.0894    0.0861   0.0000   431.7872       3.17005       14.1327      -6.03016       2.74444      -8.81397       3.69450       4.76214       4.93339       5.17275       4.71577       4.05168
  14  19 3431.4715    3.1696  1.8236 12.7969  0.0000  0.0391   0.0601   0.1074    0.0690   0.0000   438.5529      -4.99907       7.71970      -5.76416      -2.40017      -3.23807       4.40542       5.66185       5.85796       5.80907       5.53378       4.82583
  14  20 3572.2280    2.6037  2.8323 12.0708  0.0000  0.0515   0.0400   0.1316    0.0561   0.0000   434.1547       1.32281      0.977361      -5.28348       6.00268      -11.4409       5.29155       7.23369       7.38474       7.53505       6.66307       5.90686
  14  21 3713.0485    2.1849  4.2579 11.5459  0.0000  0.0649   0.0285   0.1738    0.0472   0.0000   443.3489      -1.85964       5.32309      -21.6627       10.5441      -13.4848       6.77967       9.13394       9.50097       9.25366       8.49350       7.54874
  14  22 3854.2144    1.7926  5.8044 11.1674  0.0000  0.0794   0.0216   0.2157    0.0426   0.0000   441.9497       12.8539       21.2712      -13.2143       5.68127      -6.76979       8.50441       11.0058       11.5740       11.5623       10.7029       9.47804
  14  23 3995.3005    1.4913  7.2981 10.8807 -0.0006  0.0964   0.0179   0.2730    0.0425   0.0000   423.0910      -13.3426      -2.53848       13.8093      -24.0362      -14.8683       10.2143       13.4876       14.2154       14.3874       12.7571       11.5234
  14  24 4136.9059    1.1946  8.5213 10.7820  0.0000  0.1199   0.0154   0.3413    0.0371   0.0000   432.6252      -9.45859       12.4982      -13.0227       29.0993      -11.9011       12.6564       16.7072       17.5684       17.2214       15.9943       14.1674
  14  25 4278.5230    1.0503 12.0872 10.4674  0.0022  0.1651   0.0134   0.4674    0.0375   0.0000   466.7070      -34.9932      -34.4110       23.8932       40.7480      -38.4576       17.3087       22.8843       24.6504       23.6520       22.2075       19.6390
  15   5 1440.0288    0.1558  0.0762  9.2570  0.0000  0.0100   0.0146   0.0236    0.0293   0.0000   437.4868      -1.10479       15.2478      0.447886      -1.99976      0.722179       1.10318       1.15924       1.41655       1.32272       1.17956       1.32342
  15   6 1601.0351    0.1989  0.1623  9.3218  0.0000  0.0166   0.0111   0.0276    0.0322   0.0000   436.8654      -3.17905       13.9143      -2.40884      -1.39228       2.38939       2.04432       1.75614       1.71322       2.14384       2.04703       1.81602
  15   7 1753.7871    0.3433  0.2620  9.4116  0.0000  0.0147   0.0136   0.0309    0.0400   0.0000   438.4949     -0.829501       13.6948       1.84436      -3.53600     -0.149907       1.42031       2.00153       2.02023       2.16786       1.95744       1.68804
  15   8 1902.3441    0.4752  0.3729  9.4911  0.0000  0.0167   0.0159   0.0367    0.0501   0.0000   439.5782      -1.97436       12.3945     -0.795369      -1.52325     -0.807822       1.99756       2.58019       2.89908       2.87271       2.60993       2.25685
  15   9 2049.5839    0.6621  0.5749  9.6629  0.0000  0.0203   0.0184   0.0464    0.0704   0.0000   436.9965       1.84376       19.0489     0.0786014      -1.34458       1.22929       2.08877       2.71125       2.79037       2.79079       2.45441       2.32469
  15  10 2195.7796    0.9184  0.6475 10.3333  0.0000  0.0212   0.0238   0.0488    0.0645   0.0000   436.3008      -2.07210       13.0583      -5.18003     -0.770332       6.44099       2.30779       2.85065       2.80845       3.19940       3.05039       2.68815
  15  11 2339.5265    1.3002  0.8166 10.6969 -0.0000  0.0233   0.0308   0.0592    0.0784   0.0000   437.7941      -1.86166       10.6853       1.17413      -2.60701       2.01555       2.29796       3.19519       3.14750       3.18453       3.15992       2.68762
  15  12 2481.0472    1.7271  0.9228 11.0801  0.0000  0.0250   0.0385   0.0621    0.0874   0.0000   437.7580      -2.96350       11.4693       1.46919       1.36103      -1.32058       2.44697       3.12387       3.18719       3.33974       3.00665       2.73397
  15  13 2622.3908    2.2153  0.8884 11.8590  0.0000  0.0241   0.0516   0.0631    0.0819   0.0000   437.7907       5.21125       9.61342       3.27277      -5.50029     -0.908012       2.60441       3.26190       3.57128       3.47366       3.30784       2.86566
  15  14 2764.1692    2.9263  0.8367 12.2518  0.0000  0.0227   0.0675   0.0577    0.0903   0.0000   433.5514       2.41952       20.2963       2.58356     -0.247628      0.568404       2.37575       3.09706       3.08345       3.15877       2.97512       2.78224
  15  15 2905.7787    3.5341  0.8003 12.6681  0.0000  0.0223   0.0829   0.0547    0.1182   0.0000   433.4152       4.19583       19.4301      -1.20736      -3.72667      -2.13673       2.20777       2.90494       2.92101       3.17209       2.77507       2.48600
  15  16 3047.1033    4.2697  0.7195 13.0679 -0.0009  0.0210   0.1179   0.0540    0.1305   0.0000   437.5761      -3.97792       10.9955      -3.14213      -5.73993      -3.51648       2.45403       3.00383       3.06655       2.99138       2.70575       2.62045
  15  17 3188.0832    4.0344  1.0637 13.1365  0.0000  0.0285   0.0956   0.0723    0.1432   0.0000   436.4766       4.45182       7.27657      -8.65681      0.758643      -3.09314       2.87006       3.70029       3.95606       4.01581       3.79506       3.31161
  15  18 3328.8420    3.5489  1.4136 13.1564  0.0000  0.0338   0.0748   0.0892    0.0923   0.0000   439.2513      0.802951       14.9887       3.31670     -0.120415      -2.41345       3.50917       4.66178       4.74464       4.86441       4.51883       3.94436
  15  19 3470.0104    3.0016  2.5064 12.2263  0.0000  0.0435   0.0464   0.1200    0.0688   0.0000   445.7350      -1.64039       7.16695      -3.76100       6.45625       6.80217       4.51995       5.89089       6.18545       6.25558       5.77492       5.20029
  15  20 3611.2208    2.5157  3.5422 11.6806 -0.0024  0.0528   0.0337   0.1451    0.0573   0.0000   439.8278      -17.4259       3.63337       5.37336      -3.46256      -3.43581       5.55858       6.92184       7.51690       7.71702       7.13782       6.38030
  15  21 3752.6542    2.1107  4.5509 11.3444  0.0000  0.0643   0.0264   0.1712    0.0500   0.0000   440.4103      -8.14965       8.37475       14.5254      0.220945      -19.5335       6.49500       8.48663       9.10306       8.80642       8.69486       7.68995
  15  22 3894.1465    1.6956  6.3683 10.8668  0.0000  0.0826   0.0192   0.2234    0.0452   0.0000   452.7350      -17.9681       26.4956       15.5130       9.59052      -11.7609       8.16078       11.1088       11.4445       11.5313       10.5777       9.55948
  15  23 4035.5726    1.4359  8.1249 10.6620  0.0000  0.1014   0.0162   0.2732    0.0419   0.0000   443.2346       11.6789       7.26757      -4.28706       3.91554       3.97146       10.0312       13.0957       13.9222       13.6445       12.8438       11.4557
  15  24 4177.4432    1.2090 10.4133 10.4513  0.0000  0.1277   0.0139   0.3604    0.0399   0.0000   448.8147       26.6533       30.6023      -43.1616       7.49899       3.01524       12.6442       16.5176       17.8249       17.8879       16.2365       14.5965
  15  25 4319.2711    0.9736 12.0310 10.4152  0.0011  0.1651   0.0127   0.4693    0.0353   0.0000   432.1070      0.205424       63.9057       33.7330       38.2538      -19.8980       16.2007       21.2836       23.4624       22.3251       21.2890       19.2071
  15  26 4461.1193    0.8369 14.4823 10.2127  0.0026  0.2075   0.0105   0.5729    0.0318   0.0000   446.9530       13.4388       10.6686      -27.6826       4.01596       7.18989       20.6210       26.5132       29.5365       28.7140       26.8040       24.0613
  16   5 1467.2900    0.1434  0.0940  9.2475  0.0000  0.0125   0.0122   0.0313    0.0287   0.0000   436.1871      -2.05199       16.0246    -0.0137406      -1.93789      0.847666       1.05787       1.85598       1.69808       1.26361       1.41827       1.41334
  16   6 1629.5038    0.2375  0.1885  9.2406  0.0000  0.0121   0.0112   0.0269    0.0328   0.0000   436.6445      -1.11887       14.3350     -0.196745     -0.205599       1.69039       1.24651       1.48662       1.64133       1.63151       1.43623       1.31922
  16   7 1783.2630    0.3806  0.3040  9.3379  0.0000  0.0172   0.0139   0.0334    0.0420   0.0000   436.8183     -0.492677       14.2062      0.531551      -2.43496       1.75889       2.12941       2.81943       2.88790       2.77755       2.55214       2.33555
  16   8 1933.1225    0.5255  0.4736  9.5066  0.0000  0.0174   0.0156   0.0414    0.0519   0.0000   438.3514      0.980393       11.7406      -1.76804     -0.433518      -1.22024       1.70116       2.24196       2.35371       2.14909       2.20474       2.13828
  16   9 2081.6340    0.7222  0.5260  9.9135  0.0000  0.0183   0.0199   0.0424    0.0601   0.0000   436.1225      -4.89676       16.6128       1.32604      -4.28190     -0.263498       1.70010       2.30876       2.34669       2.42651       2.31496       2.10514
  16  10 2228.3978    0.9958  0.7713 10.3399  0.0000  0.0235   0.0237   0.0548    0.0770   0.0000   433.1455     -0.546929       12.2215       3.21784       3.11983      -2.69268       2.09913       2.97310       2.81542       3.09319       3.08121       2.60016
  16  11 2372.6073    1.4206  0.8509 10.7308  0.0000  0.0216   0.0325   0.0608    0.0779   0.0000   437.8494      -2.39472       7.38649      -3.91709      -2.56405       1.96458       2.11541       2.79586       2.70452       2.76336       2.76091       2.32289
  16  12 2514.8355    1.8392  0.8240 11.3939  0.0000  0.0212   0.0419   0.0574    0.0719   0.0000   430.7781      -6.35808       12.1308       1.22861       1.92999      -3.69976       2.24443       2.83050       2.90699       3.06330       2.83554       2.48417
  16  13 2656.9174    2.3646  0.8835 11.6832  0.0000  0.0233   0.0504   0.0574    0.0827   0.0000   437.9778       2.76719       11.8045      -4.11862    -0.0501582      0.877682       2.13775       3.01420       3.05839       3.08696       2.95303       2.62934
  16  14 2799.5251    3.1394  0.8101 12.3306  0.0000  0.0208   0.0705   0.0537    0.0765   0.0000   435.8955      -1.42706       11.7677      -3.20454      -3.14503      -5.36325       1.93372       2.59098       2.63703       2.87729       2.51393       2.22880
  16  15 2941.7963    3.6581  0.7911 12.7044  0.0000  0.0205   0.0840   0.0541    0.0888   0.0000   437.2525      0.489244       6.74219     -0.726452      -3.65559      -2.85892       1.94527       2.67687       2.72030       2.84283       2.52640       2.22124
  16  16 3083.4853    4.1419  1.0029 12.4881  0.0000  0.0239   0.0878   0.0622    0.1789   0.0000   439.3210       1.80098       9.92563       1.92916     -0.572095      -6.23065       2.22286       3.01572       3.08293       3.20307       2.98051       2.61650
  16  17 3224.9458    3.9538  1.1888 13.3039  0.0000  0.0306   0.0934   0.0829    0.1218   0.0000   437.7155      -10.6324       19.1792      -4.09572      -3.05664      -2.55597       2.79102       3.84758       3.81370       4.03407       3.64420       3.34296
  16  18 3366.3378    3.4911  1.7779 12.4946  0.0000  0.0358   0.0654   0.0976    0.1209   0.0000   443.4939     -0.269596       7.91540      -10.5300      -1.18463      -5.23838       3.37711       4.41141       4.66739       4.67412       4.36174       4.06358
  16  19 3508.0352    2.8677  2.4089 12.2707  0.0000  0.0442   0.0468   0.1173    0.0739   0.0000   437.0596      -8.55634       5.87723      -8.91402       7.39887      -1.25063       4.16848       5.59561       6.01128       6.00916       5.61474       5.05917
  16  20 3649.7992    2.4249  3.5019 11.6390  0.0000  0.0516   0.0326   0.1507    0.0594   0.0000   453.1595     -0.615820       13.4195      -10.0088       11.9640      -3.61415       4.91303       6.45032       6.80424       6.76248       6.56333       5.97984
  16  21 3791.5222    2.0293  4.9992 11.0383  0.0009  0.0647   0.0233   0.1799    0.0518   0.0000   427.6471      -2.52909       6.07913       3.96210       9.19648      -28.9420       6.11842       8.06870       8.41673       8.64167       7.91431       7.34968
  16  22 3933.5077    1.6484  7.1610 10.7367  0.0000  0.0846   0.0176   0.2397    0.0428   0.0000   432.7380      -9.95395       17.4608      -4.85159      -14.4202     0.0414212       8.10562       10.4203       11.2611       10.9113       11.1175       9.78067
  16  24 4217.6198    1.1029 10.3922 10.4515  0.0000  0.1333   0.0131   0.3704    0.0360   0.0000   407.5083       51.7165       46.6937      -25.5952       5.49226      -13.9410       12.0731       16.0558       17.1740       17.3262       15.9535       14.9237
  16  25 4360.0170    0.9067 12.9589 10.2980  0.0000  0.1787   0.0114   0.4894    0.0331   0.0000   441.3301       4.70735       44.7246       23.6193      -29.3036      -7.72957       16.4067       21.4941       23.0392       23.3080       21.6625       19.9433
  17   6 1657.0416    0.2507  0.2080  9.3447  0.0000  0.0146   0.0111   0.0270    0.0339   0.0000   440.8067      -2.87772       16.5627      -1.77976      -2.36140     -0.137297       1.50763       1.63677       1.67183       1.76502       1.75576       1.64464
  17   7 1811.9789    0.3899  0.3564  9.4231  0.0000  0.0160   0.0133   0.0356    0.0425   0.0000   439.1591      -2.08260       13.2545       1.00141      -2.22111      0.160218       1.57954       1.84053       1.95949       2.03339       2.02339       1.71546
  17   8 1963.2972    0.5407  0.4502  9.6516  0.0000  0.0157   0.0161   0.0416    0.0487   0.0000   437.4366      -1.06829       11.4366       2.19433       1.92836     -0.934759       1.49303       1.88704       1.92786       2.03520       1.93618       2.02616
  17   9 2112.9772    0.8166  0.5501 10.0966  0.0000  0.0176   0.0216   0.0430    0.0543   0.0000   439.1221      -3.07101       10.7553       1.40701       1.05687      0.303431       1.52006       2.07792       1.99022       2.19354       2.02320       1.83763
  17  10 2260.2759    1.0315  0.7654 10.4194  0.0000  0.0222   0.0238   0.0534    0.0776   0.0000   439.6488       2.83726       13.9768       2.11713      -5.19760       1.30918       1.94012       2.53963       2.56192       2.68992       2.56423       2.37706
  17  11 2405.0437    1.5109  0.8527 11.1882  0.0000  0.0236   0.0338   0.0585    0.0731   0.0000   436.5573      -3.50308       16.7148       3.99055      0.482441      -1.32816       2.13277       2.73017       2.60851       2.93324       2.77364       2.52698
  17  12 2548.1392    1.9194  0.8921 11.4771  0.0000  0.0224   0.0410   0.0583    0.0773   0.0000   438.4194      -5.35408       13.2239     -0.959664     -0.761250     0.0677479       2.06850       2.73557       2.76788       2.94264       2.66115       2.49619
  17  13 2691.0104    2.5544  0.8904 12.1379 -0.0002  0.0228   0.0550   0.0573    0.0764   0.0000   435.5649      -2.01497       8.94572      -1.98072      -5.36657       3.19342       2.09289       2.80832       2.74870       2.81776       2.77283       2.60635
  17  14 2834.3840    3.1461  0.8379 12.4806  0.0000  0.0219   0.0680   0.0537    0.0781   0.0000   438.2602      -2.10441       16.8090      -1.10701      -6.18845      -3.28125       1.95067       2.49588       2.60797       2.61393       2.64334       2.26795
  17  15 2977.2448    3.6462  0.8384 12.8822  0.0000  0.0222   0.0789   0.0550    0.0807   0.0000   441.5830      0.839913       11.5589      -2.36006      -3.58519      -3.90754       1.97826       2.65608       2.75139       2.88541       2.56018       2.29558
  17  16 3119.3975    3.9735  0.9964 13.0622  0.0000  0.0242   0.0822   0.0627    0.0969   0.0000   438.7188       3.36556       10.4440      -2.80809      0.219417      -8.35532       2.15430       2.96743       2.91280       3.11477       2.89977       2.60627
  17  17 3261.4212    3.9141  1.2821 12.8883  0.0000  0.0303   0.0785   0.0748    0.1318   0.0000   438.9597       3.39934       12.0117      -8.00945       2.32497       3.60406       2.53983       3.57235       3.70725       3.69505       3.52088       3.17913
  17  18 3403.4157    3.3723  1.9344 12.6159  0.0000  0.0385   0.0625   0.1022    0.1035   0.0000   442.2791      0.976384       7.13036       3.87710       2.81029      -5.67058       3.32711       4.54530       4.71233       4.91313       4.56645       4.23749
  17  19 3545.4418    2.7578  2.8462 12.0353  0.0000  0.0479   0.0422   0.1276    0.0783   0.0000   430.0323       7.86956       7.25905      -5.97903       5.34242      0.747962       4.22077       5.49531       6.08761       6.04319       5.85698       5.24544
  17  20 3687.8339    2.3195  4.1250 11.4235  0.0000  0.0567   0.0285   0.1530    0.0614   0.0000   435.8623       3.08720       21.4777      -4.70236      0.312461      -11.7376       5.10279       6.61796       7.22162       7.24418       6.97133       6.30983
  17  21 3830.0957    1.9064  5.6291 10.9768  0.0000  0.0685   0.0207   0.1954    0.0497   0.0000   438.1271       21.5096       16.6798      -8.16160      -7.06639      -4.97643       5.99068       8.13903       8.51706       8.89210       8.45208       7.52688
  17  22 3972.5169    1.5971  7.2608 10.7201 -0.0002  0.0846   0.0165   0.2357    0.0419   0.0000   434.3232      -18.7242       10.8546      -3.61482       5.67837      -9.25798       7.43984       9.76541       10.3413       10.5412       10.2414       9.35886
  17  23 4114.6151    1.2641  9.1635 10.6065  0.0000  0.1124   0.0139   0.3087    0.0361   0.0000   445.1993       44.7833       10.6333      -7.90517       22.8088     -0.103858       9.43711       13.0726       13.8232       14.0441       13.2921       12.1603
  18   6 1683.6719    0.2968  0.2032  9.3261  0.0000  0.0126   0.0128   0.0274    0.0339   0.0000   437.0555      -4.10543       15.9524       1.91308      -2.41596      -2.04662       1.15954       1.41067       1.22408       1.27323       1.47556       1.34902
  18   7 1839.9919    0.4455  0.3649  9.4799  0.0000  0.0156   0.0136   0.0317    0.0430   0.0000   436.1330      -3.99850       16.0993     -0.984957      -2.53211     -0.548127       1.36577       1.73061       1.94333       2.01862       2.10819       1.70550
  18   8 1992.8377    0.5938  0.5026  9.6706  0.0000  0.0175   0.0163   0.0424    0.0527   0.0000   438.0908       2.46070       11.7357     -0.926513       1.42042      -2.88187       1.45118       1.88595       1.84831       2.14192       2.05991       1.90080
  18   9 2143.7528    0.8074  0.6110 10.0674  0.0000  0.0185   0.0200   0.0449    0.0562   0.0000   440.5116      -1.91136       12.3300    -0.0482234      -3.68901       1.98972       1.52010       2.02489       2.03748       2.25530       1.98972       1.82141
  18  10 2291.6183    1.1312  0.8221 10.6163  0.0000  0.0217   0.0249   0.0536    0.0722   0.0000   438.7955      0.421786       10.5097      0.601379       3.17826      0.950802       1.86772       2.52357       2.61189       2.62726       2.81910       2.32983
  18  11 2436.8215    1.5606  0.9510 11.0939  0.0000  0.0243   0.0326   0.0610    0.0879   0.0000   434.9265      0.282750       12.0944      -3.24853       2.98248       1.05113       2.15982       2.82087       3.26028       3.24345       3.12404       2.79362
  18  12 2580.8532    2.0306  0.9595 11.5391  0.0000  0.0228   0.0404   0.0581    0.0742   0.0000   434.5272      -1.08820       17.2195       2.58086      -3.11952     -0.816734       2.08352       2.64338       2.85807       2.94014       2.86110       2.58054
  18  13 2724.7136    2.6871  0.8503 12.3262  0.0000  0.0219   0.0576   0.0552    0.0691   0.0000   435.4686     -0.950551       17.7062       1.12832      -1.12430      -1.67881       1.74725       2.53920       2.48510       2.58681       2.53136       2.28674
  18  14 2868.6332    3.3813  0.7869 12.7337  0.0000  0.0207   0.0730   0.0496    0.0705   0.0000   441.7850      -3.00573       16.8501      -4.76888      -2.99604      -3.19099       1.75235       2.48202       2.39480       2.72007       2.41816       2.28831
  18  15 3012.2029    4.0702  0.7974 13.0272 -0.0001  0.0204   0.0871   0.0501    0.0723   0.0000   437.9577      -2.29849       16.4816       1.76921       2.58660      -2.24196       1.92431       2.69751       2.76282       2.89560       2.94223       2.62904
  18  16 3154.9082    3.9633  1.0296 13.2473  0.0000  0.0252   0.0804   0.0649    0.0757   0.0000   440.2701       3.30259       6.03648     0.0348291      -1.05574      -11.0818       1.97685       2.85584       2.73365       3.04070       2.79833       2.74799
  18  17 3297.3784    3.5980  1.3742 13.0478  0.0000  0.0296   0.0677   0.0785    0.0853   0.0000   435.7880      -3.44673       8.06093       1.35102      0.660295      -6.64129       2.40335       3.30356       3.27856       3.46338       3.38648       3.05945
  18  18 3439.9859    3.2371  2.0767 12.2275  0.0000  0.0363   0.0532   0.0992    0.1051   0.0000   436.2501       5.91328       15.3826      -1.45348     -0.865737      -4.16656       2.98665       4.03154       4.23584       4.29189       4.20939       3.78511
  18  19 3582.6104    2.7352  3.1442 11.6387  0.0000  0.0471   0.0367   0.1255    0.0855   0.0000   439.8926       9.15408       12.0482      -6.63467      -8.37417       2.82095       3.84006       5.23097       5.36736       5.66802       5.40273       4.96268
  18  20 3725.4042    2.1987  4.6711 11.1955  0.0000  0.0587   0.0245   0.1606    0.0579   0.0000   443.6109      -1.32771       2.45432      -3.55168       10.0016      -9.65633       5.00228       6.34779       7.03508       7.04780       6.79972       6.25923
  18  21 3868.1581    1.8141  5.8938 10.9070  0.0000  0.0707   0.0191   0.1928    0.0471   0.0000   447.8763       9.15042       3.71797      -11.0494       10.8652      -13.7621       5.94658       7.66089       8.48305       8.62753       8.22027       7.65007
  18  22 4010.8741    1.5016  8.1767 10.5421  0.0000  0.0903   0.0146   0.2461    0.0408   0.0000   440.9944       8.67832       21.2058      -12.9011      -1.61703       2.29145       7.49821       9.74455       10.6825       10.9427       10.5386       9.87774
  18  24 4296.8476    1.0489 12.6522 10.3524  0.0025  0.1480   0.0108   0.4178    0.0314   0.0000   453.7865       23.6606       35.8711      -28.7817      -20.4852       2.36135       11.8995       16.2005       17.1799       17.4150       16.8062       15.6193
  18  26 4582.5288    0.7037 17.9764 10.0846  0.0010  0.2609   0.0069   0.6475    0.0238   0.0000   465.9440       39.0596       17.3324       12.2561       40.8451      -16.0145       20.6017       28.8844       29.8630       32.0307       29.1774       27.1146
  19   4 1364.3055    0.0978  0.0843  9.1564  0.0000  0.0157   0.0087   0.0250    0.0254   0.0000   440.8703      -1.67307       19.8337      -2.21360      -1.52679    -0.0213961       1.43326       1.83504       1.97275       1.89454       1.67441       1.46088
  19   6 1709.3559    0.2838  0.2206  9.3688  0.0000  0.0130   0.0113   0.0257    0.0322   0.0000   437.1438     -0.341940       14.9129      -2.68132      -4.35478      0.914158       1.04884       1.28475       1.56375       1.59095       1.43919       1.41675
  19   7 1867.2834    0.4571  0.3974  9.5343  0.0000  0.0158   0.0133   0.0343    0.0425   0.0000   440.0059      0.810356       13.8602     -0.864092      -1.65008      0.452678       1.32245       1.69324       1.92749       1.94494       1.83914       1.69843
  19   8 2021.7498    0.6471  0.5351  9.7044  0.0000  0.0177   0.0165   0.0398    0.0568   0.0000   440.4485      -4.01709       15.5364      0.981817      -2.85661      0.711764       1.47380       2.01379       2.01182       2.29141       2.28756       2.10272
  19   9 2173.7421    0.9190  0.6425 10.1475  0.0000  0.0176   0.0212   0.0438    0.0563   0.0000   437.0955       4.41122       9.08786      -2.67112      -6.29156      -1.74682       1.49525       1.97533       2.14299       2.19247       2.11756       1.97668
  19  10 2322.3317    1.2584  0.8012 10.5121  0.0000  0.0199   0.0266   0.0499    0.0696   0.0000   440.1049      0.918724       17.4624       1.70458       1.83764      -2.67027       1.64416       2.15542       2.20241       2.47747       2.39282       2.16941
  19  11 2468.1396    1.6960  0.9502 11.2419  0.0000  0.0252   0.0348   0.0587    0.0834   0.0000   436.7552      -1.87780       10.7593      -2.55821      -1.06643       1.00290       1.75683       2.71021       2.47378       2.81644       2.58965       2.41139
  19  12 2613.0777    2.1969  0.8839 11.9643  0.0000  0.0212   0.0463   0.0560    0.0725   0.0000   437.8212      -1.66154       10.4826      -2.69350      -1.38346      0.125084       1.75237       2.28392       2.38857       2.49627       2.41546       2.24004
  19  13 2757.9242    2.8492  0.8933 12.0805  0.0000  0.0210   0.0569   0.0532    0.0752   0.0000   437.1646       1.53906       12.4635     -0.622080     -0.413418      -1.21925       1.67515       2.26230       2.43184       2.38466       2.50666       2.23118
  19  14 2902.5060    3.5019  0.7747 12.6664  0.0000  0.0196   0.0727   0.0476    0.0715   0.0000   441.8893     0.0578931       10.6957      -2.05312      -2.31770      -3.68384       1.64160       2.24508       2.36669       2.48641       2.23930       2.08568
  19  15 3046.5645    4.0394  0.8931 12.8936  0.0000  0.0208   0.0798   0.0548    0.0767   0.0000   438.4794      -3.56215       8.62390    -0.0970128       4.77604      -5.62514       1.72637       2.27962       2.32955       2.31376       2.38857       2.23582
  19  16 3189.8649    3.9934  1.2256 13.0290  0.0000  0.0274   0.0728   0.0685    0.0810   0.0000   437.7014       7.78012       10.2985      -2.76045     -0.110832      -8.87661       2.20871       2.88122       2.95199       3.16746       3.10280       2.76857
  19  17 3332.9257    3.4739  1.6853 12.7522  0.0000  0.0322   0.0566   0.0863    0.0651   0.0000   439.9922      0.994714       13.4527      -4.87920       2.93201      -1.20610       2.50111       3.44867       3.50477       3.69523       3.52051       3.27758
  19  18 3476.2195    2.9657  2.2927 12.3231  0.0000  0.0395   0.0442   0.1013    0.0691   0.0000   445.3206      -2.05069       9.44816      -3.89221       1.13771       1.01432       3.06128       4.14519       4.44875       4.43983       4.40506       3.97589
  19  19 3619.4062    2.5060  3.4394 11.6006  0.0000  0.0501   0.0316   0.1291    0.0652   0.0000   439.7537      -2.13716       2.11739      -3.44781      -3.07258      -6.62126       3.76015       5.13814       5.52235       5.60663       5.33388       5.07534
  19  20 3762.4570    2.1032  5.2151 10.9139  0.0000  0.0603   0.0214   0.1654    0.0570   0.0000   448.0174      -1.34580       12.9309      0.391500       8.67104      -11.0148       4.86982       6.38458       6.82167       6.91437       6.98208       6.35494
  19  21 3905.8183    1.7580  6.8931 10.6636  0.0000  0.0756   0.0167   0.2062    0.0444   0.0000   434.7534       4.65181       11.8278       15.2398      -4.72473      -13.1028       5.91730       8.11279       8.57673       8.73844       8.48294       8.06231
  19  23 4192.1285    1.1552 10.7401 10.4944  0.0000  0.1213   0.0119   0.3512    0.0317   0.0000   421.8290       14.2401       32.5302     0.0873961       3.36462       5.49557       9.38355       12.6984       13.6199       14.1519       13.4309       12.4836
  19  24 4336.0331    0.9134 12.6972 10.3689 -0.0019  0.1620   0.0100   0.4487    0.0291   0.0000   435.5286      -26.9521       26.6603      -7.90819       11.5543       25.5893       12.4327       16.8971       18.2881       18.8474       18.0096       16.6636
  19  25 4479.5024    0.7653 15.5788 10.2383  0.0004  0.2146   0.0081   0.5615    0.0253   0.0000   445.9071      -3.05491       11.8541       22.9675       11.4614      -30.7557       16.2739       21.7048       23.9867       24.4129       22.6758       21.8832
  19  26 4622.6233    0.6573 18.1775 10.0354  0.0020  0.2673   0.0065   0.6530    0.0219   0.0000   445.8530      -3.55355      -17.5263     -0.872069       15.5046      -23.1833       20.2635       27.8365       29.7525       31.1316       28.8610       27.0857
  20   4 1386.4990    0.1021  0.0788  9.2149  0.0000  0.0112   0.0082   0.0217    0.0248   0.0000   438.7216     -0.847469       18.1212     -0.968602     -0.938883       2.18457      0.785067       1.14427       1.18741       1.15445       1.30698       1.09203
  20   5 1566.5371    0.2000  0.1429  9.2773  0.0000  0.0095   0.0102   0.0228    0.0280   0.0000   439.2940     -0.162875       17.1057     -0.228038      -1.54322      -1.05066      0.771254       1.16376       1.23596       1.38194       1.32674       1.17710
  20   6 1734.1768    0.3345  0.3089  9.3203  0.0000  0.0134   0.0111   0.0317    0.0357   0.0000   438.0467      -1.16164       16.2546    -0.0301880      -2.41962    -0.0248848       1.06146       1.32227       1.49089       1.52087       1.50372       1.30424
  20   7 1893.9051    0.4871  0.4238  9.6092  0.0000  0.0155   0.0136   0.0357    0.0413   0.0000   437.0668      -4.45732       12.2455       2.97861      -1.48210       2.22178       1.13059       1.51530       1.61014       1.59595       1.51773       1.52887
  20   8 2050.0346    0.6876  0.5600  9.7854  0.0000  0.0169   0.0165   0.0423    0.0519   0.0000   437.7098      -2.53248       18.4148       3.02817      -3.41870      -3.54992       1.18341       1.66086       1.74655       1.84395       1.79498       1.67049
  20   9 2203.0954    0.9267  0.7899 10.2198  0.0000  0.0215   0.0197   0.0485    0.0671   0.0000   437.6581      -3.36933       17.5034       1.92887      0.694889      0.830270       1.55568       2.09894       2.26467       2.25975       2.29476       2.16153
  20  10 2352.4436    1.3351  0.7913 10.8322  0.0000  0.0207   0.0275   0.0477    0.0650   0.0000   434.9488      -3.09970       15.7916      0.122427      0.520766     -0.880811       1.50012       2.07263       2.05388       2.26376       2.26389       1.96372
  20  11 2498.9929    1.7746  0.8814 11.3542  0.0000  0.0198   0.0357   0.0564    0.0741   0.0000   436.0854       1.70184       13.0680       1.28995      0.512761     -0.441590       1.55773       2.05732       2.18073       2.14373       2.22793       2.05275
  20  12 2644.8143    2.3222  0.8821 11.9584  0.0000  0.0224   0.0464   0.0531    0.0814   0.0000   440.0727       1.76323       15.8876      -1.87944      0.197414     -0.192316       1.56711       2.28470       2.21175       2.36379       2.31547       2.18443
  20  13 2790.6913    2.9894  0.9309 12.3317  0.0000  0.0204   0.0575   0.0569    0.0748   0.0000   440.1340    -0.0650626       9.74143       3.07585      -2.14661      -3.37647       1.57883       2.07926       2.25881       2.32741       2.27229       2.08243
  20  14 2935.9589    3.6719  0.7565 13.0026  0.0000  0.0191   0.0775   0.0478    0.0639   0.0000   440.8194       2.29829       9.34206      -1.59761     -0.129466      -5.60643       1.35433       2.00715       1.90600       2.12501       2.06032       1.79313
  20  15 3080.4511    4.0907  0.8734 13.0516  0.0015  0.0201   0.0796   0.0523    0.0714   0.0000   436.6234       2.17904       10.9877      -2.52780     -0.611642      -1.41799       1.48531       2.06757       2.11864       2.25362       2.13472       2.04840
  20  16 3224.4161    4.0203  1.1346 13.1201  0.0000  0.0250   0.0737   0.0628    0.0770   0.0000   435.0065       3.40369       16.8261      -5.28171      0.153661      -3.47922       1.89635       2.55571       2.66498       2.89041       2.71725       2.50080
  20  17 3368.0501    3.4118  1.7421 12.6819 -0.0000  0.0325   0.0517   0.0809    0.0593   0.0000   442.6216       4.82405       10.0910      -5.43349     0.0978609      -9.68437       2.41766       3.37802       3.47892       3.68585       3.67804       3.28719
  20  18 3511.8342    2.7185  2.5831 12.3829  0.0000  0.0419   0.0377   0.1093    0.0510   0.0000   441.6999       3.17495       10.3503      -5.80675       5.05261      -1.25763       3.12010       4.23556       4.52026       4.73083       4.58614       4.26925
  20  19 3655.5432    2.3297  3.9456 11.5703  0.0000  0.0528   0.0274   0.1382    0.0540   0.0000   438.1631       6.33446       15.7330      -9.94594       5.86904      -6.58473       3.97109       5.36494       5.81104       5.83669       5.93283       5.26801
  20  20 3799.3569    1.9748  5.3417 11.0664 -0.0010  0.0608   0.0203   0.1720    0.0484   0.0000   425.8360      -8.55506       28.4502       5.33940       3.14389      -13.5435       4.68569       6.10459       6.63129       6.81472       6.55952       6.26221
  20  21 3942.8999    1.6495  7.6049 10.6526  0.0000  0.0807   0.0150   0.2180    0.0395   0.0000   432.8682       8.75011       18.3614       2.90870      -13.3405       1.10209       6.03247       8.21250       8.66693       9.05441       8.83081       8.27955
  20  22 4086.8534    1.3508  9.1523 10.5306 -0.0013  0.0983   0.0125   0.2744    0.0336   0.0000   429.2967       21.6770       6.40419      -6.89281       4.02537      -22.5265       7.18486       9.72755       10.5963       10.9131       10.2899       9.77613
  20  23 4230.3540    1.0923 11.9018 10.4566  0.0000  0.1340   0.0108   0.3755    0.0300   0.0000   424.7406       10.0282       21.2494      -1.77579       8.22798      -22.2821       9.99223       13.2966       14.6553       15.1400       14.4309       13.7716
  20  24 4374.5204    0.9254 13.5214 10.3646  0.0016  0.1637   0.0092   0.4457    0.0264   0.0000   437.7822      -22.5135       24.2976      -19.6022       14.9371       24.0122       11.8716       16.4425       17.5687       18.2220       17.3967       16.4518
  20  26 4662.1429    0.5931 18.4425 10.0672 -0.0034  0.2862   0.0060   0.7074    0.0203   0.0000   488.4347       34.0006      -1.51575       4.89756       12.2947      -19.4779       20.7918       28.2325       31.0248       32.0753       30.3234       28.7168
  21   4 1408.0684    0.1458  0.0725  9.3078  0.0000  0.0156   0.0117   0.0173    0.0246   0.0000   439.1702     -0.321058       18.4553       1.09132      -2.21505       1.08700       1.56668       2.77538       1.74935       2.06879       2.44690       2.30614
  21   5 1589.2551    0.2136  0.2412  9.2261  0.0000  0.0132   0.0086   0.0299    0.0294   0.0000   439.1366     -0.639259       20.2334       1.60703      -3.62492     -0.808808       1.02007       1.23325       1.43031       1.57448       1.49268       1.32583
  21   6 1758.2170    0.3540  0.3027  9.3860  0.0000  0.0135   0.0117   0.0305    0.0358   0.0000   438.9264      -1.47108       19.3033      0.700346      -2.09309       1.40722      0.980934       1.35788       1.40498       1.58964       1.47223       1.40756
  21   7 1919.8094    0.5316  0.4397  9.6003  0.0000  0.0147   0.0142   0.0356    0.0433   0.0000   438.9631     -0.576502       15.3277      -2.96806      -1.13611       2.32973       1.11232       1.57392       1.63111       1.82191       1.88335       1.61600
  21   8 2077.6984    0.7219  0.6457  9.9229  0.0000  0.0179   0.0160   0.0434    0.0537   0.0000   436.9163      0.708401       14.9696       4.87218      -1.24352      -4.00119       1.36190       1.72557       2.05039       2.12275       2.00255       1.92514
  21   9 2231.8574    1.0195  0.8132 10.4404  0.0000  0.0207   0.0211   0.0525    0.0630   0.0000   439.2074      -1.61719       13.9791       7.70741      -2.88757     -0.734959       1.48043       2.03010       2.05477       2.17869       2.21655       2.10358
  21  10 2381.8845    1.4700  0.9115 10.7380  0.0000  0.0204   0.0278   0.0529    0.0706   0.0000   438.9743      0.779214       13.3206       1.56128       1.82781      -1.95286       1.43919       1.95050       2.00681       2.17055       2.20365       2.07617
  21  11 2529.3230    1.9137  0.8984 11.4112  0.0000  0.0208   0.0361   0.0504    0.0690   0.0000   438.4305     -0.124788       9.78744     -0.670812       2.37050      -2.05330       1.47539       2.03493       2.07529       2.22926       2.23339       2.04224
  21  12 2676.1690    2.4371  0.8603 12.1314  0.0000  0.0198   0.0484   0.0533    0.0735   0.0000   441.6144      -3.24695       12.0989      -2.94201      -2.44106     -0.530092       1.47795       1.95381       2.10587       2.18145       2.08070       1.95942
  21  13 2822.9296    3.2037  0.7873 12.5460  0.0000  0.0182   0.0648   0.0490    0.0764   0.0000   441.0751      -1.53808       13.4021     -0.101660      -1.22979       1.21378       1.40715       1.89714       1.99795       2.03502       1.94773       1.77665
  21  14 2968.8864    3.8596  0.7924 13.0306  0.0000  0.0185   0.0775   0.0475    0.0639   0.0000   437.3529       6.91476       14.9711       1.66329      -2.76151      -4.39992       1.37946       1.75254       1.96168       2.03526       2.02921       1.82992
  21  15 3113.9776    4.1262  0.9505 13.0388  0.0000  0.0209   0.0765   0.0534    0.0745   0.0000   439.4059     -0.238435       15.5968     -0.100674     -0.126762      -6.09732       1.51960       2.08472       2.14040       2.26633       2.18443       2.06239
  21  16 3258.5641    3.7387  1.2975 12.8894  0.0000  0.0272   0.0634   0.0662    0.0769   0.0000   439.4434       2.72959       9.96599      -2.40315       1.16857      -10.6703       1.89004       2.66467       2.69464       2.92724       2.79772       2.65647
  21  17 3402.8641    3.2298  1.8631 12.7387 -0.0016  0.0327   0.0477   0.0893    0.0507   0.0000   439.6114       5.55394       10.9216      -5.79096     -0.547161      -2.98006       2.32747       3.17536       3.37667       3.47858       3.41636       3.16460
  21  18 3547.1731    2.6217  2.8780 12.2377  0.0027  0.0420   0.0335   0.1147    0.0440   0.0000   446.0274     -0.151206       11.7219  -0.000299767       2.62301      -3.64503       3.05844       4.06407       4.41775       4.61595       4.55937       4.21378
  21  19 3691.4983    2.2727  4.4343 11.3461  0.0003  0.0535   0.0238   0.1413    0.0483   0.0000   434.0596      -1.10615       20.2188       1.85833     -0.447696      -1.85726       3.87678       5.12178       5.65443       5.98999       5.82566       5.32274
  21  20 3835.6503    1.8862  6.0074 10.9040  0.0000  0.0650   0.0179   0.1753    0.0439   0.0000   431.8579      -13.3228       24.5577      -15.6355      -7.03373      -8.35750       4.67317       6.21216       6.82194       7.06289       6.92812       6.49022
  21  21 3979.7544    1.5527  8.0302 10.6644  0.0000  0.0831   0.0137   0.2278    0.0347   0.0000   425.5269      0.826320       21.7968     -0.946546      -5.39176       8.39086       5.92384       8.04710       8.68364       8.87605       8.73133       8.08284
  21  23 4268.1400    1.0295 11.7872 10.4157 -0.0006  0.1312   0.0100   0.3688    0.0284   0.0000   438.9578       3.37080       24.2219     -0.892761       7.03062      -33.4749       9.38270       12.0951       13.6046       14.0809       13.5698       13.0760
  21  24 4412.5300    0.8469 14.3194 10.3253 -0.0029  0.1768   0.0082   0.4706    0.0251   0.0000   434.7197      -3.31427       3.06310      -30.3303       10.7432      -13.9730       12.3528       16.6834       18.2807       19.0460       17.9054       17.3251
  21  25 4556.8645    0.7084 17.3343 10.1449 -0.0001  0.2359   0.0066   0.5895    0.0219   0.0000   435.6480      -13.4150       26.3992       22.8265       2.05534      -12.5767       15.9199       22.1075       23.3855       25.0892       23.6004       22.7663
  22   5 1611.3387    0.2226  0.2067  9.2870  0.0000  0.0109   0.0091   0.0278    0.0281   0.0000   439.7191      -1.26276       20.0635      -1.14736      -2.43265      0.219357      0.862831       1.04205       1.17720       1.30967       1.19867       1.10387
  22   6 1781.5148    0.3941  0.3297  9.4908  0.0000  0.0137   0.0119   0.0301    0.0351   0.0000   438.7227      -1.36768       14.0967      -1.91366     -0.332598      0.226703      0.886053       1.31071       1.28836       1.33458       1.23904       1.44663
  22   7 1945.0293    0.5688  0.4928  9.5632  0.0000  0.0166   0.0140   0.0359    0.0455   0.0000   440.1238     -0.126337       16.6207       1.41578      -1.05037      -1.58837       1.14257       1.45414       1.58928       1.63276       1.62068       1.51809
  22   8 2104.7274    0.7452  0.6864 10.0200  0.0000  0.0188   0.0160   0.0449    0.0509   0.0000   439.0553       3.29122       17.7401       4.19650      -4.58287     -0.450877       1.31169       1.75744       1.82895       1.85135       2.01907       1.73441
  22   9 2259.9734    1.0950  0.8467 10.2646  0.0000  0.0203   0.0206   0.0487    0.0660   0.0000   442.2372       2.94156       12.9035      -1.58973      0.839799      -1.81270       1.32647       1.93505       1.92684       2.06078       2.10344       1.98622
  22  10 2410.7998    1.4696  0.8927 11.0622  0.0000  0.0205   0.0280   0.0529    0.0684   0.0000   439.3836     -0.292468       13.6130     -0.937181       2.60107     -0.968151       1.40432       1.90907       2.07036       2.16609       2.15876       1.95290
  22  11 2559.1680    2.0603  0.8821 11.6745  0.0002  0.0199   0.0391   0.0499    0.0633   0.0000   440.0689      0.861978       10.5201      -2.33693      0.744199     -0.893519       1.39277       1.95196       1.99774       2.06629       2.12085       1.92374
  22  12 2707.0881    2.5504  0.8811 12.1876  0.0000  0.0201   0.0487   0.0507    0.0679   0.0000   437.2652      -2.54508       11.9202      0.907505       1.82052      -6.48627       1.37086       1.86948       1.93439       2.07151       1.97395       1.98453
  22  13 2854.7000    3.2858  0.7558 12.6868  0.0000  0.0183   0.0655   0.0441    0.0731   0.0000   440.8006       3.20191       11.9359       4.52462      -2.72289     -0.502265       1.26978       1.70224       1.84639       1.87929       1.90865       1.83222
  22  14 3001.4255    3.8880  0.7618 13.1669  0.0000  0.0186   0.0769   0.0438    0.0625   0.0000   435.8348     -0.524498       14.7003      -1.32936      -1.66468      -8.84072       1.26306       1.71268       1.71323       2.01046       1.74180       1.71937
  22  15 3147.0120    4.0372  0.9977 13.2080  0.0000  0.0220   0.0742   0.0577    0.0688   0.0000   439.1275       1.28573       10.9238     -0.482643      -1.76064      -3.97327       1.42551       2.08198       2.03646       2.22499       2.06141       2.03003
  22  16 3292.2088    3.7984  1.3967 12.9191  0.0000  0.0272   0.0613   0.0666    0.0681   0.0000   437.6921       1.15912       13.8650      -5.30269       1.49566      -2.07256       1.85262       2.53100       2.59166       2.84998       2.77871       2.57664
  22  17 3437.2197    3.1477  2.0008 12.4566  0.0000  0.0332   0.0427   0.0840    0.0513   0.0000   440.5538       1.45760       12.6619      -2.07064      0.434116      -4.06592       2.22304       3.05958       3.26201       3.36396       3.26043       2.99886
  22  18 3582.1450    2.5138  3.0855 12.1087  0.0000  0.0439   0.0297   0.1113    0.0390   0.0000   440.5709       4.72829       2.48979      -6.57319       6.17475       3.03945       2.98501       4.10450       4.37068       4.64009       4.46379       4.31894
  22  19 3726.8180    2.0813  4.6123 11.4344  0.0000  0.0545   0.0215   0.1473    0.0396   0.0000   440.4986      -1.42607       3.92292      -8.49395       11.5000      -4.42634       3.73653       5.00043       5.55373       5.63735       5.58542       5.35149
  22  20 3871.7441    1.7506  6.2216 10.9308  0.0000  0.0676   0.0162   0.1788    0.0377   0.0000   441.3211     -0.228535       4.89705      -1.69787      -5.32038      0.809048       4.54380       6.08980       6.78997       7.02783       6.70920       6.43779
  22  21 4016.2964    1.4886  8.7769 10.5722  0.0000  0.0860   0.0125   0.2356    0.0325   0.0000   433.5134       12.1997       17.7259       4.77733      -21.7924      -6.07833       5.96288       7.79405       8.60486       9.05171       8.78096       8.41676
  22  22 4161.0900    1.2019 10.4037 10.5260  0.0000  0.1083   0.0108   0.3041    0.0283   0.0000   429.2984     -0.860450       13.4235      -4.00981      -3.29403      -22.0559       7.31312       9.82989       10.9264       11.1765       10.8761       10.4241
  22  23 4305.5509    0.9987 13.0929 10.3991 -0.0006  0.1493   0.0090   0.3971    0.0256   0.0000   436.5483       3.37821       9.85608      -25.4381       13.3804      -17.2777       9.68652       13.3147       14.4623       15.1987       14.1166       13.7543
  23   4 1449.6866    0.1527  0.1042  9.2380  0.0000  0.0103   0.0092   0.0198    0.0243   0.0000   440.0089      0.206056       19.6990      0.580136      -1.76605      0.243018      0.710965      0.854467      0.992446       1.14333       1.31897       1.25003
  23   5 1632.7831    0.2415  0.2405  9.3095  0.0000  0.0121   0.0090   0.0276    0.0282   0.0000   439.7283     -0.840716       18.8193     -0.151028      -1.13833      0.252814      0.940838       1.13464       1.22174       1.29963       1.32118       1.10389
  23   6 1804.1965    0.3971  0.4029  9.4182  0.0000  0.0138   0.0109   0.0343    0.0364   0.0000   440.3110      -1.82806       17.3806     -0.348963      -3.95577      -1.86787      0.934071       1.21583       1.31617       1.35139       1.34054       1.19718
  23   7 1969.6426    0.5745  0.5166  9.7425  0.0000  0.0153   0.0139   0.0375    0.0439   0.0000   438.3448     -0.195355       15.5442       1.16058      0.557465       1.84397       1.08372       1.41268       1.50344       1.57078       1.59088       1.51329
  23   8 2131.1032    0.8322  0.6892  9.9958  0.0000  0.0179   0.0171   0.0427    0.0509   0.0000   438.5496      -4.33355       15.4929       2.21351      -2.16989      0.731169       1.07489       1.59989       1.60833       1.76539       1.69511       1.56253
  23   9 2287.4596    1.1973  0.7936 10.5965  0.0000  0.0191   0.0227   0.0442    0.0613   0.0000   440.7191      0.169623       8.57984      -1.80593      -1.11773      -1.82924       1.27050       1.79092       1.77683       2.01811       1.91329       1.83200
  23  10 2439.1612    1.5789  0.9459 11.0378  0.0000  0.0209   0.0285   0.0519    0.0744   0.0000   439.7117      -3.33365       13.4284       1.10512       2.47922     -0.519274       1.44607       1.89088       2.05717       2.09204       2.13455       2.04314
  23  11 2588.6131    2.0649  0.9038 11.8259  0.0000  0.0204   0.0385   0.0513    0.0622   0.0000   438.3598       2.98425       14.6823      -4.19173      -1.19204       1.45080       1.35200       1.83897       1.82959       2.01373       1.97612       1.88745
  23  12 2737.5848    2.7417  0.9143 12.0912  0.0000  0.0194   0.0490   0.0487    0.0671   0.0000   438.8817      0.747664       17.5539      -5.78542      -1.65407      -2.22289       1.30161       1.78659       1.88862       2.00337       1.97338       1.89444
  23  13 2886.0929    3.5992  0.7643 12.7773  0.0000  0.0171   0.0708   0.0447    0.0718   0.0000   439.4359       1.63047       12.7101      -1.83311      -1.63245      0.259293       1.17237       1.54665       1.62180       1.72627       1.72484       1.65312
  23  14 3033.4107    3.9309  0.8973 13.0041  0.0000  0.0196   0.0719   0.0486    0.0779   0.0000   439.0607       3.03326       11.6924      -1.16782     -0.261771      -3.11405       1.29067       1.69159       1.94033       1.90688       2.03946       1.90372
  23  15 3179.7182    4.0776  1.0486 13.1037  0.0000  0.0222   0.0712   0.0561    0.0714   0.0000   437.9762       2.12328       13.5779      0.314843      0.931368      -4.87215       1.44551       2.05183       2.08160       2.21701       2.21639       1.99342
  23  16 3325.5251    3.5598  1.3932 13.1080  0.0000  0.0273   0.0581   0.0709    0.0583   0.0000   439.1993       1.02421       16.3332      0.371538       1.18021      -3.79324       1.69609       2.43922       2.43084       2.67336       2.58518       2.38878
  23  17 3471.2905    2.9144  2.4295 12.2882  0.0000  0.0348   0.0353   0.0931    0.0428   0.0000   441.1958      -6.48336       11.3001       3.39188       1.81440      -2.17056       2.35745       3.10340       3.40427       3.58732       3.53396       3.39178
  23  18 3616.8046    2.3459  3.5567 11.9215  0.0000  0.0465   0.0257   0.1205    0.0360   0.0000   431.9936      -3.91302       18.0098      -5.76411       1.33655      -2.70968       3.04571       4.07337       4.44026       4.60895       4.56953       4.26490
  23  19 3762.0751    2.0331  4.9759 11.3437  0.0000  0.0554   0.0195   0.1517    0.0362   0.0000   430.9395       7.70485       4.76220      -14.2766       4.16471      -9.95333       3.52143       4.81766       5.23956       5.35494       5.32852       5.06998
  23  20 3907.2850    1.6982  7.2540 10.7676  0.0000  0.0704   0.0144   0.1926    0.0351   0.0000   443.3007      -1.44550       4.68885     -0.819969       8.93876      -4.27630       4.64752       6.23114       6.84210       7.07250       7.05204       6.71419
  23  21 4052.5602    1.3645  8.9417 10.6346  0.0000  0.0900   0.0120   0.2466    0.0304   0.0000   440.0809      0.243097       5.00057      -1.87452       5.31886      -14.4354       5.93321       7.96184       8.75284       9.04618       8.90543       8.53389
  23  22 4197.6698    1.1475 11.3407 10.5410  0.0000  0.1174   0.0102   0.3293    0.0266   0.0000   433.0519       15.1279       16.9288      -11.7931       24.2645      -9.85236       7.51510       10.2419       10.9852       11.6432       11.3227       10.8756
  23  23 4342.7826    0.9374 13.0559 10.4292  0.0000  0.1479   0.0087   0.4014    0.0244   0.0000   438.3175       19.8101       23.1758       10.6532     -0.754704      -2.62861       9.49976       12.8522       13.6773       14.9136       14.1254       13.6635
  23  25 4632.7319    0.5934 17.2628 10.1365 -0.0018  0.2510   0.0060   0.6366    0.0198   0.0000   430.6601       46.7953       14.4201       20.2196       30.4283      -17.1560       15.8758       21.7774       23.7718       24.8943       24.1881       23.1606
  24   4 1469.7840    0.1520  0.1191  9.2493  0.0000  0.0097   0.0084   0.0205    0.0243   0.0000   441.1062     -0.271103       20.0739      0.563154      -5.54756     -0.523980      0.715895      0.761905      0.960393       1.11561       1.19486       1.18409
  24   5 1653.6961    0.2611  0.2023  9.3405  0.0000  0.0112   0.0097   0.0224    0.0283   0.0000   441.3836      -2.76543       20.1249       3.18973      -2.99957     -0.656214      0.619479      0.940299      0.924731       1.03502      0.983962      0.919941
  24   6 1826.2987    0.4342  0.3664  9.4748  0.0000  0.0128   0.0118   0.0297    0.0363   0.0000   440.5504      -2.10764       18.4150     0.0263660      -1.16905      -1.95499      0.840468       1.13215       1.18938       1.29506       1.36825       1.25453
  24   7 1993.5849    0.6182  0.5075  9.7810  0.0000  0.0153   0.0141   0.0340    0.0431   0.0000   440.3062      0.523040       15.0695      0.790636      -5.69699     -0.931882      0.913758       1.26849       1.29822       1.43599       1.34217       1.31441
  24   8 2156.7660    0.8696  0.6686 10.2649  0.0000  0.0167   0.0179   0.0413    0.0498   0.0000   439.5628      -2.57806       16.5029      0.342252      -2.10248     -0.827878       1.12213       1.48773       1.59411       1.61612       1.68362       1.60225
  24   9 2314.2782    1.2705  0.9031 10.6566  0.0000  0.0195   0.0227   0.0498    0.0604   0.0000   437.2519      -2.96774       12.4581      -4.52719      -1.19460      -1.41981       1.22131       1.66374       1.81012       1.78644       1.86789       1.68162
  24  10 2467.0541    1.6615  1.0248 11.3902  0.0000  0.0223   0.0293   0.0594    0.0675   0.0000   438.3324      -6.16142       12.3506      -4.61507       1.31526     -0.465897       1.33238       1.96737       1.97771       2.11704       2.03594       1.97163
  24  11 2617.6829    2.2435  0.9388 11.8700  0.0000  0.0192   0.0401   0.0533    0.0670   0.0000   438.8696      0.488660       17.9055      -1.62318      -3.84163       4.53593       1.22085       1.64630       1.71072       1.88372       1.88267       1.79416
  24  12 2767.6773    2.8666  0.8235 12.4575  0.0000  0.0184   0.0534   0.0451    0.0579   0.0000   440.2201      -2.35733       15.5449      -3.32981      -5.27615      -2.45433       1.13779       1.60973       1.58964       1.81545       1.87515       1.64235
  24  13 2916.9692    3.4846  0.8736 13.0580  0.0000  0.0189   0.0656   0.0496    0.0606   0.0000   440.2457    -0.0210817       10.6650      -3.16983      -1.19385      -1.78354       1.20997       1.70152       1.72375       1.95395       1.89171       1.80256
  24  14 3064.9856    4.0582  0.9642 13.2037  0.0000  0.0205   0.0733   0.0549    0.0737   0.0000   440.0706       2.52158       10.1066     -0.495071      -3.11827      -2.96962       1.25688       1.77319       1.79922       1.96524       1.86869       1.79690
  24  15 3211.9601    3.9986  1.1316 13.2508  0.0000  0.0238   0.0674   0.0570    0.0741   0.0000   435.9910       2.23451       15.8251      -5.53530      -1.34517      -5.95320       1.44014       2.06948       2.10829       2.15755       2.29013       2.14660
  24  16 3358.4470    3.4701  1.6718 12.7848  0.0000  0.0288   0.0494   0.0719    0.0523   0.0000   440.8127       1.00521       9.90786      -5.20041       2.60576      -4.19029       1.80151       2.47105       2.65436       2.79037       2.91086       2.74689
  24  17 3504.8517    2.7953  2.5409 12.3630  0.0000  0.0369   0.0334   0.0944    0.0404   0.0000   441.6278       2.49067       10.2075      -5.91706       11.2709      -2.45009       2.32030       3.10153       3.39617       3.58387       3.43133       3.40679
  24  18 3650.9386    2.2865  3.8921 11.7997  0.0000  0.0467   0.0229   0.1263    0.0327   0.0000   443.4301       6.67344       7.79549      -5.71963      0.701393       1.05120       2.88473       3.94457       4.19392       4.34188       4.46032       4.29962
  24  19 3796.8427    1.8566  5.4271 11.3320 -0.0001  0.0591   0.0177   0.1613    0.0328   0.0000   441.0992       3.04436       4.99021     -0.297218      -6.74592      -13.4444       3.83236       5.20639       5.82663       5.88644       5.85674       5.63587
  24  20 3942.5620    1.5798  7.6595 10.8632  0.0000  0.0756   0.0135   0.2099    0.0307   0.0000   435.9878      -1.11809       10.0371      -8.83530      -1.06190      -8.25037       4.62912       6.38657       6.86082       7.21615       7.13596       6.89290
  24  21 4088.2073    1.3071  9.4916 10.6627  0.0000  0.0949   0.0116   0.2653    0.0287   0.0000   437.9214      -1.88169       18.0911      -2.41017      -19.6977      -6.68740       5.75027       8.00025       8.47067       9.04391       8.92181       8.52730
  24  22 4233.7785    1.0729 11.5288 10.5284 -0.0008  0.1233   0.0096   0.3353    0.0259   0.0000   423.8793       2.68450       20.9933       16.1105       5.82322      -17.3381       7.47890       10.1451       11.4260       11.6947       11.6053       11.1014
  24  23 4379.1546    0.8639 14.4078 10.4172  0.0018  0.1673   0.0076   0.4524    0.0226   0.0000   438.2087       6.45750       12.6704      -16.3390      -13.9619      -9.25924       10.1565       14.0434       15.2134       16.1874       15.7047       15.2221
  24  25 4669.5050    0.5544 17.0566 10.1265  0.0006  0.2622   0.0059   0.6428    0.0194   0.0000   404.7198      -12.5251       49.6273       2.42486       19.0057      -55.7626       15.6407       21.7761       23.4280       24.8216       23.9113       23.1742
  25   4 1489.4446    0.1594  0.1249  9.2298  0.0000  0.0088   0.0085   0.0252    0.0236   0.0000   439.5145     -0.355102       19.8527      -1.32114      -1.62425     -0.621483      0.481064      0.677172      0.769991      0.807501      0.814134      0.787430
  25   5 1674.0746    0.2817  0.2575  9.2544  0.0000  0.0109   0.0093   0.0267    0.0295   0.0000   440.2695      -1.20962       18.9996       1.27233      -1.54124     0.0409306      0.736804      0.902636       1.09202       1.09773       1.10779       1.10895
  25   6 1847.8664    0.4377  0.4942  9.3609  0.0000  0.0172   0.0104   0.0343    0.0399   0.0000   440.2153     -0.168488       16.0353    -0.0283375      -2.99909       1.96856      0.981242       1.40087       1.39501       1.52106       1.52238       1.44280
  25   7 2016.9027    0.6706  0.5011  9.7507  0.0000  0.0144   0.0150   0.0333    0.0446   0.0000   439.1090      -1.86813       16.0694      -1.15987      -1.75678       2.35656      0.885624       1.22555       1.26554       1.40598       1.42114       1.36053
  25   8 2181.7594    0.9545  0.7325 10.3445  0.0000  0.0173   0.0186   0.0444    0.0495   0.0000   440.9723      -1.34024       16.3249       3.01444      0.320684     -0.429036       1.04308       1.48682       1.52485       1.69515       1.62486       1.63985
  25   9 2340.4739    1.2858  0.8587 10.9391  0.0000  0.0186   0.0239   0.0499    0.0536   0.0000   439.7538     -0.775651       16.3356      -4.05570      -1.03469      -5.41365       1.17268       1.58774       1.70200       1.74209       1.80699       1.72969
  25  10 2494.3685    1.7668  0.9167 11.2684 -0.0002  0.0198   0.0304   0.0470    0.0633   0.0000   441.5944      0.702682       13.3767      0.531077       1.76083       1.52838       1.14796       1.63684       1.74094       1.84478       1.85034       1.76767
  25  11 2646.2517    2.3985  0.8978 12.0188  0.0000  0.0199   0.0425   0.0492    0.0641   0.0000   438.6623     -0.790728       12.3575       1.50124      0.158959     -0.646085       1.15602       1.65701       1.69196       1.78513       1.83018       1.72930
  25  12 2797.3545    3.0964  0.8793 12.4426 -0.0006  0.0179   0.0550   0.0473    0.0621   0.0000   439.5383      0.104647       16.8735     -0.448404      -3.71440      -2.78287       1.11847       1.47951       1.53628       1.70731       1.72768       1.60313
  25  13 2947.4008    3.6396  0.8128 12.9529  0.0000  0.0177   0.0664   0.0440    0.0580   0.0000   438.4471      0.610754       14.5738      -2.00296       4.29709      -2.89285       1.11318       1.54581       1.63986       1.78526       1.74725       1.65261
  25  14 3096.1644    4.0957  0.9349 13.2506  0.0000  0.0203   0.0727   0.0494    0.0700   0.0000   438.8249      -2.04966       15.2700      -2.12253     -0.243420      -2.23579       1.19138       1.74044       1.70253       1.90704       1.87265       1.72507
  25  15 3243.8601    3.9130  1.2159 13.2494  0.0000  0.0239   0.0643   0.0635    0.0700   0.0000   439.0167     -0.166482       14.1043      -2.48595      -1.84081     -0.136658       1.44634       1.98355       2.13741       2.26692       2.21337       2.12147
  25  16 3391.1131    3.3889  1.7083 12.8966  0.0000  0.0298   0.0479   0.0755    0.0512   0.0000   439.4257       2.85091       11.8933      -5.17137      0.683890      -5.10416       1.69552       2.40716       2.50911       2.68039       2.63705       2.54862
  25  17 3538.0861    2.7186  2.6815 12.2801  0.0000  0.0371   0.0310   0.0985    0.0373   0.0000   445.9838      -1.13751       11.3993      -7.45995       7.06357      -1.67067       2.16612       2.99854       3.13158       3.39587       3.37315       3.18788
  25  18 3684.9165    2.1940  4.1942 11.6250  0.0000  0.0478   0.0210   0.1268    0.0324   0.0000   439.3542       4.36521       7.31990       2.00592      -2.84312      -1.17547       2.90025       3.91125       4.36453       4.40055       4.45628       4.35682
  25  19 3831.1513    1.8203  6.0069 11.1481  0.0002  0.0611   0.0159   0.1660    0.0311   0.0000   437.3549       9.40158       4.99271      -4.87346       4.86839       2.28503       3.57653       4.92699       5.38979       5.66935       5.53291       5.42450
  25  20 3977.3737    1.4899  8.0275 10.8198  0.0000  0.0781   0.0128   0.2158    0.0290   0.0000   433.9376      -3.03553       12.8188       8.59774      -3.40076      -11.5677       4.58206       6.32297       6.84408       7.18351       7.11148       6.88086
  25  21 4123.6414    1.2526 10.0449 10.6008  0.0000  0.0974   0.0107   0.2697    0.0271   0.0000   453.5415       11.3771      -9.22541      -4.84802      -1.50772      -8.79458       5.75919       7.87431       8.61456       9.05674       8.99686       8.74104
  25  22 4269.6696    1.0503 12.9830 10.4691 -0.0004  0.1342   0.0087   0.3607    0.0240   0.0000   434.2871      -13.8497       13.4134       10.4420       4.41374      -5.27672       7.93666       10.7841       11.8886       12.5117       12.1131       11.8380
  26   4 1508.7071    0.1622  0.1341  9.2595  0.0000  0.0081   0.0079   0.0211    0.0233   0.0000   439.7806      0.235295       20.3618     -0.289799      -3.17155     -0.200011      0.509970      0.614001      0.759433      0.840380      0.724836      0.802047
  26   5 1694.0571    0.3174  0.2664  9.3552 -0.0008  0.0118   0.0099   0.0242    0.0293   0.0000   439.9586     -0.771666       18.9871     -0.382022      -3.30861       1.06543      0.696845      0.972573      0.930667       1.13018       1.06742       1.19750
  26   6 1869.0292    0.4761  0.4386  9.4199  0.0000  0.0142   0.0113   0.0307    0.0395   0.0000   440.3687     -0.563804       18.5090      0.430268      -1.85122      0.213577      0.830960       1.12881       1.27956       1.32365       1.29849       1.28899
  26   7 2039.7528    0.7052  0.5991  9.8184  0.0000  0.0154   0.0146   0.0369    0.0464   0.0000   440.1656      -1.35632       19.9159      0.634803      -4.04638      -2.34187      0.926060       1.26376       1.34984       1.46593       1.52254       1.46620
  26   8 2206.0651    1.0111  0.7143 10.4131  0.0000  0.0172   0.0193   0.0410    0.0518   0.0000   441.4071       1.10054       15.9191      -2.23148      -3.71042      -5.85799      0.992019       1.43419       1.41445       1.59152       1.54331       1.48650
  26   9 2366.0578    1.4068  0.8969 10.9506  0.0000  0.0189   0.0245   0.0472    0.0568   0.0000   439.1328     -0.439114       17.7505       1.37408      -3.35362     -0.291120       1.08906       1.46349       1.60320       1.65862       1.75196       1.66517
  26  10 2521.2029    1.8758  0.9649 11.4728  0.0000  0.0189   0.0320   0.0509    0.0601   0.0000   439.0504      0.412069       12.4714      -2.11863       2.39079      -4.50190       1.14307       1.48785       1.63758       1.71647       1.77247       1.75905
  26  11 2674.3213    2.5672  0.9658 11.9577  0.0000  0.0186   0.0425   0.0511    0.0693   0.0000   439.3519      -1.63969       13.3204      -2.90761     -0.232586      -2.34058       1.09247       1.51891       1.57659       1.72086       1.79840       1.69662
  26  12 2826.5392    3.2358  0.8750 12.5940  0.0004  0.0178   0.0554   0.0457    0.0623   0.0000   439.1253      0.606870       16.8999      -1.03205      -1.80837      -3.04386       1.07842       1.40682       1.47292       1.61247       1.58748       1.53384
  26  13 2977.4633    3.9968  0.8055 12.8508  0.0000  0.0166   0.0697   0.0412    0.0633   0.0000   439.4209       1.78183       15.4313       1.56080    -0.0465409     -0.942415      0.999157       1.31553       1.44362       1.55710       1.52403       1.45288
  26  14 3126.9092    4.1521  0.9836 13.1755  0.0000  0.0194   0.0695   0.0507    0.0670   0.0000   437.8682      0.911739       13.1620      -3.89594      0.820273      -4.57409       1.13773       1.57987       1.70036       1.74472       1.69119       1.69550
  26  15 3275.3893    3.9154  1.3631 12.8908  0.0000  0.0241   0.0586   0.0645    0.0769   0.0000   436.5714       5.25111       14.4944      -2.62987      -1.22656      -8.14153       1.38957       1.90810       2.03631       2.10077       2.14363       2.03108
  26  16 3423.3359    3.1143  2.0128 12.5922 -0.0003  0.0310   0.0406   0.0835    0.0518   0.0000   442.0252       2.03102       5.58148      -5.29990       2.12748      -9.30957       1.73856       2.40495       2.55692       2.74596       2.72365       2.57908
  26  17 3570.9390    2.5273  3.1566 12.0877  0.0000  0.0403   0.0266   0.1043    0.0362   0.0000   446.6769       1.55031     -0.617520      -7.30362       5.13496      -3.91113       2.30623       3.18707       3.47031       3.55994       3.69044       3.52134
  26  18 3718.3718    2.0836  4.6309 11.5427  0.0000  0.0505   0.0190   0.1334    0.0310   0.0000   439.6689       1.41796       8.49720      0.769633       4.32678      -4.75159       2.86929       3.87995       4.36463       4.46417       4.47289       4.28423
  26  19 3865.4395    1.7197  6.2539 11.1311  0.0000  0.0620   0.0146   0.1694    0.0293   0.0000   436.3696       3.21241       3.46725      -3.51150       10.1014      -13.7355       3.52875       4.89435       5.31182       5.48024       5.56193       5.36757
  26  20 4012.2200    1.3804  8.0968 10.8823  0.0000  0.0809   0.0122   0.2226    0.0275   0.0000   438.1395       20.3380       14.3462       1.05583      -2.57135      -4.72723       4.54654       6.32540       6.90840       7.32762       7.19461       6.95510
  26  21 4158.8329    1.1706 10.7684 10.6410  0.0000  0.1078   0.0103   0.2964    0.0260   0.0000   439.8614      -12.5925       4.56341     -0.203628       11.6512      -10.9456       6.09775       8.21510       9.17453       9.51133       9.41055       9.22599
  26  22 4305.5227    0.9571 13.0235 10.4990  0.0000  0.1432   0.0082   0.3732    0.0231   0.0000   437.0107       13.0937       21.3072      -14.6455      -17.0489      -5.93124       7.98090       10.9865       12.0436       12.9019       12.3030       12.2373
  26  23 4451.5065    0.7745 15.0884 10.3940 -0.0025  0.1869   0.0068   0.4763    0.0201   0.0000   438.9191      -8.66462      0.557781      -22.6165       34.3555      -36.7719       10.1027       14.3232       15.4557       16.5151       16.0819       15.6949
  27   4 1527.5528    0.1910  0.1734  9.2445  0.0000  0.0103   0.0078   0.0218    0.0246   0.0000   440.2006      0.505035       19.3656     -0.505876      -3.02575      0.310971      0.610783      0.799534      0.928259      0.915812       1.08561      0.997665
  27   5 1713.5887    0.3305  0.3168  9.3567  0.0000  0.0129   0.0095   0.0275    0.0306   0.0000   440.4504      0.315337       18.6521       1.37082      -2.68290     -0.346840      0.652586       1.03115      0.987199       1.17211       1.06917       1.02484
  27   6 1889.7557    0.5172  0.4617  9.5039  0.0000  0.0139   0.0118   0.0308    0.0400   0.0000   439.4960     0.0491391       19.0959     0.0103151      -4.31499     -0.730105      0.763257       1.07374       1.16901       1.22507       1.15838       1.10595
  27   7 2062.0313    0.7437  0.6355  9.8994  0.0000  0.0157   0.0149   0.0391    0.0476   0.0000   438.8204      -1.41220       19.0692       1.64873     -0.822174     -0.241079      0.912887       1.24849       1.32469       1.43312       1.47914       1.45307
  27   8 2229.6887    1.0501  0.8111 10.4733  0.0000  0.0177   0.0186   0.0454    0.0522   0.0000   440.4225       1.70875       17.9328      -2.48089      -4.51564      0.977524      0.999964       1.38072       1.46142       1.58017       1.54472       1.44514
  27   9 2390.9776    1.4947  0.8779 11.0641  0.0000  0.0182   0.0255   0.0462    0.0562   0.0000   437.9430      -1.77853       13.4843       1.40551      -2.33552      -2.93324       1.04192       1.39588       1.49282       1.60117       1.60795       1.55082
  27  10 2547.5414    2.0155  0.9527 11.7743  0.0000  0.0193   0.0336   0.0489    0.0560   0.0000   439.8515     -0.161118       15.2864      -2.00847     -0.411412     -0.827810       1.08627       1.49156       1.63724       1.70596       1.78984       1.71012
  27  11 2702.0723    2.5616  1.0262 12.2233  0.0000  0.0199   0.0416   0.0512    0.0609   0.0000   437.9193      0.237328       14.4556       1.57656      -3.37171      -5.11377       1.11876       1.49228       1.60632       1.72528       1.74312       1.66375
  27  12 2855.3821    3.2322  0.8930 12.7547  0.0000  0.0187   0.0545   0.0453    0.0632   0.0000   439.3926      -3.21285       17.0430      -1.29903       1.45407      -5.71879       1.06118       1.47870       1.53316       1.66755       1.68783       1.62319
  27  13 3007.0309    4.0161  0.8140 13.1756  0.0000  0.0166   0.0706   0.0434    0.0553   0.0000   439.1636      0.797605       13.9703      0.791535      -2.96538      -2.82611      0.943916       1.30487       1.33326       1.46953       1.41358       1.38449
  27  14 3157.2229    4.0604  1.0074 13.2463  0.0000  0.0202   0.0667   0.0503    0.0617   0.0000   439.5087       3.90375       15.3331     -0.827090      -2.73006      -6.91558       1.07539       1.55171       1.56658       1.71407       1.75274       1.69746
  27  15 3306.5079    3.7023  1.5792 12.9869  0.0000  0.0265   0.0526   0.0683    0.0613   0.0000   437.9387       4.79964       14.0607      -4.83440      -1.99559      -2.48666       1.49792       2.07131       2.15588       2.34448       2.33581       2.22808
  27  16 3455.2575    2.9263  2.2248 12.5756  0.0000  0.0327   0.0374   0.0893    0.0489   0.0000   437.3870      -1.83262       8.39455      -3.16514       5.11067       2.15481       1.83906       2.49689       2.70179       2.87314       2.92046       2.85401
  27  17 3603.5504    2.4223  3.3458 12.0858  0.0000  0.0408   0.0249   0.1114    0.0346   0.0000   440.7781      -2.00054       12.9244      -6.59458     -0.141499      -3.60939       2.25322       2.99870       3.36265       3.47011       3.52369       3.34693
  27  18 3751.5640    1.9759  5.1767 11.4486  0.0000  0.0529   0.0173   0.1425    0.0299   0.0000   440.2642       2.14596       12.2094      -8.03524      -3.86136       9.30875       3.00357       3.98626       4.52138       4.63674       4.70583       4.58147
  27  19 3899.1419    1.6617  7.0139 11.0547  0.0000  0.0657   0.0137   0.1819    0.0288   0.0000   435.1664       4.47420       13.5380      -5.79541      -9.22229      -10.7292       3.68418       4.97465       5.49900       5.77979       5.67710       5.64024
  27  20 4046.5185    1.3371  9.0552 10.8639  0.0001  0.0866   0.0117   0.2442    0.0265   0.0000   449.6467      -22.2369       22.4497       7.12678       1.94782      -16.9583       4.74150       6.47195       7.18284       7.49209       7.60755       7.32942
  27  21 4193.6054    1.1140 11.0562 10.6853  0.0001  0.1118   0.0099   0.3116    0.0248   0.0000   434.5085       1.21389       17.4948      -3.34608      -16.0703       6.49671       5.97414       8.35851       9.06063       9.61990       9.53203       9.34318
  27  22 4340.4149    0.8861 13.5816 10.5309 -0.0021  0.1515   0.0076   0.4051    0.0215   0.0000   414.7119       11.7062       20.6863      -8.33523       7.61535      -31.4495       8.29097       11.3340       12.4341       13.2798       13.1397       12.8651
  27  23 4487.2886    0.7324 15.3730 10.3977  0.0007  0.1912   0.0066   0.4828    0.0194   0.0000   430.4009      -31.5572       44.5110      -9.33203       2.59504      -17.5543       10.2242       14.1127       15.6876       16.4194       16.0959       15.6813
  28   3 1342.6075    0.1093  0.1073  9.2280  0.0000  0.0115   0.0068   0.0225    0.0214   0.0000   438.7162      0.802525       23.7175       1.08608      -3.24858      -2.69571      0.591325      0.734909       1.06804      0.931838       1.02832       1.19356
  28   4 1546.0337    0.1972  0.1776  9.2329  0.0000  0.0100   0.0078   0.0207    0.0243   0.0000   440.0864     -0.288701       20.4044      0.600347      -2.94052     -0.627740      0.628312      0.786080      0.852151      0.824151      0.880434      0.832921
  28   5 1732.7541    0.3383  0.3060  9.4077  0.0000  0.0135   0.0096   0.0257    0.0301   0.0000   440.3827      -1.61015       20.6955     -0.794745      -2.31548      -1.67166      0.974354       1.29230       1.35527       1.23416       1.07602       1.16057
  28   6 1910.1461    0.5219  0.4597  9.5850  0.0000  0.0128   0.0119   0.0308    0.0378   0.0000   440.8337      0.659527       20.0045       1.08569      -1.51042     -0.959750      0.743218      0.952550       1.03863       1.17777       1.10471       1.10309
  28   7 2083.8865    0.7945  0.6521  9.9463  0.0000  0.0149   0.0151   0.0374    0.0456   0.0000   439.8877      0.973366       19.5935      -2.03226      -3.09816     -0.463844      0.813256       1.14808       1.21923       1.37159       1.34033       1.32203
  28   8 2252.8158    1.1128  0.8374 10.6228  0.0000  0.0182   0.0194   0.0445    0.0518   0.0000   438.6218       1.89561       19.0842      0.947186      -5.03234     -0.235904       1.00351       1.37817       1.40774       1.54598       1.48044       1.51784
  28   9 2415.2609    1.5758  0.9920 11.0900  0.0000  0.0199   0.0255   0.0494    0.0606   0.0000   441.4815       2.25512       16.1784      0.425376      -4.89948     -0.707342       1.03391       1.48581       1.52964       1.64746       1.68324       1.56916
  28  10 2573.3648    2.0684  0.9167 11.8771  0.0000  0.0190   0.0346   0.0454    0.0549   0.0000   439.3481      0.961007       11.7353      0.391516     0.0332105      0.250281       1.07435       1.45613       1.53063       1.71357       1.80195       1.64606
  28  11 2729.3644    2.7704  0.8607 12.2126  0.0000  0.0171   0.0462   0.0423    0.0579   0.0000   438.8305     -0.325111       15.8039     -0.686389     -0.291402       1.05594      0.981246       1.30710       1.41167       1.42042       1.54598       1.41174
  28  12 2883.7318    3.5727  0.8673 12.7425  0.0000  0.0171   0.0592   0.0441    0.0651   0.0000   438.8217      0.906039       15.2745     0.0847738      -4.44943      -4.12706      0.965635       1.30097       1.36323       1.46425       1.50496       1.43166
  28  13 3036.2256    4.0083  0.7974 13.3544  0.0000  0.0170   0.0699   0.0426    0.0518   0.0000   437.5331       1.85911       17.5911     -0.432296      -1.37000     -0.380572      0.906389       1.28066       1.26921       1.45838       1.40231       1.40109
  28  14 3187.2598    3.9396  1.1475 13.3056  0.0000  0.0219   0.0626   0.0580    0.0603   0.0000   436.8784       1.32211       16.3582     -0.663363      -1.60676      -6.09593       1.14840       1.65496       1.68041       1.86774       1.90114       1.74659
  28  15 3337.2567    3.5705  1.5404 12.9118  0.0000  0.0251   0.0486   0.0670    0.0547   0.0000   436.2587      0.610034       16.4363      -3.94794      -3.91046      -4.37095       1.34618       1.84645       1.92610       2.10266       2.07741       2.00970
  28  16 3486.7356    2.9458  2.4322 12.3992  0.0000  0.0334   0.0346   0.0894    0.0472   0.0000   440.0862      -1.70051       13.9690      -5.14183       3.97316      -3.23067       1.76391       2.44026       2.55305       2.79182       2.78194       2.71403
  28  17 3635.7926    2.3540  3.7754 11.8138 -0.0001  0.0436   0.0229   0.1125    0.0355   0.0000   438.9339      -4.27079       23.3545      -3.58700       1.99183      -7.89886       2.32747       3.13147       3.55321       3.66318       3.73232       3.58570
  28  18 3784.3673    1.8979  5.4364 11.3780 -0.0004  0.0544   0.0162   0.1493    0.0287   0.0000   437.0487     -0.290294       9.26620      -5.96511      -10.0200      -12.7163       2.91516       3.95444       4.40516       4.56379       4.66072       4.56082
  28  19 3932.5735    1.5448  7.2591 11.0722  0.0000  0.0693   0.0129   0.1938    0.0260   0.0000   434.6379     -0.265586       15.9132      -13.0155       1.64509      -3.50106       3.68365       5.10101       5.44402       5.92171       5.88414       5.74534
  28  20 4080.3796    1.2742  9.7560 10.8223 -0.0001  0.0935   0.0111   0.2573    0.0255   0.0000   430.2787       1.73330       14.3210      0.115234       3.70586      -2.24364       4.93908       6.75069       7.43271       7.83235       7.64673       7.51563
  28  21 4227.9067    1.0610 11.9654 10.6428 -0.0000  0.1217   0.0090   0.3294    0.0234   0.0000   431.6767       4.95684       22.9216       3.95510       4.23241      -25.0599       6.41011       8.77949       9.72713       10.2200       10.0722       9.80040
  29   3 1359.7746    0.1171  0.0855  9.2597  0.0000  0.0103   0.0075   0.0199    0.0208   0.0000   440.6809     -0.384687       20.6839    0.00662813      -3.31020      0.342939      0.537175      0.751449      0.776963      0.851902      0.943553      0.850266
  29   4 1564.1324    0.1948  0.1872  9.2918  0.0000  0.0109   0.0075   0.0217    0.0236   0.0000   439.6124      -1.20996       20.6463     0.0368122      -2.39973       1.66836      0.576608      0.663462      0.783562      0.862182      0.870196      0.959951
  29   5 1751.5600    0.3612  0.3359  9.3884  0.0000  0.0121   0.0096   0.0275    0.0306   0.0000   439.7649      -1.93909       21.6719       1.25240      -2.47296      -2.48625      0.720827      0.902995      0.938858       1.08254       1.06560       1.02063
  29   6 1930.1942    0.5502  0.5093  9.6648  0.0000  0.0136   0.0118   0.0338    0.0373   0.0000   440.6830     -0.264794       19.5842       1.06593      -1.55135     -0.912352      0.703146      0.959473       1.09236       1.04152       1.20574       1.09183
  29   7 2105.3013    0.8301  0.6993 10.0236  0.0000  0.0152   0.0156   0.0412    0.0485   0.0000   441.8095    -0.0264555       22.6240       3.97552      -6.09490    -0.0488526      0.858172       1.09245       1.22214       1.36064       1.36199       1.39341
  29   8 2275.3334    1.1553  0.8525 10.6405  0.0000  0.0174   0.0196   0.0440    0.0528   0.0000   440.7622     -0.371259       18.4963       1.39129      -2.58701      -2.62444      0.935672       1.20451       1.36961       1.42266       1.45700       1.40469
  29   9 2439.0231    1.6567  1.0121 11.2235  0.0000  0.0193   0.0259   0.0483    0.0576   0.0000   440.2678     -0.552046       16.7660     -0.773289       1.04820      -2.27341       1.00334       1.34806       1.48162       1.53735       1.54706       1.53383
  29  10 2598.6843    2.2507  0.9567 11.8818  0.0002  0.0184   0.0359   0.0471    0.0580   0.0000   439.2809     -0.105163       16.9385      -2.75214      -3.83802     -0.968490      0.987098       1.34570       1.37830       1.51728       1.57592       1.50016
  29  11 2756.1366    2.9134  0.8333 12.4922  0.0000  0.0163   0.0486   0.0426    0.0526   0.0000   438.8227    -0.0197242       14.4912      -1.98945     0.0270844      -2.69407      0.873353       1.14147       1.24838       1.30218       1.32662       1.26595
  29  12 2911.6161    3.5557  0.9339 12.9774  0.0000  0.0174   0.0572   0.0481    0.0577   0.0000   440.1052      -1.10057       13.8552     -0.272100      -4.33262      -3.68969      0.916847       1.25416       1.30840       1.44213       1.43223       1.39761
  29  13 3064.9811    4.1272  0.9708 13.1052  0.0000  0.0184   0.0644   0.0485    0.0678   0.0000   438.7266       2.63750       15.5178       1.56837      -3.54388      0.600645      0.958451       1.34465       1.41693       1.54328       1.53241       1.49097
  29  14 3216.6982    4.0648  1.1508 13.2410  0.0000  0.0211   0.0613   0.0541    0.0638   0.0000   438.6944       1.53947       16.7138      -2.11466      -1.34187      -2.83917       1.07160       1.47147       1.57609       1.75436       1.65122       1.65603
  29  15 3367.6586    3.4330  1.6818 12.8668 -0.0000  0.0269   0.0448   0.0684    0.0480   0.0000   438.6115       2.39437       11.3531      -7.14675      0.148469      -2.85162       1.36785       1.93974       2.03001       2.17608       2.31222       2.10188
  29  16 3517.9161    2.7621  2.7408 12.3019  0.0000  0.0348   0.0298   0.0948    0.0410   0.0000   440.5566       2.24937       14.3917      -7.03153       1.15192      -2.61129       1.80656       2.44853       2.70377       2.81700       2.83746       2.86927
  29  17 3667.6139    2.2795  3.9807 11.6714  0.0000  0.0433   0.0214   0.1134    0.0364   0.0000   440.6991       7.35407       16.9691      -9.85321      -2.28548      -2.09579       2.27076       3.05232       3.40611       3.57265       3.62285       3.50737
  29  18 3816.8833    1.8134  5.5445 11.3797 -0.0001  0.0558   0.0156   0.1524    0.0281   0.0000   436.3114      -4.85068       15.1721      0.385389       8.42285      -13.0107       2.87112       3.75895       4.40024       4.49595       4.49048       4.40635
  29  19 3965.8298    1.4526  7.6742 11.0588 -0.0001  0.0731   0.0122   0.2042    0.0246   0.0000   439.7895      -4.23730       17.9318       8.72442       5.54903      -1.19096       3.77935       5.12778       5.65912       6.00728       6.06530       5.87249
  29  20 4114.1620    1.2408 10.2721 10.7941  0.0000  0.0986   0.0104   0.2671    0.0246   0.0000   440.3154     -0.229371       40.8309      -4.07468      -8.91081      -7.74617       4.94786       6.99086       7.43968       8.13919       7.96107       7.84706
  29  21 4262.0809    1.0424 12.7382 10.5716 -0.0001  0.1256   0.0080   0.3353    0.0225   0.0000   442.0409       3.60969       11.7833     -0.976671      -12.6445      -5.81941       6.36777       8.73329       9.59363       10.3028       10.1971       10.0710
  29  22 4410.4455    0.8129 14.4387 10.4909  0.0001  0.1662   0.0068   0.4222    0.0194   0.0000   449.9194       12.6479       29.1307      -10.8596       18.7902      -1.24148       8.22460       11.5206       12.5155       13.5915       13.0173       13.0173
  30   3 1376.6169    0.1135  0.1032  9.2691  0.0000  0.0097   0.0068   0.0232    0.0208   0.0000   440.8405     -0.532560       20.3738       1.45109      -3.59074     -0.793539      0.531138      0.682341      0.700035      0.835691      0.806777      0.913803
  30   4 1581.8981    0.2226  0.1830  9.3177  0.0000  0.0087   0.0081   0.0209    0.0238   0.0000   440.4251      -1.80196       19.2189       1.02933      -2.34530      0.400356      0.442765      0.608283      0.674929      0.683108      0.748712      0.639156
  30   5 1770.0374    0.3758  0.3823  9.3880  0.0000  0.0129   0.0093   0.0285    0.0324   0.0000   440.1778      -1.29821       21.1863      0.826867      -3.02573      0.664884      0.629775      0.848990      0.925250       1.02675      0.945106      0.999023
  30   6 1949.9626    0.5870  0.5383  9.6766  0.0000  0.0138   0.0121   0.0336    0.0402   0.0000   440.4972      -1.21828       18.6391      -1.16754      -2.39703      0.767791      0.719599      0.972879       1.08385       1.12749       1.19479       1.15328
  30   7 2126.3359    0.8640  0.7847 10.0527  0.0000  0.0168   0.0147   0.0406    0.0483   0.0000   440.6533      -1.17183       18.6943      0.725558    0.00844178     -0.725732      0.849599       1.14424       1.26950       1.28729       1.40511       1.35176
  30   8 2297.3675    1.2047  0.8698 10.7855  0.0000  0.0180   0.0199   0.0438    0.0515   0.0000   441.5095      -3.46197       16.9894       1.98949      -3.41745      -2.36489      0.911203       1.30790       1.38407       1.49665       1.51585       1.42511
  30   9 2462.2705    1.7451  1.0204 11.2919  0.0000  0.0193   0.0269   0.0476    0.0602   0.0000   438.8218      0.370046       19.2233     -0.599873      0.527006       1.18639      0.967467       1.34904       1.42252       1.52872       1.61725       1.56142
  30  10 2623.4540    2.2714  1.0810 11.9332  0.0000  0.0198   0.0346   0.0511    0.0588   0.0000   440.6912       1.99286       15.8932     -0.194447      -1.03122     0.0959286       1.03906       1.44996       1.51035       1.63154       1.69731       1.68537
  30  11 2782.4621    3.0819  0.9743 12.4342  0.0000  0.0184   0.0474   0.0461    0.0586   0.0000   438.7885       1.07310       13.2620      -3.32778     -0.140342     -0.699085      0.891034       1.31602       1.34109       1.43594       1.50079       1.40141
  30  12 2939.0956    3.7006  0.8956 13.0246  0.0000  0.0174   0.0599   0.0435    0.0552   0.0000   437.7254      0.251596       13.3266      -3.29257       1.30879      -2.69825      0.867256       1.23741       1.26652       1.37539       1.42912       1.34051
  30  13 3093.3608    4.1997  0.9863 13.3416  0.0000  0.0189   0.0651   0.0476    0.0616   0.0000   438.4101     -0.344877       17.4759      -2.49582      -3.38535     -0.440523      0.961286       1.36104       1.40444       1.57583       1.63152       1.55490
  30  14 3245.9877    3.8345  1.3175 13.2942  0.0000  0.0227   0.0548   0.0637    0.0518   0.0000   442.5155      -1.23561       15.2567      0.251160      -1.63024      -3.93902       1.10620       1.54821       1.60863       1.74386       1.79552       1.73471
  30  15 3397.6531    3.3842  1.9241 12.5950 -0.0001  0.0264   0.0392   0.0715    0.0454   0.0000   438.5973      0.689123       14.7029      -1.02745       1.00305       2.07711       1.36730       1.86098       2.03513       2.15517       2.20741       2.16627
  30  16 3548.7324    2.6212  2.9429 12.2712  0.0000  0.0361   0.0265   0.0978    0.0345   0.0000   445.0328       1.32749       8.56065      -2.39184       6.42077      -2.26310       1.72981       2.41178       2.68821       2.77716       2.81143       2.72263
  30  17 3699.0286    2.1725  4.4000 11.6354  0.0000  0.0462   0.0194   0.1223    0.0324   0.0000   436.5811      -3.39144       8.96504      -10.4671      -1.92516      0.588344       2.29090       3.18213       3.42563       3.61410       3.74096       3.62943
  30  18 3848.8960    1.8108  6.5358 11.1026 -0.0009  0.0594   0.0139   0.1578    0.0282   0.0000   435.0901      -3.31701       20.3085     -0.629005      -14.7557      -11.2818       2.97912       4.12578       4.52618       4.81344       4.90713       4.84802
  30  19 3998.4832    1.4364  8.4738 10.9325  0.0000  0.0777   0.0113   0.2113    0.0246   0.0000   443.0768      -13.9744       16.4384       5.20582      -1.54429      -10.8738       3.82063       5.21306       5.79279       6.19613       6.27192       6.07913
  30  20 4147.5433    1.1634 10.1058 10.8252  0.0000  0.0993   0.0101   0.2720    0.0236   0.0000   447.1856       12.6438       15.1573      -15.5112       10.0026      -5.87854       4.91205       6.64462       7.51885       7.90736       8.01320       7.84339
  30  22 4444.3269    0.7741 14.6292 10.4655 -0.0000  0.1669   0.0065   0.4320    0.0192   0.0000   431.4280       8.37258       7.31036      -6.58678      -2.08861       5.51166       8.15425       11.1175       12.4458       13.2682       12.8200       12.8996
  31   3 1393.1576    0.1291  0.0934  9.1861  0.0000  0.0082   0.0069   0.0150    0.0205   0.0000   441.2750     -0.130234       20.4705      0.865464      -3.32265     -0.199095      0.398013      0.507276      0.630356      0.695933      0.659137      0.602037
  31   4 1599.3165    0.2325  0.2179  9.2383  0.0000  0.0099   0.0078   0.0227    0.0240   0.0000   440.4591      -1.05359       19.8703     -0.852315      -2.34539     -0.889634      0.461383      0.648823      0.713665      0.777380      0.790625      0.778037
  31   5 1788.2273    0.4102  0.4182  9.3821  0.0000  0.0135   0.0095   0.0286    0.0326   0.0000   440.8439      -1.22386       21.0145      0.917525      -3.21532      0.236968      0.624836      0.899232      0.865792       1.04245      0.992300      0.994853
  31   6 1969.4286    0.6146  0.5651  9.6612  0.0000  0.0143   0.0119   0.0323    0.0405   0.0000   439.8495     0.0144213       18.2135       1.34755      -3.84992      -1.74916      0.735432       1.02054       1.11550       1.22684       1.28252       1.19606
  31   7 2146.9888    0.9011  0.6923 10.1595  0.0000  0.0148   0.0159   0.0379    0.0457   0.0000   441.1788     -0.641702       20.2120      -1.71474      -2.96950      -1.68021      0.728594       1.00768       1.06086       1.17575       1.17016       1.15137
  31   8 2318.9325    1.3428  0.9553 10.6179  0.0000  0.0181   0.0205   0.0444    0.0579   0.0000   441.2497      -2.45636       17.9752      0.833718     -0.932754       2.20508      0.891797       1.22884       1.31634       1.39423       1.39981       1.41151
  31   9 2484.9811    1.8191  0.9622 11.6666  0.0000  0.0196   0.0291   0.0470    0.0511   0.0000   440.9094     -0.427730       20.0352      -1.16314     0.0676080    -0.0703889      0.893608       1.34763       1.30599       1.50379       1.46653       1.42617
  31  10 2647.7889    2.4746  0.9978 11.9985  0.0000  0.0181   0.0377   0.0468    0.0571   0.0000   439.9663     -0.897944       17.8714      -2.28887      -1.72458      0.872747      0.910161       1.20424       1.27129       1.42968       1.42545       1.38814
  31  11 2808.3375    3.1880  0.8426 12.7086  0.0001  0.0165   0.0519   0.0407    0.0510   0.0000   440.1491     -0.987786       16.1631      -2.54151      -2.63068     -0.674785      0.815015       1.14130       1.12679       1.29659       1.33883       1.29656
  31  12 2966.1133    3.8625  0.9245 12.8772  0.0000  0.0167   0.0602   0.0449    0.0577   0.0000   441.0041      0.286442       11.8144      0.961260     -0.349512      -4.04547      0.806597       1.13131       1.18254       1.35927       1.31330       1.28091
  31  13 3121.3622    4.2183  1.0082 13.1561  0.0004  0.0194   0.0637   0.0452    0.0688   0.0000   440.4554      0.453342       16.1699      -2.20336      -3.97388      -3.27909      0.913394       1.35426       1.33785       1.49152       1.54210       1.48818
  31  14 3274.8267    3.7932  1.4004 13.0939 -0.0001  0.0238   0.0512   0.0600    0.0550   0.0000   439.9757    -0.0567714       15.3712      -3.51466     -0.627538      -3.80743       1.11310       1.62803       1.67490       1.79722       1.85313       1.82186
  31  15 3427.4443    3.2115  2.0786 12.5403 -0.0002  0.0279   0.0358   0.0747    0.0420   0.0000   441.1189      0.684011       12.2170      -3.38428       1.31337      -4.54517       1.39458       1.87690       2.05105       2.16063       2.27244       2.26949
  31  16 3579.2446    2.6077  3.2694 12.0291  0.0000  0.0364   0.0240   0.0971    0.0341   0.0000   436.7613       2.81846       9.63233      -3.01668      0.568033      0.709431       1.78510       2.42454       2.71152       2.86237       2.99752       2.92377
  31  17 3730.3219    2.0929  4.7487 11.5703  0.0000  0.0470   0.0179   0.1323    0.0297   0.0000   439.4350      -1.59174       17.7177      -3.82638      -3.88367      -2.60554       2.27062       3.07506       3.43712       3.60712       3.68038       3.66440
  31  18 3880.6593    1.7021  7.2096 11.0038  0.0000  0.0624   0.0126   0.1750    0.0263   0.0000   435.7269       10.4829       22.7348      -9.53790      -12.0616      -5.87624       3.04955       4.15701       4.56477       4.82332       4.91962       4.85328
  31  19 4030.7782    1.3947  8.8728 10.8683  0.0000  0.0795   0.0107   0.2175    0.0239   0.0000   443.1046     -0.787490       32.7289      -6.45039      -4.94867      -6.39131       3.88351       5.26605       5.88917       6.22361       6.33535       6.28213
  31  20 4180.2946    1.1032 11.3055 10.7423 -0.0016  0.1126   0.0091   0.3029    0.0224   0.0000   444.4685       16.8656       10.7429       1.33034       1.52292      -10.7835       5.22405       7.40737       8.08349       8.65547       8.64884       8.59599
  31  21 4329.7644    0.9124 13.6944 10.5153 -0.0012  0.1409   0.0067   0.3709    0.0198   0.0000   439.2809      -4.47674       21.0617      -13.3157       1.96847      -18.1405       6.56320       9.36037       10.0580       11.1073       10.7551       10.8120
  31  22 4478.5204    0.7634 16.3024 10.3574  0.0007  0.1833   0.0059   0.4555    0.0177   0.0000   443.5736      -2.97780      -12.8006       2.21933      -2.18193       2.82046       8.57248       11.8331       13.0590       14.0494       13.8401       13.8983
  32   2 1179.5262    0.0656  0.0339  9.2800  0.0000  0.0102   0.0069   0.0135    0.0188   0.0000   439.5729      0.922852       22.4803     -0.886402      -3.18204      0.901163      0.436865      0.542854      0.754730      0.731569      0.710401      0.751695
  32   3 1409.4227    0.1444  0.0994  9.2401  0.0000  0.0078   0.0073   0.0156    0.0205   0.0000   440.2815    -0.0529960       20.6782     0.0975674      -2.33781     -0.763413      0.370233      0.447412      0.657137      0.733055      0.849435      0.811991
  32   4 1616.4228    0.2400  0.2263  9.2833  0.0000  0.0105   0.0077   0.0214    0.0243   0.0000   440.1701      0.317294       19.4199     -0.445372      -3.18271    -0.0716004      0.544245      0.816201      0.878241      0.962285      0.947503      0.905603
  32   5 1806.1716    0.3976  0.4259  9.4794  0.0000  0.0129   0.0093   0.0305    0.0324   0.0000   439.9031      -1.12639       19.9926     -0.500171      -2.44956      0.806856      0.697510      0.969658       1.08028       1.17378       1.18193       1.16055
  32   6 1988.6559    0.6423  0.5345  9.8706  0.0000  0.0136   0.0128   0.0326    0.0387   0.0000   440.5363     -0.255054       19.1124     -0.326693      -1.33629     -0.450316      0.637181      0.892618      0.906921       1.00383       1.04204       1.09891
  32   7 2167.3452    0.9506  0.7877 10.1891  0.0000  0.0160   0.0156   0.0394    0.0489   0.0000   439.9670     -0.864916       19.9310      -1.99930      -2.79537       1.56796      0.773382       1.03612       1.16191       1.25299       1.19865       1.21378
  32   8 2340.0410    1.3351  1.0165 10.8728  0.0000  0.0188   0.0203   0.0477    0.0543   0.0000   440.5681     -0.858091       21.2743   -0.00292602      -1.93881       1.31217      0.898942       1.24161       1.31143       1.44671       1.46976       1.41032
  32   9 2507.2717    1.9194  0.9629 11.6520  0.0000  0.0178   0.0295   0.0471    0.0516   0.0000   440.8065      -1.70722       18.0873       1.57568      -1.17350      -1.13790      0.820122       1.16719       1.20565       1.34033       1.30387       1.31339
  32  10 2671.6432    2.6017  0.9359 12.1869  0.0000  0.0174   0.0395   0.0429    0.0556   0.0000   440.4314      0.968895       18.7926       1.98804      -2.99886      -2.02860      0.868113       1.16125       1.28287       1.41726       1.47201       1.39491
  32  11 2833.6867    3.2640  0.9443 12.7125  0.0000  0.0179   0.0498   0.0441    0.0543   0.0000   438.3167       1.25795       20.1903     -0.551073      -2.58793      -2.41745      0.797006       1.16842       1.20484       1.35339       1.32223       1.26430
  32  12 2992.7184    3.9933  0.9297 13.1583  0.0000  0.0167   0.0619   0.0448    0.0537   0.0000   439.9238      0.325887       15.5248     -0.121574      -1.75679      -1.22885      0.796391       1.09609       1.15725       1.27147       1.32037       1.27468
  32  13 3148.8527    4.1679  1.0265 13.3715  0.0002  0.0182   0.0626   0.0471    0.0553   0.0000   439.1468       2.16153       16.6335      0.214178      0.348685     -0.855110      0.896763       1.21788       1.34272       1.40992       1.46139       1.46967
  32  14 3303.3035    3.6928  1.5413 13.0005  0.0000  0.0246   0.0465   0.0620    0.0543   0.0000   439.2683       2.45380       14.2288      -1.26158      -1.60843      -4.39066       1.10594       1.54156       1.69570       1.79347       1.80179       1.77527
  32  15 3456.6600    3.0586  2.2303 12.5081  0.0000  0.0295   0.0325   0.0775    0.0383   0.0000   441.2887       2.16380       10.7579      -4.95814       5.61765      -3.92951       1.35314       1.93970       2.01512       2.21131       2.25450       2.12530
  32  16 3609.3037    2.4411  3.6431 11.8420  0.0000  0.0377   0.0207   0.1011    0.0312   0.0000   441.2750     -0.530244       11.1241      -6.80510       5.40742      -4.69485       1.78395       2.42372       2.70973       2.82370       2.86367       2.79324
  32  17 3761.0638    1.9841  5.1544 11.4483  0.0000  0.0495   0.0159   0.1330    0.0285   0.0000   430.8858       8.55232       15.9460      -5.22643      0.686216      -7.32207       2.32867       3.14176       3.53765       3.68039       3.73855       3.66243
  32  18 3912.2892    1.6255  7.2498 11.0796  0.0000  0.0643   0.0122   0.1763    0.0247   0.0000   438.7993       10.0274       11.4693      -2.91788      -10.1216      -1.17798       3.01975       4.12552       4.56215       4.86887       4.90566       4.87378
  32  19 4062.9100    1.3171  9.5130 10.8779 -0.0002  0.0854   0.0100   0.2362    0.0227   0.0000   437.2586      -2.88420       8.58485      -1.66164      -5.03023      -7.34715       3.93984       5.40691       5.98456       6.35933       6.40134       6.38444
  32  20 4213.2536    1.0878 11.7765 10.7311  0.0016  0.1127   0.0083   0.3084    0.0213   0.0000   432.7325      -4.77524       8.63634       10.3366      -1.93543      -1.77890       5.22042       7.20479       7.94461       8.49190       8.68382       8.60525
  32  21 4362.7422    0.8861 14.5017 10.5276  0.0012  0.1518   0.0064   0.3831    0.0188   0.0000   445.9038      -3.28959       6.44854       3.35688      -5.22772       3.34040       6.89276       9.59153       10.5717       11.3481       10.9731       11.0837
  33   2 1193.8774    0.0653  0.0650  9.2484  0.0000  0.0138   0.0065   0.0198    0.0189   0.0000   440.6396      -1.54021       20.3627     -0.182911      -3.59257      0.145542      0.599551      0.785250       1.00211      0.839529      0.981159      0.851103
  33   3 1425.4111    0.1310  0.1054  9.1795  0.0000  0.0078   0.0069   0.0193    0.0202   0.0000   441.5084     -0.949586       20.8866     -0.101077      -2.77152     -0.294193      0.429317      0.582022      0.680266      0.677160      0.592154      0.563237
  33   4 1633.2132    0.2645  0.2310  9.2697  0.0000  0.0098   0.0080   0.0202    0.0248   0.0000   440.9877     -0.852494       21.5809    -0.0740197      -4.17045      0.839853      0.514135      0.617344      0.675078      0.752065      0.785424      0.764261
  33   5 1823.8205    0.4489  0.4302  9.4734  0.0000  0.0126   0.0099   0.0286    0.0334   0.0000   441.0410      0.667508       20.6212     -0.328360      -1.85277     -0.564908      0.570586      0.764160      0.873649      0.903279      0.961711       1.02860
  33   6 2007.6042    0.6855  0.6089  9.8151  0.0000  0.0140   0.0126   0.0329    0.0407   0.0000   440.4271     -0.676712       19.2562      -4.02852      -1.98303     -0.273140      0.654669      0.889843      0.946441       1.04078       1.07278       1.04489
  33   7 2187.3105    1.0020  0.8535 10.1735 -0.0001  0.0168   0.0158   0.0409    0.0519   0.0000   441.9164      -2.35214       20.6967      0.114021     -0.850150     -0.408010      0.743441       1.05607       1.11233       1.18162       1.25261       1.26520
  33   8 2360.7885    1.4362  0.9815 11.0157  0.0000  0.0186   0.0218   0.0460    0.0520   0.0000   441.4620       1.15248       20.6619      -1.57989      -1.42327      -3.60745      0.821677       1.23089       1.22682       1.37200       1.45019       1.39680
  33   9 2529.1568    2.0110  1.0368 11.6230  0.0001  0.0190   0.0292   0.0459    0.0555   0.0000   440.9697      0.953436       17.8426     -0.409496      -2.93356      0.149556      0.855251       1.22813       1.27691       1.51081       1.38573       1.44907
  33  10 2694.9973    2.6279  0.9704 12.4100  0.0000  0.0180   0.0398   0.0449    0.0499   0.0000   439.0698     -0.896938       18.4679       1.29519     -0.682335      -1.61630      0.859099       1.17427       1.22230       1.38062       1.43770       1.38810
  33  11 2858.5816    3.4141  0.9854 12.6039  0.0000  0.0174   0.0502   0.0438    0.0598   0.0000   440.7690    -0.0508023       16.2509      0.159547      -2.53277      -1.06037      0.822517       1.09278       1.15096       1.29802       1.29707       1.28275
  33  12 3018.8028    4.0495  0.9100 13.2612  0.0000  0.0170   0.0620   0.0420    0.0509   0.0000   441.8751     -0.405448       12.9404     -0.399279     -0.325908      -2.72173      0.775054       1.08682       1.11189       1.25668       1.23093       1.22312
  33  13 3176.0366    4.1843  1.0756 13.2949 -0.0001  0.0187   0.0614   0.0489    0.0579   0.0000   440.6275     -0.152796       15.4738      -1.63686       2.86708      -4.44705      0.880811       1.23604       1.27355       1.45731       1.44845       1.40622
  33  14 3331.3495    3.5626  1.7629 12.9544  0.0000  0.0257   0.0426   0.0683    0.0451   0.0000   440.1223       2.94442       14.2009    -0.0641329       1.81027     -0.420932       1.17509       1.72618       1.79411       1.94256       2.00034       1.97043
  33  15 3485.7112    2.9169  2.5022 12.4451  0.0000  0.0313   0.0297   0.0814    0.0372   0.0000   439.6107     -0.475164       13.2197      -3.68192       3.16238      -3.06030       1.42793       1.95169       2.15210       2.29020       2.36949       2.29977
  33  16 3639.2716    2.3110  3.9935 11.8392 -0.0001  0.0402   0.0192   0.1103    0.0279   0.0000   438.0924      -4.04528       11.0366      -3.79810      -4.38523      -4.12564       1.84663       2.54788       2.78913       2.99699       3.11540       3.09393
  33  17 3791.7414    1.9443  5.8926 11.2390  0.0006  0.0510   0.0140   0.1420    0.0269   0.0000   440.7727      -2.21697       14.5222      -10.0538       1.06102      -4.59763       2.33976       3.18115       3.54625       3.65299       3.79495       3.77831
  33  18 3943.6636    1.5551  7.6942 11.0405  0.0000  0.0665   0.0115   0.1894    0.0234   0.0000   429.8151     -0.360513       7.79241      -4.24168       2.48119      -7.07586       3.02777       4.08365       4.56274       4.86363       4.93545       4.90877
  33  20 4245.4393    1.0449 12.7586 10.6658  0.0009  0.1238   0.0074   0.3240    0.0202   0.0000   438.5161      -9.41846       11.9584      -2.44561     -0.651009       9.17225       5.44240       7.59703       8.37141       9.08297       8.89352       8.96122
  33  21 4395.8510    0.8311 14.7241 10.4645 -0.0019  0.1602   0.0060   0.3951    0.0185   0.0000   439.4359      -21.3100       11.1949       9.33921       16.1411      -12.5908       6.96735       9.68319       10.8783       11.4250       11.4113       11.3473
  34   2 1208.0102    0.0721  0.0775  9.2265  0.0000  0.0126   0.0062   0.0239    0.0189   0.0000   441.1554     -0.886564       20.7525     -0.485454      -4.96174       1.01844      0.559329      0.703638      0.947689      0.950184      0.835141       1.00699
  34   3 1441.1537    0.1503  0.1043  9.2472  0.0000  0.0077   0.0074   0.0170    0.0202   0.0000   441.0667     -0.329060       20.4227      0.285679      -2.56531     -0.658778      0.364001      0.434586      0.612603      0.543730      0.602737      0.590531
  34   4 1649.7233    0.2754  0.2408  9.3109  0.0005  0.0091   0.0081   0.0223    0.0247   0.0000   440.7304     -0.444294       20.1190      0.691252      -3.71098     -0.487554      0.488498      0.693543      0.796853      0.935131      0.898548      0.964303
  34   5 1841.2400    0.4617  0.4670  9.4544  0.0000  0.0135   0.0096   0.0281    0.0344   0.0000   440.2022     -0.886485       19.0299     -0.680440      -2.14019    -0.0802379      0.577930      0.821899      0.877099      0.925990      0.995359      0.951773
  34   6 2026.3231    0.7196  0.6778  9.7706  0.0000  0.0151   0.0125   0.0355    0.0433   0.0000   441.7760      -2.04286       19.3477      0.827918      -1.53650      -1.15556      0.619147      0.896605      0.941558       1.02286       1.01591       1.00404
  34   7 2207.0369    1.0147  0.7655 10.5224  0.0000  0.0156   0.0168   0.0400    0.0427   0.0000   442.3962      0.996954       19.1199   -0.00135260      -2.48327      -2.63456      0.669402      0.956979      0.997708       1.13299       1.14993       1.08673
  34   8 2381.2120    1.5256  0.9976 11.0179  0.0000  0.0178   0.0223   0.0438    0.0537   0.0000   439.9503      0.235755       20.0150      -2.37483      -3.51586     -0.802818      0.785668       1.08172       1.17430       1.28976       1.26986       1.26176
  34   9 2550.6654    2.1110  0.9702 11.6887  0.0000  0.0171   0.0308   0.0439    0.0531   0.0000   441.1592      0.925616       19.4409      -1.75790      -2.65512      -1.29739      0.759787       1.05114       1.13160       1.20626       1.28171       1.22486
  34  10 2717.9734    2.8241  1.0077 12.2733  0.0000  0.0181   0.0406   0.0443    0.0555   0.0000   439.7579     -0.293183       17.1873     -0.486241      -2.81503      -2.83116      0.781647       1.15410       1.18531       1.27744       1.31586       1.29595
  34  11 2882.9005    3.5061  0.9855 12.7142  0.0000  0.0173   0.0500   0.0427    0.0563   0.0000   439.8280       1.81873       17.7260      -2.49725     -0.963774      -5.60008      0.767752       1.04219       1.12892       1.22426       1.21492       1.23566
  34  12 3044.4412    4.2177  0.9012 13.2620 -0.0002  0.0162   0.0634   0.0409    0.0507   0.0000   440.8394      0.264900       18.9372      -2.80005      -3.21486      -4.15804      0.759675       1.07898       1.13452       1.26239       1.28298       1.21580
  34  13 3202.8172    4.0424  1.1951 13.3466  0.0000  0.0203   0.0567   0.0531    0.0545   0.0000   440.0038      0.758306       13.1408      0.876077      0.779769      -4.50245      0.891237       1.25909       1.36283       1.47547       1.50708       1.48585
  34  14 3359.2693    3.5534  1.7631 12.8212  0.0022  0.0244   0.0414   0.0649    0.0480   0.0000   440.7555      0.945257       9.74693      0.185351     -0.346185      -3.28545       1.08737       1.54284       1.65065       1.75949       1.80204       1.78195
  34  15 3514.3950    2.7483  2.8603 12.3344  0.0000  0.0331   0.0261   0.0891    0.0341   0.0000   437.7262      -1.23978       13.4900      -2.14687       2.85573      0.177631       1.47000       2.05093       2.26524       2.34876       2.39902       2.36864
  34  16 3668.6479    2.2687  4.3177 11.7026  0.0001  0.0413   0.0177   0.1103    0.0271   0.0000   441.6893       5.17504       8.20479      0.839315       1.44640      -2.58658       1.82932       2.44400       2.81596       2.93464       2.95892       2.90229
  34  17 3821.8802    1.8641  6.2502 11.2662  0.0000  0.0547   0.0133   0.1456    0.0248   0.0000   438.6636       8.24107       6.87508      -3.76336       4.51040      -4.84987       2.39834       3.31170       3.67817       3.87944       3.91907       3.90618
  34  18 3974.3785    1.4845  8.1897 10.9906  0.0000  0.0713   0.0106   0.1934    0.0223   0.0000   441.3957       11.0979       16.1838      -12.1996     -0.998358      -6.26096       3.13865       4.27499       4.84444       5.06999       5.15452       5.08795
  34  19 4126.2872    1.2218 10.3648 10.7854 -0.0016  0.0937   0.0087   0.2522    0.0213   0.0000   430.4060      -2.84549       12.2171       2.58651      -6.50001      -16.3332       4.08940       5.56932       6.15189       6.68829       6.68275       6.64875
  34  20 4277.7204    1.0172 13.2091 10.6233  0.0006  0.1280   0.0068   0.3307    0.0194   0.0000   431.7311       6.57947       9.20648      0.735054      -14.6168      -9.96397       5.44517       7.63834       8.35330       9.04350       9.06139       9.06216
  34  21 4428.3550    0.8343 16.1211 10.4291  0.0018  0.1685   0.0057   0.4153    0.0171   0.0000   446.0931       12.5233       2.85713      -26.0731       25.2573       31.8487       7.08905       10.0265       10.7567       11.9680       11.7602       11.8580
  35   2 1221.9211    0.0731  0.0485  9.1963  0.0000  0.0252   0.0065   0.0146    0.0182   0.0000   441.3186     -0.660178       20.8046     -0.610558      -2.99842      0.859661       1.52675       1.39230      0.917060       1.07517       1.65312       1.45393
  35   3 1456.6243    0.1520  0.1208  9.1850  0.0000  0.0074   0.0069   0.0184    0.0201   0.0000   441.0863     -0.197734       20.5709   -0.00146553      -3.07123     0.0371477      0.378365      0.527519      0.546841      0.591062      0.594951      0.663266
  35   4 1665.9274    0.2948  0.2640  9.2806 -0.0002  0.0095   0.0081   0.0219    0.0254   0.0000   439.7119     -0.414317       21.1941      -1.13727      -3.42991      0.748783      0.447506      0.597553      0.686370      0.765157      0.777509      0.717885
  35   5 1858.4510    0.4822  0.4494  9.5096  0.0000  0.0122   0.0101   0.0291    0.0330   0.0000   440.7007      -1.36368       20.5221     -0.290171      -4.10848      0.454830      0.513029      0.744248      0.747139      0.827284      0.835775      0.849582
  35   6 2044.8146    0.7234  0.6953  9.7360 -0.0002  0.0147   0.0121   0.0346    0.0450   0.0000   439.9730      0.726931       21.2057      -1.71177      -3.65980       1.47266      0.657696      0.903068      0.954850       1.06619       1.15898       1.10870
  35   7 2226.4110    1.0962  0.9187 10.2873 -0.0000  0.0165   0.0161   0.0424    0.0518   0.0000   442.0948      -1.17175       19.7264       1.76235      -5.14828      -1.59261      0.720663      0.999111       1.06723       1.14824       1.16953       1.20983
  35   8 2401.3300    1.5734  1.0580 11.0352  0.0000  0.0180   0.0221   0.0464    0.0548   0.0000   442.0427      0.170450       18.9196       1.01272      -2.74820    -0.0833246      0.784319       1.07851       1.18423       1.31461       1.31370       1.30213
  35   9 2571.8534    2.1696  1.0610 11.7998 -0.0006  0.0187   0.0307   0.0454    0.0539   0.0000   440.4713    -0.0168163       15.3675      0.563386      -3.57364     0.0296376      0.787702       1.11113       1.17172       1.27940       1.34305       1.28847
  35  10 2740.5112    2.8816  0.9687 12.3804  0.0000  0.0173   0.0417   0.0427    0.0521   0.0000   439.8348      0.775533       18.9361      -1.80449      -1.20240      -3.72598      0.739695       1.05328       1.08304       1.20890       1.25392       1.26008
  35  11 2906.8163    3.6921  0.8840 12.9396  0.0000  0.0156   0.0543   0.0395    0.0508   0.0000   439.8152      0.712939       19.0259      -1.99724     0.0298880      -3.63806      0.707502      0.939844       1.00531       1.12142       1.11132       1.09485
  35  12 3069.5784    4.3231  0.9550 13.2689  0.0000  0.0167   0.0628   0.0421    0.0549   0.0000   440.3124      0.664525       16.9878      -4.34079      -2.04700      -2.92554      0.740701       1.00024       1.07183       1.15991       1.21340       1.20269
  35  13 3229.1399    4.0243  1.2971 13.1866  0.0025  0.0206   0.0530   0.0556    0.0503   0.0000   441.0254       4.55518       12.1596      -1.94224      -1.34807      -3.99945      0.880373       1.23288       1.33504       1.44657       1.44318       1.39507
  35  14 3386.6450    3.3978  1.8780 12.8122  0.0000  0.0259   0.0383   0.0667    0.0400   0.0000   440.9404      -1.26775       12.9091     -0.198320      -2.28370     -0.557537       1.08601       1.54535       1.66577       1.78771       1.83312       1.87074
  35  15 3542.7026    2.6325  3.1008 12.1928  0.0000  0.0346   0.0239   0.0916    0.0322   0.0000   441.8999      0.416834       14.5887      -1.31044       3.99600      -1.83943       1.43205       2.03236       2.17711       2.36912       2.38013       2.37516
  35  16 3697.7936    2.1723  4.5397 11.6011  0.0000  0.0420   0.0166   0.1153    0.0266   0.0000   437.8354      -5.71998       16.4019       3.41280      -4.62781      -8.25191       1.81287       2.48659       2.79294       2.90920       3.04796       3.04849
  35  17 3851.7577    1.7298  6.4083 11.2352 -0.0000  0.0568   0.0124   0.1509    0.0234   0.0000   436.6002      -4.15557       16.5127      -8.92500      -3.19898      -6.62149       2.38123       3.34277       3.69750       3.90361       3.98617       4.01596
  35  18 4005.0494    1.4384  8.8267 10.9412  0.0000  0.0767   0.0100   0.2050    0.0217   0.0000   435.1456      -1.09123       20.0294      -9.35201      -5.12260      -8.67741       3.21977       4.42869       4.94970       5.26192       5.31990       5.32729
  35  19 4157.4650    1.1928 11.3785 10.7186 -0.0002  0.0999   0.0078   0.2725    0.0202   0.0000   434.3351    -0.0340467       16.0518       7.39281      -10.9547      -4.15608       4.25307       5.77351       6.49418       6.97494       6.98217       7.00496
  35  20 4309.3179    0.9595 13.8701 10.5740  0.0002  0.1355   0.0063   0.3505    0.0183   0.0000   445.3577      -5.53936       12.7656      -15.8772       4.76947       19.4542       5.62049       7.67319       8.71809       9.20897       9.21101       9.26041
  36   2 1235.6667    0.0844  0.0650  9.2411  0.0000  0.0096   0.0062   0.0146    0.0183   0.0000   441.4512     -0.408093       20.2960     -0.171689      -2.82289      0.429186      0.392548      0.566945      0.620910      0.641996      0.640296      0.665291
  36   3 1471.8315    0.1621  0.1459  9.2542  0.0000  0.0081   0.0066   0.0189    0.0203   0.0000   440.7336     -0.885130       20.1175      0.568102      -3.02292     0.0670557      0.355579      0.439257      0.554497      0.505541      0.587342      0.619499
  36   4 1681.8993    0.3060  0.2930  9.3631  0.0000  0.0097   0.0080   0.0245    0.0251   0.0000   441.0969     0.0364006       21.7296     -0.678559      -2.31742     -0.565040      0.418964      0.591335      0.635503      0.734509      0.740669      0.762398
  36   5 1875.4101    0.5015  0.5343  9.5138  0.0000  0.0129   0.0098   0.0331    0.0339   0.0000   440.5064     -0.669578       20.4089      0.115044      -3.00197     -0.660267      0.528014      0.736922      0.778882      0.845210      0.874523      0.901212
  36   6 2063.1188    0.7582  0.6652  9.9465  0.0000  0.0140   0.0127   0.0342    0.0410   0.0000   440.8820      -1.02740       20.4954      -1.40605      -2.91072     0.0360487      0.587879      0.816153      0.874604      0.951441      0.981830      0.959410
  36   7 2245.4933    1.1415  0.8995 10.4212  0.0000  0.0168   0.0167   0.0404    0.0510   0.0000   439.9595     -0.921490       20.8709     0.0837788      -3.68587      -1.20542      0.667799      0.961145       1.03365       1.14641       1.12993       1.13301
  36   8 2421.1182    1.6173  1.0259 11.2281  0.0000  0.0177   0.0227   0.0454    0.0506   0.0000   440.2907     -0.533184       18.1964      -2.10143     -0.555654       1.49191      0.731539       1.04930       1.08340       1.25142       1.19542       1.19250
  36   9 2592.7256    2.3285  1.0443 11.8724  0.0000  0.0174   0.0325   0.0456    0.0536   0.0000   440.5572       1.64599       22.8487      -2.09926      -3.58860     -0.548921      0.742632       1.03452       1.08775       1.21367       1.23827       1.20392
  36  10 2762.6827    3.0415  0.9747 12.4613  0.0000  0.0169   0.0428   0.0410    0.0537   0.0000   441.5902      -1.81432       19.3819      0.874686      -3.71679      -2.15752      0.742041      0.961678       1.07227       1.17058       1.21928       1.19490
  36  11 2930.2706    3.9022  0.9859 12.8119  0.0000  0.0167   0.0540   0.0414    0.0574   0.0000   442.0538     0.0699825       17.9585       1.61868      -3.67182      -3.67703      0.698565       1.00138       1.06136       1.19337       1.14733       1.18853
  36  12 3094.2949    4.2086  0.9762 13.4823  0.0000  0.0173   0.0612   0.0443    0.0496   0.0000   440.5319      -1.48376       17.0659      -1.43208      -3.31965      -2.87227      0.724818       1.01315       1.06499       1.17506       1.26050       1.25932
  36  13 3255.0825    3.9673  1.3808 13.2611  0.0000  0.0217   0.0504   0.0554    0.0465   0.0000   440.7202      0.871220       14.8908      -3.33259      -1.15457      -1.01610      0.888126       1.25187       1.35561       1.45483       1.52199       1.49572
  36  14 3413.6784    3.3874  2.0818 12.5953  0.0000  0.0258   0.0346   0.0674    0.0382   0.0000   439.6347      0.164916       12.5797      -5.52345     -0.290987      -1.32013       1.08506       1.50658       1.61730       1.73088       1.79984       1.75868
  36  15 3570.7400    2.6027  3.4421 12.0547  0.0000  0.0347   0.0221   0.0937    0.0312   0.0000   440.4199    -0.0541251       14.1587      -6.92882      -1.44067      -4.76504       1.46525       2.02037       2.23112       2.37673       2.48049       2.43928
  36  16 3726.5688    2.0980  5.0220 11.5436  0.0000  0.0450   0.0154   0.1194    0.0251   0.0000   437.0724  -0.000796328       15.4118      -4.08565      0.906436      -8.65427       1.86951       2.55759       2.85318       3.01567       3.11174       3.08830
  36  17 3881.3553    1.6969  6.9562 11.2017  0.0001  0.0583   0.0118   0.1610    0.0227   0.0000   439.3469       3.01810       24.8420      -7.60804      -3.50862      -5.28033       2.41496       3.37415       3.69780       4.01172       4.14472       4.13704
  36  18 4035.2888    1.3803  9.1755 11.0148  0.0000  0.0794   0.0098   0.2176    0.0209   0.0000   440.1344      -1.16433       10.7833      -11.9096     -0.508197      -13.7191       3.31411       4.51878       5.01647       5.43996       5.52827       5.50089
  36  19 4188.5357    1.1438 11.8818 10.7247 -0.0006  0.1083   0.0073   0.2827    0.0197   0.0000   445.4202       7.19031       12.2510       5.37446       6.30216      -1.04396       4.39612       6.20417       6.78579       7.27977       7.37655       7.36931
  36  20 4341.0018    0.8837 13.7099 10.6020 -0.0008  0.1407   0.0062   0.3592    0.0180   0.0000   441.6029      -2.17700       4.50941       12.5340      -2.76507      -14.6084       5.71980       7.96110       8.77313       9.51888       9.64174       9.64178
  37   2 1249.1922    0.0854  0.0553  9.2282  0.0000  0.0085   0.0069   0.0137    0.0179   0.0000   441.4958     -0.398031       20.6231     -0.320424      -2.39588    -0.0816657      0.361076      0.504319      0.509529      0.585667      0.597057      0.567273
  37   3 1486.8061    0.1785  0.1423  9.1685  0.0000  0.0071   0.0068   0.0166    0.0202   0.0000   441.0322     -0.420632       20.3393     -0.127472      -2.42259      0.187936      0.304249      0.419741      0.470845      0.499094      0.457326      0.480582
  37   4 1697.5920    0.3250  0.2943  9.3155  0.0000  0.0096   0.0081   0.0222    0.0255   0.0000   441.4758     0.0350684       20.6815      0.313250      -2.47232     -0.861538      0.394266      0.539576      0.594940      0.657003      0.679849      0.687231
  37   5 1892.2200    0.5381  0.4908  9.6087  0.0000  0.0119   0.0105   0.0296    0.0340   0.0000   440.8045      -1.95270       19.6419     -0.288439      -4.25723      0.136735      0.497138      0.681079      0.755159      0.829353      0.854933      0.893347
  37   6 2081.1229    0.8217  0.7025  9.8527  0.0002  0.0142   0.0131   0.0338    0.0452   0.0000   440.5844      0.275724       20.7931      -2.26200      -3.62573       1.82117      0.560435      0.812823      0.866681      0.922101      0.965345      0.924202
  37   7 2264.3373    1.2068  0.8861 10.6892  0.0002  0.0163   0.0179   0.0404    0.0475   0.0000   439.6179     -0.446047       20.8624      0.851419      -4.86141    -0.0792202      0.662722      0.929139      0.977261       1.09488       1.15576       1.12828
  37   8 2440.6780    1.6929  1.1471 11.3137  0.0000  0.0193   0.0231   0.0486    0.0544   0.0000   439.9128      -1.36667       17.2018     0.0451165      -2.72691     -0.191859      0.761405       1.09277       1.15065       1.26799       1.29392       1.26047
  37   9 2613.3205    2.3383  1.0424 11.9838  0.0000  0.0175   0.0324   0.0457    0.0521   0.0000   440.4487     -0.766915       18.9373       1.96349      -1.85244      -3.77247      0.715849       1.01491       1.07917       1.17774       1.24080       1.18165
  37  10 2784.5234    3.1426  0.9425 12.6440  0.0000  0.0160   0.0447   0.0410    0.0490   0.0000   442.5586      0.201926       18.5838      -1.29662      -1.03099     -0.638999      0.691453      0.938506       1.02443       1.13597       1.13697       1.14313
  37  11 2953.2905    4.0134  0.9080 13.1037  0.0000  0.0157   0.0575   0.0394    0.0490   0.0000   440.7848     0.0671678       15.9522      0.780451      0.742250      -1.17318      0.629596      0.904717      0.931466       1.03368       1.04231       1.04531
  37  12 3118.4872    4.3606  1.0916 13.2662  0.0000  0.0177   0.0592   0.0455    0.0564   0.0000   439.2015       1.90072       16.3707      0.569390      -1.91550      -1.78763      0.737308       1.02652       1.08788       1.20141       1.26354       1.24799
  37  13 3280.6127    3.9684  1.4700 13.0662  0.0000  0.0218   0.0472   0.0536    0.0465   0.0000   441.7276       1.03893       15.6272      -1.53736      0.762793      -3.31158      0.890157       1.24345       1.32379       1.43529       1.53419       1.49359
  37  14 3440.3683    3.2506  2.1727 12.6134 -0.0000  0.0264   0.0327   0.0706    0.0352   0.0000   440.3416     -0.102285       11.4281      -1.97555       2.44809      -5.36600       1.05280       1.46333       1.61829       1.73763       1.76268       1.72404
  37  15 3598.3819    2.4790  3.6125 11.9970  0.0001  0.0361   0.0203   0.0942    0.0290   0.0000   441.5060       3.09779       12.0119      -1.07397      -1.63966      -2.60681       1.46356       2.06574       2.23015       2.42612       2.50411       2.51192
  37  16 3755.0205    1.9902  5.3535 11.4976  0.0000  0.0469   0.0143   0.1266    0.0238   0.0000   439.8479       2.47908       16.8314      -4.92226      0.187374      -2.02511       1.91722       2.60776       2.91950       3.12701       3.20477       3.18339
  37  17 3910.6574    1.6083  7.4576 11.1772  0.0000  0.0618   0.0111   0.1704    0.0215   0.0000   441.3192       2.16831       17.7449      -8.85596       3.85202     -0.180653       2.56510       3.45589       3.96806       4.16177       4.26484       4.24673
  37  18 4065.2932    1.3273  9.6220 10.9623  0.0015  0.0841   0.0093   0.2276    0.0210   0.0000   431.8401     -0.299957       18.1962      -10.8447      -1.81951     -0.951657       3.36414       4.74474       5.10549       5.59486       5.73864       5.63643
  37  20 4372.2590    0.8700 14.7767 10.5623  0.0009  0.1497   0.0059   0.3724    0.0171   0.0000   425.7022      -4.39152       21.7355       13.0191      -25.3400      -6.69833       5.85310       8.12997       9.05397       9.80847       9.71286       9.84600
  38   3 1501.5478    0.1704  0.1784  9.2773  0.0000  0.0086   0.0062   0.0205    0.0201   0.0000   441.1736     -0.660136       20.6187     -0.185798      -3.06638       1.23511      0.350207      0.444320      0.489800      0.561798      0.546816      0.537484
  38   4 1713.0259    0.3405  0.3050  9.3584  0.0000  0.0099   0.0082   0.0216    0.0260   0.0000   440.7863      0.629009       20.5304      0.312390      -2.76994     -0.111830      0.433797      0.598665      0.631734      0.694402      0.725243      0.750228
  38   5 1908.7853    0.5584  0.5196  9.5552 -0.0002  0.0117   0.0104   0.0291    0.0357   0.0000   440.7066      -1.26618       20.3914     0.0446683      -3.73447      -1.44463      0.499115      0.644917      0.718801      0.777002      0.805151      0.819456
  38   6 2098.9452    0.8388  0.6985 10.1572  0.0000  0.0139   0.0135   0.0339    0.0404   0.0000   441.2901     0.0603353       21.1584      -1.05960      -1.33736     -0.620731      0.587507      0.784517      0.845472      0.959288      0.949248      0.916393
  38   7 2282.9323    1.2180  0.9876 10.6743 -0.0000  0.0166   0.0171   0.0440    0.0480   0.0000   439.3605     -0.680662       20.4847      -1.53918      -2.48078       2.84799      0.663295      0.880798      0.973891       1.07469       1.09848       1.05408
  38   8 2459.9785    1.8187  1.1277 11.1114  0.0000  0.0184   0.0233   0.0450    0.0593   0.0000   441.0150      -1.30127       18.9504     -0.424336      -2.57840     -0.639155      0.691396       1.03318       1.07262       1.16360       1.22399       1.22032
  38   9 2633.6936    2.4175  1.0055 12.1245  0.0000  0.0166   0.0339   0.0441    0.0511   0.0000   439.6701       1.06826       22.6347     -0.196060      -2.67142      -1.57820      0.691120      0.939820       1.01114       1.09508       1.15291       1.15455
  38  10 2806.0611    3.3485  0.9677 12.6535  0.0000  0.0159   0.0461   0.0409    0.0513   0.0000   440.7084      0.159257       21.6878     0.0579667      -2.92820      -2.89542      0.638349      0.874885      0.935456       1.04867       1.03480       1.02944
  38  11 2975.8996    4.0110  1.0107 13.1327  0.0000  0.0166   0.0549   0.0428    0.0516   0.0000   441.6938      0.463578       18.2716     0.0417137     -0.317483      -2.77472      0.673029      0.945061       1.00260       1.09325       1.12514       1.11516
  38  12 3142.3331    4.3532  1.1005 13.2194 -0.0006  0.0182   0.0570   0.0440    0.0571   0.0000   440.6025       1.40549       15.1504      -3.13842      -2.01427      -5.75662      0.704387       1.03421       1.08211       1.15694       1.19687       1.22584
  38  13 3305.6697    3.8290  1.5335 13.1236 -0.0000  0.0218   0.0447   0.0571    0.0430   0.0000   439.6104      0.551939       17.7642       1.68047      0.534401      -2.68670      0.884812       1.22311       1.30707       1.45236       1.52208       1.51812
  38  14 3466.6763    3.0594  2.4307 12.5232  0.0000  0.0275   0.0291   0.0742    0.0331   0.0000   442.8759       1.79718       12.2832      0.139117       6.22465      -5.09184       1.13347       1.49785       1.73150       1.77339       1.87684       1.88400
  38  15 3625.7326    2.3862  4.2334 11.8185  0.0000  0.0383   0.0178   0.1021    0.0262   0.0000   438.3971       2.23417       16.5421      -1.85620      -4.48243      -1.12525       1.52150       2.07999       2.30775       2.50636       2.55788       2.54529
  38  16 3783.2758    1.9754  6.1404 11.3216  0.0002  0.0495   0.0130   0.1337    0.0233   0.0000   441.2008      0.632703       13.2361      -7.90708       3.58500      -8.36092       1.97692       2.67857       3.01117       3.17606       3.35059       3.36886
  38  17 3939.6938    1.5721  7.8878 11.1172  0.0000  0.0651   0.0105   0.1754    0.0213   0.0000   440.9565      -1.65746       18.6321       3.28827       5.57777      -5.54738       2.55385       3.51016       3.95610       4.19990       4.26590       4.33995
  38  18 4094.9221    1.2787 10.3243 10.9502  0.0027  0.0916   0.0086   0.2396    0.0201   0.0000   441.2504      -8.57779       10.3917      -8.76227     -0.130739       7.09745       3.55296       4.97032       5.54966       5.92055       6.16004       6.15437
  39   3 1516.0418    0.1919  0.1518  9.2327  0.0000  0.0074   0.0068   0.0160    0.0202   0.0000   441.1398      0.584508       20.3899     -0.532000      -1.82370      0.342082      0.309351      0.398537      0.445672      0.492343      0.523416      0.544326
  39   4 1728.2419    0.3524  0.3711  9.3348  0.0000  0.0115   0.0078   0.0247    0.0273   0.0000   441.6760     -0.245967       21.2143     -0.935976      -2.11016      0.538825      0.424599      0.617775      0.656682      0.727426      0.690080      0.710813
  39   5 1925.1960    0.5884  0.5401  9.6475  0.0000  0.0124   0.0106   0.0292    0.0359   0.0000   440.7607     -0.183071       20.7652     -0.447532      -2.33523     -0.638984      0.511653      0.712720      0.771611      0.832457      0.814701      0.816283
  39   6 2116.5630    0.8599  0.7804 10.0851 -0.0000  0.0151   0.0131   0.0365    0.0431   0.0000   443.1927     -0.972808       20.0939     -0.852121      -1.40135     -0.504764      0.572290      0.830582      0.875705      0.965655      0.978914      0.973076
  39   7 2301.2271    1.2685  1.0255 10.7183  0.0000  0.0176   0.0174   0.0448    0.0486   0.0000   440.7225     -0.882793       18.7598      -1.45959      -3.78405      0.423441      0.632109      0.942695      0.949291       1.12883       1.08101       1.09109
  39   8 2479.0901    1.8438  1.0666 11.5400  0.0000  0.0171   0.0251   0.0463    0.0501   0.0000   441.6524     -0.149131       21.5648      -1.47418      -2.45776      -1.32791      0.687241      0.945169       1.03537       1.11321       1.17603       1.18720
  39   9 2653.8524    2.5862  0.9893 12.2107  0.0000  0.0169   0.0352   0.0405    0.0511   0.0000   442.9744     -0.954894       19.7249      -3.65650      -2.22914      -2.17980      0.656287      0.927669      0.990271       1.10431       1.13342       1.11465
  39  10 2827.2782    3.3736  0.9910 12.7152  0.0000  0.0160   0.0460   0.0421    0.0500   0.0000   440.1649      0.885590       17.6070     -0.442006      -2.83375      -2.37857      0.638404      0.892890      0.952224       1.04667       1.07681       1.05274
  39  11 2998.1270    4.0953  0.9496 13.2389  0.0000  0.0160   0.0566   0.0401    0.0488   0.0000   440.5459      0.762166       19.0103      -2.63807      -2.24479      -2.20905      0.613185      0.882974      0.936065       1.06145       1.02697       1.03555
  39  12 3165.7150    4.2598  1.1293 13.4282  0.0000  0.0182   0.0564   0.0464    0.0506   0.0000   440.3857      0.905895       17.8776     -0.943402      -1.66095      -2.13606      0.707280      0.968895       1.06869       1.11709       1.18762       1.13023
  39  13 3330.3833    3.6658  1.7843 12.8381  0.0000  0.0234   0.0387   0.0594    0.0405   0.0000   441.0439       1.67056       14.6655       1.28360     -0.968544      -6.98849      0.914999       1.27219       1.38595       1.52169       1.60602       1.61013
  39  14 3492.6081    2.9188  2.6865 12.4356  0.0000  0.0294   0.0262   0.0788    0.0309   0.0000   439.8441       1.47154       14.4320      -1.30403       4.22753      -4.33555       1.11824       1.53510       1.70191       1.86036       1.91095       1.87480
  39  15 3652.6851    2.3165  4.4225 11.7144  0.0000  0.0389   0.0165   0.1034    0.0249   0.0000   438.9361       1.63957       12.4785      -1.55063     0.0578700       5.01704       1.49251       2.05957       2.28226       2.49878       2.52017       2.55907
  39  16 3811.1106    1.8442  6.1034 11.3550  0.0000  0.0516   0.0125   0.1364    0.0226   0.0000   437.8021      -1.93606       16.2292       1.89873      -9.15185      -2.68256       1.94833       2.77736       3.01721       3.29423       3.30021       3.33199
  39  17 3968.2863    1.5182  8.6049 11.0790  0.0005  0.0706   0.0098   0.1903    0.0204   0.0000   438.1944       4.22765       22.3799      -10.0336      -4.89059      -11.9506       2.70776       3.73813       4.18904       4.43549       4.58891       4.62147
  39  18 4124.5061    1.2328 10.9480 10.8948  0.0018  0.0957   0.0077   0.2524    0.0190   0.0000   430.5573       1.84150       16.0375      -1.38586      0.494892      -6.64034       3.58351       5.00845       5.59830       6.02913       6.04777       6.17863
  39  19 4279.6822    0.9607 13.0123 10.7356 -0.0020  0.1288   0.0061   0.3240    0.0170   0.0000   440.3816      -3.87837       18.9576      -1.68850      -17.1167      -1.58420       4.73574       6.67032       7.47913       8.01816       8.05672       8.18257
  40   2 1288.7287    0.0937  0.1078  9.2059  0.0000  0.0089   0.0056   0.0238    0.0179   0.0000   440.6728      0.315444       20.6804      0.217657      -3.72581      0.711299      0.351471      0.472900      0.508579      0.526364      0.613457      0.659151
  40   3 1530.3155    0.2174  0.1561  9.2376  0.0000  0.0066   0.0074   0.0172    0.0205   0.0000   442.2422     -0.779441       20.5846      0.135984      -3.40474     -0.781754      0.287786      0.362857      0.403202      0.465848      0.504018      0.547907
  40   4 1743.2473    0.3658  0.3546  9.3415  0.0000  0.0097   0.0082   0.0251    0.0269   0.0000   441.3988      -1.46553       20.6761       1.36516      -3.44828     -0.911573      0.378583      0.528706      0.581543      0.597904      0.674014      0.671376
  40   5 1941.3852    0.6097  0.6016  9.6092  0.0000  0.0129   0.0103   0.0313    0.0373   0.0000   441.5308     -0.504032       19.8708     -0.877070      -2.64129      -2.07028      0.479662      0.654984      0.760516      0.788001      0.819068      0.845935
  40   6 2133.9557    0.8881  0.7772 10.1803  0.0000  0.0144   0.0134   0.0370    0.0419   0.0000   441.7684     -0.153036       19.0776       1.38317      -2.57545     -0.228522      0.542608      0.780336      0.816647      0.935635      0.945865      0.973507
  40   7 2319.2873    1.3448  1.0260 10.8512 -0.0008  0.0169   0.0183   0.0446    0.0487   0.0000   441.2271     0.0914080       21.0251    -0.0284693      -2.63821      -1.53558      0.634161      0.902277      0.960203       1.07405       1.11387       1.12860
  40   8 2497.8709    1.9241  1.1687 11.5739  0.0000  0.0186   0.0251   0.0476    0.0519   0.0000   440.9301      0.285202       20.8222      0.481046      -3.04543      -3.50951      0.695409      0.973320       1.02704       1.14099       1.22849       1.21384
  40   9 2673.7881    2.6626  1.1286 11.9596  0.0000  0.0176   0.0335   0.0434    0.0580   0.0000   439.7819      0.366038       18.8295      -1.75576      -1.91369      -1.87236      0.658129      0.916075       1.03061       1.07639       1.14041       1.12738
  40  10 2848.2447    3.4919  0.9561 12.9373  0.0000  0.0160   0.0483   0.0407    0.0464   0.0000   440.4696       1.03602       20.2820     -0.664582      -2.06762      -2.86280      0.607028      0.854458      0.899389       1.03707       1.04565       1.01677
  40  11 3020.0495    4.2146  0.9342 13.3393  0.0000  0.0158   0.0583   0.0399    0.0476   0.0000   440.4884    -0.0766802       16.2121    -0.0698984      -1.36529      -2.87305      0.582814      0.828706      0.856282      0.971582      0.953649      0.943885
  40  12 3188.7031    4.3042  1.2648 13.3130 -0.0000  0.0186   0.0534   0.0495    0.0491   0.0000   440.9600       2.46632       17.6866      -1.33228     -0.164959      -2.90678      0.727066      0.991588       1.08390       1.18623       1.26525       1.26392
  40  13 3354.6424    3.6114  1.7058 13.0524  0.0000  0.0229   0.0398   0.0603    0.0392   0.0000   438.2046     -0.874013       19.7340       1.65076      -3.81680      -4.80399      0.858740       1.20845       1.28582       1.40944       1.49030       1.48002
  40  14 3518.1102    2.7568  2.8222 12.4242  0.0000  0.0304   0.0242   0.0817    0.0281   0.0000   442.9817      0.330325       14.1262     -0.171943       1.29184      -2.07118       1.13387       1.58357       1.72774       1.86486       1.88814       1.89971
  40  15 3679.3658    2.2250  4.7421 11.6782 -0.0000  0.0408   0.0155   0.1089    0.0234   0.0000   439.5028       1.15508       17.6218      -7.13776      -4.05081       1.59855       1.54019       2.13570       2.39934       2.55784       2.66637       2.68040
  40  16 3838.6568    1.7992  6.7876 11.3203  0.0000  0.0543   0.0118   0.1479    0.0212   0.0000   440.0492      0.372469       16.1483      -2.45663       1.23737       1.13871       2.03390       2.81882       3.09503       3.31108       3.46619       3.42970
  40  17 3996.6063    1.4177  8.7713 11.0946 -0.0005  0.0752   0.0093   0.2029    0.0196   0.0000   435.2935      -1.19857       16.5595      0.530732      -9.72410      -9.94238       2.71221       3.81374       4.23717       4.58901       4.61935       4.64225
  40  18 4153.6695    1.1890 11.6352 10.8433  0.0000  0.1030   0.0070   0.2668    0.0182   0.0000   428.6297      -8.06720       23.4026       9.72795       2.67369      -6.17940       3.72458       5.28487       5.85065       6.29927       6.38550       6.44998
  40  19 4309.3463    0.9510 13.7152 10.6670  0.0019  0.1316   0.0058   0.3296    0.0165   0.0000   434.6638      -1.69610       18.0529      -13.0764      -1.39980      -7.59797       4.85696       6.75175       7.38291       8.09714       8.21458       8.37856
  41   2 1301.5632    0.1011  0.0743  9.1905  0.0000  0.0081   0.0060   0.0136    0.0174   0.0000   441.6875     -0.493030       20.6291      0.424358      -3.66383     -0.438762      0.388688      0.428141      0.490271      0.539159      0.491415      0.498903
  41   3 1544.3509    0.2108  0.1963  9.2116  0.0000  0.0089   0.0066   0.0182    0.0209   0.0000   441.3713     -0.508909       20.7311     -0.224108      -3.51041     -0.567729      0.366546      0.546300      0.607622      0.681523      0.676729      0.703464
  41   4 1758.0418    0.3936  0.3690  9.3259  0.0000  0.0102   0.0083   0.0230    0.0280   0.0000   441.2533      -1.03053       19.3896     -0.461932      -2.63694      0.242371      0.399646      0.527518      0.599918      0.635608      0.672707      0.669621
  41   5 1957.4621    0.6222  0.5918  9.6989  0.0000  0.0129   0.0104   0.0294    0.0354   0.0000   440.9942     -0.685963       21.1678      0.482483      -3.94769       1.02544      0.470364      0.649365      0.741509      0.796718      0.812624      0.841762
  41   6 2151.1089    0.9304  0.8392 10.1465  0.0000  0.0149   0.0133   0.0370    0.0433   0.0000   440.4957     -0.195415       20.0446      0.751939      -2.16513      -1.31723      0.546892      0.783398      0.848388      0.875346      0.943114      0.916278
  41   7 2337.1779    1.4132  1.0362 10.9486 -0.0004  0.0167   0.0187   0.0434    0.0471   0.0000   441.7440     -0.234317       20.6419     -0.994334      -2.10941     -0.368947      0.614317      0.850408      0.930143       1.00086       1.04164       1.02996
  41   8 2516.5212    1.9800  1.2600 11.3682  0.0018  0.0190   0.0242   0.0482    0.0551   0.0000   440.9122      0.462655       21.1762       1.88877      -3.71132      -1.22921      0.672766      0.968074       1.01262       1.15133       1.18038       1.15920
  41   9 2693.4854    2.7278  1.1617 12.2318  0.0000  0.0180   0.0347   0.0471    0.0515   0.0000   441.6519     -0.629541       18.5064      -2.67453      -1.95423     -0.917447      0.625286      0.920191      0.957608       1.08292       1.10705       1.12114
  41  10 2868.9701    3.5419  0.9721 12.8850  0.0000  0.0164   0.0473   0.0391    0.0481   0.0000   441.3626     -0.429614       20.3259       1.11676      -2.16904      -2.31713      0.599307      0.860246      0.899882      0.996783       1.02886       1.03483
  41  11 3041.6313    4.2946  1.0290 13.3020  0.0000  0.0162   0.0567   0.0417    0.0486   0.0000   440.4029      0.439821       19.2478     -0.366675      -3.16297      -2.96599      0.613549      0.841966      0.906844      0.984556      0.986411       1.01891
  41  12 3211.3333    4.2956  1.2977 13.2636  0.0000  0.0193   0.0520   0.0491    0.0494   0.0000   440.1038      -1.90867       19.1631      0.644668      -1.38737      -3.09853      0.701861       1.01109       1.08644       1.16982       1.22503       1.22356
  41  13 3378.5327    3.5643  1.8994 12.8503  0.0000  0.0233   0.0367   0.0634    0.0369   0.0000   441.8105      0.723249       15.7741       2.34974       2.33590      -4.90369      0.875303       1.22565       1.34804       1.45838       1.52355       1.58274
  41  14 3543.2209    2.7544  3.3170 12.1628 -0.0001  0.0319   0.0215   0.0861    0.0267   0.0000   438.1239     -0.889569       11.9357      -1.00628       3.83111      -4.05264       1.16338       1.63066       1.78842       1.91663       2.00076       1.98507
  41  15 3705.5525    2.1518  4.9452 11.6203  0.0000  0.0423   0.0145   0.1119    0.0220   0.0000   443.9169       6.04349       10.9669      -6.29871      -1.22120       1.64217       1.52067       2.15208       2.37249       2.54810       2.62298       2.62571
  41  16 3865.8840    1.7259  6.9939 11.2831 -0.0003  0.0564   0.0112   0.1525    0.0206   0.0000   438.9624      -2.93039       18.6642     -0.727602      -4.79204       4.15147       2.05119       2.83338       3.14349       3.44192       3.50283       3.59260
  41  17 4024.6742    1.4148  9.6071 11.0317  0.0007  0.0801   0.0088   0.2140    0.0193   0.0000   442.8236       1.53949       15.7818      0.348825      -3.93119      -5.29595       2.86753       4.03913       4.41567       4.82169       4.97997       5.01891
  41  18 4182.4054    1.1176 11.7958 10.8284 -0.0006  0.1075   0.0066   0.2752    0.0175   0.0000   436.8282       6.74782       29.2765       1.39147      -2.35962      -12.3742       3.82756       5.43289       5.85805       6.53356       6.57869       6.72300
  42   2 1314.2248    0.0950  0.1122  9.2171  0.0000  0.0087   0.0054   0.0228    0.0176   0.0000   441.5064     -0.682628       21.3610      0.673803      -2.95912      0.306535      0.307708      0.427810      0.484893      0.543516      0.495767      0.628806
  42   3 1558.1977    0.2122  0.1910  9.2458  0.0000  0.0076   0.0065   0.0178    0.0202   0.0000   442.0818     -0.166165       20.5143     -0.116673      -3.36461     -0.177045      0.316380      0.420786      0.471168      0.453945      0.504090      0.553531
  42   4 1772.5959    0.4081  0.4529  9.3561  0.0000  0.0121   0.0078   0.0259    0.0292   0.0000   441.7960     -0.308259       21.6514     -0.323519      -3.32939      0.281891      0.428496      0.615755      0.625794      0.673332      0.713842      0.744239
  42   5 1973.3395    0.6642  0.6150  9.6764  0.0000  0.0121   0.0107   0.0307    0.0376   0.0000   440.8439     -0.699122       20.4067     -0.379435      -2.57626      -1.55273      0.446225      0.614058      0.657519      0.748974      0.773181      0.770219
  42   6 2168.0835    1.0064  0.8098 10.2072  0.0000  0.0142   0.0142   0.0345    0.0435   0.0000   441.0788      0.349082       20.7272      -1.33128      -2.23063       1.21822      0.498088      0.725145      0.766397      0.838265      0.903228      0.912845
  42   7 2354.8169    1.4514  0.9978 11.0980  0.0000  0.0159   0.0195   0.0426    0.0458   0.0000   442.5654      -1.04803       17.9833     -0.865071      -1.01431    -0.0781969      0.604712      0.813945      0.881421      0.996723       1.01558       1.04283
  42   8 2535.0434    2.0489  1.1186 11.7249  0.0000  0.0176   0.0264   0.0452    0.0497   0.0000   440.4735     -0.398513       20.1104     -0.542449      -3.68531      0.595329      0.621554      0.902289      0.940480       1.05325       1.07639       1.13125
  42   9 2713.0351    2.7952  1.1222 12.1923  0.0000  0.0169   0.0350   0.0438    0.0533   0.0000   440.6458       1.56794       21.4654      -1.01136      -2.15081       1.01234      0.602737      0.835659      0.898538      0.983464       1.06042       1.06411
  42  10 2889.4085    3.6785  0.9442 13.0921  0.0000  0.0153   0.0496   0.0398    0.0451   0.0000   439.8786     -0.229321       20.5951     -0.494189      -1.41309      -2.54317      0.543809      0.758062      0.849302      0.888990      0.945536      0.947267
  42  11 3062.9694    4.3098  1.0592 13.3225  0.0000  0.0167   0.0555   0.0420    0.0500   0.0000   440.8001       1.06454       20.4133     -0.305884      -2.27168      -2.91523      0.605167      0.865141      0.897753      0.989601       1.04659       1.06040
  42  12 3233.6493    4.2036  1.2823 13.4774  0.0000  0.0197   0.0521   0.0499    0.0464   0.0000   441.8040      0.889607       18.9594      -2.93040      -1.25937      -2.75491      0.685413      0.995307       1.04023       1.14413       1.16103       1.19257
  42  13 3402.0168    3.4615  2.0760 12.8396  0.0000  0.0239   0.0337   0.0663    0.0330   0.0000   440.5527     -0.505080       16.3144      -1.85161     -0.170667      -5.22260      0.878974       1.18318       1.31534       1.42693       1.49932       1.48966
  42  14 3567.9917    2.6292  3.6973 12.0671  0.0000  0.0339   0.0193   0.0899    0.0248   0.0000   440.2448       1.39573       13.9169       1.69014       1.20486      -7.41156       1.19932       1.67746       1.83995       2.01211       2.04675       2.04207
  42  15 3731.5121    2.1213  5.4307 11.5440 -0.0000  0.0445   0.0136   0.1180    0.0217   0.0000   438.8474       5.12086       11.3084      -2.12212      -2.00604      -6.44434       1.55403       2.17802       2.45315       2.57099       2.72560       2.71693
  42  16 3892.7639    1.6733  7.6387 11.2671  0.0003  0.0609   0.0106   0.1636    0.0202   0.0000   438.1200       6.32757       17.1381       4.11087       3.17690      -6.76886       2.17124       3.00091       3.39435       3.65180       3.70261       3.77893
  42  17 4052.5326    1.3520 10.1072 11.0080  0.0002  0.0846   0.0079   0.2269    0.0189   0.0000   440.9915       4.68709       9.29202      -5.64629      -4.95138      -16.0668       2.96883       4.15770       4.54939       5.03340       5.07488       5.14094
  42  18 4210.8357    1.1011 12.2136 10.8440  0.0006  0.1095   0.0064   0.2830    0.0169   0.0000   431.3890       4.10639       7.00517      -11.9646      -13.7569      -7.43943       3.83315       5.41954       6.00157       6.53770       6.61800       6.75071
  43   1 1041.7027    0.0541  0.0377  9.3660  0.0000  0.0120   0.0068   0.0152    0.0162   0.0000   440.6385      0.607463       21.5875      0.381933      -3.92268      0.377251      0.488489      0.674944      0.597938      0.746591      0.852232      0.732301
  43   2 1326.7315    0.1095  0.0882  9.1855  0.0000  0.0071   0.0057   0.0158    0.0172   0.0000   441.3008     -0.386725       21.3739      0.192649      -2.84982      0.511576      0.268916      0.372600      0.430612      0.452606      0.481009      0.513327
  43   3 1571.7952    0.2412  0.1940  9.2594  0.0000  0.0074   0.0070   0.0168    0.0207   0.0000   441.2552     -0.674883       21.6293     -0.319150      -3.67500      0.368591      0.295214      0.397074      0.466326      0.487793      0.507282      0.481862
  43   4 1787.0235    0.4190  0.4501  9.3900  0.0000  0.0114   0.0080   0.0267    0.0288   0.0000   441.9977     -0.815851       20.3015      0.198997      -4.54124     -0.202469      0.411494      0.569153      0.648645      0.692648      0.719697      0.726336
  43   5 1989.0176    0.6707  0.6878  9.7747  0.0002  0.0132   0.0104   0.0334    0.0379   0.0000   441.0371     -0.174937       20.5221      0.166127      -3.13744     -0.596192      0.481578      0.647741      0.723407      0.797430      0.842933      0.832599
  43   6 2184.8350    0.9907  0.8973 10.3976  0.0000  0.0154   0.0139   0.0395    0.0436   0.0000   440.9538     -0.594011       18.0754       1.13174      -2.41116     0.0945960      0.534372      0.755026      0.803793      0.897948      0.931880      0.948965
  43   7 2372.2107    1.5353  1.0548 11.1140  0.0000  0.0166   0.0197   0.0432    0.0476   0.0000   440.8981      0.830915       20.5972     -0.195201      -2.85883      -1.65340      0.575140      0.805542      0.880974      0.976142       1.00407      0.980801
  43   8 2553.3294    2.2247  1.1773 11.6175  0.0000  0.0170   0.0272   0.0455    0.0554   0.0000   441.6723       1.40161       21.6099     -0.322384      -2.30823     -0.801222      0.601955      0.837143      0.907708      0.990322       1.04777       1.02666
  43   9 2732.3984    2.9613  1.0340 12.4445 -0.0000  0.0159   0.0378   0.0416    0.0492   0.0000   441.3956     -0.316282       19.0779      -1.60591      -3.14511      -2.30657      0.556373      0.755073      0.834642      0.910221      0.971405      0.972987
  43  10 2909.6319    3.8889  1.0084 12.9376  0.0000  0.0151   0.0495   0.0402    0.0504   0.0000   440.6129      0.658903       19.4600      -1.03082      -1.82203      -2.44529      0.551397      0.754201      0.822736      0.894087      0.935129      0.941227
  43  11 3083.9998    4.3875  1.1003 13.3681  0.0000  0.0164   0.0552   0.0434    0.0491   0.0000   441.3002      -1.41456       18.4482      -1.70198      -3.45665     -0.390896      0.594099      0.818778      0.873841       1.00479       1.03636       1.01584
  43  12 3255.6757    4.1922  1.4435 13.1839  0.0000  0.0195   0.0472   0.0514    0.0448   0.0000   441.2996       2.03421       17.9923      -1.89960     -0.475287      -1.69573      0.692300      0.956192       1.06346       1.14326       1.23095       1.16665
  43  13 3425.1716    3.2798  2.2803 12.7375  0.0000  0.0255   0.0304   0.0692    0.0311   0.0000   443.7700       1.07722       14.1653      -2.12965       2.36583      -4.06492      0.885631       1.21224       1.35760       1.47404       1.51953       1.55868
  43  14 3592.4166    2.5700  3.8231 12.0088  0.0000  0.0341   0.0186   0.0916    0.0250   0.0000   442.6118      -1.26339       16.3858      -3.75955      -1.39230      -5.11482       1.19970       1.67876       1.83885       2.01261       2.12633       2.12179
  43  15 3757.0297    2.0503  5.8280 11.5321  0.0000  0.0470   0.0129   0.1252    0.0204   0.0000   440.0167     -0.897589       15.6818     0.0774492      -4.34873      -2.91221       1.59827       2.25353       2.48136       2.70466       2.79663       2.75605
  43  16 3919.5060    1.5949  7.9765 11.2586 -0.0005  0.0648   0.0100   0.1747    0.0196   0.0000   438.5919       7.35144       18.1088      -6.34026      -6.23733      -3.16612       2.25634       3.08911       3.47892       3.79934       3.86973       3.92484
  43  17 4080.0965    1.3289 10.9852 10.9667  0.0030  0.0920   0.0072   0.2371    0.0182   0.0000   434.7627       5.48961       20.8214      -2.03274      -3.35756      -4.67776       3.14319       4.39562       4.90847       5.27011       5.40089       5.55638
  43  18 4239.2344    1.0616 13.5124 10.7876  0.0002  0.1231   0.0058   0.3073    0.0160   0.0000   427.2468      -5.44154       24.2867      -7.31196      -9.32779      -3.73338       4.14307       5.85654       6.48236       7.00243       7.12169       7.27159
  44   2 1339.0799    0.1166  0.1073  9.1969  0.0000  0.0108   0.0057   0.0184    0.0172   0.0000   441.3118    -0.0527811       21.3443     -0.413104      -3.75409      0.420668      0.455077      0.659344       1.00114      0.855450       1.01023      0.978586
  44   3 1585.2179    0.2334  0.2075  9.2339  0.0000  0.0079   0.0065   0.0171    0.0204   0.0000   441.2704     -0.311697       20.8150      0.131832      -4.49723     -0.706142      0.276771      0.392891      0.427509      0.482670      0.455986      0.458598
  44   4 1801.2287    0.4571  0.4442  9.3681  0.0000  0.0108   0.0085   0.0253    0.0301   0.0000   441.5436      0.574528       20.1628     -0.618943      -3.45934      -1.02709      0.364862      0.510772      0.558805      0.606066      0.611157      0.641821
  44   5 2004.6112    0.6958  0.6613  9.7876 -0.0004  0.0126   0.0109   0.0325    0.0364   0.0000   441.3988      0.784215       21.2205      -1.28098      -4.57969     -0.520742      0.444060      0.640645      0.661172      0.741925      0.758015      0.760417
  44   6 2201.4713    1.0329  0.9070 10.3988  0.0000  0.0154   0.0141   0.0391    0.0429   0.0000   440.9244      -1.73881       21.6043    -0.0204879      -2.04947      0.823773      0.523425      0.769765      0.805587      0.893989      0.957512      0.960584
  44   7 2389.4183    1.5752  1.1259 11.0916  0.0000  0.0173   0.0194   0.0442    0.0487   0.0000   440.4158      0.549340       21.4038      -1.36224      -2.78784    0.00611434      0.577127      0.821910      0.884714      0.969952       1.04553       1.02859
  44   8 2571.4264    2.1878  1.1518 11.7795  0.0000  0.0178   0.0269   0.0442    0.0508   0.0000   441.1505       1.79593       18.6423      0.223666      -1.54107      -2.48767      0.599661      0.868340      0.929782       1.01223       1.09626       1.07845
  44   9 2751.5683    3.0375  1.0057 12.5215  0.0000  0.0161   0.0388   0.0402    0.0474   0.0000   441.0111      0.644164       20.4005      -1.31373      -2.87544      -3.10617      0.525021      0.794461      0.796398      0.913728      0.968539      0.949500
  44  10 2929.6406    3.9466  1.0567 12.9650  0.0000  0.0156   0.0492   0.0420    0.0501   0.0000   441.4203     -0.466906       20.3488     -0.147348      -1.78016      -1.92383      0.532940      0.748388      0.810914      0.896111      0.922651      0.957802
  44  11 3104.7919    4.5065  1.0709 13.2916 -0.0000  0.0159   0.0559   0.0413    0.0498   0.0000   441.5416       2.10341       18.6372      0.592089     -0.920460      -4.93197      0.546271      0.743996      0.809163      0.885593      0.933173      0.914075
  44  12 3277.3950    4.0107  1.5451 13.0763  0.0000  0.0201   0.0431   0.0534    0.0410   0.0000   442.1901      0.831126       20.3092      -1.39789      -2.46756      -5.82369      0.683133      0.945202       1.06149       1.14395       1.17686       1.16864
  44  13 3447.9101    3.1681  2.5540 12.6341 -0.0000  0.0271   0.0274   0.0722    0.0287   0.0000   441.9847      0.223952       13.7249      -3.46542       3.32885      -4.61881      0.920558       1.26596       1.40610       1.53493       1.54132       1.57561
  44  14 3616.3871    2.4885  4.1594 11.9107  0.0000  0.0360   0.0170   0.0951    0.0233   0.0000   441.7158     -0.841722       19.9582      -3.46126     -0.186134      -4.51891       1.21070       1.68749       1.87168       2.02723       2.08388       2.07549
  44  15 3782.2891    1.9387  6.0390 11.4937 -0.0005  0.0486   0.0121   0.1299    0.0199   0.0000   441.9031      0.610381       19.4302     -0.624992     -0.342780     -0.845331       1.67818       2.29460       2.56242       2.76628       2.87264       2.89309
  44  16 3945.6775    1.5923  8.8102 11.1852  0.0008  0.0695   0.0091   0.1861    0.0189   0.0000   431.0077       4.30451       24.3671      -1.76989      -12.3414      -4.15635       2.32076       3.23995       3.65160       3.86801       4.04675       4.06244
  44  17 4107.2548    1.2777 11.2825 10.9538  0.0006  0.0942   0.0068   0.2465    0.0173   0.0000   442.5208       8.70982       12.4624      -10.4201      -15.0683       7.97649       3.11897       4.34511       4.83324       5.30416       5.37039       5.48894
  45   1 1061.9856    0.0536  0.0328  9.3388  0.0000  0.0109   0.0063   0.0107    0.0158   0.0000   440.0974      0.220226       21.4405     -0.703871      -3.16262     -0.440301      0.424581      0.579762      0.685383      0.743013      0.744429      0.734063
  45   2 1351.2690    0.1140  0.0910  9.2354  0.0000  0.0073   0.0056   0.0141    0.0168   0.0000   441.2903     -0.937803       21.9373    -0.0588402      -3.74001     -0.881945      0.232931      0.326244      0.364782      0.389431      0.439952      0.451152
  45   3 1598.3937    0.2588  0.2319  9.2869  0.0000  0.0081   0.0068   0.0186    0.0209   0.0000   441.8771      0.540619       21.1516     -0.659230      -3.85071      0.626198      0.313889      0.435250      0.466359      0.526370      0.556211      0.543993
  45   4 1815.3111    0.4585  0.4877  9.4283  0.0000  0.0113   0.0082   0.0265    0.0307   0.0000   441.4608     -0.429066       21.4021      0.234113      -3.62783    -0.0192125      0.385981      0.512527      0.591426      0.624059      0.655038      0.661456
  45   5 2020.0096    0.7194  0.6859  9.8594  0.0000  0.0124   0.0108   0.0314    0.0374   0.0000   441.2614      0.363814       20.6360      -1.13731      -1.40440      0.902890      0.440155      0.593259      0.663578      0.716167      0.755794      0.776731
  45   6 2217.7827    1.1106  0.9346 10.4627  0.0000  0.0154   0.0147   0.0376    0.0458   0.0000   442.2022      0.602979       20.3850     0.0753173      -2.11243      -1.71742      0.514920      0.736314      0.781747      0.884936      0.917663      0.943421
  45   7 2406.4526    1.6046  1.1972 11.2429  0.0001  0.0178   0.0198   0.0477    0.0488   0.0000   441.6219       1.46645       19.9912      0.278915      -2.68986      -1.53583      0.590578      0.853326      0.910037       1.00354       1.07496       1.06994
  45   8 2589.4234    2.2579  1.1139 12.0742  0.0000  0.0174   0.0284   0.0431    0.0460   0.0000   441.4929     0.0447152       21.2830       1.17158      -2.32226      -2.76035      0.573006      0.825315      0.863356      0.972990       1.03053       1.01628
  45   9 2770.5389    3.1146  1.0242 12.7188  0.0000  0.0155   0.0396   0.0413    0.0442   0.0000   440.8638      -1.01079       21.1920     -0.434840      -3.95044      -2.74785      0.523209      0.721487      0.788867      0.864291      0.896221      0.890825
  45  10 2949.4242    4.0086  1.0057 13.1323  0.0000  0.0151   0.0507   0.0397    0.0474   0.0000   441.0019     0.0939800       19.7728     -0.161485      -3.10846     -0.495538      0.514252      0.720049      0.788662      0.843161      0.945722      0.907535
  45  11 3125.3689    4.4284  1.1992 13.3739 -0.0000  0.0178   0.0531   0.0449    0.0508   0.0000   441.4797      0.374626       20.6650      -1.07639      -3.32867      -3.68126      0.594077      0.845246      0.885719       1.00736       1.01099       1.06307
  45  12 3298.8334    3.9015  1.6955 13.0605 -0.0000  0.0215   0.0399   0.0559    0.0374   0.0000   442.8506     -0.685078       17.8309      0.401111       1.27040      -4.05107      0.694964       1.00756       1.09266       1.17071       1.22206       1.23657
  45  13 3470.4617    3.1514  2.7037 12.4801  0.0000  0.0266   0.0256   0.0728    0.0294   0.0000   444.3941       4.08625       14.7171      -1.50517       5.31793      -2.20554      0.899027       1.24044       1.38492       1.49296       1.56984       1.57717
  45  14 3639.8756    2.4258  4.6796 11.8246  0.0000  0.0386   0.0156   0.1013    0.0221   0.0000   444.6364       1.52599       14.8840      -1.66612       2.31442      -2.11737       1.26088       1.80209       1.97779       2.14888       2.23389       2.21462
  45  15 3807.0959    1.9438  6.8751 11.4448  0.0001  0.0532   0.0114   0.1405    0.0196   0.0000   440.8223       2.99622       20.2242      -1.85586      -4.19338      -7.89356       1.77322       2.46194       2.74235       3.00862       3.05489       3.11229
  45  16 3971.6496    1.5527  9.0726 11.1506 -0.0009  0.0725   0.0084   0.1902    0.0189   0.0000   436.4376       5.30157       22.0846      -5.43002      -13.7089      -10.7244       2.43167       3.37745       3.77506       4.08982       4.22255       4.29491
  45  17 4133.9939    1.2285 11.8222 10.9653 -0.0021  0.1007   0.0063   0.2616    0.0166   0.0000   442.0438       1.39595       16.5626       8.31977      -15.9278      -12.7765       3.29658       4.56363       5.11311       5.59745       5.74593       5.76750
  46   2 1363.3028    0.1190  0.1103  9.2002  0.0000  0.0069   0.0054   0.0164    0.0169   0.0000   441.9733      0.284673       20.9249     -0.105077      -3.66770     -0.403077      0.230198      0.301071      0.356459      0.379270      0.440455      0.433397
  46   3 1611.4139    0.2597  0.2941  9.2538  0.0000  0.0094   0.0063   0.0222    0.0218   0.0000   441.5395     -0.194681       21.3429    -0.0829876      -2.76435     -0.689935      0.332446      0.432635      0.465807      0.515467      0.573168      0.570167
  46   4 1829.1965    0.4660  0.4631  9.4879  0.0000  0.0104   0.0085   0.0257    0.0295   0.0000   442.0280      0.166399       21.0256      -1.16694      -3.48303      -1.02696      0.362514      0.475860      0.530454      0.624377      0.638051      0.661666
  46   5 2035.2386    0.7489  0.6972  9.9135  0.0000  0.0127   0.0111   0.0327    0.0366   0.0000   441.1559    -0.0539264       20.5741      -2.53330      -3.14865      -1.87779      0.412238      0.585706      0.650861      0.697220      0.731624      0.745046
  46   6 2233.9411    1.1558  0.9524 10.4334  0.0000  0.0148   0.0147   0.0373    0.0459   0.0000   441.7986     -0.723118       20.1847      0.249611      -2.02229      0.800209      0.496747      0.665950      0.737314      0.794134      0.847937      0.822801
  46   7 2423.3078    1.6875  1.1388 11.2248  0.0000  0.0173   0.0205   0.0432    0.0502   0.0000   441.7440      -1.08548       19.1594      -1.31158      -1.65400     -0.354704      0.545410      0.779512      0.829397      0.925040      0.961347      0.965237
  46   8 2607.2334    2.4145  1.1420 12.0336  0.0000  0.0172   0.0294   0.0435    0.0491   0.0000   440.7626      0.608145       21.6292      -2.64133      -3.56987      -2.24971      0.544354      0.795659      0.837191      0.928176      0.950476      0.962531
  46   9 2789.3686    3.2335  1.0697 12.5110  0.0000  0.0154   0.0392   0.0410    0.0498   0.0000   441.3582     -0.100189       20.4688      -1.26599      -1.48941      -1.24561      0.509276      0.732894      0.778937      0.893369      0.939090      0.942036
  46  10 2969.0353    4.1263  1.0160 13.1342  0.0000  0.0153   0.0509   0.0380    0.0481   0.0000   441.2715     0.0398277       19.8420    -0.0542339      -1.80214      -3.30889      0.513913      0.711044      0.771982      0.865008      0.886489      0.901716
  46  11 3145.6997    4.3352  1.2086 13.3868  0.0000  0.0181   0.0511   0.0448    0.0468   0.0000   442.7686       1.59015       20.1816      -1.25872      -4.12234      -3.53839      0.563542      0.845133      0.869102      0.990752       1.01064       1.01708
  46  12 3320.0838    3.8919  1.7164 12.9549 -0.0000  0.0208   0.0387   0.0549    0.0377   0.0000   441.1803       1.92908       19.0946      -4.00016      -2.46553      -2.54938      0.676335      0.944246       1.05257       1.16970       1.18775       1.19030
  46  13 3492.7043    3.0450  3.0258 12.3151 -0.0000  0.0279   0.0227   0.0750    0.0268   0.0000   441.2074      0.374772       14.1301     -0.305229       3.41321      -7.67594      0.929212       1.26987       1.42715       1.51149       1.60395       1.60990
  46  14 3663.2458    2.3496  4.8923 11.7832  0.0000  0.0393   0.0147   0.1059    0.0209   0.0000   441.2089     -0.840980       18.4498      -1.88473      -7.99818      -8.15608       1.25307       1.79040       1.95179       2.15773       2.20676       2.23794
  46  15 3831.5191    1.8465  7.2189 11.4422 -0.0011  0.0572   0.0107   0.1516    0.0190   0.0000   442.2152       2.80693       22.5971       5.90097      -3.44552      -4.34532       1.83595       2.55790       2.88191       3.17101       3.25730       3.30993
  46  16 3996.9111    1.5362  9.9803 11.1144  0.0013  0.0800   0.0076   0.2051    0.0178   0.0000   432.0916      -1.03451       19.7030      0.797540      -17.1990      -7.00580       2.54586       3.58447       3.92084       4.38715       4.43326       4.56218
  46  17 4160.6338    1.2242 13.1658 10.8869  0.0030  0.1093   0.0059   0.2755    0.0156   0.0000   438.4110      -2.82221       23.9788      -9.03800      -7.71934      -3.08477       3.45310       4.88133       5.35163       5.95846       6.00354       6.12164
  47   1 1081.8586    0.0465  0.0398  9.3510  0.0000  0.0154   0.0063   0.0162    0.0155   0.0000   440.6680      0.758770       21.2538     -0.933639      -4.26505     -0.157406      0.418785      0.736878      0.702723      0.818595      0.838854      0.824172
  47   2 1375.1922    0.1179  0.1028  9.2296  0.0000  0.0074   0.0054   0.0145    0.0168   0.0000   441.6854     -0.641969       21.0882     0.0405654      -3.51745     -0.200435      0.283055      0.352145      0.391761      0.395930      0.449065      0.456560
  47   3 1624.2411    0.2670  0.2665  9.3008  0.0000  0.0085   0.0065   0.0204    0.0211   0.0000   441.8600     0.0558877       21.2445      0.318323      -3.03205     -0.127195      0.304358      0.385224      0.408988      0.448260      0.482377      0.475338
  47   4 1842.9234    0.4894  0.4888  9.4878 -0.0001  0.0113   0.0085   0.0253    0.0307   0.0000   441.6374     -0.132328       21.6416       1.20853      -3.49359      0.927648      0.381981      0.533682      0.576635      0.640155      0.659129      0.656488
  47   5 2050.2895    0.7804  0.7381  9.9789  0.0000  0.0128   0.0111   0.0328    0.0375   0.0000   442.1386      0.599902       19.9865      -1.14533      -1.64490     -0.824132      0.436252      0.601074      0.653745      0.716596      0.742169      0.731069
  47   6 2249.9618    1.1658  0.9672 10.6773  0.0002  0.0153   0.0150   0.0384    0.0426   0.0000   441.3101     -0.543659       21.5634    -0.0727604      -3.51768      0.385761      0.499403      0.716255      0.745121      0.863179      0.867771      0.876784
  47   7 2439.9649    1.7407  1.2034 11.3872  0.0000  0.0173   0.0208   0.0473    0.0488   0.0000   441.8186       1.82983       19.5399      -1.67455      -1.76035     -0.798458      0.546118      0.781670      0.860005      0.921431      0.978406      0.986073
  47   8 2624.9169    2.4645  1.1698 12.0423  0.0000  0.0168   0.0290   0.0440    0.0489   0.0000   441.1317      0.924470       21.2977     -0.115606      -1.87833     0.0784694      0.541484      0.744487      0.794561      0.905042      0.925505      0.940329
  47   9 2807.9730    3.3608  1.0680 12.6504  0.0000  0.0156   0.0402   0.0398    0.0484   0.0000   440.6782      0.707584       20.5315      -1.04031      -3.01466      -2.89426      0.503303      0.709506      0.760324      0.867954      0.882704      0.907590
  47  10 2988.4457    4.0958  1.0405 13.2283  0.0000  0.0156   0.0500   0.0398    0.0455   0.0000   441.2482     -0.446725       20.3978      -2.56863      -2.18437      -3.89972      0.499372      0.716991      0.768579      0.835056      0.845494      0.875928
  47  11 3165.8801    4.3142  1.2792 13.4324  0.0000  0.0179   0.0499   0.0485    0.0428   0.0000   441.0180    -0.0130070       21.8254      -1.18781      -4.69288      -3.56273      0.542109      0.812141      0.849062      0.947729      0.988681      0.978203
  47  12 3341.0805    3.7237  1.8770 12.9192  0.0000  0.0217   0.0353   0.0574    0.0346   0.0000   441.3108       1.33659       17.6581      -2.77814     -0.350245  -0.000671179      0.695638      0.975952       1.04899       1.19472       1.22401       1.21821
  47  13 3514.5970    2.8915  3.3425 12.2986  0.0000  0.0307   0.0210   0.0798    0.0251   0.0000   442.5172       1.01984       18.9940      -1.12633      0.777744      -3.81408      0.957859       1.37821       1.48762       1.62667       1.70701       1.72164
  47  14 3686.1828    2.2781  5.1995 11.7463 -0.0000  0.0417   0.0140   0.1099    0.0207   0.0000   441.5878       1.31639       17.2623      -6.54036      -1.37337       2.85928       1.28300       1.84355       2.00425       2.19026       2.25142       2.27247
  47  15 3855.5737    1.8074  7.7423 11.4131  0.0000  0.0607   0.0100   0.1596    0.0188   0.0000   438.0485     -0.359157       27.7223      0.249496      -1.83314      -7.07330       1.91170       2.66218       2.99780       3.23356       3.33526       3.38935
  47  16 4022.2391    1.4461 10.3772 11.1510 -0.0015  0.0844   0.0071   0.2192    0.0169   0.0000   430.2509       6.76690       15.4921      -6.06723      -14.3468      -12.4241       2.61637       3.70643       4.05278       4.47178       4.58263       4.67195
  47  17 4186.9084    1.1313 12.3714 10.9370 -0.0020  0.1088   0.0059   0.2743    0.0158   0.0000   439.4848       12.5977       24.1343      -6.47259       2.61710      -9.01123       3.44528       4.74027       5.31942       5.84481       5.96529       6.08750
  48   1 1091.6256    0.0465  0.0227  9.3310  0.0000  0.0112   0.0067   0.0088    0.0153   0.0000   440.0615    -0.0395995       20.1381       2.05931      -4.88155      0.511538      0.347531      0.461739      0.509491      0.652210      0.652696      0.632935
  48   2 1386.9195    0.1418  0.1280  9.1789  0.0000  0.0066   0.0054   0.0156    0.0172   0.0000   441.7874     -0.141240       21.1364      0.407821      -4.10378     -0.117673      0.225136      0.276546      0.315497      0.349075      0.364968      0.403011
  48   3 1636.8913    0.2870  0.2412  9.3125  0.0000  0.0080   0.0069   0.0172    0.0208   0.0000   441.4737     -0.630714       21.2719     -0.301058      -3.68673     -0.608121      0.249049      0.327098      0.388341      0.396432      0.421456      0.416905
  48   4 1856.5019    0.5049  0.5135  9.5260  0.0000  0.0109   0.0085   0.0262    0.0304   0.0000   441.7087     -0.412325       21.5048      0.995206      -3.18059     -0.479933      0.362919      0.486172      0.537121      0.584779      0.591083      0.622918
  48   5 2065.2587    0.7943  0.7353 10.0148  0.0000  0.0129   0.0112   0.0317    0.0374   0.0000   441.4498      0.875281       21.8049     0.0370499      -4.24082     -0.213966      0.410425      0.548454      0.650828      0.698548      0.758395      0.763369
  48   6 2265.7282    1.2138  1.0101 10.7721  0.0000  0.0161   0.0153   0.0390    0.0429   0.0000   441.0074      -1.25262       21.0477      0.618486      -3.07399      -1.60808      0.488409      0.716771      0.748921      0.844586      0.849149      0.884309
  48   7 2456.4859    1.7721  1.2380 11.4655  0.0000  0.0181   0.0206   0.0461    0.0448   0.0000   440.9009     -0.416312       20.3663      -1.12597      -3.28315      -1.64196      0.541843      0.783012      0.838193      0.916692      0.932665      0.953413
  48   8 2642.4215    2.5192  1.2122 12.0678  0.0006  0.0174   0.0290   0.0438    0.0501   0.0000   441.6112      0.196033       19.9491      -1.42183      -2.70044      -1.65654      0.524972      0.743566      0.833056      0.877968      0.920468      0.929507
  48   9 2826.4400    3.4382  1.0645 12.8731 -0.0000  0.0157   0.0417   0.0402    0.0451   0.0000   441.3847     -0.355611       20.7444      -2.32236      -1.71829     -0.205566      0.500053      0.706728      0.772011      0.863100      0.897750      0.903313
  48  10 3007.6973    4.1561  1.0712 13.2448  0.0000  0.0155   0.0498   0.0406    0.0459   0.0000   442.0458     -0.634386       20.8614      0.729951      -3.08253      -3.79653      0.485155      0.687888      0.717998      0.831758      0.832967      0.850998
  48  11 3185.8475    4.3275  1.2898 13.4300 -0.0000  0.0183   0.0491   0.0458    0.0436   0.0000   442.7092     -0.531719       19.7660      -1.16685      -1.40380      -3.77381      0.549736      0.797223      0.849899      0.942620      0.964549      0.973338
  48  12 3361.8347    3.6249  1.9435 12.9452 -0.0000  0.0222   0.0341   0.0593    0.0332   0.0000   441.1091       1.01102       20.0243      -1.94187      0.404217      -1.38877      0.690129      0.960587       1.06541       1.14843       1.21995       1.20162
  48  13 3536.3274    2.8102  3.4297 12.2995  0.0000  0.0316   0.0201   0.0809    0.0239   0.0000   442.4061      -2.30975       16.7650      -1.38452      -2.03556      -5.74017      0.952188       1.36033       1.51326       1.62899       1.69252       1.73868
  48  14 3708.8640    2.2028  5.3217 11.7158  0.0000  0.0425   0.0134   0.1125    0.0205   0.0000   440.8367       1.39757       19.3851      -1.40809      -6.12939      -5.42999       1.30184       1.85617       2.03459       2.23142       2.28802       2.33937
  48  15 3879.2311    1.7326  7.9471 11.4140  0.0000  0.0635   0.0095   0.1673    0.0185   0.0000   438.5473       4.04600       21.4565      0.140910      -3.46615      -5.37937       1.95859       2.77339       3.02623       3.34426       3.48457       3.55370
  48  16 4047.1657    1.4391 10.8910 11.0999  0.0008  0.0894   0.0067   0.2232    0.0164   0.0000   437.0473      0.243523       17.9337      -8.42667      -10.2165       4.78635       2.69069       3.84935       4.29694       4.65398       4.84109       4.95350
  49   2 1398.5130    0.1401  0.1223  9.2143  0.0000  0.0081   0.0056   0.0160    0.0170   0.0000   442.0397     0.0583595       21.1423     0.0701422      -2.86525     0.0452606      0.314547      0.377189      0.520285      0.463816      0.472564      0.570593
  49   3 1649.3380    0.2988  0.2879  9.2941  0.0000  0.0085   0.0067   0.0200    0.0219   0.0000   442.4840     -0.410500       20.3754       1.37686      -3.00974     -0.874769      0.279696      0.389863      0.393591      0.442007      0.489290      0.496015
  49   4 1869.9611    0.5363  0.5685  9.5373 -0.0001  0.0119   0.0085   0.0271    0.0321   0.0000   441.3410     -0.483315       21.4140     -0.143890      -2.46645     -0.762946      0.370885      0.518435      0.554389      0.600445      0.645988      0.672450
  49   5 2080.0101    0.8239  0.7963  9.9666  0.0000  0.0132   0.0110   0.0336    0.0405   0.0000   442.7548      0.133951       20.0841     0.0627275      -3.15744      -1.01247      0.409378      0.565480      0.622769      0.676810      0.709503      0.728860
  49   6 2281.3030    1.2503  1.1086 10.6384  0.0000  0.0163   0.0147   0.0410    0.0472   0.0000   441.8263     0.0552813       20.4534     -0.769672      -1.39627      0.710415      0.515824      0.723040      0.778139      0.874417      0.938900      0.937579
  49   7 2472.7898    1.8698  1.1654 11.6888  0.0000  0.0168   0.0223   0.0444    0.0442   0.0000   442.4309      0.744885       20.1799       1.27886      -2.65983      -1.76281      0.531125      0.743681      0.802240      0.895926      0.966047      0.950934
  49   8 2659.7898    2.5806  1.0887 12.3656  0.0000  0.0160   0.0311   0.0418    0.0435   0.0000   441.6298     -0.691796       20.0722     -0.171523      -3.69531      -1.04418      0.499363      0.722154      0.769529      0.845067      0.881663      0.921357
  49   9 2844.8175    3.5272  1.0976 12.7296 -0.0000  0.0153   0.0408   0.0402    0.0488   0.0000   442.3115     -0.766240       20.3194     -0.441048     -0.291320      -2.68198      0.482600      0.655406      0.742362      0.808903      0.844057      0.849376
  49  10 3026.7363    4.3039  1.0572 13.4103  0.0000  0.0155   0.0517   0.0405    0.0440   0.0000   442.5954    -0.0273499       20.4767     -0.252621      -1.82607      -1.02329      0.461360      0.670658      0.711162      0.805965      0.795875      0.819937
  49  11 3205.6579    4.2940  1.3536 13.3910  0.0001  0.0188   0.0468   0.0456    0.0425   0.0000   439.7473       1.32182       21.8911      -2.33335      -4.90433      -1.67460      0.559039      0.794398      0.854476      0.964529      0.952954      0.980240
  49  12 3382.4797    3.5216  2.1889 12.7980  0.0000  0.0233   0.0304   0.0620    0.0315   0.0000   442.9876      0.979373       18.2208      -2.45432       2.19172      -2.59330      0.707155      0.988490       1.08106       1.17064       1.23361       1.24507
  49  13 3557.8029    2.7734  3.9078 12.0848  0.0000  0.0325   0.0181   0.0853    0.0235   0.0000   442.5216      0.916379       15.5653      0.526113     -0.704443      -6.53139      0.979963       1.38626       1.54505       1.66937       1.73604       1.76481
  49  14 3731.2541    2.1603  6.0684 11.6476  0.0000  0.0469   0.0124   0.1231    0.0199   0.0000   441.4538       1.31364       20.5573      -4.15167      -1.29984      -8.71208       1.38693       1.96760       2.18627       2.41142       2.46581       2.54776
  49  15 3902.5584    1.7334  8.3594 11.3953 -0.0001  0.0663   0.0089   0.1729    0.0182   0.0000   437.3890       4.45479       24.9379      -2.87469      -2.56633      0.892485       1.95820       2.79959       3.06638       3.39109       3.48692       3.56124
  49  16 4071.7268    1.3548 11.1763 11.0884 -0.0008  0.0944   0.0063   0.2350    0.0162   0.0000   438.4196       4.67236       23.3981       4.50519      -10.3379      0.261167       2.76390       3.99000       4.36610       4.79630       4.88307       5.06597
  50   1 1110.7766    0.0619  0.0387  9.3254  0.0000  0.0172   0.0064   0.0169    0.0151   0.0000   439.7953      0.741695       21.7749     0.0819898      -4.33233      0.739584      0.496116      0.436109      0.467502      0.740880      0.775709      0.475289
  50   2 1409.9704    0.1475  0.1385  9.1964  0.0000  0.0070   0.0053   0.0165    0.0170   0.0000   441.8355     -0.546786       21.2454      0.101353      -3.48425     0.0682872      0.204145      0.310521      0.333209      0.357555      0.380243      0.388918
  50   3 1661.5931    0.3132  0.3120  9.2787  0.0000  0.0088   0.0067   0.0204    0.0226   0.0000   441.5707     -0.434898       21.2949     0.0145250      -3.43301     0.0185594      0.287355      0.398980      0.453023      0.484826      0.487174      0.498940
  50   4 1883.2696    0.5407  0.5836  9.5476  0.0000  0.0117   0.0084   0.0281    0.0321   0.0000   441.3872     -0.234038       21.1194     -0.495130      -3.69382     -0.436073      0.358919      0.494130      0.550296      0.586498      0.596898      0.632642
  50   5 2094.6750    0.8491  0.8957 10.0143  0.0000  0.0146   0.0109   0.0357    0.0417   0.0000   442.0998      -1.08641       19.8926      0.386539      -2.46993     -0.535492      0.422821      0.589919      0.672017      0.707331      0.732961      0.742494
  50   6 2296.7483    1.3144  1.0726 10.7985  0.0000  0.0160   0.0156   0.0400    0.0447   0.0000   442.3239       1.29667       20.5400      0.294187      -2.20024     -0.460743      0.475920      0.693597      0.723869      0.806834      0.842232      0.879542
  50   7 2489.0255    1.8863  1.1897 11.7028  0.0000  0.0174   0.0222   0.0451    0.0445   0.0000   442.2685      0.281108       19.4245     -0.766158      -2.19088     0.0458607      0.506006      0.735537      0.803954      0.875977      0.892863      0.920218
  50   8 2677.0028    2.6444  1.1472 12.4297  0.0000  0.0167   0.0315   0.0434    0.0445   0.0000   442.7124     -0.753147       20.0667     -0.397630      -2.54637      -1.51447      0.493311      0.699989      0.753200      0.844573      0.888873      0.908195
  50   9 2862.9681    3.5626  1.0622 13.0167 -0.0000  0.0154   0.0423   0.0398    0.0429   0.0000   441.6241     -0.980455       22.4125     -0.811144      -4.43536      -1.18963      0.458004      0.647856      0.708964      0.768713      0.802568      0.824354
  50  10 3045.6357    4.3220  1.1380 13.3706  0.0000  0.0165   0.0497   0.0421    0.0449   0.0000   440.9058      0.270822       20.7720      -2.09976      -1.93502      -3.05165      0.461823      0.689418      0.710758      0.821435      0.819257      0.837273
  50  11 3225.2294    4.3109  1.4143 13.2501  0.0036  0.0181   0.0452   0.0469    0.0433   0.0000   441.9550      0.660584       19.5964      -2.56564      -2.33045      -2.60442      0.536306      0.751481      0.821831      0.907260      0.940649      0.979373
  50  12 3402.9301    3.5238  2.3008 12.7350  0.0000  0.0237   0.0291   0.0622    0.0308   0.0000   441.8061       1.14925       17.7486      -2.93504     -0.152422      -4.40021      0.696513      0.996193       1.09138       1.19207       1.23238       1.26179
  50  13 3579.0824    2.6548  3.9760 12.0868  0.0000  0.0337   0.0172   0.0868    0.0225   0.0000   443.6582      0.314537       18.7276      -4.70479      0.994764      -4.45828      0.985266       1.42356       1.54924       1.70799       1.74959       1.79894
  50  14 3753.4565    2.0974  6.2585 11.6363 -0.0004  0.0485   0.0119   0.1281    0.0199   0.0000   441.6265      -1.48251       19.9387      0.450918      -7.89830      -8.15726       1.42501       2.02801       2.22036       2.46347       2.54577       2.58598
  50  15 3925.6162    1.7079  9.2988 11.3099  0.0002  0.0720   0.0078   0.1874    0.0175   0.0000   445.0660     -0.191151       21.6824      0.336172       2.32654      -1.70938       2.12058       2.97197       3.35256       3.62212       3.78902       3.88205
  51   2 1421.2620    0.1499  0.1276  9.2235  0.0000  0.0062   0.0055   0.0149    0.0168   0.0000   442.0633    -0.0947655       21.2872      0.105091      -3.42101     -0.308336      0.204802      0.252453      0.300297      0.334326      0.432399      0.413821
  51   3 1673.7204    0.3176  0.3216  9.3412  0.0000  0.0093   0.0066   0.0200    0.0223   0.0000   441.7995     -0.488896       20.6253     0.0903546      -2.82348     -0.376303      0.278850      0.403403      0.436719      0.471976      0.500810      0.489945
  51   4 1896.4549    0.5513  0.6013  9.6291 -0.0001  0.0115   0.0085   0.0289    0.0313   0.0000   441.4884      0.249328       21.2990     -0.534552      -3.13045     -0.907084      0.350323      0.472674      0.526553      0.577329      0.587432      0.587901
  51   5 2109.1620    0.8863  0.8404 10.1714  0.0000  0.0138   0.0115   0.0340    0.0391   0.0000   441.7502      0.152523       21.3009       1.04718      -4.43856      -1.07116      0.400115      0.579632      0.616654      0.687483      0.737346      0.738365
  51   6 2311.9911    1.3796  1.0691 10.7797  0.0000  0.0150   0.0161   0.0399    0.0475   0.0000   441.1380     -0.282215       21.3168     -0.972987      -3.97201      -1.02390      0.454007      0.624710      0.678265      0.743079      0.779721      0.791244
  51   7 2505.0735    2.0107  1.1886 11.7057  0.0000  0.0169   0.0232   0.0431    0.0474   0.0000   440.9824     -0.618532       19.6121      -1.48002      -1.49816      -2.46523      0.498916      0.711610      0.748373      0.848477      0.889754      0.875120
  51   8 2694.1267    2.7412  1.1363 12.3724  0.0000  0.0160   0.0316   0.0417    0.0454   0.0000   441.8211     -0.442252       21.6023     -0.108203      -4.42065      -1.78996      0.465795      0.647659      0.717499      0.789254      0.801385      0.812878
  51   9 2880.9366    3.6331  1.0206 13.1421  0.0000  0.0148   0.0439   0.0390    0.0413   0.0000   441.4719       1.31648       21.2525     -0.740288      -3.56376      -3.07253      0.447857      0.615425      0.650021      0.741163      0.767414      0.801394
  51  10 3064.3625    4.3551  1.1534 13.3827 -0.0000  0.0160   0.0495   0.0418    0.0450   0.0000   441.8918    -0.0718223       20.8383      0.275506      -2.12245      -3.84679      0.452537      0.659309      0.703023      0.803211      0.832918      0.840356
  51  11 3244.6955    4.1471  1.4807 13.3120  0.0000  0.0190   0.0429   0.0484    0.0381   0.0000   440.3718      0.800771       19.9337     -0.207336      -1.05656      -4.45165      0.559379      0.809944      0.845838      0.937630       1.01055       1.02455
  51  12 3423.1546    3.3311  2.5458 12.7327 -0.0000  0.0252   0.0265   0.0670    0.0277   0.0000   442.9879       1.84257       16.4835      0.642026       2.10294      -3.74682      0.723573       1.03328       1.12074       1.25156       1.29644       1.28785
  51  13 3600.1027    2.5868  4.3412 12.0187  0.0000  0.0350   0.0161   0.0915    0.0218   0.0000   442.2023     0.0375891       17.2916      -3.92330      -2.13540      -3.07795       1.02344       1.45067       1.60420       1.76489       1.86242       1.90052
  51  14 3775.2473    2.0467  6.6454 11.6308  0.0000  0.0516   0.0112   0.1352    0.0193   0.0000   440.5772       1.87030       22.5216      -4.18225      -7.61684      -2.32658       1.48561       2.11778       2.33968       2.59684       2.63882       2.71132
  51  15 3948.4439    1.6507  9.4872 11.2889  0.0006  0.0744   0.0074   0.1898    0.0172   0.0000   443.0974       2.92391       28.0316      -5.08045      -5.96589      -2.40491       2.13984       3.07457       3.35310       3.69178       3.82722       3.93290
  52   2 1432.4500    0.1598  0.1497  9.2233  0.0000  0.0067   0.0053   0.0155    0.0170   0.0000   441.6654     -0.375117       21.6116     0.0435469      -4.21333     0.0218991      0.200468      0.261212      0.311204      0.329932      0.377993      0.427281
  52   3 1685.6758    0.3353  0.3460  9.3642  0.0004  0.0090   0.0067   0.0211    0.0226   0.0000   442.0122     -0.613874       21.1459     -0.595424      -2.73137      0.584179      0.279954      0.375741      0.443477      0.473087      0.478179      0.492658
  52   4 1909.5356    0.5856  0.5833  9.6377  0.0000  0.0111   0.0088   0.0266    0.0318   0.0000   442.4230      -1.04790       21.5534     -0.816117      -2.19088      -1.20388      0.331855      0.461742      0.487265      0.557861      0.566890      0.601259
  52   5 2123.4935    0.9346  0.8077 10.2314 -0.0000  0.0132   0.0120   0.0319    0.0387   0.0000   441.7521     0.0614082       21.3582      -1.94306      -4.07355    -0.0563782      0.379730      0.546321      0.594078      0.656846      0.679743      0.678181
  52   6 2327.0735    1.3821  1.1508 11.0052 -0.0000  0.0165   0.0161   0.0430    0.0447   0.0000   442.1767       1.02051       20.2951     -0.628506      -3.48403      0.105035      0.475846      0.676014      0.739033      0.811243      0.820797      0.820946
  52   7 2520.9567    2.0049  1.1933 11.9325  0.0000  0.0172   0.0234   0.0439    0.0426   0.0000   441.5414     -0.297494       20.8138    -0.0282048      -1.93252     -0.174501      0.488807      0.698817      0.732331      0.848663      0.885332      0.873003
  52   8 2711.1082    2.8947  1.0574 12.4611  0.0000  0.0153   0.0336   0.0379    0.0446   0.0000   440.2394      -1.18391       20.7052      -1.27818      -2.31819      -1.46893      0.433413      0.631069      0.670232      0.743409      0.794667      0.796977
  52   9 2898.7746    3.7984  1.0989 13.0276  0.0000  0.0151   0.0434   0.0397    0.0459   0.0000   441.0769     -0.219341       20.1168      -1.52073      -2.38193      -2.94604      0.441232      0.631075      0.683051      0.754219      0.787247      0.799097
  52  10 3082.8941    4.3115  1.1940 13.4825  0.0000  0.0165   0.0488   0.0429    0.0453   0.0000   441.8403       1.58518       22.0987     -0.495182      -2.07847      -3.05458      0.479701      0.668986      0.721052      0.812540      0.839103      0.847831
  52  11 3264.0486    4.0536  1.5892 13.3039  0.0000  0.0195   0.0403   0.0509    0.0353   0.0000   442.4690      0.293876       19.8817     -0.635938    -0.0172410      -5.06762      0.557591      0.795777      0.871158      0.938468       1.00162       1.02188
  52  12 3443.2500    3.2723  2.5689 12.6846  0.0001  0.0251   0.0257   0.0650    0.0279   0.0000   442.4697      0.425881       16.2750     -0.692479       2.10484      -2.18177      0.729476       1.01875       1.13415       1.21888       1.29188       1.30014
  52  13 3620.9049    2.5454  4.7024 11.9373 -0.0001  0.0368   0.0152   0.0953    0.0216   0.0000   442.0457      0.835141       19.0624      -3.84391      -4.05463      -1.97826       1.04402       1.47975       1.62787       1.79063       1.85142       1.92453
  52  14 3796.8983    1.9781  6.9153 11.6569 -0.0007  0.0545   0.0108   0.1404    0.0190   0.0000   441.4434      0.287707       24.7164      -5.49602      -8.69353      -3.15807       1.54174       2.20148       2.40999       2.69172       2.78633       2.85495
  52  15 3971.1169    1.5940  9.7123 11.3101  0.0000  0.0786   0.0072   0.1963    0.0170   0.0000   437.6841      -4.61370       36.7306       2.87865      -7.42122      -5.28346       2.19950       3.12400       3.39275       3.87352       3.85301       4.00855
  53   1 1138.7471    0.0651  0.0623  9.2948  0.0000  0.0106   0.0053   0.0168    0.0149   0.0000   440.4411     -0.405494       22.2584      0.126340      -4.12130     -0.127617      0.276450      0.429057      0.447837      0.497117      0.497589      0.627880
  53   2 1443.4875    0.1593  0.1372  9.2332  0.0000  0.0062   0.0054   0.0146    0.0166   0.0000   441.8235     -0.309689       21.1101     -0.476875      -3.65185     0.0526839      0.183633      0.235134      0.255572      0.329957      0.319466      0.325604
  53   3 1697.4703    0.3511  0.3262  9.3847  0.0000  0.0083   0.0071   0.0203    0.0225   0.0000   442.1422      0.280540       21.2169     -0.718247      -4.13006      0.618281      0.272581      0.358097      0.403791      0.458205      0.482367      0.503143
  53   4 1922.4890    0.6035  0.6060  9.6661  0.0000  0.0111   0.0089   0.0275    0.0325   0.0000   442.4173     -0.347298       20.9444    -0.0984488      -3.23097     -0.135115      0.332528      0.450463      0.515713      0.547178      0.585892      0.590215
  53   5 2137.6846    0.9509  0.9129 10.0781  0.0000  0.0139   0.0115   0.0342    0.0432   0.0000   442.3583      0.332017       20.2505      0.173300      -2.53601     -0.899611      0.404381      0.585874      0.621686      0.686950      0.742822      0.745748
  53   6 2342.0282    1.4693  1.1711 10.9183 -0.0003  0.0160   0.0164   0.0411    0.0481   0.0000   441.9992      -1.28294       21.7409     0.0710718      -4.21675      0.663302      0.462022      0.634486      0.708285      0.779359      0.821565      0.835074
  53   7 2536.7228    2.1003  1.2017 11.8560 -0.0016  0.0167   0.0235   0.0429    0.0427   0.0000   442.3864      0.361375       19.7435     -0.365860      -1.91030      0.240738      0.475486      0.673407      0.739251      0.805232      0.828805      0.847001
  53   8 2727.9214    2.9126  1.1711 12.5400  0.0000  0.0161   0.0327   0.0418    0.0444   0.0000   442.4775     -0.513557       22.0627      -1.53306      -2.28571      -1.21372      0.453193      0.640816      0.698906      0.778115      0.783479      0.789339
  53   9 2916.4895    3.9155  1.0808 13.0930  0.0000  0.0145   0.0446   0.0395    0.0441   0.0000   440.6702       1.09116       21.1559     -0.345744      -2.40039      -3.52670      0.411021      0.568603      0.640948      0.682042      0.740520      0.720986
  53  10 3101.3499    4.4229  1.2189 13.3487  0.0000  0.0160   0.0481   0.0420    0.0446   0.0000   441.9885     -0.374871       22.0037      0.292958      -2.80397      -2.63268      0.469589      0.662713      0.708313      0.792215      0.827593      0.834663
  53  11 3283.1986    4.0004  1.7138 13.1668 -0.0000  0.0193   0.0374   0.0522    0.0340   0.0000   441.1324     -0.422859       18.4424     -0.954034      -1.02489      -2.97731      0.553857      0.764424      0.836544      0.944331      0.958424      0.978198
  53  12 3463.1989    3.1579  2.8564 12.5507  0.0000  0.0258   0.0234   0.0701    0.0267   0.0000   442.5218     -0.349680       20.2830      0.109650     0.0689857      -4.43718      0.743898       1.03078       1.14363       1.25219       1.29903       1.32581
  53  13 3641.6372    2.4539  4.8707 11.9347 -0.0000  0.0382   0.0146   0.0992    0.0210   0.0000   442.2239     0.0674731       20.6745      -2.47360      -2.28867      -4.48058       1.06273       1.48592       1.68723       1.84502       1.92615       1.96586
  53  14 3818.4255    1.9402  7.6299 11.6237  0.0000  0.0595   0.0099   0.1547    0.0185   0.0000   438.8940      -1.48758       17.8810      -2.73864      -5.57320      -7.34437       1.66094       2.37428       2.59100       2.87523       2.94363       3.06857
  53  15 3993.2338    1.5227 10.3365 11.2963 -0.0017  0.0848   0.0067   0.2128    0.0162   0.0000   440.4899      -1.60089       34.0467      -2.90198      -9.92107      -9.36150       2.29069       3.31535       3.60891       4.01744       4.03046       4.22215
  54   1 1147.8906    0.0583  0.0305  9.3217  0.0000  0.0088   0.0056   0.0105    0.0145   0.0000   440.3975     -0.347508       21.7357      0.121258      -5.13889      0.129918      0.216495      0.314184      0.344367      0.396104      0.400097      0.386289
  54   2 1454.3947    0.1699  0.1756  9.1948  0.0000  0.0074   0.0051   0.0166    0.0170   0.0000   442.1037     -0.519381       21.5978    -0.0307446      -3.52417     0.0105916      0.207211      0.286524      0.306190      0.365964      0.332938      0.342456
  54   3 1709.1190    0.3648  0.3699  9.3140  0.0000  0.0091   0.0068   0.0209    0.0237   0.0000   441.6293     -0.556902       21.4475      0.487617      -3.77374     0.0707862      0.252423      0.349345      0.396844      0.429722      0.449002      0.459212
  54   4 1935.3226    0.6182  0.7060  9.6180  0.0000  0.0125   0.0084   0.0298    0.0338   0.0000   441.7823     -0.306128       20.9479       1.60209      -4.01856      0.122571      0.341954      0.475623      0.536175      0.587232      0.619775      0.632914
  54   5 2151.7694    0.9630  0.9382 10.2635 -0.0000  0.0138   0.0116   0.0361    0.0398   0.0000   442.6462     -0.603473       21.2227     -0.202212      -1.96644     -0.876926      0.399848      0.545031      0.597172      0.670394      0.694914      0.705980
  54   6 2356.7495    1.4709  1.1963 11.1665  0.0000  0.0170   0.0166   0.0435    0.0433   0.0000   442.3385       1.16575       20.7810      0.836358      -3.52566      -1.21203      0.455891      0.674612      0.718801      0.804305      0.817288      0.838047
  54   7 2552.3659    2.1543  1.2626 11.7875  0.0000  0.0163   0.0229   0.0440    0.0417   0.0000   441.7703      0.485259       21.3792      -1.07382      -2.98039      0.340586      0.454609      0.645391      0.703501      0.791140      0.809504      0.823426
  54   8 2744.6127    3.0944  1.1523 12.5359  0.0000  0.0156   0.0344   0.0402    0.0465   0.0000   441.9253     -0.578434       20.0941      -2.00318      -1.04712      -1.97897      0.436511      0.624178      0.665989      0.739302      0.784775      0.806297
  54   9 2934.0224    4.0817  1.0987 13.0031  0.0000  0.0147   0.0450   0.0383    0.0481   0.0000   441.9394     0.0530444       20.7412     -0.700532      -2.18637      -1.80076      0.406384      0.573752      0.619125      0.700234      0.712956      0.740945
  54  10 3119.5762    4.4568  1.2394 13.4164  0.0000  0.0166   0.0483   0.0424    0.0448   0.0000   440.8726     0.0187219       19.3725     -0.825653      -1.39555      -3.17548      0.448031      0.653431      0.696753      0.788528      0.823464      0.845858
  54  11 3302.1494    3.9141  1.7123 13.1246  0.0000  0.0194   0.0364   0.0520    0.0335   0.0000   442.6653      0.759336       20.0594     -0.780324      -1.92267      -3.67446      0.538095      0.746871      0.832491      0.900133      0.966181      0.953034
  54  12 3483.0400    3.0511  3.1871 12.3894  0.0000  0.0275   0.0209   0.0732    0.0247   0.0000   442.0896      0.800952       16.9391      -1.49110      -3.07402      -3.99768      0.754983       1.08443       1.18327       1.31549       1.37937       1.40117
  54  13 3662.1891    2.3820  5.0942 11.8921 -0.0002  0.0391   0.0139   0.1037    0.0205   0.0000   438.7955     -0.418402       18.7013       3.03649      -2.55075      -1.13235       1.06887       1.51895       1.66699       1.82499       1.91297       1.97421
  54  14 3839.6532    1.8900  7.7634 11.5933  0.0000  0.0614   0.0094   0.1576    0.0184   0.0000   442.2606       1.20731       22.4085      -3.12338      -4.26754     -0.943066       1.65069       2.36087       2.59946       2.87636       2.95714       3.02721
  55   1 1156.9621    0.0672  0.0663  9.2366  0.0000  0.0114   0.0050   0.0165    0.0146   0.0000   440.8097     -0.803890       21.3157       1.01883      -2.92132      0.193053      0.277057      0.503515      0.430514      0.519571      0.477398      0.525890
  55   2 1465.1467    0.1747  0.1702  9.1572  0.0000  0.0070   0.0052   0.0158    0.0168   0.0000   442.1310     -0.293981       21.2272      0.147416      -3.92838    -0.0212265      0.188900      0.271139      0.291682      0.334029      0.351682      0.372560
  55   3 1720.6086    0.3803  0.3825  9.3370  0.0000  0.0091   0.0069   0.0211    0.0240   0.0000   441.7375     -0.922121       21.1324     -0.161721      -3.25710     -0.521329      0.258489      0.368420      0.396821      0.456446      0.470843      0.469938
  55   4 1948.0466    0.6283  0.6179  9.7081  0.0000  0.0112   0.0089   0.0265    0.0314   0.0000   441.7642     -0.398633       20.1966      0.223683      -3.15942       1.02283      0.310913      0.444291      0.483454      0.539485      0.575223      0.584424
  55   5 2165.6588    1.0134  0.9281 10.2180  0.0000  0.0135   0.0121   0.0345    0.0412   0.0000   441.9405     0.0428062       20.9881      -1.42569      -3.15457      0.502500      0.373742      0.521169      0.573959      0.620271      0.649529      0.651000
  55   6 2371.3275    1.5444  1.2249 11.0689  0.0000  0.0163   0.0168   0.0422    0.0438   0.0000   442.0823     -0.810072       20.0923      -1.00298      -1.74249     -0.551939      0.451590      0.626861      0.688404      0.753113      0.794701      0.819591
  55   7 2567.8735    2.2032  1.2350 11.9129  0.0000  0.0166   0.0239   0.0427    0.0417   0.0000   442.7827      0.302646       20.9165     -0.150889      -3.51041      -1.43555      0.462602      0.646962      0.693119      0.785503      0.832422      0.846180
  55   8 2761.1746    3.1550  1.1110 12.5750 -0.0001  0.0151   0.0350   0.0397    0.0443   0.0000   441.7013       1.04377       20.9643     -0.736446      -3.30283     -0.529153      0.404116      0.598423      0.619642      0.703709      0.703341      0.722660
  55   9 2951.4562    4.1162  1.0856 13.0729  0.0000  0.0150   0.0454   0.0371    0.0454   0.0000   442.2597      0.260643       20.4611      -1.61859      -3.45115      -2.32352      0.399753      0.574083      0.610105      0.688811      0.726553      0.733068
  55  10 3137.6941    4.4901  1.3268 13.1596  0.0000  0.0163   0.0455   0.0427    0.0444   0.0000   441.1520      0.728966       20.7264     -0.502098      -1.70562      -2.66812      0.449439      0.632300      0.692317      0.764208      0.813353      0.824376
  55  11 3321.0547    3.8906  1.8702 12.9598 -0.0000  0.0198   0.0342   0.0533    0.0326   0.0000   443.1650       1.47468       19.2914     -0.594725      -1.01025      -2.76905      0.553415      0.757393      0.846654      0.937897      0.992057      0.997197
  55  12 3502.5859    2.9773  3.2213 12.4029  0.0001  0.0275   0.0204   0.0748    0.0234   0.0000   441.7892       1.97383       18.4220      -3.67771     -0.263789      -4.63266      0.747467       1.04856       1.15684       1.27060       1.32888       1.36625
  55  13 3682.5351    2.3555  5.3960 11.7880  0.0000  0.0415   0.0133   0.1067    0.0207   0.0000   439.4198       1.87402       20.1277      -6.36124      -5.27536      -3.46446       1.09323       1.58045       1.74719       1.90467       1.98500       2.03386
  55  14 3860.7599    1.8569  8.2037 11.5083  0.0000  0.0642   0.0088   0.1668    0.0181   0.0000   440.7987       3.97931       21.6531      -3.50903      -9.44983      -4.75223       1.69615       2.43738       2.66796       2.99468       3.03907       3.14058
  56   1 1165.8928    0.0696  0.0721  9.2624  0.0000  0.0096   0.0047   0.0184    0.0145   0.0000   440.3661      0.440631       21.0136     -0.446199      -3.86239     -0.530985      0.242544      0.295934      0.409073      0.387613      0.434856      0.440712
  56   2 1475.7939    0.1793  0.2029  9.2060  0.0000  0.0080   0.0051   0.0169    0.0173   0.0000   441.9425     -0.113707       21.1240    -0.0259479      -3.88072    -0.0416215      0.249999      0.334732      0.399852      0.435630      0.493505      0.447637
  56   3 1731.9904    0.3895  0.4119  9.3342  0.0000  0.0097   0.0068   0.0214    0.0250   0.0000   441.9300     -0.495335       21.5874    -0.0516783      -2.71834     -0.203249      0.267164      0.352383      0.408703      0.448023      0.474636      0.474336
  56   4 1960.6773    0.6781  0.6966  9.7031  0.0000  0.0117   0.0091   0.0283    0.0347   0.0000   442.0660     -0.494620       20.6709      0.620454      -3.03996     -0.563659      0.323101      0.440971      0.483876      0.539433      0.581369      0.609319
  56   5 2179.4313    1.0520  0.9102 10.5316  0.0000  0.0132   0.0127   0.0356    0.0381   0.0000   441.9771      0.439886       21.8539    -0.0845668      -2.71260      0.383837      0.369058      0.509793      0.548687      0.613868      0.648960      0.659783
  56   6 2385.7871    1.6029  1.2159 11.1475  0.0000  0.0157   0.0172   0.0418    0.0427   0.0000   441.7033       1.72590       19.8643     -0.854572      -4.02867     -0.821206      0.434280      0.605742      0.658083      0.738550      0.778254      0.797563
  56   7 2583.3071    2.2838  1.1712 12.0832  0.0000  0.0159   0.0254   0.0417    0.0430   0.0000   441.4008     0.0573675       21.6265     -0.419547      -3.80860     -0.473986      0.426426      0.616175      0.660549      0.743601      0.784610      0.799967
  56   8 2777.6034    3.2337  1.1574 12.5456  0.0000  0.0150   0.0347   0.0398    0.0470   0.0000   441.2117    -0.0620398       21.1036      -1.30549      -2.81244     -0.545304      0.411048      0.570851      0.619858      0.692592      0.728502      0.744353
  56   9 2968.6552    4.0842  1.0820 13.2576  0.0000  0.0147   0.0457   0.0384    0.0434   0.0000   442.3456    -0.0908940       20.4148      -1.09785      -3.07658      -1.60373      0.399538      0.573854      0.602868      0.674245      0.713651      0.717714
  56  10 3155.6560    4.4813  1.3230 13.3608  0.0001  0.0163   0.0456   0.0436    0.0404   0.0000   442.8053       1.24939       20.0503     -0.921460      -2.80174      -2.48307      0.430373      0.612586      0.666491      0.746918      0.781220      0.775100
  56  11 3339.8249    3.8018  1.8164 13.1278  0.0000  0.0202   0.0343   0.0533    0.0316   0.0000   441.5833     -0.155480       18.3753      -1.79068      -1.64776      -1.95312      0.536156      0.769241      0.836110      0.946130      0.984262      0.989878
  56  12 3522.0781    2.9372  3.5917 12.3112  0.0000  0.0292   0.0188   0.0780    0.0227   0.0000   444.3261       1.15647       18.6844      0.210870      0.590016      -1.16373      0.768856       1.08585       1.20223       1.32489       1.39764       1.43375
  56  13 3702.6924    2.2831  5.7141 11.8468  0.0000  0.0429   0.0127   0.1146    0.0200   0.0000   440.7620     -0.879618       21.8547      -1.49986      -4.53135       2.17074       1.14094       1.59639       1.77628       1.96505       2.02201       2.09369
  56  14 3881.7133    1.7952  8.4828 11.5646 -0.0001  0.0663   0.0083   0.1719    0.0173   0.0000   441.1119      -1.55342       15.6220      0.408086      -6.30832       4.13767       1.73136       2.47125       2.73207       3.05868       3.08314       3.22175
  57   1 1174.7712    0.0838  0.0970  9.2767  0.0000  0.0089   0.0049   0.0184    0.0147   0.0000   440.6469     -0.223194       21.5481      0.136770      -4.03599    -0.0130741      0.236493      0.287550      0.387005      0.391561      0.399934      0.480489
  57   2 1486.3075    0.1825  0.1795  9.2011  0.0004  0.0077   0.0053   0.0163    0.0169   0.0000   441.9545     -0.106465       20.5853     -0.146151      -4.28836     -0.300125      0.231862      0.324218      0.371616      0.439234      0.482930      0.434285
  57   3 1743.2156    0.4047  0.3973  9.3492  0.0000  0.0090   0.0071   0.0213    0.0246   0.0000   442.0491     -0.690413       21.1113     -0.181539      -3.21735     -0.587524      0.255980      0.336645      0.379096      0.419835      0.453469      0.472620
  57   4 1973.1545    0.6826  0.6969  9.7881  0.0000  0.0119   0.0092   0.0293    0.0337   0.0000   441.7152    -0.0866056       21.6707      0.189036      -2.28052      -1.65227      0.305896      0.445110      0.458488      0.529933      0.547103      0.564366
  57   5 2193.0355    1.0937  1.0047 10.3760  0.0000  0.0147   0.0125   0.0358    0.0425   0.0000   442.0339     -0.741597       22.4381     -0.350075      -3.89753      -1.09672      0.372294      0.546969      0.594394      0.648145      0.685878      0.722226
  57   6 2400.1401    1.6289  1.2565 11.2199 -0.0000  0.0165   0.0172   0.0429    0.0429   0.0000   441.9550     -0.644954       21.1321     -0.337527      -3.32613     -0.318273      0.431902      0.615279      0.648094      0.723518      0.787136      0.794962
  57   7 2598.6092    2.4212  1.2560 11.9245  0.0000  0.0160   0.0252   0.0423    0.0449   0.0000   442.3671     -0.424335       20.9036       2.04444      -3.75963      -2.22237      0.408648      0.592873      0.639128      0.734677      0.739632      0.752300
  57   8 2793.9715    3.3198  1.1039 12.6241  0.0000  0.0145   0.0358   0.0368    0.0452   0.0000   442.2406     0.0960689       20.7866      -1.17850      -2.45236      -2.45789      0.393745      0.549971      0.594306      0.672039      0.699478      0.704851
  57   9 2985.8168    4.2506  1.1019 13.1421  0.0000  0.0143   0.0459   0.0378    0.0466   0.0000   441.6663      0.148632       20.8742     -0.109801      -3.56798      -2.54778      0.388151      0.549481      0.577452      0.671633      0.725330      0.715539
  57  10 3173.4832    4.4266  1.3536 13.4127  0.0000  0.0166   0.0451   0.0449    0.0401   0.0000   441.7815      0.541148       20.1904      -1.78776      -2.66933      -1.69295      0.436101      0.619736      0.668542      0.723133      0.801675      0.793357
  57  11 3358.4209    3.7240  2.0245 12.9162 -0.0000  0.0205   0.0311   0.0551    0.0311   0.0000   442.6487      0.155142       19.8023     -0.967902     -0.444530      -3.66074      0.548015      0.753896      0.831502      0.931420      0.963166       1.00191
  57  12 3541.5386    2.8673  3.8331 12.1858  0.0002  0.0304   0.0177   0.0804    0.0229   0.0000   439.3903       2.14619       20.8240      -2.08502      -4.78327      -1.15408      0.787165       1.11833       1.23772       1.36620       1.44943       1.47103
  57  13 3722.8547    2.2280  6.1637 11.8058  0.0009  0.0465   0.0120   0.1212    0.0199   0.0000   440.9633       4.81390       19.9617      0.603766      -3.67621      -3.44463       1.20246       1.71110       1.87393       2.05992       2.15579       2.20766
  57  14 3902.4443    1.7519  8.7727 11.4956  0.0029  0.0708   0.0079   0.1752    0.0175   0.0000   439.5767      -2.62511       21.8534      -2.26584      -4.25526      -2.11459       1.78853       2.62473       2.83303       3.16442       3.25225       3.35588
  58   1 1183.5393    0.0803  0.0649  9.2880  0.0000  0.0074   0.0050   0.0131    0.0143   0.0000   440.3782    -0.0703574       21.7939    -0.0543130      -3.66172     -0.310098      0.183075      0.267580      0.310762      0.309799      0.336645      0.366087
  58   2 1496.6946    0.1839  0.1887  9.2625  0.0000  0.0069   0.0051   0.0169    0.0168   0.0000   441.6318     -0.385908       21.6576    -0.0840976      -4.26081      0.151119      0.178017      0.247911      0.281004      0.309643      0.317996      0.339630
  58   3 1754.3077    0.3994  0.4384  9.4251  0.0000  0.0096   0.0067   0.0231    0.0244   0.0000   442.0084     -0.306309       21.9964      0.583971      -3.25006      0.860526      0.244065      0.350410      0.377087      0.426448      0.434252      0.466925
  58   4 1985.5605    0.7120  0.6875  9.8026  0.0000  0.0114   0.0093   0.0271    0.0341   0.0000   441.9086     -0.186280       21.2804   -0.00668585      -2.38117      0.319056      0.297694      0.417917      0.457756      0.508650      0.537784      0.544588
  58   5 2206.5320    1.1190  1.0473 10.5139  0.0000  0.0150   0.0125   0.0369    0.0414   0.0000   442.7643      0.255797       20.9599     -0.727469      -3.06839     -0.246717      0.371059      0.545575      0.577577      0.647151      0.680150      0.697806
  58   6 2414.2922    1.6677  1.2725 11.3135 -0.0001  0.0165   0.0172   0.0423    0.0406   0.0000   442.0148      0.328897       20.8352     -0.515730      -2.25884   -0.00747131      0.421449      0.595153      0.659709      0.712504      0.769375      0.780886
  58   7 2613.8269    2.4840  1.2083 12.1770  0.0015  0.0155   0.0264   0.0406    0.0431   0.0000   441.5856     -0.852764       21.2300     -0.388043      -3.10396      -1.07300      0.404307      0.572610      0.615184      0.674924      0.725573      0.758966
  58   8 2810.1599    3.3854  1.1805 12.7662  0.0000  0.0154   0.0359   0.0396    0.0456   0.0000   442.2203       1.19096       20.7498      -2.11871      -3.83109      -1.68752      0.395233      0.562667      0.611433      0.674593      0.702606      0.713879
  58   9 3002.7521    4.2150  1.1857 13.4041  0.0000  0.0152   0.0453   0.0413    0.0416   0.0000   441.7737     -0.517154       21.0180     -0.425976      -3.74861      -2.14339      0.394880      0.553284      0.597863      0.663488      0.694159      0.695634
  58  10 3191.1549    4.3692  1.3700 13.4729  0.0027  0.0165   0.0441   0.0443    0.0388   0.0000   442.2841     -0.110257       20.8890       1.67127      -2.65306      -3.48291      0.434655      0.608267      0.669524      0.731103      0.783605      0.811059
  58  11 3376.8937    3.6461  2.1540 12.9257  0.0000  0.0211   0.0293   0.0571    0.0295   0.0000   443.2699      -1.55941       19.1546      0.322476      0.478631      -2.17540      0.552515      0.765228      0.858862      0.931036      0.991942       1.03227
  58  12 3560.7118    2.7494  4.1286 12.1968  0.0015  0.0326   0.0165   0.0848    0.0216   0.0000   440.9393      0.755632       21.0007      0.547709      -2.44585      -4.89479      0.808866       1.17530       1.26270       1.42240       1.46709       1.51184
  58  13 3742.7720    2.1669  6.3853 11.8111  0.0003  0.0500   0.0114   0.1273    0.0199   0.0000   442.6502      -1.23647       22.5099      -4.52212      -6.05174      -1.65872       1.22433       1.82018       1.94115       2.17663       2.24538       2.30288
  58  14 3922.9857    1.7033  9.4587 11.4974  0.0001  0.0750   0.0073   0.1900    0.0166   0.0000   440.2594     -0.618279       23.1024      -3.55364      -8.17305      -5.18002       1.85405       2.68806       2.91959       3.30927       3.33933       3.49646
  59   1 1192.2417    0.0849  0.0902  9.2625  0.0000  0.0080   0.0048   0.0175    0.0145   0.0000   440.4387      0.264140       21.4765    -0.0318137      -3.76508     -0.541041      0.204951      0.289121      0.296709      0.344497      0.428696      0.441278
  59   2 1506.9653    0.2020  0.2031  9.2182  0.0000  0.0069   0.0052   0.0162    0.0169   0.0000   441.6870     -0.583756       21.5721     -0.427772      -3.81609     0.0204476      0.201830      0.272826      0.330803      0.348707      0.354201      0.358847
  59   3 1765.2501    0.4133  0.4472  9.4651  0.0000  0.0099   0.0069   0.0223    0.0249   0.0000   442.1720     -0.314970       21.6261     -0.155851      -4.04952     -0.849638      0.271627      0.361528      0.405139      0.472206      0.510993      0.536014
  59   4 1997.8379    0.7277  0.7522  9.8335  0.0001  0.0120   0.0092   0.0297    0.0342   0.0000   442.2495     -0.991652       22.0347      0.721676      -3.45084     -0.237617      0.307493      0.428538      0.477006      0.529166      0.555347      0.572554
  59   5 2219.8682    1.1115  1.0341 10.5723 -0.0000  0.0142   0.0125   0.0377    0.0402   0.0000   442.3331      0.430630       20.6526     -0.729943      -2.58508      -1.47136      0.364397      0.516453      0.573347      0.638478      0.707435      0.728836
  59   6 2428.3771    1.7350  1.3590 11.2671 -0.0019  0.0168   0.0172   0.0433    0.0393   0.0000   442.4038     -0.368037       21.2702     -0.815356      -3.58258     -0.454670      0.427336      0.593158      0.654845      0.729948      0.761917      0.798034
  59   7 2628.8356    2.4971  1.1981 12.2729  0.0000  0.0156   0.0266   0.0411    0.0416   0.0000   442.2432    -0.0326626       21.6938     -0.838371      -2.43559     0.0550626      0.399014      0.564851      0.613122      0.680314      0.727698      0.733288
  59   8 2826.2229    3.4728  1.1821 12.8030  0.0000  0.0153   0.0365   0.0391    0.0448   0.0000   441.9626      0.692555       21.3632     -0.358531      -3.55476      -1.21793      0.387058      0.561772      0.594605      0.676615      0.717836      0.728353
  59   9 3019.5834    4.4462  1.1583 13.3177  0.0000  0.0148   0.0469   0.0386    0.0450   0.0000   441.4236      0.751084       21.1426      -1.37680      -2.33702      -2.67406      0.372990      0.529898      0.565203      0.649326      0.674718      0.675568
  59  10 3208.7493    4.3669  1.4760 13.3487  0.0000  0.0168   0.0415   0.0454    0.0355   0.0000   442.2736       1.02648       20.8422     -0.726063      -2.16311      -2.91415      0.438961      0.612844      0.670427      0.731002      0.785271      0.803497
  59  11 3395.2483    3.5273  2.3419 12.8132  0.0001  0.0218   0.0268   0.0593    0.0280   0.0000   442.2407     -0.340990       18.7636      -2.09657      0.492583      -2.93906      0.559838      0.771579      0.878056      0.944136       1.00151       1.02564
  59  12 3579.7699    2.7249  4.3984 12.0805  0.0000  0.0336   0.0157   0.0879    0.0217   0.0000   441.8053      0.521037       19.6962      -2.39610      -1.30671      -3.98487      0.820093       1.20400       1.29803       1.45082       1.52910       1.56540
  59  13 3762.4859    2.1789  6.9343 11.7315  0.0019  0.0519   0.0105   0.1332    0.0193   0.0000   439.6298       2.24129       24.7760     -0.558227      -3.92971      -4.63027       1.27807       1.82690       2.01206       2.27234       2.32055       2.41932
  60   1 1200.8514    0.0828  0.0838  9.2276  0.0000  0.0077   0.0047   0.0147    0.0143   0.0000   440.9048    0.00176517       20.9364    -0.0830075      -3.73876      0.250038      0.229873      0.314473      0.340095      0.384692      0.434262      0.413602
  60   2 1517.0976    0.1981  0.2138  9.2207  0.0000  0.0072   0.0050   0.0172    0.0170   0.0000   441.9539     -0.476262       21.5388     0.0513383      -3.66500     -0.198830      0.190823      0.267252      0.307652      0.342297      0.339337      0.364696
  60   3 1776.1367    0.4375  0.4943  9.3935  0.0000  0.0101   0.0068   0.0233    0.0264   0.0000   441.6931     -0.937251       21.3236      0.799638      -3.58177     -0.666958      0.259558      0.344778      0.393098      0.433330      0.461699      0.490852
  60   4 2010.0259    0.7427  0.7840  9.8780 -0.0000  0.0122   0.0092   0.0298    0.0347   0.0000   442.5356      -1.04681       20.9892     -0.342892      -2.86446     -0.268819      0.318672      0.454204      0.489610      0.544907      0.562595      0.581472
  60   5 2233.0656    1.1729  1.0499 10.7196  0.0000  0.0147   0.0132   0.0370    0.0396   0.0000   441.9838     -0.445499       21.0267     -0.694215      -2.72872      -1.82719      0.363160      0.528252      0.573182      0.625061      0.676304      0.669344
  60   6 2442.2766    1.7861  1.3027 11.5056  0.0000  0.0163   0.0182   0.0435    0.0389   0.0000   441.7024      0.124947       21.0754     -0.185555      -1.98761     0.0319750      0.411827      0.581065      0.645425      0.713986      0.757025      0.760697
  60   7 2643.7809    2.5863  1.2400 12.2303  0.0000  0.0161   0.0266   0.0406    0.0423   0.0000   442.2874       1.30118       22.9169      0.217214      -3.43794      -1.42724      0.391500      0.568782      0.623210      0.669050      0.723186      0.717927
  60   8 2842.1839    3.5811  1.1212 12.8826  0.0000  0.0146   0.0376   0.0374    0.0426   0.0000   441.0383      0.404353       21.0697     -0.904888      -3.75040      -2.05737      0.357212      0.516727      0.552826      0.628407      0.655952      0.647162
  60   9 3036.2807    4.3716  1.1299 13.4247 -0.0000  0.0147   0.0464   0.0373    0.0423   0.0000   440.7007     -0.339090       21.3009     -0.438415      -3.04782      -2.71211      0.381531      0.534961      0.579911      0.645484      0.696977      0.700409
  60  10 3226.1896    4.2916  1.5281 13.3177  0.0000  0.0176   0.0397   0.0453    0.0345   0.0000   442.2032       1.86859       20.8170      -1.30640      -1.81394      -3.03156      0.433003      0.617698      0.668160      0.761779      0.785117      0.805112
  60  11 3413.4170    3.4166  2.6549 12.7022  0.0000  0.0238   0.0242   0.0622    0.0262   0.0000   442.5808      0.848150       18.4073      -1.15870      0.141145      -3.49154      0.587973      0.849728      0.917525       1.02578       1.06685       1.11206
  60  12 3598.8189    2.6319  4.5015 12.0852  0.0000  0.0343   0.0151   0.0895    0.0211   0.0000   441.1543      -1.46834       21.3174       2.00173      -3.75533      -6.01815      0.833867       1.20064       1.30565       1.47641       1.51385       1.58798
  60  13 3782.1859    2.0472  6.8825 11.7497 -0.0031  0.0529   0.0101   0.1368    0.0192   0.0000   440.1032       2.48940       21.4051      -5.54023      -2.93115      -2.33314       1.28794       1.82170       2.04214       2.22451       2.35499       2.40401
  60  14 3963.6948    1.5860  9.7528 11.4671  0.0000  0.0798   0.0069   0.2005    0.0161   0.0000   439.8737       2.88004       19.6611     -0.803885      0.590700       2.62374       1.94472       2.81845       3.05722       3.49666       3.54895       3.71395
  61   1 1209.3925    0.0827  0.0831  9.2660  0.0000  0.0081   0.0047   0.0155    0.0142   0.0000   440.4547      0.228380       21.2604     -0.173748      -4.32697     -0.441891      0.246038      0.306893      0.408338      0.454404      0.408454      0.393842
  61   2 1527.1258    0.2114  0.1989  9.2617  0.0000  0.0064   0.0054   0.0160    0.0169   0.0000   441.8205     -0.290006       21.4696     -0.259487      -4.04282      0.246891      0.183178      0.234393      0.261118      0.276724      0.301900      0.341621
  61   3 1786.8618    0.4386  0.5191  9.4687 -0.0000  0.0099   0.0067   0.0257    0.0255   0.0000   442.0247     -0.504241       20.9759     -0.113667      -4.14341     -0.876040      0.266197      0.351018      0.396490      0.448359      0.483717      0.500955
  61   4 2022.1545    0.7534  0.8184  9.9415  0.0000  0.0124   0.0092   0.0309    0.0345   0.0000   442.3793     -0.767726       20.6718     -0.257903      -2.70015     -0.326906      0.319714      0.435142      0.481196      0.536905      0.590376      0.586394
  61   5 2246.1235    1.2023  1.1059 10.7330  0.0000  0.0145   0.0131   0.0397    0.0396   0.0000   441.7727      0.424116       20.2070      -1.20850      -4.40325      0.672368      0.361242      0.508052      0.564979      0.611872      0.650803      0.651023
  61   6 2456.0727    1.8422  1.2942 11.4715  0.0000  0.0162   0.0184   0.0422    0.0399   0.0000   441.7035      0.107832       21.3732      -1.43896      -4.12290      -1.05224      0.388185      0.562952      0.605438      0.695014      0.704644      0.717359
  61   7 2658.6244    2.7066  1.3010 12.1854  0.0000  0.0156   0.0266   0.0410    0.0415   0.0000   441.1828     -0.577708       20.4004     -0.787319      -3.34269     -0.562280      0.400520      0.536811      0.594198      0.677173      0.678789      0.716456
  61   8 2857.9815    3.7200  1.1515 12.9411  0.0000  0.0144   0.0384   0.0386    0.0428   0.0000   441.9741      0.765652       21.4174      0.179437      -2.18582     -0.336421      0.354518      0.498273      0.545158      0.602531      0.650070      0.660442
  61   9 3052.8333    4.4309  1.1844 13.3841  0.0000  0.0148   0.0459   0.0390    0.0438   0.0000   441.5505      0.211491       20.2114      -1.62965      -2.57461      -3.37532      0.372215      0.517126      0.558836      0.624807      0.657932      0.677171
  61  10 3243.4982    4.2791  1.5673 13.2494  0.0000  0.0174   0.0387   0.0459    0.0344   0.0000   440.9951      0.688652       20.5742      -1.40278      -3.26389      -3.11285      0.429203      0.605752      0.663984      0.733605      0.762448      0.781379
  61  11 3431.5677    3.3706  2.6168 12.6832 -0.0001  0.0229   0.0238   0.0625    0.0261   0.0000   442.9494      0.482755       18.2488      -1.18262     -0.209773      -3.19070      0.569625      0.801213      0.897232      0.980493       1.03763       1.07095
  61  12 3617.6636    2.5933  4.8722 12.0048  0.0000  0.0364   0.0142   0.0941    0.0209   0.0000   441.7216      0.270335       22.1990     -0.800089      -4.26812      -3.98686      0.864227       1.24929       1.36010       1.51549       1.54784       1.61444
  61  13 3801.7121    2.0517  7.6468 11.6976  0.0022  0.0574   0.0092   0.1479    0.0184   0.0000   442.4216     -0.431050       22.0239      0.218142      -4.43830      -4.72007       1.37568       1.95325       2.17523       2.41581       2.51618       2.59510
  62   2 1537.0229    0.2300  0.2538  9.2657  0.0000  0.0076   0.0052   0.0178    0.0177   0.0000   441.8764     -0.263582       21.4274     -0.404756      -3.60245    -0.0785403      0.200316      0.250718      0.294414      0.347439      0.334622      0.360748
  62   3 1797.4843    0.4582  0.5014  9.4871 -0.0000  0.0097   0.0069   0.0237    0.0262   0.0000   442.2076     -0.795797       22.0155      0.771309      -4.23094     -0.294483      0.242792      0.324606      0.364101      0.416320      0.434583      0.453367
  62   4 2034.1390    0.7798  0.8553  9.9368  0.0000  0.0126   0.0091   0.0317    0.0359   0.0000   442.4224     -0.523814       22.1293      0.713156      -4.56267       1.04883      0.310414      0.442271      0.475361      0.548578      0.581536      0.603830
  62   5 2259.0406    1.2360  1.1245 10.7441 -0.0000  0.0147   0.0130   0.0383    0.0399   0.0000   443.1699     -0.266060       20.9750      -1.66824      -4.21736     -0.718233      0.352662      0.500509      0.542741      0.607980      0.638635      0.651909
  62   6 2469.7655    1.9187  1.3130 11.6046  0.0005  0.0155   0.0189   0.0424    0.0383   0.0000   441.8439      0.222506       21.7662     -0.238244      -3.04209      -1.74743      0.382876      0.530694      0.587869      0.652190      0.684005      0.694002
  62   7 2673.3874    2.6851  1.3232 12.2398 -0.0000  0.0159   0.0259   0.0408    0.0394   0.0000   442.0475      0.384075       20.1138     -0.325020      -2.39700      -1.46127      0.387717      0.545777      0.594767      0.655825      0.719589      0.726689
  62   8 2873.6681    3.7546  1.2068 12.8671  0.0000  0.0147   0.0380   0.0391    0.0473   0.0000   441.7029      0.261110       21.2393      -1.03482      -2.43911      -1.77134      0.359217      0.508933      0.559638      0.621578      0.683657      0.682554
  62   9 3069.2804    4.4820  1.1964 13.4561  0.0000  0.0150   0.0458   0.0383    0.0433   0.0000   442.6045      0.639668       20.2100      -2.46835      -3.54601      -1.45664      0.370604      0.521961      0.582751      0.616540      0.662636      0.684746
  62  10 3260.6897    4.1592  1.6706 13.2630  0.0000  0.0178   0.0365   0.0481    0.0321   0.0000   442.8219      0.482765       19.4790      -1.00983      -2.13688      -2.39415      0.432500      0.607625      0.665794      0.750350      0.783448      0.798460
  62  11 3449.5422    3.2603  3.0451 12.5543  0.0000  0.0249   0.0211   0.0670    0.0240   0.0000   443.3599      0.547636       17.7809     -0.650706      -1.45514      -4.90393      0.601676      0.851745      0.927096       1.04291       1.07174       1.11983
  62  12 3636.3849    2.5277  5.0654 12.0439 -0.0001  0.0385   0.0138   0.0985    0.0208   0.0000   440.2644      -1.46687       23.0464     -0.712571      -5.77954      -3.73617      0.877287       1.31740       1.38986       1.59100       1.64447       1.71174
  62  13 3820.9700    1.9407  7.8983 11.7353 -0.0033  0.0622   0.0087   0.1562    0.0180   0.0000   440.4606       7.13951       21.4450     -0.142460      -2.51170      -2.78750       1.44684       2.12221       2.33525       2.57151       2.67734       2.75898
  63   1 1226.2209    0.0869  0.0991  9.2442  0.0000  0.0072   0.0045   0.0197    0.0141   0.0000   440.3273    -0.0919281       21.7137     -0.434127      -3.95856     -0.121155      0.185293      0.205410      0.266998      0.302328      0.315383      0.344832
  63   2 1546.8002    0.2333  0.2519  9.2266  0.0000  0.0078   0.0052   0.0173    0.0176   0.0000   441.7086     -0.900506       21.8424      0.408964      -3.93608      0.111250      0.189518      0.278154      0.296163      0.311376      0.344946      0.348208
  63   3 1808.0116    0.4808  0.5236  9.4870 -0.0002  0.0099   0.0071   0.0240    0.0267   0.0000   442.2127     -0.652563       21.6539      0.144979      -4.04036     -0.458176      0.242412      0.326145      0.363025      0.411303      0.430242      0.435128
  63   4 2046.0565    0.8109  0.8318  9.9926  0.0000  0.0124   0.0095   0.0300    0.0362   0.0000   442.4100      0.145526       22.1725     -0.942557      -4.16849      0.235157      0.311198      0.425713      0.477422      0.510294      0.568061      0.569843
  63   5 2271.8912    1.2708  1.1421 10.8148 -0.0000  0.0153   0.0134   0.0392    0.0405   0.0000   441.9931    -0.0747047       22.1127     -0.699959      -3.01304     -0.507796      0.346569      0.515299      0.541246      0.622308      0.632199      0.657952
  63   6 2483.3146    1.9804  1.2196 11.6661  0.0000  0.0154   0.0200   0.0393    0.0403   0.0000   442.4702     -0.315529       21.6023      -1.46213      -3.55840      -1.52116      0.363969      0.514017      0.570066      0.616099      0.658735      0.672337
  63   7 2688.0253    2.8240  1.2264 12.4005 -0.0001  0.0152   0.0284   0.0398    0.0414   0.0000   443.1325      0.518868       21.1609     -0.728589      -3.48956      -2.14253      0.366658      0.517556      0.557033      0.634033      0.651497      0.680790
  63   8 2889.2704    3.8831  1.1346 13.0382  0.0000  0.0141   0.0399   0.0374    0.0429   0.0000   441.1555    -0.0184584       21.3062     -0.668035      -1.94315     -0.787796      0.333860      0.468114      0.518276      0.578356      0.613906      0.628228
  63   9 3085.5985    4.4100  1.2667 13.3844  0.0000  0.0152   0.0435   0.0405    0.0389   0.0000   442.5350       1.74280       18.9898     -0.971213      -1.73021      -1.28330      0.368125      0.531706      0.563553      0.641504      0.684867      0.708651
  63  10 3277.7891    4.1216  1.7137 13.2089 -0.0003  0.0182   0.0354   0.0478    0.0317   0.0000   442.4302      0.634565       19.6840      -1.02684      -1.78774      -2.20355      0.436172      0.607044      0.665425      0.739984      0.788750      0.805316
  63  11 3467.4060    3.1770  3.1477 12.5895  0.0001  0.0258   0.0207   0.0703    0.0229   0.0000   442.4504       1.35816       19.5469      -1.79648      -1.77054      -2.94894      0.604302      0.853145      0.935442       1.04360       1.10317       1.12141
  63  12 3654.9243    2.4578  5.3060 12.0120  0.0000  0.0389   0.0132   0.1029    0.0201   0.0000   442.7566       1.36725       20.7918       1.66212      -5.07359      -8.35292      0.912667       1.29366       1.43671       1.61037       1.67362       1.72099
  63  13 3840.3068    1.9176  8.1287 11.6869  0.0012  0.0621   0.0085   0.1590    0.0176   0.0000   444.7617       2.21823       23.6972      -3.50896      -8.32095      -4.90802       1.44420       2.05217       2.27934       2.54716       2.65426       2.75015
  64   2 1556.4770    0.2396  0.2544  9.2839  0.0000  0.0074   0.0053   0.0173    0.0177   0.0000   441.8205     -0.551051       21.6270    -0.0332184      -4.40076     -0.455707      0.190412      0.244027      0.292817      0.321371      0.324899      0.356228
  64   3 1818.4377    0.4922  0.5590  9.4959  0.0000  0.0100   0.0070   0.0252    0.0272   0.0000   441.7610     -0.804428       22.2159       1.03809      -3.68952     -0.762735      0.237043      0.334314      0.358992      0.402658      0.423033      0.451669
  64   4 2057.8361    0.8345  0.8812  9.9730  0.0000  0.0125   0.0095   0.0313    0.0373   0.0000   442.4356     -0.443768       20.9674     -0.662781      -3.41467      -1.17094      0.307266      0.427647      0.479637      0.512656      0.558537      0.584240
  64   5 2284.5501    1.3193  1.2096 10.8069 -0.0000  0.0152   0.0133   0.0395    0.0401   0.0000   442.1240      0.156473       21.2008     -0.745331      -2.66296     -0.405162      0.359046      0.500235      0.560369      0.609381      0.648589      0.673096
  64   6 2496.7319    1.9926  1.3723 11.6051 -0.0000  0.0162   0.0188   0.0420    0.0370   0.0000   442.0151      0.194991       21.1062      0.323150      -2.18961      0.370343      0.375560      0.530527      0.576745      0.648506      0.690025      0.719127
  64   7 2702.5923    2.8725  1.3037 12.3156 -0.0028  0.0154   0.0276   0.0401    0.0401   0.0000   442.5562      0.759353       22.0258      0.254905      -3.44334      -1.47245      0.368447      0.507340      0.555393      0.616134      0.653818      0.663789
  64   8 2904.7477    3.9147  1.2110 12.8964  0.0003  0.0141   0.0384   0.0386    0.0439   0.0000   441.7616      0.390394       21.5354      0.115763      -2.43050      -1.32812      0.338437      0.474890      0.522901      0.580039      0.611914      0.627638
  64   9 3101.8305    4.5550  1.3057 13.4369  0.0000  0.0151   0.0443   0.0418    0.0390   0.0000   442.3493      0.262343       19.8966      -1.57682      -2.68673      -1.31144      0.350603      0.500311      0.537657      0.601860      0.626339      0.646913
  64  10 3294.7525    3.9964  1.7993 13.2036  0.0000  0.0185   0.0335   0.0495    0.0303   0.0000   441.9822      0.632061       19.9441     -0.845400      -2.34343      -2.03327      0.439712      0.609627      0.680618      0.745797      0.799696      0.825991
  64  11 3485.1292    3.0301  3.3584 12.5064 -0.0000  0.0274   0.0192   0.0723    0.0225   0.0000   441.9480    -0.0300291       17.8677      -3.26347       1.09335      -2.44687      0.622429      0.911706      0.982108       1.11443       1.13684       1.19002
  64  12 3673.3960    2.4196  5.4445 11.9972 -0.0000  0.0402   0.0128   0.1059    0.0203   0.0000   443.4668       2.83633       21.9713      -3.64547     -0.730200      -3.13349      0.927213       1.32896       1.44730       1.65092       1.69856       1.77973
  64  13 3859.3295    1.8570  8.3685 11.7178  0.0001  0.0648   0.0081   0.1674    0.0168   0.0000   440.2272       1.67681       21.3761      -4.73097      -6.45087      -6.26445       1.45681       2.11765       2.28395       2.61794       2.67704       2.76588
  65   1 1242.7564    0.0961  0.1079  9.2285  0.0000  0.0079   0.0043   0.0160    0.0140   0.0000   441.0023      0.113389       20.3684     -0.314337      -3.52415     0.0359363      0.174548      0.251921      0.263763      0.307808      0.419392      0.345574
  65   2 1566.0157    0.2422  0.2447  9.2846  0.0000  0.0072   0.0053   0.0163    0.0174   0.0000   441.5480     -0.287323       21.3215     -0.493340      -3.99837      0.433072      0.181845      0.246921      0.265141      0.280643      0.312976      0.322820
  65   3 1828.7734    0.5000  0.5612  9.5407  0.0000  0.0101   0.0070   0.0244    0.0266   0.0000   441.7341      0.133514       21.8948     -0.292693      -3.85695     -0.409333      0.236250      0.329380      0.359978      0.404250      0.421834      0.447177
  65   4 2069.5452    0.8614  0.8907 10.0387  0.0000  0.0121   0.0096   0.0323    0.0360   0.0000   442.0871     -0.157061       21.3368      0.535472      -3.68118      -1.70903      0.287936      0.397524      0.431623      0.486210      0.524080      0.523587
  65   5 2297.1341    1.3422  1.1532 11.0315 -0.0000  0.0151   0.0141   0.0389    0.0388   0.0000   442.6891     -0.321641       21.8911     -0.907723      -3.01548     -0.236691      0.344010      0.490896      0.531544      0.602059      0.619861      0.645794
  65   6 2510.1382    2.0694  1.3071 11.7350  0.0000  0.0156   0.0201   0.0413    0.0389   0.0000   441.6823      0.331172       20.1030      -1.02515      -2.78196     -0.858704      0.357302      0.514370      0.564235      0.613272      0.661982      0.692166
  65   7 2717.0664    2.9894  1.2634 12.3701 -0.0000  0.0147   0.0287   0.0390    0.0405   0.0000   443.1578    0.00446174       20.5227      -1.52846      -4.11509      -1.70315      0.344041      0.477325      0.520069      0.596608      0.621234      0.634152
  65   8 2920.0790    4.0266  1.1865 13.0738  0.0000  0.0143   0.0400   0.0378    0.0434   0.0000   442.0446     -0.363752       21.2811      -1.30206      -2.08852      -1.65971      0.335267      0.483758      0.514963      0.589903      0.625597      0.646676
  65   9 3117.8793    4.4533  1.3142 13.3880  0.0000  0.0154   0.0422   0.0401    0.0377   0.0000   441.1692     0.0958229       21.7367     -0.444865      -2.59858      -3.75440      0.359610      0.506141      0.551281      0.634331      0.643697      0.676599
  65  10 3311.6412    3.9255  1.8945 13.1293 -0.0000  0.0189   0.0318   0.0512    0.0295   0.0000   442.0526      0.153367       19.2876      -2.65121      -1.80299      -1.83975      0.438920      0.627814      0.683367      0.764791      0.805657      0.827851
  65  11 3502.7828    3.0623  3.5977 12.3841  0.0000  0.0281   0.0185   0.0734    0.0229   0.0000   442.7521       1.31431       19.9209      0.115085      -1.86964      -3.51080      0.623594      0.915917      0.975064       1.11447       1.16238       1.18942
  65  12 3691.6975    2.3370  5.8625 11.9982  0.0006  0.0439   0.0121   0.1131    0.0197   0.0000   440.2550      0.785580       23.3664      -3.33257      -2.98499      -3.93236      0.981258       1.43958       1.53621       1.75068       1.80954       1.89754
  65  13 3878.4466    1.7744  8.6999 11.7218 -0.0017  0.0701   0.0078   0.1739    0.0165   0.0000   437.3804       3.72569       24.7435      -1.94083      -5.80377      -4.80518       1.54399       2.25162       2.44710       2.75448       2.82549       2.92584
  66   1 1250.9388    0.0942  0.1110  9.2185  0.0000  0.0075   0.0043   0.0160    0.0140   0.0000   440.7507      0.174813       21.3790    -0.0191277      -4.82198     -0.181613      0.179895      0.253701      0.267071      0.334017      0.367503      0.367044
  66   2 1575.4587    0.2541  0.3051  9.2355 -0.0000  0.0080   0.0051   0.0197    0.0184   0.0000   441.4944     -0.336877       21.3608     -0.311797      -4.32086      0.478172      0.188313      0.251529      0.294832      0.296537      0.335240      0.356766
  66   3 1839.0030    0.5143  0.5518  9.5479  0.0000  0.0102   0.0071   0.0230    0.0273   0.0000   441.9276     0.0421980       21.5684    -0.0655642      -3.71464     0.0481665      0.229105      0.319469      0.357631      0.387054      0.393220      0.405195
  66   4 2081.1576    0.8561  0.9064 10.1632 -0.0003  0.0125   0.0097   0.0330    0.0353   0.0000   442.1196     0.0701636       20.9622     0.0158679      -2.86503     -0.747947      0.292414      0.410461      0.444067      0.515875      0.531515      0.545169
  66   5 2309.5475    1.3559  1.2058 11.0712  0.0000  0.0153   0.0139   0.0407    0.0381   0.0000   442.1104     0.0612282       21.4388      -1.13327      -2.58217     -0.547881      0.346490      0.496195      0.545142      0.601650      0.632667      0.650719
  66   6 2523.3878    2.1211  1.3485 11.8316  0.0000  0.0159   0.0203   0.0415    0.0374   0.0000   442.0505    -0.0578600       21.2396      0.387371      -5.21005      -1.67459      0.369008      0.523103      0.563456      0.639902      0.689726      0.700495
  66   7 2731.4056    3.0478  1.2792 12.5501  0.0000  0.0149   0.0292   0.0399    0.0386   0.0000   442.0691      -1.15005       20.9096      -1.13289      -2.37733      -1.56715      0.347434      0.490082      0.535228      0.602147      0.623878      0.647224
  66   8 2935.2763    4.0269  1.1836 13.3182  0.0000  0.0145   0.0408   0.0390    0.0397   0.0000   442.6511       1.38365       21.9231     -0.588101      -3.13854      -2.58681      0.329564      0.468730      0.510417      0.569985      0.605399      0.615976
  66   9 3133.8389    4.4639  1.4062 13.3091  0.0001  0.0161   0.0406   0.0407    0.0367   0.0000   441.9258      0.191088       21.1267      -1.34104      -3.20539      -3.31181      0.362444      0.516277      0.567318      0.630368      0.664700      0.681016
  66  10 3328.3550    3.8339  2.0900 13.0207  0.0000  0.0194   0.0290   0.0532    0.0280   0.0000   442.6230       1.16884       18.5817      -1.59487      -1.50005      -2.34315      0.444994      0.628075      0.697003      0.775821      0.798204      0.835439
  66  11 3520.3175    2.9655  3.8332 12.3474  0.0000  0.0286   0.0171   0.0768    0.0215   0.0000   441.9821      0.653395       18.5420      0.147247     -0.416210      -4.52906      0.644360      0.903662       1.00956       1.11886       1.16086       1.19802
  66  12 3709.9621    2.2774  6.0946 11.9914 -0.0006  0.0460   0.0116   0.1185    0.0197   0.0000   440.0021       2.51545       18.4200      -1.81014      -2.60749     -0.480276       1.00402       1.48416       1.59417       1.80616       1.87348       1.92928
  66  13 3897.2949    1.7411  9.2277 11.6932  0.0009  0.0733   0.0074   0.1839    0.0160   0.0000   441.2890       3.59146       24.0798      -5.43755      -5.24263      -3.54006       1.60731       2.30588       2.55284       2.85593       2.91296       3.06138
  67   1 1259.0179    0.1013  0.1207  9.2164  0.0000  0.0069   0.0043   0.0175    0.0140   0.0000   440.4207     0.0427172       21.3138      0.456552      -3.92679     -0.528272      0.150543      0.219422      0.239202      0.264765      0.270930      0.311721
  67   2 1584.8028    0.2603  0.3034  9.2757  0.0000  0.0082   0.0052   0.0180    0.0183   0.0000   441.2612     -0.169853       21.4471     -0.475395      -4.01049     0.0484624      0.197219      0.267637      0.294513      0.322183      0.354393      0.353709
  67   3 1849.1547    0.5406  0.5991  9.5686  0.0000  0.0099   0.0073   0.0257    0.0279   0.0000   441.8130    -0.0126500       21.2087     -0.846909      -3.32248     -0.293271      0.233138      0.312660      0.338236      0.391748      0.425310      0.441462
  67   4 2092.6797    0.8980  0.9037 10.1987  0.0000  0.0123   0.0100   0.0319    0.0354   0.0000   441.9423     -0.632646       21.7692      0.385701      -3.39630      0.245249      0.283964      0.404780      0.432939      0.497251      0.532584      0.546426
  67   5 2321.8617    1.4329  1.2327 10.9835 -0.0000  0.0151   0.0141   0.0388    0.0395   0.0000   442.4016      0.959908       21.5941     -0.281528      -2.37573     -0.307936      0.335197      0.477946      0.513088      0.595201      0.606049      0.641314
  67   6 2536.5771    2.1418  1.3120 11.8881  0.0000  0.0154   0.0206   0.0408    0.0365   0.0000   442.2659     -0.321146       21.7353     -0.269853      -5.03182     -0.273359      0.350710      0.488086      0.541667      0.608291      0.648267      0.665011
  67   7 2745.5987    3.1249  1.2997 12.4927  0.0001  0.0148   0.0291   0.0391    0.0397   0.0000   442.2460       1.42273       20.4594      -1.49437      -3.62287     -0.690140      0.337563      0.471300      0.524769      0.585484      0.600911      0.626108
  67   8 2950.4164    4.1372  1.1514 13.2532  0.0000  0.0141   0.0412   0.0362    0.0409   0.0000   442.5077      0.732167       21.0041      0.849225      -2.65869      -1.70335      0.314585      0.454868      0.495938      0.559825      0.585927      0.594098
  67   9 3149.7272    4.5465  1.3647 13.2929  0.0022  0.0151   0.0414   0.0395    0.0401   0.0000   442.7207      0.684076       19.9523     -0.851949      -2.71350     -0.722995      0.340669      0.472310      0.521664      0.584651      0.618567      0.643544
  67  10 3345.0557    3.8560  2.0877 12.9869  0.0000  0.0195   0.0291   0.0523    0.0290   0.0000   441.9905      0.930694       20.2581    -0.0818394      -1.18607      -3.20619      0.433505      0.613222      0.674143      0.754078      0.806242      0.828429
  67  11 3537.7005    2.8782  3.9019 12.3424 -0.0002  0.0299   0.0167   0.0780    0.0216   0.0000   440.9523     -0.313199       21.8431      -2.84387     -0.757081      -2.88723      0.652457      0.955090       1.02673       1.16361       1.20599       1.25811
  67  12 3728.1448    2.2536  6.5012 11.9294  0.0004  0.0489   0.0107   0.1251    0.0195   0.0000   442.1153      -1.05647       20.6782      0.452737      -3.53815      -7.69396       1.05247       1.52470       1.66648       1.86782       1.92907       1.99130
  68   1 1267.0528    0.0988  0.1169  9.2056  0.0000  0.0072   0.0043   0.0153    0.0139   0.0000   440.4942     -0.245131       21.5510     -0.103952      -4.08792      0.238372      0.164591      0.230105      0.251863      0.269272      0.309361      0.312276
  68   2 1594.0212    0.2730  0.2935  9.2770  0.0000  0.0079   0.0053   0.0167    0.0183   0.0000   441.6668     -0.177598       21.5397     -0.231746      -4.17891      0.587297      0.187531      0.263483      0.297071      0.310436      0.300102      0.349167
  68   3 1859.2219    0.5437  0.6398  9.5795  0.0001  0.0108   0.0071   0.0259    0.0287   0.0000   442.0686     -0.103607       20.9404      0.134830      -3.95158     0.0344376      0.243850      0.353871      0.373962      0.436116      0.459537      0.482633
  68   4 2104.1079    0.9218  0.9518 10.1856  0.0000  0.0128   0.0100   0.0331    0.0374   0.0000   442.1602     -0.118677       21.6804     -0.557748      -3.80653     -0.708347      0.284457      0.398050      0.446243      0.490888      0.531442      0.543818
  68   5 2334.0680    1.4734  1.3570 10.9031 -0.0025  0.0157   0.0136   0.0416    0.0377   0.0000   442.8885     0.0111354       20.5879     -0.914484      -2.46020     -0.345864      0.344930      0.502464      0.546694      0.598970      0.647078      0.651823
  68   6 2549.6307    2.2287  1.3630 11.8442  0.0003  0.0155   0.0206   0.0408    0.0383   0.0000   442.1202   -0.00866348       21.6133      -1.07780      -3.64775      -1.14093      0.340848      0.482923      0.524897      0.604322      0.619162      0.640068
  68   7 2759.7827    3.1217  1.2985 12.5622 -0.0000  0.0151   0.0293   0.0398    0.0399   0.0000   441.8371      0.404738       21.3806     0.0354745      -2.45050      -1.08543      0.330924      0.474201      0.515777      0.591957      0.620593      0.644859
  68   8 2965.4249    4.1250  1.1549 13.3511 -0.0000  0.0140   0.0412   0.0371    0.0389   0.0000   442.5777     -0.575818       20.5562      -1.08068      -3.94960      -1.62489      0.311600      0.436278      0.469350      0.546847      0.575281      0.608527
  68   9 3165.4968    4.4814  1.4582 13.3204  0.0000  0.0156   0.0394   0.0418    0.0355   0.0000   442.4517      0.504797       21.3066     -0.947104      -2.75252      -1.20154      0.346089      0.489258      0.540094      0.606149      0.625345      0.660500
  68  10 3361.5956    3.7694  2.2425 12.9217 -0.0000  0.0201   0.0269   0.0539    0.0275   0.0000   442.7912     0.0253796       19.8678       1.36268     -0.804422      -5.28124      0.440402      0.630260      0.685362      0.777909      0.822302      0.844584
  68  11 3555.0589    2.8423  4.4099 12.2639  0.0002  0.0322   0.0156   0.0851    0.0208   0.0000   441.3690      0.286559       20.5093      -1.36743      -2.29986      -2.34542      0.687985       1.00213       1.08902       1.21847       1.28527       1.33946
  68  12 3746.0984    2.2227  6.8333 11.8993  0.0007  0.0506   0.0102   0.1292    0.0198   0.0000   442.8078      0.269992       20.1612     -0.590260      -4.80215      -3.25106       1.07854       1.55516       1.71794       1.90960       1.97885       2.07135
  69   1 1275.0247    0.1027  0.1301  9.2108  0.0000  0.0067   0.0042   0.0177    0.0139   0.0000   440.3354     -0.255271       21.4510      0.633480      -3.72223     0.0329933      0.159662      0.205267      0.234369      0.270295      0.282001      0.303564
  69   2 1603.1319    0.2780  0.3470  9.2466  0.0000  0.0085   0.0051   0.0200    0.0191   0.0000   441.4568     -0.539340       21.7204      0.119128      -3.63470      0.280940      0.204239      0.292690      0.334467      0.365538      0.378982      0.412614
  69   3 1869.1650    0.5569  0.6331  9.6336 -0.0004  0.0107   0.0072   0.0248    0.0277   0.0000   442.4679      -1.08870       21.5722      0.823002      -3.92553     -0.907448      0.231063      0.326802      0.367801      0.407273      0.436678      0.463356
  69   4 2115.4562    0.9609  0.9741 10.0834  0.0003  0.0125   0.0100   0.0326    0.0393   0.0000   442.5004     -0.206768       20.9252     -0.179116      -3.13940      0.324729      0.271311      0.386291      0.430661      0.463440      0.497464      0.514691
  69   5 2346.1691    1.4927  1.2694 11.1543 -0.0001  0.0152   0.0144   0.0404    0.0366   0.0000   442.4967     -0.314431       21.8030      -1.15378      -4.30092     -0.466369      0.333373      0.469172      0.490996      0.573083      0.590367      0.624429
  69   6 2562.6662    2.2927  1.3262 11.9422  0.0000  0.0153   0.0212   0.0400    0.0364   0.0000   442.5835     0.0568634       20.7745     -0.517785      -2.67397      -1.26449      0.336469      0.472842      0.525411      0.590472      0.613827      0.641872
  69   7 2773.8683    3.2991  1.3038 12.5141  0.0000  0.0146   0.0301   0.0382    0.0408   0.0000   442.4079      0.662127       20.9386    0.00452218      -3.09954     -0.798032      0.318795      0.459005      0.502401      0.566492      0.595920      0.598438
  69   8 2980.3251    4.2279  1.2340 13.2726  0.0000  0.0144   0.0399   0.0370    0.0389   0.0000   442.4614      0.191370       22.0718     -0.193112      -3.39661      -2.62664      0.322175      0.448123      0.498397      0.550201      0.611932      0.626840
  69   9 3181.1069    4.4717  1.4033 13.4771 -0.0000  0.0157   0.0405   0.0407    0.0350   0.0000   442.2420     0.0467703       20.5284     0.0328128      -4.28261      -1.83334      0.342883      0.481479      0.538000      0.589341      0.634108      0.640667
  69  10 3378.0296    3.6621  2.4394 12.7933  0.0000  0.0209   0.0248   0.0553    0.0265   0.0000   443.2278      0.449102       19.4903      -1.37710       1.22003      -4.00955      0.448343      0.645297      0.704838      0.788654      0.824916      0.844770
  69  11 3572.2621    2.7204  4.4370 12.3131 -0.0002  0.0337   0.0152   0.0876    0.0203   0.0000   442.8538       1.25726       22.0803      0.804442      -3.04406      -5.97449      0.704697       1.04504       1.13577       1.27404       1.32522       1.37205
  69  12 3764.0220    2.1272  6.9475 11.9270 -0.0017  0.0529   0.0098   0.1354    0.0190   0.0000   441.1823       1.55891       23.4196      -3.40638      -7.67993      -3.92181       1.09486       1.61973       1.73288       1.99222       2.02096       2.12169
  70   1 1282.9099    0.1116  0.1149  9.2111 -0.0002  0.0062   0.0043   0.0139    0.0138   0.0000   440.5215     -0.395939       21.3269      0.427309      -4.09469     -0.167863      0.142837      0.188915      0.215048      0.263313      0.247198      0.258132
  70   2 1612.1558    0.2878  0.3256  9.3009  0.0000  0.0078   0.0053   0.0187    0.0187   0.0000   441.6295     -0.175483       21.4076     -0.190337      -4.19991      0.354112      0.176140      0.242853      0.264944      0.290533      0.311201      0.318781
  70   3 1879.0705    0.5874  0.6553  9.5811  0.0000  0.0100   0.0073   0.0255    0.0292   0.0000   442.0887     -0.434897       21.9797     -0.544727      -4.92041     -0.102829      0.225724      0.305055      0.345964      0.387752      0.400566      0.424555
  70   4 2126.6681    0.9524  0.9887 10.3456  0.0000  0.0131   0.0100   0.0336    0.0352   0.0000   442.2562    -0.0846716       20.7012      0.141047      -2.99697      -1.00570      0.278948      0.396886      0.436677      0.490369      0.518470      0.533525
  70   5 2358.1317    1.5752  1.3653 11.0833 -0.0003  0.0153   0.0143   0.0409    0.0366   0.0000   442.1957     -0.183807       21.1627     -0.361970      -4.48020     -0.541085      0.334878      0.460584      0.518516      0.566338      0.600733      0.637301
  70   6 2575.5131    2.3174  1.4054 11.9103  0.0000  0.0157   0.0208   0.0406    0.0369   0.0000   441.8956      0.172983       21.1770      0.203669      -3.52687      -1.14465      0.343204      0.471706      0.521912      0.586844      0.615358      0.644554
  70   7 2787.8314    3.3622  1.2512 12.7488 -0.0000  0.0144   0.0317   0.0384    0.0395   0.0000   442.0591     -0.235803       20.9756      0.457209      -2.95860      -2.14523      0.309048      0.436338      0.481441      0.534941      0.562835      0.593880
  70   8 2995.1099    4.3797  1.2102 13.3443 -0.0001  0.0136   0.0417   0.0376    0.0398   0.0000   442.1998       1.20094       21.4677     -0.743450      -3.87333      -1.31621      0.295425      0.415272      0.458837      0.531975      0.562801      0.571318
  70   9 3196.6609    4.4543  1.5263 13.3115 -0.0000  0.0159   0.0381   0.0424    0.0335   0.0000   442.0735      0.540280       21.0639      -1.46015      -3.08117      -3.08535      0.345056      0.496404      0.534378      0.598348      0.636486      0.659430
  70  10 3394.3467    3.5795  2.5302 12.7843  0.0000  0.0213   0.0239   0.0563    0.0263   0.0000   442.9881       1.43913       19.4260      -2.54532     0.0218839      -3.74165      0.459217      0.639513      0.722048      0.792013      0.833874      0.866344
  70  11 3589.4019    2.7371  4.6933 12.2295  0.0000  0.0343   0.0146   0.0892    0.0208   0.0000   441.6308     0.0439881       23.0601      -1.38618      -2.81678      -6.04203      0.709474       1.02819       1.13716       1.26288       1.31132       1.36509
  70  12 3781.8746    2.1032  7.5040 11.8839 -0.0006  0.0570   0.0089   0.1436    0.0180   0.0000   441.9239      -1.74032       20.2351      -2.53476      -4.76955      -3.17842       1.17182       1.71500       1.88408       2.08982       2.20790       2.29422
  71   1 1290.7401    0.1152  0.1140  9.2081  0.0000  0.0066   0.0043   0.0132    0.0137   0.0000   440.6008     -0.150058       21.3251      0.239886      -4.29016      0.175419      0.124953      0.201264      0.192825      0.244517      0.240295      0.250061
  71   2 1621.0617    0.2954  0.3320  9.2887  0.0000  0.0078   0.0053   0.0183    0.0188   0.0000   441.5089     -0.826313       21.4913     -0.276925      -4.32421     -0.462366      0.185466      0.238142      0.277922      0.306231      0.321648      0.341456
  71   3 1888.9002    0.5818  0.6837  9.6568 -0.0000  0.0110   0.0072   0.0266    0.0292   0.0000   441.9251    0.00498909       21.0658      0.391642      -3.47375     0.0159615      0.228552      0.331230      0.367254      0.394842      0.419704      0.435957
  71   4 2137.8168    0.9766  1.0993 10.3163  0.0000  0.0143   0.0099   0.0351    0.0373   0.0000   442.5742      0.273533       20.8461      -1.09546      -4.33663       1.66352      0.292795      0.432367      0.462370      0.524614      0.559674      0.577360
  71   5 2369.9992    1.5792  1.3034 11.2578  0.0000  0.0155   0.0149   0.0410    0.0367   0.0000   442.2050     -0.663666       20.7116      0.101489      -1.83850      0.418848      0.317614      0.468028      0.500300      0.568463      0.585523      0.616820
  71   6 2588.3711    2.3677  1.3677 12.0460  0.0000  0.0154   0.0214   0.0401    0.0343   0.0000   442.3927     -0.524062       21.0579      0.607267      -3.41616      -2.28389      0.325039      0.459783      0.502087      0.570715      0.584395      0.606735
  71   7 2801.7435    3.4579  1.2443 12.7245 -0.0000  0.0144   0.0321   0.0362    0.0410   0.0000   441.8942     -0.245869       21.9216     -0.135776      -2.29106     -0.619066      0.308484      0.442519      0.479159      0.527129      0.556474      0.580088
  71   8 3009.8137    4.3191  1.2111 13.3742  0.0016  0.0139   0.0411   0.0368    0.0402   0.0000   442.5757     -0.136827       21.9901     -0.610842      -3.29570      -1.55388      0.299313      0.417078      0.462790      0.512242      0.530236      0.565899
  71   9 3212.0724    4.3841  1.6474 13.2213  0.0000  0.0167   0.0357   0.0438    0.0329   0.0000   442.1123      0.313260       20.0082      0.672275      -1.61057      -2.68374      0.351675      0.503858      0.549254      0.618865      0.652497      0.670333
  71  10 3410.5682    3.4751  2.8525 12.7133  0.0000  0.0230   0.0219   0.0603    0.0242   0.0000   442.3756      0.350400       18.7812      0.471570      -1.13933      -4.09198      0.478329      0.687089      0.767620      0.842148      0.896856      0.930893
  71  11 3606.3801    2.7200  5.0414 12.1631  0.0003  0.0364   0.0138   0.0931    0.0206   0.0000   440.8145       1.27435       23.5880      -2.95369      -2.30934      -2.22703      0.736963       1.08789       1.17871       1.33781       1.37579       1.44831
  71  12 3799.4924    2.0820  8.2936 11.8717  0.0012  0.0618   0.0085   0.1545    0.0170   0.0000   440.4578       3.55866       18.3990      -1.02540      -2.33143      -5.85111       1.25297       1.83844       1.97593       2.26087       2.32050       2.44462
  72   1 1298.5047    0.1152  0.1282  9.2474  0.0000  0.0063   0.0043   0.0152    0.0139   0.0000   440.4091     -0.606432       21.3671     0.0780701      -3.49202     -0.200362      0.158672      0.193556      0.215317      0.275119      0.301044      0.311417
  72   2 1629.8806    0.2949  0.3366  9.3432  0.0000  0.0082   0.0053   0.0180    0.0188   0.0000   441.7052     -0.134018       21.3946      0.183204      -3.49704     -0.276961      0.192922      0.273011      0.298647      0.333844      0.350548      0.371353
  72   3 1898.6443    0.5899  0.6935  9.7428  0.0000  0.0107   0.0072   0.0271    0.0284   0.0000   441.6480     -0.173943       20.8573     -0.849964      -3.88829     -0.521634      0.220667      0.312172      0.347847      0.384775      0.405196      0.421556
  72   4 2148.8677    1.0139  1.0292 10.4430 -0.0000  0.0132   0.0104   0.0347    0.0367   0.0000   441.9268     -0.566889       21.2977     -0.347026      -3.66149       1.02091      0.273037      0.391141      0.428702      0.476207      0.509342      0.528608
  72   5 2381.7845    1.6021  1.3030 11.4201  0.0000  0.0158   0.0153   0.0398    0.0361   0.0000   442.8788      -1.01064       21.4250     0.0708482      -3.17976      -1.35610      0.324696      0.468747      0.507863      0.573359      0.620619      0.631157
  72   6 2601.1096    2.4398  1.3780 12.1560 -0.0000  0.0154   0.0219   0.0397    0.0344   0.0000   442.2986     -0.605706       20.6682     -0.533592      -4.31749      -1.21291      0.329710      0.452127      0.506798      0.556294      0.606266      0.624792
  72   7 2815.5184    3.4730  1.2455 12.8753 -0.0000  0.0142   0.0322   0.0379    0.0376   0.0000   442.1128     0.0291794       21.6119      -1.76903      -3.99063     -0.861037      0.293261      0.413227      0.464092      0.511562      0.554538      0.552212
  72   8 3024.3956    4.4247  1.2895 13.3214  0.0001  0.0143   0.0402   0.0385    0.0382   0.0000   442.3587      0.826809       21.7911      -1.47815      -3.27239      -1.88193      0.289714      0.422699      0.450519      0.515060      0.546209      0.568586
  72   9 3227.4676    4.3157  1.6834 13.2878  0.0000  0.0166   0.0346   0.0446    0.0306   0.0000   442.4386      0.138355       21.4125     -0.954953      -3.43193      -2.81721      0.349127      0.484718      0.539614      0.611849      0.637573      0.657930
  72  10 3426.7255    3.3886  2.9548 12.7296  0.0000  0.0232   0.0211   0.0636    0.0234   0.0000   441.9894      0.779297       20.1500      0.993504      -1.26117      -2.75927      0.477451      0.688667      0.751421      0.848186      0.882137      0.921494
  72  11 3623.3465    2.5488  5.0017 12.2400 -0.0021  0.0371   0.0133   0.0977    0.0206   0.0000   441.2547      -2.90536       25.0941     -0.910178      -1.78964      -2.70898      0.742328       1.08934       1.18407       1.34100       1.38260       1.44235
  72  12 3817.0825    1.8907  7.3767 11.9137 -0.0006  0.0592   0.0084   0.1497    0.0181   0.0000   438.2840       2.26651       23.8691      -7.17248      -1.74574     -0.649802       1.16252       1.73085       1.86452       2.11718       2.16045       2.26427
  73   1 1306.2047    0.1109  0.1352  9.2620  0.0000  0.0071   0.0041   0.0165    0.0137   0.0000   440.2886     -0.116965       21.6195     0.0294655      -4.01332     0.0675974      0.146406      0.191552      0.253763      0.265860      0.266256      0.305491
  73   2 1638.6048    0.3103  0.3692  9.3187  0.0000  0.0083   0.0052   0.0196    0.0193   0.0000   441.5333     -0.607907       21.4160     -0.137373      -3.73524    -0.0926545      0.168323      0.240686      0.258165      0.297024      0.299426      0.315868
  73   3 1908.3227    0.6294  0.7321  9.6847  0.0000  0.0109   0.0073   0.0269    0.0307   0.0000   442.1074     -0.677243       21.3168       1.14753      -3.66527      0.250160      0.230315      0.318599      0.354324      0.392836      0.438989      0.455698
  73   4 2159.8161    1.0164  1.1062 10.4603  0.0000  0.0139   0.0102   0.0359    0.0372   0.0000   442.3970     -0.488936       20.6604      0.252837      -3.46082      -1.07872      0.288187      0.414022      0.446761      0.506113      0.532904      0.551692
  73   5 2393.4128    1.6613  1.3970 11.2819  0.0000  0.0154   0.0147   0.0403    0.0352   0.0000   442.3704    -0.0886667       21.5777      -1.52698      -2.29858     -0.425483      0.321049      0.440723      0.492871      0.551518      0.578865      0.593197
  73   6 2613.7208    2.5770  1.3887 12.0094  0.0000  0.0148   0.0222   0.0392    0.0374   0.0000   442.3342     -0.266189       20.9104      -1.52559      -2.80697     -0.598097      0.306240      0.434276      0.479376      0.537837      0.576804      0.597668
  73   7 2829.1579    3.6338  1.2440 12.8327  0.0000  0.0140   0.0332   0.0367    0.0410   0.0000   442.5279   6.32814e-05       20.5063      -1.16033      -3.22674      -1.13055      0.287248      0.410937      0.440322      0.501944      0.547860      0.561354
  73   8 3038.8458    4.4028  1.2737 13.4338  0.0000  0.0144   0.0403   0.0373    0.0364   0.0000   442.1291      0.605131       21.4636      -1.18921      -2.76772      -1.67136      0.302453      0.425712      0.482868      0.516016      0.558408      0.587979
  73   9 3242.6567    4.3689  1.7622 13.2017  0.0026  0.0168   0.0336   0.0446    0.0313   0.0000   443.2430      0.511743       20.0779      -1.17900      -1.55181      -1.12794      0.353480      0.499398      0.559936      0.614938      0.662733      0.677036
  73  10 3442.7910    3.3014  3.1988 12.6640  0.0000  0.0246   0.0197   0.0656    0.0224   0.0000   442.4848     -0.392269       19.8588     -0.216829      -1.67166      -2.35431      0.496762      0.710739      0.790062      0.882265      0.920446      0.982777
  73  11 3640.0140    2.6868  5.8121 12.1061  0.0037  0.0406   0.0087   0.1007    0.0104   0.0000   441.5756       1.07425       24.0639      0.216995      -4.75549      -2.70999      0.821959       1.18744       1.30119       1.46241       1.51393       1.62257
  74   1 1313.8389    0.1171  0.1366  9.1415  0.0000  0.0062   0.0041   0.0154    0.0136   0.0000   440.4178    -0.0879069       21.6314      0.213154      -4.54218     -0.169310      0.150989      0.192649      0.219066      0.242212      0.260076      0.261382
  74   2 1647.2152    0.3191  0.3933  9.2626  0.0000  0.0086   0.0052   0.0201    0.0199   0.0000   441.6624     -0.271586       21.6999     -0.164305      -3.59090    -0.0864085      0.178552      0.256607      0.283266      0.320628      0.334930      0.344717
  74   3 1917.9091    0.6394  0.7831  9.6002  0.0000  0.0114   0.0072   0.0282    0.0317   0.0000   442.0175     -0.400101       21.0801     -0.902785      -3.98819      0.193305      0.221084      0.320365      0.359870      0.388012      0.415770      0.429486
  74   4 2170.6810    1.0508  1.0707 10.5569  0.0000  0.0134   0.0108   0.0351    0.0356   0.0000   442.1683     -0.218687       22.2402     -0.710831      -3.79191     -0.943653      0.279641      0.381298      0.426889      0.474492      0.502355      0.520904
  74   5 2404.9781    1.6992  1.3424 11.3926  0.0001  0.0155   0.0155   0.0398    0.0351   0.0000   441.7284     0.0394590       22.0794      0.538589      -3.35290     -0.717957      0.311314      0.437618      0.489914      0.541584      0.584126      0.595319
  74   6 2626.3323    2.5617  1.4221 12.1301  0.0000  0.0152   0.0222   0.0404    0.0334   0.0000   442.8772     0.0309910       21.6031     -0.990752      -3.97887     -0.958118      0.315142      0.442843      0.479373      0.551681      0.576515      0.602433
  74   7 2842.7861    3.6458  1.2579 12.9217  0.0000  0.0142   0.0336   0.0373    0.0387   0.0000   442.3401      0.380890       21.0872     -0.116263      -3.73699      -1.05061      0.291667      0.415737      0.453113      0.518480      0.539093      0.551109
  74   8 3053.2383    4.5180  1.2843 13.4168  0.0000  0.0140   0.0410   0.0378    0.0362   0.0000   442.4092     0.0574525       21.7052     -0.178398      -4.17081      -2.09491      0.297932      0.399218      0.453773      0.502203      0.547109      0.552861
  74   9 3257.8587    4.2170  1.7540 13.2825  0.0001  0.0173   0.0334   0.0461    0.0290   0.0000   442.4453      0.411446       20.3102     -0.629872      -2.48344      -3.92820      0.344630      0.502624      0.540369      0.610179      0.649393      0.685167
  74  10 3458.7097    3.2569  3.3602 12.5237 -0.0000  0.0252   0.0189   0.0674    0.0225   0.0000   443.8995       2.21925       18.5453     -0.172174     0.0282418      -2.04038      0.504651      0.725033      0.795451      0.892743      0.925292      0.970535
  75   1 1321.4282    0.1216  0.1379  9.2503  0.0000  0.0062   0.0041   0.0162    0.0136   0.0000   440.2838     -0.164733       21.1598      0.264308      -4.01210     -0.232374      0.136028      0.179877      0.214445      0.212982      0.246041      0.251973
  75   2 1655.7553    0.3254  0.3628  9.3690  0.0000  0.0078   0.0054   0.0188    0.0192   0.0000   441.4918     -0.174697       21.7040     -0.262567      -3.97594     -0.195740      0.172170      0.220400      0.254738      0.281590      0.321005      0.336199
  75   3 1927.4309    0.6588  0.7392  9.7381  0.0000  0.0106   0.0075   0.0265    0.0304   0.0000   441.9627     -0.220664       21.1866     0.0583732      -3.42874      0.142319      0.214760      0.303528      0.336987      0.363008      0.393638      0.419678
  75   4 2181.4543    1.0899  1.1058 10.5653  0.0000  0.0136   0.0106   0.0349    0.0358   0.0000   442.5537      0.436806       21.5596     -0.127739      -3.84902     -0.387736      0.269294      0.378486      0.422772      0.479146      0.497879      0.507617
  75   5 2416.4697    1.7361  1.4002 11.3975  0.0000  0.0153   0.0152   0.0398    0.0352   0.0000   441.6001      0.523089       21.1818     -0.584520      -3.21761      -1.05142      0.322031      0.444464      0.484653      0.550689      0.587656      0.621135
  75   6 2638.8110    2.5640  1.4497 12.2821  0.0000  0.0155   0.0221   0.0416    0.0323   0.0000   442.4477    -0.0704272       22.5425    -0.0702904      -3.92825     -0.669380      0.310317      0.442675      0.480883      0.543509      0.567112      0.589147
  75   7 2856.2856    3.7021  1.2929 12.9777  0.0000  0.0141   0.0330   0.0373    0.0366   0.0000   442.1266      0.112009       21.5305     -0.695743      -3.14297      -2.23655      0.290856      0.404572      0.451097      0.497495      0.543453      0.550025
  75   8 3067.4952    4.5185  1.2948 13.4665  0.0001  0.0143   0.0404   0.0374    0.0370   0.0000   442.8341      0.692034       21.6727      -1.70808      -3.37083      -1.59913      0.287549      0.407573      0.451374      0.499399      0.522208      0.546782
  75   9 3272.8759    4.2001  1.8270 13.2915  0.0000  0.0175   0.0323   0.0456    0.0287   0.0000   442.6989      0.988899       19.8709      -1.11494      -3.07637      -2.24822      0.350764      0.501702      0.553576      0.619272      0.654988      0.669130
  75  10 3474.6310    3.2473  3.4581 12.5513  0.0000  0.0253   0.0185   0.0675    0.0225   0.0000   442.3353      0.279267       19.2544     -0.818953     -0.962403      -2.86541      0.507859      0.718114      0.792475      0.885228      0.941526      0.987440
  75  11 3673.4820    2.6055  6.4639 12.0531  0.0031  0.0447   0.0079   0.1119    0.0111   0.0000   440.3626     -0.374742       23.5224      -2.98853      -5.37684      -2.19042      0.876571       1.26146       1.37764       1.53917       1.61069       1.68648
  76   1 1328.9571    0.1254  0.1213  9.1973  0.0000  0.0053   0.0042   0.0131    0.0134   0.0000   440.3889     0.0352605       21.4451     -0.280977      -4.46991      0.139610      0.114843      0.148673      0.177346      0.186944      0.214454      0.243477
  76   2 1664.1944    0.3274  0.3659  9.3479  0.0000  0.0080   0.0054   0.0186    0.0194   0.0000   441.4949     0.0159355       21.2802      0.211599      -4.09801      0.235496      0.168073      0.216774      0.253080      0.276748      0.283587      0.302477
  76   3 1936.9195    0.6598  0.7344  9.8490  0.0000  0.0108   0.0076   0.0262    0.0289   0.0000   441.7427     -0.113184       21.5716     -0.171150      -4.04406     -0.328162      0.214002      0.300970      0.330469      0.367209      0.403172      0.411005
  76   4 2192.1357    1.1111  1.0904 10.6205  0.0000  0.0135   0.0110   0.0345    0.0366   0.0000   442.5041      0.112513       21.0281     0.0366597      -4.13726     -0.327593      0.268232      0.385068      0.418751      0.469300      0.499642      0.525017
  76   5 2427.8577    1.7991  1.4522 11.3860  0.0000  0.0156   0.0153   0.0409    0.0342   0.0000   442.7280      0.278013       21.5674      -1.21963      -5.24375     -0.702664      0.308103      0.423908      0.480861      0.522091      0.557837      0.583367
  76   6 2651.2451    2.6494  1.3583 12.3686  0.0000  0.0151   0.0236   0.0398    0.0345   0.0000   443.0408      0.571894       21.9889     -0.600312      -3.47444      -1.07546      0.298713      0.426717      0.460719      0.509957      0.557678      0.567135
  76   7 2869.7284    3.8154  1.3251 12.8738  0.0000  0.0141   0.0331   0.0367    0.0375   0.0000   442.7867     -0.156517       20.5448     -0.699890      -3.03812      -1.49596      0.285566      0.394124      0.440295      0.496153      0.534088      0.548423
  76   8 3081.6788    4.4945  1.3633 13.3302 -0.0000  0.0142   0.0386   0.0382    0.0348   0.0000   442.1992      0.724940       21.3909     -0.741251      -3.63124      -2.37642      0.287600      0.402931      0.442870      0.490025      0.517032      0.533801
  76   9 3287.8610    4.0740  1.8783 13.3039  0.0000  0.0177   0.0312   0.0485    0.0273   0.0000   442.3402      0.374891       21.0420      -1.24798      -2.98956      -2.88024      0.352486      0.497350      0.550185      0.611566      0.641534      0.673418
  76  10 3490.4117    3.1295  3.4601 12.6233  0.0000  0.0258   0.0182   0.0697    0.0212   0.0000   443.5291       1.01419       17.7548      -1.54211     -0.297118      -2.34579      0.510831      0.720120      0.796215      0.887535      0.940887      0.993194
  76  11 3689.7531    2.2173  5.6543 12.0841 -0.0030  0.0425   0.0105   0.1136    0.0205   0.0000   441.0297     -0.623207       22.9360      0.995234      -3.62535      -2.57404      0.827356       1.17819       1.30493       1.46646       1.54882       1.60991
  77   1 1336.4067    0.1259  0.1407  9.2356  0.0000  0.0057   0.0040   0.0155    0.0135   0.0000   440.5383      0.145431       21.3214      0.259457      -3.69650    -0.0201710      0.116921      0.154024      0.181946      0.202823      0.219217      0.234079
  77   2 1672.5273    0.3379  0.4264  9.3832  0.0000  0.0088   0.0053   0.0205    0.0204   0.0000   441.6092     -0.308757       21.7803      0.176877      -4.53359     -0.183575      0.179787      0.251221      0.270764      0.308395      0.317267      0.339921
  77   3 1946.2897    0.6845  0.7886  9.8950 -0.0001  0.0111   0.0076   0.0282    0.0297   0.0000   441.7946     -0.256330       21.5944    -0.0472103      -3.90132     -0.200842      0.213017      0.309106      0.335914      0.377350      0.398840      0.405083
  77   4 2202.7052    1.1254  1.1896 10.6736 -0.0000  0.0139   0.0107   0.0375    0.0365   0.0000   442.7531     -0.272185       21.9220     -0.418225      -3.44177     -0.157652      0.275637      0.383009      0.434850      0.488542      0.514009      0.543120
  77   5 2439.1374    1.8575  1.3753 11.6435  0.0000  0.0149   0.0164   0.0400    0.0331   0.0000   442.9494     -0.510979       20.5051     -0.244924      -3.36971      -1.81822      0.298397      0.417221      0.463408      0.513723      0.553862      0.574359
  77   6 2663.5396    2.7500  1.3922 12.2662  0.0000  0.0149   0.0235   0.0391    0.0361   0.0000   443.4112      0.478197       20.9230      0.328219      -3.41246     -0.510437      0.284155      0.409459      0.436428      0.490014      0.534570      0.543856
  77   7 2883.0443    3.7470  1.2096 13.3269 -0.0025  0.0138   0.0351   0.0372    0.0351   0.0000   442.6317     -0.381868       21.8123     -0.769953      -4.05434      -3.02371      0.268035      0.384374      0.415325      0.473695      0.491058      0.518282
  77   8 3095.7525    4.6122  1.3199 13.5418 -0.0000  0.0141   0.0409   0.0378    0.0350   0.0000   442.1535      0.464711       21.6693      -1.08079      -3.70021      -1.53445      0.277542      0.392761      0.426843      0.484972      0.515982      0.535688
  77   9 3302.7362    4.0076  2.0165 13.1491 -0.0000  0.0177   0.0286   0.0485    0.0272   0.0000   442.6237       1.39770       20.4072      -1.61963      -1.68340      -1.97027      0.354599      0.495877      0.546512      0.619701      0.654917      0.678812
  77  10 3506.0973    3.0353  3.8990 12.5681  0.0000  0.0283   0.0169   0.0762    0.0208   0.0000   443.0054       1.46315       18.9106       1.01928     -0.266994      -3.68459      0.543459      0.782545      0.853350      0.964919       1.01052       1.05782
  78   1 1343.8218    0.1275  0.1547  9.1867  0.0000  0.0064   0.0040   0.0155    0.0136   0.0000   440.4992     -0.189290       21.6515      0.305217      -3.96543      0.536592      0.132864      0.171486      0.191627      0.228587      0.244383      0.259802
  78   2 1680.7790    0.3521  0.4772  9.3438  0.0000  0.0094   0.0052   0.0220    0.0214   0.0000   441.5403     -0.329262       21.3754     -0.266062      -4.63818     -0.477407      0.184142      0.256767      0.281627      0.314697      0.342248      0.355569
  78   3 1955.6366    0.7047  0.8207  9.7764  0.0000  0.0112   0.0076   0.0277    0.0319   0.0000   441.9417     0.0526470       21.1563     -0.124126      -4.12767     -0.449374      0.225324      0.319382      0.345885      0.381522      0.407429      0.404616
  78   4 2213.2278    1.1487  1.1857 10.7063 -0.0000  0.0141   0.0110   0.0374    0.0368   0.0000   442.3673      0.437973       21.7315     -0.404580      -3.95321      0.261038      0.273442      0.374348      0.420802      0.477528      0.511494      0.525920
  78   5 2450.3281    1.8310  1.4900 11.4908  0.0000  0.0160   0.0153   0.0406    0.0326   0.0000   442.2259     -0.443326       21.4428      0.333423      -2.88129      -1.49559      0.305149      0.435747      0.482320      0.536064      0.567793      0.596690
  78   6 2675.8346    2.8040  1.4341 12.3717  0.0000  0.0150   0.0236   0.0399    0.0329   0.0000   442.5195      0.535075       21.7493      -2.20696      -2.39277     -0.908302      0.289249      0.406333      0.457081      0.496130      0.538947      0.555754
  78   7 2896.2838    3.9233  1.3046 13.1019  0.0000  0.0142   0.0345   0.0375    0.0365   0.0000   442.2732      0.131832       21.0806     -0.448047      -2.55448      -1.11654      0.268706      0.388724      0.422265      0.475667      0.503295      0.521884
  78   8 3109.7490    4.5592  1.3698 13.4468  0.0001  0.0143   0.0389   0.0378    0.0341   0.0000   442.3972     0.0549238       22.4915      -1.57271      -4.37208      -2.34181      0.280519      0.392603      0.438675      0.475571      0.519748      0.533077
  78   9 3317.4981    4.0316  2.0557 13.0982 -0.0000  0.0178   0.0283   0.0487    0.0274   0.0000   442.3919      0.732106       19.9141      -1.34975      -1.75006      -2.82309      0.347401      0.481148      0.543012      0.595722      0.619854      0.648500
  78  10 3521.6534    2.9983  4.0257 12.4642  0.0000  0.0292   0.0161   0.0767    0.0211   0.0000   442.7622       1.01497       20.8173     -0.545437      -1.83892     -0.585976      0.547363      0.790527      0.873928      0.979887       1.02594       1.06547
  79   1 1351.1756    0.1404  0.1765  9.1891  0.0000  0.0070   0.0040   0.0154    0.0137   0.0000   440.3417    -0.0574230       21.4036      0.105738      -3.69445      0.378617      0.132037      0.176593      0.208620      0.241311      0.249964      0.269840
  79   2 1688.9313    0.3639  0.4901  9.3026 -0.0004  0.0095   0.0052   0.0220    0.0217   0.0000   441.3016     -0.256027       21.4362      0.357496      -4.14124     -0.196525      0.175619      0.255186      0.285869      0.300383      0.327612      0.344736
  79   3 1964.9059    0.7055  0.8431  9.8872 -0.0000  0.0116   0.0076   0.0286    0.0310   0.0000   441.9767     0.0625813       21.8616     -0.539646      -4.09257    -0.0202122      0.222711      0.309210      0.347550      0.381486      0.409037      0.418936
  79   4 2223.6322    1.1958  1.2171 10.6948  0.0000  0.0141   0.0110   0.0362    0.0362   0.0000   441.9436     -0.604866       21.3299      0.753561      -3.66794      0.971759      0.274575      0.374846      0.422358      0.461915      0.502429      0.529118
  79   5 2461.4604    1.9109  1.4975 11.5579 -0.0000  0.0157   0.0158   0.0409    0.0326   0.0000   442.6305     -0.221900       21.3225      0.373797      -3.68214      0.519498      0.302146      0.421829      0.466984      0.520858      0.550229      0.568360
  79   6 2688.0569    2.8539  1.3933 12.3588  0.0000  0.0149   0.0241   0.0379    0.0347   0.0000   442.5197      0.951421       21.4908      0.364056      -4.02149      -1.06148      0.284194      0.413330      0.449514      0.508324      0.535488      0.546816
  79   7 2909.4366    4.0037  1.2276 13.2198  0.0000  0.0136   0.0363   0.0360    0.0363   0.0000   442.4840      0.146916       21.6799      -1.31306      -3.06808      -2.02346      0.258062      0.371821      0.392326      0.445838      0.491637      0.500004
  79   8 3123.6801    4.5392  1.4171 13.5042  0.0024  0.0145   0.0381   0.0388    0.0323   0.0000   442.7875      0.593922       21.4805     -0.673647      -3.87262      -3.30401      0.278484      0.388762      0.435198      0.468647      0.514412      0.540864
  79   9 3332.2815    3.9583  2.0268 13.1829  0.0000  0.0180   0.0283   0.0482    0.0264   0.0000   442.9043       1.00766       20.6761      0.526437      -2.01447      -2.54550      0.350302      0.496865      0.542426      0.610559      0.647844      0.670960
  79  10 3537.1792    2.9371  4.3039 12.4575 -0.0001  0.0305   0.0155   0.0814    0.0206   0.0000   442.9671     0.0879557       21.3783       1.20236      0.269133      -4.82663      0.572147      0.827986      0.913244       1.01955       1.09741       1.13522
  79  11 3738.8575    2.0857  6.3455 12.1025 -0.0023  0.0491   0.0070   0.1245    0.0125   0.0000   441.2836       1.58633       20.5367     -0.221078      -2.80026      -2.55412      0.908010       1.31565       1.45120       1.63549       1.69874       1.78095
  80   1 1358.4637    0.1457  0.1496  9.2039  0.0000  0.0054   0.0042   0.0140    0.0135   0.0000   440.5749     -0.225361       21.1414    -0.0810435      -3.80133      0.306655      0.117642      0.153377      0.173498      0.202904      0.239806      0.246762
  80   2 1697.0246    0.3684  0.4548  9.3814  0.0000  0.0085   0.0054   0.0211    0.0209   0.0000   441.1559    -0.0963916       21.1971    -0.0685135      -3.81153     -0.605085      0.166151      0.231499      0.264013      0.292779      0.308240      0.331254
  80   3 1974.1534    0.7261  0.8935  9.8629  0.0000  0.0117   0.0075   0.0297    0.0320   0.0000   441.7336      0.304436       21.6131     -0.236565      -3.76256      0.354577      0.215300      0.311094      0.334605      0.382541      0.409012      0.425970
  80   4 2233.9339    1.2183  1.2543 10.7331  0.0000  0.0141   0.0111   0.0374    0.0366   0.0000   442.5733     -0.325624       21.9735     -0.216857      -3.57175      -1.16719      0.275899      0.383655      0.431847      0.467815      0.505990      0.532462
  80   5 2472.5165    1.9416  1.5404 11.5817  0.0000  0.0155   0.0156   0.0413    0.0314   0.0000   442.1529      0.225178       21.8693     -0.639166      -2.96387    -0.0864985      0.299395      0.414376      0.466411      0.512201      0.550837      0.572495
  80   6 2700.1872    2.9210  1.4577 12.3444  0.0000  0.0146   0.0238   0.0389    0.0347   0.0000   442.3911      0.294989       21.0608     -0.726478      -3.78072     -0.766988      0.282405      0.387565      0.431468      0.484460      0.534532      0.544464
  80   7 2922.4903    4.0856  1.2316 13.2541  0.0000  0.0136   0.0367   0.0348    0.0376   0.0000   442.3841      0.837225       21.2602      -1.00696      -3.15552      -1.41604      0.261957      0.371425      0.401265      0.455224      0.486536      0.496204
  80   8 3137.4997    4.5866  1.4318 13.5407  0.0000  0.0147   0.0383   0.0390    0.0316   0.0000   442.6254      0.440915       20.8934     -0.613216      -3.13054      -1.83178      0.274737      0.393685      0.425328      0.487034      0.505721      0.528496
  80   9 3346.8975    3.7976  2.4635 13.0084  0.0000  0.0204   0.0245   0.0529    0.0248   0.0000   443.3947      0.753041       19.5900      -1.91643     -0.393930      -3.21883      0.373137      0.541393      0.590623      0.672582      0.705232      0.739826
  80  10 3552.5966    2.8708  4.3983 12.4997  0.0009  0.0314   0.0142   0.0840    0.0187   0.0000   442.1777      0.761460       19.5706      -1.37594     -0.361657      -2.12381      0.576019      0.838213      0.927360       1.03481       1.10806       1.15341
  81   1 1365.6991    0.1431  0.1823  9.2298  0.0000  0.0069   0.0040   0.0166    0.0137   0.0000   440.3003     -0.281398       21.3091     -0.237927      -4.25159      0.359245      0.139242      0.186813      0.201058      0.232649      0.258789      0.255463
  81   2 1705.0246    0.3833  0.4510  9.3871  0.0000  0.0084   0.0055   0.0200    0.0212   0.0000   441.2952     -0.150250       21.3133     -0.515870      -3.57742     0.0816304      0.162522      0.224921      0.251251      0.275927      0.295656      0.310573
  81   3 1983.2959    0.7257  0.8608  9.9284  0.0000  0.0114   0.0076   0.0283    0.0308   0.0000   441.9989     -0.785531       21.5515     -0.187808      -3.84333      0.480192      0.214442      0.300520      0.330756      0.369705      0.384309      0.413475
  81   4 2244.1694    1.2852  1.2649 10.6920 -0.0000  0.0139   0.0113   0.0365    0.0370   0.0000   442.4585     -0.103597       20.6385     -0.777616      -3.43276     -0.810952      0.259874      0.369051      0.406799      0.446157      0.486975      0.496768
  81   5 2483.4717    1.9858  1.5108 11.6865  0.0000  0.0154   0.0161   0.0417    0.0310   0.0000   442.4161     -0.367423       21.1301     -0.223720      -3.39705     -0.544120      0.284554      0.404712      0.439937      0.502914      0.522289      0.552534
  81   6 2712.2621    2.9789  1.3264 12.5841 -0.0000  0.0141   0.0255   0.0374    0.0335   0.0000   442.7366      0.519742       21.4040     -0.764009      -2.51900      -1.96366      0.264587      0.366681      0.406730      0.463162      0.488261      0.509108
  81   7 2935.5055    4.0655  1.2650 13.3266  0.0000  0.0141   0.0358   0.0351    0.0344   0.0000   442.5040      0.278233       20.8344     -0.248529      -3.31049      -2.15449      0.262156      0.380347      0.416445      0.460857      0.505485      0.529342
  81   8 3151.2255    4.5029  1.4759 13.5368  0.0000  0.0150   0.0369   0.0393    0.0308   0.0000   442.5346      0.293400       21.8169     -0.427146      -3.55137      -2.48391      0.285845      0.399437      0.445899      0.494012      0.533874      0.552312
  81   9 3361.3606    3.7207  2.5535 12.9923  0.0000  0.0202   0.0234   0.0554    0.0238   0.0000   442.7164      0.727084       20.3601      -1.49087     -0.504811      -1.45840      0.373772      0.537367      0.586308      0.668150      0.692833      0.727525
  81  10 3567.9580    2.8118  4.7290 12.5017  0.0009  0.0342   0.0143   0.0904    0.0199   0.0000   443.8104       1.00761       19.3651      -1.56737      -1.22234      -4.38661      0.608272      0.891804      0.986407       1.09544       1.15565       1.21449
  81  11 3771.0313    1.9969  6.7994 12.1564 -0.0019  0.0542   0.0067   0.1347    0.0122   0.0000   443.3834     -0.586226       21.3960      0.842781      -4.25270      -2.95732      0.968815       1.41203       1.55416       1.76723       1.80566       1.91504
  82   1 1372.8845    0.1427  0.1632  9.2250  0.0000  0.0060   0.0040   0.0154    0.0134   0.0000   440.2843     -0.209225       21.4818    -0.0300598      -4.05062     -0.342526      0.112150      0.159965      0.181747      0.203393      0.213772      0.227808
  82   2 1712.9493    0.3934  0.4810  9.4207  0.0000  0.0086   0.0055   0.0209    0.0216   0.0000   441.2870     -0.194220       21.5876     -0.536085      -4.26864     -0.270426      0.167324      0.229426      0.261283      0.280712      0.309788      0.317663
  82   3 1992.3830    0.7421  0.8522  9.9914  0.0000  0.0113   0.0077   0.0286    0.0304   0.0000   442.0129      0.182422       21.3394     0.0965731      -3.28717     -0.305490      0.205657      0.298692      0.322189      0.359778      0.391453      0.405283
  82   4 2254.3193    1.2519  1.3153 10.8558  0.0000  0.0148   0.0110   0.0384    0.0329   0.0000   441.9187      0.335466       21.0753     -0.347521      -3.47505     -0.502796      0.264019      0.376996      0.418970      0.470045      0.485782      0.508944
  82   5 2494.3599    2.0431  1.5127 11.7475  0.0015  0.0152   0.0164   0.0409    0.0311   0.0000   442.5102      0.241298       21.6098     -0.624957      -4.44612      -1.21755      0.278264      0.395295      0.436815      0.485411      0.515507      0.541273
  82   6 2724.2683    3.0228  1.4317 12.5155  0.0000  0.0146   0.0246   0.0377    0.0327   0.0000   442.5985     -0.281448       21.7351     -0.556058      -4.92335      -1.48146      0.275260      0.383039      0.428817      0.478755      0.500531      0.531215
  82   7 2948.3756    4.1956  1.2936 13.2734 -0.0000  0.0136   0.0360   0.0362    0.0358   0.0000   441.9912     -0.415829       21.9316     -0.743103      -3.67325      -1.51201      0.256619      0.365589      0.397078      0.440549      0.484180      0.500748
  82   8 3164.8715    4.4957  1.4588 13.5853  0.0001  0.0149   0.0371   0.0396    0.0311   0.0000   442.4151      0.416310       21.1083      -1.63861      -3.98667      -1.88997      0.276792      0.379455      0.443549      0.476398      0.511407      0.539477
  82   9 3375.8993    3.7051  2.6895 12.9027  0.0000  0.0208   0.0225   0.0552    0.0240   0.0000   442.6619      0.319326       19.5964     -0.566135      -1.20771      -1.83840      0.380264      0.537986      0.599579      0.659093      0.712913      0.729959
  82  10 3583.1355    2.7920  5.1663 12.4697  0.0015  0.0369   0.0138   0.0972    0.0201   0.0000   442.8523      0.688844       19.8252      -3.04494     -0.449592      -4.48312      0.662398      0.954409       1.04068       1.18911       1.23924       1.31649
  83   1 1380.0306    0.1554  0.1449  9.1753  0.0000  0.0052   0.0042   0.0121    0.0134   0.0000   440.2425    0.00606441       21.4564    -0.0610881      -4.56747     0.0591680      0.106828      0.146053      0.162803      0.185009      0.205143      0.216730
  83   2 1720.7983    0.4037  0.5024  9.3459  0.0000  0.0087   0.0054   0.0211    0.0220   0.0000   441.1431     -0.392520       21.9054      0.378903      -4.07417     -0.325469      0.160384      0.222422      0.249999      0.276142      0.291532      0.307080
  83   3 2001.4685    0.7491  0.9482  9.9427  0.0001  0.0123   0.0075   0.0309    0.0321   0.0000   442.1548     -0.865023       21.9729      0.331538      -3.47997    -0.0835626      0.215997      0.316798      0.347321      0.383093      0.406744      0.422391
  83   4 2264.3749    1.2781  1.3395 10.9347  0.0000  0.0148   0.0112   0.0390    0.0318   0.0000   441.9581     -0.295456       21.8116      0.320644      -3.04045    -0.0638795      0.268158      0.378559      0.420378      0.470816      0.502085      0.515942
  83   5 2505.1907    2.0753  1.5132 11.6590  0.0000  0.0155   0.0163   0.0392    0.0316   0.0000   442.6784    -0.0718356       21.3513     0.0453700      -2.70202     -0.293977      0.276413      0.399229      0.433363      0.491291      0.514447      0.533329
  83   6 2736.1786    3.1622  1.3826 12.4997  0.0000  0.0140   0.0259   0.0370    0.0350   0.0000   442.6243      0.660089       21.7689     -0.762531      -3.02894      -1.71853      0.260595      0.366667      0.399108      0.447805      0.480525      0.495731
  83   7 2961.1657    4.2712  1.3136 13.1922  0.0000  0.0135   0.0354   0.0356    0.0340   0.0000   442.8793      0.624088       21.3189     -0.829284      -4.13699      -2.08648      0.244675      0.342014      0.374291      0.424388      0.453236      0.464716
  83   8 3178.4409    4.5022  1.6405 13.3111  0.0001  0.0155   0.0340   0.0409    0.0304   0.0000   442.5672      0.466226       20.8369     -0.512132      -3.82644      -2.08101      0.277110      0.396393      0.440342      0.481307      0.521513      0.542971
  83   9 3390.2813    3.5835  2.9021 12.8416  0.0000  0.0220   0.0211   0.0590    0.0226   0.0000   443.3635       1.36774       21.0184      0.104558     -0.835005      -3.49829      0.389122      0.558394      0.622804      0.692882      0.730879      0.761591
  83  10 3598.3823    2.6138  4.8838 12.3694 -0.0007  0.0360   0.0131   0.0940    0.0212   0.0000   442.5555      -1.08160       20.7533      0.826594      -2.71493      -4.44593      0.648860      0.916940       1.03107       1.14023       1.21920       1.26906
  84   1 1387.1045    0.1515  0.1778  9.1855  0.0000  0.0061   0.0040   0.0145    0.0135   0.0000   440.4056     -0.180449       21.4784      0.346793      -4.12365     -0.364240      0.122473      0.161886      0.181662      0.202561      0.219090      0.230695
  84   2 1728.5702    0.4089  0.4897  9.4409  0.0000  0.0089   0.0055   0.0205    0.0213   0.0000   441.4197    -0.0253010       21.0858     -0.139047      -3.94568     -0.165396      0.157014      0.228347      0.252788      0.284677      0.316237      0.322505
  84   3 2010.4063    0.7802  0.9125 10.0659  0.0000  0.0118   0.0079   0.0296    0.0315   0.0000   441.6579      0.123668       21.7490     -0.440129      -3.86558     0.0285339      0.214659      0.304384      0.327249      0.377450      0.399670      0.409425
  84   4 2274.3668    1.3251  1.3386 10.9611  0.0000  0.0146   0.0115   0.0384    0.0325   0.0000   442.4678     -0.181509       21.6263      0.307821      -3.02187     -0.900317      0.267999      0.374109      0.419482      0.468132      0.491196      0.508792
  84   5 2515.8994    2.1641  1.5837 11.7050  0.0000  0.0155   0.0167   0.0405    0.0317   0.0000   442.3057     0.0839065       21.9705     -0.326317      -3.33908      -1.11055      0.280917      0.395718      0.436140      0.502677      0.527305      0.559298
  84   6 2748.0062    3.1830  1.4637 12.4741  0.0021  0.0141   0.0250   0.0380    0.0336   0.0000   442.6136      0.403368       21.6973     -0.646111      -2.79644      -1.36455      0.258398      0.358922      0.393266      0.446896      0.481653      0.494080
  84   7 2973.9130    4.3442  1.3991 13.1547  0.0001  0.0137   0.0349   0.0369    0.0345   0.0000   442.9819      0.737713       21.8720    0.00902291      -4.07450      -1.58322      0.250701      0.354151      0.385986      0.426767      0.467917      0.472375
  84   8 3191.9582    4.5314  1.7129 13.2571  0.0015  0.0156   0.0330   0.0419    0.0297   0.0000   442.8124       1.27196       20.9120      -1.46941      -1.91588      -1.97553      0.272289      0.403033      0.429782      0.484849      0.510877      0.532321
  84   9 3404.5831    3.5102  2.9914 12.8905  0.0000  0.0227   0.0205   0.0610    0.0216   0.0000   443.5525      0.794959       20.1912      -1.67559      -2.66381      -3.36775      0.394933      0.574096      0.631265      0.709851      0.738798      0.777774
  85   0  938.3724    0.0336  0.0119  9.4265  0.0000  0.0089   0.0048   0.0066    0.0113   0.0000   436.8057      0.152807       20.8268     0.0410403      -3.86988      0.663763      0.133551      0.201140      0.236807      0.241654      0.307299      0.332880
  85   1 1394.1294    0.1579  0.1747  9.1725  0.0000  0.0058   0.0040   0.0141    0.0135   0.0000   440.3585     -0.206655       21.4344      0.446312      -4.19092     -0.354849      0.110032      0.139508      0.167046      0.185213      0.190022      0.220344
  85   2 1736.2578    0.4136  0.5360  9.3673  0.0000  0.0091   0.0054   0.0220    0.0226   0.0000   440.9902     -0.262884       21.5008   -0.00315963      -3.67963     -0.233160      0.167175      0.229517      0.269856      0.297231      0.312263      0.335080
  85   3 2019.3393    0.8110  0.9933 10.0042  0.0000  0.0121   0.0078   0.0312    0.0325   0.0000   441.6932    -0.0485075       22.2281     -0.469251      -4.51282     -0.703273      0.212155      0.303610      0.341262      0.369735      0.410569      0.433397
  85   4 2284.2267    1.3378  1.3535 10.9374  0.0000  0.0145   0.0114   0.0390    0.0330   0.0000   442.1728     -0.845580       21.1622     -0.418322      -3.68944     -0.422858      0.259343      0.360217      0.401148      0.463354      0.487633      0.503688
  85   5 2526.6015    2.1809  1.5556 11.7972 -0.0000  0.0154   0.0170   0.0410    0.0314   0.0000   442.4610     0.0762074       21.4517      -1.04386      -3.20476    0.00703993      0.273999      0.388695      0.433809      0.476346      0.516537      0.541560
  85   6 2759.8395    3.2405  1.4001 12.6077  0.0000  0.0142   0.0262   0.0369    0.0340   0.0000   442.7175      0.144222       20.6769     -0.585526      -3.60808     -0.755605      0.258443      0.357070      0.393116      0.445240      0.477374      0.487938
  85   7 2986.5296    4.3213  1.3637 13.2985  0.0011  0.0140   0.0351   0.0361    0.0329   0.0000   442.8856      0.502664       21.9187     -0.581727      -3.75293      -1.93237      0.241845      0.355374      0.388026      0.437444      0.460988      0.480614
  85   8 3205.3115    4.4370  1.6455 13.4134  0.0000  0.0153   0.0337   0.0416    0.0288   0.0000   442.7176      0.673253       21.7767     -0.629855      -2.89210      -2.24455      0.280704      0.384517      0.436302      0.494965      0.525701      0.546273
  85   9 3418.7838    3.4804  3.0462 12.8824  0.0000  0.0231   0.0205   0.0611    0.0218   0.0000   442.2783       1.66030       19.6748      -1.63533      -1.18858      -1.89781      0.404286      0.577638      0.639589      0.710468      0.757973      0.788174
  85  10 3628.7124    3.1945  7.3865 11.5309  0.0018  0.0470   0.0073   0.1179    0.0066   0.0000   439.2589      -6.80441       30.7269       6.94258      -11.2473      -14.7051      0.913571       1.19787       1.37313       1.49095       1.64008       1.67755
  86   0  943.7379    0.0370  0.0106  9.4462  0.0000  0.0102   0.0054   0.0051    0.0113   0.0000   437.0057      -1.00635       21.6474    -0.0167303      -3.44628      -1.21105      0.184929      0.330805      0.376361      0.356454      0.422428      0.393574
  86   1 1401.1085    0.1629  0.1953  9.2182  0.0000  0.0062   0.0040   0.0156    0.0136   0.0000   440.4066     -0.570401       21.1903    -0.0112222      -4.14548     -0.445296      0.118885      0.165952      0.186905      0.209602      0.220046      0.250060
  86   2 1743.8802    0.4230  0.5607  9.4406  0.0000  0.0096   0.0054   0.0226    0.0230   0.0000   441.3645     -0.417910       21.2481     -0.719748      -4.01405      0.148628      0.163636      0.238078      0.252490      0.291901      0.303207      0.324767
  86   3 2028.2203    0.8112  1.0293 10.0137 -0.0002  0.0126   0.0077   0.0314    0.0340   0.0000   441.9366     -0.162478       21.3394    -0.0922039      -3.76751     -0.518926      0.218602      0.313871      0.346893      0.389059      0.418065      0.432087
  86   4 2294.0248    1.3874  1.4626 10.9121 -0.0000  0.0151   0.0112   0.0391    0.0315   0.0000   442.1698      0.659645       21.7812      0.696674      -3.34376     -0.820254      0.262573      0.379439      0.410336      0.463228      0.479560      0.513769
  86   5 2537.2492    2.1792  1.5637 11.9846  0.0000  0.0155   0.0170   0.0411    0.0283   0.0000   442.0457      0.514413       21.6532     -0.494696      -4.16017    -0.0637164      0.278008      0.387611      0.434008      0.487550      0.515569      0.535329
  86   6 2771.5652    3.2480  1.4610 12.6056  0.0000  0.0141   0.0253   0.0382    0.0315   0.0000   442.5643      0.473055       20.5577     -0.438734      -2.88163      -1.30302      0.250086      0.350250      0.394439      0.431444      0.465847      0.481381
  86   7 2999.0970    4.4015  1.3552 13.3971  0.0000  0.0137   0.0363   0.0366    0.0335   0.0000   443.2553      0.834290       21.4692      -1.18863      -4.30014      -1.33364      0.244872      0.337884      0.374135      0.411451      0.441175      0.461493
  86   8 3218.6411    4.4308  1.7719 13.3413  0.0000  0.0159   0.0321   0.0430    0.0280   0.0000   442.5137      0.806209       21.5255      -1.12750      -2.72298      -2.17563      0.277695      0.388617      0.432279      0.480951      0.519808      0.532561
  86   9 3432.9629    3.4309  3.3568 12.7794  0.0000  0.0244   0.0190   0.0645    0.0219   0.0000   443.6680     0.0319298       20.0784      -2.14755      -2.30354      -3.06602      0.419704      0.606462      0.658287      0.760463      0.801357      0.837770
  87   1 1408.0284    0.1614  0.1903  9.2140  0.0000  0.0062   0.0040   0.0147    0.0135   0.0000   440.2220     0.0137947       21.3020      0.313990      -4.11656     0.0460192      0.120497      0.163835      0.175546      0.199281      0.208646      0.226266
  87   2 1751.4298    0.4269  0.5984  9.4375  0.0000  0.0099   0.0053   0.0235    0.0232   0.0000   441.3831    -0.0266422       21.6068     -0.177232      -4.02101      0.520735      0.169431      0.244928      0.270079      0.303626      0.311591      0.329623
  87   3 2037.0466    0.8350  0.9720 10.1002  0.0000  0.0118   0.0080   0.0300    0.0328   0.0000   441.8300    -0.0463695       21.6498      0.293990      -4.02970      0.526351      0.209409      0.282798      0.322201      0.359796      0.383598      0.393803
  87   4 2303.7836    1.4027  1.5179 10.9056 -0.0000  0.0151   0.0109   0.0406    0.0311   0.0000   442.5293      0.112809       21.3854      0.599342      -4.42788     -0.882059      0.260906      0.369024      0.413893      0.455569      0.484299      0.502900
  87   5 2547.7509    2.2494  1.6163 11.8998  0.0000  0.0154   0.0170   0.0415    0.0295   0.0000   442.0892      0.153248       21.9746     0.0153898      -2.62693      -1.17852      0.272021      0.380873      0.420544      0.475696      0.507420      0.532376
  87   6 2783.2424    3.3183  1.4621 12.6911 -0.0000  0.0142   0.0260   0.0382    0.0310   0.0000   442.5723     -0.502170       22.1991      0.366569      -2.18639      -2.88994      0.247072      0.354932      0.380269      0.428734      0.467094      0.494628
  87   7 3011.6034    4.5050  1.4002 13.2803  0.0000  0.0137   0.0356   0.0362    0.0341   0.0000   442.5250      0.604082       22.2007     -0.360161      -3.44048      -1.87159      0.241290      0.337681      0.366019      0.416242      0.435915      0.461629
  87   8 3231.9327    4.3687  1.7812 13.3067 -0.0000  0.0157   0.0310   0.0428    0.0276   0.0000   442.5482      0.704299       21.2504      -1.60965      -3.36769      -1.66832      0.274611      0.382766      0.431662      0.474010      0.508523      0.527238
  87   9 3447.0222    3.3636  3.4549 12.7795  0.0000  0.0249   0.0184   0.0666    0.0212   0.0000   442.6121       1.18695       20.3299     -0.121131      -2.67979      -4.39475      0.421599      0.612197      0.669449      0.757775      0.786489      0.835573
  87  10 3658.4808    2.4347  5.7718 12.2227 -0.0054  0.0433   0.0067   0.1058    0.0085   0.0000   441.4255      0.909189       22.9705      0.234498      -7.77708      -1.01388      0.721643       1.04899       1.13284       1.30672       1.34474       1.42870
  88   1 1414.9137    0.1672  0.2082  9.1873  0.0000  0.0068   0.0039   0.0150    0.0138   0.0000   440.1830     -0.237171       21.2592      0.497311      -4.02479      0.165034      0.116391      0.160801      0.181613      0.201625      0.208801      0.213665
  88   2 1758.9238    0.4450  0.5606  9.4428  0.0000  0.0091   0.0055   0.0220    0.0230   0.0000   440.8821     -0.380353       21.6403      0.244809      -4.11127     -0.472633      0.155009      0.216620      0.239605      0.273779      0.280816      0.295353
  88   3 2045.8160    0.8250  1.0486 10.1194  0.0000  0.0126   0.0078   0.0325    0.0331   0.0000   441.9720     -0.397099       20.9957    -0.0894828      -3.79375    -0.0480959      0.217106      0.304685      0.344116      0.380078      0.416758      0.429074
  88   4 2313.4244    1.4634  1.4609 10.9775  0.0000  0.0147   0.0115   0.0391    0.0320   0.0000   442.5302     -0.431468       20.7716     -0.209150      -4.23819    -0.0921299      0.253219      0.358370      0.403182      0.440714      0.481689      0.499833
  88   5 2558.3044    2.2841  1.6355 11.8966 -0.0004  0.0152   0.0170   0.0417    0.0296   0.0000   442.9378      0.450127       22.1498     -0.591916      -4.73049      -1.12050      0.267369      0.376021      0.421145      0.471435      0.504537      0.518914
  88   6 2794.8025    3.3760  1.3635 12.9107 -0.0005  0.0140   0.0277   0.0368    0.0317   0.0000   442.5464      0.226801       22.0142     0.0526536      -2.96328      -1.41046      0.236947      0.345157      0.364948      0.425434      0.449104      0.462815
  88   7 3024.0019    4.4390  1.3589 13.4562  0.0001  0.0136   0.0360   0.0366    0.0311   0.0000   442.2327     0.0181132       21.0158     -0.689571      -3.72020      -1.84095      0.237364      0.339059      0.369464      0.418263      0.439283      0.465446
  88   8 3245.1664    4.3749  1.9363 13.1805  0.0000  0.0164   0.0293   0.0433    0.0273   0.0000   443.2638    -0.0322952       21.0934     -0.247866      -1.10126      -3.30973      0.279433      0.396164      0.440662      0.494672      0.518268      0.543249
  88   9 3461.0512    3.2852  3.7494 12.6894  0.0001  0.0260   0.0173   0.0714    0.0212   0.0000   442.4814       2.41980       21.7319     -0.214885      -2.93416      -2.31109      0.442769      0.629837      0.704453      0.785479      0.824017      0.868123
  88  10 3672.8774    2.3769  5.9556 12.3186  0.0031  0.0447   0.0109   0.1151    0.0208   0.0000   440.1526     -0.458588       23.1653     -0.699772      -2.94382      -2.91661      0.733548       1.07030       1.18103       1.32450       1.37415       1.45357
  89   0  959.5546    0.0244  0.0067  9.4393 -0.0133  0.0084   0.0049   0.0048    0.0111   0.0000   436.5887      0.115353       21.3878      0.261756      -3.64660    -0.0953889      0.161929      0.184482      0.239129      0.228309      0.310131      0.401560
  89   1 1421.7340    0.1693  0.2060  9.2201  0.0000  0.0063   0.0039   0.0153    0.0136   0.0000   440.3613     0.0375566       21.8816    -0.0341944      -4.20897     0.0419620      0.111367      0.154840      0.168274      0.188267      0.196741      0.225791
  89   2 1766.3432    0.4612  0.5895  9.4731  0.0000  0.0092   0.0056   0.0225    0.0235   0.0000   440.8117     -0.233919       21.4627     -0.146920      -4.08497      0.556276      0.159670      0.217507      0.252572      0.275286      0.292122      0.305383
  89   3 2054.5298    0.8783  0.9920 10.2088 -0.0000  0.0120   0.0083   0.0301    0.0331   0.0000   441.9358     -0.149885       22.0123     -0.326804      -4.31032     -0.317742      0.200853      0.290115      0.309686      0.350405      0.381810      0.404950
  89   4 2322.9887    1.4818  1.4710 11.0480  0.0000  0.0150   0.0117   0.0390    0.0319   0.0000   442.5853     -0.586603       21.1076      0.489903      -2.81315     -0.575407      0.251789      0.362227      0.400534      0.448614      0.468827      0.501233
  89   5 2568.7041    2.3829  1.6353 11.9239  0.0001  0.0151   0.0176   0.0405    0.0306   0.0000   442.9004      0.184648       21.4261     -0.727773      -3.05262      -1.62116      0.264547      0.366351      0.410788      0.457643      0.493621      0.513271
  89   6 2806.3171    3.5265  1.4083 12.7670  0.0000  0.0135   0.0276   0.0367    0.0329   0.0000   442.5838     -0.615682       21.6844     -0.249414      -3.70917      -1.20566      0.230790      0.320929      0.359183      0.397949      0.428231      0.446453
  89   7 3036.3627    4.5459  1.4138 13.3903  0.0024  0.0136   0.0356   0.0363    0.0327   0.0000   442.6692     0.0632021       21.2391    -0.0724147      -3.12388      -1.62406      0.234575      0.326594      0.365820      0.407541      0.435697      0.458970
  89   8 3258.2364    4.2847  1.9486 13.2865 -0.0000  0.0174   0.0292   0.0447    0.0266   0.0000   443.1586      0.645017       21.0475     -0.357254      -2.95752      -2.29547      0.275322      0.420725      0.440568      0.507710      0.529467      0.560084
  89   9 3474.9951    3.2398  3.8412 12.6969  0.0000  0.0272   0.0169   0.0722    0.0214   0.0000   442.4534       1.31810       19.7164      -1.64576      -3.51883      -4.50461      0.448740      0.650043      0.707705      0.811882      0.838257      0.888121
  90   0  964.8048    0.0374  0.0296  9.4112  0.0000  0.0131   0.0050   0.0122    0.0112   0.0000   436.8293      0.241014       21.0173    0.00754871      -3.68156     -0.446279      0.277926      0.395798      0.465129      0.480578      0.452711      0.492467
  90   1 1428.5178    0.1698  0.2333  9.1964  0.0000  0.0073   0.0038   0.0160    0.0138   0.0000   440.1872     -0.566623       21.4817      0.347318      -4.53561     -0.252922      0.125516      0.174165      0.189519      0.210546      0.238937      0.249019
  90   2 1773.6813    0.4680  0.5940  9.4816  0.0000  0.0094   0.0056   0.0224    0.0236   0.0000   440.8552     -0.191255       21.6715     -0.231798      -4.12912      0.238728      0.154705      0.222778      0.249919      0.280088      0.296850      0.312446
  90   3 2063.1787    0.8660  1.1079 10.2455  0.0000  0.0128   0.0081   0.0344    0.0329   0.0000   441.8204     -0.406663       21.6129     -0.391043      -4.42245     -0.327609      0.219416      0.303589      0.344933      0.376347      0.410647      0.438828
  90   4 2332.4972    1.4743  1.4229 11.2676  0.0000  0.0151   0.0122   0.0391    0.0299   0.0000   442.0446     0.0921872       21.0081     -0.534973      -3.39735      0.458599      0.249980      0.356943      0.401278      0.436960      0.471398      0.484683
  90   5 2579.0752    2.3594  1.5810 12.1141 -0.0000  0.0156   0.0180   0.0410    0.0286   0.0000   442.2995     -0.130480       21.2286     -0.984738      -4.19276     -0.759356      0.256013      0.368944      0.404826      0.456527      0.480984      0.503065
  90   6 2817.8087    3.5448  1.4105 12.8538 -0.0000  0.0140   0.0277   0.0361    0.0316   0.0000   442.6540      0.467331       21.6436     -0.508393      -3.35594      -1.25711      0.233405      0.332324      0.365012      0.411896      0.432052      0.462365
  90   7 3048.5996    4.5028  1.4852 13.3664  0.0001  0.0141   0.0343   0.0371    0.0304   0.0000   442.9145      0.535786       21.1559      0.159470      -3.39743      -2.24552      0.238543      0.333693      0.371249      0.411363      0.445422      0.465962
  90   8 3271.2619    4.2277  2.0882 13.1794  0.0000  0.0174   0.0274   0.0455    0.0262   0.0000   443.1572      0.808895       20.9736      -1.62582      -1.20887      -1.36104      0.284454      0.412690      0.456557      0.505519      0.535917      0.557745
  90   9 3488.8760    3.1808  3.9001 12.6744  0.0000  0.0275   0.0164   0.0733    0.0213   0.0000   444.1532      0.634237       21.5787      0.583484      -2.18658     -0.856142      0.453984      0.651467      0.717190      0.821245      0.856780      0.899249
  90  10 3702.3502    2.3046  6.2917 12.3232 -0.0017  0.0482   0.0104   0.1219    0.0202   0.0000   442.4972     -0.188113       20.8220      -1.85268      -1.52324      -5.35984      0.763974       1.13257       1.22767       1.40302       1.44694       1.52187
  91   0  969.9904    0.0353  0.0222  9.4266  0.0000  0.0091   0.0048   0.0094    0.0111   0.0000   437.0104     0.0107338       20.9317     -0.158841      -4.05345      0.191320      0.154798      0.206584      0.260233      0.219947      0.315454      0.299861
  91   1 1435.2399    0.1679  0.2367  9.2177  0.0000  0.0074   0.0038   0.0166    0.0138   0.0000   440.2597     -0.513346       21.4482    -0.0290824      -4.21580     -0.265301      0.136349      0.185354      0.222128      0.239876      0.253766      0.257623
  91   2 1780.9741    0.4781  0.6370  9.5210  0.0000  0.0098   0.0056   0.0234    0.0244   0.0000   440.9321     -0.454261       21.6135     -0.218074      -4.17013     -0.389714      0.159594      0.231008      0.248873      0.291102      0.306820      0.311480
  91   3 2071.7681    0.8791  1.0646 10.2942  0.0000  0.0125   0.0082   0.0327    0.0327   0.0000   441.8004     -0.450341       20.8849      0.163995      -4.16346      -1.06026      0.207440      0.291161      0.327233      0.364952      0.385465      0.407087
  91   4 2341.8976    1.5532  1.4565 11.2590  0.0000  0.0147   0.0124   0.0394    0.0311   0.0000   441.7918     -0.478826       22.5135     -0.694769      -4.37392     -0.359119      0.241138      0.343470      0.379949      0.425525      0.446576      0.470456
  91   5 2589.3848    2.4440  1.6282 12.0889 -0.0000  0.0154   0.0180   0.0405    0.0291   0.0000   442.7081      0.365479       21.0653      -1.59771      -3.93792      0.362690      0.256082      0.367078      0.400029      0.453019      0.485376      0.511828
  91   6 2829.1533    3.5972  1.3498 13.1110  0.0000  0.0138   0.0292   0.0365    0.0304   0.0000   442.7909      0.402668       21.2988     -0.331690      -3.45597      -1.20219      0.225331      0.323686      0.350561      0.397905      0.425915      0.446958
  91   7 3060.7820    4.5143  1.4407 13.5202  0.0000  0.0141   0.0352   0.0370    0.0297   0.0000   442.7039      0.174557       21.4043     -0.827276      -4.03146     -0.585205      0.231253      0.332910      0.363819      0.408959      0.434593      0.456520
  91   8 3284.2525    4.1747  2.1262 13.2437  0.0000  0.0175   0.0268   0.0468    0.0247   0.0000   443.2221      0.428032       20.8551     -0.612060      -1.77727      -1.87948      0.280496      0.412016      0.449740      0.504418      0.543912      0.564542
  91   9 3502.6615    3.2539  4.3797 12.6401  0.0006  0.0301   0.0155   0.0792    0.0212   0.0000   443.5712      0.235336       19.0841      -1.69018      -2.12945      -2.35832      0.484200      0.707301      0.763488      0.871817      0.917666      0.969353
  91  10 3716.7422    2.2554  7.0203 12.3720  0.0000  0.0546   0.0106   0.1357    0.0205   0.0000   443.3665       2.14332       19.6111      -3.90177      -1.47205      -4.69862      0.848481       1.27974       1.36729       1.57300       1.63013       1.72472
  92   1 1441.9267    0.1748  0.2537  9.2284  0.0000  0.0072   0.0038   0.0179    0.0139   0.0000   440.0049     -0.413876       21.3092      0.298742      -4.51945     -0.170697      0.126396      0.178132      0.192200      0.217233      0.221309      0.242780
  92   2 1788.1933    0.4771  0.6420  9.5518  0.0000  0.0098   0.0055   0.0235    0.0242   0.0000   440.6257     -0.559573       21.7196      0.346673      -4.45426     -0.520522      0.157709      0.219767      0.255568      0.273766      0.294470      0.300071
  92   3 2080.3339    0.9103  1.1359 10.2922  0.0000  0.0128   0.0082   0.0346    0.0333   0.0000   441.6867      0.440207       20.7746     -0.238003      -3.87649    -0.0490925      0.206623      0.299916      0.329531      0.365714      0.396087      0.419223
  92   4 2351.2416    1.5648  1.5895 11.2113  0.0000  0.0152   0.0118   0.0410    0.0295   0.0000   442.9334      0.518768       20.6736     -0.804901      -4.02326      0.106321      0.250969      0.348996      0.390925      0.437078      0.466982      0.482276
  92   5 2599.6284    2.4822  1.5922 12.2354  0.0000  0.0153   0.0188   0.0401    0.0288   0.0000   442.5074      0.818169       20.6422    -0.0792250      -3.68162      -1.17482      0.257556      0.362008      0.401802      0.448000      0.490652      0.497893
  92   6 2840.5015    3.7115  1.4897 12.8382 -0.0000  0.0140   0.0276   0.0367    0.0315   0.0000   442.7870      0.346540       22.0594     -0.673201      -3.46096     -0.806255      0.226970      0.324125      0.364549      0.397554      0.429125      0.445360
  92   7 3072.8639    4.6284  1.4322 13.4895  0.0000  0.0136   0.0357   0.0362    0.0307   0.0000   442.3571      0.785520       21.4537      -1.36135      -3.79191      -1.53304      0.228692      0.319807      0.359603      0.398352      0.431119      0.448923
  92   8 3297.2431    4.0556  2.3015 13.1766 -0.0000  0.0181   0.0251   0.0486    0.0242   0.0000   443.6221      0.608474       19.6387      -1.25302      -1.19418      -2.00877      0.297440      0.422932      0.468016      0.519783      0.561888      0.587461
  92   9 3516.3814    3.0023  4.1910 12.7233 -0.0008  0.0303   0.0151   0.0802    0.0206   0.0000   443.4325       1.12193       18.9131      -2.31592      -2.44713      -2.65754      0.482744      0.701328      0.766836      0.871802      0.905421      0.971434
  93   0  980.3211    0.0285  0.0076  9.3940 -0.0689  0.0085   0.0052   0.0036    0.0109   0.0000   436.8141     -0.322266       21.3094    -0.0219298      -4.76443     -0.188959      0.174972      0.193160      0.243600      0.264134      0.221530      0.321457
  93   1 1448.5683    0.1891  0.2440  9.2153  0.0000  0.0067   0.0039   0.0157    0.0139   0.0000   439.9912     -0.246683       21.3660     -0.480237      -3.88405   -0.00422633      0.123634      0.155815      0.184149      0.197021      0.210207      0.235177
  93   2 1795.3332    0.4835  0.6547  9.5333  0.0000  0.0095   0.0055   0.0246    0.0245   0.0000   440.5695     -0.427835       21.5095     -0.307428      -4.55926    -0.0720621      0.158787      0.217154      0.243246      0.271491      0.298248      0.313339
  93   3 2088.8268    0.9219  1.1038 10.3717  0.0000  0.0129   0.0084   0.0330    0.0328   0.0000   441.8637     0.0964337       21.1672     -0.580078      -4.23935      0.242696      0.208574      0.296540      0.321919      0.376639      0.384323      0.412405
  93   4 2360.5036    1.5796  1.5124 11.3390 -0.0003  0.0150   0.0123   0.0404    0.0291   0.0000   442.2369     0.0461179       22.1327      -1.24735      -4.04640     -0.364823      0.242281      0.337693      0.375327      0.424232      0.450629      0.470272
  93   5 2609.8191    2.5448  1.6372 12.1483  0.0001  0.0151   0.0184   0.0402    0.0286   0.0000   442.1465      0.620762       21.2575     -0.413666      -3.44950      -1.94746      0.243370      0.340521      0.383071      0.427876      0.447390      0.473639
  93   6 2851.7311    3.6938  1.4762 12.9194  0.0000  0.0138   0.0278   0.0370    0.0306   0.0000   442.9085       1.03752       21.7700     -0.571413      -3.41424      -1.60576      0.228015      0.319082      0.357022      0.397797      0.431478      0.446158
  93   7 3084.9188    4.5797  1.5086 13.4456 -0.0010  0.0143   0.0344   0.0370    0.0294   0.0000   442.8826      0.581707       20.5037     -0.564157      -3.39279      -1.79477      0.230877      0.325805      0.355972      0.406825      0.436807      0.454589
  93   8 3310.0204    4.0294  2.2467 13.2199  0.0001  0.0180   0.0255   0.0482    0.0245   0.0000   443.1297      0.511011       21.0661     -0.612034      -2.28666      -3.17005      0.295954      0.415057      0.462046      0.515866      0.551488      0.582708
  93   9 3530.0693    3.1737  4.9287 12.4883  0.0000  0.0277   0.0087   0.0752    0.0058   0.0000   443.3343     -0.449725       20.0531      0.199089      -4.23373      -2.14379      0.539116      0.591841      0.846282      0.800160      0.989336      0.975124
  94   0  985.4234    0.0348  0.0227  9.3793  0.0000  0.0134   0.0047   0.0102    0.0109   0.0000   436.5471      0.395189       21.0530    -0.0106932      -4.35517     0.0638053      0.153938      0.290999      0.313560      0.347333      0.320642      0.401929
  94   1 1455.1479    0.1858  0.2661  9.1950  0.0000  0.0073   0.0038   0.0169    0.0141   0.0000   439.9758    -0.0445873       21.6335      0.158983      -4.20963     -0.557406      0.128162      0.168707      0.210418      0.219353      0.247396      0.259860
  94   2 1802.4493    0.4931  0.6474  9.5823  0.0000  0.0096   0.0056   0.0238    0.0240   0.0000   440.7916     -0.192326       21.3773     -0.247589      -4.19738      0.222013      0.151332      0.214597      0.240095      0.274588      0.294472      0.303719
  94   3 2097.2722    0.9337  1.2065 10.3260 -0.0026  0.0137   0.0082   0.0348    0.0332   0.0000   441.3179     -0.216758       21.6118     -0.776329      -4.49299     -0.679784      0.215651      0.309836      0.347826      0.386069      0.421831      0.425730
  94   4 2369.6993    1.5999  1.6131 11.3777  0.0000  0.0157   0.0122   0.0417    0.0278   0.0000   441.7172    -0.0470629       21.5521     -0.762202      -3.60260     -0.272017      0.254514      0.363813      0.403361      0.446924      0.484799      0.512931
  94   5 2620.0039    2.5832  1.6250 12.1549  0.0000  0.0150   0.0187   0.0403    0.0296   0.0000   442.6000     -0.572145       21.6730     -0.321731      -3.96086      -1.74890      0.238330      0.339667      0.370163      0.423864      0.447654      0.471835
  94   6 2862.9558    3.8051  1.4640 12.9679  0.0000  0.0136   0.0285   0.0366    0.0300   0.0000   442.4274     0.0162213       21.2000      0.128025      -3.03921      -1.14145      0.218095      0.306751      0.336621      0.385529      0.400031      0.434583
  94   7 3096.8710    4.5896  1.4864 13.4832 -0.0000  0.0138   0.0346   0.0378    0.0295   0.0000   442.5961       1.04732       22.1029      -1.04704      -3.16774      -1.68906      0.226749      0.322009      0.354128      0.392453      0.430885      0.445756
  94   8 3322.7828    3.9546  2.5082 13.1130  0.0000  0.0192   0.0236   0.0516    0.0239   0.0000   443.5637      0.849745       20.3258      -1.54599      -2.63915      -2.62907      0.304119      0.431833      0.480958      0.539160      0.567122      0.607846
  94   9 3543.7210    3.1242  5.1028 12.3694 -0.0005  0.0349   0.0084   0.0890    0.0073   0.0000   442.0279      -1.76624       21.0909       2.04902      -6.30015      -4.24922      0.553875      0.785103      0.886316      0.981053       1.04250       1.09530
  95   1 1461.6839    0.1906  0.2592  9.1859  0.0000  0.0071   0.0038   0.0160    0.0140   0.0000   439.8868     -0.276722       21.2364      0.237572      -4.32117     -0.170447      0.111965      0.158843      0.173239      0.193030      0.196850      0.212307
  95   2 1809.5127    0.5112  0.6674  9.5585  0.0000  0.0096   0.0057   0.0239    0.0250   0.0000   440.5317     -0.386905       21.2598     -0.204420      -4.11788     -0.110182      0.155741      0.217825      0.240312      0.268936      0.288860      0.296018
  95   3 2105.6847    0.9473  1.1610 10.4206  0.0000  0.0132   0.0085   0.0339    0.0331   0.0000   441.6577     -0.303368       21.9660      0.600103      -4.56061     -0.448979      0.208663      0.304611      0.331156      0.375613      0.398098      0.420736
  95   4 2378.8180    1.6304  1.6400 11.3623 -0.0000  0.0157   0.0122   0.0424    0.0285   0.0000   442.4409     -0.834978       21.5487      0.298520      -4.40898     -0.645066      0.248222      0.356017      0.392890      0.446834      0.479383      0.500440
  95   5 2630.1339    2.6224  1.6112 12.2365  0.0000  0.0150   0.0189   0.0395    0.0282   0.0000   442.2903      0.137728       21.4052     -0.352646      -2.92971      -1.10561      0.233505      0.339032      0.368013      0.418381      0.442959      0.469787
  95   6 2874.0824    3.7311  1.4585 13.1312  0.0000  0.0142   0.0289   0.0374    0.0295   0.0000   443.1351       1.00523       20.7889    0.00320207      -2.82644      -2.36681      0.222998      0.322300      0.351024      0.395576      0.427395      0.442804
  95   7 3108.7918    4.6238  1.5814 13.3496  0.0000  0.0142   0.0330   0.0378    0.0296   0.0000   442.9475      0.489408       21.1758      -1.44521      -2.63817      -1.66964      0.225697      0.317854      0.354532      0.391443      0.413864      0.436441
  95   8 3335.4816    3.8788  2.6458 13.0844  0.0000  0.0201   0.0225   0.0535    0.0228   0.0000   443.3472      0.184206       19.5326     -0.873651     -0.666578      -2.78761      0.305859      0.446046      0.487202      0.556589      0.568950      0.606886
  95   9 3557.1868    3.0688  5.2070 12.2422  0.0025  0.0328   0.0079   0.0887    0.0060   0.0000   441.8708      0.624301       21.8826      0.924703      -3.41373      -6.55751      0.541899      0.728822      0.860039      0.918754       1.02119       1.04171
  96   0  995.5822    0.0407  0.0200  9.3993  0.0000  0.0084   0.0045   0.0073    0.0108   0.0000   436.7623      0.240478       22.0093      0.909184      -6.29800       2.82012      0.125454      0.210686      0.204313      0.301464      0.317589      0.325030
  96   1 1468.1905    0.1965  0.2391  9.2223  0.0000  0.0063   0.0039   0.0149    0.0139   0.0000   440.1146    -0.0989182       21.4140     0.0301582      -4.06167      0.290797      0.101808      0.141794      0.162217      0.184775      0.187592      0.198742
  96   2 1816.5011    0.5173  0.6742  9.6332  0.0000  0.0097   0.0057   0.0237    0.0246   0.0000   440.7838    -0.0538054       21.8258     0.0655772      -4.68381    -0.0108983      0.152383      0.220073      0.238551      0.272342      0.295130      0.312632
  96   3 2114.0306    0.9811  1.2052 10.4249  0.0000  0.0134   0.0086   0.0343    0.0349   0.0000   441.8598      0.154837       21.2747     -0.453337      -3.92162      0.658540      0.206867      0.295757      0.326797      0.365498      0.389914      0.411330
  96   4 2387.9064    1.6839  1.6463 11.4143 -0.0000  0.0155   0.0124   0.0419    0.0289   0.0000   441.9422     -0.224164       21.3048     -0.287886      -4.24118     -0.545225      0.244632      0.345003      0.379939      0.430465      0.450014      0.475461
  96   5 2640.1738    2.6170  1.6610 12.3946 -0.0000  0.0155   0.0192   0.0413    0.0276   0.0000   442.4075    0.00425957       21.8761      0.531600      -4.36881      -1.27488      0.239910      0.346198      0.379733      0.423888      0.446315      0.476843
  96   6 2885.1393    3.8942  1.4293 13.1357  0.0000  0.0134   0.0297   0.0361    0.0305   0.0000   442.6673      0.560621       21.5386     -0.199144      -3.37103      -1.58027      0.218730      0.306835      0.343672      0.377748      0.407710      0.424080
  96   7 3120.6101    4.6031  1.5768 13.4959  0.0000  0.0142   0.0332   0.0382    0.0279   0.0000   442.8504      0.671144       21.6779      -1.96124      -3.48778      -1.89338      0.222546      0.317613      0.349853      0.387222      0.422663      0.439845
  96   8 3348.1056    3.7798  2.7862 13.1322 -0.0001  0.0204   0.0216   0.0565    0.0217   0.0000   443.1864      0.714327       20.7638      -1.36120      -2.93685      -3.14658      0.316486      0.450256      0.502459      0.565338      0.585397      0.611106
  97   0 1000.5858    0.0415  0.0287  9.3820  0.0000  0.0098   0.0044   0.0112    0.0108   0.0000   437.1375     -0.155814       20.8092      0.715645      -3.72558      0.706123      0.145023      0.241672      0.245629      0.277866      0.269374      0.364698
  97   1 1474.6612    0.2027  0.3133  9.2026  0.0000  0.0078   0.0037   0.0187    0.0146   0.0000   440.0657     -0.359776       21.7618     0.0621161      -4.27315     -0.147842      0.118912      0.169168      0.180136      0.210935      0.212476      0.225401
  97   2 1823.4565    0.5245  0.7290  9.6783  0.0000  0.0101   0.0056   0.0252    0.0250   0.0000   440.7318     -0.604779       21.3248      0.210718      -4.15662     -0.207559      0.155179      0.220533      0.245179      0.275297      0.293078      0.305341
  97   3 2122.3318    0.9967  1.2799 10.4084  0.0000  0.0135   0.0083   0.0358    0.0327   0.0000   441.4654      0.232576       21.8314     -0.842259      -4.57188     -0.306515      0.206558      0.293185      0.331705      0.369590      0.391145      0.407418
  97   4 2396.9147    1.7037  1.6183 11.4418 -0.0001  0.0153   0.0125   0.0410    0.0290   0.0000   442.1109      0.477698       21.9241     -0.585576      -3.75626      0.424953      0.236634      0.336323      0.376337      0.417623      0.449007      0.465772
  97   5 2650.1718    2.6852  1.6595 12.4039  0.0000  0.0155   0.0193   0.0404    0.0275   0.0000   443.5198     -0.118633       21.1581     -0.760220      -3.76978      -1.41850      0.236754      0.337570      0.375347      0.416711      0.446212      0.473745
  97   6 2896.1435    3.9522  1.5012 13.0802 -0.0003  0.0138   0.0292   0.0372    0.0309   0.0000   442.6590      0.326151       21.1118     -0.103671      -4.24575     -0.704715      0.214514      0.307376      0.337567      0.381739      0.396650      0.421400
  97   7 3132.4193    4.6135  1.6240 13.5112  0.0000  0.0147   0.0328   0.0382    0.0275   0.0000   442.8413      0.708483       21.3952     -0.333626      -3.40056      -2.01915      0.226910      0.320297      0.359570      0.397045      0.429679      0.448771
  97   8 3360.7306    3.8030  2.7349 13.1292  0.0000  0.0206   0.0219   0.0545    0.0224   0.0000   443.3878       1.45814       19.6839      -1.89177     -0.172315      -3.48046      0.309357      0.451180      0.497366      0.561519      0.593156      0.624560
  98   0 1005.5905    0.0466  0.0513  9.3720  0.0000  0.0108   0.0046   0.0154    0.0109   0.0000   436.9985     -0.516078       21.2033      0.416835      -3.87097     -0.201816      0.168584      0.208662      0.273981      0.273758      0.298218      0.358056
  98   1 1481.0472    0.2006  0.2667  9.2158  0.0000  0.0067   0.0038   0.0158    0.0141   0.0000   440.1590     -0.192848       21.5425     -0.183184      -4.30856      0.164959      0.109882      0.137926      0.163678      0.188892      0.214014      0.228534
  98   2 1830.3355    0.5348  0.7563  9.6242  0.0000  0.0103   0.0056   0.0251    0.0264   0.0000   440.7572     -0.370158       21.0504     -0.141216      -4.38728      0.145214      0.158637      0.225501      0.248275      0.278364      0.305301      0.316038
  98   3 2130.5275    1.0162  1.2819 10.4266  0.0000  0.0134   0.0084   0.0359    0.0332   0.0000   441.3693     -0.244260       21.7925      0.294271      -4.05488    -0.0578881      0.209249      0.302348      0.333854      0.377728      0.392257      0.421414
  98   4 2405.8018    1.7243  1.6594 11.5481 -0.0016  0.0159   0.0128   0.0421    0.0278   0.0000   442.3402      0.601924       21.6766     -0.468949      -4.46899      0.184561      0.242578      0.343233      0.385630      0.423972      0.459712      0.472845
  98   5 2660.1053    2.7288  1.6142 12.4806  0.0000  0.0151   0.0199   0.0404    0.0273   0.0000   442.3983      0.924479       21.6033    -0.0298542      -4.15484      -1.44954      0.228431      0.328487      0.358829      0.413725      0.441628      0.471286
  98   6 2907.0915    4.0072  1.4467 13.2088  0.0000  0.0137   0.0302   0.0356    0.0304   0.0000   442.6808     -0.158393       21.8666     -0.409886      -3.52851      -1.53297      0.211925      0.299210      0.334516      0.371165      0.397479      0.411141
  98   7 3144.1029    4.5987  1.6563 13.5768  0.0000  0.0149   0.0327   0.0395    0.0268   0.0000   443.2770      0.299450       21.0724      -1.09185      -2.96183      -2.42567      0.228582      0.322549      0.349523      0.406410      0.419545      0.453674
  98   8 3373.2714    3.7297  3.0101 13.0718  0.0001  0.0217   0.0206   0.0585    0.0218   0.0000   443.3888      0.983070       20.0312      -1.75869     -0.917846      -1.54971      0.329899      0.469967      0.523164      0.586228      0.630585      0.660501
  99   1 1487.4150    0.2061  0.3020  9.2155  0.0000  0.0072   0.0038   0.0176    0.0146   0.0000   440.0075     -0.265965       21.6475     0.0712465      -4.32650     -0.286466      0.118266      0.151504      0.183088      0.198193      0.207352      0.222883
  99   2 1837.1749    0.5444  0.7260  9.6978  0.0000  0.0100   0.0058   0.0248    0.0261   0.0000   440.4330      0.195401       22.0227      0.448620      -4.04549     0.0824215      0.152506      0.217279      0.240358      0.269451      0.297000      0.305606
  99   3 2138.7108    1.0092  1.2087 10.7088  0.0030  0.0133   0.0088   0.0358    0.0312   0.0000   441.9915     -0.188636       21.3906     -0.879043      -3.09477     -0.733999      0.199495      0.287760      0.319387      0.357094      0.377375      0.393260
  99   4 2414.6776    1.7607  1.6726 11.5715  0.0000  0.0157   0.0127   0.0420    0.0277   0.0000   442.3885      0.256916       21.6774      0.253077      -2.58918     -0.377915      0.236188      0.338216      0.380522      0.422200      0.449068      0.471283
  99   5 2670.0029    2.8313  1.6424 12.4537  0.0000  0.0148   0.0200   0.0407    0.0278   0.0000   442.6404      0.317302       22.1477     -0.269769      -3.83417      -1.08868      0.219559      0.313946      0.346453      0.386849      0.420707      0.439053
  99   6 2917.9862    4.0426  1.4893 13.2399  0.0000  0.0138   0.0296   0.0363    0.0289   0.0000   442.6174      0.716527       21.7644     -0.687222      -3.57197      -2.29554      0.210041      0.295571      0.331045      0.368659      0.393604      0.413997
  99   7 3155.7245    4.5147  1.7368 13.5160  0.0000  0.0150   0.0309   0.0401    0.0257   0.0000   443.2492      0.481397       20.8645     -0.161256      -3.27749      -2.33590      0.229172      0.321001      0.359947      0.399311      0.427554      0.450045
  99   8 3385.7133    3.7031  3.0998 13.0907 -0.0001  0.0220   0.0200   0.0605    0.0213   0.0000   443.0326      0.768814       19.7038     -0.735312      -1.47397      -4.23187      0.329116      0.472180      0.517380      0.590120      0.618551      0.655568
 100   0 1015.5383    0.0429  0.0385  9.3650  0.0000  0.0104   0.0043   0.0138    0.0107   0.0000   437.4248      0.284730       21.6690      0.630136      -2.62519      0.886100      0.127905      0.242630      0.225401      0.270344      0.264706      0.304260
 100   1 1493.7420    0.2110  0.3047  9.2301  0.0000  0.0071   0.0038   0.0179    0.0145   0.0000   439.6945     -0.140926       21.3027     -0.176203      -4.26232     -0.209009      0.107407      0.148283      0.168977      0.182740      0.196932      0.203446
 100   2 1843.9587    0.5531  0.7884  9.6559  0.0000  0.0102   0.0056   0.0257    0.0265   0.0000   440.7288     -0.223743       21.5502      0.207640      -4.40684    -0.0572236      0.159140      0.221410      0.248059      0.279102      0.300835      0.313199
 100   3 2146.8522    1.0331  1.3020 10.6903  0.0000  0.0139   0.0088   0.0370    0.0302   0.0000   441.7352     -0.604367       21.4223      0.105554      -3.95785     -0.525313      0.211573      0.301513      0.335677      0.374832      0.401169      0.414736
 100   4 2423.5068    1.7853  1.6975 11.6423  0.0000  0.0157   0.0130   0.0426    0.0276   0.0000   441.6920     -0.101206       21.9246     -0.645699      -3.96113     -0.547959      0.241700      0.333580      0.378122      0.415201      0.454730      0.469526
 100   5 2679.8708    2.8215  1.7447 12.4372 -0.0000  0.0151   0.0194   0.0417    0.0275   0.0000   442.0559   -0.00671911       21.9075      0.295630      -2.92468      -1.58516      0.232210      0.324190      0.363028      0.406586      0.439502      0.457576
 100   6 2928.7646    4.1161  1.4634 13.2641  0.0000  0.0134   0.0302   0.0359    0.0285   0.0000   442.6355      0.597515       21.1049     -0.873117      -4.15476      -1.07492      0.205155      0.291350      0.323097      0.363188      0.385764      0.402432
 100   7 3167.3129    4.6224  1.8060 13.4317  0.0000  0.0150   0.0309   0.0411    0.0272   0.0000   442.7281     -0.170499       21.2589     0.0696228      -2.32690      -2.40082      0.228668      0.322619      0.360658      0.398124      0.426913      0.449511
 100   8 3398.1660    3.6377  3.4780 13.0104 -0.0001  0.0245   0.0190   0.0652    0.0217   0.0000   443.7148      0.580770       19.4890      0.287948      -1.34410      -2.51457      0.355946      0.519140      0.566541      0.655361      0.676703      0.715105
 101   0 1020.4750    0.0435  0.0474  9.3203  0.0000  0.0118   0.0044   0.0150    0.0107   0.0000   437.0285    -0.0776865       22.0482      0.659600      -3.90257     -0.736993      0.162637      0.251580      0.263149      0.319796      0.306099      0.349020
 101   1 1500.0174    0.2155  0.3437  9.1910  0.0000  0.0081   0.0037   0.0192    0.0149   0.0000   439.9730    -0.0974428       21.5810      0.256868      -4.23064    -0.0445183      0.115214      0.168142      0.188653      0.209681      0.229312      0.232578
 101   2 1850.7038    0.5631  0.8116  9.6857  0.0000  0.0104   0.0057   0.0268    0.0265   0.0000   440.4148     -0.209568       21.1778     -0.316292      -4.18600     0.0100700      0.158683      0.224525      0.244262      0.280283      0.297526      0.313102
 101   3 2154.9440    1.0618  1.3114 10.6131  0.0000  0.0140   0.0087   0.0357    0.0303   0.0000   441.8305     -0.310499       21.6220     -0.265602      -3.71612     -0.634976      0.204194      0.297723      0.331033      0.367882      0.398314      0.423166
 101   4 2432.2485    1.8072  1.6869 11.6615  0.0000  0.0160   0.0131   0.0421    0.0275   0.0000   441.9844      0.468321       21.6373     -0.230402      -3.98397     -0.939048      0.236576      0.333579      0.377944      0.414474      0.455251      0.463976
 101   5 2689.6868    2.8862  1.6740 12.4963  0.0000  0.0148   0.0202   0.0398    0.0273   0.0000   442.3044       1.14746       20.8733     -0.905965      -3.99430      -1.03680      0.227046      0.316728      0.356552      0.393926      0.424648      0.444468
 101   6 2939.5542    4.0674  1.5128 13.3039 -0.0001  0.0139   0.0297   0.0375    0.0269   0.0000   442.4948      0.440747       22.4504     0.0331589      -4.32492      -1.24304      0.202958      0.289591      0.320175      0.365724      0.384472      0.407763
 101   7 3178.8186    4.5084  1.7656 13.4842  0.0000  0.0152   0.0305   0.0410    0.0256   0.0000   442.8605      0.527562       21.0739     -0.620341      -3.73433      -1.98229      0.222553      0.316309      0.348832      0.395367      0.415878      0.436570
 101   8 3410.5312    3.5054  3.4612 13.0441 -0.0000  0.0251   0.0191   0.0668    0.0214   0.0000   444.0937      0.337481       20.1810     -0.884728      -1.19323      -2.20531      0.365313      0.523462      0.580402      0.661475      0.698684      0.730364
 102   0 1025.3858    0.0554  0.0976  9.3481 -0.0002  0.0129   0.0046   0.0235    0.0110   0.0000   437.0812      0.917983       20.7578     -0.253013      -3.31046      0.734692      0.171425      0.280200      0.299072      0.337033      0.316040      0.368978
 102   1 1506.2521    0.2113  0.3273  9.2340  0.0000  0.0073   0.0037   0.0188    0.0146   0.0000   439.7143     -0.212000       21.4247     0.0482411      -4.64157      0.153530      0.114199      0.150063      0.173561      0.194173      0.204968      0.217991
 102   2 1857.4286    0.5637  0.7904  9.7663  0.0000  0.0103   0.0057   0.0263    0.0261   0.0000   440.4520     -0.574545       21.3818     0.0542729      -3.93776      0.598779      0.153954      0.216440      0.245595      0.275695      0.293928      0.310562
 102   3 2162.9518    1.0597  1.3227 10.6915  0.0000  0.0138   0.0087   0.0360    0.0299   0.0000   441.1672    -0.0490283       21.5315     -0.446340      -3.91432     0.0577212      0.208570      0.289501      0.325676      0.366375      0.393284      0.410897
 102   4 2440.9440    1.9126  1.7020 11.6950  0.0002  0.0155   0.0136   0.0418    0.0284   0.0000   442.1884      0.168542       21.8704     -0.663105      -3.84266     -0.748113      0.231948      0.329907      0.366695      0.408854      0.437465      0.447543
 102   5 2699.4486    2.9720  1.6157 12.5369  0.0003  0.0145   0.0208   0.0385    0.0279   0.0000   442.5556     0.0152029       21.0326     -0.778173      -3.29442     -0.908383      0.212100      0.304893      0.336833      0.385022      0.405227      0.423616
 102   6 2950.2279    4.1638  1.5453 13.2941  0.0001  0.0140   0.0297   0.0369    0.0281   0.0000   443.0236      0.179315       21.3947     -0.532259      -3.29949      -2.08354      0.207829      0.293847      0.323106      0.361026      0.390667      0.407510
 102   7 3190.2788    4.5127  1.9035 13.4441  0.0000  0.0155   0.0293   0.0422    0.0256   0.0000   443.0275      0.432194       21.1537     -0.653697      -3.31910      -1.77440      0.229945      0.324205      0.365659      0.406002      0.429822      0.455494
 102   8 3422.8148    3.4910  3.5034 13.0870  0.0008  0.0252   0.0188   0.0675    0.0210   0.0000   442.5454      0.406896       20.5385      -1.59210      -1.58104      -2.69010      0.363792      0.526926      0.575265      0.671559      0.687944      0.735037
 103   0 1030.2859    0.0436  0.0508  9.3203  0.0000  0.0111   0.0046   0.0166    0.0107   0.0000   436.2881     -0.123965       21.5379     -0.680720      -4.65429     -0.715393      0.192233      0.248440      0.281154      0.307570      0.365458      0.377058
 103   1 1512.4626    0.2266  0.3164  9.1890  0.0000  0.0070   0.0038   0.0169    0.0147   0.0000   439.8197     -0.197368       21.3847      0.161449      -4.22775     -0.110801      0.105515      0.144672      0.156415      0.182164      0.196222      0.208567
 103   2 1864.0646    0.5757  0.7936  9.7645  0.0000  0.0102   0.0058   0.0261    0.0262   0.0000   440.3616     -0.329982       21.7316    -0.0612452      -4.26696     -0.472661      0.151486      0.212894      0.238529      0.269374      0.293413      0.308285
 103   3 2170.9834    1.0844  1.3836 10.6586  0.0000  0.0140   0.0087   0.0381    0.0300   0.0000   441.7296     -0.436094       21.3015     -0.275475      -3.44687     -0.754929      0.206588      0.283979      0.318409      0.354049      0.388428      0.399671
 103   4 2449.5728    1.8548  1.6526 11.8174  0.0000  0.0156   0.0137   0.0431    0.0271   0.0000   441.8574     -0.293106       21.3051     -0.327065      -3.74608      -1.05962      0.231691      0.318108      0.362888      0.402622      0.431894      0.448133
 103   5 2709.1710    2.9304  1.6618 12.6110 -0.0001  0.0151   0.0207   0.0394    0.0268   0.0000   441.7551     0.0671642       21.2459     -0.656974      -3.74302      -1.93781      0.222139      0.315587      0.345288      0.391344      0.417260      0.442664
 103   6 2960.8539    4.1793  1.5144 13.3449 -0.0002  0.0137   0.0300   0.0367    0.0278   0.0000   442.5931     0.0164252       21.4018     -0.934718      -3.74594      -2.51950      0.200155      0.285373      0.315818      0.347593      0.377356      0.392620
 103   7 3201.6705    4.4221  1.8715 13.4462 -0.0001  0.0154   0.0288   0.0426    0.0249   0.0000   442.7708     0.0554606       21.6783      -1.19558      -3.83901      -1.66772      0.224050      0.317772      0.354184      0.395315      0.426625      0.449850
 103   8 3435.0010    3.4103  3.6256 13.0165 -0.0012  0.0257   0.0178   0.0697    0.0209   0.0000   443.7606      0.910927       20.5179      -1.12075      -1.92674      -2.94384      0.371030      0.529040      0.586386      0.666785      0.701867      0.751177
 104   0 1035.1705    0.0441  0.0589  9.3591  0.0000  0.0116   0.0046   0.0181    0.0107   0.0000   436.8700     -0.430655       21.4313      0.485446      -4.82300     -0.254476      0.163075      0.216843      0.266485      0.285681      0.282884      0.315531
 104   1 1518.5930    0.2312  0.3012  9.2321  0.0000  0.0067   0.0039   0.0160    0.0145   0.0000   439.5433     -0.179196       21.2045   -0.00349796      -4.52105      0.126038     0.0976021      0.134692      0.144770      0.172788      0.174384      0.193289
 104   2 1870.6810    0.5914  0.8494  9.7346  0.0000  0.0106   0.0057   0.0265    0.0277   0.0000   440.2948      0.161182       21.9289     -0.123182      -4.08341     -0.249279      0.156420      0.216616      0.242696      0.277936      0.285479      0.304090
 104   3 2178.8611    1.1058  1.3729 10.6961 -0.0001  0.0141   0.0088   0.0370    0.0309   0.0000   441.0677      0.519847       21.3088     -0.175774      -3.72701    -0.0684926      0.202090      0.290786      0.318163      0.358003      0.385745      0.399480
 104   4 2458.1589    1.9623  1.8264 11.7513  0.0002  0.0165   0.0134   0.0433    0.0273   0.0000   441.6352     -0.213595       21.5639     -0.747117      -2.93831     -0.195628      0.229865      0.336336      0.367747      0.418306      0.439527      0.456052
 104   5 2718.8465    3.0279  1.6717 12.6236  0.0002  0.0149   0.0208   0.0390    0.0271   0.0000   442.9423     -0.523086       21.7833    0.00973065      -2.84147     -0.247137      0.214753      0.303811      0.342555      0.373376      0.409945      0.430997
 104   6 2971.4718    4.3562  1.5234 13.3214 -0.0000  0.0134   0.0306   0.0359    0.0286   0.0000   442.7078      0.125566       21.4801     0.0380540      -3.49556     -0.487457      0.197479      0.275318      0.307715      0.342804      0.376583      0.392123
 104   7 3213.0091    4.4853  2.0388 13.3551  0.0000  0.0162   0.0276   0.0431    0.0256   0.0000   443.0012      0.230240       20.9245     -0.384518      -2.46424      -3.08611      0.230720      0.334820      0.368952      0.411300      0.442950      0.465728
 104   8 3447.1692    3.4443  3.9760 12.9567  0.0017  0.0277   0.0167   0.0739    0.0212   0.0000   443.7767     0.0736451       20.9452      0.148634      -3.37518      -2.02037      0.389276      0.568701      0.623458      0.713742      0.750188      0.786578
 105   0 1040.0129    0.0565  0.0927  9.3319  0.0000  0.0105   0.0043   0.0230    0.0108   0.0000   436.7698     -0.215220       21.2510      0.491212      -4.13707     0.0915964      0.157720      0.203006      0.250311      0.270354      0.294312      0.321838
[truncated: 161,220 more chars]
