# Supplementary material for: Global-Mode Analysis of Full-Disk Data from the Michelson Doppler Imager and the Helioseismic and Magnetic Imager
Source: Sol Phys. 2018 Jan 31;293(2):29. doi: 10.1007/s11207-017-1201-5 (PMC6566312; doi:10.1007/s11207-017-1201-5)
Supplement: Supplementary file 3 — (TAR 230.0 MB) [file 11207_2017_1201_MOESM3_ESM.tar › MDI/mdifdasym.4830]

   0  18 2629.6830    2.5285  0.6289 11.2857  0.0000      0.649431  0.1341   0.4855   0.4744    1.2081   0.0000       5.19264    -0.0000       0.00000       0.00000       0.00000       0.00000       0.00000       0.00000       0.00000       0.00000       0.00000       0.00000       0.00000
   0  19 2764.3754    3.3050  0.7301  4.1168  0.0000       4.16054  0.1568   0.5161   0.3637 1000.0000   0.0000       4.01543    -0.0000       0.00000       0.00000       0.00000       0.00000       0.00000       0.00000       0.00000       0.00000       0.00000       0.00000       0.00000
   0  23 3303.5430    4.1763  1.5924  4.2073  0.0000      0.699104  0.2954   0.5171   0.6840 1000.0000   0.0000       2.59563    -0.0000       0.00000       0.00000       0.00000       0.00000       0.00000       0.00000       0.00000       0.00000       0.00000       0.00000       0.00000
   0  24 3439.3413    3.4326  1.4854 12.5718 -0.0582       8.24931  0.3098   0.4197   0.6240    0.6046   0.0000       4.32509    -0.0000       0.00000       0.00000       0.00000       0.00000       0.00000       0.00000       0.00000       0.00000       0.00000       0.00000       0.00000
   1  13 2020.8311    0.7331  0.7190  9.7490  0.0000       2.69092  0.1273   0.0705   0.2060    0.3901   0.0000       3.18758   356.7913      -33.4541       0.00000       0.00000       0.00000       0.00000       130.952       79.1586       0.00000       0.00000       0.00000       0.00000
   1  14 2156.8352    0.8413  1.1454  0.7674  0.0000       3.02002  0.1616   0.0663   0.2559 1000.0000   0.0000       3.12031   305.3572      -5.27568       0.00000       0.00000       0.00000       0.00000       104.890       83.8921       0.00000       0.00000       0.00000       0.00000
   1  15 2291.8869    1.1081  0.8238 10.3611  0.0000      0.798439  0.1159   0.0954   0.2241    0.3961   0.0000       2.50555   518.4223       24.3784       0.00000       0.00000       0.00000       0.00000       141.566       57.6620       0.00000       0.00000       0.00000       0.00000
   1  16 2425.7605    1.5025  1.0847  9.9600  0.0000       4.57855  0.1550   0.1243   0.2716    1.2596   0.0000       2.24284   428.9775      -46.0419       0.00000       0.00000       0.00000       0.00000       127.883       73.4581       0.00000       0.00000       0.00000       0.00000
   1  21 3098.3400    4.1813  0.9166 11.9511  0.0061       2.21554  0.1041   0.3487   0.2803    1.1874   0.0000       2.49730   428.1175      -26.1499       0.00000       0.00000       0.00000       0.00000       102.406       58.0502       0.00000       0.00000       0.00000       0.00000
   1  23 3368.9490    3.8305  1.6872 11.3852  0.0000       3.23874  0.2099   0.2356   0.3206    1.4062   0.0000       1.94597   438.2827       56.7286       0.00000       0.00000       0.00000       0.00000       173.843       92.3593       0.00000       0.00000       0.00000       0.00000
   1  25 3640.3866    2.7396  4.9015  9.4125  0.0000      0.748486  0.3424   0.0949   0.6444    1.2705   0.0000      0.409062   160.9813       252.218       0.00000       0.00000       0.00000       0.00000       277.993       180.354       0.00000       0.00000       0.00000       0.00000
   1  26 3776.4533    2.3965  6.0277  9.3547  0.0050      0.348199  0.3717   0.0718   0.7980    0.9331   0.0000      0.452321   875.5551       325.665       0.00000       0.00000       0.00000       0.00000       297.780       180.142       0.00000       0.00000       0.00000       0.00000
   2  13 2082.0686    0.8113  0.6572  8.6234  0.0000       3.44647  0.0988   0.0587   0.1446    0.8434   0.0000       2.01887   373.9590       3.64717      -2.92944       1.89822       0.00000       0.00000       54.1760       44.4396       29.4424       10.0503       0.00000       0.00000
   2  16 2486.0768    1.9125  0.7633  6.0730  0.0000       4.84323  0.0674   0.1253   0.1560   42.2552   0.0000       1.78029   440.5904      -60.1918       16.6870      -4.13399       0.00000       0.00000       38.8717       31.7452       19.4680       6.43752       0.00000       0.00000
   2  20 3024.5868    3.9720  1.0711  0.4998  0.0000     -0.465963  0.1217   0.2703   0.1826 1000.0000   0.0000       1.77536   423.5110      -8.32466       17.6657       19.6545       0.00000       0.00000       55.3160       49.1034       32.4547       10.9766       0.00000       0.00000
   2  22 3295.0790    3.9205  1.4590  0.8464  0.0000       2.61456  0.1349   0.1960   0.2111 1000.0000   0.0000       1.42304   386.8230       69.8134       8.89060      -10.1363       0.00000       0.00000       74.3764       66.3013       26.8412       13.2277       0.00000       0.00000
   2  24 3566.7864    3.0373  3.2811  9.9634  0.0061    -0.0806111  0.1824   0.1027   0.3659    0.9927   0.0000      0.456324   441.0976       17.6411       18.3636       20.6237       0.00000       0.00000       91.3563       72.1092       43.6751       15.2519       0.00000       0.00000
   3  11 1865.2591    0.4399  0.3302  9.1854  0.0000       12.0177  0.1089   0.0723   0.2474    0.1920   0.0000       8.62268   434.1177      -10.2313       19.2112      -8.51577       5.70532      0.257175       40.3560       20.4971       24.0831       23.0608       12.6700       1.38992
   3  13 2137.8993    0.8182  0.6518  9.5602  0.0000       7.09902  0.0747   0.0590   0.1525    0.3850   0.0000       2.81269   375.9869       5.41249      -18.5953       3.99435      -1.95433       1.78191       29.9913       28.6291       21.0021       13.6158       6.16188       1.66678
   3  14 2273.4225    1.0094  0.9267  9.3385  0.0000       3.78986  0.0822   0.0625   0.1688    0.8131   0.0000       1.82771   434.0244      -18.2870       37.9990     -0.422872      0.418681      0.634732       32.2508       32.9021       21.6019       13.1130       5.46096       1.91634
   3  19 2946.9657    3.8610  0.7247 12.2744  0.0000       1.58081  0.0597   0.2530   0.1608    0.4511   0.0000       1.69473   458.0129       15.7256       46.2927       10.4373      -5.04607       1.37171       23.6845       23.6109       17.4664       10.0892       4.50768       1.47954
   3  22 3353.3363    3.3912  2.1097  9.4254  0.0268     -0.301538  0.1137   0.1331   0.2752    1.1115   0.0000      0.560408   420.7868       64.2949       32.0501      -3.04353      -2.10317      -5.93452       44.9210       44.2142       30.8735       16.1935       7.78487       2.25456
   3  23 3489.4396    3.0249  2.7349 10.7871  0.0010      0.303503  0.1498   0.1042   0.3064    0.5955   0.0000      0.492680   454.4539       50.3592      -10.4097      -26.0592      -17.0703      -7.47894       45.3414       43.5814       35.1621       21.9623       9.47901       2.91585
   3  25 3762.3896    2.0247  4.4489 10.9209  0.0003     -0.286210  0.2379   0.0652   0.4124    0.2079   0.0000      0.369590   371.3074       53.7739      -56.1145      -15.7270      -10.6068       6.57997       85.0769       82.0946       56.8040       29.9759       13.9102       4.26650
   4  12 2051.7297    0.6338  0.4622  9.3531  0.0000       7.83786  0.0529   0.0433   0.0916    0.1753   0.0000       3.22300   437.2057       5.23289       14.0562       22.3756       5.31322      -2.04615       18.6639       18.7710       14.3046       10.0482       5.83201       2.55458
   4  13 2188.4694    0.9658  0.5818  9.9134  0.0000       4.79960  0.0567   0.0600   0.1145    0.2517   0.0000       2.25255   379.3251       8.86647       24.0064      -10.6116       2.02841     -0.329045       19.9861       20.0951       17.8941       9.30380       6.45142       2.74245
   4  14 2324.1794    1.2867  0.7271  9.3294  0.0000       3.73488  0.0646   0.0735   0.1309    0.6305   0.0000       1.72232   434.5517    -0.0764819      0.297264      -2.42310       4.71325      0.198211       19.6718       21.2181       15.5982       12.5310       7.47538       3.14216
   4  18 2864.2465    3.7864  0.7706 10.1428  0.0000     -0.360613  0.0570   0.1975   0.1211    2.8042   0.0000       1.24577   447.4086      -7.13985      -5.54064       4.04324       2.26811       2.17838       18.5059       18.8106       14.6106       10.8159       5.89457       2.82446
   4  19 3000.1127    4.4454  0.7306 10.5272  0.0000      0.172124  0.0571   0.2320   0.1088    2.3499   0.0000       1.07704   418.9321      -3.01302       5.94756      -14.0799      -3.71457      0.621757       18.2706       18.0642       15.3805       10.2666       5.64722       3.15742
   4  21 3271.7675    3.6640  1.3885 11.4622  0.0000       4.56493  0.1046   0.1606   0.1607    0.8820   0.0000       1.45751   399.3150       42.9167      -19.6605      -27.8776      -1.99383       2.37019       24.4745       26.0461       20.8403       15.5397       9.27249       4.31065
   4  22 3407.9543    3.3924  1.9818 11.5598  0.0000     -0.218558  0.1160   0.1292   0.2211    0.5034   0.0000      0.754716   443.1421      -8.81021       17.2730       28.8836      -9.05679      -1.29433       36.1369       36.8019       30.8036       19.2036       10.4601       5.45772
   4  24 3681.8247    2.4662  4.4061  9.9887  0.0008      0.734146  0.1782   0.0622   0.3153    0.4373   0.0000      0.242350   469.9312       33.3531      -6.41322       5.99566       13.3988       5.63277       44.7068       47.7112       39.2679       27.6225       16.2160       7.94880
   4  25 3819.1635    2.1600  5.1032 10.0406  0.0000      0.513590  0.1988   0.0510   0.3468    0.2973   0.0000      0.228446   533.4593       50.5554     -0.634837       33.5572       4.11276      -16.9226       54.1669       57.7414       48.1922       30.5644       17.8201       8.61620
   5  11 1960.6290    0.5856  0.2637  9.3181  0.0000       14.0477  0.0255   0.0523   0.0685    0.1246   0.0000       3.58419   435.7599      -15.7541       9.14767       1.33126       1.77925      -3.64153       7.92656       7.22333       7.07940       5.78593       3.71563       2.57791
   5  13 2235.4706    1.0074  0.7765  8.9484  0.0000       4.74329  0.0613   0.0474   0.1210    0.5034   0.0000       1.48432   434.7350      -9.43913       2.75096       17.4056     0.0572781       3.46280       16.0582       15.2401       11.1617       12.4705       9.38677       5.48354
   5  14 2371.1521    1.3578  1.0888  8.8910  0.0000       2.28086  0.0773   0.0566   0.1257    1.1310   0.0000       1.30387   422.6340       4.32811       22.7208       5.35678      -10.2118      -2.78105       17.6112       17.4701       16.9777       12.6596       8.52856       4.89910
   5  15 2506.1211    1.8111  1.0001  9.3817  0.0000       3.07783  0.0632   0.0765   0.1267    1.1414   0.0000       1.31236   429.8330      -28.2637       17.8434       12.8429      -3.42022      -1.25739       13.2990       14.3969       13.0969       10.2535       7.55087       4.09830
   5  16 2641.1389    2.3332  0.9999 10.4874  0.0011       1.28651  0.0647   0.1031   0.1264    0.7872   0.0000       1.26868   444.2704       40.7724      -9.27993       17.3001     -0.303195       3.72865       14.5733       16.7953       15.7116       10.7862       7.10479       4.23242
   5  18 2913.6301    3.9486  0.8175 -0.6104  0.0000      0.434917  0.0549   0.1806   0.1172 1000.0000   0.0000       1.11568   460.7338       14.9134       5.40823       19.6806       3.33317      -2.34722       13.2582       15.7695       13.6708       10.7464       5.83654       3.87411
   5  19 3049.9269    4.4528  0.8413 11.2901  0.0000       2.12860  0.0598   0.2230   0.1301    1.8165   0.0000       1.21167   420.0169       20.0682       12.9563       13.4051      -8.84070      -2.48126       16.8410       18.6640       14.8807       11.3311       7.38522       3.90232
   5  21 3322.5273    3.8905  1.6853 11.1872  0.0000       1.26544  0.0941   0.1451   0.2009    1.1642   0.0000      0.982306   468.3558       22.4946       25.9259      -2.58446      -6.57028       9.70286       18.3330       20.9339       18.4592       14.2563       10.8360       6.04497
   5  23 3596.8500    2.6102  3.4457 10.6762  0.0000      0.568864  0.1491   0.0691   0.2642    0.3653   0.0000      0.313412   410.0852       1.92723       26.7032      -2.79058      -15.4634       3.46782       32.6837       38.4979       32.4558       24.2634       15.7435       9.20591
   6   9 1727.7683    0.3038  0.2234  8.9986  0.0000       6.57722  0.0416   0.0281   0.0604    0.0816   0.0000       7.65476   432.2386      -8.98914       17.2001       4.77646      -5.81224      -2.96419       8.59959       8.79593       8.60772       6.80856       6.11717       3.11859
   6  10 1866.1642    0.3710  0.3770  8.8192  0.0000       13.8576  0.0419   0.0230   0.0693    0.1243   0.0000       4.20113   422.9028      -17.9377       3.71787       1.13005      -1.96852       2.98115       8.41999       8.18523       9.56197       8.05748       4.63766       3.49389
   6  11 2004.0854    0.5756  0.4450  9.1072  0.0000       9.71898  0.0379   0.0334   0.0782    0.1575   0.0000       2.80722   427.6459     -0.907943       6.34077       6.57387      -11.8260       4.15670       10.3944       11.4658       10.6147       7.84431       5.55587       3.88354
   6  12 2142.6245    0.7006  0.7551  8.6478  0.0000       7.80073  0.0541   0.0319   0.1023    0.3204   0.0000       1.86378   437.0282      -10.9221       26.7721       4.14636      -5.17148       7.98780       11.1350       13.3861       11.9887       8.91940       7.06535       4.04939
   6  13 2279.7988    1.1552  0.7103  9.2622  0.0000       3.53983  0.0534   0.0508   0.0877    0.3656   0.0000       1.53532   431.0136       12.2233       20.7149       12.9826      -9.86994       1.71261       13.5650       15.6349       13.6928       10.2645       7.05493       4.17251
   6  14 2415.5121    1.5214  0.8559  9.3788  0.0000       1.56564  0.0617   0.0614   0.0981    0.6075   0.0000       1.18872   423.7014       8.65549       7.26679       1.30033      -12.1290      -9.26832       13.9635       14.4478       12.4824       10.7141       8.82040       5.70087
   6  15 2551.1686    2.0420  0.9825 10.3577  0.0000       2.05039  0.0605   0.0827   0.1213    0.4143   0.0000       1.50408   452.4004      -5.42532       18.5121       4.38310     -0.692418     0.0161764       11.5483       14.1473       11.6658       9.46905       9.23322       5.79836
   6  16 2687.0522    2.6664  0.8164 10.7952  0.0000      0.494855  0.0448   0.1148   0.1089    0.4878   0.0000       1.45581   436.4728      -8.52593       7.91835       3.00868      -1.59600       7.86273       8.77214       10.5267       8.81719       7.96913       6.24643       3.88299
   6  17 2823.6428    3.2374  0.9062 10.9437  0.0000     -0.735072  0.0792   0.1325   0.1146    0.6611   0.0000       1.22164   422.3625      -5.35633       13.0116      -1.56104      -4.71145      -4.87796       23.9727       26.9833       23.3547       16.2968       9.85435       5.80516
   6  18 2960.6350    3.6613  0.8830 11.4454  0.0000      0.489400  0.0535   0.1523   0.1027    0.5702   0.0000      0.930681   431.9660       6.67147       5.97860       1.23859      -7.12300       6.51792       10.3229       11.6626       11.5904       9.10835       6.24248       4.29803
   6  19 3097.3269    4.2072  0.8326 12.4519  0.0000       2.20184  0.0577   0.1740   0.0957    0.2933   0.0000       1.29748   439.1916       32.3930       4.54719       1.42493       3.12196     -0.752357       10.6397       11.1755       11.1215       9.45476       7.15500       4.56081
   6  20 3234.0519    4.0002  1.3758 11.4292  0.0020       1.24444  0.0809   0.1390   0.1481    0.6622   0.0000       1.15288   441.7303       25.4805      -8.68072      -3.73681      -1.10539      0.567591       13.3101       16.0260       13.8217       12.0377       8.88777       5.89446
   6  21 3371.0502    3.4247  2.1114 10.9191  0.0000      0.541449  0.1006   0.0956   0.1833    0.5406   0.0000      0.609794   436.2408       8.32437       1.36105      -4.20858      -1.95532      -8.65785       16.6661       19.6637       18.2551       14.8979       11.6136       7.45754
   6  22 3508.0840    2.9482  2.7327 10.6814  0.0000      0.351788  0.1114   0.0732   0.2141    0.3902   0.0000      0.374636   434.6187       17.9053       48.0873     -0.604150       2.21759      -8.11577       20.0074       21.5580       20.6598       17.9311       13.0747       8.80473
   6  23 3646.2455    2.4938  3.5437 10.0846  0.0000      0.571498  0.1332   0.0561   0.2464    0.3706   0.0000      0.264066   463.8560       3.58332       14.8433       37.4639       8.05666       4.19046       22.5393       28.7263       24.7786       20.6598       14.7594       9.84412
   6  28 4338.0593    1.0454 13.1882  9.4978  0.0000    -0.0374708  0.4285   0.0198   0.7272    0.0859   0.0000      0.124885   473.1598       9.97329       9.46889      -71.4968      -21.7071       20.7999       56.8858       71.4332       63.6066       54.8777       39.0584       25.5996
   7  11 2045.8768    0.6145  0.4683  9.1639  0.0000       8.79938  0.0352   0.0316   0.0721    0.1300   0.0000       2.49188   433.3633       3.54741       5.25668      -3.31342      -4.17854       4.35735       6.49238       7.10765       8.08788       5.64120       5.14786       4.30325
   7  12 2184.7365    0.8612  0.6390  9.1771  0.0000       7.91147  0.0448   0.0373   0.0896    0.2144   0.0000       1.87596   429.7287       6.03654       23.5271      -4.45062       2.59194     -0.736113       10.2742       12.5701       11.8026       9.86639       6.68752       4.08690
   7  13 2322.2368    1.1144  1.0255  9.5032  0.0034       5.39847  0.0591   0.0418   0.1159    0.3294   0.0000       1.34944   430.2555       9.97422      -2.55381     -0.316108      -6.03217       1.58979       9.67154       11.2892       10.9559       9.15795       7.41447       5.52392
   7  14 2458.2963    1.6292  0.8677 10.0374  0.0000       3.99205  0.0477   0.0635   0.1069    0.3091   0.0000       1.31907   437.8701      -10.3541       28.5844      0.220589       3.02460       2.09292       9.62681       10.9545       9.58561       7.87370       6.50800       5.03024
   7  15 2594.3061    2.2445  0.9846 10.7521  0.0000       2.02120  0.0533   0.0878   0.1073    0.3957   0.0000       1.18596   418.3831      -20.2201       25.0752      -7.71041      -2.53587       4.29510       9.01644       9.83220       9.87607       8.33097       6.80298       4.72030
   7  16 2731.1393    2.6552  0.6901 11.8392  0.0000       1.84596  0.0470   0.1116   0.0834    0.1925   0.0000       1.44671   437.3284      -2.36434      -1.46267       17.7277       2.25524      -1.00902       8.33087       9.79218       8.44070       7.48713       6.47020       5.48730
   7  17 2868.4145    3.3567  0.9095 11.4616  0.0000       1.86352  0.0502   0.1286   0.1000    0.3814   0.0000       1.18859   424.5192       1.55564       17.1603       14.6340       5.25453      -5.45689       8.28154       9.10003       9.31840       8.05864       6.27942       4.26887
   7  18 3005.6788    3.8759  0.9295 11.9769  0.0000       2.65871  0.0531   0.1408   0.1026    0.3032   0.0000       1.30322   436.3946       1.93150       12.2211      -4.49006      -2.09917      -3.70735       7.93134       10.5299       8.85786       8.04214       6.43293       4.24259
   7  19 3142.8127    4.3558  0.9039 12.0148  0.0000       1.23770  0.0561   0.1618   0.0977    0.3781   0.0000       1.20184   418.5823       6.75369       13.9989       14.2938      -5.50306      -2.04773       10.4965       12.2557       10.7995       9.44705       6.97416       4.75991
   7  20 3279.9361    3.9613  1.2184 12.3083  0.0003       3.29914  0.0700   0.1372   0.1194    0.3013   0.0000       1.16030   446.5230       4.66844       2.93381       11.5006      -8.19089       1.44952       10.4033       12.6843       12.3806       9.79278       7.99847       5.63534
   7  21 3417.5624    3.3317  2.0932 11.2599  0.0000       1.71809  0.0866   0.0883   0.1605    0.2768   0.0000      0.551375   433.5481       4.54056       37.1040      -24.6166       19.0708       5.25392       12.9844       15.7650       14.8549       12.7624       10.0304       6.97908
   7  22 3555.5044    2.8105  2.8692 10.7285  0.0000      0.634798  0.1075   0.0637   0.1965    0.2522   0.0000      0.387000   420.3996      -5.14227       16.6446       25.2787      -8.20577       25.6408       15.9813       18.9650       18.0354       15.3086       12.2308       9.29666
   7  23 3693.7956    2.3919  4.1674 10.0902 -0.0014      0.371082  0.1275   0.0446   0.2439    0.2298   0.0000      0.194535   428.2857       27.2359       4.38748       23.6276       10.4476      -21.7299       20.3581       24.0117       23.2119       20.0419       14.7458       10.7541
   7  24 3832.5249    2.0003  5.8919  9.9561  0.0000      0.635208  0.1695   0.0333   0.3198    0.1369   0.0000      0.153446   435.0944       20.2251      -4.61209       23.6712       5.42965       2.00916       25.2486       28.7418       27.4434       24.2227       19.2974       13.6573
   7  26 4109.1381    1.3934 10.1797  9.7340  0.0000    -0.0589784  0.2642   0.0212   0.5034    0.0724   0.0000      0.103298   436.3216       110.196       48.6643       19.6292      -29.5870      -13.7542       36.4478       43.8872       41.8244       36.3433       28.8025       20.1910
   8  10 1946.1567    0.5276  0.3401  9.1826  0.0000       12.9688  0.0270   0.0287   0.0538    0.1021   0.0000       3.13226   441.0894      -10.2967      -1.12940      -2.04807      -5.02590       1.52356       5.01174       5.81076       6.50992       5.67284       4.15713       2.92534
   8  11 2086.1857    0.6949  0.5062  9.2770  0.0000       6.05604  0.0363   0.0305   0.0663    0.1348   0.0000       1.95029   442.8384      -8.27512       10.8561       2.36599      -6.63238      -3.20282       5.77177       6.33571       7.34827       5.98766       4.42557       4.37842
   8  12 2225.3594    0.9369  0.8185  9.2848  0.0000       7.69675  0.0458   0.0355   0.0943    0.2263   0.0000       1.51747   435.3948       1.23810       6.66765       4.66517      -2.01607       3.04280       7.47079       9.17247       8.82461       8.14720       6.22795       4.23236
   8  13 2362.9933    1.3243  0.9155  9.5901  0.0000       4.86735  0.0474   0.0483   0.0998    0.2953   0.0000       1.19141   430.0179      -6.06013       5.18067      -9.85306       6.38275      -5.36617       6.91272       7.90759       8.51433       7.26882       5.97366       4.58654
   8  14 2499.4916    1.7773  0.8578 10.6549  0.0000       4.06137  0.0469   0.0646   0.0989    0.2300   0.0000       1.44113   448.1451       2.29489       6.08617      -16.5708       14.6175       5.57367       6.79318       7.90697       7.77251       6.69025       5.92649       4.44783
   8  15 2636.1232    2.3247  1.0291 10.7802  0.0000      0.957723  0.0572   0.0768   0.1010    0.3017   0.0000       1.14886   429.0889       4.77201       4.05361      -1.30455      -5.03971      -1.38585       8.45163       9.08412       8.63939       7.93221       6.71591       5.36926
   8  16 2773.8322    2.9542  0.8388 11.2397  0.0000       2.68150  0.0434   0.1077   0.0976    0.2976   0.0000       1.01327   440.1935      -8.47775       12.7380       10.7841       2.00981      0.393710       7.24884       8.66651       8.75386       7.71719       5.67243       4.33716
   8  17 2911.5912    3.6482  0.8372 11.9274  0.0000       2.37110  0.0478   0.1308   0.0834    0.2679   0.0000       1.10159   443.5806       5.69032      0.812790      -4.43450       4.85343       9.38243       7.78945       9.04933       9.11001       7.93468       6.30141       4.54306
   8  18 3049.3376    3.9831  1.0136 12.0287  0.0000       3.65313  0.0497   0.1350   0.1081    0.3169   0.0000       1.27311   439.4630      -12.4819      -2.91549       7.55918       9.16314      -2.04574       7.49749       8.29565       8.37378       7.81409       6.03350       4.86367
   8  19 3186.7292    4.2146  0.9430 12.0992  0.0000      0.460678  0.0502   0.1457   0.0991    0.3241   0.0000       1.22860   447.9649       9.51191       15.4825       11.0235       9.22222       1.16722       7.89325       9.89812       9.27783       8.22320       6.47354       4.55309
   8  20 3324.4036    3.6409  1.6717 11.7416  0.0000      0.839270  0.0724   0.1004   0.1413    0.2432   0.0000      0.687601   466.6832       5.76450       30.8129       8.10789       4.00389      0.513045       11.1284       14.3618       13.4242       12.3670       9.61970       6.24422
   8  21 3462.5497    3.1148  2.1135 11.7210  0.0000      0.232462  0.0910   0.0815   0.1600    0.1694   0.0000      0.570982   453.0721      -6.38802       23.3174       3.00734      -3.85263      -3.55316       12.0062       13.5048       12.4073       12.1588       10.2221       8.05610
   8  22 3600.7459    2.5740  3.2241 10.8225  0.0000      0.469205  0.1108   0.0544   0.1928    0.1723   0.0000      0.267024   425.5204       17.6642       4.54913      -15.1683       3.98466      -8.42530       15.0796       18.7471       17.8319       16.0184       12.5193       9.51683
   8  23 3739.8838    2.2008  4.7315 10.2322  0.0000      0.653515  0.1349   0.0394   0.2501    0.1515   0.0000      0.176014   452.3941       9.57053       41.8035       32.6207       7.23756       20.6531       18.7087       22.6709       21.6669       19.5201       15.8392       11.6235
   8  24 3878.6049    1.8545  6.8533  9.8527  0.0000      0.386422  0.1770   0.0273   0.3142    0.1050   0.0000      0.126131   484.2851      -20.0947       34.0071       35.8367      -40.7302       6.59553       21.7416       25.8195       26.0335       22.9829       19.0134       14.5686
   8  26 4155.9667    1.3500 10.2593  9.5907  0.0000     -0.123033  0.2568   0.0196   0.4624    0.0737   0.0000     0.0955400   447.3622       63.9899       27.5786      -6.80533      -7.86343      -7.49109       31.2883       39.0336       36.9732       33.4362       27.5611       20.2455
   8  27 4296.1131    1.1719 14.1114  9.4599  0.0000     -0.172720  0.3520   0.0169   0.6483    0.0632   0.0000     0.0870256   553.0893       19.8270       43.9353       36.6427       24.1705       44.0049       41.2122       51.2559       48.3681       43.3638       35.3667       25.6498
   9   8 1702.4620    0.2980  0.2458  8.9948  0.0000       19.1760  0.0234   0.0201   0.0532    0.0662   0.0000       6.04420   435.7726       3.89061       11.4746      -1.54472       3.36562      -1.21562       3.65177       4.58914       4.13065       3.70070       3.59134       3.08894
   9   9 1843.6745    0.4569  0.3073  9.0149  0.0000       10.7889  0.0249   0.0276   0.0594    0.0898   0.0000       3.11676   434.1319      -1.54194       13.4353       4.78813       1.39697      -1.46114       5.00353       6.54724       6.49616       5.78065       4.44988       3.66894
   9  10 1984.2154    0.5468  0.4609  8.9773  0.0000       8.67684  0.0336   0.0247   0.0653    0.1198   0.0000       2.19240   437.5403       4.60243       14.6322      -5.74127     -0.100253       5.67329       4.45358       6.65408       5.73616       6.05348       3.84576       3.86867
   9  11 2125.1698    0.7723  0.7263  9.1680  0.0000       7.75569  0.0413   0.0292   0.0830    0.1710   0.0000       1.58778   437.1678       4.97467       4.68035     -0.543861      -3.83718      0.465761       5.73416       7.11185       6.86180       6.14907       5.27172       4.09135
   9  12 2264.6202    1.1175  0.7201  9.7160  0.0000       6.34893  0.0395   0.0410   0.0770    0.1741   0.0000       1.45821   441.0050      -5.46135       10.1433      -2.05730      -1.40209      -1.28672       5.42357       6.41623       6.58657       5.58035       5.07911       3.77597
   9  14 2539.6410    1.9861  0.8920 10.3197  0.0000       4.49774  0.0468   0.0662   0.0892    0.2705   0.0000       1.14557   423.8281      -9.78474       6.96204      -4.72402       5.31575      -7.54989       6.95396       8.64410       7.93161       6.41012       5.71877       4.54240
   9  15 2676.9823    2.6411  0.8324 11.0381  0.0000       1.44329  0.0418   0.0896   0.0774    0.2554   0.0000       1.00019   439.6878       21.9700       21.4881      -4.17347       6.26108       1.94202       5.57876       6.65189       6.64196       6.46519       5.13593       4.12799
   9  16 2815.2111    3.0770  0.8850 11.2274  0.0000       1.79602  0.0429   0.1027   0.0868    0.3026   0.0000      0.973621   442.6554       4.40206       8.61144     -0.475695     -0.227614     -0.196862       6.24407       6.92816       6.83279       6.39695       5.50392       4.26592
   9  17 2953.5419    3.7736  0.7683 11.8703  0.0000      0.886583  0.0408   0.1315   0.0766    0.2589   0.0000      0.941307   422.9898      -5.12041       15.5121       1.55638       5.32857       3.09874       5.26439       6.74080       6.39110       5.90485       5.34586       4.09779
   9  18 3091.4892    4.0760  0.8647 12.1675  0.0000       1.83679  0.0435   0.1377   0.0826    0.2367   0.0000      0.937526   427.3909      -4.09971       7.11802       5.56489       9.05129       5.18915       5.76780       6.89164       6.83278       6.32898       5.51218       4.07060
   9  19 3229.6386    3.9933  1.2786 12.3775  0.0000       3.31703  0.0634   0.1218   0.1130    0.2172   0.0000       1.04984   437.5888       3.59953       5.16465       9.32096      -3.97543       9.86403       7.74041       9.53230       8.85523       8.03953       7.14460       5.57805
   9  20 3367.7826    3.4308  1.8700 11.5531  0.0000       1.33058  0.0766   0.0823   0.1326    0.1792   0.0000      0.643576   430.9665       12.8533       20.3223      -11.3379       8.03045      -1.71604       9.62547       11.3131       11.4565       10.4317       8.69587       6.69269
   9  21 3506.3277    2.9317  2.6790 10.8791 -0.0109      0.387204  0.0854   0.0602   0.1663    0.1713   0.0000      0.311482   446.6261      -18.0297       15.7737       20.1522       5.38600       2.08210       11.0203       12.9723       13.0169       11.7572       10.0861       7.62925
   9  22 3645.4689    2.5058  3.6443 10.6965  0.0000      0.975011  0.1105   0.0467   0.1919    0.1252   0.0000      0.223738   429.8159       20.0659       11.9620       23.1695      -4.08124       11.9445       12.5352       15.8320       14.9544       14.0957       11.9972       9.50838
   9  23 3784.2797    2.0903  5.2194 10.3460  0.0000      0.425980  0.1339   0.0335   0.2570    0.1018   0.0000      0.162839   442.7564       7.27947     -0.289502       37.7397       15.1753      -1.56742       16.3912       19.8040       19.3319       17.6590       15.3780       11.8531
   9  24 3923.9317    1.7737  7.4306  9.7544  0.0003      0.347573  0.1775   0.0248   0.3119    0.0966   0.0000      0.103737   427.6114       22.3764       9.65180       23.9378       1.71082       4.55291       19.8341       24.5814       24.3682       22.1156       19.3805       14.7506
   9  26 4202.4394    1.2617 11.9824  9.4433  0.0000   0.000564664  0.2774   0.0165   0.4953    0.0655   0.0000     0.0879018   463.6133      -25.7846       35.3853      -20.4658      -12.6894       21.1217       28.4861       36.2415       35.4557       32.9644       27.2418       21.3465
  10   7 1592.9198    0.2186  0.1405  9.0089  0.0000       19.1055  0.0318   0.0249   0.0602    0.0524   0.0000       12.7599   437.8893     -0.432708       11.7587      0.604969      -1.88671       1.34868       3.84139       4.27586       4.24260       5.14787       4.29364       2.31815
  10   9 1880.0182    0.3917  0.4536  8.9052  0.0000       11.3946  0.0330   0.0185   0.0671    0.0899   0.0000       2.92907   436.9192       4.17369       10.4041       1.72029       3.97677       5.07096       4.20140       5.11628       5.97705       5.71720       4.67533       3.55527
  10  10 2021.5289    0.6054  0.5397  9.0775  0.0000       7.67489  0.0318   0.0243   0.0643    0.1166   0.0000       1.95237   430.9608       9.12944       10.2677     -0.331552       8.29397       1.87267       4.16051       5.03434       5.17740       4.95490       3.97559       3.61762
  10  11 2162.9186    0.8420  0.6623  9.5680  0.0000       4.44166  0.0367   0.0309   0.0761    0.1541   0.0000       1.45550   438.8933       3.37959       11.0626       10.5619       2.16069       5.77672       5.60290       6.92286       6.77753       6.48306       5.39456       4.53501
  10  12 2302.9115    1.1484  0.7406 10.0259  0.0000       4.85389  0.0385   0.0409   0.0802    0.1811   0.0000       1.29822   437.3293     -0.725448       7.95902       7.49825      -2.13277      -4.51342       5.12093       6.43263       6.31957       6.62265       5.04612       4.12789
  10  14 2578.6955    2.0499  0.8725 10.8306  0.0000       3.62665  0.0428   0.0656   0.0823    0.2011   0.0000       1.12006   436.2158       14.0691       18.5693       2.74521     -0.992219       2.55075       4.93563       5.91522       5.94445       5.69290       5.08084       4.02600
  10  15 2716.9919    2.5535  0.8036 11.3071  0.0000       1.47891  0.0386   0.0843   0.0742    0.1966   0.0000       1.06619   431.5053       5.38630       16.8105       7.04267      0.317926     -0.898576       4.77756       5.49943       5.93389       5.65990       4.61285       3.76838
  10  16 2855.7057    3.3468  0.8676 11.6770  0.0000      0.986552  0.0417   0.1104   0.0822    0.2114   0.0000       1.05249   433.4589      -2.01944       16.5927       4.04429       2.22935      -2.12191       4.65166       6.22353       5.89543       5.95258       4.85375       3.82508
  10  17 2994.4757    4.2137  0.7485 12.2095  0.0000       1.74041  0.0353   0.1442   0.0729    0.1970   0.0000      0.757612   440.1916       10.1086       9.38269       1.75565       3.24746      -3.00343       4.25479       5.31935       5.57422       5.08624       4.37539       3.43607
  10  18 3132.8174    4.1276  1.0107 12.1898  0.0000     -0.645382  0.0506   0.1255   0.0827    0.2612   0.0000      0.630638   440.2118     -0.575296       3.08597      -2.22992      -4.49814      -2.99265       5.76607       6.58946       6.73892       6.38521       5.60489       4.91370
  10  19 3271.3161    3.9145  1.3261 11.9591  0.0000       1.01781  0.0609   0.1081   0.0982    0.2541   0.0000      0.644298   422.5628      0.472511       9.21668       8.77016       2.16681       1.39102       6.61423       7.79266       8.14046       7.62833       6.54526       5.39439
  10  20 3410.2976    3.4144  1.9142 11.8071  0.0000       1.62909  0.0729   0.0819   0.1317    0.1471   0.0000      0.562768   435.9189       3.56966       25.1277       8.51372      -16.2464       1.89657       7.83481       9.68636       9.59859       8.95230       7.89416       6.33714
  10  21 3549.2598    2.7830  2.9102 11.1264  0.0000      0.771427  0.0918   0.0540   0.1678    0.1174   0.0000      0.325495   427.9763      -11.6860       16.6464       8.01391     -0.839013     -0.597757       10.0578       11.7794       11.6862       11.3290       9.70765       8.01439
  10  22 3688.7145    2.2625  4.1413 10.6660  0.0000      0.715270  0.1145   0.0392   0.2126    0.0957   0.0000      0.209506   439.9447       4.96821       13.7350       4.07607       13.3457      0.405224       11.9389       14.6444       14.5292       14.0803       11.7925       10.2364
  10  23 3827.8918    1.9576  5.8383 10.1508  0.0000      0.275133  0.1416   0.0283   0.2542    0.0881   0.0000      0.131328   437.4773       23.7363       32.4501       2.30223      -11.1616       31.0024       14.4713       17.4328       17.7183       16.8287       14.5436       12.0172
  10  24 3968.2621    1.5979  7.6120 10.0074  0.0000      0.586786  0.1780   0.0226   0.3284    0.0671   0.0000      0.113928   453.1156       63.7421       15.4230      -24.6134       9.45463      -19.8865       18.0473       21.9401       22.9500       20.9060       18.3323       14.9299
  10  25 4107.0908    1.3739  9.7782  9.7446  0.0000    0.00838164  0.2144   0.0184   0.4123    0.0620   0.0000     0.0939194   421.5790       57.7629       9.15298       4.66425       8.52092      -2.49244       21.3159       26.9741       26.2461       25.1705       22.0243       17.6443
  10  28 4525.9721    0.7790 17.8256  9.4962  0.0000     -0.605300  0.5390   0.0122   0.8871    0.0478   0.0000      0.124272   389.7100      -44.4268       20.2375      -12.3878       26.8480      -42.0727       40.5447       52.0174       52.1546       50.2902       41.8178       35.3454
  11   6 1477.1377    0.1400  0.1467  8.9230  0.0000       20.1745  0.0280   0.0159   0.0835    0.0491   0.0000       24.4793   433.4322       2.67794       12.8360      -1.69461     -0.987989     -0.425513       4.18683       4.02497       3.55298       3.54595       4.04184       3.12387
  11   8 1772.2392    0.3430  0.2589  9.0348  0.0000       15.7790  0.0235   0.0216   0.0497    0.0651   0.0000       4.40737   435.8986      0.218453       16.5489     -0.964406       2.31856       1.98832       3.13642       3.60567       4.46757       4.45461       3.92938       2.89650
  11   9 1915.4648    0.4622  0.4674  8.9792  0.0000       10.2316  0.0305   0.0193   0.0602    0.0876   0.0000       2.36753   435.7140       3.15258       22.3897      -5.94822      -1.52436      0.180602       3.71492       3.88719       4.14615       4.47931       3.55918       3.16230
  11  10 2058.0636    0.6810  0.5247  9.0044  0.0000       7.97934  0.0376   0.0264   0.0570    0.1239   0.0000       1.66636   442.8076       4.44138       11.7630       4.69961      -1.74890    -0.0824179       5.29968       6.56406       7.10292       6.10424       5.44192       4.45475
  11  11 2199.9211    0.8720  0.6313  9.3815  0.0000       6.31923  0.0368   0.0313   0.0624    0.1562   0.0000       1.35345   436.3709       5.10669       28.6402       3.04894       4.43372      -3.11395       4.74899       6.56585       6.24666       6.27691       5.00946       3.96820
  11  12 2340.1191    1.2781  0.9108  9.6543  0.0000       4.63016  0.0422   0.0396   0.0812    0.2438   0.0000       1.02274   436.2174       7.91089       7.59917      -4.71005       6.84258      -3.64263       4.53342       5.87934       6.17743       6.29665       5.32784       4.44072
  11  13 2478.5475    1.7403  0.7745 10.3657  0.0000       4.34039  0.0360   0.0565   0.0723    0.2181   0.0000       1.12349   441.2792      -1.24259       8.05779       1.10161       3.64597       2.65909       4.18339       4.96681       4.82822       4.62119       4.24759       3.68782
  11  14 2616.9186    2.2167  0.8902 10.9027  0.0000       1.24690  0.0401   0.0691   0.0823    0.2007   0.0000       1.05966   437.4824       8.54186       13.1649       1.73245      -3.36052       3.98081       4.45084       5.50674       5.47784       5.17358       4.66626       3.91337
  11  15 2756.1657    2.8044  0.8594 11.4331  0.0000       1.46842  0.0392   0.0881   0.0777    0.2062   0.0000      0.880408   441.9685       5.94761       12.3295       9.51909      -1.31722      -3.52320       4.33531       4.87088       5.14760       5.27643       4.53661       3.52965
  11  16 2895.5102    3.4799  0.9136 11.7674  0.0000       2.98786  0.0405   0.1039   0.0804    0.2096   0.0000      0.991468   437.6129      -8.24450       3.91557       1.75907      -3.60984      -1.87053       4.44456       5.60106       5.81274       5.58322       4.55808       3.95865
  11  17 3034.4970    3.9676  0.9921 11.8255  0.0000       1.05227  0.0453   0.1143   0.0863    0.2586   0.0000       1.04929   435.2389       6.32657       12.3736      -7.31339       3.09139       3.57562       4.75946       6.21958       6.39322       5.95901       4.90348       4.12167
  11  18 3173.4834    4.2385  0.9305 12.4358  0.0000       1.09286  0.0417   0.1282   0.0831    0.1833   0.0000      0.804420   435.8667       11.0534       12.9336       2.26909      -3.43469       1.62586       4.31324       5.59563       5.18558       5.32194       4.80957       3.82264
  11  19 3312.1152    3.6977  1.4652 12.1864  0.0000      -1.36455  0.0629   0.0950   0.1053    0.1663   0.0000      0.521032   443.7912      -6.62589       6.02444      -7.48811      -5.23283       4.53176       6.12899       8.11660       8.03606       7.51338       7.00356       5.35975
  11  20 3451.4927    3.3068  2.2305 11.2442 -0.0035      0.314423  0.0700   0.0657   0.1324    0.1400   0.0000      0.280959   433.9753       6.65072       20.6047      -3.34863      0.850904      -4.43637       6.99462       8.91220       8.90100       8.64438       7.40354       6.15341
  11  21 3591.2158    2.6233  3.2780 10.8592  0.0013      0.613628  0.0944   0.0452   0.1700    0.0992   0.0000      0.235483   438.6247       18.0954       26.1800       15.3741      -4.09205      -10.4208       9.05061       11.5371       12.0881       11.1214       9.76127       8.05982
  11  22 3730.8835    2.1790  4.5503 10.5808  0.0000      0.734588  0.1237   0.0338   0.2033    0.0828   0.0000      0.178656   445.1485       24.9759      -5.07144       9.39669       14.0419       6.30330       11.6170       15.1484       15.1970       14.5427       12.7468       10.3857
  11  23 3871.0740    1.8465  5.9915 10.0680  0.0000      0.283851  0.1352   0.0253   0.2516    0.0768   0.0000      0.127933   437.7747      -23.0053       32.2776       10.1885      -21.5825     -0.480835       13.5726       17.1409       17.3119       16.7885       14.5069       12.0101
  11  24 4010.8244    1.5581  8.3465  9.9442  0.0000      0.182998  0.1784   0.0206   0.3358    0.0611   0.0000     0.0963778   437.2996      -20.4807       17.0418       18.1390       19.4018      -2.54573       16.3203       20.4302       20.4950       19.9210       17.3482       14.8532
  11  26 4291.6919    1.1147 14.2429  9.5717  0.0000     -0.141641  0.3344   0.0145   0.5643    0.0513   0.0000     0.0881642   410.6690      -46.0000       65.8911       60.5475       20.9070       9.80288       25.1311       32.7879       33.1439       32.4016       27.9694       23.3390
  12   7 1660.2309    0.2296  0.2540  8.9044  0.0000       12.0226  0.0265   0.0139   0.0483    0.0567   0.0000       6.64019   438.9047       1.84829       15.3036      -2.62304      -4.94643       4.57282       3.10070       3.68124       3.64200       3.72726       3.94620       2.93429
  12   8 1805.8594    0.3830  0.3263  8.8799  0.0000       10.6461  0.0255   0.0182   0.0457    0.0708   0.0000       3.09150   440.9910      -5.88894       11.8459     -0.470466      -3.75128      -1.20232       2.69242       3.60605       3.58338       3.12172       3.09629       3.03009
  12   9 1950.0294    0.4856  0.4500  9.0062  0.0000       9.20511  0.0332   0.0202   0.0532    0.0876   0.0000       2.42922   433.3583   -0.00317990       5.37611      0.412111      -1.23881      -1.43912       4.11373       4.53854       4.06386       4.01260       3.57420       3.46880
  12  10 2093.7294    0.7025  0.6328  9.0187  0.0000       8.66297  0.0335   0.0242   0.0619    0.1319   0.0000       1.48059   440.8727       3.95426       13.8109      -3.41298      -1.09214    -0.0124156       3.50212       4.04800       4.53610       4.45567       4.05863       3.38937
  12  11 2235.8742    0.9688  0.6233  9.5639  0.0000       3.34324  0.0333   0.0335   0.0615    0.1434   0.0000       1.17971   440.3779       6.06333       8.28149      -3.81729      -3.14208       2.12565       3.38380       4.43690       4.37534       4.38071       3.53357       3.32173
  12  12 2376.3904    1.3633  0.9238 10.0004  0.0000       3.66359  0.0421   0.0409   0.0833    0.1940   0.0000       1.12153   437.0034       6.85427       12.0397      -3.68237       3.29328       4.02265       4.30566       6.13063       5.76501       6.06354       5.04281       4.38483
  12  13 2515.5036    1.8983  0.9181 10.0517  0.0010       1.87224  0.0400   0.0553   0.0761    0.3095   0.0000      0.901664   439.7802       5.18968       16.0235       3.77584      0.672697      0.494433       3.90023       5.14311       5.04185       5.33907       4.48747       3.81699
  12  14 2654.6157    2.5392  0.9393 10.6088  0.0000       2.26327  0.0406   0.0721   0.0752    0.2967   0.0000      0.911928   437.1016      -7.58529       6.00689       10.7439       2.48336      -2.06620       4.13436       5.01483       5.40770       4.81998       4.50277       3.83658
  12  15 2794.5131    3.0262  0.8414 11.4061  0.0000       1.47307  0.0414   0.0932   0.0727    0.2270   0.0000      0.928325   441.2813      -7.88690       21.1254       3.14824    -0.0927078       3.78510       5.86544       7.49049       7.79147       6.79425       5.94384       5.12840
  12  16 2934.3827    3.7355  0.8001 12.0114  0.0000       1.28248  0.0353   0.1134   0.0711    0.1691   0.0000      0.896540   438.1647    -0.0222798       12.9841       3.67459      -4.98487       2.66794       4.13697       4.95242       4.91332       4.24346       4.16156       3.48009
  12  17 3073.8298    4.0634  0.9085 12.3804  0.0000       2.51022  0.0416   0.1190   0.0747    0.1607   0.0000       1.00445   445.1838     -0.801033       15.4842      -1.04016     -0.524963       2.51099       3.87197       5.12572       4.93163       4.67636       4.52947       3.76282
  12  18 3213.2241    4.0368  1.0268 12.6442  0.0000       1.34386  0.0481   0.1181   0.0862    0.1653   0.0000       1.12188   431.5055       4.50476       15.6143      -3.68892      -1.38181      -2.51140       4.72954       6.11942       5.92683       6.21495       5.16621       4.45268
  12  19 3352.7754    3.6192  1.5639 11.9072  0.0000      0.828989  0.0622   0.0848   0.1095    0.1611   0.0000      0.733781   447.2197     -0.611696       13.5908       2.46036      -3.38863      -3.60726       5.23492       6.44372       6.67250       6.90262       5.77922       5.15582
  12  20 3492.4738    3.0013  2.3057 11.2179 -0.0004      0.426456  0.0712   0.0572   0.1323    0.1220   0.0000      0.339559   441.2089       17.7361       8.91688      -4.57832       6.94015      -12.0114       6.64667       8.64733       8.41574       8.45709       7.54724       6.42545
  12  21 3632.7751    2.5671  3.6437 10.5356  0.0000       1.11555  0.0904   0.0399   0.1726    0.0969   0.0000      0.186581   425.0417      -5.92334       7.62662      -4.59895      -10.9279       17.9409       8.16970       10.1208       10.2575       10.2132       9.21973       7.69182
  12  22 3773.1344    2.0929  4.9550 10.4400  0.0000      0.915989  0.1193   0.0302   0.2098    0.0736   0.0000      0.154820   453.4184       10.4912       14.6668      0.440343       14.3065       9.85311       10.3864       12.9200       13.5446       13.0576       11.7343       10.0199
  12  23 3913.3257    1.6969  6.8271 10.1342  0.0000      0.565033  0.1506   0.0224   0.2791    0.0605   0.0000      0.131188   426.8514       54.7515       7.26267      -26.5383       22.0146       30.4649       12.3216       15.8998       16.0137       15.8234       14.5432       12.2117
  12  24 4053.3886    1.4826  9.1034  9.8275  0.0000   -0.00628070  0.1828   0.0185   0.3455    0.0577   0.0000     0.0908298   444.3856      -1.30480       28.5913       33.0990      -22.9738    -0.0296298       15.2771       18.6910       19.6872       19.4528       17.0283       14.8104
  12  25 4194.2741    1.2433 11.4135  9.6535  0.0000     0.0909446  0.2350   0.0153   0.4378    0.0508   0.0000     0.0830268   467.8257       15.8979       7.44685      0.561267       39.3162       2.89248       18.3929       23.0153       24.0955       23.3543       21.2956       17.8290
  12  27 4475.3774    0.9077 17.1534  9.3698  0.0000     -0.226265  0.4269   0.0107   0.6917    0.0453   0.0000     0.0987392   441.8686       10.8048       14.4528      0.310130       46.0306       27.5248       27.0128       35.2597       36.4774       35.5759       31.6941       26.8074
  13   6 1541.1644    0.1743  0.1815  8.8681  0.0000       24.4121  0.0265   0.0123   0.0403    0.0483   0.0000       13.6743   437.6084       1.77151       10.1647       2.30265      0.639865      -1.84874       2.10630       3.31763       2.82041       2.88617       2.83235       2.58494
  13   7 1692.3675    0.2902  0.2141  8.9549  0.0000       9.87253  0.0196   0.0167   0.0353    0.0532   0.0000       5.53677   437.0498     -0.562701       17.7346      -3.87778      -3.61363      -1.13308       2.08984       2.63653       2.99553       2.19462       2.44079       2.23008
  13   8 1838.6574    0.4216  0.3191  8.9050  0.0000       5.57350  0.0200   0.0194   0.0435    0.0759   0.0000       2.51943   435.4944      -6.19024       17.6525      -2.43157      0.459548      0.502070       2.30704       2.66074       3.02964       2.96097       2.53112       2.19062
  13  10 2128.5813    0.8064  0.5971  9.2565  0.0000       7.68047  0.0322   0.0263   0.0566    0.1205   0.0000       1.48849   431.1999      -3.78967       14.0851      -4.09632     -0.846357       2.23577       3.18888       3.18087       3.85357       4.13318       3.26631       2.91081
  13  11 2271.1791    1.0758  0.7762  9.6575  0.0000       3.03353  0.0347   0.0323   0.0686    0.1582   0.0000       1.02694   438.0775      -2.93731       6.38743       3.65786       6.69571     -0.389072       3.53964       4.41326       4.51207       4.28167       3.80941       3.26720
  13  12 2411.8801    1.4009  0.8393 10.3424  0.0000       4.45514  0.0378   0.0408   0.0708    0.1338   0.0000       1.11339   441.4977       5.15964       12.9753      -1.46987      -7.00933     0.0628930       3.44404       4.33451       4.62895       4.52020       4.18427       3.43180
  13  13 2551.7358    2.0129  0.8429 10.7095 -0.0010       2.91946  0.0384   0.0603   0.0730    0.2003   0.0000       1.31024   432.2826     -0.119223       11.6459       3.24966      -2.47872       3.24620       3.30043       4.40637       4.78590       4.60244       3.75605       3.85633
  13  14 2691.5734    2.4385  0.9696 11.2086 -0.0002     -0.368996  0.0435   0.0674   0.0788    0.2041   0.0000       1.01727   439.0335       2.25159       11.2570       2.40354      -6.53254       2.94486       3.56513       4.91833       4.69537       4.46212       4.41840       3.94440
  13  15 2832.1361    3.2667  0.8544 11.4697  0.0000       1.08684  0.0399   0.0909   0.0666    0.2283   0.0000      0.815896   435.8833      -1.36527       22.0622       4.43316       1.34812      -4.75769       4.06720       4.40913       4.21816       4.54064       4.20740       3.77353
  13  16 2972.5658    3.7987  0.9562 11.8593  0.0000      0.330026  0.0389   0.1054   0.0758    0.2449   0.0000      0.870862   437.7000       1.77963       9.70915       1.68562      -1.48209       4.50739       3.58995       4.27134       4.54042       4.26055       4.14206       3.63270
  13  17 3112.4836    4.0673  1.0308 12.2087  0.0000       1.02226  0.0401   0.1099   0.0845    0.2044   0.0000      0.783025   441.3843       4.73412       7.66551       6.83504      0.741460      0.352374       3.62567       4.57016       4.69149       4.58071       4.42226       3.71810
  13  18 3252.3803    3.8739  1.2341 12.2080  0.0000       1.98670  0.0489   0.0981   0.0931    0.1926   0.0000      0.797473   440.5562       4.47510       6.16170       5.18452     -0.135710       4.84214       4.13242       5.14191       5.44030       5.50371       5.07765       4.25367
  13  19 3392.4384    3.4688  1.7479 11.7272  0.0000       1.30414  0.0610   0.0740   0.1081    0.1415   0.0000      0.544345   437.2031       6.97048      -2.24312       12.3127     -0.166645      -2.29595       5.43247       7.07060       7.28069       7.22973       6.09568       5.52624
  13  20 3532.6157    2.8968  2.9207 11.0455  0.0001      0.701318  0.0810   0.0474   0.1420    0.0947   0.0000      0.263386   437.3312      -2.76483       12.3646      -2.67369       13.4370       2.81954       6.57197       8.21424       8.45212       8.17960       7.76992       6.64519
  13  21 3673.3926    2.3436  4.2559 10.5349  0.0000      0.980467  0.1018   0.0331   0.1798    0.0780   0.0000      0.170291   442.1654       8.17013       10.3595       5.53761       2.81324      -4.21555       8.15939       10.5492       10.9972       11.0797       9.49357       8.33417
  13  22 3813.9101    1.9922  5.9596 10.1691 -0.0001      0.392111  0.1261   0.0247   0.2266    0.0681   0.0000      0.118964   439.4436       5.21944       45.0159       40.5945       4.99129       3.81080       9.70987       12.6795       12.6707       12.8930       11.9039       10.3931
  13  23 3954.8147    1.6499  7.2136 10.0966  0.0000      0.542215  0.1503   0.0211   0.2752    0.0588   0.0000      0.107458   423.7697       32.2985       23.3338       16.9872       20.9845       11.5760       11.9132       15.1505       15.6302       15.6378       14.5398       12.2285
  13  24 4095.2400    1.3892  9.5134  9.7898  0.0000    -0.0150803  0.1879   0.0164   0.3518    0.0532   0.0000     0.0929303   445.5060      -9.65388      -24.2438       2.35020       27.9540      -9.60726       14.4927       18.1873       19.1576       18.4232       16.8777       14.8547
  13  26 4377.3534    1.0025 15.5103  9.5475  0.0006     -0.159724  0.3590   0.0117   0.5995    0.0436   0.0000     0.0902008   418.5670      -20.6153      0.489863      -9.67951       17.3834       6.29796       22.6348       29.3851       31.1072       30.5206       27.2484       23.6292
  14   8 1870.8478    0.4200  0.3901  8.9590  0.0000       11.0965  0.0276   0.0172   0.0449    0.0746   0.0000       2.38766   441.3978      -3.30924       13.9187      0.143307      -1.13161      -3.18486       2.49170       3.35225       3.04185       3.28854       2.88464       2.56358
  14   9 2017.0564    0.6033  0.4680  9.2212 -0.0004       5.60229  0.0323   0.0215   0.0470    0.0975   0.0000       1.71223   437.0140       1.55254       10.2926      -4.57001      -1.09374      -1.87786       3.88850       5.29063       5.24185       4.80887       4.51855       3.70647
  14  10 2162.5983    0.8318  0.7303  9.3450  0.0000       5.67250  0.0349   0.0247   0.0655    0.1310   0.0000       1.21442   439.0529      -1.88580       4.74814       6.10912       4.39264     -0.379386       3.08746       3.31145       3.80629       4.09351       3.49437       2.98267
  14  11 2305.8113    1.1131  0.8474  9.6347  0.0000       5.30341  0.0348   0.0315   0.0735    0.1572   0.0000       1.04515   441.4215       5.80692       14.4161       2.18523     0.0375250       4.41743       3.17923       4.01042       4.06296       4.07536       3.84308       3.21967
  14  12 2446.8537    1.5861  0.8068 10.2947  0.0000       4.22097  0.0359   0.0448   0.0640    0.1580   0.0000      0.987049   434.8088       2.18846       17.4057       5.19026      -3.37005       4.89693       3.18432       3.48440       3.94910       3.92049       3.74584       2.99609
  14  13 2587.3831    2.0259  0.9717 11.0292  0.0027       1.71557  0.0398   0.0549   0.0792    0.1524   0.0000       1.06803   441.8438      -2.88100       13.9930       3.53100      -3.05882       2.90705       3.30745       3.96157       4.18167       4.19125       3.87482       3.28593
  14  14 2728.1913    2.6560  1.1011 10.1303  0.0000       1.25644  0.0455   0.0641   0.0745    0.5105   0.0000      0.810790   439.6600      -5.34777       13.9008       1.70406      -3.65352      -1.97926       3.41183       4.41952       4.28846       4.34385       4.09376       3.70145
  14  15 2869.2644    3.3608  0.8441 11.5545  0.0000       1.87455  0.0337   0.0966   0.0735    0.2285   0.0000      0.994062   430.6593       1.94344       4.69039       7.01221      -2.36165       6.02110       3.19432       3.94499       4.11579       3.73116       3.66905       3.27407
  14  16 3010.0878    4.1201  0.8574 12.1335  0.0000      0.102649  0.0352   0.1132   0.0686    0.2103   0.0000      0.947800   441.1775       4.20170       15.7108       7.16836       3.04112      -1.70769       2.97535       3.87645       4.03712       3.71986       3.82096       3.22439
  14  17 3150.5555    3.9596  1.1384 12.4068  0.0000      0.871438  0.0462   0.1017   0.0893    0.2080   0.0000      0.787155   443.3945      -3.94521       11.6090      -2.07120       1.76998       5.38211       3.75028       4.80298       4.73461       4.69391       4.54977       3.96546
  14  18 3290.8350    3.6731  1.4742 12.0312  0.0000      0.896952  0.0532   0.0816   0.1006    0.1588   0.0000      0.634108   432.9730       3.78125       19.8499      -6.16894       6.07375      0.904901       4.08402       5.21970       5.30797       5.59030       5.00431       4.37752
  14  19 3431.5720    3.1291  1.8909 11.9690  0.0000       1.61322  0.0628   0.0645   0.1154    0.1051   0.0000      0.507142   427.4758       4.70861      -6.45494       16.0276       5.28939       2.70406       5.02235       6.09536       6.64066       6.16745       5.89529       5.43279
  14  20 3572.2934    2.6748  3.2912 11.0099  0.0000      0.610097  0.0844   0.0407   0.1520    0.0848   0.0000      0.240108   429.3490      -4.55640       17.3422       18.3902      -7.55191      -2.98010       6.37653       7.95525       8.32544       8.23023       7.83345       6.71900
  14  21 3713.4534    2.2287  4.6915 10.5528  0.0000      0.697640  0.1034   0.0302   0.1924    0.0731   0.0000      0.147402   440.0152       19.4362       16.1391      -11.7629      -8.39896      -13.8670       8.07329       9.95734       10.4873       10.6092       9.91340       8.64032
  14  22 3854.3247    1.8371  6.6008 10.1316  0.0000      0.473438  0.1349   0.0217   0.2401    0.0606   0.0000      0.108570   453.7874      -4.58429       25.7404       23.0932      -13.4202      0.736718       9.68028       12.8168       12.8743       13.0037       11.9172       10.8331
  14  23 3995.4014    1.5829  8.6384  9.9572 -0.0001      0.292903  0.1660   0.0183   0.3048    0.0546   0.0000     0.0905857   449.4451       15.5471       26.6647      -28.1127      -27.5595       11.3504       11.9464       15.5965       16.2685       15.9692       14.6413       13.1649
  14  25 4277.7001    1.1352 13.6064  9.5843  0.0000     0.0261417  0.2834   0.0124   0.4812    0.0470   0.0000     0.0810644   417.7456       21.8774       59.7772       40.0532      -16.0765      -30.9246       17.6041       22.9597       24.2750       23.8001       22.2488       19.8413
  14  26 4419.9736    0.9539 17.0723  9.5295  0.0013     0.0179284  0.4064   0.0099   0.6198    0.0396   0.0000     0.0950441   441.9728      -24.5014       12.8809       12.7426       11.5164       17.8977       22.3305       29.4872       30.1634       30.6949       27.9316       24.7466
  14  27 4559.8100    0.7756 18.7797  9.4518 -0.0035     -0.398074  0.5159   0.0087   0.7629    0.0363   0.0000      0.114561   402.7559      -36.5294      -41.3583       25.4725       27.7196       8.72039       27.9305       35.9234       38.5375       37.8025       34.9757       30.3014
  15   8 1902.3769    0.4519  0.4751  8.9417  0.0000       8.49754  0.0247   0.0166   0.0543    0.0788   0.0000       1.91831   436.1585     -0.192671       15.9637       4.27547     -0.443223      -1.40406       2.19736       2.83558       3.27405       2.71837       2.72179       2.60888
  15   9 2049.7004    0.6408  0.6078  9.0376  0.0000       7.23885  0.0279   0.0201   0.0602    0.1022   0.0000       1.40923   436.6729     0.0567168       7.34493       3.13273       2.29012      -3.76605       2.52080       3.06401       3.59894       3.57505       2.89259       2.94088
  15  10 2195.9062    0.9331  0.7074  9.4683  0.0000       5.91185  0.0295   0.0270   0.0602    0.1206   0.0000       1.08297   437.8845      -1.81158       10.9734      -6.84275      -1.81207      -2.01338       2.60867       3.27537       3.43290       3.28003       3.00263       2.89577
  15  11 2339.6249    1.3318  0.7305  9.8823  0.0000       5.87298  0.0308   0.0370   0.0573    0.1426   0.0000      0.987600   442.7837      -1.14018       8.90761       1.57890       1.58620      -2.06523       2.59808       3.10960       3.19242       3.60653       3.14891       2.74147
  15  12 2481.0917    1.7609  0.8574 10.5490  0.0000       2.61617  0.0348   0.0475   0.0694    0.1534   0.0000      0.939581   437.0851      -1.58226       11.9133      0.419891      -10.9643       1.15767       3.01228       3.67269       3.46977       3.81834       3.49508       3.01507
  15  13 2622.4800    2.1852  0.9935 10.8857 -0.0001       2.95177  0.0385   0.0553   0.0742    0.1695   0.0000      0.903761   437.0915       2.04908       15.7272       2.80141      0.756259       1.14339       2.96739       3.69099       3.65855       3.95233       3.65503       3.13056
  15  14 2764.1415    2.8779  0.8761 11.3625  0.0000       1.57418  0.0374   0.0743   0.0620    0.1790   0.0000      0.850924   441.6218      -6.91623       18.2072       1.01379     -0.727202      -1.68041       2.93098       3.91321       3.96712       4.20177       3.72475       3.24993
  15  15 2905.8056    3.5314  0.8598 11.8407  0.0000       2.61067  0.0339   0.0952   0.0653    0.2077   0.0000      0.799394   433.2084       4.26038       10.6044       1.95065      -2.00001       6.38084       2.72140       3.54257       3.71720       3.65760       3.61444       3.02105
  15  16 3047.1610    3.8957  0.8657 12.3944  0.0000       2.37000  0.0376   0.1082   0.0671    0.1810   0.0000      0.979789   439.1293       7.06210       11.7895       8.38274       5.18991       4.10043       3.40951       4.98130       4.91597       5.06091       4.36047       4.08357
  15  17 3188.0192    4.2141  1.2058 12.2150  0.0000       1.23232  0.0442   0.1037   0.0914    0.2337   0.0000      0.809640   436.6007       8.96950       3.19462       1.54417     -0.747344     -0.394736       3.52434       4.49988       4.64826       4.79656       4.42484       3.92626
  15  18 3328.9389    3.6624  1.7194 11.8190  0.0000       1.73982  0.0586   0.0751   0.1000    0.1649   0.0000      0.528717   441.1409       8.00817       10.0710       3.95843       8.11832       4.59360       4.16277       5.39679       5.83032       5.72454       5.31325       4.76022
  15  19 3469.9301    2.9724  2.5142 11.4593  0.0000      0.608213  0.0708   0.0518   0.1311    0.1046   0.0000      0.341153   441.2066       1.20581       6.96355      -1.42774       6.16089      -8.31695       5.17317       6.31219       6.68010       6.85233       6.20666       5.86436
  15  20 3611.4037    2.6066  3.6343 10.7505  0.0000      0.867901  0.0849   0.0370   0.1549    0.0913   0.0000      0.191607   434.0059       4.09948       9.56668       13.1759      -13.7017       6.72349       6.10450       7.89280       8.13100       8.30758       7.63215       7.09197
  15  21 3752.7150    2.1585  5.0394 10.4464  0.0000      0.367359  0.1120   0.0275   0.1847    0.0690   0.0000      0.133006   437.5081       2.71712       8.07543       8.66242      -11.8664      -3.26418       7.65955       10.1863       10.3692       10.6937       9.84698       8.76629
  15  22 3894.5773    1.7919  6.6597 10.1858  0.0000      0.624973  0.1315   0.0213   0.2402    0.0564   0.0000      0.105722   445.4250       16.9069       32.3181      -12.2091       9.35065       8.12145       8.96514       11.4927       12.1065       11.9295       11.1976       10.1469
  15  23 4035.8452    1.4851  8.9314 10.0016  0.0000      0.221895  0.1732   0.0169   0.3156    0.0495   0.0000     0.0911168   445.1523      -5.13489      -11.1015       13.0198       18.0884       7.36150       11.6297       14.8566       15.7204       15.4906       14.8976       13.3094
  15  24 4177.9346    1.2788 11.0960  9.7923 -0.0001      0.254597  0.2113   0.0141   0.3948    0.0455   0.0000     0.0833808   431.8988      -1.27077       82.8983      -19.0544      -19.5601       4.83712       13.0583       16.8060       17.7819       18.0781       16.9956       15.0993
  16   5 1467.2843    0.1463  0.1197  8.9058  0.0000       43.2426  0.0178   0.0130   0.0358    0.0424   0.0000       24.1022   437.8737       3.47379       15.4025      0.519099      -1.49705       2.24074       1.59433       2.51897       2.61546       2.97847       3.73528       3.80951
  16   6 1629.5343    0.2347  0.1801  8.7919  0.0000       29.4364  0.0409   0.0138   0.0286    0.0504   0.0000       8.41421   439.8618       2.44940       12.9069       2.01189      -4.33212     -0.933457       2.87769       3.11683       4.64873       2.50482       3.17821       2.60336
  16   7 1783.2893    0.3280  0.2647  8.9979  0.0000       16.3653  0.0195   0.0153   0.0343    0.0572   0.0000       4.07129   440.4846      0.900011       12.1008       3.19496     -0.599063       1.99029       1.84244       2.28589       2.55419       2.66197       2.41650       2.15765
  16   8 1933.1979    0.5097  0.4284  9.0129  0.0000       10.2432  0.0228   0.0186   0.0454    0.0754   0.0000       1.91397   439.0439       3.57620       13.3721      -5.02320      -1.81918     -0.957263       1.84088       2.39210       2.75441       2.55268       2.48519       2.30029
  16   9 2081.6677    0.7277  0.5977  9.0791  0.0000       7.23448  0.0269   0.0224   0.0560    0.1113   0.0000       1.31632   435.2157      -6.99180       14.4038       3.73079      -7.99492      -1.51936       2.39962       3.14764       3.29547       3.11295       2.83227       2.69703
  16  10 2228.4270    1.0377  0.7046  9.2957  0.0000       3.42488  0.0296   0.0288   0.0550    0.1592   0.0000      0.936456   439.8648      -4.31034       13.2430       8.25397      0.252555       4.30573       2.84045       3.44991       3.69158       3.39354       3.30864       3.12155
  16  11 2372.6090    1.3786  0.9456  9.6613  0.0000       2.57032  0.0382   0.0335   0.0662    0.1829   0.0000      0.897530   440.4836     -0.980889       11.3120      -2.53009      -6.49611       4.50858       2.78442       3.40136       3.74488       3.63720       3.49433       3.27762
  16  12 2514.9504    1.8152  0.9456 10.4023  0.0000       3.73491  0.0372   0.0447   0.0689    0.1590   0.0000      0.866731   441.5734       1.39247       14.5267       2.10877       6.17771       7.46002       3.08117       3.84058       4.13630       4.05135       3.71479       3.43918
  16  13 2656.9933    2.4225  0.8969 11.1048  0.0000       2.50266  0.0374   0.0610   0.0631    0.1574   0.0000      0.879497   438.9934       3.24046       4.40116       3.55889      -7.86893     -0.192178       3.04508       3.94813       4.12580       4.20179       3.89733       3.70928
  16  14 2799.4872    3.0279  0.8172 11.5832  0.0000       1.86940  0.0312   0.0796   0.0614    0.1418   0.0000      0.919803   438.5982       3.17199       15.9286       4.71922       2.68993       3.77305       2.35674       2.94579       3.04573       3.19732       2.86475       2.69226
  16  15 2941.7688    3.6949  0.8364 11.9768  0.0000       1.10180  0.0302   0.0978   0.0666    0.1728   0.0000      0.837346   440.5083      0.140258       10.5330       2.39477       3.05590       2.87869       2.32413       2.90241       2.84941       3.02584       2.92010       2.67327
  16  16 3083.4697    4.0954  1.0649 12.0767  0.0000       1.00586  0.0439   0.0978   0.0737    0.2170   0.0000       1.12149   439.2997       1.38853       14.2898       2.66850      -5.55910      -1.88828       3.01100       3.96695       4.40621       4.65285       4.42406       4.05490
  16  17 3224.8740    4.1726  1.0742 12.4380 -0.0001     -0.625750  0.0417   0.1025   0.0764    0.1964   0.0000       1.02394   437.1378       6.11374       9.62803       3.13251      -5.56452       10.9374       3.22697       4.13596       4.29473       4.35639       4.29636       3.78983
  16  18 3366.2280    3.4274  1.7387 11.9090  0.0000     -0.343941  0.0575   0.0702   0.1046    0.1469   0.0000      0.429859   441.8223      -10.5483       3.70049      -6.37460       1.87229      -3.47673       4.25593       5.29041       5.64766       5.80251       5.25570       4.97862
  16  19 3508.0727    2.9476  2.7362 11.2542  0.0000      0.663838  0.0738   0.0488   0.1313    0.1125   0.0000      0.234302   451.9817       13.9621       11.3349     -0.851567      -4.86685      -5.09464       5.08594       6.07588       6.47994       6.85124       6.44604       5.79985
  16  20 3649.9787    2.4422  3.9564 10.7339  0.0000      0.730060  0.0914   0.0340   0.1574    0.0841   0.0000      0.169581   446.7176       13.6228      -7.66460       4.88279       2.61048       5.51193       6.24185       7.71479       8.45331       8.36272       7.99426       7.30784
  16  21 3791.7596    2.0310  5.4869 10.3425  0.0000      0.395778  0.1117   0.0247   0.2002    0.0642   0.0000      0.122350   428.5240      -6.12514      -7.11233       3.16232      -2.53267      0.239276       7.46623       9.48961       10.0841       10.3979       9.54212       8.64223
  16  22 3933.9329    1.7202  7.7723 10.0102  0.0000      0.429020  0.1418   0.0186   0.2605    0.0523   0.0000     0.0840917   442.4111      -6.88040       7.00421      -3.52546      -3.54540      -9.48445       9.12678       11.8000       12.3780       12.7579       12.1188       10.7333
  16  23 4075.8735    1.4272  9.7687  9.8173  0.0000      0.417599  0.1753   0.0152   0.3297    0.0479   0.0000     0.0827715   441.5843       5.00219       14.9975       30.1417       3.64781      -5.82901       10.9705       13.6560       14.5997       14.8104       13.8680       12.7010
  16  24 4217.4408    1.2208 12.3377  9.6825  0.0000     0.0689309  0.2350   0.0127   0.4156    0.0444   0.0000     0.0826969   429.8704      -10.3137      0.717393      -8.46999       30.9966       10.1242       13.2186       17.1939       18.1066       18.6738       17.4341       15.7995
  16  25 4360.1725    0.9932 14.2876  9.5765  0.0029   -0.00897714  0.3121   0.0104   0.5032    0.0397   0.0000     0.0950403   416.0242       2.46659       12.6055      -10.2678       23.3794       3.82248       16.2369       21.0051       22.2624       22.8526       21.4755       19.4521
  17   5 1493.4842    0.1505  0.1257  8.8511  0.0000       26.3983  0.0352   0.0125   0.0280    0.0426   0.0000       20.4585   439.2510       3.59055       13.4569      -3.15290       4.03285       3.06612       3.02170       5.13529       4.35185       4.56745       6.01299       6.10977
  17   6 1657.0512    0.2583  0.2559  8.8415  0.0000       20.5148  0.0214   0.0129   0.0414    0.0527   0.0000       5.65220   438.9465      -3.95585       14.4524      -2.42782    -0.0233762       2.18334       2.45914       3.29853       3.46819       3.29979       2.76009       1.97022
  17   7 1812.0207    0.3610  0.3386  8.8963  0.0000       14.7342  0.0243   0.0145   0.0364    0.0621   0.0000       3.10767   437.6683     -0.587388       12.9197       1.35141      -2.22844      -2.79390       1.70226       2.57353       2.42261       2.69029       2.47581       2.27533
  17   8 1963.3393    0.5348  0.5124  8.8916  0.0000       7.23226  0.0242   0.0174   0.0494    0.0894   0.0000       1.53423   439.2920      0.783685       16.0161     -0.815445     -0.419010      0.446736       1.87919       2.32808       2.42850       2.40804       2.70249       2.32158
  17   9 2113.0563    0.7511  0.6275  9.1676  0.0000       6.32156  0.0280   0.0219   0.0551    0.0994   0.0000       1.23983   437.7034       1.00521       18.4823       4.70763      -6.58533     -0.289270       2.20109       2.84906       3.32409       3.18366       3.35197       2.70979
  17  10 2260.4153    1.0466  0.8859  9.3686  0.0010       4.10788  0.0330   0.0259   0.0701    0.1561   0.0000      0.955958   440.0164      -1.10554       11.7769      -6.87852      -3.63310       1.75623       2.30155       3.00718       3.35503       3.27876       2.96321       2.71930
  17  11 2405.1310    1.4271  0.9270 10.2841  0.0000       4.88333  0.0355   0.0360   0.0712    0.1381   0.0000       1.00135   434.5760      0.489629       9.90571      -3.19646      -4.11754       2.58970       2.45150       3.53511       3.33282       3.58072       3.37790       3.06444
  17  12 2548.1237    1.9308  0.9064 10.6151  0.0000       1.62265  0.0350   0.0462   0.0612    0.1555   0.0000      0.849116   438.2941     -0.195618       12.8093      -1.79878      0.647930      -3.85124       2.48039       3.09095       3.27996       3.32635       3.11572       2.99460
  17  13 2691.1245    2.3787  1.0233 11.0494  0.0000       2.49388  0.0386   0.0546   0.0693    0.1588   0.0000      0.812421   439.5582      0.412582       6.71091      0.306593       1.18862       1.71098       2.64424       3.45332       3.55889       3.83073       3.61755       3.49773
  17  14 2834.3593    3.1558  0.7307 11.9287  0.0000       2.44119  0.0284   0.0849   0.0553    0.1326   0.0000      0.903887   441.1956       2.90962       13.1505       5.13175      -5.82504      -2.49068       2.23390       2.66935       2.81842       2.97528       2.81857       2.77299
  17  15 2977.1708    3.7848  0.8104 12.1615  0.0000       1.64516  0.0293   0.0977   0.0605    0.1383   0.0000      0.679498   439.2144      0.325296       14.8955       5.51299       1.28281       5.95349       2.16643       2.82987       2.88977       3.08909       2.84874       2.67069
  17  16 3119.2846    3.9296  0.9338 12.5197  0.0000     -0.608986  0.0354   0.0976   0.0669    0.1469   0.0000      0.589877   440.5721       4.85165       10.7278      -6.55799      -7.86475      0.862371       2.56685       3.13403       3.39534       3.56927       3.36485       2.94825
  17  17 3261.4302    3.9495  1.2591 12.0237 -0.0033       1.14723  0.0463   0.0841   0.0768    0.2027   0.0000      0.549305   445.2000       6.01548       10.3227       3.18365      -5.57657       3.01233       2.96039       3.49135       4.05360       4.03264       4.05548       3.67383
  17  18 3403.4751    3.4396  2.0378 11.4741  0.0000       1.24573  0.0613   0.0621   0.1038    0.1626   0.0000      0.390285   430.9665       10.6134       10.3662      -2.09819       8.01126     -0.484391       3.83869       5.12366       5.35197       5.13180       5.11757       4.64818
  17  19 3545.5532    2.8119  2.7903 11.2722  0.0000      0.570742  0.0722   0.0452   0.1315    0.1048   0.0000      0.282891   439.0529       9.88035       24.7627       5.15233      -9.01103      -2.17823       4.60817       5.90132       5.92440       6.27209       6.03563       5.49506
  17  20 3687.7961    2.3222  4.5854 10.6062  0.0000      0.282146  0.0938   0.0293   0.1760    0.0742   0.0000      0.133824   439.6004       11.2271       4.53230       14.4888      0.747674      0.594143       5.99666       7.57180       8.11457       8.51356       7.76080       7.36110
  17  21 3830.2354    2.0412  5.9520 10.1975 -0.0002      0.534950  0.1113   0.0226   0.2033    0.0629   0.0000     0.0963309   449.7823       2.30221      -2.44588       20.1786     -0.565960      -5.74230       6.76485       8.82000       9.21701       9.54550       8.95896       8.37984
  17  22 3972.9006    1.6253  8.5748  9.9175  0.0000      0.519390  0.1508   0.0169   0.2749    0.0502   0.0000     0.0817559   435.8770      -6.65915       1.80186       24.0098       8.41567       5.57380       8.92637       11.6041       12.2678       12.4874       11.9715       11.1152
  17  23 4115.2562    1.3940 11.1650  9.7135  0.0000      0.229263  0.1972   0.0136   0.3461    0.0463   0.0000     0.0721847   444.4759      -20.0094       19.8225      -6.26331      0.570256      -25.7510       10.9451       14.4771       15.1970       15.6555       14.5947       13.4953
  17  24 4258.3315    1.1993 13.9634  9.6644  0.0000      0.325013  0.2588   0.0116   0.4466    0.0415   0.0000     0.0726731   462.7045      -5.32911       10.3718       2.43762       26.5168       28.7293       13.3417       17.7426       18.6424       18.9268       18.3963       16.6253
  17  25 4400.0570    0.9562 16.4012  9.6322  0.0000      0.105121  0.3641   0.0091   0.5557    0.0345   0.0000      0.101058   450.2202      -12.8361       17.9912       16.0707       11.2533       16.6337       16.4947       21.8171       23.5431       24.1389       22.4885       20.6835
  18   5 1518.7540    0.1761  0.1423  9.0186  0.0004       38.7872  0.0157   0.0131   0.0362    0.0416   0.0000       15.1731   437.6069      0.125407       18.9377      -1.17672      -1.44518      0.145320       1.76432       2.06835       2.60375       2.68970       2.36596       2.30047
  18   6 1683.7041    0.2798  0.2153  8.9323  0.0000       22.2838  0.0162   0.0139   0.0322    0.0454   0.0000       5.82106   437.9543     -0.875265       16.3834       3.67265      0.245692     -0.440416       1.42215       1.76035       2.14793       2.00884       1.95448       1.79041
  18   7 1840.0184    0.4264  0.4148  8.8175  0.0000       10.1059  0.0284   0.0149   0.0416    0.0707   0.0000       2.27049   434.7897     -0.254252       10.0777      -4.17077      -1.53594       1.59172       2.65041       4.37594       4.53057       4.22224       4.07168       4.06189
  18   8 1992.8929    0.5675  0.5990  8.8717  0.0000       9.03122  0.0270   0.0168   0.0527    0.0941   0.0000       1.44207   437.3805      -1.61014       10.4358       1.04043       1.48790      -4.65021       1.86598       2.47431       2.26650       2.58662       2.63742       2.45507
  18   9 2143.7826    0.8302  0.6135  9.2681  0.0000       6.13628  0.0252   0.0229   0.0480    0.1086   0.0000       1.13298   438.4798       2.28357       10.4994       2.89531      -3.38815       1.71907       1.83737       2.37932       2.47301       2.46993       2.36539       2.34135
  18  10 2291.7143    1.1619  0.8706  9.7019  0.0000       3.99451  0.0325   0.0286   0.0636    0.1428   0.0000      0.921948   437.5907      -2.74253       15.7748       5.80936      0.922925       2.36320       2.03100       2.92315       2.89214       3.06055       2.91012       2.75213
  18  11 2436.9313    1.4764  1.0264 10.3436  0.0000       3.37052  0.0392   0.0345   0.0725    0.1406   0.0000       1.00499   441.0700      -3.40932       19.3310       8.23949      -5.53146      0.529730       2.32289       3.08443       3.22119       3.68514       3.38287       3.00275
  18  12 2580.8548    2.0272  0.9057 10.5979  0.0000       1.21355  0.0345   0.0479   0.0612    0.1671   0.0000      0.704624   439.5590       1.87809       14.4198      -1.03281       3.64430      -2.37543       2.23839       3.13909       3.43705       3.45894       3.24984       2.99645
  18  13 2724.6975    2.6598  0.9255 11.1717  0.0000     -0.826384  0.0324   0.0627   0.0650    0.1615   0.0000      0.740052   436.0102      0.262808       15.3448      0.137525      -2.37120       3.56342       1.98268       2.67187       2.71803       2.91950       2.71711       2.45723
  18  14 2868.7267    3.2898  0.9795 11.7057  0.0000       4.56681  0.0360   0.0748   0.0643    0.1612   0.0000       1.06255   441.5378     0.0287167       9.64103       3.30888       3.34941       5.18992       2.52547       3.35170       3.51431       3.56948       3.33663       2.98540
  18  15 3012.1521    3.9724  0.8315 12.1767  0.0000       1.24593  0.0300   0.0980   0.0593    0.1462   0.0000      0.876359   442.1126       1.07207       14.2688       3.01738       5.79614       1.87758       2.06870       2.58457       2.90663       2.84020       2.83979       2.58495
  18  16 3154.8400    4.0959  0.9684 12.2196  0.0000       1.79983  0.0335   0.0945   0.0653    0.1599   0.0000      0.755112   438.7637       5.98890       11.3720       5.08467     -0.836188     -0.745053       2.21738       2.83143       3.03318       3.08988       2.89277       2.72289
  18  17 3297.3906    3.7069  1.3524 12.4313  0.0000       1.31982  0.0454   0.0796   0.0863    0.1321   0.0000      0.759122   436.3074       5.66529       13.2596     -0.535453    -0.0400937       4.02747       2.79360       3.75545       3.95509       4.28036       4.02458       3.68811
  18  18 3439.8738    3.1807  2.0885 11.5642  0.0000      0.265194  0.0617   0.0558   0.1067    0.1317   0.0000      0.418561   443.9267       3.14312       13.2537       2.76895       1.53389      -1.76499       3.76254       5.04493       5.27592       5.60542       5.32206       4.81164
  18  19 3582.6687    2.7026  3.6668 10.5405  0.0000      0.492030  0.0811   0.0362   0.1403    0.1197   0.0000      0.150213   444.8373       10.7839       2.02135      -2.66732       13.6225      -1.76638       4.82690       6.47550       6.82455       6.90533       6.64369       6.19682
  18  20 3725.5773    2.2684  4.8127 10.5504  0.0000      0.529420  0.0964   0.0277   0.1753    0.0733   0.0000      0.124234   443.2718       8.64682       12.6361      0.112492       7.72284       1.44648       5.85032       7.34625       7.70230       8.12417       7.79443       7.15949
  18  21 3868.4306    1.8651  7.2280 10.0187  0.0000      0.424139  0.1266   0.0186   0.2258    0.0544   0.0000     0.0850126   443.2532       4.26236      -12.6103       26.9850      -4.65324      -6.18771       7.08770       9.42697       10.0049       10.2348       9.86658       9.27577
  18  22 4011.2948    1.5839  9.1189  9.8206  0.0000      0.277021  0.1533   0.0152   0.2815    0.0480   0.0000     0.0736969   443.0211      -7.31227      -6.73779       16.0548       12.7356       4.06759       8.53776       11.1309       11.7582       12.1898       11.6161       10.6217
  18  23 4153.9417    1.3430 11.3118  9.7504  0.0000      0.191131  0.1984   0.0130   0.3489    0.0432   0.0000     0.0761746   434.2691      -33.4493      0.491914      -5.59309       21.5029       8.79070       10.5034       13.6644       14.4366       14.8205       14.3119       13.2994
  19   4 1364.3158    0.1226  0.0957  9.0552  0.0000       32.6621  0.0211   0.0119   0.0327    0.0356   0.0000       40.0755   438.3335      0.666125       15.4648      -1.34768      -2.75331      -1.41899       1.95794       1.90853       1.86842       2.32610       1.82333       1.69175
  19   5 1543.0600    0.1760  0.1732  8.8937  0.0000       14.4246  0.0245   0.0111   0.0394    0.0396   0.0000       12.8847   438.5970     0.0677737       17.3438     -0.932254      -2.22469      -1.09131       2.25449       3.12808       3.09122       3.07503       3.21341       2.47044
  19   6 1709.3348    0.2794  0.2923  8.9554  0.0000       8.08566  0.0180   0.0124   0.0441    0.0483   0.0000       4.23463   439.1218      0.707256       12.0145      -3.06936       1.63818       1.34726       1.34196       1.76443       1.72649       1.90000       1.61982       1.84737
  19   7 1867.3173    0.4422  0.3595  9.0873  0.0000       15.4313  0.0187   0.0164   0.0392    0.0617   0.0000       2.45687   439.0723       1.85802       15.9932     -0.999405      -2.30517       3.30244       1.40503       1.88519       1.98487       1.93506       1.93897       1.75551
  19   8 2021.8253    0.6522  0.4652  9.1318  0.0000       9.48458  0.0221   0.0206   0.0413    0.0806   0.0000       1.47447   436.1131       1.88676       18.5511     -0.974585      -5.67041       2.10826       1.84510       2.53544       2.60933       2.84025       2.55727       2.38807
  19   9 2173.8180    0.8691  0.7415  9.3174  0.0000       6.58086  0.0282   0.0222   0.0563    0.1199   0.0000       1.06319   442.4161       1.19595       15.8157      -1.62069       2.10607      -3.25133       1.93662       2.44125       2.45455       2.37478       2.56770       2.44732
  19  10 2322.3520    1.1612  0.8487 10.1374  0.0000       2.04335  0.0322   0.0286   0.0625    0.1097   0.0000       1.07612   435.2174       2.03819       11.0461     -0.836124       2.17425       2.33025       2.11388       2.60002       2.81222       3.06769       3.07939       2.83596
  19  11 2468.1883    1.6668  0.8912 10.4603  0.0000       1.87210  0.0325   0.0388   0.0621    0.1382   0.0000      0.832250   438.1869      0.196498       12.7511      0.652007      -3.02585       1.51617       1.99003       2.56467       2.63269       2.78467       2.79247       2.68996
  19  12 2613.1769    2.2671  0.8047 11.2472  0.0000       3.18441  0.0278   0.0576   0.0598    0.1268   0.0000      0.873256   439.6275      -2.99508       19.2991      -4.05052      -5.19199    -0.0417602       1.89628       2.33120       2.64251       2.68678       2.38792       2.27375
  19  13 2757.9804    2.8816  0.9300 11.2300  0.0000       1.90983  0.0335   0.0643   0.0590    0.1603   0.0000      0.827225   438.8795       3.87655       9.50314      0.436486      -2.80639       3.65461       2.09027       2.71390       3.00999       3.16313       2.92148       2.73126
  19  14 2902.5353    3.6102  0.8815 11.5812  0.0000       1.94240  0.0300   0.0834   0.0586    0.1890   0.0000      0.815894   439.1750       3.36229       18.1348      0.854328     -0.365765       2.88553       2.02090       2.33964       2.62980       2.71945       2.58070       2.51057
  19  15 3046.5241    3.9959  0.8666 12.2867  0.0000      0.184921  0.0309   0.0930   0.0588    0.1399   0.0000      0.823506   440.2506       3.53857       11.3632      0.679856       1.02429     -0.371226       1.98339       2.50355       2.69139       2.77347       2.66258       2.55174
  19  16 3189.9053    4.0250  1.0558 12.4870  0.0000       1.30445  0.0375   0.0900   0.0684    0.1416   0.0000      0.712393   438.9286       3.49068       16.5241       1.94579       1.31496       2.22698       2.20761       2.89235       3.20685       3.24496       3.06513       2.72583
  19  17 3332.9543    3.5393  1.6393 11.9963  0.0000       1.43742  0.0506   0.0650   0.0877    0.1169   0.0000      0.511923   436.9920       2.40697       13.4741       1.35168       2.88731     -0.118383       2.84198       3.60654       3.90477       4.09882       3.86354       3.74446
  19  18 3476.2473    3.0426  2.2020 11.7764  0.0000       1.58693  0.0592   0.0522   0.1116    0.0963   0.0000      0.386013   442.1647       7.58764       7.25605       8.74509      -10.2019       3.25609       3.36822       4.27437       4.61016       4.63060       4.57882       4.34883
  19  19 3619.4877    2.5905  3.9328 10.6487  0.0000      0.663476  0.0814   0.0318   0.1451    0.0882   0.0000      0.159236   445.7181       11.7199       15.9549     -0.169353       9.98353      -3.70093       4.85307       6.17854       6.75885       7.05794       6.72313       6.44088
  19  20 3762.8080    2.1416  5.5981 10.3171  0.0000      0.649455  0.1022   0.0232   0.1878    0.0639   0.0000      0.107711   438.2767       16.0597       15.8606      -2.93755      -14.0023      -5.46558       5.75438       7.42504       8.03570       8.31407       8.03137       7.32740
  19  21 3905.9340    1.8381  7.9247  9.8974  0.0000      0.348611  0.1297   0.0169   0.2344    0.0517   0.0000     0.0740245   432.5511       23.2945       6.09327      -12.5488      -1.44406      -12.8058       6.93981       9.10339       9.71001       9.93897       9.63412       8.90232
  19  22 4049.3709    1.5038  9.9220  9.8323 -0.0009      0.330753  0.1681   0.0139   0.2953    0.0438   0.0000     0.0727841   440.5456      -2.30244     -0.420187       4.62329       29.0304       12.1594       8.75415       11.6880       12.1329       12.8645       12.3905       11.3408
  19  23 4192.4560    1.2719 12.5263  9.7416  0.0005      0.111756  0.2186   0.0114   0.3783    0.0394   0.0000     0.0748826   448.4320      -1.04070      -12.9533       14.6182       8.00791     -0.421830       10.3919       13.4211       14.8025       15.3064       14.8985       13.5887
  19  24 4335.3162    1.0462 14.9275  9.6745  0.0006    -0.0361950  0.3003   0.0092   0.4879    0.0351   0.0000     0.0875211   420.3389       19.7846       25.0429      -15.1020       23.7632      -28.8319       13.1037       16.9433       18.3128       18.7475       18.2798       16.9222
  20   5 1566.5664    0.1988  0.1765  8.9395  0.0000       19.4189  0.0269   0.0118   0.0297    0.0392   0.0000       11.1196   439.0148     -0.938306       17.2514      0.695473      -3.45281     0.0964979       2.13279       2.37092       2.66593       1.95792       2.18557       1.66878
  20   6 1734.2056    0.3103  0.3359  8.9118  0.0000       10.7345  0.0215   0.0120   0.0400    0.0487   0.0000       3.44038   438.3224      -1.05323       17.6140      0.492206      -4.62877      0.441767       1.62374       2.35914       2.73603       2.63222       2.36658       2.27218
  20   7 1893.9658    0.4566  0.4686  8.8454  0.0000       11.0995  0.0215   0.0143   0.0445    0.0700   0.0000       1.99362   438.0053      -2.49741       14.9180       2.69798     -0.312718     -0.825789       1.43109       1.84869       1.90049       2.01972       2.08170       2.01972
  20   8 2050.1137    0.6699  0.6034  9.0343  0.0000       5.76251  0.0268   0.0179   0.0488    0.0949   0.0000       1.17517   437.0469     -0.617138       14.0161       5.40973      0.864546       1.01504       1.76272       2.43309       2.67497       2.46732       2.89247       2.50317
  20   9 2203.2040    0.9462  0.6762  9.5909  0.0000       5.76780  0.0276   0.0243   0.0483    0.1086   0.0000       1.10782   440.5368      -1.28260       14.4522      0.754308      -4.56304      0.882374       1.76081       2.23590       2.41755       2.27960       2.30283       2.22595
  20  10 2352.5039    1.2446  0.9170  9.9424  0.0000       4.83446  0.0332   0.0290   0.0611    0.1295   0.0000      0.926327   435.7487       3.25747       13.5130      0.568051     -0.663263       2.02549       2.00438       2.63941       2.71101       2.90843       2.70119       2.51053
  20  11 2499.0048    1.7614  1.0285 10.4454  0.0000       3.51570  0.0373   0.0389   0.0638    0.1627   0.0000      0.851361   437.2946       3.35753       16.0197      -1.69270      -3.01855     -0.549687       2.20745       2.90352       3.07370       3.15344       3.09569       2.70394
  20  12 2644.9114    2.2911  0.9600 10.8889  0.0003       2.21094  0.0325   0.0501   0.0654    0.1590   0.0000      0.819788   436.3207     -0.780593       16.0485       3.29560       1.96945     0.0607057       2.03338       2.47862       2.63805       2.84300       2.73522       2.55564
  20  13 2790.6975    2.9521  0.9219 11.5266  0.0000       1.96161  0.0326   0.0660   0.0576    0.1547   0.0000      0.795938   437.9349       7.41527       10.6789      0.413423       2.52141      0.468876       2.10409       2.65610       2.92077       2.98829       2.89705       2.71562
  20  14 2935.9186    3.7988  0.8932 11.9702  0.0000       1.23341  0.0298   0.0864   0.0578    0.1400   0.0000      0.801544   436.4917      -1.47532       13.4659       2.96080       3.65534       1.31964       1.79424       2.23785       2.34120       2.56604       2.38765       2.34603
  20  15 3080.4755    4.0750  0.9118 12.3825  0.0000       1.07445  0.0306   0.0915   0.0620    0.1344   0.0000      0.817613   435.4522      -1.42212       13.5692       3.68501      -3.38558      -1.31812       1.90196       2.50664       2.65073       2.83401       2.72956       2.56715
  20  16 3224.4116    3.9753  1.2475 12.2283  0.0000      0.736830  0.0417   0.0793   0.0759    0.1508   0.0000      0.790135   435.7297       2.39344       12.5848      0.216381      -3.05503       2.12956       2.46675       3.20444       3.32334       3.31733       3.31786       3.06779
  20  17 3368.0630    3.4229  1.8164 11.8844  0.0000      0.184968  0.0494   0.0573   0.0968    0.0904   0.0000      0.414705   438.5061       1.33417       18.2148      -4.41370      -2.53467       6.27849       2.87868       3.64028       3.93923       3.90591       3.98847       3.67382
  20  18 3511.9441    2.8636  2.4888 11.5961  0.0000       1.07953  0.0640   0.0442   0.1143    0.0783   0.0000      0.282849   441.0392       5.22040       23.7248       12.1717       6.51241      -1.15662       3.51672       4.65467       4.73150       5.06643       4.91019       4.58660
  20  19 3655.9499    2.4148  4.3501 10.5273  0.0000      0.599923  0.0834   0.0280   0.1514    0.0753   0.0000      0.132170   439.9070       8.67213       9.37836       8.00206      0.700729       7.11762       4.55238       6.00801       6.37935       6.76109       6.43389       6.17773
  20  20 3799.6337    2.0861  5.8370 10.3100  0.0000      0.654745  0.1024   0.0223   0.1883    0.0593   0.0000     0.0967494   436.9916       11.1867       20.2500      -4.52279      -9.35262      -11.7824       5.50072       7.20414       7.65806       8.05011       7.89964       7.55961
  20  21 3943.1372    1.6879  8.3211  9.9232 -0.0004      0.301169  0.1385   0.0155   0.2422    0.0453   0.0000     0.0773579   445.1685       5.56430       6.99304       2.73484       3.01478       6.91363       6.89169       8.97108       9.75947       10.0804       9.77005       9.21720
  20  22 4086.7512    1.4529 10.9412  9.8548  0.0000      0.216070  0.1836   0.0130   0.3186    0.0394   0.0000     0.0722109   437.7140       7.03400      -15.6461      -16.2490      -2.51203     -0.915316       8.79188       11.6060       12.4124       12.7573       12.3719       11.6555
  20  24 4374.6603    0.9794 16.2493  9.6718  0.0000      0.182010  0.3357   0.0085   0.5180    0.0321   0.0000     0.0878481   417.7478      -1.80988       51.3863      -25.4351      -8.17986      -22.4728       13.1053       17.1421       18.4413       19.2655       18.5282       17.1814
  21   5 1589.2817    0.2086  0.1757  8.9505  0.0000       27.0866  0.0147   0.0122   0.0359    0.0383   0.0000       10.4079   439.4205     -0.689403       16.5348       1.05573      -5.12121       1.90212       1.17625       1.43050       1.64969       1.78608       1.52013       1.34053
  21   6 1758.2601    0.3365  0.3389  8.9786  0.0000       11.5823  0.0183   0.0125   0.0365    0.0492   0.0000       3.10399   441.3728      -1.59350       16.1679      -1.29255      -1.76579      0.707341       1.30189       1.61498       1.74714       1.63052       1.73996       1.54534
  21   7 1919.9145    0.5084  0.4805  8.9681  0.0000       12.2076  0.0222   0.0152   0.0422    0.0661   0.0000       1.74857   440.4821      -1.33394       13.1455     -0.678022      -2.55098      0.949697       1.44348       1.80525       1.87898       1.76791       1.94782       1.93114
  21   8 2077.7753    0.7104  0.5857  9.3752  0.0000       6.55207  0.0239   0.0195   0.0471    0.0853   0.0000       1.27235   438.3445       3.83669       15.2276      -4.44806    -0.0306212       1.77773       1.67443       2.13463       2.23968       2.38002       2.25162       2.08544
  21   9 2232.0380    1.0094  0.8659  9.3835  0.0000       6.35146  0.0321   0.0229   0.0571    0.1366   0.0000      0.958226   439.4772       1.14879       10.5771      -1.34379      -2.25016     -0.124227       1.72279       2.22264       2.49856       2.57905       2.59604       2.25774
  21  10 2381.9679    1.3783  0.9428 10.2373  0.0000       4.49319  0.0323   0.0308   0.0627    0.1224   0.0000      0.859826   439.4134      0.949253       13.1738      -3.45055      -4.10198     -0.154308       1.80146       2.42973       2.63495       2.83099       2.52708       2.47245
  21  11 2529.4016    1.8726  1.0188 10.6613  0.0000       3.61494  0.0345   0.0402   0.0631    0.1349   0.0000      0.826345   440.5715       1.77612       15.9683      0.336076       1.30355       1.31735       1.90295       2.44910       2.72341       2.82849       2.80057       2.58656
  21  12 2676.2538    2.4382  1.0935 10.9344  0.0000       2.09879  0.0370   0.0499   0.0650    0.1753   0.0000      0.756033   432.3347      -2.58815       18.3134       1.58818      -4.30115      -1.24260       2.02805       2.58411       2.83589       2.99362       2.88198       2.71119
  21  13 2822.9794    3.2409  0.8578 11.5380  0.0000       1.73185  0.0279   0.0744   0.0570    0.1563   0.0000      0.733615   436.1796      0.616047       9.77878       2.33906      -1.25770     -0.820400       1.73815       2.32910       2.65471       2.98976       2.85872       2.61933
  21  14 2968.9216    3.8340  0.8377 12.0997  0.0000       2.53196  0.0275   0.0874   0.0550    0.1354   0.0000      0.759124   437.8959       4.58148       10.8805      0.807222       1.53498      -1.36341       1.71403       2.22100       2.37363       2.51282       2.46061       2.33183
  21  15 3113.9325    4.1953  1.0235 12.4299  0.0000      0.903558  0.0347   0.0913   0.0640    0.1430   0.0000      0.919555   437.6711       5.93412       14.6180       3.38244      0.982005     0.0423459       1.85880       2.44812       2.76427       2.95434       2.70336       2.49799
  21  16 3258.4790    3.8453  1.4060 12.1775  0.0000      0.499246  0.0430   0.0718   0.0787    0.1287   0.0000      0.653297   441.0145       1.25397       18.3019      -4.17424     -0.177389      0.605960       2.34186       2.93540       3.33160       3.31411       3.34348       3.20256
  21  17 3402.7812    3.2984  2.0197 11.7413 -0.0024      0.223211  0.0534   0.0512   0.0956    0.0876   0.0000      0.373606   433.9782      -3.12408       10.5664       5.94681      0.461934       8.34038       2.75067       3.67434       3.92402       4.15350       3.90419       3.59611
  21  18 3547.1728    2.7341  2.8399 11.4602 -0.0024      0.478492  0.0669   0.0381   0.1197    0.0680   0.0000      0.233069   432.3749       1.52934       17.6824      -1.17472       1.64839       7.60746       3.38854       4.40582       4.71781       5.05054       4.83669       4.50936
  21  19 3691.5800    2.3100  4.7016 10.5335  0.0000      0.447593  0.0866   0.0255   0.1568    0.0663   0.0000      0.118576   439.9611      -8.22823       17.3660       7.36847      -8.55008      -11.7076       4.51112       5.75524       6.52554       6.65157       6.51166       6.08810
  21  20 3835.8566    1.9489  6.8542 10.1793  0.0000      0.361911  0.1114   0.0185   0.2064    0.0498   0.0000     0.0822566   436.2568       4.08180       13.9323       15.2605      -1.89224      -11.2204       5.69310       7.27678       7.99251       8.29174       8.10811       7.61340
  21  21 3979.7446    1.6411  9.4621  9.8906  0.0000      0.141611  0.1497   0.0141   0.2668    0.0421   0.0000     0.0659263   432.2354       9.98395       23.3289       5.87948       4.81084       8.72821       7.27720       9.57043       10.3748       10.6735       10.6039       9.84899
  21  23 4268.0528    1.1102 13.3488  9.7578 -0.0017    -0.0214631  0.2520   0.0096   0.4125    0.0345   0.0000     0.0849177   440.5768       2.70454       16.3817       7.26162      -25.4616      -8.47939       10.2596       13.7368       14.4925       15.3312       14.7127       14.1349
  22   4 1429.1355    0.1377  0.0898  9.0086  0.0000       53.7595  0.0144   0.0143   0.0326    0.0366   0.0000       34.2906   438.7229     -0.947081       21.6739       1.42130      -2.75791     -0.186426      0.967717       1.13141       1.53194       1.55726       1.26820       1.13428
  22   5 1611.3807    0.2347  0.1810  8.9805  0.0000       13.6054  0.0159   0.0122   0.0312    0.0394   0.0000       7.77053   437.4255      0.300045       19.0170       1.16750      -4.21398       1.85601       1.40639       1.84081       2.00090       2.17504       1.79066       1.31134
  22   6 1781.5875    0.3666  0.4344  8.8471  0.0000       9.20196  0.0220   0.0119   0.0397    0.0570   0.0000       2.24032   438.6947      -3.04243       15.4578      0.627916      -3.04836      -3.09424       1.36167       1.76998       1.87644       1.79649       2.01124       1.79299
  22   7 1945.1023    0.5422  0.4495  9.0044  0.0000       6.68444  0.0215   0.0160   0.0395    0.0707   0.0000       1.63304   439.7819      -1.30822       18.2784      0.516604      -2.08443       1.82403       1.51295       1.73983       1.95553       2.02514       1.99733       1.85473
  22   8 2104.8375    0.7606  0.6723  9.2884  0.0000       5.75502  0.0247   0.0187   0.0504    0.0908   0.0000       1.07500   441.0950      -1.20472       18.3959       1.86815     -0.783711       2.32824       1.43975       1.93619       2.06851       2.42031       2.28456       2.15543
  22   9 2260.1459    1.0722  0.8343  9.6229  0.0000       5.77040  0.0283   0.0243   0.0571    0.1228   0.0000      0.904251   438.0476     -0.313180       13.1066      0.120131      -5.29379      -3.45276       1.58772       2.16308       2.30148       2.40667       2.29298       2.12505
  22  10 2410.8703    1.4837  0.9347 10.3670  0.0000       3.65651  0.0331   0.0324   0.0575    0.1247   0.0000      0.901942   439.9150       4.72322       11.9856       2.75583      -1.31103      -3.33127       1.72398       2.29726       2.54804       2.61465       2.47033       2.40210
  22  11 2559.2413    2.0257  0.9969 10.7662  0.0000       1.93352  0.0323   0.0421   0.0613    0.1392   0.0000      0.752113   436.9322       1.93247       14.6454     0.0192330       3.07342       2.02973       1.76851       2.32691       2.49952       2.54350       2.60399       2.41234
  22  12 2707.1023    2.5665  0.9667 11.2769  0.0000       2.25663  0.0306   0.0552   0.0634    0.1440   0.0000      0.775594   438.9133       2.28866       16.3563      -3.37432      -1.84162       3.89524       1.59795       2.13742       2.37969       2.43654       2.33897       2.34762
  22  13 2854.7124    3.4317  0.8233 11.6154  0.0000       1.24765  0.0258   0.0750   0.0521    0.1459   0.0000      0.730465   436.3825       2.75522       15.8779       3.69673       1.91083       1.23535       1.39626       1.80999       1.99893       2.07804       1.96182       1.96462
  22  14 3001.4279    3.9398  0.8778 12.1894  0.0000       1.62764  0.0297   0.0855   0.0533    0.1423   0.0000      0.714107   439.6324     -0.598035       15.3707       5.02884      -2.01407      0.143757       1.73363       2.33418       2.52960       2.80688       2.83714       2.65565
  22  15 3147.0093    4.0423  1.0635 12.3936  0.0000       1.57414  0.0353   0.0831   0.0634    0.1385   0.0000      0.748793   437.6803       3.42101       5.93942       6.96077     -0.289769     -0.504945       1.95168       2.34621       2.66525       2.70736       2.65159       2.46568
  22  16 3292.2230    3.6449  1.5219 12.1982  0.0000       1.38571  0.0460   0.0639   0.0787    0.1015   0.0000      0.561769   439.0441       3.23339       11.8231       6.28806      0.463373     0.0372811       2.23599       2.82525       3.23993       3.29070       3.24609       3.09946
  22  17 3437.2387    3.1945  2.2545 11.5586  0.0000      0.657551  0.0545   0.0453   0.1005    0.0724   0.0000      0.333396   437.8677       3.60437       10.0117     -0.102898      -3.51488     -0.343629       2.55458       3.39518       3.69180       3.81998       3.67963       3.38323
  22  18 3582.1236    2.6265  3.4100 11.0430  0.0000      0.499513  0.0732   0.0316   0.1236    0.0633   0.0000      0.178862   434.5136       6.21372       16.2535      -3.59348      -9.19683      0.592787       3.44125       4.67585       4.97058       5.10448       5.24592       4.77721
  22  19 3727.2126    2.2169  4.9816 10.5950  0.0000      0.574037  0.0883   0.0235   0.1658    0.0550   0.0000      0.118137   435.2210       6.06634       8.45098       2.80966      -4.99070      -4.68110       4.32668       5.45983       6.13512       6.32143       6.04640       5.95883
  22  20 3871.7919    1.8710  7.1314 10.0374  0.0000      0.308505  0.1162   0.0170   0.2037    0.0498   0.0000     0.0807860   437.7253      -17.3737       16.1643      -3.43086       6.47816       3.71867       5.51787       7.24106       7.96452       8.31575       8.11204       7.73455
  22  21 4016.4365    1.5560 10.1242  9.9323  0.0000      0.210616  0.1590   0.0129   0.2876    0.0381   0.0000     0.0678380   433.2403       18.0272       2.61981       20.8607       3.31501       12.0880       7.00498       9.24977       9.96111       10.3598       10.2500       9.82640
  22  22 4161.2871    1.3040 12.3173  9.8620 -0.0000      0.247154  0.2080   0.0110   0.3535    0.0353   0.0000     0.0706970   429.1828       16.8352       36.9346       16.1776       8.69125       7.34973       8.68163       11.3243       12.3415       12.9917       12.7192       11.9794
  22  23 4305.7728    1.0926 14.7863  9.7512 -0.0026      0.124229  0.2832   0.0087   0.4471    0.0319   0.0000     0.0844896   433.7398       15.3864       41.8725       30.4867       28.8034      -41.2414       10.8174       14.1312       15.4671       15.7832       15.9946       15.1496
  23   3 1252.2132    0.0600  0.0385  8.9611  0.0000       171.763  0.0222   0.0104   0.0240    0.0410   0.0000       245.749   437.7073       2.64440       22.8020      0.828599      -6.50200    -0.0847219       1.17823       1.48731       1.95910       1.43996       1.91408       1.80517
  23   6 1804.2053    0.3815  0.3960  8.9886  0.0000       9.65282  0.0195   0.0125   0.0407    0.0548   0.0000       2.45699   438.6814      -2.10716       18.1686      0.124420      -3.91062      -2.47300       1.37111       1.73594       1.96753       2.16476       2.11674       1.82318
  23   7 1969.7242    0.6060  0.4891  9.1326  0.0000       9.82551  0.0197   0.0172   0.0400    0.0698   0.0000       1.51942   438.2295      0.426194       18.8631      -1.29291     -0.576730     0.0288452       1.21892       1.58587       1.73533       1.78752       1.74415       1.67710
  23   8 2131.1630    0.8104  0.7416  9.2532  0.0000       5.75654  0.0256   0.0189   0.0509    0.1030   0.0000      0.989157   436.5947      0.492388       16.0589       2.89203     -0.649932      -1.12017       1.44236       1.84820       1.99312       2.19852       2.31901       2.24362
  23   9 2287.5368    1.1606  0.9117  9.5563  0.0000       3.85423  0.0298   0.0243   0.0596    0.1450   0.0000      0.818556   439.5668      -1.23454       18.2541     -0.712784      -3.30140       1.70535       1.53545       2.12353       2.29312       2.33785       2.32139       2.42750
  23  10 2439.2436    1.5906  0.9837 10.3497  0.0000       4.19167  0.0332   0.0328   0.0583    0.1308   0.0000       1.08638   437.7155      -2.20628       11.6846       1.82597      -1.62023       2.05003       1.60102       2.11521       2.29048       2.46690       2.40675       2.32310
  23  11 2588.5595    1.9885  0.9949 11.0498  0.0000     -0.211954  0.0318   0.0420   0.0642    0.1194   0.0000      0.874806   438.3129      -1.99530       13.3723      -2.71183      -5.36012      -1.24956       1.64877       2.14948       2.27205       2.40315       2.37075       2.27006
  23  12 2737.6054    2.8818  0.9527 10.9146  0.0000       1.65556  0.0288   0.0584   0.0558    0.1775   0.0000      0.537528   439.0839     -0.501999       11.3132       1.76312      -3.40959       1.13866       1.52559       2.01433       2.15153       2.26566       2.28305       2.21198
  23  13 2886.0800    3.4481  0.8326 12.1815  0.0000       2.30920  0.0255   0.0763   0.0567    0.1126   0.0000      0.784605   437.4213       4.60256       15.5916      0.187107       3.22144       1.28132       1.39295       1.86827       1.97543       2.06258       2.04596       1.87012
  23  14 3033.4216    3.9676  0.9387 12.2357  0.0000       1.14949  0.0298   0.0827   0.0578    0.1409   0.0000      0.759517   437.7990      0.765313       11.0378      0.743250     -0.963603      -2.29612       1.62290       2.16697       2.32271       2.38711       2.32584       2.24480
  23  15 3179.6719    4.0095  1.1237 12.5344  0.0000       1.13541  0.0368   0.0804   0.0668    0.1272   0.0000      0.773753   440.0843       4.14971       19.6252       3.71287      -2.76311       2.99897       1.80703       2.23010       2.46377       2.60578       2.47703       2.55376
  23  16 3325.6093    3.6146  1.5252 12.2904  0.0000       1.31092  0.0449   0.0628   0.0784    0.0978   0.0000      0.540681   436.5451       2.11594       12.4993       3.41687       3.75589     -0.476849       2.06367       2.74997       2.92885       3.15912       2.87708       2.88884
  23  17 3471.2624    2.9988  2.5272 11.4825  0.0000      0.647528  0.0583   0.0398   0.1034    0.0679   0.0000      0.272491   440.7838       4.33702       10.3924       9.69292       1.81281       5.09420       2.73196       3.49917       3.72742       3.84731       3.89778       3.77017
  23  18 3616.9224    2.4858  3.7893 10.9377  0.0000       1.05590  0.0729   0.0279   0.1324    0.0546   0.0000      0.152809   436.4840      -1.49147       27.8562       5.93551       6.34875      -1.46451       3.40293       4.55849       4.76267       5.09111       4.98113       4.82075
  23  19 3762.3618    2.1209  5.3866 10.5162  0.0000      0.547867  0.0917   0.0210   0.1680    0.0497   0.0000      0.109348   442.9603       1.90100       18.5028       2.09097      -8.84786       7.31321       4.26495       5.56898       6.09683       6.43003       6.29927       5.99192
  23  20 3907.7013    1.8131  7.5818 10.1261  0.0000      0.427795  0.1179   0.0165   0.2185    0.0452   0.0000     0.0757561   439.9699       8.90380       16.8448      -13.5278       3.45363       7.19001       5.35453       7.10325       7.63201       8.16920       7.90844       7.67126
  23  21 4052.7306    1.4786 10.2799  9.9004 -0.0007      0.296601  0.1639   0.0119   0.2874    0.0366   0.0000     0.0724120   427.6146       7.94457       16.8757      -13.0488       10.6804      0.122892       6.67028       9.12731       9.74040       10.4505       10.1338       9.68405
  23  22 4197.8636    1.2638 13.4829  9.7895  0.0000      0.125158  0.2319   0.0096   0.3780    0.0338   0.0000     0.0689426   436.7009       15.0946       2.82084       7.91616      -14.2115      -4.88392       8.73459       11.1512       12.4534       12.9613       12.7501       12.3250
  23  23 4343.9462    1.0150 15.1524  9.7623  0.0000      0.442027  0.2879   0.0083   0.4553    0.0298   0.0000     0.0866431   445.3843       12.5991       5.90202       8.43214      -2.38983      -6.08154       10.0161       13.5040       14.7005       15.2786       14.7948       14.1781
  24   4 1469.7906    0.1642  0.1557  8.8914  0.0000       44.8871  0.0161   0.0097   0.0328    0.0372   0.0000       17.4834   439.2521       1.87922       18.1262       1.25485      -1.47331       1.54674       1.03450       1.37266       1.55355       1.66979       1.59162       1.53482
  24   5 1653.7363    0.2376  0.2489  8.9233  0.0000       20.2766  0.0168   0.0101   0.0302    0.0404   0.0000       5.88591   439.9447      0.764677       18.7650       2.08460      -1.64565     -0.409523      0.969659       1.31381       1.45109       1.31575       1.54556       1.45472
  24   6 1826.3238    0.3917  0.4184  8.9712  0.0000       12.8135  0.0194   0.0123   0.0405    0.0535   0.0000       2.41685   439.6290      0.922309       19.3044       2.94518      -1.79560      -1.60077       1.03756       1.40324       1.56816       1.79448       1.76903       1.63913
  24   7 1993.6407    0.6299  0.5515  9.0777  0.0000       8.71719  0.0204   0.0166   0.0433    0.0776   0.0000       1.34427   439.9015       2.85738       20.7863       2.23091      -2.23896      -1.16280       1.13032       1.51943       1.66949       1.67904       1.67816       1.64070
  24   8 2156.7590    0.8755  0.7082  9.4773  0.0000       4.08933  0.0258   0.0199   0.0465    0.0954   0.0000      0.994842   438.1404       1.45590       15.6885      -2.45884      -5.58751      0.657183       1.29295       1.76313       1.90076       2.03862       2.00569       1.97185
  24   9 2314.3730    1.2366  0.9073  9.8383  0.0000       4.80011  0.0301   0.0259   0.0560    0.1248   0.0000      0.863885   438.8433     0.0438205       13.6183     -0.572953       2.85891     -0.814074       1.54263       1.97381       2.04619       2.26457       2.12314       2.11923
  24  10 2467.1037    1.6933  1.0683 10.2709 -0.0003       2.51476  0.0337   0.0333   0.0632    0.1502   0.0000      0.776919   440.2083      -1.36599       14.7833       2.28064       4.05334      -3.48805       1.63619       2.12271       2.36577       2.39125       2.44172       2.32903
  24  11 2617.7441    2.1586  1.0529 11.2037  0.0000       3.86465  0.0366   0.0444   0.0632    0.1241   0.0000      0.858568   438.8214     -0.745434       15.5313      0.427418      0.413383     -0.172902       1.79040       2.44418       2.69489       2.96806       3.02446       2.81120
  24  12 2767.7001    2.9558  0.8637 11.5901  0.0000       1.64913  0.0272   0.0624   0.0510    0.1244   0.0000      0.740504   440.2807       1.33807       15.2209       2.46201      0.462701      -3.26512       1.41137       1.85267       2.09655       2.25628       2.25404       2.12156
  24  13 2916.9474    3.5993  0.8789 12.0223  0.0000       2.30709  0.0290   0.0750   0.0505    0.1253   0.0000      0.728082   437.5298       4.53391       16.4651       3.28805      -2.42511      0.571353       1.40844       1.88818       2.04841       2.09064       2.04854       1.92374
  24  14 3065.0833    4.0658  0.9267 12.4931  0.0000       1.99568  0.0303   0.0843   0.0557    0.1169   0.0000      0.788151   436.8639     -0.121727       15.2240       1.97668      -1.30483      0.919998       1.38171       1.93191       1.92108       2.14153       2.04769       1.98265
  24  15 3212.0136    4.2037  1.2074 11.9036  0.0000       1.89054  0.0357   0.0770   0.0634    0.1792   0.0000      0.711251   438.6157       1.25041       14.9382       2.04289     0.0651941       3.56098       1.61634       2.07523       2.40223       2.43486       2.41650       2.26627
  24  16 3358.4378    3.4829  1.7422 12.1337  0.0000      0.251227  0.0480   0.0554   0.0814    0.0825   0.0000      0.490758   439.4705      -3.13760       8.00536      0.906691      -2.08594      0.262817       2.17313       2.89440       3.10028       3.26849       3.12416       2.96882
  24  17 3504.7993    2.9369  2.7113 11.2820  0.0000      0.366513  0.0582   0.0364   0.1026    0.0651   0.0000      0.205124   437.3648       2.77480       18.4152       9.69131   -0.00636180      -3.51316       2.54715       3.47096       3.71776       3.94647       3.75984       3.71161
  24  18 3651.1618    2.3954  4.0475 10.8940  0.0000      0.786900  0.0752   0.0257   0.1336    0.0495   0.0000      0.132194   443.1400       4.49587       13.9459       7.87438      -1.38531      -7.06790       3.38564       4.64320       4.89277       5.37387       5.20656       5.02850
  24  19 3797.0216    2.0153  5.7878 10.4526  0.0000      0.580560  0.0968   0.0194   0.1748    0.0470   0.0000      0.104108   448.8662      0.758269       12.6380       9.61620      -1.97995       14.1708       4.41082       5.77228       6.37161       6.68568       6.71653       6.43163
  24  21 4088.3615    1.4367 11.6460  9.8878  0.0003      0.279186  0.1853   0.0110   0.3140    0.0344   0.0000     0.0676651   441.8551       1.82201     -0.369291      -19.6972       2.91222      -5.86712       7.04464       9.46569       10.1505       10.6601       10.7375       10.3392
  24  22 4233.9900    1.2029 13.8170  9.7666 -0.0008      0.150440  0.2377   0.0088   0.3891    0.0322   0.0000     0.0765340   442.4906      -4.11731      -1.82565       5.41902       23.8496       12.3116       8.43171       11.3552       12.4906       13.1472       12.7830       12.2996
  25   4 1489.4773    0.1566  0.1460  8.8803  0.0016       53.8523  0.0145   0.0097   0.0340    0.0373   0.0000       17.2568   439.9772      0.630135       20.4272     -0.703214      0.277878       1.97036      0.940057       1.41231       1.28765       1.66634       1.52681       1.79902
  25   5 1674.1048    0.2835  0.2670  8.8550 -0.0000       14.3148  0.0185   0.0108   0.0302    0.0410   0.0000       4.09351   440.5236      0.297888       20.2620      -1.45158      -1.23537      0.738858      0.766324       1.41366       1.21334       1.41300       1.37106       1.24346
  25   6 1847.9526    0.4453  0.4180  8.9628  0.0000       12.9580  0.0187   0.0133   0.0359    0.0560   0.0000       2.03586   440.7059      -1.61689       18.8192     -0.160950      -3.03232      0.847220       1.04890       1.33225       1.40236       1.54790       1.47775       1.64451
  25   7 2016.9885    0.6561  0.6068  9.0808  0.0000       8.17430  0.0227   0.0161   0.0447    0.0800   0.0000       1.28165   439.6805       2.77868       17.5268      0.411917      -1.40149      -3.24131       1.23564       1.71131       1.80028       1.94407       1.96649       1.81236
  25   8 2181.8322    0.8958  0.8250  9.5256  0.0000       5.86068  0.0273   0.0194   0.0541    0.0983   0.0000       1.01366   440.0167      -2.11729       18.1121      -2.48263     -0.391113    -0.0777819       1.34954       1.71389       1.85080       1.93766       2.01309       1.87231
  25   9 2340.5568    1.2729  0.9719  9.8330  0.0000       3.88375  0.0318   0.0252   0.0585    0.1359   0.0000      0.899636   440.6867       2.43911       14.4589      0.905194      -1.13943       4.30748       1.51300       1.97100       2.22167       2.21147       2.18860       2.10744
  25  10 2494.4150    1.8049  0.9361 10.5259  0.0000       2.17166  0.0292   0.0361   0.0553    0.1344   0.0000      0.735884   440.8478       1.44165       16.7711    -0.0407375       1.06793      0.112068       1.44404       1.92727       2.03771       2.15184       2.09005       1.97368
  25  11 2646.2644    2.3213  0.9022 11.4543  0.0000       2.68715  0.0290   0.0493   0.0554    0.1100   0.0000      0.855267   440.5883       1.70260       16.8094       1.08498      -1.99659      -1.25140       1.41676       1.90926       1.97300       2.06763       1.99395       2.01743
  25  12 2797.3329    2.9682  0.9131 11.7994  0.0000       1.07012  0.0280   0.0612   0.0571    0.1097   0.0000      0.797159   438.0999       2.76833       14.1983       4.57860      -2.60397      -1.73006       1.37923       1.73170       1.85787       2.03114       2.02214       1.93204
  25  13 2947.4112    3.9123  0.8153 11.8804  0.0000       1.47143  0.0241   0.0819   0.0486    0.1395   0.0000      0.649286   438.9713       1.52565       16.2492       2.41162      0.119199      0.257692       1.20669       1.60384       1.67840       1.74696       1.75019       1.70810
  25  14 3096.1558    4.0570  1.0158 12.1946  0.0000       1.55507  0.0301   0.0797   0.0582    0.1591   0.0000      0.799217   437.6567       1.96502       10.4624       3.62106       3.96593       2.89254       1.48828       1.93480       2.09686       2.21912       2.16609       2.18987
  25  15 3243.7704    3.8928  1.3475 12.1764  0.0000    -0.0605833  0.0387   0.0675   0.0684    0.1212   0.0000      0.631746   435.3292       4.37588       17.5329       1.51044       1.64332      -2.21170       1.69417       2.36270       2.46321       2.64818       2.66881       2.59467
  25  16 3391.0300    3.3786  1.7353 12.0724  0.0000      0.138069  0.0456   0.0529   0.0814    0.0838   0.0000      0.397229   436.9582       5.08180       15.7748      0.607238       3.80824      -2.27955       1.99351       2.61219       2.89532       3.21471       3.08097       2.89996
  25  17 3538.0966    2.7958  3.1294 11.3763  0.0000      0.423727  0.0634   0.0330   0.1162    0.0545   0.0000      0.191043   438.5414       3.75064       17.7885       6.91564      -8.14694       2.72239       2.71150       3.66197       3.94970       4.24927       4.22183       4.05825
  25  18 3684.9292    2.3407  4.9367 10.6537  0.0000      0.441620  0.0816   0.0224   0.1477    0.0455   0.0000      0.101266   438.7406       5.92245       15.6928      -2.77270      -6.10745       6.72078       3.57402       4.76990       5.20884       5.45942       5.51514       5.44646
  25  19 3831.6093    1.9232  6.1966 10.4162  0.0000      0.600125  0.1020   0.0175   0.1787    0.0415   0.0000     0.0950847   438.6161      -2.71890       13.7410      -11.2757      -5.01047       4.11473       4.22512       5.54689       6.06256       6.54519       6.35642       6.21184
  25  20 3977.8771    1.5895  8.7104 10.0454  0.0000      0.360101  0.1356   0.0132   0.2388    0.0378   0.0000     0.0822396   432.5391       5.71361       10.6789      -4.50470     -0.307739      -19.1958       5.51538       7.25779       7.92885       8.51943       8.46156       8.31303
  25  22 4270.1717    1.1153 14.2634  9.7977  0.0000      0.301885  0.2585   0.0082   0.4134    0.0294   0.0000     0.0814761   423.3193      -13.1835       21.6314       3.42035      -4.51615     0.0283865       8.60953       11.2235       12.5836       12.8237       13.2068       12.7489
  26   4 1508.6811    0.1761  0.1581  8.8393  0.0000       15.5434  0.0163   0.0096   0.0315    0.0336   0.0000       12.7636   438.9252      -2.16748       17.8459      -2.42002      -3.11507      -2.10370      0.916124       1.88411       1.24865       1.86516       2.12650       2.28122
  26   5 1694.0527    0.2799  0.2969  8.9901  0.0000       10.8118  0.0174   0.0103   0.0320    0.0392   0.0000       4.41755   438.5845     -0.775930       19.2068       1.17357     -0.994850       1.28200      0.904249       1.10845       1.32011       1.43060       1.27380       1.31883
  26   6 1869.0703    0.4679  0.4477  8.8296  0.0000       8.49071  0.0182   0.0131   0.0369    0.0623   0.0000       1.65238   440.5336       1.43978       17.9203     -0.277493     -0.848650       1.20522      0.992498       1.28035       1.50783       1.55524       1.55183       1.48501
  26   7 2039.8149    0.6804  0.6507  9.0213  0.0000       7.28772  0.0223   0.0158   0.0448    0.0830   0.0000       1.12059   439.6592    -0.0805910       21.5239       1.74826      -4.28704       1.80994       1.15841       1.50669       1.57081       1.69505       1.72925       1.76287
  26   8 2206.1652    0.9979  0.8176  9.4133  0.0000       6.16351  0.0268   0.0208   0.0498    0.1092   0.0000      0.919817   440.6440       1.96247       19.0383       1.25792       1.15099      -1.95288       1.26510       1.63660       1.86478       1.88766       1.88900       1.91606
  26   9 2366.1943    1.3299  0.9737 10.1950  0.0000       6.44728  0.0300   0.0269   0.0616    0.1093   0.0000      0.909261   440.1713     -0.884672       16.8540       1.68388  -0.000770452      -2.45994       1.35763       1.80190       1.85408       2.12210       1.95532       2.02119
  26  10 2521.2057    1.9327  1.0578 10.6795  0.0000       1.99194  0.0329   0.0366   0.0580    0.1298   0.0000      0.807264   439.3073       1.52546       14.4018     -0.791991      -2.47829     -0.473549       1.42302       1.87014       1.98643       2.18009       2.13837       2.04855
  26  11 2674.3422    2.4750  1.0458 11.1235  0.0000       1.50135  0.0309   0.0473   0.0605    0.1409   0.0000      0.743446   439.0865     -0.293902       15.2192       1.37255      -8.36217      -4.49825       1.36157       1.81030       2.00399       2.12517       2.05612       2.03887
  26  12 2826.5937    3.2156  0.8970 11.6710  0.0000       1.42102  0.0269   0.0642   0.0520    0.1269   0.0000      0.721887   441.1178       2.88210       17.5617       3.51108     -0.626075      0.385335       1.31605       1.80739       2.03893       2.20941       2.19162       2.10815
  26  13 2977.4032    4.0039  0.9212 12.0933  0.0000      0.994269  0.0274   0.0784   0.0500    0.1320   0.0000      0.727942   440.1226       2.30661       13.1378      0.783942      -3.21179      -1.36173       1.26039       1.57952       1.74303       1.85303       1.77543       1.69149
  26  14 3126.8549    4.0375  1.0844 12.4301  0.0000      0.520341  0.0321   0.0765   0.0620    0.1294   0.0000      0.718775   435.7438      -1.05733       15.7637      0.499999      -5.26636     -0.230008       1.36124       1.79733       2.04380       2.22270       2.08280       1.95137
  26  15 3275.3403    3.8357  1.4282 12.0444  0.0000      0.748568  0.0388   0.0636   0.0689    0.1165   0.0000      0.479468   438.2198       1.92770       11.9054       2.01930       2.95288      -2.56518       1.64360       2.26591       2.32288       2.56411       2.47519       2.48094
  26  16 3423.3881    3.2761  2.0083 11.8003  0.0000      0.836310  0.0494   0.0466   0.0840    0.0822   0.0000      0.360774   436.4402       2.43841       11.6271       1.44338      -2.00172       2.07148       2.04940       2.62953       2.94015       3.08067       3.08854       3.10055
  26  17 3570.9043    2.7005  3.3410 11.2307  0.0000      0.265018  0.0668   0.0301   0.1134    0.0533   0.0000      0.187806   436.5770       4.33312       7.80526       3.76732      0.904080      -6.34303       2.64595       3.66766       3.85763       4.17108       4.11739       4.02042
  26  18 3718.3122    2.2085  5.2084 10.6826  0.0000      0.350765  0.0870   0.0206   0.1531    0.0418   0.0000      0.101054   438.0859       1.43046       14.8223       5.85800      -4.18859      -2.58613       3.48503       4.60668       5.04698       5.35882       5.43437       5.30373
  26  19 3865.6559    1.8791  7.3046 10.2239  0.0000      0.605418  0.1073   0.0156   0.1991    0.0395   0.0000     0.0757681   431.3853       3.60856       21.8966       4.27191      -5.82648       18.2726       4.28066       5.68885       6.25752       6.57547       6.57749       6.29785
  26  20 4012.4130    1.5425  9.9929 10.0386  0.0000      0.297735  0.1506   0.0119   0.2696    0.0342   0.0000     0.0751633   438.2655      -12.5304       9.23203       18.2127       10.3802      -10.3136       5.65822       7.28425       8.02808       8.53138       8.45601       8.37805
  26  21 4159.1606    1.2864 12.6526  9.8497  0.0000     0.0774661  0.2070   0.0090   0.3426    0.0312   0.0000     0.0716301   431.2496      0.242048       17.5818       8.13013       17.3533       17.0172       6.99316       9.31772       10.2314       10.7940       10.6700       10.4657
  26  22 4306.5556    1.0997 15.9011  9.7476 -0.0013      0.462391  0.2789   0.0077   0.4374    0.0281   0.0000     0.0756017   440.6255      0.119758       15.7074       6.56117      -11.0244       5.88233       8.74228       11.5593       12.7975       13.3839       13.4587       13.1444
  27   3 1325.1918    0.0901  0.0952  8.9721  0.0000       6.54901  0.0193   0.0081   0.0268    0.0272   0.0000       62.6917   438.6053      -2.33290       20.0668      -1.22713      -4.32760      0.190992       1.16821       1.36728       1.82655       1.68031       1.42198       1.89886
  27   4 1527.5666    0.1820  0.1618  8.9169  0.0000       25.1644  0.0142   0.0098   0.0306    0.0329   0.0000       12.6202   440.5602      0.481162       20.6613    -0.0250887      -3.63678      0.715522      0.778849      0.834337       1.02046       1.12518       1.00650       1.01891
  27   5 1713.6080    0.3121  0.2618  8.9640  0.0000       14.7757  0.0151   0.0113   0.0287    0.0402   0.0000       3.89810   440.0186      0.332513       19.4465      -1.76522      -1.85139     -0.404252      0.765017      0.899002       1.15670       1.14777       1.23065       1.17629
  27   6 1889.8193    0.4892  0.5326  8.9477  0.0000       10.3924  0.0201   0.0128   0.0419    0.0616   0.0000       1.55924   440.0363      -1.34360       17.2451       3.61132      -2.21172     -0.765826      0.989036       1.33907       1.45239       1.57618       1.58473       1.56748
  27   7 2062.1220    0.7141  0.6594  9.2379  0.0000       8.00480  0.0219   0.0164   0.0452    0.0785   0.0000       1.18415   439.3613       1.61679       19.3128       1.67057      0.880495      0.289795       1.07841       1.43527       1.48136       1.71592       1.66705       1.65085
  27   8 2229.8595    1.0199  0.8497  9.6083  0.0000       6.16563  0.0260   0.0211   0.0541    0.1044   0.0000      0.946375   438.2147       3.70097       20.4630      0.852075      -2.65077      -2.21810       1.23062       1.65751       1.79136       1.81499       1.82542       2.00177
  27   9 2391.1166    1.4866  1.0030 10.1693  0.0000       4.73979  0.0296   0.0285   0.0580    0.1241   0.0000      0.807920   438.4059      -1.60410       19.7543      0.791289      -5.92515      -2.48371       1.30827       1.71932       1.90082       2.00640       2.00147       1.96053
  27  10 2547.5336    1.9377  1.1508 10.9187  0.0000       2.43164  0.0354   0.0358   0.0634    0.1220   0.0000      0.769657   438.3379      0.526333       12.5536      0.278817      -4.76337       2.69005       1.46243       1.97024       2.12364       2.41483       2.52893       2.36121
  27  11 2702.0563    2.5826  0.9981 11.4238  0.0000       2.56991  0.0290   0.0493   0.0572    0.1161   0.0000      0.719168   438.3672       3.22853       13.2781       1.00269      -2.60256      0.954869       1.27014       1.72950       1.88342       1.98041       1.98473       1.99839
  27  12 2855.3581    3.3446  0.8583 11.8714  0.0000       1.84358  0.0250   0.0672   0.0502    0.1256   0.0000      0.849051   439.0152      0.766206       13.0771       3.69885       1.08640      -1.00387       1.16984       1.49524       1.62952       1.76491       1.73442       1.71935
  27  13 3006.9765    4.1394  0.8777 12.1773  0.0000     0.0700448  0.0261   0.0804   0.0476    0.1238   0.0000      0.715182   440.8532      0.905914       12.1173       1.02299      -1.74955      0.731704       1.17548       1.51751       1.66936       1.67563       1.78414       1.77370
  27  14 3157.2165    4.1889  1.1242 12.4133  0.0000      0.894184  0.0333   0.0762   0.0600    0.1313   0.0000      0.739037   438.8190       2.43349       14.8114       1.24212      -1.62977       1.52013       1.48867       1.96007       2.12468       2.28048       2.18202       2.22589
  27  15 3306.3811    3.6437  1.6012 12.0074  0.0000     -0.404513  0.0419   0.0562   0.0743    0.0963   0.0000      0.479545   441.4469       2.52504       11.5904       1.72807      -6.21227       3.62650       1.67287       2.14229       2.42457       2.53490       2.50695       2.46468
  27  16 3455.2182    3.1078  2.2035 11.7828  0.0000      0.632969  0.0507   0.0428   0.0938    0.0716   0.0000      0.264370   438.3187       2.71644       13.0806       2.80566       2.49292       4.13704       2.00042       2.71879       2.85095       3.04473       3.07231       2.97126
  27  17 3603.5610    2.5582  3.5923 10.9981  0.0000      0.688284  0.0665   0.0271   0.1174    0.0538   0.0000      0.164766   433.3036       2.98917       21.1022       7.53872      -5.03981     0.0826969       2.66323       3.50266       3.84659       4.02761       4.00491       4.01308
  27  18 3751.6329    2.1755  5.7346 10.4554  0.0001      0.254914  0.0877   0.0187   0.1590    0.0424   0.0000     0.0943582   434.5215      -4.21088       9.26490       2.07004      -7.59141       1.86099       3.46335       4.56710       5.11103       5.42640       5.46930       5.28600
  27  19 3899.1308    1.8400  8.3372 10.1125  0.0002      0.252174  0.1188   0.0141   0.2084    0.0376   0.0000     0.0644906   440.5898       7.66518       18.9736       6.52631       13.0543       3.17840       4.50629       5.82059       6.40526       6.86090       6.98519       6.70354
  27  20 4046.8110    1.4948 10.6678  9.9573 -0.0003      0.333473  0.1582   0.0111   0.2794    0.0346   0.0000     0.0719193   427.3864      -1.28750       13.6618      0.777855       4.06156      -12.0954       5.78615       7.42931       8.32288       8.69761       8.76367       8.58727
  27  22 4341.0604    1.0476 15.9559  9.7499  0.0013      0.243103  0.2853   0.0074   0.4299    0.0273   0.0000     0.0778968   422.1830      -19.4987       36.1047      -25.9379     -0.336631      -3.08586       8.14508       10.9649       12.0772       12.6690       12.9171       12.4923
  28   4 1546.0589    0.1863  0.1824  8.8981  0.0000       29.8743  0.0170   0.0088   0.0261    0.0341   0.0000       10.6406   440.0884      -1.19641       19.4500     -0.715754      -1.65029    -0.0843509      0.603682       1.08265       1.01289       1.12323       1.02340       1.16007
  28   5 1732.7913    0.3270  0.3245  8.9510  0.0000       15.2226  0.0153   0.0109   0.0352    0.0417   0.0000       3.14737   439.5726     -0.721167       21.5993     -0.713290      -2.31101     -0.729986      0.754822       1.05884       1.21545       1.22952       1.13120       1.08847
  28   6 1910.1945    0.4911  0.5435  9.0854  0.0000       9.14679  0.0221   0.0125   0.0416    0.0620   0.0000       1.63133   441.6511       1.99324       19.4630      -1.81302      -3.98617     -0.167044       1.22496       1.80166       1.74559       2.26137       2.17281       2.46042
  28   7 2083.9567    0.7551  0.6864  9.0345  0.0000       6.17962  0.0220   0.0161   0.0429    0.0930   0.0000      0.984927   440.1302     -0.914611       19.6059     0.0926949      -2.05333       1.10130       1.01165       1.41823       1.48726       1.74765       1.75514       1.68999
  28   8 2252.8405    1.0775  0.8572  9.6570  0.0000       5.75669  0.0268   0.0211   0.0491    0.1096   0.0000      0.879481   440.4341       2.82317       16.7846       1.03290      -2.13446      -1.92268       1.16808       1.45508       1.61812       1.83676       1.66989       1.69549
  28   9 2415.3603    1.5729  1.0706 10.3263  0.0000       3.17243  0.0312   0.0289   0.0587    0.1233   0.0000      0.789218   438.6045       1.44636       18.4460       1.18012      -5.77552       4.23594       1.27258       1.66969       1.80610       1.97317       2.02466       2.00624
  28  10 2573.3806    2.1557  1.1244 10.7706  0.0000       2.52221  0.0336   0.0380   0.0576    0.1461   0.0000      0.815265   437.9045       1.31783       14.4791       1.69901      -1.28316     -0.632150       1.39626       1.88616       2.01640       2.19737       2.14169       2.12300
  28  11 2729.2844    2.7668  1.0407 11.0390  0.0000      0.423441  0.0285   0.0495   0.0558    0.1500   0.0000      0.752849   440.1958       1.69138       16.2930       2.47442    0.00304878      0.164472       1.20191       1.59878       1.73764       1.89492       1.87893       1.79972
  28  12 2883.6774    3.4876  1.0535 11.6418  0.0000      0.572188  0.0309   0.0626   0.0552    0.1613   0.0000      0.595834   437.5481     -0.406046       15.3212      0.155183     -0.622079       2.67380       1.25429       1.72630       1.90074       2.02830       2.04408       1.99143
  28  13 3036.2289    4.0063  0.9287 12.3804  0.0000       1.60116  0.0276   0.0758   0.0512    0.1214   0.0000      0.648120   440.0100      0.651583       19.2173       2.67265      0.671238      -1.62665       1.24569       1.66843       1.77253       1.84972       1.78321       1.78840
  28  14 3187.1452    4.1350  1.2029 12.4801  0.0000      0.905232  0.0343   0.0726   0.0616    0.1164   0.0000      0.646793   440.9432     -0.259409       16.0108      0.829491      -3.50404     -0.308395       1.33793       1.78303       1.96619       2.10815       2.12128       2.04671
  28  15 3337.3368    3.6273  1.8259 11.9330 -0.0002       1.24133  0.0417   0.0514   0.0805    0.0862   0.0000      0.363328   437.7448       2.56017       13.0004       6.24967      -2.03241       1.96689       1.67965       2.25399       2.44732       2.66415       2.73154       2.58638
  28  16 3486.8668    3.0360  2.7489 11.3038  0.0001      0.877683  0.0541   0.0356   0.0982    0.0693   0.0000      0.222079   436.1456       2.28098       9.19141       3.95173       5.24631      -5.56661       2.15771       2.80350       3.15918       3.21738       3.29962       3.18938
  28  17 3635.7988    2.4567  4.1157 10.9139  0.0000      0.575630  0.0708   0.0244   0.1286    0.0485   0.0000      0.143722   440.7093       6.59178       13.0220       5.23652       4.18040       2.98164       2.72739       3.64638       3.97841       4.24057       4.17257       4.15341
  28  18 3784.3505    2.0656  5.8616 10.5622  0.0000      0.215978  0.0904   0.0177   0.1636    0.0386   0.0000     0.0974010   439.3066      -2.68336       17.5379       1.53114      -4.78990      -9.95131       3.45442       4.40402       4.79789       5.17408       5.21350       5.20916
  28  19 3932.7527    1.7208  8.3437 10.2490  0.0000      0.208737  0.1232   0.0133   0.2180    0.0339   0.0000     0.0730149   442.0876       6.71932       19.3012       4.83311      -6.05686      -4.84751       4.44261       5.84000       6.43371       6.85463       6.77180       6.68915
  28  20 4080.6010    1.4689 11.0179 10.0516  0.0000      0.224427  0.1638   0.0106   0.2838    0.0310   0.0000     0.0676531   445.5792       2.59354       22.9095       3.08448       11.4752      -6.51396       5.48479       7.38135       7.94599       8.53315       8.44140       8.32935
  28  21 4228.0846    1.1627 13.2589  9.8737 -0.0003      0.175722  0.2340   0.0080   0.3642    0.0287   0.0000     0.0874559   437.4165       19.2831       51.8153      -7.62946      -17.1568       16.2982       7.06084       9.64533       10.3108       11.1005       11.0583       10.8070
  29   3 1359.7862    0.0855  0.0917  9.0401  0.0000       36.3318  0.0216   0.0080   0.0227    0.0271   0.0000       70.5343   440.5180      0.912382       19.8253      0.390104     -0.933553      0.587529       1.05116       1.32052       1.21061       1.70496       1.50706       1.67191
  29   4 1564.1525    0.1796  0.1860  8.9521  0.0000       38.0563  0.0141   0.0086   0.0271    0.0335   0.0000       11.5279   440.6298       1.41365       20.3807     -0.167645      -1.39771      0.545552      0.753847       1.11359       1.40028       1.50808       1.81958       1.55396
  29   6 1930.2799    0.5583  0.5174  9.0420  0.0000       8.57531  0.0181   0.0138   0.0383    0.0647   0.0000       1.37118   440.5667       1.98792       17.8547      0.807571      -3.28947      -1.11281      0.897488       1.12331       1.27217       1.42169       1.30518       1.32694
  29   7 2105.4204    0.8217  0.6563  9.2599  0.0000       7.19557  0.0210   0.0178   0.0418    0.0910   0.0000       1.01265   439.8623       1.46651       19.4682      -3.11905     -0.683903      0.791198      0.977400       1.27528       1.36595       1.41400       1.51181       1.45559
  29   8 2275.3539    1.1895  0.8611  9.8415  0.0000       5.73916  0.0265   0.0229   0.0471    0.1008   0.0000      0.946890   442.1443      0.820107       18.6881     -0.252485      -2.32199       3.72791       1.10273       1.48088       1.59413       1.80915       1.75885       1.82464
  29   9 2439.0309    1.6578  1.0814 10.1388  0.0000       1.23625  0.0321   0.0288   0.0543    0.1428   0.0000      0.721463   442.8027       1.33853       18.0543       4.11176      -2.48015     -0.570064       1.28803       1.72159       1.89563       1.96272       1.94877       1.94155
  29  10 2598.7475    2.1896  1.0956 11.1552 -0.0001       3.14814  0.0314   0.0394   0.0590    0.1118   0.0000      0.693932   439.0423      0.349893       18.7326       3.30415      -3.16480       2.62829       1.26057       1.74894       1.93191       2.10137       2.14212       2.04204
  29  11 2756.1708    3.0017  0.8984 11.5537  0.0000       2.56880  0.0269   0.0560   0.0469    0.1170   0.0000      0.733914   439.7489    -0.0272277       15.3232       1.82675     -0.336948     -0.722931       1.13038       1.51070       1.63986       1.79845       1.83672       1.81386
  29  12 2911.5976    3.6461  0.9996 11.7761  0.0000       1.06900  0.0284   0.0659   0.0522    0.1528   0.0000      0.642457   438.0252       1.08769       13.0228     -0.288127     -0.379210      0.564203       1.25740       1.74573       1.86877       2.02637       2.00673       1.97848
  29  13 3064.9943    4.1239  0.9909 12.4436  0.0000       2.39978  0.0285   0.0764   0.0536    0.1249   0.0000      0.770450   442.2606      0.162930       15.8606       1.97833      0.829560     -0.255413       1.16654       1.51294       1.70934       1.84631       1.86113       1.81669
  29  14 3216.7276    4.1338  1.2244 12.4312  0.0000      0.191071  0.0337   0.0704   0.0632    0.1192   0.0000      0.665626   439.9658       1.88541       14.7173      0.837848      -1.60652       3.31326       1.23224       1.74833       1.80684       2.04335       1.97651       1.92085
  29  15 3367.6222    3.4292  1.8203 12.0596 -0.0009      0.858742  0.0438   0.0487   0.0778    0.0723   0.0000      0.360906   437.9610       1.74515       15.9016       1.28110     -0.686431       1.98976       1.67765       2.14273       2.42763       2.53479       2.55137       2.56963
  29  16 3517.9174    2.8320  2.8898 11.5195 -0.0004      0.708458  0.0577   0.0330   0.1049    0.0549   0.0000      0.220324   440.9040       1.51186       7.56679       1.20242      -4.17597      0.322125       2.13716       2.81145       3.19097       3.25974       3.32096       3.31015
  29  17 3667.8632    2.3154  4.5415 10.8367  0.0002      0.827426  0.0748   0.0222   0.1346    0.0447   0.0000      0.122949   438.8203      0.108871       18.6218   0.000794560    -0.0540117       1.28392       2.78259       3.62076       4.02445       4.18099       4.34276       4.17665
  29  18 3816.8522    1.9643  6.0609 10.4736 -0.0002      0.362184  0.0918   0.0165   0.1679    0.0380   0.0000     0.0972733   444.8571      -2.41240       24.5235       10.8041      -9.64933       6.76557       3.36167       4.46260       4.84514       5.17011       5.17923       4.96426
  29  19 3965.6806    1.6553  8.7375 10.1364 -0.0001      0.266496  0.1261   0.0122   0.2240    0.0339   0.0000     0.0756940   441.1320      -4.23950       21.9254       5.42296       1.85322       8.95484       4.52981       5.97377       6.58142       7.00489       7.19663       7.10958
  29  21 4263.5676    1.1261 14.1782  9.8658  0.0000      0.455717  0.2363   0.0077   0.3793    0.0272   0.0000     0.0774511   458.8500      -5.11151       13.7694       9.33846      -3.74430       5.38543       6.93466       9.04283       9.99091       10.4663       10.9149       10.5798
  30   3 1376.6114    0.1148  0.0770  9.0118  0.0000       20.4032  0.0134   0.0110   0.0259    0.0259   0.0000       49.9136   440.5443     -0.817507       21.5842     0.0329110      -3.65228      0.487203      0.558947      0.805518      0.956592      0.842057      0.879965      0.888565
  30   4 1581.8952    0.1966  0.2139  9.0003  0.0000       14.0927  0.0157   0.0085   0.0295    0.0322   0.0000       8.67795   442.3343     -0.788678       19.0759     -0.906006      -3.46327      0.520559      0.646878      0.901290       1.03334       1.10212       1.15153       1.07551
  30   5 1770.0998    0.3777  0.3531  8.9780  0.0000       11.6757  0.0159   0.0112   0.0306    0.0454   0.0000       2.40836   439.7754      -1.62512       18.5546       1.63144      -3.70250      -2.09001      0.789814      0.991500       1.15921       1.31063       1.21488       1.17891
  30   6 1950.0246    0.5629  0.5120  9.1381  0.0000       9.78694  0.0180   0.0137   0.0374    0.0624   0.0000       1.43791   441.3030      -1.09419       19.2257      -1.04661      -5.08395       1.23816      0.808649       1.05972       1.16854       1.24124       1.27300       1.22889
  30   7 2126.4740    0.8128  0.7600  9.4354  0.0010       8.07292  0.0241   0.0167   0.0472    0.0879   0.0000       1.05677   442.2305       1.36357       18.8280       1.60377      -5.15149       1.94560       1.07858       1.36514       1.51393       1.58254       1.55030       1.55779
  30   8 2297.4104    1.2337  0.8928 10.0056  0.0000       4.78455  0.0258   0.0235   0.0513    0.0994   0.0000      0.888614   440.5573      0.507397       18.2765      -1.32952      -2.54807      -1.70029       1.03587       1.39563       1.49647       1.56251       1.54924       1.56311
  30   9 2462.2990    1.7661  1.0500 10.6117  0.0000       2.74296  0.0308   0.0318   0.0553    0.1157   0.0000      0.798677   441.0987     -0.855120       16.8036     -0.274361      -2.21280       1.82634       1.21095       1.60457       1.82720       1.90094       1.96980       1.88690
  30  10 2623.4972    2.3019  1.1138 11.0934  0.0000       1.79167  0.0318   0.0400   0.0568    0.1191   0.0000      0.783028   437.6635       1.65631       16.7331      0.328726      -3.37809       2.35801       1.19456       1.65027       1.77068       1.99100       1.93454       1.88015
  30  11 2782.4628    3.0478  0.9592 11.9139  0.0000      0.880307  0.0267   0.0564   0.0526    0.1023   0.0000      0.717550   439.0005       3.30699       18.3856      0.396200      -1.00177       1.07652       1.08009       1.45276       1.53236       1.75403       1.73159       1.70655
  30  12 2939.1215    3.8140  0.8950 12.2232  0.0000       1.59005  0.0249   0.0717   0.0482    0.1113   0.0000      0.617753   439.3454     -0.802725       17.6581      0.264096      -2.07746      -1.12075       1.03327       1.32714       1.49047       1.63383       1.60545       1.56985
  30  13 3093.3775    4.1363  1.0295 12.3269  0.0000       2.07069  0.0298   0.0730   0.0525    0.1303   0.0000      0.766435   441.0168       1.67655       20.2727     -0.749634      -1.30975      -2.05983       1.14841       1.53106       1.69839       1.79569       1.85343       1.81140
  30  14 3245.9008    3.9035  1.3853 12.3513  0.0000      0.279928  0.0366   0.0609   0.0662    0.0942   0.0000      0.581534   438.5145       2.28685       13.7495       5.31469     -0.562661       3.27550       1.31195       1.77463       1.91402       2.10552       2.17169       2.09449
  30  16 3548.7963    2.7791  3.0630 11.3602  0.0000      0.632775  0.0579   0.0302   0.1030    0.0520   0.0000      0.210246   439.4653       2.57349       15.7315       9.20924      0.658171      -7.97593       2.05960       2.68308       2.99432       3.26873       3.26173       3.20022
  30  17 3699.1543    2.2679  4.6475 10.8436  0.0000      0.372223  0.0761   0.0210   0.1349    0.0428   0.0000      0.116452   438.4667       4.04523       11.0755       6.84294       4.45117       14.2303       2.65959       3.64831       3.99008       4.30605       4.33452       4.35945
  30  18 3849.2023    1.9044  7.2057 10.2655  0.0000      0.454947  0.1032   0.0143   0.1809    0.0357   0.0000     0.0744806   444.7630       5.93877       13.6345      -2.30110       3.63769      -8.38672       3.52910       4.75280       5.23984       5.65038       5.60229       5.55124
  30  19 3998.7080    1.5970  9.9513 10.0903 -0.0000      0.308625  0.1408   0.0110   0.2530    0.0318   0.0000     0.0703096   434.9383       8.53871       1.68689       2.07433      -7.10541       11.0240       4.66930       6.09425       6.57875       7.04361       7.28328       7.19830
  30  20 4147.8578    1.2940 12.3963  9.9130  0.0000      0.226445  0.2019   0.0084   0.3201    0.0301   0.0000     0.0800520   429.3499      -6.38855       39.0489       12.2672      -3.79080       2.63623       5.95938       7.84263       8.84047       9.34071       9.53544       9.28397
  31   3 1393.1625    0.1105  0.1213  8.9526  0.0000       25.0751  0.0253   0.0075   0.0266    0.0270   0.0000       40.4010   439.9714     -0.876216       19.3180      0.331122      -2.14740      -1.17676       1.09676       1.63858       1.41060       1.55892       1.46916       1.56458
  31   4 1599.3292    0.2164  0.2761  8.9591  0.0000       11.6714  0.0146   0.0082   0.0356    0.0324   0.0000       6.22386   439.7951      -1.16931       20.4101       1.29784      -3.14619     -0.838253      0.623193      0.828633      0.919118       1.00110       1.04374       1.08454
  31   5 1788.2715    0.3814  0.4447  8.8982  0.0000       12.0730  0.0190   0.0104   0.0352    0.0494   0.0000       2.12465   440.3604       1.78297       20.1667     -0.589194      -1.54950     -0.897164      0.791063       1.14072       1.18219       1.16108       1.33603       1.27236
  31   6 1969.5211    0.6000  0.5723  9.0523  0.0000       10.1999  0.0199   0.0137   0.0378    0.0720   0.0000       1.28068   439.9745     0.0355051       19.2727      -2.00718      -3.70793      -1.43982      0.854510       1.11020       1.24447       1.43274       1.38650       1.41524
  31   7 2147.1120    0.8958  0.8201  9.1881  0.0000       6.76469  0.0233   0.0171   0.0481    0.1062   0.0000      0.895416   439.4259     -0.650261       19.5802      0.588821      -1.06327      0.914214      0.946939       1.27925       1.43759       1.48652       1.58311       1.51976
  31   8 2319.0263    1.3130  0.9360 10.0284  0.0000       4.90363  0.0264   0.0242   0.0529    0.1032   0.0000      0.845476   440.2523     -0.529598       20.0176     -0.175276      -3.49788       1.27763       1.00147       1.28284       1.44542       1.52375       1.55150       1.51218
  31   9 2485.0116    1.8617  1.1292 10.2927  0.0000       2.57664  0.0310   0.0312   0.0553    0.1492   0.0000      0.816235   441.1105       1.76690       19.2865      -1.75255      -1.77560       1.37748       1.13661       1.47979       1.58384       1.74237       1.77773       1.78966
  31  10 2647.7372    2.4355  1.0666 11.2284  0.0000      0.409380  0.0303   0.0421   0.0536    0.1165   0.0000      0.714440   438.7331      -1.98312       18.9410       3.14832      -7.15355     -0.975048       1.16032       1.55067       1.66232       1.78853       1.76119       1.81190
  31  11 2808.3410    3.1960  0.9769 11.6779  0.0000       1.82523  0.0276   0.0564   0.0505    0.1213   0.0000      0.633646   438.9282       1.68921       16.9067       2.38802     -0.425559      0.459164       1.17662       1.68608       1.76854       1.91769       1.79891       1.76319
  31  12 2966.0685    3.8698  0.9473 12.2475  0.0000      0.749849  0.0266   0.0688   0.0480    0.1111   0.0000      0.629896   440.5891       2.80253       14.0760       2.78593     -0.967839       2.79975       1.02903       1.34718       1.50537       1.52900       1.59906       1.60600
  31  13 3121.3552    4.2095  1.0419 12.5826  0.0000       2.81576  0.0280   0.0752   0.0559    0.1134   0.0000      0.672649   441.1572       2.62812       12.7683       1.19454      0.715710     -0.929619       1.08609       1.39945       1.56058       1.66427       1.65325       1.63041
  31  14 3274.7139    3.9216  1.4834 12.2611  0.0000      0.869771  0.0378   0.0596   0.0663    0.1005   0.0000      0.564320   438.6013       4.48395       11.9609       2.73205      -2.99668       4.98322       1.32766       1.75139       1.84320       2.10879       2.02550       2.13361
  31  15 3427.2959    3.2178  2.2708 11.9165  0.0000      0.458483  0.0493   0.0395   0.0849    0.0546   0.0000      0.295225   438.0450       4.71013       19.0207      -1.25406      -6.21370       8.90185       1.65857       2.26182       2.48164       2.60834       2.66160       2.68342
  31  16 3579.3201    2.6262  3.4264 11.3353  0.0000      0.756856  0.0618   0.0272   0.1121    0.0466   0.0000      0.166324   435.2099       4.29672       14.3629      -1.66982      -1.35560      -1.45047       2.18655       2.93288       3.28494       3.51451       3.45150       3.44655
  31  17 3730.6574    2.1972  5.2182 10.6682  0.0001      0.700754  0.0802   0.0189   0.1438    0.0402   0.0000      0.109486   438.6816       2.84989       15.3330       2.17476      -4.76672       1.51164       2.74780       3.72479       4.04752       4.30940       4.47240       4.31983
  31  18 3880.8954    1.8406  8.1446 10.1695  0.0002      0.288049  0.1111   0.0130   0.2008    0.0343   0.0000     0.0714797   434.7561      -1.49586       14.6953       6.94634      -1.51563       2.77395       3.68961       4.97861       5.37587       5.82413       5.88891       5.81099
  31  19 4031.1192    1.5578 10.2035 10.0541  0.0000      0.285975  0.1472   0.0104   0.2524    0.0312   0.0000     0.0675551   445.2874       1.80933       8.60473      -1.63913       5.04737      -2.16184       4.60515       5.95516       6.68842       7.18168       7.32253       7.11055
  31  20 4181.2687    1.2571 13.3623  9.9077  0.0009      0.394631  0.2151   0.0079   0.3433    0.0285   0.0000     0.0802647   436.7937       7.09338       31.7871       16.7855      -14.7994     -0.549949       6.08795       7.95362       8.98546       9.42592       9.73371       9.53630
  32   4 1616.4123    0.2331  0.2360  8.8867  0.0000       14.2909  0.0139   0.0087   0.0261    0.0322   0.0000       5.88127   441.3591      0.172844       21.0157      0.621388      -3.64682      0.495607      0.688737      0.827076      0.870949      0.927585      0.878182      0.924926
  32   5 1806.1904    0.4199  0.3750  8.9063  0.0000       10.8343  0.0144   0.0117   0.0326    0.0481   0.0000       2.01647   440.1892      0.323869       20.7173      0.531865      -4.61278     -0.757861      0.616509      0.787653      0.876476      0.956474      0.947685      0.908238
  32   6 1988.7222    0.6323  0.5772  9.0940  0.0001       9.97280  0.0196   0.0139   0.0385    0.0698   0.0000       1.29863   440.0091      0.289881       19.4956      0.353901      -3.39067    -0.0686691      0.809510       1.00733       1.14215       1.21820       1.21533       1.17214
  32   7 2167.4203    0.9398  0.7856  9.5585  0.0000       7.83402  0.0242   0.0183   0.0445    0.0861   0.0000      0.988902   441.7648      -1.68718       21.4286       2.98185     -0.730201      0.622388       1.02742       1.39962       1.53544       1.56427       1.52869       1.55040
  32   8 2340.0934    1.3228  1.0091 10.0374  0.0000       3.96416  0.0288   0.0231   0.0518    0.1028   0.0000      0.842071   441.4323     -0.470135       17.1172       4.13956     -0.782727      0.579010       1.05717       1.33265       1.44474       1.55046       1.70163       1.63344
  32   9 2507.3311    1.9242  1.1025 10.6252 -0.0001       2.69439  0.0303   0.0324   0.0549    0.1185   0.0000      0.751304   438.7012      -1.33104       17.3216       3.18248     -0.569208      0.318739       1.08588       1.41157       1.57178       1.68983       1.65859       1.68004
  32  10 2671.6696    2.4620  1.0221 11.6323  0.0000       2.07064  0.0283   0.0443   0.0553    0.0951   0.0000      0.758650   439.9781      -1.69438       13.8815       1.91158      -3.93680      -1.87623       1.02604       1.44925       1.48928       1.74900       1.61057       1.65690
  32  11 2833.6899    3.2962  0.9477 12.0295  0.0000       2.01337  0.0263   0.0591   0.0488    0.1023   0.0000      0.799135   438.9137      0.409807       20.5090       1.15656      -2.02891      -1.21435      0.997541       1.28045       1.41123       1.54945       1.60101       1.55069
  32  12 2992.6554    4.1852  0.8146 12.2106  0.0000      0.320182  0.0213   0.0772   0.0437    0.1108   0.0000      0.615963   439.1703      0.117119       15.5682       4.97201      -1.57087      0.553569      0.848761       1.10549       1.18498       1.29009       1.34087       1.31035
  32  13 3148.8641    4.1808  1.1724 12.5429  0.0000       1.78743  0.0329   0.0705   0.0583    0.1152   0.0000      0.661523   439.1063       1.76105       15.8897       5.25997      -5.41959      0.824191       1.19151       1.57759       1.72721       1.95391       1.99371       1.93970
  32  14 3303.2148    3.7600  1.7329 11.7023  0.0000      0.927543  0.0385   0.0495   0.0684    0.0947   0.0000      0.410293   436.9942       4.87421       14.1787       3.26000      -1.80429     -0.319284       1.34091       1.74655       1.92459       2.11538       2.14869       2.13162
  32  15 3456.5943    3.1333  2.5162 11.5763  0.0000      0.199542  0.0494   0.0355   0.0877    0.0575   0.0000      0.233098   437.5884      -2.56866       18.1487       5.07578      -1.48982     -0.819158       1.69212       2.24045       2.45605       2.63825       2.65580       2.63451
  32  16 3609.5376    2.5432  4.0222 10.9268  0.0000      0.892024  0.0660   0.0235   0.1158    0.0453   0.0000      0.127565   440.6987      0.800172       14.4025       4.01859      -2.30610       2.98855       2.24135       2.97123       3.33620       3.54518       3.64917       3.59787
  32  17 3761.3354    2.1256  5.5748 10.5718  0.0000      0.475575  0.0828   0.0173   0.1475    0.0378   0.0000      0.100181   442.0088       6.60791       8.02888       2.87053      -4.63053       9.67057       2.70257       3.64288       4.09108       4.32752       4.47403       4.37397
  32  18 3912.5533    1.7760  8.0476 10.2026 -0.0000      0.343180  0.1120   0.0126   0.2003    0.0329   0.0000     0.0740146   435.9729     -0.996318       18.2480       3.83983     0.0545146      -7.55210       3.56691       4.69297       5.20486       5.56155       5.61971       5.65392
  32  19 4063.1887    1.4767 10.9189 10.0282 -0.0006      0.326341  0.1617   0.0094   0.2696    0.0293   0.0000     0.0707564   440.7409      -5.32751       9.54224      -1.97998       9.16757      -1.83891       4.57809       6.22028       6.80177       7.29979       7.47865       7.56057
  32  20 4213.8767    1.2028 13.9184  9.8605 -0.0036      0.438649  0.2302   0.0073   0.3597    0.0275   0.0000     0.0862972   436.8583       5.57021       15.9142      -13.2382      -17.5380       11.2657       6.03998       8.10112       9.12338       9.64652       9.86815       9.82457
  33   3 1425.4184    0.1388  0.1352  8.9117  0.0000       47.2531  0.0150   0.0078   0.0232    0.0295   0.0000       21.4217   441.0903     -0.665513       20.1893     -0.349638      -1.88302      0.130203      0.686293      0.836583      0.919632       1.01932       1.28769       1.43099
  33   4 1633.2320    0.2597  0.2424  8.9641  0.0000       14.3188  0.0145   0.0091   0.0240    0.0331   0.0000       5.07431   439.8982      -1.47040       18.6671     -0.421065      -4.36963     -0.619628      0.588075      0.819379      0.969591       1.07724       1.10587       1.09819
  33   5 1823.8791    0.4218  0.4086  9.0419  0.0000       14.1134  0.0154   0.0113   0.0332    0.0454   0.0000       2.16997   440.6242     -0.106491       20.6949     -0.925177      -1.29075      0.627020      0.663584      0.842338      0.978014       1.01985       1.10777       1.09428
  33   6 2007.6817    0.6871  0.6149  9.1764 -0.0001       9.16689  0.0193   0.0145   0.0390    0.0689   0.0000       1.18896   441.5061      0.287927       19.7115       1.25329      -3.23138     -0.806915      0.781032       1.04143       1.13246       1.24679       1.26446       1.33028
  33   7 2187.4002    0.9556  0.8810  9.3435 -0.0003       5.06250  0.0250   0.0170   0.0471    0.1002   0.0000      0.888890   438.9478      -1.24409       19.9903      0.347989      -3.42663      -1.89167      0.891756       1.20178       1.28106       1.40272       1.46367       1.43613
  33   8 2360.8920    1.4121  1.0794 10.0855  0.0000       3.74690  0.0296   0.0234   0.0544    0.1102   0.0000      0.784609   439.5659       1.43785       20.4013      -2.89241     -0.202051     -0.535483       1.00862       1.37283       1.45795       1.64027       1.61933       1.57560
  33   9 2529.1870    2.0025  1.0473 10.9567  0.0000       2.57493  0.0295   0.0344   0.0525    0.1066   0.0000      0.786592   439.4322       1.27935       18.2198       3.35372      -3.49949      0.603006       1.03619       1.37578       1.57911       1.63720       1.71418       1.67807
  33  10 2695.0068    2.6344  1.0917 11.2417  0.0000       1.09733  0.0307   0.0436   0.0517    0.1307   0.0000      0.728517   438.7740       2.48278       15.3911     0.0886291      -4.60138       2.97900       1.08281       1.47248       1.62628       1.71152       1.70122       1.66639
  33  11 2858.5127    3.4408  0.9763 12.1463 -0.0001       1.10455  0.0268   0.0605   0.0501    0.0993   0.0000      0.697419   441.2527       1.14169       15.2811      0.526500      -1.80959       2.87786      0.949629       1.26438       1.43895       1.49478       1.49070       1.50914
  33  12 3018.7646    4.1366  1.0318 12.3459  0.0000       1.51195  0.0282   0.0692   0.0500    0.1091   0.0000      0.657834   437.8262       2.34156       16.6009      0.807513     -0.952130       3.35031      0.943739       1.30470       1.36711       1.56593       1.54437       1.50798
  33  13 3175.9981    4.2104  1.1328 12.6201  0.0000       1.62262  0.0309   0.0714   0.0556    0.1100   0.0000      0.742227   440.4140       3.11820       13.7521       2.38564       1.63763       1.05102       1.06551       1.36531       1.46023       1.58008       1.63399       1.65436
  33  14 3331.3737    3.6569  1.6512 12.1395  0.0000      0.521144  0.0383   0.0506   0.0693    0.0799   0.0000      0.432189   440.5391       2.70636       9.02967     -0.445525      -3.70319       1.11023       1.26593       1.68381       1.88142       2.07716       2.04003       2.04343
  33  15 3485.7898    2.9789  2.6622 11.6381  0.0000      0.761893  0.0520   0.0336   0.0921    0.0545   0.0000      0.226554   441.3319      0.670169       14.8135      0.636940      -1.46882     -0.202647       1.75905       2.33669       2.59497       2.79084       2.77220       2.76157
  33  16 3639.2487    2.4704  4.3895 10.8796  0.0000      0.655926  0.0664   0.0216   0.1226    0.0417   0.0000      0.115314   440.8639       5.62988       12.7205       4.23157       2.15616       4.14817       2.19359       2.89906       3.17927       3.40494       3.45315       3.57681
  33  17 3792.0624    1.9821  6.2921 10.4638 -0.0001      0.626307  0.0899   0.0152   0.1632    0.0356   0.0000     0.0897227   445.5327       3.61385       11.0210       4.11403      -1.57553      -2.39138       2.84189       3.87614       4.23931       4.60612       4.79568       4.71949
  33  18 3943.6740    1.7256  8.7015 10.1550  0.0000      0.347901  0.1193   0.0116   0.2102    0.0320   0.0000     0.0723283   441.4697     -0.506496       6.45751       16.3827       4.13127      -2.91540       3.63565       4.81825       5.30560       5.75402       5.87924       5.80038
  33  19 4095.4652    1.4536 11.8744  9.9611 -0.0018      0.348763  0.1737   0.0085   0.2871    0.0288   0.0000     0.0666745   440.4670       5.60011       13.5997       5.10928      -4.10148    -0.0497873       4.78101       6.53706       7.10981       7.64180       7.94308       7.68830
  33  20 4246.7315    1.2115 15.1339  9.7958  0.0007      0.598995  0.2344   0.0070   0.3625    0.0262   0.0000     0.0766584   432.4191       2.45281       8.40381      -7.77908      -3.97001      -8.67649       5.82098       7.77663       8.70776       9.30523       9.35375       9.38843
  34   3 1441.1717    0.1504  0.1284  8.9118  0.0000       24.2551  0.0127   0.0082   0.0234    0.0283   0.0000       19.3256   442.1863      -1.49302       20.1179      0.431947      -2.44922     -0.707679      0.625982      0.728916      0.878549      0.976393      0.978006      0.981437
  34   4 1649.7598    0.2797  0.2811  8.8686  0.0000       16.3657  0.0136   0.0091   0.0282    0.0350   0.0000       3.91252   440.2322     -0.153378       20.3435     -0.934376      -1.11780       1.22937      0.676245      0.955743       1.06691       1.07907       1.12012      0.977486
  34   5 1841.3061    0.4679  0.4520  8.9399  0.0000       10.3500  0.0164   0.0115   0.0325    0.0524   0.0000       1.61883   440.6205     -0.675027       19.4054      0.918385      -1.56247     -0.231025      0.649596      0.868995      0.927486       1.05451       1.07232       1.06994
  34   6 2026.4187    0.6823  0.6570  9.0308  0.0000       8.66658  0.0191   0.0139   0.0406    0.0765   0.0000       1.08092   440.4244     -0.707396       22.1000       2.73281      -2.51965     -0.367460      0.740645      0.939092       1.04768       1.12244       1.25446       1.22440
  34   7 2207.1028    1.0213  0.8873  9.4983  0.0000       5.98392  0.0244   0.0182   0.0477    0.0993   0.0000      0.879934   441.5809     -0.550511       24.2821      0.212136     0.0430321       1.05565      0.872971       1.20508       1.30089       1.49887       1.55185       1.58631
  34   8 2381.3339    1.5615  0.9895 10.2297  0.0000       4.07111  0.0261   0.0265   0.0498    0.1066   0.0000      0.756579   441.6985     -0.723355       18.8164     -0.237683      -2.78423      -2.06785      0.895466       1.20150       1.31127       1.36524       1.39881       1.40600
  34   9 2550.6798    2.0288  1.2204 10.6658  0.0135       2.33060  0.0316   0.0325   0.0594    0.1268   0.0000      0.708905   439.2122      0.186294       20.9791      0.345476      -5.00182      0.430671       1.04364       1.35206       1.53226       1.61540       1.69465       1.70011
  34  10 2718.0299    2.8523  1.0718 11.0674  0.0000       2.74151  0.0271   0.0460   0.0506    0.1430   0.0000      0.672668   440.8553     -0.241508       20.4641       2.33739     -0.769042       2.61701      0.914738       1.17918       1.27371       1.48265       1.45680       1.47105
  34  11 2882.9047    3.6399  0.9575 12.0504  0.0000       1.47472  0.0252   0.0620   0.0473    0.1073   0.0000      0.725301   439.7210       1.72655       18.8570      0.829159      -2.61540       1.67065      0.887511       1.17858       1.31805       1.41477       1.47622       1.48984
  34  12 3044.3893    4.1636  1.0536 12.2484  0.0000      0.940004  0.0277   0.0680   0.0503    0.1227   0.0000      0.626054   440.0923      0.584984       15.2382       3.14865     -0.561975     -0.818789      0.918889       1.19569       1.28741       1.40011       1.39810       1.48048
  34  13 3202.7708    4.1757  1.2030 12.4527  0.0000       1.47299  0.0316   0.0658   0.0559    0.1059   0.0000      0.593455   439.9639      0.283305       16.5348      -1.63744      -2.65671      0.252069       1.05810       1.44198       1.53407       1.66990       1.68029       1.74436
  34  14 3359.2454    3.5343  1.9057 11.9333  0.0000       1.20870  0.0410   0.0450   0.0723    0.0730   0.0000      0.360652   440.3522       2.53494       14.4289       1.32893     -0.286952      -2.94498       1.31964       1.81825       2.00383       2.20761       2.20298       2.17935
  34  15 3514.4915    2.9406  3.0018 11.3211 -0.0000      0.576326  0.0527   0.0297   0.0946    0.0534   0.0000      0.191884   438.5155       1.93996       14.6073      -1.72135       2.73427      -1.31211       1.70542       2.26227       2.57868       2.74884       2.88252       2.84030
  34  16 3668.5871    2.3731  4.3940 10.8306  0.0001      0.483339  0.0665   0.0205   0.1223    0.0412   0.0000      0.114129   437.9571       6.15696       15.4991      -2.50211       1.16356      -2.70720       2.11281       2.78523       3.11113       3.37766       3.43928       3.46350
  34  17 3822.3396    1.9672  6.7323 10.3873  0.0000      0.716998  0.0916   0.0146   0.1666    0.0352   0.0000     0.0801352   440.3528      0.836207       12.4816       13.1720      -11.3588      0.365411       2.91152       3.83358       4.14965       4.50748       4.70690       4.69553
  34  18 3974.9022    1.6788 10.2178 10.0763  0.0005      0.281496  0.1388   0.0101   0.2370    0.0303   0.0000     0.0682872   436.5210      0.291366       20.1485       11.6212      -6.78544      -4.95101       3.97382       5.24536       5.93787       6.23030       6.55400       6.56719
  34  19 4126.7411    1.3685 12.4912  9.9822 -0.0008      0.356658  0.1878   0.0079   0.3058    0.0274   0.0000     0.0781927   437.0556      -8.21490       21.4472       5.35228     -0.824856      -1.91411       4.80951       6.45529       7.15205       7.70039       7.90497       7.92636
  35   4 1665.9558    0.2801  0.2784  8.9534  0.0000       17.7099  0.0138   0.0091   0.0264    0.0339   0.0000       4.27708   441.6735     -0.152173       21.2575     -0.718125      -2.64222      -1.02658      0.563905      0.701182      0.830284      0.842970      0.858855      0.858863
  35   5 1858.4814    0.4939  0.4078  8.9881  0.0000       9.94064  0.0142   0.0124   0.0303    0.0501   0.0000       1.62676   440.9173     -0.231857       19.7548     -0.972178     -0.768102      0.383610      0.600840      0.743518      0.835464      0.968160      0.995204      0.991363
  35   6 2044.9394    0.7120  0.7186  9.0203  0.0000       8.69796  0.0210   0.0136   0.0415    0.0762   0.0000       1.04814   440.9266      0.850713       19.5267     -0.851623      -1.71712     -0.751427      0.811675       1.06514       1.15892       1.27578       1.28705       1.35497
  35   7 2226.4789    1.0594  0.8848  9.7218  0.0000       6.41134  0.0244   0.0188   0.0486    0.0898   0.0000      0.961849   440.7373      -1.14628       17.7378     0.0735947     -0.264791      0.550989      0.850479       1.12376       1.24664       1.34806       1.43422       1.38119
  35   8 2401.3539    1.5568  1.0957 10.3765  0.0000       2.53648  0.0297   0.0256   0.0547    0.1057   0.0000      0.783349   441.3976     -0.236865       19.0031      -1.57386      -1.77544    -0.0168795      0.971786       1.33219       1.41305       1.58607       1.59471       1.67352
  35   9 2571.8859    2.2123  1.1613 10.6323 -0.0014       3.05991  0.0301   0.0344   0.0540    0.1371   0.0000      0.681222   439.5579      0.810233       21.9949     -0.176204      -2.18064       1.16473      0.991208       1.24453       1.39081       1.51474       1.59147       1.57628
  35  10 2740.5314    2.9345  1.0895 11.4040  0.0000       2.71263  0.0278   0.0467   0.0519    0.1226   0.0000      0.687071   440.8254       1.66990       17.7115       1.18236      -1.84509      -1.38043      0.913227       1.21505       1.30040       1.41754       1.44307       1.49203
  35  11 2906.8176    3.7301  1.0626 11.8710  0.0000       1.81612  0.0280   0.0597   0.0487    0.1319   0.0000      0.651771   440.0145       1.34950       17.2019       2.10644      -3.04840       2.18646      0.934991       1.26059       1.36532       1.45090       1.51591       1.61749
  35  12 3069.5278    4.1854  1.0773 12.3774  0.0000       1.27740  0.0282   0.0674   0.0501    0.1096   0.0000      0.700667   439.4050       2.75906       14.7349       1.79648      0.612436       1.62531      0.912342       1.20846       1.35545       1.47761       1.51598       1.55433
  35  13 3229.0983    4.0026  1.4557 12.4291  0.0000      0.843896  0.0344   0.0578   0.0643    0.0800   0.0000      0.542286   439.6984       2.60230       17.3326      0.461521      -1.64244      0.343415       1.10396       1.46725       1.61467       1.71269       1.75722       1.76493
  35  14 3386.5336    3.5268  1.9775 12.0380  0.0000      0.462167  0.0423   0.0434   0.0733    0.0616   0.0000      0.326182   441.2223       3.71766       12.7477       4.59571      -3.90890       3.84735       1.27558       1.71624       1.84904       2.05782       2.09351       2.15260
  35  15 3542.8267    2.8378  3.1637 11.3833  0.0001      0.979618  0.0552   0.0281   0.0988    0.0468   0.0000      0.176111   439.7074       2.78280       15.0509    -0.0645708      -11.1883       6.12347       1.66055       2.27266       2.53005       2.73512       2.77889       2.80104
  35  16 3697.9194    2.3162  4.8313 10.8239  0.0000      0.600352  0.0724   0.0192   0.1265    0.0377   0.0000      0.111356   438.8016       1.13492       19.0489       1.11231      -2.67110       3.18855       2.23669       2.89562       3.26211       3.51878       3.60838       3.53209
  35  17 3852.0503    1.8711  7.5235 10.3637  0.0000      0.531367  0.1002   0.0131   0.1820    0.0315   0.0000     0.0777790   439.0523       4.01355       14.9266       4.18773      -9.04027      -7.44265       2.98639       3.93884       4.39080       4.71118       4.92196       4.86448
  35  18 4005.2126    1.5735 10.0316 10.1219 -0.0003      0.260650  0.1427   0.0098   0.2352    0.0291   0.0000     0.0738517   435.9046       10.5354       19.9246      -2.50576      -1.75013       3.33432       3.91106       5.07873       5.74619       6.14559       6.35428       6.31480
  35  19 4158.0131    1.3109 12.9912  9.9340 -0.0008      0.350861  0.2024   0.0074   0.3118    0.0269   0.0000     0.0805499   439.3027       3.50767       20.7376       10.0698      0.455206       9.79456       4.91543       6.45543       7.29671       7.67954       8.10945       8.01203
  36   2 1235.6258    0.0743  0.0944  8.9671  0.0000       47.9854  0.0251   0.0072   0.0271    0.0262   0.0000       99.8281   440.5112       1.76492       20.3109      0.281929      -2.19664      0.512226      0.913477       1.11186       1.48151       1.10707       1.26132       1.30849
  36   4 1681.9161    0.3118  0.2739  8.9118  0.0000       13.6401  0.0124   0.0097   0.0247    0.0350   0.0000       3.47476   440.7649     -0.221605       20.1125     -0.960394      -3.19438      0.318643      0.502897      0.680403      0.748654      0.845709      0.809515      0.800267
  36   5 1875.4814    0.5126  0.4703  8.8782  0.0000       9.48677  0.0155   0.0119   0.0327    0.0573   0.0000       1.44664   442.6080      -1.33321       20.5748      -2.08481     -0.292340       1.97244      0.638556      0.794250      0.862958      0.933704      0.926838      0.926228
  36   6 2063.1974    0.7429  0.6781  9.2667  0.0000       8.15512  0.0196   0.0144   0.0405    0.0702   0.0000       1.10556   440.5657     -0.789177       19.6875      0.314595     -0.323034    0.00968635      0.693699      0.925183       1.05857       1.16642       1.16382       1.16285
  36   7 2245.5890    1.1162  0.9630  9.7331  0.0000       5.72172  0.0255   0.0189   0.0508    0.0948   0.0000      0.899503   440.9492      0.958565       19.8101       2.68696      -1.62151     -0.451516      0.851402       1.11152       1.20898       1.32084       1.36888       1.32563
  36   8 2421.1701    1.5922  1.1320 10.3953  0.0001       2.81495  0.0291   0.0254   0.0566    0.1043   0.0000      0.796679   439.8814       2.06555       19.5067       1.77923      -3.78624     -0.350457      0.899000       1.19118       1.34873       1.46501       1.43670       1.43239
  36  10 2762.7486    3.0265  1.0956 11.5198 -0.0000       2.69565  0.0282   0.0479   0.0513    0.1220   0.0000      0.718424   441.5400       1.91228       17.9536       2.69739     -0.810948     -0.250662      0.956801       1.28619       1.41682       1.54858       1.58128       1.50932
  36  11 2930.2060    3.9358  0.9973 12.1679  0.0000      0.945402  0.0247   0.0645   0.0493    0.1092   0.0000      0.690708   441.6911       3.01955       19.9809       1.28591      -2.18448      0.239313      0.829230       1.02894       1.13259       1.24597       1.28449       1.29947
  36  12 3094.2587    4.3844  1.0450 12.6621  0.0000       1.31235  0.0276   0.0710   0.0493    0.0981   0.0000      0.769130   440.6862       1.32146       19.0655       3.02535      -1.62818     -0.512086      0.903577       1.24194       1.29183       1.42011       1.44374       1.48121
  36  13 3254.9803    3.9796  1.4933 12.1908  0.0000    -0.0908559  0.0346   0.0541   0.0616    0.0887   0.0000      0.477470   439.0606       1.22589       17.4248       3.05699     -0.401828      -1.33815       1.05233       1.43893       1.53073       1.68052       1.74362       1.79706
  36  14 3413.7402    3.3068  2.2046 11.8887  0.0000      0.753423  0.0437   0.0383   0.0784    0.0556   0.0000      0.251832   439.6518       1.20489       15.2369      -1.03335      -2.20148      0.498209       1.32406       1.76858       1.95691       2.11980       2.13677       2.17515
  36  15 3570.7993    2.7125  3.5774 11.3175  0.0000      0.711051  0.0579   0.0256   0.1063    0.0431   0.0000      0.155940   441.9330      0.810686       13.7713       5.16047     -0.832671       1.48885       1.74872       2.32386       2.61061       2.79610       2.92287       2.89966
  36  16 3726.7663    2.2460  5.2772 10.6005  0.0000      0.600847  0.0735   0.0172   0.1327    0.0370   0.0000     0.0988438   440.4123      0.254771       16.9488       4.32588      -4.85042      0.895861       2.19551       2.87856       3.26252       3.52968       3.62077       3.69952
  36  17 3881.6487    1.8307  8.2301 10.2528  0.0000      0.346815  0.1082   0.0117   0.1925    0.0307   0.0000     0.0748188   436.3005       5.83036       18.2873      0.107283      -8.45167     -0.353865       3.02466       4.07496       4.51731       4.76985       4.97159       4.93159
  36  18 4035.6136    1.5381 10.6532 10.0666  0.0009      0.233473  0.1496   0.0091   0.2498    0.0287   0.0000     0.0703246   442.1632       1.09978       22.6765       1.23791       8.96170       2.07457       3.88990       5.16484       5.86711       6.09787       6.48711       6.39387
  36  19 4188.9756    1.2891 13.8798  9.9168 -0.0001      0.334723  0.2124   0.0071   0.3315    0.0258   0.0000     0.0782796   441.5716       4.75946       14.1859       2.06764       6.58595      -5.21479       4.93690       6.57256       7.38687       7.97223       8.13037       8.22780
  37   2 1249.2342    0.0784  0.0843  8.9873  0.0000       135.616  0.0168   0.0070   0.0274    0.0315   0.0000       96.3147   441.1954     -0.704693       20.0433      0.186536     -0.858353      -1.89738      0.724200       1.01295       1.12260       1.07095       1.02320       1.06570
  37   3 1486.8268    0.1610  0.1517  8.9919 -0.0003       27.9069  0.0133   0.0078   0.0232    0.0267   0.0000       15.6327   440.1745     -0.366325       20.9404      -1.14357      -2.98225     -0.632154      0.471261      0.524896      0.741357      0.775078      0.699450      0.739999
  37   4 1697.5978    0.3086  0.2999  9.0188  0.0000       15.0754  0.0136   0.0093   0.0267    0.0347   0.0000       3.49184   440.9768    -0.0197708       22.0055     -0.125599      -2.16449     -0.671501      0.550684      0.724005      0.803372      0.841944      0.842168      0.899716
  37   5 1892.2881    0.5234  0.4897  9.0370  0.0000       12.7163  0.0163   0.0118   0.0331    0.0531   0.0000       1.59518   440.6348     -0.426921       20.7368       1.67325      -1.12880      0.898267      0.631274      0.781473      0.852741      0.922062      0.952258      0.916166
  37   6 2081.2245    0.7515  0.8181  9.2124  0.0000       8.01626  0.0231   0.0135   0.0448    0.0774   0.0000       1.04457   440.9658     -0.173707       19.2926      -1.70472      -2.32984       2.27566      0.720047      0.948862       1.08379       1.17774       1.14988       1.18562
  37   7 2264.4185    1.1794  0.9859  9.6991  0.0004       5.73950  0.0254   0.0191   0.0482    0.1032   0.0000      0.772367   439.2439       1.05810       20.6892     -0.401263      -2.54872     -0.929769      0.799520       1.07679       1.20106       1.30971       1.30178       1.28904
  37   8 2440.7854    1.7087  1.0760 10.7829  0.0000       4.63501  0.0289   0.0282   0.0529    0.0958   0.0000      0.796678   440.8971      0.236502       20.3038       1.18145      -2.75768       1.60059      0.888889       1.19354       1.23361       1.42887       1.50527       1.49055
  37   9 2613.4345    2.3944  1.1326 10.9356  0.0004       3.39459  0.0290   0.0369   0.0515    0.1262   0.0000      0.695337   441.4840       1.57894       19.6940       1.96687     -0.481376     -0.277006      0.877169       1.18536       1.24436       1.38156       1.38146       1.38878
  37  10 2784.5597    3.1224  1.0306 11.8136  0.0000       2.97916  0.0261   0.0501   0.0489    0.1006   0.0000      0.691948   440.3998       1.66076       18.1482     -0.103018      -3.61397       1.54962      0.836124       1.02308       1.15330       1.26882       1.30493       1.33682
  37  11 2953.2745    3.8596  0.9352 12.4205 -0.0005       2.96884  0.0248   0.0648   0.0448    0.0953   0.0000      0.931692   441.1700       3.22411       19.2183      0.458740      -3.11502       1.22098      0.795561       1.08133       1.14231       1.30108       1.26520       1.31127
  37  12 3118.4802    4.4136  1.1207 12.6785 -0.0002     -0.354473  0.0289   0.0698   0.0517    0.1030   0.0000      0.718924   440.2510       2.20164       18.9417       5.11437      -1.30007       2.90214      0.908469       1.22811       1.32182       1.45079       1.41951       1.45474
  37  13 3280.5283    3.9632  1.6451 12.0421  0.0000      0.712761  0.0345   0.0504   0.0640    0.0805   0.0000      0.327254   438.4023       2.05928       17.4807       2.22648      -1.60671     -0.739955       1.06031       1.39162       1.53441       1.65996       1.67006       1.69646
  37  14 3440.3474    3.2875  2.3565 11.8191  0.0000      0.622320  0.0443   0.0363   0.0798    0.0539   0.0000      0.260372   441.1278      0.914171       16.1319     0.0219084      -1.46249       1.47096       1.33047       1.74498       1.90511       2.12466       2.17754       2.13316
  37  15 3598.4406    2.6402  4.0815 10.9871  0.0002      0.401629  0.0612   0.0222   0.1069    0.0420   0.0000      0.121616   442.2813       1.05881       17.9407       3.44199      -4.35430       2.80299       1.78532       2.32883       2.63292       2.74931       2.92151       2.88996
  37  16 3755.3517    2.2045  6.2121 10.4805  0.0001      0.513865  0.0812   0.0154   0.1444    0.0345   0.0000     0.0776750   439.3635       5.99527       19.4124       4.90916       4.74543      -5.56570       2.35572       3.15699       3.49204       3.76181       3.85683       3.92688
  37  17 3910.7727    1.7949  8.5910 10.2542  0.0000      0.364210  0.1145   0.0111   0.1994    0.0306   0.0000     0.0744842   434.8500       3.30618       16.4164       9.30843      -3.66345    -0.0627119       3.06851       4.07790       4.52919       4.92347       5.03926       5.13558
  37  18 4065.8030    1.4412 10.8588 10.1459 -0.0008      0.331312  0.1565   0.0086   0.2646    0.0272   0.0000     0.0768010   446.8712       8.74853       15.2235      -4.10639      -3.56882       13.4035       3.88534       5.15770       5.83535       6.39447       6.51638       6.50239
  37  19 4219.9641    1.2218 13.8886  9.9819 -0.0008      0.349768  0.2158   0.0068   0.3279    0.0240   0.0000     0.0809462   429.9863       3.13660       25.5927       6.41300      -6.98823       5.35485       4.81825       6.46622       7.22263       7.90970       8.09957       8.07759
  38   2 1262.5860    0.0757  0.0870  8.9623  0.0000       78.3554  0.0184   0.0070   0.0339    0.0266   0.0000       96.6105   441.3849     -0.316109       21.7662     -0.432532      -4.61634    -0.0324264      0.618174      0.872064      0.934895      0.917699       1.04839      0.930266
  38   3 1501.5688    0.1753  0.1850  8.9983  0.0000       23.1242  0.0121   0.0076   0.0272    0.0268   0.0000       11.7117   441.4232     -0.472448       20.8694      0.713107      -2.53512     -0.373385      0.483714      0.544461      0.589855      0.662696      0.679430      0.695647
  38   4 1713.0383    0.3280  0.3706  8.8708  0.0000       10.6340  0.0141   0.0089   0.0313    0.0399   0.0000       2.59773   440.6064      -1.06002       22.0781     -0.375143      -2.80870      0.487204      0.539394      0.696582      0.756289      0.811786      0.779088      0.806668
  38   5 1908.8602    0.5246  0.5556  9.0059  0.0000       10.8018  0.0169   0.0111   0.0360    0.0549   0.0000       1.46772   440.6610     -0.533181       20.1232      0.996946      -3.36976      0.805734      0.608085      0.838555      0.886893      0.971170      0.985865      0.946977
  38   6 2099.0231    0.8338  0.7309  9.3501  0.0000       6.99923  0.0196   0.0152   0.0408    0.0765   0.0000      0.969442   441.3334      0.237958       19.6264       1.91231      -2.13106       1.15057      0.679418      0.839516      0.977533       1.07365       1.02665       1.07683
  38   7 2282.9924    1.2596  1.0268  9.6421  0.0000       4.35040  0.0257   0.0197   0.0482    0.1150   0.0000      0.750427   442.2104     -0.843565       19.7808     0.0698703      -1.49612      0.856150      0.796274       1.04891       1.10854       1.31186       1.26574       1.28468
  38   8 2460.0112    1.7798  1.2928 10.0122 -0.0010       3.09632  0.0305   0.0246   0.0548    0.1243   0.0000      0.585248   439.6951       1.28710       21.4148    -0.0311907      -1.21535      -1.92175      0.865213       1.20740       1.29607       1.46402       1.44866       1.43232
  38   9 2633.7294    2.4587  1.1974 10.9547  0.0000       1.91564  0.0290   0.0363   0.0516    0.1205   0.0000      0.627431   441.5303      0.805900       18.3535       2.58036      -2.37907       1.90959      0.848342       1.17133       1.26631       1.40856       1.46267       1.48432
  38  10 2806.0348    3.2590  1.1311 11.9153  0.0000       1.48396  0.0283   0.0506   0.0522    0.1117   0.0000      0.693773   440.5223       1.67414       19.1616      0.917919      -2.89686      -2.58534      0.873846       1.10739       1.23521       1.40151       1.44652       1.46806
  38  11 2975.8744    4.0790  1.0085 12.2589  0.0000       1.26040  0.0252   0.0644   0.0466    0.1107   0.0000      0.860745   441.0886      0.700727       16.2900       2.91853      -3.22845       1.10698      0.750572       1.01169       1.10473       1.19673       1.23467       1.20872
  38  12 3142.1779    4.3127  1.1822 12.6965  0.0000     -0.606608  0.0302   0.0663   0.0553    0.1009   0.0000      0.723198   440.9133      0.978851       17.5021       1.91718      -2.95676       3.76095      0.881878       1.18275       1.29959       1.41104       1.40698       1.45505
  38  13 3305.6704    3.9154  1.6492 12.1160 -0.0015      0.676471  0.0344   0.0496   0.0643    0.0811   0.0000      0.335351   441.3433       3.70377       14.0707       3.35303     -0.118522       1.30899      0.998479       1.36772       1.49050       1.67608       1.61680       1.63467
  38  14 3466.6589    3.1572  2.6284 11.6253  0.0000      0.481436  0.0467   0.0318   0.0833    0.0488   0.0000      0.232070   440.5273       2.66705       11.8329       2.12727      -1.80524     -0.616395       1.32478       1.76210       1.96986       2.13262       2.20976       2.21937
  38  15 3625.6977    2.5518  4.5303 10.9076  0.0000      0.280213  0.0641   0.0201   0.1153    0.0387   0.0000      0.109667   438.6598       5.23553       19.9254     -0.338653       3.09011     -0.529793       1.82701       2.37289       2.70195       2.86549       2.94537       2.96332
  38  16 3783.3776    2.1116  6.1956 10.4869  0.0000      0.342976  0.0805   0.0146   0.1466    0.0341   0.0000     0.0772593   434.4474       7.29493       24.8145       2.59829       1.12292       8.80928       2.25798       2.99572       3.32843       3.56073       3.75418       3.80070
  38  17 3939.9597    1.7436  8.7815 10.2592  0.0001      0.582482  0.1146   0.0107   0.2030    0.0297   0.0000     0.0732550   434.6813       8.88501       21.2107      -11.6234       5.05692       6.32101       2.98748       3.99533       4.46600       4.79046       5.05227       5.10666
  38  18 4095.1266    1.4207 12.1130 10.1080  0.0000      0.263949  0.1776   0.0077   0.2815    0.0261   0.0000     0.0858933   445.1476     0.0552786       26.0594       4.48293      -6.09535       16.6801       4.06744       5.54997       6.25589       6.61763       6.87009       6.83711
  39   2 1275.7385    0.0884  0.1067  8.9712  0.0000       88.3777  0.0201   0.0071   0.0342    0.0280   0.0000       64.1422   441.5878      0.785701       20.6330      0.244931      -2.52367      -1.30110      0.757552      0.960956       1.08475       1.05178       1.00491       1.28524
  39   3 1516.0589    0.1760  0.1681  8.9846  0.0000       25.2301  0.0109   0.0078   0.0268    0.0263   0.0000       12.6235   440.9031      0.133620       22.4438      0.740890      -2.03129      0.178752      0.398673      0.494857      0.527856      0.675173      0.595672      0.704332
  39   4 1728.3033    0.3537  0.3086  8.9495  0.0000       17.7541  0.0127   0.0100   0.0268    0.0360   0.0000       2.89306   441.3983     -0.208731       20.0188       1.10017      -1.51356     -0.268986      0.423134      0.601982      0.600984      0.709502      0.674149      0.742972
  39   5 1925.2746    0.5676  0.5070  9.0213  0.0000       11.3037  0.0153   0.0122   0.0332    0.0570   0.0000       1.39145   442.2727     -0.418957       22.2253      -1.05413      -2.10539   -0.00207423      0.534214      0.705993      0.802348      0.830603      0.865276      0.889333
  39   6 2116.6809    0.8341  0.7901  9.4155  0.0000       7.85255  0.0209   0.0149   0.0435    0.0775   0.0000      0.980579   440.7099      0.470280       21.0615     -0.599073      -1.93585      -1.53002      0.659817      0.851734      0.976034       1.07133       1.15174       1.12576
  39   7 2301.3334    1.3124  1.0133  9.8747  0.0000       4.42593  0.0258   0.0208   0.0469    0.1074   0.0000      0.742928   440.8896     -0.216331       19.8653      0.892659      -4.40190    -0.0871930      0.779717       1.06803       1.17554       1.24469       1.29440       1.31798
  39   8 2479.1283    1.8443  1.2001 10.5653  0.0019       3.44579  0.0297   0.0275   0.0542    0.1123   0.0000      0.747524   441.8830      0.790941       22.4683       1.46343      -1.95931      0.159407      0.868329       1.16278       1.27601       1.39539       1.41162       1.40154
  39   9 2653.9020    2.6093  1.1129 11.3250  0.0000       1.49851  0.0279   0.0395   0.0499    0.1104   0.0000      0.685832   439.5659       1.14219       20.4982       3.34099      -1.36065      -1.23619      0.802860       1.05465       1.22069       1.31611       1.35221       1.34642
  39  10 2827.3351    3.4354  1.0966 11.6630  0.0000       2.34248  0.0270   0.0516   0.0485    0.1178   0.0000      0.731661   441.7523     -0.864467       19.8591       1.01709      -4.75757    -0.0909068      0.798591       1.06205       1.18440       1.26797       1.36015       1.35424
  39  11 2998.0768    4.2119  1.0717 12.0596  0.0000      0.439236  0.0253   0.0639   0.0495    0.1284   0.0000      0.645666   441.1271       1.01548       18.7162       2.47123      -2.46659       1.75254      0.735344       1.01546       1.12357       1.27529       1.27248       1.29421
  39  12 3165.7038    4.4680  1.2652 12.3589  0.0000       1.32631  0.0300   0.0643   0.0545    0.1153   0.0000      0.548020   440.5572       1.35171       15.1192      0.401588      -1.17369     -0.782475      0.867716       1.15012       1.28980       1.39907       1.44475       1.41279
  39  13 3330.3606    3.7395  1.7875 12.3315  0.0005      0.902681  0.0389   0.0464   0.0669    0.0590   0.0000      0.392114   441.5919       1.21256       17.5252       1.82661      0.234176      -1.46271       1.07325       1.47379       1.57792       1.77061       1.79512       1.82667
  39  14 3492.7561    3.0319  2.9223 11.5277 -0.0001       1.14766  0.0490   0.0293   0.0882    0.0465   0.0000      0.200884   442.3745       1.06278       15.7892       5.92298      -2.97301     -0.111887       1.39829       1.85341       2.09279       2.26766       2.35612       2.33368
  39  15 3652.8255    2.4598  4.6217 10.9053 -0.0001      0.424033  0.0642   0.0191   0.1204    0.0363   0.0000      0.117052   442.2237      -1.93274       17.1141      -3.27333      -9.66072       4.43986       1.75641       2.32291       2.58625       2.84016       2.89837       2.91174
  39  16 3811.1880    1.9964  6.6898 10.5241 -0.0004      0.437515  0.0890   0.0137   0.1584    0.0315   0.0000     0.0848697   437.3797       5.68302       14.3084       2.01247      -9.47370       4.24504       2.36015       3.21369       3.52937       3.92688       3.94087       3.97689
  39  17 3968.4819    1.7047 10.1642 10.1319  0.0005      0.234176  0.1346   0.0093   0.2269    0.0289   0.0000     0.0709461   439.0417       7.29288       10.8834     -0.382059      -12.4501       1.73293       3.26146       4.29432       4.85219       5.17915       5.34144       5.31528
  39  18 4124.7954    1.3588 12.3975 10.0568  0.0000      0.247230  0.1863   0.0072   0.2878    0.0254   0.0000     0.0847510   443.1953       1.98682       5.89559      -8.85093      0.515353       7.36166       4.06685       5.42215       6.11726       6.51787       6.82960       6.83291
  40   2 1288.7441    0.0963  0.1440  8.9892  0.0000       28.1559  0.0188   0.0064   0.0368    0.0239   0.0000       47.2763   440.6020      0.173212       20.5408       1.61240      -3.53818     -0.210643      0.579297      0.829359      0.986842       1.01361       1.09676       1.14852
  40   3 1530.3321    0.1985  0.1876  8.8976  0.0000       7.52264  0.0102   0.0078   0.0248    0.0278   0.0000       8.82891   441.2841      0.324550       20.6851    0.00875258      -3.50062      0.232114      0.391951      0.534607      0.617542      0.635109      0.605335      0.682599
  40   4 1743.2763    0.3499  0.3597  8.8442  0.0000       14.2382  0.0131   0.0091   0.0295    0.0402   0.0000       2.46584   441.6031      0.305998       20.3797      0.218816      -3.39312     -0.280788      0.461513      0.629577      0.676692      0.777133      0.780421      0.771480
  40   5 1941.5031    0.5913  0.5944  8.9658  0.0000       10.4961  0.0174   0.0117   0.0344    0.0623   0.0000       1.22021   440.7519   -0.00486051       20.6044      0.724102      -2.59143    -0.0722713      0.571979      0.763374      0.865408      0.920659      0.946899      0.954590
  40   6 2134.0402    0.8551  0.8521  9.4331  0.0000       6.17316  0.0226   0.0146   0.0439    0.0793   0.0000      0.934917   439.4360      0.766131       21.3378       2.36105      -3.96553     -0.106645      0.711733      0.920609       1.05682       1.17225       1.23972       1.23220
  40   7 2319.3600    1.2979  1.1566  9.7945  0.0000       3.36603  0.0293   0.0193   0.0530    0.1171   0.0000      0.778828   440.6111     -0.388208       20.0524       1.90463      -4.15138       1.87023      0.803116       1.07382       1.17440       1.31939       1.36045       1.39047
  40   8 2497.9699    1.8831  1.2397 10.5759  0.0000       3.00459  0.0295   0.0271   0.0535    0.1003   0.0000      0.648800   440.2464     -0.136186       19.4571       2.19564      -4.38919      0.445641      0.820757       1.06866       1.16413       1.29558       1.31704       1.32846
  40   9 2673.9101    2.6000  1.1745 11.4424  0.0000       3.38031  0.0288   0.0395   0.0534    0.1081   0.0000      0.709381   441.4252      0.214100       19.7568     0.0445116      -2.78831      0.291089      0.798858       1.10335       1.17677       1.32790       1.35292       1.38128
  40  10 2848.2563    3.4940  1.0482 12.0415  0.0000       1.62491  0.0255   0.0535   0.0475    0.0986   0.0000      0.714405   441.1568      0.609621       18.2313       1.99746      -4.00431      -1.85097      0.755386       1.02003       1.13484       1.19523       1.29039       1.31031
  40  11 3019.9960    4.2804  1.0561 12.2399  0.0000       1.10323  0.0257   0.0647   0.0469    0.1188   0.0000      0.648423   441.4219       3.42306       20.8066      0.683818      -2.77863      0.611230      0.763758       1.03049       1.11402       1.20403       1.17109       1.19266
  40  12 3188.6933    4.3475  1.3830 12.4237  0.0000       1.28493  0.0311   0.0589   0.0556    0.0882   0.0000      0.515446   440.5590      0.819048       17.3769       4.53024      -2.62407       1.58250      0.835254       1.12428       1.23881       1.34986       1.39589       1.41218
  40  13 3354.6174    3.7341  1.9786 12.0362  0.0000      0.769057  0.0375   0.0424   0.0711    0.0604   0.0000      0.328981   439.8433       5.39627       14.9476       4.07354      -1.95347      0.370207       1.02410       1.37383       1.49834       1.69182       1.74424       1.73531
  40  14 3518.1974    2.9571  3.1126 11.5047  0.0002      0.734376  0.0509   0.0273   0.0907    0.0438   0.0000      0.180313   439.0115     -0.234326       16.8954       5.88246      -3.39189      -6.84937       1.40091       1.82712       2.01292       2.23523       2.27054       2.27683
  40  15 3679.5042    2.3931  4.9686 10.8435  0.0000      0.580247  0.0667   0.0177   0.1238    0.0340   0.0000      0.104479   442.6261       2.25685       19.3796      -2.52313      -8.04561       1.23209       1.78138       2.37228       2.71929       2.87515       2.95644       2.97187
  40  16 3838.8180    1.9834  7.8150 10.3966  0.0000      0.406406  0.0999   0.0121   0.1716    0.0301   0.0000     0.0732262   437.8619       5.62958       14.8610       7.91160     -0.370504       1.03057       2.50211       3.43006       3.70100       4.15353       4.24803       4.29427
  40  17 3996.9686    1.5936  9.7699 10.2075  0.0000      0.391022  0.1337   0.0090   0.2310    0.0280   0.0000     0.0833590   442.1381       2.26808       9.00705       12.5803      -2.81546      -3.69214       3.11535       4.18895       4.72953       5.13545       5.31579       5.29323
  41   2 1301.5683    0.0909  0.0916  8.9589  0.0000       50.5185  0.0171   0.0073   0.0212    0.0240   0.0000       64.5669   442.3575      0.152551       20.7947     -0.183835      -1.67746      0.444780      0.620103      0.858427      0.867896      0.818435      0.933822       1.00991
  41   4 1758.0738    0.3618  0.3829  8.9450  0.0000       16.4357  0.0141   0.0092   0.0298    0.0390   0.0000       2.56508   441.7187       1.17424       21.1105      0.329094      -2.52299      0.590503      0.517723      0.662780      0.744082      0.799632      0.756263      0.758530
  41   5 1957.5195    0.6046  0.5957  8.9961  0.0000       9.28257  0.0166   0.0118   0.0352    0.0609   0.0000       1.17587   441.4021      0.278924       20.1860       2.23653      -2.39295      -1.48098      0.546251      0.709808      0.816937      0.886208      0.937178      0.977001
  41   6 2151.1971    0.8970  0.8970  9.4365  0.0000       5.27033  0.0221   0.0147   0.0467    0.0812   0.0000      0.875614   441.3078     -0.530133       19.4296      0.230242      -1.18462      0.939403      0.668846      0.836753      0.950959       1.07501       1.08061       1.10247
  41   7 2337.2655    1.3933  1.0304 10.2203  0.0000       5.12127  0.0261   0.0216   0.0479    0.0920   0.0000      0.827430   440.2049     -0.717513       20.2870       1.74056      -2.64763       2.94769      0.750163      0.939856       1.06915       1.23164       1.25557       1.26310
  41   8 2516.6245    2.0199  1.2429 10.4316  0.0000       1.97062  0.0292   0.0279   0.0513    0.1235   0.0000      0.602073   440.7646      -1.17305       20.2970     -0.506483      -3.51621     -0.111298      0.775958       1.05682       1.13678       1.28166       1.30698       1.31567
  41   9 2693.5250    2.7081  1.1432 11.4483  0.0000       2.04936  0.0276   0.0407   0.0514    0.1150   0.0000      0.824316   441.7439      0.411413       19.8342      0.118240      -1.92540      0.343716      0.763117       1.02984       1.14006       1.22166       1.23992       1.29062
  41  10 2868.8513    3.6126  1.1028 12.0408  0.0000     -0.125693  0.0268   0.0538   0.0494    0.1024   0.0000      0.719051   440.7362       1.58247       20.2516      0.804745      -3.79390       1.27337      0.765247       1.02997       1.09295       1.24108       1.29357       1.31093
  41  11 3041.5995    4.3760  1.0596 12.2728  0.0000       1.17179  0.0251   0.0651   0.0458    0.1116   0.0000      0.544337   439.7098      0.276907       20.7875       2.67396      -2.21679      0.293723      0.724063      0.986194       1.05984       1.22185       1.25293       1.23950
  41  12 3211.3237    4.4374  1.4020 12.2708  0.0000      0.976544  0.0307   0.0583   0.0557    0.0953   0.0000      0.482637   440.2172       1.46448       20.0366       3.27704      -2.30511      0.215426      0.852288       1.16334       1.28204       1.40873       1.43411       1.46868
  41  13 3378.5757    3.5435  2.2036 11.9331  0.0000       1.32967  0.0411   0.0377   0.0732    0.0525   0.0000      0.280362   439.1248       1.46784       19.2512     -0.254870      -3.01521       5.88833       1.09047       1.44461       1.57511       1.74268       1.78078       1.84720
  41  14 3543.4324    2.8492  3.3183 11.4133  0.0000       1.19909  0.0514   0.0254   0.0952    0.0402   0.0000      0.184477   440.5379       1.88054       16.7793       5.28840      -1.86274    -0.0839319       1.36591       1.80548       1.99809       2.21346       2.29935       2.31971
  41  15 3705.6188    2.3735  5.6091 10.6279  0.0000      0.303773  0.0721   0.0161   0.1286    0.0337   0.0000     0.0942956   441.0188       2.52590       18.1714       1.12093       1.46054      -3.55316       1.86164       2.48339       2.83664       3.00342       3.11136       3.21277
  41  16 3866.2433    1.9401  7.6832 10.3800 -0.0001      0.343816  0.0973   0.0117   0.1709    0.0293   0.0000     0.0749528   440.9947      -2.65685       13.8266       4.17898      -6.77615      0.442079       2.38356       3.17292       3.58725       3.90887       4.01938       4.12671
  41  17 4025.1469    1.6106 11.7862 10.0988  0.0012      0.322561  0.1600   0.0079   0.2544    0.0268   0.0000     0.0792445   441.9606     -0.207852       13.9668       13.1946      -4.73970      -2.19933       3.46701       4.55592       5.11044       5.50033       5.79113       5.82574
  42   3 1558.2174    0.1985  0.2284  8.8945  0.0000       35.7452  0.0127   0.0069   0.0244    0.0282   0.0000       8.12823   441.9901     -0.234255       20.4820     -0.164739      -2.29554      0.409070      0.392987      0.542278      0.638963      0.649762      0.709829      0.699833
  42   4 1772.6779    0.3942  0.4552  8.8899 -0.0000       15.6510  0.0178   0.0090   0.0318    0.0430   0.0000       2.05937   441.2957      0.563977       20.7849      0.368306      -3.54851      0.355196      0.735336       1.01314       1.15626       1.17998       1.22192       1.10279
  42   5 1973.4039    0.6376  0.6182  9.0632  0.0000       8.64958  0.0174   0.0122   0.0353    0.0668   0.0000       1.13618   441.6879      0.949989       20.4967     -0.713417      -3.14119       1.15870      0.565899      0.704908      0.799019      0.874040      0.935041      0.987570
  42   6 2168.1644    0.9677  0.8858  9.4635  0.0000       5.33575  0.0216   0.0157   0.0444    0.0903   0.0000      0.813344   441.5018     -0.573238       18.8746      -3.18927      -3.98943       1.74028      0.639951      0.835180      0.935224       1.01806       1.04805       1.07705
  42   7 2354.8720    1.4644  1.1257 10.1589  0.0000       4.71528  0.0271   0.0217   0.0507    0.1023   0.0000      0.763641   440.0875       1.29594       23.3765      0.968096      -2.41085      0.508272      0.744341      0.979250       1.07699       1.22420       1.25514       1.23502
  42   8 2535.0829    2.0596  1.1979 10.8099  0.0026       2.42288  0.0283   0.0293   0.0527    0.1055   0.0000      0.709637   441.9690      0.435768       21.0650      -1.04085      -1.16204      0.675162      0.742115      0.977558       1.10678       1.17644       1.23681       1.25605
  42   9 2713.0331    2.7847  1.1901 11.5025  0.0000       2.32782  0.0284   0.0399   0.0520    0.1051   0.0000      0.685986   441.3479       1.22252       19.9627       1.30287      -2.59836     -0.141699      0.741713      0.965913       1.06774       1.19929       1.20335       1.23001
  42  10 2889.3954    3.7020  1.0346 12.1025  0.0000       2.15844  0.0248   0.0556   0.0456    0.1027   0.0000      0.751055   439.1143      0.310014       20.3672       2.67740      -2.68376       2.17580      0.664959      0.918438      0.976902       1.13467       1.18473       1.17398
  42  11 3062.9113    4.5032  1.1360 12.3220  0.0000      0.543824  0.0261   0.0650   0.0492    0.1258   0.0000      0.627755   439.7419       1.79260       20.1281       1.31396      -3.39336       1.76860      0.706126      0.969450       1.06238       1.13186       1.17410       1.16424
  42  12 3233.6209    4.1321  1.5507 12.4878  0.0000       1.08119  0.0331   0.0530   0.0615    0.0703   0.0000      0.460559   440.7166       2.38827       21.5485      0.567776      -2.51961     -0.834152      0.875105       1.15434       1.28773       1.39622       1.41942       1.45731
  42  13 3402.0659    3.5108  2.3216 11.9019  0.0000      0.945298  0.0407   0.0359   0.0738    0.0516   0.0000      0.255062   439.1373       1.75034       17.9409       6.08894      -7.08623      -1.21845       1.08088       1.47076       1.61886       1.82004       1.87307       1.87346
  42  14 3568.1083    2.8403  3.8970 11.1583  0.0000      0.703306  0.0555   0.0225   0.0981    0.0387   0.0000      0.130489   440.4741       2.84468       16.6599      0.777185     -0.447145       2.17439       1.44876       1.91170       2.11585       2.30255       2.43396       2.39980
  42  15 3731.6619    2.2700  5.6912 10.7880  0.0000      0.515230  0.0741   0.0155   0.1350    0.0310   0.0000     0.0976809   439.1397      0.170318       18.0955       3.20377      -7.35189       8.26537       1.88121       2.49628       2.82310       3.05132       3.18609       3.30739
  42  16 3893.0855    1.8452  8.4956 10.3787  0.0004      0.314542  0.1090   0.0106   0.1893    0.0287   0.0000     0.0810565   439.9288     -0.134721       18.5206       3.07812      -4.18723      -2.15376       2.54000       3.40145       3.77926       4.13121       4.22921       4.30955
  42  17 4052.5049    1.5010 11.2466 10.1948  0.0006     0.0744559  0.1630   0.0076   0.2572    0.0256   0.0000     0.0886059   442.2910       1.63020       20.6233       5.04190      -5.86410       4.04613       3.37258       4.57297       5.08792       5.49144       5.61145       5.78152
  43   3 1571.8054    0.2380  0.2384  8.8733  0.0000       13.0013  0.0115   0.0076   0.0231    0.0282   0.0000       5.52128   441.9044     -0.169665       21.1208     -0.109713      -3.68732    -0.0778790      0.375292      0.467659      0.542770      0.577083      0.577987      0.618402
  43   4 1787.0697    0.4115  0.4039  8.9186  0.0000       12.3925  0.0139   0.0094   0.0283    0.0425   0.0000       2.03740   440.8232      -1.02020       19.9064      -1.11450      -3.13815      0.471481      0.452093      0.596695      0.662185      0.741522      0.750879      0.738638
  43   5 1989.1229    0.6435  0.7390  8.9954  0.0000       9.58036  0.0202   0.0113   0.0387    0.0704   0.0000       1.08177   441.3640      0.509439       20.9147     -0.368418      -3.63908      0.241777      0.577948      0.763423      0.892440      0.946364      0.966210       1.02368
  43   6 2184.9733    0.9926  0.9692  9.5484  0.0000       5.48803  0.0243   0.0154   0.0449    0.0872   0.0000      0.855235   440.8540     -0.488039       19.9670      -1.09154      -2.04466     -0.417045      0.676952      0.918274       1.00912       1.10488       1.13168       1.11889
  43   7 2372.3046    1.4985  1.1010 10.2711  0.0000       2.99509  0.0262   0.0221   0.0514    0.0958   0.0000      0.804046   441.1094     -0.843683       20.1728       1.81790      -3.66257       1.01692      0.706938      0.964085       1.03441       1.15041       1.20400       1.22475
  43   8 2553.3307    2.1384  1.3041 10.7271  0.0000       2.24721  0.0294   0.0285   0.0531    0.0983   0.0000      0.589442   442.5707      0.110749       21.9328       1.06370      -2.94104      -1.85241      0.769988       1.01934       1.16698       1.25244       1.35011       1.34117
  43   9 2732.4365    2.9465  1.1854 11.6966  0.0001       2.17268  0.0286   0.0427   0.0506    0.1014   0.0000      0.680009   441.5833       2.29421       20.9316      0.711295      -2.77798      0.259434      0.758251       1.00504       1.11502       1.21315       1.25508       1.34764
  43  10 2909.6310    3.8537  1.1168 12.0589  0.0000       2.18025  0.0254   0.0551   0.0486    0.1049   0.0000      0.662514   441.7252       1.30627       19.7729       2.70885      -4.60670    -0.0504127      0.690418      0.873058      0.992205       1.06107       1.14640       1.13783
  43  11 3083.9706    4.4285  1.1355 12.6073  0.0000       1.66125  0.0269   0.0653   0.0498    0.1004   0.0000      0.673423   441.4514       2.80692       20.2423      0.120803      -4.37175       1.76241      0.723536      0.958426       1.04301       1.13131       1.17094       1.17001
  43  12 3255.6118    4.0842  1.4654 12.7171  0.0000       1.58245  0.0337   0.0539   0.0575    0.0669   0.0000      0.541886   439.8235       2.12142       17.6417       3.80897      -3.61197      0.389208      0.847075       1.11749       1.23082       1.37541       1.42519       1.46501
  43  13 3425.1597    3.3879  2.5207 11.8396  0.0004      0.941798  0.0431   0.0332   0.0785    0.0471   0.0000      0.260350   441.8671       3.65091       17.6299      0.915617       2.05443       1.97195       1.06896       1.41370       1.57060       1.69610       1.78688       1.78696
  43  14 3592.4302    2.7036  4.0949 11.0512  0.0001      0.580481  0.0571   0.0207   0.1042    0.0381   0.0000      0.131158   440.5338       4.27812       17.8782     0.0624013      -3.31083       2.65633       1.42648       1.93402       2.14833       2.36959       2.38764       2.47099
  43  15 3757.2128    2.1909  6.0518 10.6624  0.0000      0.485861  0.0770   0.0142   0.1390    0.0304   0.0000     0.0918977   440.2452       6.89332       16.4410      0.256912      -5.46172     -0.402372       1.90520       2.48883       2.83169       3.05616       3.16378       3.21717
  43  16 3919.7032    1.7740  8.8638 10.3467 -0.0004      0.296867  0.1179   0.0097   0.1956    0.0277   0.0000     0.0807876   440.2374      -1.85827       18.7143     -0.337833      -4.06965       7.04105       2.57259       3.47518       3.92228       4.19015       4.38656       4.43996
  43  17 4080.3673    1.4439 12.0646 10.1336 -0.0007      0.397056  0.1785   0.0070   0.2719    0.0245   0.0000     0.0889449   436.4726      0.851510       26.4811       4.93816       1.80567      -6.58562       3.57150       4.72865       5.37193       5.86169       6.13141       6.21475
  44   4 1801.3001    0.4242  0.4107  8.9521  0.0000       14.0629  0.0143   0.0096   0.0280    0.0443   0.0000       1.94006   441.2837     -0.641464       22.0370      0.101761      -2.53482      0.409804      0.434874      0.591906      0.686931      0.739750      0.779525      0.750455
  44   5 2004.6717    0.6802  0.6665  9.0758  0.0000       9.45203  0.0179   0.0121   0.0351    0.0665   0.0000       1.05933   441.2085       1.78766       21.7035      0.305016      -2.48872     -0.470725      0.535613      0.724019      0.835991      0.868356      0.910274      0.924926
  44   6 2201.4867    1.0845  0.9471  9.4600  0.0000       5.04608  0.0219   0.0165   0.0430    0.0968   0.0000      0.727778   440.7571      0.516915       21.4092     -0.112471      -3.08492     -0.480929      0.599901      0.825845      0.918557       1.04538       1.13587       1.11086
  44   7 2389.5824    1.5971  1.1484 10.1265  0.0000       5.21159  0.0266   0.0227   0.0494    0.1141   0.0000      0.708876   441.3911     -0.168374       22.8295    -0.0432010      -3.22466      0.601389      0.687955      0.909074       1.01287       1.13200       1.14892       1.14751
  44   8 2571.5446    2.2178  1.2187 10.9166  0.0000       3.23545  0.0278   0.0306   0.0512    0.0967   0.0000      0.672428   440.9785       1.04997       21.5117       2.27131      -3.59741      0.325853      0.691240      0.922397       1.01696       1.11092       1.14307       1.15903
  44   9 2751.5702    2.9780  1.1288 11.9248  0.0000       2.23718  0.0258   0.0440   0.0520    0.0862   0.0000      0.723805   440.3787      -1.14066       21.1702       1.93316      -1.83707     0.0639004      0.674483      0.875803       1.00000       1.11343       1.12654       1.16572
  44  10 2929.6439    3.9734  1.0558 12.1336  0.0000       2.48212  0.0243   0.0579   0.0447    0.1084   0.0000      0.653596   441.1603       1.52121       19.8815       2.18482      -2.57678      0.217491      0.637721      0.834580      0.946075       1.02482       1.09537       1.08276
  44  11 3104.7620    4.3725  1.2284 12.3605  0.0000       1.46838  0.0273   0.0602   0.0496    0.1046   0.0000      0.602036   442.2408       2.32831       20.8736      0.759902      -3.05815       1.31220      0.709009      0.938651       1.06031       1.13538       1.17042       1.19836
  44  12 3277.3759    4.0605  1.8152 12.1499  0.0000       1.01964  0.0355   0.0455   0.0608    0.0644   0.0000      0.357216   441.9294     -0.457249       21.2204       3.79726      -2.23049       2.33916      0.900483       1.19747       1.34462       1.45383       1.52698       1.54626
  44  13 3447.9943    3.3074  2.7587 11.6602 -0.0000      0.847028  0.0447   0.0301   0.0801    0.0457   0.0000      0.208122   442.3230     0.0678653       20.7520       1.55038      -1.92372       3.07540       1.10234       1.45957       1.65235       1.76151       1.84872       1.86162
  44  14 3616.5067    2.6264  4.0272 11.2650 -0.0001      0.854563  0.0593   0.0206   0.1035    0.0347   0.0000      0.145847   441.8710     -0.673127       19.7203      -4.90024       1.16758      0.344258       1.45331       1.91357       2.10087       2.34204       2.40971       2.45852
  44  15 3782.4191    2.1366  6.6133 10.6274  0.0000      0.487035  0.0847   0.0133   0.1494    0.0299   0.0000     0.0921038   441.7958       3.19718       17.7349       6.99528      0.576630      -1.94182       1.98705       2.69332       2.98896       3.28304       3.38572       3.42082
  44  16 3945.8366    1.7651  9.4930 10.2675  0.0000      0.317092  0.1249   0.0090   0.2061    0.0279   0.0000     0.0791075   434.5291       2.64519       22.9932       6.77283      -1.67280      -1.87849       2.68181       3.54774       4.02265       4.40027       4.45912       4.54391
  45   1 1062.0423    0.0503  0.0276  9.1381  0.0000       213.147  0.0207   0.0079   0.0175    0.0245   0.0000       593.479   440.3632      0.169290       19.7183      0.509943      -4.47246       1.35375      0.640090      0.953614       1.01449      0.854929       1.07270       1.10595
  45   2 1351.2912    0.1114  0.1253  8.9000  0.0000       107.111  0.0117   0.0064   0.0278    0.0289   0.0000       36.6078   441.5202      0.509139       21.9138     -0.120984      -3.09075     -0.712073      0.391518      0.506620      0.602178      0.533382      0.666283      0.619736
  45   3 1598.4301    0.2379  0.2571  8.9015  0.0000       20.7323  0.0119   0.0074   0.0247    0.0284   0.0000       5.76020   441.8314    -0.0992141       20.8357      0.357918      -2.93657       1.75750      0.371629      0.507337      0.511629      0.588498      0.606526      0.625169
  45   4 1815.3856    0.4522  0.4695  8.9867  0.0000       16.8267  0.0150   0.0097   0.0298    0.0429   0.0000       1.91211   441.4103      0.293274       21.0203      0.148139      -2.51351      0.593313      0.435287      0.602990      0.631308      0.646764      0.710922      0.745121
  45   5 2020.0964    0.6777  0.7163  9.1601  0.0000       8.46279  0.0197   0.0117   0.0362    0.0652   0.0000       1.10350   441.4088      0.924087       21.8464       3.12573      -1.05779     -0.959498      0.538157      0.721471      0.822645      0.883008      0.886971      0.872512
  45   6 2217.8647    1.0886  0.9794  9.5821  0.0000       4.19337  0.0242   0.0162   0.0430    0.0939   0.0000      0.785770   440.5964     -0.421474       19.6455      -1.27268      -2.38953      -1.12689      0.611009      0.822115      0.933966       1.01006       1.02555       1.07786
  45   7 2406.4999    1.5965  1.2261 10.3920  0.0000       3.58802  0.0284   0.0218   0.0516    0.0912   0.0000      0.676839   441.0455       2.38888       20.6717     -0.407001     -0.908065      0.338905      0.707459      0.974338       1.07329       1.17539       1.21778       1.21352
  45   8 2589.4687    2.3114  1.2392 10.8632  0.0000       2.77294  0.0278   0.0306   0.0492    0.1038   0.0000      0.647035   440.1002      0.657049       21.4888      0.781592      -4.08366       1.88034      0.684861      0.920913       1.02838       1.12259       1.19446       1.23544
  45   9 2770.5063    3.1388  1.1600 11.7257  0.0000       1.07355  0.0263   0.0439   0.0508    0.0986   0.0000      0.691693   440.9273      0.859497       20.7268     -0.732872      -3.05274       1.41163      0.647672      0.881291      0.969161       1.06003       1.09008       1.11510
  45  10 2949.4716    4.0707  0.9856 12.2965  0.0000       2.94244  0.0219   0.0605   0.0440    0.0937   0.0000      0.618124   441.5901      0.290214       21.3723     -0.809964      -5.01608     -0.601481      0.617406      0.835408      0.936355       1.04642       1.05862       1.08232
  45  11 3125.3356    4.4177  1.2200 12.5288  0.0000       1.62182  0.0279   0.0602   0.0497    0.0967   0.0000      0.631693   441.7741       2.59586       20.9754       4.53178      -2.55902      0.784280      0.666881      0.906520      0.958358       1.12335       1.10114       1.13947
  45  12 3298.7881    4.0561  1.8116 11.9913  0.0000      0.944043  0.0341   0.0442   0.0590    0.0674   0.0000      0.337792   441.9834       5.08772       17.1126     -0.798250     -0.933249      0.421077      0.842538       1.15700       1.28028       1.40827       1.43116       1.44130
  45  13 3470.5036    3.2477  2.9256 11.5949  0.0000      0.942856  0.0449   0.0286   0.0829    0.0431   0.0000      0.185228   440.1713      0.218840       15.5817      0.702092     -0.656874      -3.28162       1.06029       1.48026       1.59676       1.80255       1.82829       1.89745
  45  14 3640.2036    2.5975  4.7569 11.0007  0.0000      0.799822  0.0620   0.0183   0.1139    0.0338   0.0000      0.109059   440.0910      -1.42146       21.2592       2.99955      -8.07538      -1.46108       1.48452       1.96800       2.19460       2.40426       2.49978       2.54063
  45  15 3807.4220    2.0379  6.7435 10.6414  0.0000      0.786197  0.0861   0.0126   0.1561    0.0292   0.0000     0.0966447   442.3388       7.04009       15.8820       3.47465      0.805075     -0.513969       1.98239       2.62310       2.95557       3.24465       3.28899       3.37250
  45  16 3971.7502    1.7157  9.8122 10.2506  0.0004      0.311537  0.1285   0.0085   0.2118    0.0272   0.0000     0.0933198   441.0246       6.38189       15.0980       1.95506       3.00294       8.35463       2.63692       3.55506       3.97381       4.28721       4.52365       4.61286
  46   3 1611.4454    0.2505  0.2609  8.9441  0.0000       23.8450  0.0115   0.0075   0.0262    0.0298   0.0000       5.32362   441.7084     -0.231105       21.2005      0.191655      -2.48360     -0.660958      0.382501      0.463324      0.529475      0.569372      0.589886      0.618011
  46   4 1829.2314    0.4720  0.5117  8.8975  0.0000       12.4863  0.0156   0.0095   0.0305    0.0492   0.0000       1.57933   441.0890    -0.0812718       21.4092     0.0938690      -1.57125      0.256939      0.451285      0.579038      0.702529      0.741828      0.755730      0.762291
  46   5 2035.2884    0.7376  0.7472  9.1480  0.0000       8.49174  0.0185   0.0123   0.0392    0.0727   0.0000       1.00990   441.8187      0.519369       20.7019      0.521040      -1.33221      -1.00810      0.527597      0.663382      0.753289      0.842651      0.869417      0.882933
  46   6 2234.0312    1.1458  1.0130  9.7721  0.0000       4.67373  0.0244   0.0167   0.0446    0.0885   0.0000      0.805397   441.2169     -0.245503       20.4070     -0.349269      -1.74967      -1.02647      0.585219      0.818844      0.892005      0.996143       1.00863       1.07635
  46   7 2423.4170    1.6733  1.2975 10.3956  0.0000       3.77211  0.0290   0.0219   0.0517    0.0857   0.0000      0.632494   440.3880     -0.405687       22.3577     -0.228373      -3.76696     -0.172404      0.688670      0.930978       1.05596       1.10768       1.17129       1.17505
  46   8 2607.2875    2.4127  1.2970 10.9151  0.0000       2.32994  0.0275   0.0316   0.0516    0.1018   0.0000      0.576687   440.4982      -1.88776       20.0313      0.475551      -4.87602     -0.828098      0.679343      0.919878      0.997004       1.10708       1.14837       1.20445
  46   9 2789.3610    3.3511  0.9587 11.9852  0.0000       1.94905  0.0222   0.0494   0.0413    0.0869   0.0000      0.670798   440.9746      0.744850       21.7668      0.347709      -2.29886      0.956767      0.600410      0.799913      0.867482      0.948875      0.968747       1.00298
  46  10 2969.0231    4.2097  1.0732 12.2726  0.0000       1.60661  0.0237   0.0597   0.0454    0.1083   0.0000      0.610932   441.6227       1.94692       19.5604       2.01132      -2.37345    -0.0746375      0.614126      0.816283      0.936754       1.01692       1.03937       1.07099
  46  11 3145.7219    4.4457  1.2669 12.6620 -0.0001       2.16942  0.0284   0.0603   0.0514    0.0917   0.0000      0.677906   440.6225       1.06774       20.7109       2.08449      -4.52362       2.23727      0.695663      0.934596       1.01113       1.12963       1.20003       1.16231
  46  12 3319.9944    3.9124  1.8839 12.2335  0.0000      0.304769  0.0360   0.0426   0.0620    0.0573   0.0000      0.370839   442.4363      -1.22623       21.5654       1.91432      -3.64189      -1.16214      0.842281       1.11439       1.26667       1.37263       1.43041       1.44566
  46  13 3492.7239    3.1372  3.1986 11.5803  0.0000      0.611557  0.0480   0.0263   0.0858    0.0389   0.0000      0.161059   442.1408       2.28094       20.4193       3.05173     -0.204109      -1.14522       1.11245       1.49140       1.66306       1.87162       1.92973       1.93648
  46  14 3663.4560    2.5138  4.9232 11.0507  0.0000      0.745780  0.0645   0.0174   0.1160    0.0312   0.0000      0.109845   441.8848      0.675831       17.0716       2.66539     -0.188109      -1.28333       1.48069       1.94599       2.24838       2.39899       2.49367       2.52712
  46  15 3831.7891    2.0493  7.8031 10.5145  0.0000      0.544347  0.0973   0.0113   0.1694    0.0293   0.0000     0.0889569   439.9947      0.176981       19.7740       5.69156      -2.92711      -1.17781       2.14695       2.87903       3.16453       3.49215       3.65996       3.74064
  46  16 3997.1167    1.6489 10.6307 10.2882 -0.0005      0.110208  0.1492   0.0077   0.2312    0.0257   0.0000     0.0976589   444.5836       2.34758       10.1161       12.5515      -6.25495      -1.18906       2.89114       3.85309       4.40550       4.69928       4.92003       5.00377
  47   3 1624.2832    0.2606  0.2646  8.8578  0.0000       28.2167  0.0114   0.0074   0.0229    0.0299   0.0000       4.85294   440.9055     -0.218785       22.2303     0.0277364      -2.68240    -0.0434044      0.329274      0.439009      0.518278      0.540275      0.556646      0.610839
  47   4 1842.9559    0.4622  0.5471  8.9060  0.0000       11.1992  0.0160   0.0090   0.0333    0.0494   0.0000       1.55192   442.1044     -0.166961       20.8049     -0.257006      -3.32469     0.0916162      0.447422      0.604443      0.651624      0.783279      0.759020      0.802377
  47   5 2050.4430    0.7549  0.7495  9.1204  0.0000       9.18273  0.0180   0.0124   0.0388    0.0701   0.0000      0.997439   441.3227     -0.935086       21.5304     -0.399371      -1.80777      0.498963      0.483450      0.651236      0.720125      0.777514      0.797086      0.804963
  47   6 2250.0048    1.1432  0.9837  9.8680  0.0000       5.27161  0.0229   0.0169   0.0463    0.0833   0.0000      0.852415   440.0841     -0.872736       21.6017       1.67545      -2.69836       1.85384      0.581463      0.777430      0.842758      0.923996       1.00425       1.03481
  47   7 2440.0613    1.7693  1.2571 10.4589  0.0000       3.73074  0.0285   0.0239   0.0502    0.1016   0.0000      0.645799   439.4748      0.200918       20.3205      0.891220     -0.909705      -2.73371      0.665851      0.914737       1.00188       1.10536       1.12840       1.10662
  47   8 2624.9254    2.4958  1.2333 10.9133  0.0000       2.53905  0.0275   0.0324   0.0469    0.1122   0.0000      0.611179   442.2199       1.54635       21.1675      0.441903      -1.25776      -1.53519      0.684069      0.884594       1.02351       1.12323       1.15645       1.17093
  47   9 2808.0033    3.3357  1.1112 11.8757  0.0000       1.47179  0.0247   0.0463   0.0467    0.0979   0.0000      0.660650   441.8150       2.18241       19.3950       2.15457      -2.34213      0.335344      0.594133      0.803362      0.880549      0.968913      0.986460       1.04797
  47  10 2988.4789    4.2074  1.0868 12.2583  0.0000       1.71778  0.0240   0.0586   0.0448    0.1061   0.0000      0.599521   441.8311       1.38319       21.0164       2.67544      -3.16171       2.59943      0.604150      0.777943      0.862632       1.00622       1.07130       1.05664
  47  11 3165.8671    4.3639  1.3870 12.4690  0.0000       2.58484  0.0286   0.0549   0.0527    0.0765   0.0000      0.516579   441.2837       2.38146       20.7199       1.75377      -2.43908      0.718934      0.684493      0.895488      0.984017       1.12537       1.15533       1.19678
  47  12 3341.0449    3.8453  1.9774 12.0451  0.0000      0.999331  0.0358   0.0399   0.0636    0.0567   0.0000      0.357158   442.4413       1.82599       23.0574      0.564783      0.288639     0.0881291      0.847987       1.16993       1.30100       1.42327       1.47979       1.50823
  47  13 3514.5635    3.0528  3.0627 11.5308  0.0000      0.364798  0.0468   0.0260   0.0841    0.0419   0.0000      0.190907   441.2880       1.74968       24.7518       6.34344      -4.01130       1.33284       1.09221       1.44014       1.65170       1.76366       1.84449       1.91950
  47  14 3686.3203    2.4423  5.1986 10.9353  0.0001      0.459724  0.0675   0.0163   0.1207    0.0320   0.0000      0.101886   442.3846       1.23185       18.3285       4.57863      -4.63689       2.72089       1.53099       2.12563       2.29891       2.53937       2.71943       2.73275
  47  15 3855.9151    1.9610  8.0270 10.4836 -0.0006      0.601346  0.1047   0.0105   0.1761    0.0293   0.0000     0.0882530   439.9624     -0.113630       18.1980       2.56453     0.0201044      -8.23557       2.14735       2.88985       3.24573       3.52888       3.68263       3.82065
  47  16 4022.5865    1.5613 11.2305 10.3331 -0.0009      0.471312  0.1649   0.0074   0.2512    0.0243   0.0000      0.101014   441.0950      -4.84977       21.6479       11.6750      -2.31233       1.07221       3.06656       4.13424       4.63327       5.00288       5.22427       5.33823
  48   2 1386.9373    0.1269  0.1398  8.9271  0.0000       61.9445  0.0125   0.0063   0.0238    0.0248   0.0000       25.6129   441.1129     -0.123753       20.5916     -0.168321      -2.83709     -0.189994      0.432211      0.561686      0.693548      0.785876      0.728721      0.756038
  48   3 1636.9178    0.2606  0.3186  8.9089  0.0000       20.4823  0.0131   0.0070   0.0263    0.0309   0.0000       4.31028   442.1363     -0.110960       21.5322     -0.427415      -2.41575     0.0366471      0.401428      0.504734      0.567941      0.623565      0.692153      0.721789
  48   4 1856.5927    0.5002  0.5233  8.9119  0.0000       12.6876  0.0153   0.0096   0.0301    0.0493   0.0000       1.49419   442.1146      0.505227       21.3691     -0.773220      -2.95357       1.75819      0.407103      0.550378      0.602361      0.684899      0.630978      0.685032
  48   5 2065.3796    0.7922  0.8002  9.2623  0.0000       8.74907  0.0190   0.0125   0.0390    0.0691   0.0000      0.937849   441.8344     -0.396439       21.0704      0.531031      -1.62275     -0.136016      0.494396      0.644508      0.724839      0.830650      0.840056      0.896352
  48   6 2265.8263    1.2393  1.0560  9.8809  0.0000       6.31628  0.0245   0.0177   0.0449    0.0932   0.0000      0.799512   441.5654      -1.10511       20.3867      0.531161      -4.17649     -0.344485      0.589843      0.776232      0.879187      0.979497      0.983897       1.03923
  48   7 2456.4926    1.7825  1.3638 10.4636  0.0000       2.08658  0.0285   0.0224   0.0519    0.0828   0.0000      0.569953   440.9322      0.781999       21.1257      0.570420     -0.931032      0.712753      0.671676      0.895303       1.02160       1.11798       1.17631       1.23332
  48   8 2642.4353    2.5766  1.2615 11.3256  0.0000       1.98535  0.0277   0.0336   0.0510    0.0908   0.0000      0.648636   440.0192      0.599196       21.7224     -0.888277      -3.30777       1.18480      0.636914      0.839249      0.916101       1.02365       1.02455       1.08297
  48   9 2826.4745    3.4453  1.1132 11.9542  0.0000       1.53907  0.0245   0.0475   0.0462    0.1033   0.0000      0.687843   440.6485       1.52776       21.1325      -1.56163      -2.06145     -0.975649      0.619204      0.825293      0.907575       1.00031       1.06208       1.12047
  48  10 3007.6489    4.4033  1.0669 12.5063 -0.0008      0.635347  0.0240   0.0609   0.0430    0.0947   0.0000      0.784699   440.7549      0.761259       20.7098       2.08219      -3.67271       1.05191      0.571928      0.785019      0.854759      0.941202      0.970862      0.978623
  48  11 3185.7458    4.3544  1.3504 12.7628  0.0000     -0.295790  0.0284   0.0559   0.0529    0.0672   0.0000      0.523603   440.3184       2.06517       21.1817       1.14502      -2.79468      0.509817      0.650136      0.871188      0.963123       1.07085       1.09105       1.12098
  48  12 3361.8622    3.7448  2.2773 11.9083  0.0000      0.796329  0.0379   0.0356   0.0675    0.0518   0.0000      0.212375   440.1084      0.268648       20.6356      -1.35489      -1.49824       1.71877      0.864826       1.18376       1.34024       1.45853       1.51481       1.55059
  48  13 3536.4174    2.9881  3.7271 11.3134  0.0002      0.931187  0.0508   0.0225   0.0930    0.0375   0.0000      0.142629   441.7297       2.15416       20.9345       9.34237      -2.87660      -1.84443       1.15629       1.57342       1.73334       1.89366       1.96877       2.03423
  48  14 3709.0034    2.4044  6.0055 10.8198  0.0000      0.500342  0.0748   0.0145   0.1331    0.0313   0.0000     0.0992164   440.1644       1.11519       18.8905       3.51071      -3.41980       2.18603       1.62299       2.14240       2.45872       2.66367       2.82501       2.89214
  48  15 3879.5465    1.9698  8.9129 10.4894  0.0013      0.439168  0.1153   0.0098   0.1866    0.0286   0.0000     0.0865801   439.8922       4.86092       22.8308       10.1899      0.609677      -5.23291       2.24652       3.03806       3.38883       3.67054       3.91036       3.97094
  49   1 1101.2253    0.0475  0.0229  9.0754  0.0000       226.365  0.0191   0.0086   0.0123    0.0231   0.0000       611.699   441.0911      -1.09180       23.2389      -1.19167      -1.27012      -2.27592      0.461901      0.787182      0.870875      0.872994      0.710981      0.868120
  49   2 1398.5141    0.1373  0.1543  8.8504  0.0000       39.1510  0.0122   0.0061   0.0240    0.0237   0.0000       20.7151   441.9522      0.250596       21.1543     -0.326796      -2.90146      0.291299      0.415017      0.519526      0.693072      0.786800      0.755803      0.639887
  49   3 1649.3348    0.2967  0.3103  8.8483  0.0000       20.3138  0.0126   0.0076   0.0233    0.0311   0.0000       3.59163   441.7486      0.118487       21.2239     -0.150421      -2.72076      0.382164      0.345696      0.494764      0.518814      0.590393      0.580779      0.610631
  49   4 1870.0575    0.5215  0.5512  8.9991  0.0000       14.1966  0.0158   0.0099   0.0310    0.0481   0.0000       1.50556   441.6638     -0.138536       21.0761      0.962924      -3.56623      0.224658      0.436998      0.601404      0.628041      0.709990      0.761492      0.754713
  49   5 2080.1176    0.8204  0.8181  9.2699  0.0000       6.72343  0.0194   0.0127   0.0383    0.0734   0.0000      0.890918   441.8255     -0.553643       21.4188      0.272530      -3.83598      0.384749      0.494773      0.655057      0.733764      0.802867      0.852342      0.824744
  49   6 2281.4162    1.2424  1.0956  9.9245  0.0000       4.68543  0.0254   0.0175   0.0479    0.0949   0.0000      0.821041   441.3173     -0.537694       22.1271       1.24765     -0.902598    0.00377307      0.591593      0.808601      0.878690      0.965585       1.02553       1.07073
  49   7 2472.9001    1.8946  1.2491 10.5141  0.0000       2.30823  0.0275   0.0243   0.0481    0.1007   0.0000      0.626112   441.9619       1.61899       19.6906       1.49171      -2.77069       1.56681      0.624514      0.807296      0.931647       1.01616       1.04176       1.10553
  49   8 2659.8420    2.6646  1.2559 11.4035  0.0000       3.46398  0.0269   0.0346   0.0500    0.0872   0.0000      0.616935   440.9524     -0.351861       20.6034       2.08250      -2.17906      0.123173      0.600291      0.793065      0.885864      0.959671       1.00637       1.02063
  49   9 2844.8073    3.5973  1.0486 12.1320  0.0000       2.04999  0.0231   0.0507   0.0442    0.0904   0.0000      0.724520   441.1575     -0.301509       19.6778      0.382839      -2.38088      0.477245      0.549917      0.767300      0.832075      0.972998      0.971789      0.993963
  49  10 3026.6840    4.3060  1.1553 12.4658  0.0000      0.889363  0.0252   0.0583   0.0473    0.0985   0.0000      0.677465   441.5477       1.28314       20.1947       1.09029      -3.12028     -0.845338      0.599632      0.770160      0.843642      0.948025       1.00623       1.01558
  49  11 3205.6029    4.2899  1.4099 12.4692  0.0002      0.814156  0.0296   0.0530   0.0528    0.0819   0.0000      0.518877   442.5701      0.441900       18.5639       3.47767      -1.90558      -1.06132      0.671599      0.883818      0.996509       1.03844       1.11922       1.17386
  49  12 3382.5287    3.6281  2.3778 11.8490 -0.0010      0.859470  0.0397   0.0335   0.0685    0.0482   0.0000      0.250308   440.6266    -0.0560204       21.7331       4.13682      -3.03693       2.23384      0.883126       1.18771       1.29830       1.46221       1.54512       1.52702
  49  13 3557.8165    2.8887  3.8464 11.3537 -0.0002      0.573779  0.0527   0.0216   0.0947    0.0351   0.0000      0.137254   441.9264      0.695494       18.4072       5.34205      -3.56048   -0.00822141       1.17536       1.56914       1.73546       1.93894       1.99855       2.05010
  49  14 3731.4378    2.3060  5.8033 10.8855 -0.0005      0.751540  0.0753   0.0144   0.1312    0.0311   0.0000      0.109959   442.3411     -0.209442       18.9845       3.31914      0.377291      0.997727       1.62587       2.15207       2.37601       2.63544       2.73482       2.81323
  49  15 3902.6601    1.8649  8.8198 10.5161  0.0000      0.176313  0.1192   0.0093   0.1936    0.0276   0.0000      0.104998   434.1645      0.522351       23.9807       4.37431      -3.51275       3.94924       2.28328       3.01369       3.42943       3.71127       3.86031       3.93460
  50   2 1409.9900    0.1392  0.1804  8.9058  0.0000       42.7400  0.0141   0.0058   0.0225    0.0233   0.0000       18.5181   441.8805      0.280394       21.6145      0.298933      -2.01628      0.214169      0.348304      0.638137      0.579124      0.690600      0.678938      0.785384
  50   3 1661.6396    0.2951  0.3201  8.9404  0.0000       19.2314  0.0121   0.0075   0.0250    0.0306   0.0000       3.69864   442.2746     -0.866679       21.3415      0.196676      -3.23831      -1.07587      0.348242      0.438945      0.517259      0.543307      0.568852      0.547250
  50   4 1883.3707    0.5384  0.5343  9.0096  0.0000       11.1101  0.0146   0.0101   0.0300    0.0498   0.0000       1.36546   441.9543      0.208101       20.3698    -0.0806346      -2.65155     -0.460166      0.398516      0.521353      0.596433      0.643596      0.701586      0.736202
  50   5 2094.7578    0.8307  0.8282  9.4024  0.0000       6.04434  0.0196   0.0129   0.0392    0.0726   0.0000      0.902429   441.7009     0.0870792       21.5559      0.553022      -4.60050       1.82827      0.495653      0.661968      0.770608      0.832297      0.872008      0.911550
  50   6 2296.8576    1.2948  1.2292  9.7579  0.0000       5.03134  0.0268   0.0168   0.0481    0.0952   0.0000      0.667819   443.0025      0.381610       20.5954      0.904855      -1.48481     -0.481220      0.587423      0.785215      0.899868       1.01464       1.00937       1.04930
  50   7 2489.0708    1.9438  1.2490 10.7602  0.0000       3.06177  0.0269   0.0255   0.0500    0.0925   0.0000      0.687596   442.2561      0.569686       20.8428     -0.302104      -2.81625      -1.15213      0.596031      0.803583      0.871563      0.978278      0.994029       1.05590
  50   8 2677.0031    2.6820  1.2210 11.3842  0.0000       1.37063  0.0264   0.0349   0.0477    0.0926   0.0000      0.629337   440.0037      0.331872       22.9490       1.95516      -3.25745    -0.0836856      0.593470      0.795261      0.885221      0.953669      0.981083       1.03341
  50   9 2862.9567    3.7438  1.0972 12.1073  0.0000       1.79754  0.0244   0.0506   0.0436    0.0931   0.0000      0.681850   441.3623       1.47044       18.8627       2.37743      -4.32428       1.22665      0.567063      0.759934      0.860070      0.941002      0.974347      0.992273
  50  10 3045.6165    4.4008  1.1787 12.4869 -0.0000      0.718696  0.0260   0.0585   0.0470    0.1015   0.0000      0.646001   442.1941       2.11345       21.9606     -0.220698      -4.31968      0.991780      0.575068      0.751262      0.817492      0.955685      0.973239       1.01070
  50  11 3225.2586    4.3033  1.5362 12.4550  0.0000       1.46576  0.0310   0.0496   0.0521    0.0682   0.0000      0.440796   440.1396       1.84325       19.7022       1.26579      -1.69549       1.42239      0.662928      0.875164      0.988512       1.09814       1.10043       1.15187
  50  12 3402.8943    3.6067  2.5241 11.7121 -0.0002      0.783830  0.0381   0.0321   0.0722    0.0503   0.0000      0.231805   440.5949       1.67091       21.7296      0.364544      -3.65416      0.487051      0.876191       1.15348       1.29393       1.46231       1.49431       1.52552
  50  13 3579.0784    2.8354  4.1434 11.2015  0.0000      0.503924  0.0544   0.0198   0.0973    0.0346   0.0000      0.126561   439.2599       1.41699       21.9136      0.388251      -3.45138      -2.18092       1.20943       1.59384       1.77893       1.94010       2.04301       2.08641
  50  14 3753.6181    2.3002  6.5846 10.7846  0.0000      0.667409  0.0826   0.0131   0.1408    0.0299   0.0000     0.0935659   443.6110       6.43344       19.9044       4.94415     -0.789823       1.52262       1.68433       2.27037       2.54785       2.77759       2.93454       3.03235
  50  15 3926.2221    1.7572  9.6544 10.5632 -0.0029      0.565091  0.1399   0.0084   0.2194    0.0262   0.0000      0.111019   438.6967      -2.78393       17.3387       10.0309      -3.60585     -0.800807       2.48548       3.39237       3.79203       4.18288       4.35087       4.46721
  51   2 1421.2591    0.1517  0.1511  8.9328  0.0000       13.8309  0.0101   0.0064   0.0219    0.0219   0.0000       18.5871   441.9464    -0.0813417       21.1942      0.349686      -3.12188      0.603875      0.286045      0.355027      0.423115      0.489886      0.553463      0.567730
  51   3 1673.7547    0.2935  0.3740  8.9420  0.0000       19.4440  0.0142   0.0071   0.0279    0.0310   0.0000       3.46538   441.3754       1.01108       21.4496      0.206686      -3.17253      0.294760      0.411893      0.566116      0.614908      0.685737      0.722327      0.721071
  51   4 1896.5117    0.5470  0.5630  8.9782  0.0000       11.3785  0.0156   0.0098   0.0301    0.0508   0.0000       1.32861   441.6627      0.939071       19.9868     -0.267453      -3.64531      0.221845      0.422353      0.579776      0.670341      0.748317      0.769510      0.797278
  51   5 2109.2626    0.8694  0.8468  9.4565  0.0000       7.28594  0.0196   0.0130   0.0392    0.0699   0.0000      0.922727   441.2143     -0.734991       21.3657      0.788702      -2.59268     -0.664238      0.471681      0.617279      0.702616      0.773765      0.789758      0.802919
  51   6 2312.0295    1.3503  1.1837 10.0380  0.0000       3.55127  0.0271   0.0179   0.0471    0.0966   0.0000      0.735791   441.3056      0.230805       22.9562     -0.176802      -4.53479      0.927728      0.590990      0.773236      0.889015      0.939676       1.03992       1.04128
  51   7 2505.1249    1.9731  1.2624 10.6897  0.0000       3.74434  0.0270   0.0254   0.0495    0.0977   0.0000      0.639438   440.7633      0.896655       20.2706     -0.242755      -2.62765      0.327882      0.566899      0.782460      0.844096      0.966990       1.02537       1.03170
  51   8 2694.1503    2.7964  1.2904 11.3772  0.0000       2.57963  0.0269   0.0346   0.0477    0.0860   0.0000      0.615136   441.0886     -0.128004       20.0437      0.922314      -3.95978     -0.934274      0.576897      0.777433      0.876160      0.970257      0.997965       1.05166
  51   9 2880.9095    3.8368  1.0755 12.1825 -0.0013      0.801832  0.0243   0.0513   0.0418    0.0939   0.0000      0.657631   440.6903     -0.616842       20.6994     -0.439146      -2.40007      -1.60855      0.538235      0.735598      0.824884      0.921382      0.952332      0.973037
  51  10 3064.3428    4.5275  1.2340 12.3980  0.0000       1.70423  0.0257   0.0572   0.0461    0.0946   0.0000      0.552014   441.0468       1.29935       21.2797       1.68660      -2.25019     -0.893822      0.564377      0.748503      0.847186      0.930055      0.989395       1.01051
  51  11 3244.6254    4.2874  1.6004 12.4815  0.0000      0.896857  0.0308   0.0482   0.0541    0.0629   0.0000      0.449322   439.8019       1.50802       21.3066       1.38612      -4.17319     -0.178827      0.673028      0.886239      0.967269       1.07726       1.14271       1.15908
  51  12 3423.0847    3.5177  2.6778 11.7426 -0.0000      0.588911  0.0406   0.0301   0.0727    0.0454   0.0000      0.210797   440.7455       3.75896       21.9944     -0.832162      -3.76831     -0.439227      0.865645       1.18217       1.28951       1.43884       1.46079       1.52323
  51  13 3600.1074    2.8158  4.4980 11.1098  0.0000      0.521998  0.0571   0.0187   0.1021    0.0341   0.0000      0.117893   440.4384       5.35526       20.8470       3.24031      -3.79202      -2.73987       1.21084       1.66275       1.83917       2.00871       2.08860       2.15481
  51  14 3775.4638    2.2207  7.4500 10.7332  0.0004      0.399731  0.0951   0.0116   0.1593    0.0293   0.0000     0.0932292   442.0310     0.0102761       15.6726       2.16474      0.960790       3.45114       1.82725       2.41378       2.74106       3.00548       3.11515       3.22774
  51  15 3949.0231    1.8246 10.5698 10.5306  0.0022      0.641467  0.1462   0.0083   0.2170    0.0247   0.0000     0.0975968   434.0316       1.71522       18.6029       6.28088      -7.47266       6.86329       2.47853       3.40641       3.75935       4.16099       4.31873       4.44490
  52   2 1432.4444    0.1392  0.1812  8.9357  0.0000       47.6795  0.0116   0.0058   0.0241    0.0235   0.0000       18.5415   441.2063     0.0721149       20.7260     -0.255159      -2.90824     0.0157514      0.308321      0.397215      0.447167      0.510731      0.502686      0.519179
  52   3 1685.6855    0.3149  0.3854  8.8419  0.0000       15.0268  0.0130   0.0073   0.0275    0.0335   0.0000       2.87234   441.9481     0.0385288       21.9761     -0.848242      -2.63024     0.0101703      0.357873      0.453454      0.515212      0.584881      0.596245      0.611706
  52   4 1909.6162    0.5905  0.6167  8.9994  0.0000       8.59845  0.0161   0.0101   0.0309    0.0544   0.0000       1.16991   442.4549   -0.00226039       22.0417      0.246258      -3.00412      -1.06648      0.423681      0.572672      0.628231      0.682953      0.701714      0.734184
  52   5 2123.6049    0.9072  0.8894  9.4087  0.0000       7.25308  0.0208   0.0131   0.0384    0.0743   0.0000      0.882207   442.2432      0.719642       21.5736     0.0420904      -4.05585      0.519283      0.462487      0.655404      0.710277      0.788646      0.819442      0.851168
  52   6 2327.1532    1.3918  1.2121 10.0963  0.0000       3.49077  0.0261   0.0182   0.0489    0.0909   0.0000      0.684229   441.0259       1.23034       21.0370      0.242127     -0.700815      -1.01901      0.556581      0.761959      0.823646      0.926072      0.952441      0.990151
  52   7 2521.0354    2.0229  1.3385 10.5456 -0.0012       3.64296  0.0265   0.0242   0.0502    0.0902   0.0000      0.565289   442.1820       1.92398       20.0873       1.12926      -2.64345     -0.247678      0.580705      0.750384      0.848952      0.946841      0.977886      0.976063
  52   8 2711.0885    2.9444  1.2620 11.1224 -0.0053       1.49920  0.0248   0.0351   0.0462    0.1046   0.0000      0.514374   442.0909       1.04956       21.0512      0.838777      -1.00534     -0.573622      0.541838      0.725424      0.822313      0.907743      0.937683      0.957707
  52  10 3082.8662    4.4445  1.1532 12.6954  0.0000      0.802679  0.0261   0.0586   0.0446    0.0893   0.0000      0.684840   442.0176       1.09868       21.4804       2.82087      -1.40778     -0.204212      0.582499      0.793015      0.861078      0.948917      0.976947       1.01326
  52  11 3263.9969    4.2518  1.7021 12.1677  0.0001      0.885496  0.0307   0.0452   0.0553    0.0694   0.0000      0.372941   442.4482      0.270761       19.7648       1.28351     -0.971881       2.29614      0.652920      0.834433      0.973813       1.06255       1.14262       1.15706
  52  12 3443.2734    3.4444  2.7692 11.6515 -0.0000      0.571569  0.0402   0.0286   0.0748    0.0434   0.0000      0.206801   442.8940      0.222887       19.7074       4.98964      -1.21055       1.40825      0.847398       1.14824       1.28178       1.41743       1.49371       1.55635
  52  13 3620.8532    2.7172  4.7904 10.9992  0.0000      0.317794  0.0595   0.0172   0.1060    0.0345   0.0000      0.109347   441.6371       1.23018       22.1378       4.08551      -1.21766     -0.761318       1.24628       1.68501       1.90714       2.08660       2.19501       2.23475
  52  14 3797.1159    2.1341  7.4638 10.6961 -0.0009      0.432706  0.0961   0.0110   0.1610    0.0299   0.0000      0.110895   445.0574      -2.82542       23.0253       4.03934      -3.39894      -1.96559       1.81863       2.39297       2.71546       2.98622       3.11651       3.20995
  53   1 1138.7806    0.0704  0.0609  9.0837  0.0000       117.905  0.0157   0.0069   0.0243    0.0209   0.0000       179.807   440.7737     0.0359555       20.6218      0.131542      -2.54012     -0.117283      0.367729      0.439998      0.546782      0.670989      0.664249      0.681023
  53   3 1697.5141    0.3367  0.3933  8.9227  0.0000       18.9262  0.0132   0.0077   0.0274    0.0345   0.0000       2.65544   441.0455      0.408877       22.4590      0.283035      -2.92830     -0.460446      0.368265      0.489948      0.545133      0.606521      0.647788      0.622649
  53   4 1922.5599    0.5915  0.6686  9.1146  0.0000       9.50825  0.0171   0.0098   0.0333    0.0528   0.0000       1.20889   441.6349     -0.165855       20.6275     -0.378694      -3.37748      0.349226      0.416718      0.550201      0.627825      0.704949      0.751166      0.766376
  53   5 2137.8010    0.9347  0.9216  9.4668 -0.0001       6.56048  0.0210   0.0133   0.0404    0.0795   0.0000      0.832818   441.5006      0.138343       20.7101     -0.356035      -2.59524      0.249059      0.466653      0.655211      0.696287      0.814010      0.829196      0.876270
  53   6 2342.0801    1.4570  1.2035 10.1059  0.0000       4.52920  0.0254   0.0184   0.0463    0.0868   0.0000      0.657906   441.4211       1.06315       21.2943       1.65085      -2.79009       1.11874      0.542217      0.743263      0.808362      0.896189      0.948012      0.995651
  53   7 2536.8583    2.1062  1.3642 10.7167  0.0000       4.04755  0.0280   0.0249   0.0495    0.0855   0.0000      0.545427   442.6330     -0.207965       21.8442       1.22611      -2.83185      0.103789      0.563685      0.795680      0.855375      0.952055      0.992600      0.982000
  53   8 2727.9528    3.0000  1.2397 11.4226  0.0000       2.91269  0.0253   0.0370   0.0448    0.0985   0.0000      0.568651   441.0297       1.18714       21.6870       1.03003      -1.59415     -0.771383      0.540576      0.721585      0.814776      0.895736      0.923352      0.961904
  53   9 2916.4860    3.9771  1.0716 12.2810  0.0000       2.47450  0.0228   0.0525   0.0419    0.0886   0.0000      0.667980   441.8042     -0.190869       21.1356       1.98439      -2.70056      0.418080      0.483739      0.647813      0.708415      0.788609      0.827278      0.853504
  53  10 3101.2975    4.5252  1.1666 12.6915  0.0000       1.53557  0.0255   0.0590   0.0455    0.0919   0.0000      0.671713   441.0076       1.44792       20.0787       2.30363      -3.89791     -0.184202      0.533841      0.735438      0.793017      0.889438      0.937130      0.954918
  53  11 3283.1676    4.1307  1.7660 12.3710  0.0000      0.986260  0.0319   0.0432   0.0562    0.0575   0.0000      0.380179   441.2578      0.539015       19.5296       2.35088      -3.92696      0.629804      0.673959      0.908752       1.00802       1.13476       1.19427       1.21526
  53  12 3463.1455    3.3965  3.0098 11.5796  0.0000      0.670523  0.0421   0.0267   0.0768    0.0412   0.0000      0.184271   441.9849       2.51951       21.7244       1.39313      -1.26095       3.45332      0.877102       1.17762       1.32211       1.41459       1.49978       1.57105
  53  13 3641.7098    2.6503  5.1165 10.9965 -0.0001      0.408794  0.0634   0.0163   0.1129    0.0337   0.0000      0.111563   439.7042      0.104797       23.6884       2.27479      -2.73545       1.16568       1.29120       1.69742       1.92265       2.08248       2.20678       2.23154
  53  14 3818.4423    2.0993  7.8870 10.7321  0.0000      0.404816  0.1030   0.0103   0.1720    0.0279   0.0000      0.101172   440.8258      -1.95215       20.9113       3.45086     -0.191341      0.785181       1.84584       2.49324       2.82416       3.17830       3.27398       3.39047
  54   2 1454.3952    0.1583  0.1996  8.8864  0.0000       31.7904  0.0109   0.0057   0.0236    0.0235   0.0000       13.3718   442.0639     0.0221723       21.6022     -0.770894      -3.50523     0.0918306      0.262013      0.374050      0.408930      0.460498      0.489031      0.487056
  54   3 1709.1208    0.3311  0.4169  8.9487 -0.0004       15.4095  0.0140   0.0073   0.0280    0.0350   0.0000       2.63163   441.4911     -0.254889       21.8144      0.674926      -3.48536      0.192752      0.354739      0.480707      0.566386      0.590093      0.602278      0.597928
  54   4 1935.4061    0.5997  0.6900  9.0296  0.0000       10.0198  0.0167   0.0097   0.0343    0.0565   0.0000       1.13531   441.5096      0.253638       20.4632      0.456308      -2.37071     -0.714457      0.411236      0.536458      0.623777      0.678892      0.683821      0.712938
  54   5 2151.8020    0.9617  0.9875  9.5898  0.0000       5.62742  0.0221   0.0133   0.0425    0.0763   0.0000      0.855893   442.4055      0.783092       20.7853      0.642222      -1.41566      -1.05608      0.485332      0.654050      0.734732      0.817626      0.846964      0.868157
  54   6 2356.8024    1.4943  1.3065  9.8761  0.0000       3.97473  0.0254   0.0180   0.0490    0.1012   0.0000      0.555318   441.4060      0.505637       20.1524      0.209824      -1.51446      0.556097      0.558893      0.740526      0.847092      0.929961      0.973542      0.991086
  54   7 2552.4544    2.1990  1.3967 10.7738  0.0006       3.93344  0.0267   0.0256   0.0500    0.0843   0.0000      0.563719   442.5403     -0.106040       20.3723      0.444270      -2.10316      0.734119      0.562694      0.778376      0.858879      0.953471       1.03722       1.03036
  54   8 2744.6092    3.1054  1.2415 11.4916  0.0019      0.778466  0.0253   0.0381   0.0445    0.1016   0.0000      0.563931   443.2433      0.192649       20.8625      0.971012      -1.52604      0.873416      0.523818      0.709305      0.786012      0.848423      0.892956      0.899714
  54   9 2934.0462    4.0632  1.1605 12.1671  0.0000       2.13265  0.0249   0.0517   0.0430    0.1062   0.0000      0.585304   442.7975       1.62210       21.1465       2.51951      -3.16958       1.07113      0.539992      0.700570      0.770016      0.863816      0.913889      0.937958
  54  10 3119.5392    4.5667  1.2935 12.4971  0.0001       1.22650  0.0259   0.0550   0.0462    0.0841   0.0000      0.540081   441.3894      0.507040       20.9208       2.65117      -3.14899     -0.926379      0.519392      0.721927      0.790816      0.872485      0.900364      0.939126
  54  11 3302.2067    4.0396  1.8643 12.2857  0.0000       1.00309  0.0334   0.0411   0.0592    0.0565   0.0000      0.376275   441.9087       1.70447       20.5660       1.61097      -2.05406      -1.18670      0.655090      0.939166       1.02427       1.13697       1.15569       1.19685
  54  12 3482.9867    3.2735  3.3026 11.3763  0.0000      0.538598  0.0440   0.0240   0.0799    0.0408   0.0000      0.155212   441.4803       2.29491       20.8399       2.79170      -2.29515       1.91946      0.891791       1.22950       1.36688       1.48342       1.56413       1.61039
  54  13 3662.2937    2.5526  5.3362 10.9934  0.0000      0.591014  0.0651   0.0153   0.1193    0.0328   0.0000      0.111514   439.1382       1.34812       25.5586       6.59038      -5.18545      0.823624       1.28135       1.69630       1.92674       2.13205       2.21289       2.28017
  54  14 3839.7176    2.0342  8.4042 10.6805 -0.0008      0.354591  0.1129   0.0095   0.1816    0.0284   0.0000      0.111610   443.5998       1.66431       23.9128       3.92675      -2.38261      -1.21832       1.92738       2.61534       2.94287       3.20045       3.42155       3.52496
  55   2 1465.1772    0.1681  0.1882  8.8592  0.0000       43.5493  0.0102   0.0059   0.0214    0.0238   0.0000       12.6080   441.8240      0.332425       20.7849      0.403205      -3.56307     0.0574373      0.286166      0.359873      0.432816      0.425929      0.468630      0.482322
  55   3 1720.6513    0.3554  0.3546  8.8903  0.0000       19.3457  0.0124   0.0080   0.0242    0.0333   0.0000       2.74887   441.7573     0.0498492       21.6559     -0.507856      -2.74389      0.986950      0.403796      0.580859      0.685065      0.793062      0.927455      0.900820
  55   4 1948.1141    0.6246  0.6716  9.0642  0.0000       9.79306  0.0167   0.0100   0.0325    0.0560   0.0000       1.14552   441.7861     -0.537239       22.6456       1.09585      -2.55027       1.43195      0.389372      0.527351      0.581968      0.659944      0.678970      0.721450
  55   5 2165.7345    0.9663  0.9646  9.5294  0.0000       5.88515  0.0217   0.0135   0.0411    0.0795   0.0000      0.861653   442.4736     -0.237953       20.1245    -0.0472219      -2.29718       1.83230      0.468102      0.626586      0.701267      0.770808      0.837945      0.828129
  55   6 2371.3976    1.5196  1.2665 10.3621  0.0000       3.41676  0.0271   0.0192   0.0487    0.0830   0.0000      0.706122   442.1822     0.0880439       20.6812      0.561459      -3.09718     -0.329907      0.560389      0.735886      0.818854      0.913905      0.959468       1.00943
  55   7 2567.9091    2.2722  1.2761 10.8405  0.0055       2.07028  0.0251   0.0273   0.0481    0.0929   0.0000      0.631909   440.7541      0.549267       21.7244       1.46955      -3.37343      0.369121      0.510814      0.688015      0.751065      0.838069      0.867987      0.910291
  55   8 2761.1784    3.2123  1.1963 11.5805  0.0081       1.19900  0.0244   0.0395   0.0447    0.1057   0.0000      0.645875   441.0015       2.13448       21.1771       2.83408      -2.67080      0.354872      0.489103      0.650620      0.718585      0.799832      0.829691      0.866104
  55   9 2951.4036    4.2014  1.1778 12.2352 -0.0006       1.21893  0.0247   0.0528   0.0428    0.1010   0.0000      0.615509   441.9091       1.69111       18.7212      0.899741      -2.00730    -0.0979630      0.482629      0.676911      0.715084      0.828673      0.837636      0.856455
  55  10 3137.6215    4.5146  1.3685 12.4139 -0.0003      0.933852  0.0260   0.0521   0.0479    0.0756   0.0000      0.486624   441.8391       1.11938       20.7652      0.538940      -2.24082      0.311934      0.531095      0.707630      0.788394      0.871648      0.916905      0.938892
  55  11 3321.0481    3.9720  1.9784 12.2075  0.0000       1.11748  0.0331   0.0387   0.0621    0.0509   0.0000      0.335545   441.7514       1.37095       19.0144       1.77398     -0.293679       1.47714      0.648122      0.870935      0.950452       1.05186       1.11280       1.16562
  55  12 3502.6699    3.1589  3.4658 11.4573  0.0001      0.566121  0.0463   0.0231   0.0841    0.0380   0.0000      0.159505   441.2578      0.374533       21.6427      0.984207      -2.18663      -1.42033      0.929418       1.23874       1.37977       1.52279       1.63060       1.65770
  55  13 3682.6843    2.5136  5.8310 10.9185 -0.0004      0.574807  0.0699   0.0141   0.1279    0.0311   0.0000      0.104536   438.9758       2.44205       20.1399      0.149951      -2.21821       1.78908       1.31475       1.77292       1.98547       2.18294       2.30719       2.37937
  55  14 3860.9409    2.0259  8.9574 10.6208  0.0004      0.548320  0.1190   0.0092   0.1874    0.0278   0.0000      0.117813   439.8168       5.15472       23.7464      -1.32634      -6.55407     -0.220900       1.98086       2.63534       2.97502       3.30943       3.46324       3.53595
  56   1 1165.9542    0.0590  0.0873  9.0158  0.0000       136.659  0.0203   0.0066   0.0302    0.0220   0.0000       188.961   440.2404     -0.827879       21.8374     -0.541381      -4.48874       1.04387      0.488895      0.634205      0.780583      0.777443      0.923483      0.923945
  56   2 1475.8050    0.1683  0.2395  8.8954  0.0000       35.0648  0.0117   0.0056   0.0268    0.0237   0.0000       10.5626   441.7474    -0.0349760       21.6178     -0.547684      -3.23718     -0.443569      0.281212      0.369384      0.423035      0.480728      0.491859      0.491280
  56   3 1732.0542    0.3784  0.3932  8.9207  0.0000       19.9596  0.0117   0.0079   0.0251    0.0346   0.0000       2.45607   442.0493    -0.0633863       21.0626      0.728277      -2.60349      0.506854      0.290148      0.386571      0.440235      0.468180      0.521231      0.551948
  56   4 1960.7431    0.6414  0.7239  8.9720 -0.0004       9.10638  0.0172   0.0098   0.0335    0.0616   0.0000       1.06696   441.9253      0.213988       21.2243      0.288897      -2.41495     -0.311842      0.378840      0.515514      0.585841      0.618154      0.675706      0.697648
  56   5 2179.5420    1.0232  1.0053  9.5981  0.0000       7.17253  0.0218   0.0139   0.0417    0.0793   0.0000      0.848075   442.4744      0.473890       21.4026      0.259962      -2.82907     -0.115522      0.455822      0.597791      0.693623      0.772463      0.819292      0.831728
  56   6 2385.8947    1.5888  1.3314 10.1703  0.0000       3.55553  0.0262   0.0187   0.0496    0.0875   0.0000      0.615521   441.7120       1.08071       21.8873      0.500608      -2.43451     -0.747016      0.516700      0.694010      0.766329      0.853268      0.908427      0.913177
  56   7 2583.3408    2.3578  1.3340 11.0528  0.0009       2.81203  0.0258   0.0277   0.0489    0.0815   0.0000      0.552906   442.5102      0.624183       20.0446      0.743424      -2.88997      -1.53364      0.509120      0.687332      0.784640      0.861294      0.904672      0.921960
  56   8 2777.7156    3.1884  1.3134 11.8167  0.0000       4.23600  0.0258   0.0385   0.0478    0.0777   0.0000      0.730300   441.8510     -0.117593       20.5816       2.08489      -2.85606     -0.550294      0.524161      0.705319      0.788135      0.877881      0.890005      0.924610
  56   9 2968.5891    4.2272  1.1631 12.5323  0.0022     -0.208036  0.0240   0.0541   0.0446    0.0890   0.0000      0.673555   442.1014      0.473097       21.3390       1.39025      -3.89428       1.53033      0.492739      0.643322      0.742456      0.819340      0.846681      0.878493
  56  10 3155.6191    4.5434  1.3772 12.4443  0.0000       1.03126  0.0263   0.0518   0.0472    0.0788   0.0000      0.395409   441.1239       1.83771       20.3609      0.822246      -2.61199     -0.414094      0.536743      0.720378      0.794534      0.876799      0.891313      0.939566
  56  11 3339.8589    3.9126  2.0809 12.1920  0.0000       1.54367  0.0345   0.0368   0.0608    0.0484   0.0000      0.306409   442.0241       3.35679       19.3846       2.03482      -3.03416       1.90553      0.664086      0.878495       1.01848       1.08638       1.13880       1.18603
  56  12 3522.1729    3.0569  3.6014 11.4538  0.0000      0.670455  0.0477   0.0216   0.0868    0.0362   0.0000      0.165779   442.3592       2.58705       20.7629       3.16617      -2.36816     0.0912651      0.911563       1.23887       1.35834       1.55158       1.63300       1.67606
  56  13 3702.9011    2.5048  6.3567 10.8845  0.0020      0.506943  0.0762   0.0132   0.1316    0.0312   0.0000      0.111430   441.9810      0.968054       19.5080       5.71418     -0.621701      -2.89272       1.36382       1.81081       2.05889       2.27857       2.38889       2.44569
  56  14 3881.5554    1.9406  9.1979 10.6595 -0.0002    -0.0222547  0.1285   0.0086   0.1965    0.0271   0.0000      0.112326   440.5743      -1.74818       22.8536       5.94197      -7.03629      0.947990       2.03093       2.72659       3.04891       3.40929       3.53087       3.67613
  57   1 1174.7880    0.0650  0.0712  9.0745  0.0000       62.1870  0.0209   0.0063   0.0249    0.0191   0.0000       178.117   441.8432       1.03045       21.8954      0.919278      -1.90261       1.25202      0.460893      0.700187      0.829260      0.769215      0.859345      0.786797
  57   2 1486.3114    0.1835  0.2137  8.8977  0.0000       28.8466  0.0105   0.0059   0.0220    0.0231   0.0000       9.91630   441.8570     -0.586000       21.6593     -0.431477      -4.01143     0.0949948      0.239774      0.347984      0.389896      0.421606      0.411775      0.427845
  57   3 1743.2573    0.3803  0.4279  8.9805  0.0000       17.0429  0.0130   0.0077   0.0264    0.0359   0.0000       2.38637   442.0540     -0.245465       20.4996      0.338776      -3.66955     -0.189807      0.311664      0.415139      0.479733      0.519078      0.546356      0.558791
  57   4 1973.2623    0.6674  0.7467  8.9445  0.0000       9.69579  0.0173   0.0100   0.0336    0.0681   0.0000       1.01627   442.8322      0.329637       22.1239     -0.226662      -2.19815      0.679247      0.391477      0.520381      0.595697      0.655073      0.678476      0.706042
  57   5 2193.1547    1.0369  1.0515  9.7184  0.0000       6.43795  0.0224   0.0138   0.0435    0.0769   0.0000      0.839901   442.1340      0.226341       20.7035     -0.223216      -2.72758    -0.0124488      0.451153      0.602888      0.685513      0.756651      0.813547      0.840201
  57   6 2400.1797    1.6223  1.3125 10.5204  0.0000       3.43318  0.0265   0.0195   0.0486    0.0731   0.0000      0.674073   442.1029      0.439945       22.0404     -0.594988      -1.60131     -0.727209      0.499746      0.670919      0.748658      0.870481      0.897245      0.953914
  57   7 2598.5807    2.4613  1.4162 10.9613  0.0000       1.43243  0.0261   0.0277   0.0496    0.0861   0.0000      0.514108   442.3767       1.56388       19.5643       1.57920      -3.53728     -0.570084      0.518249      0.691049      0.767912      0.851043      0.910480      0.931128
  57   8 2793.9555    3.4116  1.2065 11.8890  0.0009       1.82057  0.0241   0.0414   0.0435    0.0868   0.0000      0.582911   442.2634    -0.0395313       21.3849       2.03689      -1.46832       1.21436      0.473211      0.640777      0.715756      0.810467      0.834583      0.869854
  57   9 2985.7150    4.3915  1.2274 12.1720  0.0000      0.899533  0.0242   0.0519   0.0434    0.0982   0.0000      0.558590   441.0534      0.846279       22.6077    -0.0844026      -3.58122      0.713978      0.468175      0.651206      0.702849      0.802889      0.826630      0.841778
  57  10 3173.4951    4.4743  1.4313 12.6220  0.0000       1.41352  0.0266   0.0498   0.0493    0.0637   0.0000      0.463000   441.9602       1.58972       20.7282      0.581159      -1.57466     -0.247822      0.527189      0.719894      0.807807      0.888138      0.926840      0.962685
  57  11 3358.3777    3.7883  2.3052 12.1580  0.0001      0.856142  0.0365   0.0335   0.0645    0.0443   0.0000      0.270939   441.5342       1.72186       22.6951       4.63839      -4.67708     -0.662988      0.698164      0.921248       1.04347       1.17668       1.24455       1.23896
  57  12 3541.5379    3.0047  3.9917 11.3742 -0.0002      0.822191  0.0512   0.0202   0.0902    0.0351   0.0000      0.145689   442.3573       2.72312       21.7302       1.16189     -0.442393      0.419891      0.962424       1.29786       1.47856       1.61687       1.68043       1.74631
  57  13 3722.7818    2.4055  6.5882 10.8787  0.0008      0.137843  0.0817   0.0123   0.1387    0.0311   0.0000      0.106379   441.5839       4.41245       18.5007     0.0184443       1.42560       8.66010       1.45162       1.93463       2.19698       2.43151       2.53616       2.65027
  58   1 1183.5472    0.0678  0.1031  9.0227  0.0000       66.6863  0.0195   0.0060   0.0275    0.0200   0.0000       124.115   439.6951    -0.0944925       21.0631      0.582614      -3.74152      0.448421      0.435794      0.638849      0.743602      0.817424      0.918584      0.935995
  58   2 1496.7171    0.1763  0.2111  8.9165  0.0000       26.3082  0.0099   0.0058   0.0238    0.0231   0.0000       11.3133   441.4170     0.0630635       21.6683     -0.845696      -3.07720      0.541865      0.248004      0.326375      0.381895      0.401657      0.453598      0.460108
  58   3 1754.3709    0.3972  0.4405  8.9024  0.0000       18.9515  0.0124   0.0078   0.0277    0.0367   0.0000       2.21027   442.1100      0.131842       20.8290     -0.430579      -2.56819     -0.225267      0.293149      0.411876      0.451667      0.480321      0.532810      0.549675
  58   4 1985.6655    0.6794  0.7854  9.1023  0.0000       10.4576  0.0175   0.0101   0.0366    0.0618   0.0000       1.06826   442.5011      0.376099       21.6760      0.689621      -2.55264     0.0557170      0.384750      0.506673      0.581381      0.645163      0.694544      0.711689
  58   5 2206.5934    1.1118  1.1033  9.5090  0.0000       5.07250  0.0231   0.0140   0.0427    0.0931   0.0000      0.782804   441.9095      0.331480       21.5009      0.131851      -5.37554     -0.474900      0.449428      0.599858      0.668122      0.735541      0.784705      0.804096
  58   6 2414.3605    1.6966  1.2841 10.4154  0.0000       2.92900  0.0256   0.0198   0.0467    0.0791   0.0000      0.626348   441.8019      0.399177       21.2397      -1.71452      -2.19492       2.15028      0.490148      0.660736      0.733843      0.821716      0.835025      0.899508
  58   7 2613.7666    2.4735  1.3206 11.2529  0.0013       2.36186  0.0261   0.0290   0.0472    0.0801   0.0000      0.601663   442.1570      0.954269       20.1596      0.837032      -3.03464     -0.159263      0.498287      0.680403      0.749633      0.844262      0.871594      0.911254
  58   8 2810.1141    3.4063  1.1890 12.0480  0.0010       1.04190  0.0241   0.0426   0.0464    0.0893   0.0000      0.683658   442.4768       1.49062       21.0585     -0.541280      -2.82276     -0.382742      0.485106      0.663197      0.720757      0.789520      0.826311      0.861298
  58   9 3002.7365    4.3153  1.1662 12.5295  0.0000       1.04826  0.0242   0.0538   0.0433    0.0913   0.0000      0.611889   441.6309       1.45509       21.9728       2.82915      -1.78233       1.02355      0.474000      0.665892      0.738668      0.832330      0.878498      0.925101
  58  10 3191.1362    4.5392  1.5530 12.3765  0.0000       1.15864  0.0277   0.0478   0.0502    0.0678   0.0000      0.412258   441.7609       1.31517       21.6873       1.65405      -2.07588       1.63929      0.524532      0.681645      0.784026      0.868508      0.895831      0.900963
  58  11 3376.9020    3.7502  2.4911 11.8586  0.0000       1.23168  0.0359   0.0308   0.0663    0.0439   0.0000      0.231340   441.1949       1.69189       21.7357       1.64804      -2.17724       1.08041      0.682295      0.909814       1.02356       1.14063       1.17980       1.22450
  58  12 3560.7655    2.9668  3.9698 11.3433 -0.0001      0.651151  0.0507   0.0196   0.0900    0.0344   0.0000      0.149158   440.5932     -0.479313       22.3987       1.09790      -4.29133       3.02699      0.927259       1.24945       1.37865       1.53986       1.60872       1.67689
  58  13 3742.8387    2.2996  6.6979 10.9175 -0.0017      0.310772  0.0865   0.0118   0.1440    0.0302   0.0000      0.124509   441.8042     0.0629104       20.0049      0.782756     -0.727799      -3.12139       1.46811       1.99017       2.23853       2.45406       2.62615       2.64825
  59   1 1192.2598    0.0700  0.0827  9.0324  0.0000       140.943  0.0184   0.0062   0.0207    0.0223   0.0000       149.546   440.7028     -0.202656       21.6921      0.561791      -2.84005     -0.869127      0.383634      0.528566      0.557820      0.549963      0.724207      0.647805
  59   2 1506.9768    0.1834  0.2283  8.9022  0.0002       42.0069  0.0101   0.0058   0.0248    0.0241   0.0000       9.94698   441.7807     -0.466122       21.9196      0.253474      -3.25539      0.573380      0.249951      0.317943      0.370589      0.408936      0.444711      0.454227
  59   3 1765.3257    0.4163  0.4287  8.9284  0.0000       18.4537  0.0126   0.0082   0.0246    0.0370   0.0000       2.11891   441.8383     -0.413546       21.5708      0.860336      -3.52681     -0.300914      0.285975      0.368227      0.453537      0.481340      0.533537      0.516513
  59   4 1997.9609    0.7381  0.7658  9.0694  0.0000       9.36832  0.0172   0.0106   0.0329    0.0647   0.0000      0.950626   442.4029     -0.679215       20.9987      0.913665      -2.05373     -0.952740      0.368264      0.485665      0.560839      0.620315      0.653385      0.667095
  59   5 2219.9484    1.1334  1.1360  9.7587  0.0000       5.44843  0.0238   0.0144   0.0443    0.0828   0.0000      0.793248   441.7816      0.234508       19.5206      0.247269      -3.39627      0.558098      0.447972      0.598409      0.657029      0.740320      0.766689      0.791493
  59   6 2428.4178    1.7422  1.3871 10.5506 -0.0004       3.74293  0.0268   0.0197   0.0496    0.0701   0.0000      0.599546   441.0870       1.05360       20.8768       1.26713      -1.05063      -1.40835      0.507198      0.704868      0.771893      0.857214      0.908273      0.938428
  59   8 2826.1716    3.5079  1.2117 11.9427 -0.0002       1.16401  0.0234   0.0419   0.0445    0.0825   0.0000      0.638622   442.1546     -0.146296       23.0049     -0.493758      -2.22938     -0.953359      0.459215      0.618047      0.697442      0.787099      0.826278      0.869771
  59   9 3019.5233    4.4426  1.2349 12.3219  0.0000      0.790447  0.0239   0.0522   0.0439    0.0947   0.0000      0.559716   442.4949      0.677399       20.9341      0.232545      -3.97405       1.91070      0.471498      0.622920      0.716666      0.785311      0.824323      0.876845
  59  10 3208.7552    4.4285  1.6320 12.2680  0.0000       1.07088  0.0280   0.0456   0.0512    0.0700   0.0000      0.360921   442.3764      0.654810       21.2935       3.48054      -1.26641      0.402919      0.536491      0.730370      0.836001      0.918252      0.961499      0.969961
  59  11 3395.2230    3.6873  2.4763 11.9570  0.0001       1.08811  0.0362   0.0307   0.0650    0.0427   0.0000      0.222566   442.3973       2.98084       20.8116       1.05479      -1.80948       1.45697      0.679029      0.912170       1.02510       1.12202       1.19756       1.23986
  59  12 3579.9407    2.8641  4.2564 11.3018  0.0001      0.965475  0.0530   0.0184   0.0964    0.0341   0.0000      0.136246   442.1837       2.35459       21.1102     -0.831569      -3.82036     -0.911050      0.986916       1.32830       1.49713       1.62921       1.76560       1.81253
  59  13 3762.7921    2.2462  7.2145 10.8992 -0.0001      0.715590  0.0943   0.0110   0.1530    0.0296   0.0000      0.123404   440.4222       2.77843       16.6800       3.00275      -5.14565       2.62761       1.52511       2.06563       2.32649       2.51996       2.70812       2.79011
  60   1 1200.8489    0.0893  0.1171  8.9746  0.0000       73.2503  0.0140   0.0055   0.0268    0.0198   0.0000       72.2209   440.0979      0.108573       21.6098      0.153400      -3.57795     0.0808772      0.298598      0.375615      0.438180      0.487570      0.518815      0.453590
  60   2 1517.1179    0.2018  0.2505  8.8770  0.0000       38.1934  0.0116   0.0058   0.0213    0.0236   0.0000       7.99344   441.5858     -0.258514       21.9726      0.448365      -3.00786      0.118293      0.260070      0.342242      0.359014      0.419658      0.445216      0.475239
  60   3 1776.1826    0.4396  0.4488  8.9305  0.0000       15.1090  0.0122   0.0082   0.0257    0.0379   0.0000       1.92122   441.9884   -0.00798652       21.5734    -0.0238655      -3.18255     -0.331389      0.280479      0.362748      0.422717      0.461646      0.456515      0.495667
  60   4 2010.1450    0.7161  0.7816  9.2614  0.0000       8.76665  0.0175   0.0105   0.0355    0.0591   0.0000       1.05884   442.3857     -0.197716       21.2179     -0.371679      -2.59472     -0.941346      0.363714      0.485978      0.524219      0.593959      0.628221      0.662064
  60   5 2233.1058    1.1500  1.0766 10.0046 -0.0000       3.99032  0.0222   0.0149   0.0441    0.0721   0.0000      0.827071   442.3452     0.0531865       21.1950      0.378997      -3.60953      0.123271      0.434789      0.577009      0.644631      0.715218      0.742680      0.799031
  60   6 2442.3608    1.7887  1.4678 10.3794 -0.0001       3.34123  0.0267   0.0193   0.0495    0.0722   0.0000      0.549064   440.7170       1.57089       22.4348    -0.0309224      -4.06745      0.452181      0.494421      0.674474      0.758202      0.835897      0.878222      0.923079
  60   7 2643.7481    2.5439  1.3565 11.2093  0.0007      0.885584  0.0256   0.0284   0.0461    0.0725   0.0000      0.554009   441.4857       1.31357       21.9393      0.506450      -4.21549      0.137696      0.473989      0.629917      0.698635      0.794318      0.813181      0.855101
  60   8 2842.1505    3.6592  1.1430 12.0794 -0.0011       1.27895  0.0230   0.0450   0.0427    0.0923   0.0000      0.597737   441.0375     -0.254663       22.3607       1.56617      -2.76751     -0.464507      0.446402      0.575038      0.654716      0.730834      0.743918      0.769568
  60   9 3036.2712    4.5134  1.2926 12.2767  0.0000       2.36877  0.0240   0.0512   0.0438    0.0843   0.0000      0.532216   441.8559      0.731150       21.4850       1.57591      -2.78011      0.511881      0.450021      0.609280      0.668032      0.758171      0.790481      0.808311
  60  10 3226.0896    4.4615  1.6643 12.2664  0.0000      0.560377  0.0279   0.0443   0.0510    0.0614   0.0000      0.418234   441.4056       2.72874       21.3275       1.84191      -1.57085    -0.0550156      0.511082      0.695495      0.776931      0.865106      0.912076      0.951569
  60  11 3413.4164    3.6448  2.7811 11.6783  0.0000      0.309424  0.0378   0.0276   0.0681    0.0424   0.0000      0.176151   441.7683       1.65063       21.7772       3.04239      -1.31328      0.342571      0.699555      0.982420       1.07493       1.22120       1.25837       1.31475
  60  12 3598.8842    2.8269  4.7305 11.1033  0.0000      0.724005  0.0559   0.0166   0.1011    0.0332   0.0000      0.110110   443.1296    -0.0503492       18.3608       5.83063      -4.14030       2.00178      0.988982       1.33175       1.50957       1.66409       1.77098       1.80330
  60  13 3782.4727    2.2156  7.7701 10.8400  0.0001      0.665693  0.1003   0.0102   0.1610    0.0285   0.0000      0.125734   438.9627       2.38844       21.8362       1.27129      -1.43101      -1.14411       1.54084       2.10740       2.37041       2.62643       2.75509       2.86728
  61   2 1527.1401    0.1993  0.2491  8.9043  0.0000       23.0131  0.0099   0.0058   0.0249    0.0228   0.0000       7.89694   441.7588     -0.346394       21.4087     -0.203630      -2.93442      0.458227      0.233878      0.315032      0.368210      0.380069      0.386613      0.446446
  61   3 1786.9399    0.4438  0.4954  8.9826  0.0000       15.1215  0.0130   0.0081   0.0281    0.0381   0.0000       1.80531   442.1077     -0.150787       21.1551     0.0361591      -3.26892     -0.400021      0.290593      0.374263      0.434267      0.489179      0.500424      0.539010
  61   4 2022.2353    0.7450  0.8414  9.3094  0.0000       8.32978  0.0184   0.0105   0.0367    0.0601   0.0000       1.00064   442.1813     -0.160926       20.8400      0.151489      -4.22694     -0.104890      0.371117      0.490530      0.555133      0.627740      0.647441      0.684384
  61   5 2246.2074    1.2257  1.1256  9.6527  0.0000       4.89003  0.0226   0.0150   0.0425    0.0969   0.0000      0.741240   442.5778      0.181647       23.0108     -0.501162      -2.35501     0.0624942      0.422479      0.584908      0.655162      0.717839      0.760686      0.795009
  61   6 2456.1169    1.8744  1.3855 10.5097  0.0000       2.55059  0.0265   0.0207   0.0466    0.0781   0.0000      0.567216   441.9418     -0.270897       22.2441       1.40808      -2.15791      -1.47009      0.479253      0.661646      0.710078      0.808125      0.839323      0.894840
  61   7 2658.6484    2.6577  1.3307 11.3134  0.0000       1.93719  0.0250   0.0298   0.0467    0.0793   0.0000      0.547051   441.9332     -0.227376       22.2728      0.681412      -2.84581     -0.313433      0.455522      0.614296      0.700125      0.771856      0.807034      0.865478
  61   9 3052.7909    4.5360  1.2054 12.5208  0.0000      0.831216  0.0232   0.0531   0.0427    0.0822   0.0000      0.586941   442.1958      0.646242       19.3021      0.876182      -3.36631    0.00531384      0.434468      0.578319      0.648989      0.748474      0.795648      0.814195
  61  10 3243.5130    4.3202  1.7009 12.4049  0.0000       1.60100  0.0296   0.0429   0.0513    0.0565   0.0000      0.384869   441.2376      0.271557       20.6119      0.118434      -2.71718      0.974821      0.528519      0.724538      0.795889      0.897052      0.942131      0.977127
  61  11 3431.5110    3.5591  2.8622 11.7237  0.0000      0.738415  0.0389   0.0266   0.0703    0.0402   0.0000      0.203807   441.4864       2.24803       20.3422       1.05804     -0.753189       1.01422      0.699715      0.939264       1.06294       1.16526       1.25225       1.27233
  61  12 3617.6654    2.8116  5.0280 11.0186  0.0000      0.554514  0.0595   0.0157   0.1033    0.0340   0.0000      0.118310   442.4055       1.08299       20.2171       6.22506      -4.01236      -1.02879       1.02427       1.41030       1.57380       1.75312       1.83305       1.92098
  61  13 3801.5478    2.1872  7.9980 10.8303 -0.0006      0.241615  0.1041   0.0097   0.1659    0.0282   0.0000      0.114758   439.2676       3.34318       22.7214       2.41873      -4.29623      0.100321       1.57810       2.10632       2.39188       2.67060       2.78820       2.90320
  62   2 1537.0268    0.2191  0.2632  8.9378  0.0000       16.7015  0.0109   0.0060   0.0232    0.0235   0.0000       6.25309   441.7954     -0.106539       21.2162    -0.0174295      -3.11876     -0.721305      0.258503      0.312842      0.415454      0.439010      0.446351      0.491321
  62   3 1797.5702    0.4530  0.5152  8.9555  0.0000       13.3682  0.0136   0.0080   0.0278    0.0401   0.0000       1.68780   442.3470     -0.177095       21.9941      0.103279      -3.75519     -0.409883      0.297532      0.390801      0.423219      0.462469      0.505254      0.532085
  62   4 2034.2386    0.7659  0.8637  9.2135  0.0000       8.00882  0.0185   0.0105   0.0361    0.0654   0.0000      0.933925   442.4286      0.471832       21.6914     -0.335479      -2.54591     -0.354478      0.365439      0.491338      0.547324      0.601499      0.653819      0.667477
  62   5 2259.1679    1.2532  1.2326  9.6854  0.0000       4.71619  0.0241   0.0147   0.0449    0.0916   0.0000      0.680086   441.6169      0.125448       20.6742      0.762920      -2.06520       1.06355      0.433711      0.591558      0.647031      0.737311      0.754662      0.794642
  62   6 2469.8152    1.9357  1.4069 10.7957 -0.0002       3.42510  0.0263   0.0217   0.0478    0.0688   0.0000      0.563858   442.3289     -0.214929       21.5631      -1.12613      -2.12825      0.345631      0.466959      0.622881      0.700225      0.786927      0.827850      0.870692
  62   7 2673.4445    2.7714  1.3841 11.3831  0.0000       2.60538  0.0251   0.0301   0.0461    0.0729   0.0000      0.517690   442.6933   -0.00728080       21.1780      0.235859      -2.97501       1.87706      0.462138      0.625533      0.695443      0.763435      0.822029      0.849673
  62   8 2873.6832    3.8398  1.2493 12.1294  0.0000       1.87013  0.0246   0.0440   0.0432    0.0827   0.0000      0.604636   442.0961      0.357722       21.3747       1.01580      -2.27291     -0.977135      0.420479      0.587787      0.617605      0.714795      0.714429      0.764190
  62   9 3069.2223    4.5757  1.2688 12.4505  0.0000       1.25446  0.0242   0.0524   0.0440    0.0942   0.0000      0.575429   442.4680      0.711759       19.0722       2.62099      -1.86494      0.518581      0.435548      0.593936      0.667675      0.728722      0.790126      0.801697
  62  10 3260.6729    4.3149  1.8115 12.1650  0.0000      0.820200  0.0289   0.0402   0.0520    0.0570   0.0000      0.329885   441.5126      0.124545       21.8401       1.69780      -1.45677      0.222573      0.507148      0.705758      0.773831      0.890454      0.905221      0.938461
  62  11 3449.5409    3.4586  3.1538 11.5982 -0.0001      0.604602  0.0409   0.0242   0.0733    0.0381   0.0000      0.170291   441.3309      0.880007       22.9995       2.42867      -2.05675       1.53064      0.724189      0.963303       1.08554       1.22383       1.28637       1.32971
  62  12 3636.3765    2.6994  5.4663 11.0642 -0.0002      0.545194  0.0651   0.0143   0.1118    0.0319   0.0000      0.115303   441.4747       1.35759       21.4034       1.45793      -3.69700      -2.01323       1.08771       1.47054       1.66828       1.83841       1.96317       2.02095
  62  13 3821.2111    2.0990  8.1077 10.8229  0.0000      0.420297  0.1084   0.0092   0.1715    0.0278   0.0000      0.121004   442.5214     -0.230181       20.7267     -0.636218      -6.95081      -2.13649       1.60453       2.16189       2.45196       2.70596       2.84871       2.96094
  63   1 1226.2143    0.0869  0.0900  9.0164  0.0000       30.6362  0.0150   0.0057   0.0177    0.0178   0.0000       83.5045   441.1458      0.342169       21.0836    -0.0916361      -3.56631      0.300421      0.304136      0.421965      0.454844      0.534751      0.554479      0.553128
  63   2 1546.8122    0.2115  0.2422  8.9686  0.0000       19.3334  0.0102   0.0059   0.0213    0.0228   0.0000       7.23700   441.5223     -0.431632       21.2525      0.461756      -2.90624     -0.353938      0.233782      0.298976      0.317797      0.370712      0.393743      0.423608
  63   3 1808.0660    0.4568  0.4871  9.0010  0.0000       13.8270  0.0128   0.0081   0.0264    0.0396   0.0000       1.73795   442.3295     -0.260020       21.5614      0.179181      -2.95739       1.18116      0.265060      0.384481      0.420598      0.474957      0.478668      0.497390
  63   4 2046.1047    0.8113  0.8861  9.0743  0.0000       6.27128  0.0182   0.0107   0.0367    0.0797   0.0000      0.836016   442.1193    -0.0284275       21.2799     0.0102203      -3.40223     -0.353563      0.355540      0.479313      0.525385      0.602076      0.622500      0.635760
  63   5 2271.9836    1.2850  1.1397 10.0623  0.0000       5.16198  0.0232   0.0157   0.0435    0.0797   0.0000      0.830850   441.9731     0.0647521       21.5962      0.427938      -3.93189     -0.753110      0.419617      0.587485      0.640548      0.717190      0.728998      0.761450
  63   6 2483.3316    1.9998  1.3587 10.7339 -0.0000       1.72389  0.0248   0.0219   0.0462    0.0738   0.0000      0.560071   441.3679       1.24005       21.3003       1.22266      -3.19377     -0.913982      0.444151      0.606320      0.675266      0.737116      0.790655      0.830195
  63   7 2688.0364    2.8370  1.4354 11.3205  0.0000       1.56362  0.0251   0.0299   0.0463    0.0724   0.0000      0.463249   442.3922       1.17672       21.6837       1.35392      -3.11596      0.799496      0.445321      0.606097      0.689551      0.740169      0.781088      0.804490
  63   8 2889.2570    3.7992  1.2188 12.1528  0.0000       1.40561  0.0231   0.0438   0.0425    0.0833   0.0000      0.552236   441.2822       1.14241       20.8883       1.98663      -2.99584      -1.27047      0.419699      0.559774      0.628125      0.711674      0.741585      0.779813
  63   9 3085.6504    4.4926  1.3719 12.4282  0.0000       2.33350  0.0242   0.0486   0.0456    0.0721   0.0000      0.490214   442.5337      0.737315       21.5860       1.82284      -1.61333       1.31277      0.427835      0.564308      0.639325      0.710442      0.744000      0.753196
  63  10 3277.7620    4.1941  1.9464 12.2079  0.0000      0.931816  0.0297   0.0376   0.0548    0.0503   0.0000      0.316751   440.8951       1.10531       19.4671       2.11996      -2.11294    -0.0285269      0.522726      0.689105      0.790583      0.879621      0.922223      0.954725
  63  11 3467.4161    3.3242  3.2119 11.7288 -0.0001      0.785984  0.0422   0.0235   0.0761    0.0357   0.0000      0.177518   441.5044       2.25502       23.3455      0.390477      -3.71171      0.864478      0.729290       1.00129       1.11479       1.20293       1.29792       1.36563
  63  12 3654.9348    2.6491  5.7005 11.0477  0.0000      0.460076  0.0673   0.0137   0.1189    0.0322   0.0000      0.112063   441.4280     -0.939553       21.1868       1.95733      -1.97173       1.64249       1.08931       1.47145       1.65922       1.84384       1.92296       2.03823
  63  13 3840.8886    2.0555  8.5948 10.7961 -0.0007      0.804732  0.1153   0.0088   0.1785    0.0268   0.0000      0.118771   442.2475       2.56350       19.8885       9.89845      -5.55873      -2.38485       1.63515       2.21624       2.51811       2.77525       2.92671       3.01315
  64   1 1234.5362    0.0863  0.0903  8.9628  0.0000       2.41050  0.0164   0.0055   0.0187    0.0173   0.0000       89.4851   440.2318     -0.731434       21.6778      0.325909      -2.90973   -0.00805257      0.370588      0.387684      0.415264      0.480197      0.512329      0.481122
  64   2 1556.4797    0.2337  0.2783  8.8840  0.0000       21.1236  0.0112   0.0059   0.0219    0.0237   0.0000       5.34944   441.4711      0.179201       21.1823      0.426877      -2.68571      0.568576      0.226321      0.329394      0.365471      0.408688      0.423563      0.413792
  64   3 1818.5340    0.4874  0.5620  8.8488 -0.0001       14.3761  0.0138   0.0080   0.0289    0.0433   0.0000       1.52481   442.0666     -0.111856       21.9963     -0.404222      -2.60564     -0.483068      0.275579      0.373294      0.438896      0.466050      0.504852      0.525453
  64   4 2057.9909    0.8074  0.8513  9.2172  0.0000       9.28733  0.0185   0.0108   0.0347    0.0679   0.0000      0.975157   442.5806     -0.858985       21.6710     0.0633912      -2.33779      0.136833      0.359954      0.481760      0.544568      0.599128      0.646864      0.654866
  64   5 2284.6903    1.3244  1.2547  9.8016  0.0000       5.02192  0.0236   0.0151   0.0461    0.0862   0.0000      0.697588   441.9492      0.436743       20.3628      0.771238      -2.70398      0.927980      0.425013      0.584002      0.655383      0.712540      0.777540      0.793362
  64   6 2496.8141    1.9831  1.4634 10.6899  0.0000       2.35421  0.0268   0.0208   0.0489    0.0687   0.0000      0.589660   442.9099      0.695491       21.6586       1.95710      -1.16582     -0.638654      0.460229      0.620544      0.691702      0.787358      0.804425      0.841233
  64   7 2702.5636    2.8926  1.3816 11.4557  0.0000       1.04292  0.0253   0.0312   0.0455    0.0739   0.0000      0.529237   441.9321      0.771605       20.5037      0.845793      -3.17151      0.595201      0.437145      0.591033      0.667711      0.768558      0.783421      0.799092
  64   8 2904.7183    3.9180  1.2928 12.0205 -0.0001       1.35879  0.0237   0.0429   0.0432    0.0822   0.0000      0.546051   442.1273       1.19332       19.7475      0.347917      -2.56378     -0.200604      0.415703      0.549121      0.627091      0.696980      0.742372      0.779827
  64   9 3101.7233    4.5090  1.3072 12.5924  0.0000      0.524986  0.0242   0.0504   0.0443    0.0731   0.0000      0.557024   442.0863      0.535689       20.2556       2.23061      -1.51922     -0.475204      0.418550      0.579340      0.639534      0.724325      0.765649      0.801548
  64  10 3294.6799    4.0833  1.9696 12.3673 -0.0000      0.510095  0.0311   0.0372   0.0562    0.0459   0.0000      0.297918   442.4777       2.52115       19.6449       1.51182      -2.36510     -0.240746      0.532252      0.729189      0.813058      0.915645      0.948661      0.980826
  64  11 3485.1918    3.2890  3.6009 11.4344  0.0000      0.705662  0.0450   0.0211   0.0780    0.0353   0.0000      0.142138   441.8454       1.89004       22.4893     -0.674388      -4.16383    -0.0260538      0.750391       1.03851       1.15411       1.28192       1.34495       1.40020
  64  12 3673.4855    2.5980  5.8376 11.0337  0.0000      0.564714  0.0711   0.0134   0.1203    0.0315   0.0000      0.119902   439.1380       3.19523       18.9386     -0.627291      -3.18453       2.74492       1.11843       1.51130       1.69049       1.88551       1.98634       2.05787
  65   2 1566.0260    0.2399  0.2529  8.9104  0.0000       22.9234  0.0097   0.0061   0.0198    0.0237   0.0000       5.81675   442.1925      0.432975       21.3335      0.693014      -3.37474     -0.281371      0.227547      0.308480      0.335967      0.371794      0.400633      0.407612
  65   3 1828.8403    0.4987  0.5448  8.9850  0.0000       13.7971  0.0139   0.0083   0.0264    0.0433   0.0000       1.52820   441.7219     -0.429134       21.5915      0.190894      -3.76822      0.329208      0.293994      0.380817      0.456829      0.473457      0.518416      0.513733
  65   4 2069.6833    0.8324  0.9470  9.2244  0.0000       8.93689  0.0198   0.0108   0.0379    0.0748   0.0000      0.927174   442.1897     -0.467589       20.6462      0.740039      -2.82331     -0.282999      0.363977      0.488365      0.546451      0.619286      0.627599      0.682133
  65   5 2297.2204    1.3392  1.2863 10.0166  0.0000       4.98639  0.0246   0.0151   0.0451    0.0727   0.0000      0.662362   442.6612    -0.0353542       20.4790      0.818105      -4.06177      0.339986      0.427324      0.574519      0.645985      0.712089      0.742239      0.784012
  65   6 2510.2355    2.0768  1.4847 10.6997  0.0000       4.03897  0.0260   0.0214   0.0495    0.0720   0.0000      0.534703   442.1891     -0.769918       20.4386       1.70006      -3.51968      -1.20612      0.438171      0.600879      0.660307      0.745272      0.760619      0.814081
  65   7 2717.0708    3.0205  1.2853 11.4795 -0.0001       2.38567  0.0233   0.0331   0.0432    0.0806   0.0000      0.547428   442.4648     -0.184165       20.5320      0.756928      -4.01550      0.243455      0.404568      0.546438      0.614074      0.691170      0.709780      0.755714
  65   8 2920.0861    4.0991  1.2198 12.1265  0.0000       2.35344  0.0231   0.0463   0.0407    0.0914   0.0000      0.582276   441.3965       1.01025       21.6603      0.964282      -2.46180      0.366099      0.395282      0.521330      0.592736      0.661197      0.673053      0.697594
  65   9 3117.9006    4.6403  1.3593 12.4616  0.0000       1.69071  0.0243   0.0496   0.0439    0.0737   0.0000      0.506848   442.4015       1.02870       20.0332      0.769625      -1.92209       1.44764      0.424899      0.572757      0.630757      0.715926      0.760908      0.808428
  65  10 3311.6303    4.0784  2.0670 12.0445  0.0000       1.13819  0.0316   0.0349   0.0550    0.0519   0.0000      0.298073   442.8246       2.31576       21.4016       1.57754      -2.61974      -1.34672      0.544505      0.753421      0.838028      0.915309      0.947649       1.00189
  65  11 3502.8154    3.2263  3.8475 11.4039  0.0000      0.536909  0.0462   0.0202   0.0831    0.0358   0.0000      0.143053   442.1264      0.902895       20.7530       2.89987      -6.66763     -0.495565      0.783242       1.04620       1.18999       1.31057       1.37227       1.45976
  65  12 3691.7670    2.4661  6.1574 11.0614 -0.0018      0.569234  0.0764   0.0123   0.1294    0.0304   0.0000      0.133489   444.7772      0.807641       18.5327       2.26948      0.852268       2.57856       1.16706       1.57022       1.79803       1.95830       2.11125       2.15717
  66   1 1250.9444    0.0941  0.1347  8.9175  0.0000       9.38128  0.0159   0.0052   0.0209    0.0177   0.0000       53.3766   440.4803      0.407749       20.7763     -0.150290      -2.83313      0.497789      0.279513      0.441976      0.458145      0.562407      0.559942      0.626259
  66   2 1575.4805    0.2551  0.3129  8.8667  0.0000       20.1946  0.0108   0.0060   0.0234    0.0252   0.0000       4.54274   441.5899     0.0704961       20.6274      0.243914      -3.35571    -0.0400796      0.227518      0.300327      0.339766      0.405486      0.466738      0.445533
  66   3 1839.0685    0.5149  0.5773  8.9368  0.0000       12.7176  0.0138   0.0082   0.0280    0.0444   0.0000       1.47232   441.9929     0.0140717       21.8432      0.502771      -3.18963     0.0958694      0.277790      0.356214      0.411263      0.456721      0.473099      0.487893
  66   4 2081.2982    0.8572  0.9284  9.3779  0.0000       9.31059  0.0200   0.0111   0.0359    0.0673   0.0000      0.928525   442.0390      0.624568       21.2882      0.563210      -2.10565      0.704681      0.347389      0.477244      0.554495      0.604976      0.627579      0.660026
  66   5 2309.6364    1.3945  1.3275 10.1675  0.0000       4.28383  0.0253   0.0153   0.0464    0.0656   0.0000      0.681453   442.0379      0.955826       22.3365      -1.25205      -3.64611      0.262908      0.414661      0.540425      0.609842      0.687907      0.712484      0.753765
  66   6 2523.5070    2.1563  1.3958 11.0501  0.0000       4.59796  0.0261   0.0234   0.0463    0.0636   0.0000      0.605320   441.8781       1.38566       22.1636     -0.159888      -1.51948      0.156512      0.422592      0.577141      0.644793      0.713603      0.764474      0.821865
  66   7 2731.3588    3.0995  1.3446 11.3762  0.0000       1.70911  0.0230   0.0327   0.0434    0.0793   0.0000      0.492731   441.1303       1.28965       21.1333      0.329798      -3.52877      0.475453      0.400449      0.548425      0.606807      0.691594      0.721398      0.753378
  66   8 2935.2961    4.1888  1.2356 12.1701  0.0000       2.37902  0.0231   0.0463   0.0413    0.0878   0.0000      0.570011   442.1522    -0.0580106       21.4545       1.83094      -2.38169      0.740167      0.383319      0.527757      0.600667      0.672281      0.699712      0.744435
  66   9 3133.8234    4.4976  1.4376 12.6703 -0.0003       1.26822  0.0253   0.0472   0.0469    0.0583   0.0000      0.522922   440.8801       1.79553       21.2900       1.29689      -1.93508     -0.652542      0.418778      0.577800      0.635767      0.723434      0.736755      0.778955
  66  10 3328.3234    3.9517  2.2866 12.0452  0.0000      0.649762  0.0323   0.0323   0.0603    0.0454   0.0000      0.260543   442.1665       1.03819       21.2261       2.06198      -3.09892       2.07481      0.561302      0.748242      0.854784      0.946752      0.987574       1.00681
  66  11 3520.3264    3.1354  3.9773 11.3777  0.0000      0.555843  0.0466   0.0190   0.0870    0.0338   0.0000      0.138670   441.9492       1.66687       21.2124       1.49024      -1.81277    -0.0694092      0.765475       1.02281       1.16113       1.27833       1.35002       1.40030
  66  12 3710.0602    2.4787  7.0222 10.9947  0.0021      0.585581  0.0859   0.0113   0.1420    0.0299   0.0000      0.126914   440.8650       1.61649       18.6269     -0.343597     -0.324603       3.60336       1.25657       1.70644       1.91354       2.13662       2.23386       2.34889
  67   1 1259.0438    0.0885  0.1169  8.9759  0.0000       48.3247  0.0154   0.0056   0.0408    0.0180   0.0000       70.9973   440.2391      0.218069       21.3554     0.0515884      -3.59002     -0.209222      0.347118      0.697397      0.700782      0.961092      0.819876      0.969111
  67   2 1584.8157    0.2544  0.2784  8.8722  0.0000       24.3301  0.0094   0.0063   0.0221    0.0245   0.0000       5.15169   441.9795   -0.00693284       21.0493      0.613291      -3.26052      0.135014      0.203720      0.261055      0.299965      0.351225      0.354388      0.356563
  67   3 1849.2526    0.5137  0.6614  8.9605  0.0000       13.7402  0.0159   0.0079   0.0307    0.0472   0.0000       1.39389   441.7885      0.419782       21.7363      0.178981      -2.36957     -0.641858      0.311917      0.386399      0.456369      0.510160      0.531121      0.537957
  67   4 2092.8103    0.8828  0.9841  9.2188  0.0000       6.88857  0.0194   0.0109   0.0382    0.0758   0.0000      0.873273   442.3786     -0.216641       21.0533      0.100842      -3.24282      -1.13701      0.336806      0.450263      0.511545      0.564003      0.592187      0.615071
  67   5 2321.9774    1.4198  1.3649 10.1145  0.0002       4.15987  0.0254   0.0154   0.0463    0.0684   0.0000      0.636195   442.2003      0.551353       21.8637       1.56053      -4.11898     -0.890929      0.415224      0.563411      0.639555      0.720728      0.740874      0.768272
  67   6 2536.5516    2.2239  1.4632 10.7735 -0.0002       1.86758  0.0253   0.0224   0.0457    0.0691   0.0000      0.497202   442.3155      0.370260       20.8200       1.17785      -4.19733      -1.03641      0.419185      0.560079      0.631111      0.704633      0.751681      0.783556
  67   7 2745.6862    3.1253  1.3873 11.5333  0.0000       2.30849  0.0243   0.0325   0.0439    0.0728   0.0000      0.489067   442.1441      0.126336       21.2999       1.40533      -2.23963     -0.100024      0.401871      0.533301      0.593044      0.656687      0.718702      0.747401
  67   8 2950.4225    4.1747  1.2969 12.1620  0.0000       2.59781  0.0228   0.0450   0.0426    0.0806   0.0000      0.516219   442.2412      0.992338       21.6357       1.78907      -2.43716       1.77449      0.384223      0.508209      0.563691      0.628715      0.651066      0.702252
  67   9 3149.6957    4.6530  1.4905 12.4817 -0.0033       1.59309  0.0249   0.0466   0.0454    0.0637   0.0000      0.437557   441.7667       1.70834       20.9654      0.934011      -3.37108       2.07058      0.432643      0.584884      0.666294      0.742175      0.782115      0.809487
  67  10 3345.0149    3.9703  2.2972 11.9250  0.0002      0.855762  0.0322   0.0316   0.0585    0.0474   0.0000      0.263279   441.0067       1.98076       20.7292       1.42059      -2.73117     -0.881323      0.527920      0.698849      0.788497      0.879678      0.934959      0.957893
  67  11 3537.7871    3.1299  4.2787 11.1904  0.0002      0.428499  0.0487   0.0179   0.0878    0.0356   0.0000      0.129988   442.9009       3.12793       22.9140       1.66006      -1.56906      -1.33814      0.794457       1.06715       1.20203       1.33559       1.42941       1.47163
  67  12 3728.1408    2.3793  6.6509 11.0341 -0.0008      0.367518  0.0847   0.0112   0.1388    0.0297   0.0000      0.125656   442.0612       3.14277       21.8452      -3.20802      -3.92601       1.63431       1.21404       1.64265       1.85117       2.06418       2.17262       2.25288
  68   1 1267.0558    0.0967  0.1386  8.9666  0.0000       41.0908  0.0130   0.0049   0.0257    0.0182   0.0000       52.9963   440.4037      0.208287       21.3477    -0.0759728      -4.57150     -0.462575      0.266150      0.323113      0.382126      0.447689      0.505064      0.468933
  68   2 1594.0532    0.2590  0.2851  8.9274  0.0000       29.0962  0.0102   0.0061   0.0205    0.0244   0.0000       4.87779   441.7403     -0.242854       21.2635      0.385235      -3.46891     -0.893232      0.199378      0.299145      0.306262      0.380738      0.394584      0.409962
  68   3 1859.2892    0.5325  0.6003  9.0635  0.0000       13.4943  0.0145   0.0083   0.0278    0.0447   0.0000       1.40548   442.1494     0.0126134       22.2463      0.550411      -4.30035     0.0541750      0.281394      0.371420      0.427143      0.492173      0.515966      0.512142
  68   4 2104.2126    0.9143  1.0115  9.4796  0.0000       7.73293  0.0205   0.0113   0.0383    0.0676   0.0000      0.882628   442.3452      0.114140       22.4346      0.923393      -3.23411      0.115345      0.359887      0.473778      0.542882      0.594519      0.616203      0.654928
  68   5 2334.1766    1.4896  1.2808 10.2253  0.0000       4.77736  0.0240   0.0164   0.0434    0.0729   0.0000      0.647772   442.4301      0.233396       21.7611      0.449443      -2.22427      0.395376      0.390945      0.545531      0.608571      0.691786      0.728634      0.743135
  68   6 2549.6536    2.2210  1.5294 10.8809  0.0000       2.61955  0.0264   0.0219   0.0473    0.0653   0.0000      0.511543   442.7058      0.805104       21.9328       1.44834      -3.76366      -1.85608      0.425335      0.604953      0.654363      0.746264      0.787218      0.803064
  68   7 2759.7819    3.2776  1.2578 11.8761  0.0000      0.965318  0.0235   0.0362   0.0421    0.0791   0.0000      0.598530   441.8458     0.0238211       22.5007       1.02116      -3.14539       1.13783      0.386653      0.533019      0.585642      0.668026      0.682541      0.701546
  68   8 2965.4274    4.2060  1.2231 12.5233  0.0000       1.76360  0.0224   0.0471   0.0412    0.0733   0.0000      0.541596   441.6802      0.996045       22.1247       2.32735      -3.17855       1.35844      0.376633      0.508321      0.559440      0.643732      0.678409      0.704445
  68   9 3165.4500    4.5914  1.4880 12.6067  0.0021       1.43549  0.0255   0.0463   0.0462    0.0585   0.0000      0.515780   441.9347      0.852343       20.9337       2.29716      -3.02819    -0.0412996      0.416094      0.562972      0.630226      0.692354      0.726677      0.760812
  68  10 3361.4257    3.8834  2.5035 11.9108  0.0000      0.192170  0.0338   0.0296   0.0621    0.0445   0.0000      0.238293   441.2819      0.768123       20.9651       1.40116     -0.509158      -1.75242      0.554400      0.752019      0.830758      0.936189      0.982497       1.03083
  68  11 3554.9954    3.0274  4.1501 11.3577  0.0000      0.329173  0.0503   0.0177   0.0866    0.0341   0.0000      0.129040   443.0056       1.69053       23.9554     -0.848867      -3.02632       2.46391      0.774080       1.03555       1.15742       1.31979       1.37346       1.43615
  68  12 3746.4070    2.3406  7.5391 11.0436  0.0000      0.672888  0.0969   0.0102   0.1553    0.0283   0.0000      0.123969   440.4586     0.0274648       20.8687       4.61848       1.09040      -2.33023       1.30277       1.73938       1.96448       2.19029       2.29776       2.39078
  69   1 1275.0386    0.0952  0.1334  8.9313  0.0000       63.9199  0.0157   0.0050   0.0223    0.0184   0.0000       51.2146   440.3542     -0.190274       21.6834      0.986824      -3.76304     -0.230292      0.364755      0.431308      0.444727      0.557433      0.675183      0.760409
  69   2 1603.1758    0.2692  0.3129  8.9150  0.0000       20.3187  0.0110   0.0060   0.0207    0.0253   0.0000       4.25299   441.6640     -0.612306       22.5150     -0.118510      -3.84510      0.168839      0.215058      0.293233      0.335982      0.371641      0.396909      0.400240
  69   3 1869.2685    0.5529  0.6497  8.9875  0.0000       11.5135  0.0145   0.0084   0.0299    0.0482   0.0000       1.26145   441.7282    0.00220862       21.4738      0.531626      -3.32755      0.581599      0.278254      0.381317      0.439263      0.475235      0.503963      0.533469
  69   4 2115.5180    0.9388  1.0882  9.3893  0.0000       5.97022  0.0217   0.0112   0.0395    0.0776   0.0000      0.808136   442.0452      0.176164       20.0607     -0.492091      -2.37667      0.592054      0.358800      0.485910      0.533319      0.605817      0.653353      0.668201
  69   5 2346.2100    1.5034  1.3976 10.1138  0.0000       3.78026  0.0251   0.0157   0.0454    0.0705   0.0000      0.607589   442.3345      0.508901       22.5652      0.713231      -2.40931      0.309257      0.397764      0.546973      0.600295      0.688026      0.722156      0.755593
  69   6 2562.6556    2.3006  1.5386 10.8551  0.0001       2.13008  0.0258   0.0222   0.0462    0.0654   0.0000      0.477190   442.4971      0.898892       21.4894      0.586068      -1.87839     -0.211353      0.410697      0.558611      0.625923      0.713326      0.722568      0.757280
  69   7 2773.8552    3.2790  1.3506 11.6930  0.0000       1.45763  0.0233   0.0337   0.0435    0.0712   0.0000      0.562371   442.3991     -0.306745       20.6215      0.240747      -3.52422       1.06241      0.376553      0.502717      0.575982      0.635907      0.669873      0.708438
  69   8 2980.2687    4.4004  1.2889 12.3087  0.0000      0.539818  0.0227   0.0468   0.0401    0.0790   0.0000      0.493748   442.7672      0.702851       21.7911      0.529547      -2.69290      0.489848      0.370674      0.502789      0.562714      0.633412      0.682127      0.713789
  69   9 3181.0651    4.6202  1.6652 12.2288 -0.0002       1.12516  0.0262   0.0422   0.0464    0.0610   0.0000      0.340764   441.6453       1.17294       21.2035      0.700544      -2.57943     0.0697040      0.429663      0.564026      0.642746      0.716369      0.772478      0.799492
  69  10 3377.9745    3.7904  2.6710 11.9063  0.0000      0.748678  0.0358   0.0276   0.0645    0.0401   0.0000      0.229326   441.5863       1.49253       20.8674     0.0815221      -3.17013       1.70904      0.568070      0.771002      0.871393      0.980097       1.03007       1.07039
  69  11 3572.2442    2.9826  4.7686 11.2070 -0.0003      0.390025  0.0543   0.0158   0.0980    0.0334   0.0000      0.128181   441.3270       1.23391       22.0533       5.07316      -3.62291      0.596262      0.840620       1.11424       1.26652       1.40960       1.50817       1.55391
  69  12 3764.0916    2.2707  7.5814 11.0538 -0.0012      0.415418  0.0998   0.0099   0.1567    0.0276   0.0000      0.127808   440.1734       3.11651       21.8785       6.24632      -1.55303      -1.18708       1.29708       1.78797       2.00360       2.19426       2.31797       2.40082
  70   1 1282.8846    0.0934  0.1416  8.9336  0.0000       15.3412  0.0151   0.0049   0.0235    0.0174   0.0000       52.8234   440.1668      0.442829       21.7194     -0.866262      -3.40055       1.46708      0.325550      0.460543      0.507019      0.529918      0.528946      0.491907
  70   2 1612.1883    0.2754  0.3417  8.8721  0.0000       18.9525  0.0112   0.0059   0.0238    0.0264   0.0000       3.98811   441.5143     -0.409886       21.7920     0.0434582      -3.73432     -0.477396      0.220455      0.305853      0.372543      0.393334      0.389172      0.457498
  70   3 1879.1285    0.5686  0.6530  8.9999  0.0000       10.2177  0.0153   0.0082   0.0283    0.0472   0.0000       1.24688   441.6414      0.585160       22.2982     -0.359009      -2.71553     0.0361610      0.273920      0.373885      0.426526      0.473955      0.501943      0.507668
  70   4 2126.7391    0.9539  1.0750  9.4286  0.0000       5.63982  0.0211   0.0114   0.0391    0.0728   0.0000      0.833518   442.6172      0.487132       21.5514    0.00705985      -3.40064     -0.164001      0.345482      0.455959      0.527251      0.576407      0.603783      0.627473
  70   5 2358.1945    1.5709  1.4609  9.9692  0.0000       3.37770  0.0255   0.0156   0.0449    0.0758   0.0000      0.529978   441.5690      0.656935       21.9724      0.872682      -4.49900     -0.716358      0.407048      0.584185      0.637509      0.746566      0.776088      0.804820
  70   6 2575.5608    2.3353  1.5335 10.9898  0.0000       2.11458  0.0261   0.0227   0.0463    0.0620   0.0000      0.471408   442.1783      0.887816       22.2911       1.10811      -1.61682      0.239063      0.415849      0.547565      0.608044      0.688529      0.739756      0.782335
  70   7 2787.8715    3.4218  1.2993 11.7303  0.0000       3.09370  0.0228   0.0358   0.0415    0.0758   0.0000      0.598787   442.2845       1.28191       21.8069     0.0550036      -3.36972     -0.246501      0.372017      0.503972      0.565538      0.633726      0.656451      0.690926
  70   8 2995.0730    4.2935  1.2957 12.2883  0.0002      0.513258  0.0231   0.0452   0.0412    0.0767   0.0000      0.551360   442.4654       1.24587       22.1843      0.123762      -2.20359       1.25754      0.371523      0.508884      0.546471      0.632657      0.656257      0.694397
  70   9 3196.6027    4.5461  1.6684 12.2723  0.0000      0.914299  0.0260   0.0416   0.0475    0.0578   0.0000      0.344794   441.5953       1.09280       21.4049       1.02401      -3.89950     -0.616542      0.409821      0.544508      0.611456      0.675233      0.728623      0.757925
  70  10 3394.3661    3.6628  2.8495 11.7987  0.0000      0.886987  0.0368   0.0257   0.0673    0.0388   0.0000      0.198460   442.1290       2.77972       22.5145      0.153093      -3.15785       1.25958      0.573985      0.786851      0.870221      0.971952       1.04871       1.07558
  70  11 3589.5007    2.8992  4.8218 11.2199 -0.0001      0.702215  0.0574   0.0154   0.0985    0.0326   0.0000      0.133795   443.1395     -0.617152       23.1462       2.79442      -4.63444      -1.42651      0.837826       1.14014       1.27485       1.42225       1.51523       1.56046
  70  12 3782.0269    2.2517  7.9140 10.9296  0.0021      0.598565  0.1029   0.0094   0.1595    0.0278   0.0000      0.129469   441.7900       3.78828       24.1109       5.78416      -4.13724     -0.698857       1.34875       1.82314       2.08550       2.29165       2.47926       2.53286
  71   1 1290.7375    0.1046  0.1369  8.9525  0.0000       15.9926  0.0125   0.0049   0.0200    0.0177   0.0000       43.3126   439.9212     -0.328050       21.1389     -0.327091      -3.89461     -0.432631      0.243270      0.329013      0.360363      0.437690      0.477776      0.536819
  71   2 1621.1057    0.2789  0.3662  8.8993  0.0000       25.2838  0.0119   0.0059   0.0244    0.0266   0.0000       3.91882   441.7644      0.108514       21.5032     0.0601272      -3.32421      0.513921      0.216397      0.314412      0.352011      0.369649      0.426998      0.423115
  71   3 1888.9492    0.5817  0.7265  8.9609  0.0000       9.68888  0.0153   0.0081   0.0327    0.0511   0.0000       1.18786   441.8626      0.370873       21.7518     -0.684318      -2.43049      0.503787      0.275914      0.377040      0.437513      0.463245      0.498873      0.551636
  71   4 2137.8700    0.9605  1.1045  9.5514  0.0000       5.19948  0.0219   0.0113   0.0413    0.0728   0.0000      0.873634   441.9897      0.136776       22.3440      0.148920      -3.27197     -0.683338      0.363728      0.499604      0.562201      0.622115      0.664506      0.672093
  71   5 2370.0681    1.5972  1.4331 10.3034  0.0000       3.26490  0.0253   0.0161   0.0453    0.0646   0.0000      0.569509   442.6060      0.823054       21.5254     0.0521483      -3.86539     -0.408953      0.396375      0.536299      0.597149      0.664958      0.705869      0.757418
  71   6 2588.3501    2.4084  1.5252 11.0140  0.0000       2.39495  0.0249   0.0231   0.0467    0.0631   0.0000      0.479694   442.2869       1.02937       20.9406     -0.200517      -3.71645      0.638639      0.393976      0.533267      0.588161      0.672978      0.708516      0.740166
  71   7 2801.7319    3.5105  1.3704 11.7122  0.0000       1.96456  0.0227   0.0355   0.0423    0.0747   0.0000      0.527771   441.8023      0.757533       21.7528       1.50396      -3.26012     -0.761936      0.360572      0.485642      0.542580      0.614527      0.653165      0.662399
  71   8 3009.7504    4.4709  1.3147 12.3073  0.0000      0.523964  0.0230   0.0466   0.0413    0.0831   0.0000      0.516494   442.3681       1.59563       21.5093       1.64376      -3.58471       1.08300      0.360453      0.499260      0.528988      0.621025      0.633222      0.680234
  71   9 3212.0456    4.4633  1.7704 12.4201  0.0000      0.924936  0.0272   0.0402   0.0501    0.0533   0.0000      0.332677   441.7138       1.76873       21.4352      0.807050      -4.03713       1.08074      0.420236      0.570510      0.633508      0.712168      0.735978      0.774212
  71  10 3410.6057    3.6932  2.9768 11.7319  0.0000      0.879756  0.0370   0.0249   0.0674    0.0388   0.0000      0.184468   442.6661       3.15054       20.9538     -0.349292      -3.46781      0.940729      0.566437      0.770022      0.868514      0.983188       1.04012       1.08398
  71  11 3606.4363    2.8598  5.1966 11.2464  0.0000      0.653197  0.0604   0.0146   0.1061    0.0323   0.0000      0.135306   442.8996     -0.236536       22.3429       1.94164      -3.60443      0.182963      0.872918       1.18811       1.37096       1.48296       1.59719       1.67417
  71  12 3799.4341    2.1795  8.1552 10.9529 -0.0011      0.262099  0.1092   0.0088   0.1651    0.0269   0.0000      0.132730   442.1585      0.929055       19.7074      0.934688      -4.12909      -1.30088       1.35001       1.82684       2.08511       2.32545       2.45003       2.51227
  72   1 1298.5113    0.1046  0.1578  8.9160  0.0000       56.3397  0.0122   0.0048   0.0238    0.0188   0.0000       37.6060   440.3598     -0.118473       20.8893     0.0129389      -3.17717      0.271529      0.239541      0.351139      0.404967      0.456664      0.419348      0.482728
  72   2 1629.9084    0.2939  0.3384  8.9297  0.0000       28.0528  0.0100   0.0063   0.0232    0.0250   0.0000       3.86203   441.5757    -0.0358159       21.1888      0.786810      -3.23685     -0.517831      0.200258      0.258652      0.312331      0.371720      0.361377      0.391751
  72   3 1898.7219    0.5907  0.6155  9.1540  0.0000       13.1142  0.0135   0.0087   0.0282    0.0438   0.0000       1.32691   441.5404     -0.185946       22.0534     -0.100394      -3.75384      0.813683      0.243746      0.320321      0.378590      0.429208      0.439955      0.475493
  72   4 2148.9540    0.9960  1.1764  9.6572  0.0000       5.87788  0.0238   0.0117   0.0425    0.0746   0.0000      0.877992   442.7475      0.134108       21.1720     0.0295285      -2.72808    -0.0457242      0.364931      0.492077      0.552079      0.634525      0.669774      0.708921
  72   5 2381.8289    1.6491  1.3866 10.2386  0.0000       3.63112  0.0241   0.0169   0.0449    0.0754   0.0000      0.580781   441.9511      0.182418       21.7623       1.26423      -3.80688     0.0760335      0.377998      0.517096      0.578208      0.652926      0.690180      0.724044
  72   6 2601.1078    2.5279  1.6311 10.9930  0.0000       2.63304  0.0263   0.0235   0.0470    0.0649   0.0000      0.461331   442.0079      0.231447       22.3605      0.460409      -2.65235     -0.133449      0.403503      0.549208      0.602755      0.682779      0.723289      0.751649
  72   7 2815.4623    3.5633  1.2660 12.0061  0.0000      0.923200  0.0223   0.0382   0.0414    0.0769   0.0000      0.585634   441.9765      0.141624       21.9298       1.59355      -3.33080     -0.155359      0.348282      0.462949      0.536254      0.587392      0.621795      0.642294
  72   8 3024.3529    4.4821  1.3794 12.1840  0.0000       1.65413  0.0228   0.0447   0.0417    0.0796   0.0000      0.455314   442.0866      0.769446       21.4502       1.50109      -2.11183       1.45767      0.364632      0.490169      0.562553      0.632593      0.658487      0.695699
  72   9 3227.3948    4.4478  1.7914 12.2805 -0.0013      0.934672  0.0267   0.0389   0.0490    0.0529   0.0000      0.350163   441.9591       1.65133       21.7241       1.07819      -3.91654       1.27469      0.422561      0.555639      0.638583      0.712371      0.746691      0.767710
  72  10 3426.6866    3.6221  3.1977 11.5910  0.0001      0.454112  0.0386   0.0232   0.0696    0.0392   0.0000      0.166831   441.9444       2.69862       20.7005       2.23121      -3.52238      0.751798      0.583225      0.796481      0.900439       1.00412       1.08300       1.10850
  72  11 3623.3759    2.7434  5.4625 11.2519  0.0000      0.604125  0.0652   0.0137   0.1115    0.0314   0.0000      0.129969   441.6110       1.40950       19.3274       1.04503      -1.40143       1.30728      0.908587       1.23379       1.41351       1.54615       1.66572       1.73012
  73   1 1306.2298    0.1089  0.1307  8.9123  0.0000       74.5585  0.0104   0.0049   0.0210    0.0189   0.0000       40.2237   440.4528     -0.760245       20.9038     0.0545178      -3.09019    -0.0496178      0.185957      0.237546      0.285905      0.339715      0.308761      0.359738
  73   2 1638.6112    0.2942  0.3781  8.8810  0.0000       12.1810  0.0110   0.0059   0.0246    0.0273   0.0000       3.26312   441.5553     -0.315281       21.9584     0.0869009      -3.93564      0.412825      0.213926      0.289004      0.325559      0.357529      0.390803      0.414814
  73   3 1908.3835    0.5959  0.7435  9.1161  0.0000       10.0258  0.0161   0.0083   0.0318    0.0493   0.0000       1.18801   441.7190     -0.224945       22.0435      0.246828      -3.14576      0.745447      0.284144      0.377993      0.412374      0.474552      0.491920      0.500544
  73   4 2159.9236    1.0141  1.1062  9.6062  0.0000       6.65816  0.0216   0.0118   0.0396    0.0748   0.0000      0.845919   441.6871     -0.347077       21.2295      0.634751      -3.51813    -0.0171449      0.339932      0.449230      0.520801      0.580286      0.617860      0.633198
  73   5 2393.5243    1.6761  1.4856 10.4771  0.0000       4.20473  0.0257   0.0167   0.0470    0.0605   0.0000      0.581526   442.7219      0.261226       22.0421      0.619537      -4.23667     0.0222460      0.379213      0.512056      0.589632      0.657187      0.698537      0.727053
  73   6 2613.7517    2.5110  1.4791 11.2027  0.0000       2.30143  0.0248   0.0246   0.0452    0.0641   0.0000      0.526016   442.6700      0.477040       20.8315      0.361461      -3.15265      0.281231      0.381104      0.511462      0.566898      0.650645      0.676629      0.712345
  73   7 2829.1613    3.6243  1.3626 11.8885  0.0000       1.42982  0.0225   0.0368   0.0428    0.0692   0.0000      0.521426   442.6455       1.27325       21.1325     -0.317111      -3.91288      0.272973      0.355269      0.487057      0.545530      0.621691      0.635742      0.648604
  73   8 3038.7941    4.4961  1.3516 12.5393 -0.0002       1.23172  0.0229   0.0460   0.0420    0.0654   0.0000      0.484725   441.7868       2.06940       22.5970   -0.00803593      -3.55397     -0.128745      0.360883      0.491732      0.532700      0.620325      0.631090      0.664298
  73   9 3242.6584    4.3803  1.7547 12.5278  0.0000       1.14738  0.0274   0.0395   0.0494    0.0495   0.0000      0.384543   442.5641       1.16401       20.2473      0.571814      -2.17174      0.746324      0.415527      0.562387      0.623210      0.721619      0.754070      0.794437
  73  10 3442.7241    3.5251  3.2963 11.5886  0.0003      0.515867  0.0390   0.0222   0.0725    0.0385   0.0000      0.172418   441.5942       1.63952       21.5674       1.18123      -2.70016      -1.78586      0.602210      0.807049      0.910250       1.01412       1.06374       1.10585
  73  11 3640.1237    2.7212  5.8064 11.1972  0.0000      0.537341  0.0690   0.0129   0.1172    0.0313   0.0000      0.125332   441.4041       4.74780       22.1436       4.79755      0.705860      -3.31245      0.950778       1.28717       1.45709       1.60944       1.71661       1.76654
  74   2 1647.2529    0.3161  0.4004  8.8773  0.0000       17.2825  0.0120   0.0061   0.0233    0.0291   0.0000       2.91753   441.4487     -0.381460       21.5257      0.241769      -3.62923     -0.237901      0.231526      0.305635      0.352422      0.374699      0.384938      0.401189
  74   3 1917.9593    0.6302  0.7430  9.1043  0.0000       8.68860  0.0156   0.0085   0.0315    0.0521   0.0000       1.10595   441.7161     -0.393208       21.6549     -0.496345      -3.00394      0.570682      0.265521      0.353989      0.410063      0.457685      0.477330      0.506050
  74   4 2170.7582    1.0428  1.1764  9.7650  0.0000       6.43333  0.0227   0.0121   0.0430    0.0724   0.0000      0.892227   442.7512      0.329045       20.5252     -0.285629      -2.58897      0.130380      0.348614      0.476358      0.532205      0.597479      0.625601      0.675534
  74   5 2405.0058    1.6884  1.5920 10.3291  0.0000       2.48773  0.0261   0.0157   0.0477    0.0590   0.0000      0.493484   441.9028      0.653820       21.5825       1.24809      -3.52897      0.526064      0.384282      0.525115      0.586610      0.661511      0.703129      0.737780
  74   6 2626.3219    2.6084  1.5004 11.3827  0.0010       2.54940  0.0246   0.0255   0.0460    0.0593   0.0000      0.538649   443.1481     -0.250685       21.1381      0.751791      -3.39522     0.0754178      0.372534      0.491572      0.571787      0.629495      0.670793      0.707082
  74   7 2842.7438    3.7115  1.3388 11.9459  0.0000      0.908797  0.0224   0.0379   0.0423    0.0754   0.0000      0.570994   442.9388     -0.158451       21.3779      0.925416      -3.39261      0.350765      0.340323      0.466947      0.513425      0.588540      0.616201      0.649711
  74   8 3053.1631    4.6048  1.3764 12.4256 -0.0000      0.685437  0.0231   0.0457   0.0407    0.0681   0.0000      0.478605   441.7262      0.724893       21.5161       1.58435      -3.18165      0.331632      0.349711      0.479606      0.538546      0.593957      0.610847      0.649630
  74   9 3257.7783    4.3900  1.8745 12.3358  0.0000      0.725817  0.0272   0.0371   0.0506    0.0481   0.0000      0.306984   442.9657       1.81140       21.3392       2.32021      -2.01488      0.873600      0.411032      0.558172      0.626017      0.695117      0.726431      0.766901
  74  10 3458.7473    3.4767  3.4354 11.5924 -0.0018      0.705154  0.0400   0.0214   0.0754    0.0365   0.0000      0.164994   442.9465       1.94568       21.4377      0.487921      -4.64841       1.88207      0.592713      0.792571      0.896383       1.00356       1.07717       1.11724
  74  11 3656.7936    2.6769  6.0864 11.1800  0.0011      0.371329  0.0737   0.0121   0.1214    0.0307   0.0000      0.130076   441.4848      0.840025       19.8293       2.87140      -3.61568      0.224078      0.955021       1.31391       1.45852       1.64879       1.74952       1.81982
  75   1 1321.4178    0.1131  0.1625  8.9103  0.0000       24.7052  0.0132   0.0046   0.0237    0.0186   0.0000       33.1746   440.2307     -0.544958       20.7530      -1.10547      -3.49897     -0.703389      0.288692      0.423382      0.469791      0.523820      0.515599      0.589159
  75   2 1655.8024    0.3211  0.3861  8.8990  0.0000       23.3432  0.0110   0.0062   0.0228    0.0276   0.0000       3.10774   441.3806     -0.135715       21.0282      0.271283      -2.98323      0.775479      0.201518      0.266252      0.308740      0.358168      0.403040      0.412598
  75   3 1927.5113    0.6352  0.8140  9.0482  0.0000       10.1411  0.0167   0.0083   0.0330    0.0548   0.0000       1.09580   441.7848     -0.320685       21.5449     -0.498823      -3.50072     -0.384111      0.272217      0.369360      0.403484      0.458250      0.478692      0.493015
  75   4 2181.5304    1.0962  1.2217  9.7050  0.0000       5.77733  0.0228   0.0119   0.0413    0.0689   0.0000      0.767153   442.4182       1.27019       21.2052     -0.253409      -2.61474     -0.910854      0.332820      0.461717      0.514443      0.570365      0.614969      0.627451
  75   5 2416.5556    1.7354  1.4977 10.4931  0.0000       3.45835  0.0249   0.0164   0.0465    0.0584   0.0000      0.547599   441.5523      0.959701       21.7701      0.675239      -2.83599      0.752002      0.373649      0.490643      0.563529      0.620393      0.680380      0.705856
  75   6 2638.8073    2.6264  1.4874 11.3580  0.0000       2.37153  0.0247   0.0257   0.0451    0.0638   0.0000      0.527589   442.3121      0.693374       21.8983     -0.269993      -3.68748      -1.33076      0.362347      0.486348      0.557972      0.625901      0.663084      0.678637
  75   7 2856.2470    3.7060  1.3163 12.3064  0.0000       1.16000  0.0229   0.0385   0.0420    0.0617   0.0000      0.650437   442.9741      0.884292       21.1263      0.355352      -3.80151     0.0446169      0.337237      0.458239      0.507009      0.589517      0.617754      0.650858
  75   8 3067.4463    4.5950  1.4078 12.5676  0.0000      0.386684  0.0240   0.0454   0.0423    0.0655   0.0000      0.511745   442.5989     -0.135486       21.6445       2.06981      -3.17359     -0.278849      0.361156      0.502497      0.553925      0.622230      0.644302      0.670795
  75   9 3272.8291    4.3045  2.1333 12.0498 -0.0000      0.575319  0.0291   0.0333   0.0528    0.0490   0.0000      0.247473   443.6687      0.733392       22.2751       1.64037      -2.38390     -0.681373      0.432318      0.591322      0.663256      0.741748      0.779034      0.796927
  75  10 3474.5999    3.3904  3.5987 11.6754 -0.0001      0.625583  0.0430   0.0204   0.0764    0.0341   0.0000      0.158065   442.1790      0.938181       21.6407       3.56354      -2.85988       1.21960      0.608855      0.834271      0.927460       1.04345       1.09100       1.14706
  75  11 3673.4555    2.6069  6.2119 11.2208 -0.0009      0.577409  0.0769   0.0117   0.1261    0.0299   0.0000      0.134565   441.5299       2.03907       22.3038      0.240358      -3.21288       2.41125      0.995168       1.33815       1.49242       1.65796       1.78551       1.87503
  76   1 1328.9735    0.1197  0.1642  8.9626  0.0000       91.1624  0.0114   0.0047   0.0199    0.0196   0.0000       30.6052   440.2996     -0.170547       21.0699      0.407480      -3.61842      0.147763      0.199826      0.281908      0.310096      0.358334      0.367348      0.413961
  76   2 1664.2230    0.3312  0.3734  8.9172  0.0000       17.4489  0.0108   0.0062   0.0213    0.0285   0.0000       2.91378   441.4480     0.0237113       21.8023      0.210540      -3.47101      0.152539      0.187327      0.261605      0.282564      0.328615      0.348775      0.348805
  76   3 1936.9621    0.6485  0.8170  9.1391  0.0000       9.58638  0.0165   0.0083   0.0328    0.0526   0.0000       1.10452   441.8787     -0.207651       21.8305      0.546854      -2.93437      0.383662      0.260677      0.364260      0.394437      0.458294      0.470529      0.489567
  76   4 2192.1953    1.1269  1.1845  9.8268  0.0000       4.21589  0.0221   0.0126   0.0414    0.0784   0.0000      0.797244   442.2845      0.272046       21.4856      0.167012      -2.68742      0.177448      0.323232      0.439123      0.484710      0.557041      0.600701      0.609053
  76   5 2427.9618    1.7832  1.5981 10.5849  0.0000       4.33321  0.0265   0.0164   0.0470    0.0543   0.0000      0.518944   442.4510      0.381789       21.9077      0.750213      -4.10877       2.26197      0.377897      0.521035      0.579473      0.644814      0.681563      0.721087
  76   6 2651.2473    2.6838  1.5510 11.3621  0.0000       2.19151  0.0248   0.0249   0.0460    0.0611   0.0000      0.493750   442.4253     -0.389024       22.1296      0.688913      -2.75967     -0.373015      0.370950      0.488140      0.565035      0.637129      0.669441      0.692828
  76   7 2869.6862    3.7911  1.2964 12.2343  0.0000       1.30921  0.0220   0.0385   0.0412    0.0665   0.0000      0.554929   441.9783      0.718095       22.6663      0.548421      -2.32582     -0.321812      0.323837      0.424669      0.477645      0.537105      0.566813      0.593901
  76   8 3081.6824    4.6487  1.4812 12.3456  0.0000       1.69540  0.0234   0.0436   0.0432    0.0719   0.0000      0.448319   441.7355      0.325631       21.1363      0.879914      -3.00243      0.467285      0.351389      0.475815      0.533751      0.596421      0.627849      0.678520
  76   9 3287.8342    4.2326  2.1211 12.2805  0.0000      0.742046  0.0291   0.0331   0.0538    0.0445   0.0000      0.292134   442.6448       1.13736       21.5196       2.33459      -2.69996      0.124169      0.429399      0.574254      0.649395      0.733906      0.766286      0.800219
  76  10 3490.3470    3.3372  3.7261 11.6357  0.0000      0.579595  0.0438   0.0195   0.0784    0.0349   0.0000      0.157628   442.9541       2.18778       21.3838   -0.00606077      -2.91344      0.878038      0.626689      0.843872      0.960345       1.04447       1.13367       1.17675
  76  11 3689.9102    2.5315  6.6430 11.2288  0.0002      0.559489  0.0825   0.0108   0.1355    0.0292   0.0000      0.134879   443.2804       2.00767       19.9630       1.12876      -3.02123     -0.451972       1.01025       1.36452       1.54919       1.72123       1.80862       1.89021
  77   1 1336.4050    0.1269  0.1600  8.9003  0.0000       39.6560  0.0107   0.0047   0.0183    0.0181   0.0000       26.4412   440.3233   -0.00631389       21.1957      0.365072      -3.09867     -0.226989      0.181398      0.274657      0.298128      0.372642      0.390414      0.390165
  77   2 1672.5601    0.3341  0.4139  8.9339  0.0000       23.0963  0.0111   0.0062   0.0242    0.0278   0.0000       2.88297   441.2044      0.229982       21.9373     0.0119472      -4.10817     -0.441772      0.189050      0.252853      0.293294      0.318086      0.343920      0.359335
  77   3 1946.3795    0.6560  0.8005  9.1922 -0.0001       10.1650  0.0164   0.0085   0.0322    0.0504   0.0000       1.12623   442.1673      0.126951       22.0431     -0.165069      -4.01805       1.13556      0.263931      0.353657      0.404680      0.454812      0.461345      0.497783
  77   4 2202.7959    1.1467  1.2517  9.5248  0.0000       5.28723  0.0224   0.0120   0.0416    0.0837   0.0000      0.718846   442.5670      0.523519       21.9065       1.09714      -2.12032      0.266521      0.331725      0.454757      0.501939      0.565602      0.598453      0.611007
  77   5 2439.1898    1.8434  1.5258 10.6678  0.0000       3.47487  0.0258   0.0176   0.0454    0.0576   0.0000      0.535176   442.7788    -0.0343601       20.9003      -1.37740      -2.81537      0.177863      0.378977      0.497251      0.575397      0.627260      0.672860      0.707897
  77   6 2663.6359    2.7493  1.5922 11.2034  0.0000       2.82986  0.0244   0.0246   0.0455    0.0598   0.0000      0.431113   442.3216      0.741261       22.0263      0.621538      -3.31339      0.216031      0.361881      0.475255      0.550551      0.615931      0.659360      0.675755
  77   7 2883.0498    3.9640  1.2868 12.2196  0.0000       2.38736  0.0220   0.0400   0.0398    0.0673   0.0000      0.569513   442.2401      0.270764       22.4280      0.766443      -4.20130      0.989112      0.321406      0.436193      0.487443      0.564089      0.585622      0.604948
  77   8 3095.7434    4.6854  1.4885 12.5025  0.0000       1.55707  0.0235   0.0440   0.0442    0.0598   0.0000      0.511630   442.7740      0.966419       21.2988      0.744095      -3.23148    -0.0973510      0.328636      0.454987      0.516555      0.575143      0.597041      0.629636
  77   9 3302.6139    4.2071  2.1704 12.2661 -0.0000      0.479760  0.0291   0.0325   0.0553    0.0411   0.0000      0.284105   442.7254      0.945577       21.4430      0.109127      -4.48791     -0.317688      0.414845      0.563098      0.634549      0.713050      0.749607      0.799329
  77  10 3506.0998    3.3199  4.1084 11.4094  0.0004      0.710885  0.0458   0.0182   0.0833    0.0361   0.0000      0.138189   443.4023      0.900677       21.1534      0.989977      -4.57992     -0.349035      0.654585      0.859601      0.974896       1.07489       1.14968       1.21137
  77  11 3706.3225    2.5084  6.9809 11.1110  0.0007      0.475730  0.0874   0.0104   0.1381    0.0292   0.0000      0.135232   442.0519     -0.457177       22.3208     -0.231700      -6.19304       1.68484       1.04436       1.42226       1.61942       1.79004       1.88403       1.97332
  78   2 1680.8108    0.3450  0.4389  8.8916  0.0000       16.6433  0.0115   0.0061   0.0239    0.0297   0.0000       2.56236   441.1676     -0.506314       21.4971     -0.245359      -3.79129      -1.07694      0.200596      0.265757      0.309575      0.340022      0.361983      0.374143
  78   3 1955.7302    0.6778  0.8308  9.1540  0.0000       8.11926  0.0162   0.0085   0.0329    0.0530   0.0000       1.05903   442.1499      0.168062       20.9601      0.181536      -3.08763     -0.244779      0.254496      0.343269      0.385173      0.439684      0.460699      0.477452
  78   4 2213.2914    1.1564  1.2344  9.8428  0.0000       5.18621  0.0223   0.0123   0.0423    0.0710   0.0000      0.768938   441.9668      0.815204       21.8572      0.213843      -3.94469      0.363142      0.318633      0.439788      0.495262      0.548451      0.587612      0.607283
  78   5 2450.4294    1.9185  1.5852 10.5063  0.0000       3.01674  0.0251   0.0171   0.0458    0.0608   0.0000      0.479404   442.4072      0.254957       21.2133    -0.0346961      -3.41188     0.0120586      0.357125      0.488253      0.542985      0.620178      0.658819      0.684986
  78   6 2675.9120    2.8753  1.5720 11.2381  0.0000       2.25835  0.0237   0.0254   0.0443    0.0609   0.0000      0.418662   442.5362      0.615117       20.8725      0.694699      -3.51425      0.691386      0.337165      0.452540      0.513177      0.562196      0.592669      0.620171
  78   7 2896.2646    4.1124  1.3236 12.0092  0.0000       2.14357  0.0218   0.0400   0.0394    0.0787   0.0000      0.535741   442.6851       1.21536       21.2891       1.35025      -2.51826      0.221110      0.313594      0.425793      0.464122      0.536564      0.572059      0.606048
  78   8 3109.7180    4.6731  1.5451 12.3884  0.0000       1.07588  0.0242   0.0423   0.0428    0.0635   0.0000      0.458782   442.4893       1.36907       22.9247      0.741784      -3.45850       1.53847      0.346234      0.466572      0.524210      0.594266      0.634720      0.660117
  78   9 3317.4808    4.1611  2.2190 12.2080  0.0000      0.444802  0.0303   0.0313   0.0547    0.0440   0.0000      0.279904   442.5272      0.123773       21.1119       1.41694      -3.39199       1.57879      0.423003      0.583810      0.640109      0.718898      0.765496      0.792427
  78  10 3521.6102    3.2120  4.1493 11.5842  0.0008      0.437762  0.0476   0.0176   0.0859    0.0324   0.0000      0.148211   441.3909       1.83188       21.2722       1.40285      -3.28958      0.288413      0.649503      0.884907      0.992055       1.10527       1.19276       1.26790
  78  11 3722.7486    2.4418  7.1436 11.1778 -0.0005      0.413284  0.0921   0.0101   0.1446    0.0287   0.0000      0.136033   443.4070      -1.55546       21.0314       4.01782      -4.33789     0.0462245       1.06464       1.46411       1.66466       1.83810       1.94850       2.03620
  79   2 1688.9856    0.3576  0.4338  8.8853  0.0000       16.8533  0.0112   0.0063   0.0241    0.0304   0.0000       2.48030   441.4971      0.127847       21.6511      0.493384      -2.76573      0.155530      0.198434      0.268333      0.310256      0.340973      0.364177      0.365532
  79   3 1964.9978    0.6837  0.8637  9.1443  0.0000       9.16586  0.0170   0.0085   0.0338    0.0554   0.0000       1.04098   442.1867     0.0768720       21.8388       1.18995      -3.13400      0.148649      0.260359      0.356805      0.394381      0.443667      0.475373      0.502094
  79   4 2223.7431    1.1862  1.3523  9.6043  0.0000       5.64487  0.0231   0.0116   0.0429    0.0688   0.0000      0.673550   441.9974     -0.550903       22.3029      0.641835      -4.10027    -0.0589061      0.329016      0.443628      0.491078      0.567344      0.588642      0.614564
  79   5 2461.5433    1.9377  1.6629 10.4575  0.0000       3.27561  0.0258   0.0167   0.0467    0.0580   0.0000      0.465662   442.3874      0.532469       21.2476      0.559502      -2.87179     -0.467780      0.356216      0.483426      0.554088      0.610212      0.653483      0.679990
  79   6 2688.0552    2.9334  1.4882 11.4756  0.0000       2.01768  0.0238   0.0274   0.0440    0.0620   0.0000      0.514700   442.4335      0.200263       22.6263       1.11762      -3.48667     -0.237315      0.329434      0.451710      0.503430      0.576179      0.587878      0.627761
  79   7 2909.3866    4.0794  1.3841 11.9970  0.0000       1.38790  0.0221   0.0385   0.0402    0.0702   0.0000      0.492529   442.9956       1.07053       20.7810      0.244203      -2.56991     -0.101004      0.311644      0.424082      0.472145      0.533710      0.573492      0.588080
  79   8 3123.6269    4.6811  1.5163 12.4789 -0.0001       1.36431  0.0237   0.0426   0.0427    0.0578   0.0000      0.427312   442.5828       1.33405       21.4503       1.20115      -2.64469     -0.590629      0.334851      0.463747      0.508719      0.575194      0.608712      0.627996
  79   9 3332.1845    4.0304  2.5253 11.9747 -0.0006      0.956239  0.0324   0.0280   0.0582    0.0419   0.0000      0.241330   442.3513       1.08362       21.9491       1.36351      -2.39463       1.03005      0.446743      0.597894      0.685238      0.763628      0.825799      0.852055
  79  10 3537.1886    3.1156  4.4545 11.5218 -0.0014      0.571578  0.0514   0.0164   0.0917    0.0321   0.0000      0.154022   442.0564       1.68522       20.9929       4.44467      -2.59170      0.741860      0.685088      0.909150       1.03285       1.14006       1.21508       1.27872
  79  11 3738.9268    2.3872  7.3893 11.1154 -0.0010      0.595296  0.0962   0.0096   0.1485    0.0281   0.0000      0.140343   441.5118     -0.903811       24.5351       3.12445      -2.72686      -6.13140       1.09136       1.48647       1.67133       1.85426       1.97321       2.05498
  80   1 1358.4725    0.1363  0.1571  8.8987 -0.0001       15.7895  0.0097   0.0047   0.0168    0.0173   0.0000       23.1808   439.9017      0.178459       21.8986      0.145877      -4.36647    -0.0713517      0.160437      0.226039      0.255451      0.281102      0.318792      0.338084
  80   2 1697.0777    0.3636  0.4868  8.8955  0.0000       18.5606  0.0125   0.0061   0.0256    0.0317   0.0000       2.34618   441.1256    -0.0313956       21.3788      0.922641      -3.66467    -0.0351465      0.203428      0.296634      0.322469      0.366122      0.393378      0.433496
  80   3 1974.2123    0.7348  0.8643  9.1820  0.0000       7.53521  0.0171   0.0089   0.0321    0.0563   0.0000       1.01094   441.9655      0.794686       20.7490      0.168714      -3.65209      0.931757      0.254938      0.359442      0.398620      0.445066      0.465343      0.487501
  80   4 2234.0580    1.2143  1.4509  9.6541  0.0002       5.43772  0.0244   0.0116   0.0438    0.0676   0.0000      0.600753   442.1822   -0.00819305       21.6266      0.577845      -3.89838     -0.858482      0.339086      0.457152      0.515498      0.580845      0.628424      0.645402
  80   5 2472.6006    2.0037  1.5803 10.6801 -0.0001       3.75488  0.0248   0.0180   0.0455    0.0577   0.0000      0.498083   441.3821      0.108708       21.1021       1.48913      -3.16741     -0.754080      0.342216      0.463613      0.511929      0.580205      0.612716      0.655518
  80   6 2700.1864    2.9664  1.5105 11.4567  0.0000       1.77986  0.0234   0.0269   0.0435    0.0600   0.0000      0.473672   442.4602      0.626097       22.3850       1.17684      -3.43032      0.258669      0.320054      0.438304      0.479534      0.565152      0.595178      0.632283
  80   7 2922.4875    4.1545  1.3600 12.3194 -0.0002       1.71371  0.0221   0.0402   0.0407    0.0622   0.0000      0.512367   442.5996      0.525616       21.4472       1.69217      -3.79376     0.0745681      0.314058      0.423071      0.467622      0.533000      0.553762      0.587820
  80   8 3137.4984    4.6455  1.6199 12.4114 -0.0005       1.70677  0.0242   0.0410   0.0444    0.0591   0.0000      0.397921   442.2526      0.563266       22.2145       1.89288      -3.13683      0.132067      0.340333      0.458046      0.503234      0.572386      0.604084      0.628804
  80   9 3346.8429    4.0721  2.5448 11.9900 -0.0001      0.828307  0.0315   0.0278   0.0580    0.0408   0.0000      0.220967   442.2978       1.24813       20.9094       1.70845      -2.16595      0.337769      0.437703      0.602718      0.680717      0.756780      0.829555      0.838501
  80  10 3552.6141    3.0765  4.7819 11.4311  0.0000      0.757231  0.0550   0.0151   0.0964    0.0329   0.0000      0.154606   442.3121      0.813420       22.7399       1.26026      -2.25567       1.07110      0.707133      0.946911       1.08466       1.19064       1.27280       1.34786
  81   1 1365.7270    0.1391  0.1941  8.9369  0.0000       48.0379  0.0104   0.0046   0.0205    0.0181   0.0000       19.8802   439.8700      0.122689       21.7520    -0.0959877      -3.28964     -0.438138      0.187556      0.252501      0.288839      0.315063      0.324638      0.314763
  81   2 1705.0947    0.3539  0.5184  8.9426  0.0000       17.8660  0.0136   0.0059   0.0266    0.0327   0.0000       2.41612   441.1844     -0.295415       21.7888      0.422478      -3.50618     0.0100610      0.221200      0.303098      0.337157      0.383512      0.401273      0.415262
  81   3 1983.3603    0.7174  0.9076  9.2281  0.0000       7.77264  0.0177   0.0085   0.0335    0.0570   0.0000       1.02794   442.2589      0.261679       22.3459      0.618230      -2.44955      0.554360      0.267732      0.361848      0.410541      0.460366      0.486616      0.506324
  81   4 2244.2637    1.2609  1.3897  9.9513  0.0000       5.23782  0.0236   0.0123   0.0431    0.0608   0.0000      0.664001   442.2733    -0.0130882       21.7170     -0.379941      -1.89204      0.181311      0.320156      0.420994      0.477541      0.541676      0.560739      0.603469
  81   5 2483.5353    2.0246  1.6248 10.7736  0.0000       2.99774  0.0251   0.0180   0.0465    0.0566   0.0000      0.486833   442.3730      0.138658       20.7564     -0.323394      -4.47501      0.625246      0.338525      0.466995      0.514746      0.592654      0.622424      0.652630
  81   6 2712.2934    3.0075  1.5570 11.5792  0.0000       1.72336  0.0248   0.0270   0.0434    0.0589   0.0000      0.479457   442.8798      0.786768       22.4042      0.449090      -2.99616     -0.305160      0.353252      0.479877      0.528772      0.583484      0.626673      0.650657
  81   7 2935.4457    4.2088  1.4212 12.2179 -0.0010       1.41664  0.0225   0.0393   0.0406    0.0688   0.0000      0.509319   442.2253       1.75233       21.9518       1.23674      -2.78485      0.495684      0.310119      0.423253      0.464066      0.528390      0.571214      0.601392
  81   8 3151.1480    4.6531  1.6379 12.3828 -0.0013      0.614269  0.0242   0.0401   0.0447    0.0572   0.0000      0.399056   442.0947       1.41072       22.0750      0.776960      -2.41550       1.40130      0.337610      0.449068      0.508482      0.553948      0.589568      0.632862
  81   9 3361.3024    3.9313  2.6223 12.1362  0.0004      0.564370  0.0334   0.0269   0.0594    0.0378   0.0000      0.217498   442.5363       1.66122       21.4693       2.12957      -1.74995      0.249239      0.453439      0.610347      0.681813      0.765558      0.828080      0.852566
  81  10 3567.9633    3.0863  5.1579 11.3955 -0.0000      0.643919  0.0591   0.0143   0.1011    0.0334   0.0000      0.134505   443.4227      0.340957       21.0641       1.70776      -4.41919      -1.88071      0.736767      0.990900       1.12148       1.26877       1.34112       1.40830
  81  11 3771.3225    2.2693  7.6927 11.0910 -0.0009      0.920684  0.1024   0.0089   0.1564    0.0275   0.0000      0.145227   440.7437       1.16406       22.0192      0.144330      -3.37513       2.45235       1.11709       1.50618       1.74048       1.93807       2.03434       2.15652
  82   1 1372.9013    0.1362  0.1667  8.9100  0.0000       15.0604  0.0094   0.0046   0.0188    0.0179   0.0000       22.3588   440.0081     0.0768465       21.4470      0.295571      -3.07203      0.259799      0.186996      0.234400      0.262465      0.288327      0.298705      0.324420
  82   2 1713.0146    0.3910  0.4678  8.9283  0.0000       21.7226  0.0115   0.0064   0.0235    0.0315   0.0000       2.23016   441.0619     -0.139651       21.6541     0.0337641      -3.51671      0.345104      0.193252      0.266263      0.289799      0.332489      0.351561      0.385230
  82   3 1992.4811    0.7375  0.8680  9.2691  0.0000       9.39990  0.0162   0.0088   0.0337    0.0550   0.0000       1.05468   441.1221     -0.118958       22.0218     -0.503808      -3.49724      0.764055      0.243030      0.332429      0.378015      0.432512      0.441990      0.486476
  82   4 2254.3605    1.2772  1.3802 10.0400  0.0003       3.96975  0.0232   0.0125   0.0437    0.0576   0.0000      0.682904   442.1966      0.372680       21.9931      0.689102      -4.00774     -0.100717      0.314052      0.435825      0.494270      0.545314      0.581590      0.623273
  82   5 2494.3439    2.0639  1.6559 10.6962  0.0000       2.23908  0.0260   0.0178   0.0449    0.0571   0.0000      0.452795   443.0725      0.243981       22.1545      0.712378      -3.01304     -0.374681      0.346583      0.488361      0.543294      0.611725      0.639125      0.680289
  82   6 2724.2946    3.1091  1.4307 11.5281  0.0000       2.28819  0.0225   0.0285   0.0412    0.0654   0.0000      0.500701   442.4040       1.02047       21.8025      0.357441      -2.99462     -0.397856      0.310807      0.422863      0.475637      0.533127      0.570958      0.612930
  82   7 2948.3167    4.3675  1.3752 12.2123  0.0000       1.35930  0.0217   0.0408   0.0397    0.0687   0.0000      0.493834   442.0969      0.863603       20.6482      0.994919      -3.33458     -0.360942      0.296599      0.396155      0.445747      0.501104      0.533646      0.563288
  82   8 3164.8736    4.6424  1.6939 12.4790  0.0000       1.53086  0.0252   0.0397   0.0447    0.0542   0.0000      0.398914   441.8658      0.593134       21.2328       1.30397      -3.94581      0.408854      0.333834      0.455407      0.505539      0.573013      0.596683      0.638400
  82   9 3375.8306    3.8870  2.8831 11.9048 -0.0001      0.517597  0.0351   0.0247   0.0617    0.0383   0.0000      0.214463   441.3429       1.55715       20.6221       2.40702      -3.16953      0.298208      0.467695      0.626772      0.703848      0.794418      0.832953      0.883966
  82  10 3583.2190    3.0227  5.3547 11.3545  0.0005      0.443849  0.0626   0.0137   0.1036    0.0332   0.0000      0.139040   443.2761     -0.221740       23.4998       2.25482     -0.430507       1.46128      0.753366       1.03268       1.16289       1.30055       1.38810       1.45406
  83   1 1380.0306    0.1518  0.1704  8.9014  0.0000       58.8144  0.0079   0.0047   0.0191    0.0191   0.0000       18.3699   440.2919    -0.0254025       21.7147   -0.00799996      -3.12095     -0.406472      0.143649      0.168426      0.196776      0.217477      0.234449      0.240348
  83   2 1720.8365    0.3762  0.5027  8.9632  0.0000       16.0701  0.0127   0.0061   0.0249    0.0319   0.0000       2.22755   441.3190    -0.0637412       21.2570    -0.0661004      -3.58019    -0.0704295      0.207448      0.266888      0.318058      0.348134      0.383775      0.408085
  83   3 2001.5259    0.7713  0.9192  9.2358  0.0000       8.28076  0.0172   0.0089   0.0336    0.0587   0.0000       1.00649   441.9386       1.00749       21.6861     -0.264423      -2.66199     0.0134618      0.250144      0.342493      0.385160      0.435522      0.462553      0.473036
  83   4 2264.4257    1.2727  1.3455 10.1552  0.0000       4.12360  0.0232   0.0127   0.0435    0.0578   0.0000      0.726946   442.7193     -0.415684       21.8902       1.27347      -3.68808    -0.0842120      0.310571      0.425068      0.475728      0.539198      0.566454      0.594326
  83   5 2505.1818    2.1211  1.6959 10.7183 -0.0004       1.86228  0.0259   0.0178   0.0455    0.0572   0.0000      0.442293   442.6961      0.268076       21.6523      0.321410      -2.72013      0.413398      0.345885      0.471416      0.528235      0.592438      0.635576      0.664859
  83   6 2736.2502    3.1426  1.4998 11.7383  0.0000       2.60978  0.0233   0.0285   0.0431    0.0557   0.0000      0.485219   442.2333      0.967235       22.1398      0.738295      -2.85899      0.203991      0.303390      0.411609      0.462011      0.523052      0.540621      0.559221
  83   7 2961.1562    4.3493  1.4016 12.3284  0.0000       1.24032  0.0219   0.0406   0.0405    0.0664   0.0000      0.518057   442.5567      0.926869       21.4099      0.979867      -2.86245      0.319881      0.293108      0.404577      0.454748      0.508678      0.532724      0.562536
  83   8 3178.4549    4.6662  1.7323 12.4158  0.0001      0.968041  0.0247   0.0389   0.0449    0.0528   0.0000      0.353475   442.7762       1.76808       21.0530       1.41443      -3.63876      0.850835      0.325020      0.452391      0.503893      0.569075      0.591146      0.613302
  83   9 3390.2389    3.8064  2.8719 12.0395  0.0001      0.758033  0.0348   0.0243   0.0641    0.0349   0.0000      0.221847   443.2933     0.0273904       19.8055       1.59439      -1.58527       1.95388      0.451489      0.614536      0.690254      0.769816      0.821385      0.853031
  83  10 3598.4540    2.9367  5.6271 11.3668  0.0004      0.314297  0.0666   0.0128   0.1098    0.0325   0.0000      0.145780   441.7780      0.999343       17.6172       2.66632      0.146460      -1.21155      0.770448       1.05128       1.18927       1.32744       1.43913       1.51587
  84   1 1387.1186    0.1460  0.1900  8.9365  0.0001       59.5550  0.0097   0.0045   0.0197    0.0193   0.0000       19.3175   440.2226     -0.101779       21.6121      0.177728      -3.71303      0.443827      0.185817      0.256809      0.304559      0.321269      0.311610      0.311875
  84   2 1728.6193    0.3860  0.5483  8.9289  0.0000       15.2963  0.0130   0.0060   0.0272    0.0340   0.0000       2.05100   441.2652     -0.188656       21.5354      0.370942      -3.46204    -0.0991781      0.205838      0.278166      0.306629      0.355610      0.361067      0.384169
  84   3 2010.5286    0.7817  0.9310  9.3431  0.0000       8.78143  0.0175   0.0091   0.0344    0.0592   0.0000       1.01132   442.0060   -0.00687784       21.5849     -0.447253      -3.72961      0.119990      0.246093      0.332692      0.373525      0.432987      0.459938      0.462759
  84   4 2274.4540    1.3427  1.3992  9.9519 -0.0000       5.33966  0.0235   0.0128   0.0431    0.0692   0.0000      0.671262   442.0282      0.481455       21.5637       1.26317      -3.62087     -0.455143      0.306995      0.416605      0.484035      0.533179      0.578288      0.617629
  84   5 2515.9358    2.1796  1.6896 10.7074  0.0000       2.52899  0.0252   0.0183   0.0459    0.0602   0.0000      0.441204   441.9167       1.09523       22.6560     -0.626952      -2.76937     -0.730961      0.335434      0.454161      0.509321      0.583257      0.611328      0.644723
  84   6 2748.0370    3.2539  1.5144 11.7429  0.0000       2.10071  0.0233   0.0289   0.0426    0.0578   0.0000      0.466189   442.9388      0.323722       21.9102      0.381805      -3.05812       1.28688      0.313762      0.417212      0.468783      0.518610      0.562021      0.588687
  84   7 2973.8942    4.3708  1.3817 12.4128  0.0000       1.88457  0.0220   0.0413   0.0397    0.0650   0.0000      0.573426   442.7297      0.808424       21.4032     0.0926667      -2.13825      0.962977      0.298718      0.397371      0.444707      0.508811      0.526918      0.558863
  84   8 3191.8307    4.5840  1.8595 12.2464  0.0001      0.339019  0.0262   0.0357   0.0463    0.0532   0.0000      0.347233   442.6192      0.893363       21.0359      0.681434      -2.84631      0.525982      0.338392      0.465692      0.515002      0.584861      0.623217      0.659880
  84   9 3404.5857    3.6905  3.0664 12.0385 -0.0000      0.820207  0.0370   0.0227   0.0673    0.0331   0.0000      0.194014   442.5961       2.79824       20.5944       1.36236      -3.13221      0.400037      0.469859      0.644220      0.733529      0.819613      0.874244      0.909944
  84  10 3613.5841    2.8457  5.4572 11.4306 -0.0009      0.566898  0.0663   0.0127   0.1100    0.0315   0.0000      0.156388   441.9264       1.40644       23.2947       1.21181      -3.76950       1.84010      0.774507       1.06217       1.20346       1.33868       1.44971       1.49731
  85   1 1394.1346    0.1494  0.2312  8.9075  0.0000       60.7777  0.0113   0.0044   0.0212    0.0196   0.0000       15.4997   440.1974     0.0303677       21.5980     -0.312474      -3.19408     -0.315055      0.166948      0.246321      0.265875      0.307666      0.335540      0.348399
  85   2 1736.2985    0.4002  0.5482  8.9017  0.0001       15.6035  0.0128   0.0061   0.0259    0.0344   0.0000       1.96478   441.0642     0.0910671       21.6564     0.0954208      -3.27937    -0.0250198      0.195767      0.268017      0.310091      0.337150      0.350783      0.368525
  85   3 2019.4742    0.7859  0.9823  9.3556  0.0000       9.22484  0.0186   0.0090   0.0351    0.0601   0.0000       1.00717   441.7327      0.618749       21.3300      0.960100      -4.46345      0.254258      0.252192      0.345303      0.389547      0.433795      0.446769      0.489449
  85   4 2284.3471    1.3676  1.4092 10.1561  0.0000       5.63066  0.0237   0.0132   0.0441    0.0637   0.0000      0.697441   441.6709      0.693675       21.9072    -0.0379765      -3.68029       1.00105      0.308749      0.427319      0.479493      0.536098      0.575579      0.602304
  85   5 2526.6442    2.1873  1.6032 11.0260  0.0000       2.41914  0.0252   0.0189   0.0458    0.0539   0.0000      0.512949   442.4800     -0.472333       21.6284    -0.0547994      -3.70660     -0.767727      0.327905      0.458056      0.513746      0.578383      0.608305      0.622899
  85   6 2759.8632    3.2516  1.5833 11.7401  0.0000       2.42526  0.0236   0.0283   0.0432    0.0553   0.0000      0.434035   442.8001      0.603641       21.5846       1.02415      -3.96240      -1.20597      0.306887      0.428324      0.464774      0.547161      0.577033      0.604151
  85   7 2986.5126    4.4137  1.4366 12.2965  0.0000       1.57618  0.0221   0.0399   0.0396    0.0658   0.0000      0.465207   442.4243      0.723171       21.6727      0.969104      -2.37436      0.739702      0.288880      0.396619      0.440225      0.507656      0.525967      0.555574
  85   8 3205.3267    4.5933  1.8994 12.3210  0.0000       1.19162  0.0261   0.0356   0.0474    0.0499   0.0000      0.325539   442.9177       1.18345       20.5263      0.636575      -2.40019     -0.544626      0.340205      0.461330      0.521898      0.586990      0.611676      0.634209
  85   9 3418.8564    3.7324  3.3218 11.7921  0.0000       1.14139  0.0381   0.0216   0.0683    0.0371   0.0000      0.178239   442.5571       1.07488       22.2873       1.33153      -3.24688     0.0393616      0.483564      0.663203      0.743288      0.831698      0.882186      0.926732
  85  10 3628.6181    2.8270  5.9533 11.4248  0.0007      0.787476  0.0712   0.0120   0.1164    0.0302   0.0000      0.155921   443.7705       1.17017       19.4003       2.23224     0.0390754       1.93688      0.788264       1.05149       1.22452       1.33998       1.42023       1.48988
  86   1 1401.1285    0.1517  0.1939  8.9442  0.0000       51.4610  0.0087   0.0045   0.0196    0.0184   0.0000       17.0344   440.1812     -0.162426       21.6155    -0.0577109      -3.31233      0.340420      0.144570      0.192939      0.231588      0.271986      0.299060      0.294476
  86   2 1743.9289    0.4170  0.5823  8.9594  0.0000       16.0138  0.0127   0.0061   0.0276    0.0351   0.0000       1.85568   440.5988     0.0380435       21.5287      0.237895      -3.18655     -0.687464      0.198735      0.258425      0.295763      0.338873      0.355767      0.372262
  86   3 2028.3183    0.7843  0.9858  9.3801  0.0000       8.35032  0.0190   0.0088   0.0353    0.0609   0.0000       1.03023   442.1712     0.0892471       21.2959     0.0708809      -3.10397      0.249532      0.257257      0.354630      0.399558      0.441002      0.468967      0.485598
  86   4 2294.2027    1.3873  1.4979 10.1173  0.0000       5.67280  0.0240   0.0126   0.0437    0.0567   0.0000      0.583272   442.6640     -0.748018       22.3614      0.567028      -4.49470     0.0260509      0.307308      0.420771      0.470351      0.530131      0.556408      0.598812
  86   5 2537.2858    2.2613  1.8045 10.8508  0.0000       3.55992  0.0260   0.0181   0.0464    0.0525   0.0000      0.420539   442.4279      0.314215       22.0006      0.437210      -2.55124      0.346884      0.339540      0.458117      0.506466      0.583492      0.619289      0.653238
  86   6 2771.5226    3.3987  1.5078 11.8101  0.0000       1.43819  0.0225   0.0300   0.0424    0.0577   0.0000      0.472429   441.8023      0.893339       21.3984      0.804754      -3.37538     -0.556148      0.287385      0.394086      0.426027      0.492290      0.527920      0.560424
  86   7 2999.0807    4.5793  1.4503 12.2531  0.0000       1.50468  0.0218   0.0404   0.0390    0.0683   0.0000      0.429071   442.2289       1.43164       22.6669      0.421282      -2.91436     -0.396182      0.286566      0.388633      0.434622      0.489341      0.520867      0.550643
  86   8 3218.6947    4.5464  1.9002 12.4101 -0.0001       1.40076  0.0262   0.0354   0.0474    0.0489   0.0000      0.336769   443.2767       1.11242       21.4564       1.91938      -3.36441      0.584884      0.338023      0.466235      0.524552      0.589264      0.628947      0.657314
  86   9 3432.9773    3.6733  3.5308 11.7623  0.0002      0.722777  0.0395   0.0205   0.0705    0.0359   0.0000      0.191202   443.1089       1.22198       23.2878       1.31545     -0.906810      0.942745      0.502368      0.677961      0.770447      0.861091      0.930382      0.967380
  86  10 3643.2332    2.7166  6.1178 11.4389  0.0001    -0.0217088  0.0774   0.0114   0.1222    0.0299   0.0000      0.158972   443.6566      -1.38929       20.1495       3.05552      0.412979      -1.66430      0.834013       1.12961       1.28676       1.44596       1.54919       1.62119
  87   1 1408.0268    0.1534  0.1837  8.9296  0.0000       53.6463  0.0083   0.0047   0.0191    0.0179   0.0000       16.9691   440.3567     -0.338608       21.2955      0.213213      -3.55495     -0.100732      0.141530      0.180007      0.182461      0.221210      0.234374      0.243307
  87   2 1751.5001    0.4205  0.5607  9.0061  0.0000       15.6102  0.0124   0.0062   0.0274    0.0337   0.0000       1.97492   440.7205    -0.0747973       21.7264     0.0672691      -3.71947     -0.294325      0.186763      0.258797      0.294866      0.338633      0.362508      0.381711
  87   3 2037.1793    0.8053  1.0120  9.3990  0.0000       10.2543  0.0189   0.0091   0.0365    0.0611   0.0000       1.03292   441.8281      0.652331       21.3721      0.631484      -3.34092     -0.625966      0.253579      0.344894      0.388893      0.433428      0.463372      0.482766
  87   4 2303.8524    1.4047  1.5565 10.0950  0.0000       4.38028  0.0251   0.0125   0.0451    0.0581   0.0000      0.611449   442.4407     -0.133637       22.0028      0.101756      -3.48809      0.223873      0.315709      0.425924      0.472826      0.531512      0.563879      0.590759
  87   5 2547.7761    2.2871  1.7500 10.9368  0.0000       1.81434  0.0248   0.0186   0.0473    0.0528   0.0000      0.434075   442.1482      0.696759       21.2752       1.71019      -3.12525      0.632565      0.318755      0.426051      0.492749      0.558170      0.600166      0.628551
  87   6 2783.1401    3.3787  1.5275 11.7199  0.0000       1.32657  0.0231   0.0291   0.0416    0.0600   0.0000      0.461616   442.3960      0.637141       23.2870      0.970393      -3.46658      0.876008      0.293207      0.401337      0.443920      0.498540      0.527156      0.559535
  87   7 3011.6015    4.4668  1.5120 12.4006  0.0000       1.39048  0.0226   0.0388   0.0408    0.0559   0.0000      0.417525   442.3887       1.15806       22.1825       2.06653      -3.71920      0.216074      0.292295      0.403736      0.455398      0.511562      0.533184      0.573397
  87   8 3231.9514    4.4773  2.0506 12.4152  0.0000       1.63730  0.0280   0.0331   0.0484    0.0417   0.0000      0.337914   443.4234      0.643861       20.4680       2.04789      -3.22084      0.291738      0.344343      0.469500      0.525578      0.586346      0.616639      0.656105
  87   9 3446.9781    3.5727  3.6937 11.8316  0.0000      0.210406  0.0421   0.0195   0.0747    0.0328   0.0000      0.174194   442.1391      0.940323       21.5985       1.83237      -3.88412       2.30040      0.517037      0.705191      0.791012      0.887402      0.951038      0.995885
  87  10 3658.5045    2.6520  6.1488 11.3923 -0.0033       1.03409  0.0787   0.0112   0.1242    0.0299   0.0000      0.154106   441.3280       1.68078       24.6384     -0.381069      -4.05789      -1.73746      0.845833       1.12330       1.29264       1.43081       1.53056       1.60137
  88   1 1414.9170    0.1608  0.2072  8.9149 -0.0007       10.0914  0.0088   0.0045   0.0188    0.0184   0.0000       14.1900   439.9577    -0.0450096       21.6417     -0.264162      -3.54328     -0.570465      0.150922      0.193238      0.223457      0.253199      0.263917      0.278379
  88   2 1758.9780    0.4279  0.6456  8.9576  0.0000       15.0093  0.0142   0.0062   0.0286    0.0376   0.0000       1.72754   440.7965     -0.559242       21.5133      0.142761      -2.87629     -0.140025      0.209495      0.285854      0.322428      0.357650      0.391580      0.406256
  88   3 2045.9153    0.8456  1.0172  9.4973  0.0000       9.20368  0.0186   0.0093   0.0354    0.0590   0.0000      0.984213   441.7418      0.516252       21.8881      0.750666      -2.93929     -0.773609      0.241418      0.333005      0.374500      0.415011      0.448981      0.467715
  88   4 2313.5149    1.4524  1.6008 10.1452  0.0000       4.32890  0.0245   0.0126   0.0457    0.0561   0.0000      0.569166   442.2151      0.110433       21.4113      0.759250      -3.79907      0.356586      0.310285      0.417733      0.474647      0.532974      0.577425      0.605244
  88   5 2558.3042    2.3349  1.6971 10.9797  0.0002       1.86365  0.0251   0.0193   0.0460    0.0592   0.0000      0.452272   442.3704     0.0969732       22.0141       2.02766      -2.43522     -0.409118      0.321064      0.432282      0.488391      0.561922      0.581279      0.617002
  88   6 2794.8246    3.4706  1.4592 11.9430  0.0000       2.33626  0.0225   0.0308   0.0409    0.0588   0.0000      0.505028   442.8046       1.27384       22.1306      0.755573      -3.16684     -0.131197      0.278166      0.383470      0.427409      0.471798      0.502724      0.523308
  88   7 3023.9814    4.5744  1.4373 12.6193  0.0000       1.42284  0.0220   0.0410   0.0400    0.0545   0.0000      0.498984   442.5901       1.15687       22.1793       1.06804      -3.17163      0.244335      0.280878      0.380615      0.433985      0.489500      0.516857      0.548068
  88   8 3245.0954    4.4667  2.0576 12.4147  0.0000       1.06876  0.0276   0.0329   0.0491    0.0433   0.0000      0.313322   442.4796      0.533807       22.0216       2.60001      -2.90236      0.625491      0.343286      0.471476      0.524000      0.591860      0.616863      0.646907
  88   9 3461.0846    3.4288  3.5432 11.9904 -0.0012      0.656499  0.0423   0.0193   0.0758    0.0320   0.0000      0.200270   442.2701       1.64909       23.0344       3.55406      -2.08458       1.26055      0.510812      0.693484      0.777042      0.877691      0.932276      0.968545
  88  10 3673.0963    2.7240  7.0236 11.3473  0.0020      0.621175  0.0873   0.0104   0.1340    0.0284   0.0000      0.148994   442.4195      0.259659       22.4961       1.02041      -2.90343      -2.27898      0.886168       1.20570       1.37278       1.51798       1.64994       1.69409
  89   1 1421.7522    0.1666  0.2295  8.8622  0.0000       48.6310  0.0090   0.0044   0.0197    0.0190   0.0000       12.4660   439.8474     -0.248159       21.9560     -0.241049      -3.62271      0.122069      0.135017      0.183396      0.206442      0.238554      0.249245      0.246394
  89   2 1766.3559    0.4386  0.6163  9.0052  0.0000       13.3284  0.0135   0.0062   0.0274    0.0356   0.0000       1.80717   441.0704     -0.134656       21.7916      0.591127      -3.28508      0.400276      0.188959      0.254711      0.300891      0.341655      0.364649      0.389266
  89   3 2054.6212    0.8412  1.0769  9.3561  0.0000       7.67305  0.0194   0.0091   0.0372    0.0653   0.0000      0.974628   441.9800     -0.222786       21.4266    -0.0535232      -3.96024      0.411194      0.250395      0.344005      0.386055      0.439618      0.460515      0.492990
  89   4 2323.0604    1.4855  1.6916  9.9757  0.0000       3.32139  0.0257   0.0123   0.0451    0.0601   0.0000      0.498284   442.4441      0.221852       21.0139      0.569809      -2.75935     -0.460560      0.325553      0.428653      0.481417      0.535386      0.588051      0.609573
  89   5 2568.7367    2.3803  1.7921 10.9088 -0.0000       2.41492  0.0254   0.0184   0.0458    0.0523   0.0000      0.408800   441.9420      0.844412       21.3740      0.579206      -2.32474       1.30734      0.314387      0.423568      0.472005      0.546579      0.568532      0.601298
  89   6 2806.3002    3.5602  1.5901 11.7973  0.0000       1.86204  0.0232   0.0297   0.0410    0.0554   0.0000      0.449320   442.5154      0.294659       22.0547   -0.00456066      -3.36431      0.147031      0.290480      0.385983      0.445231      0.495457      0.533322      0.545759
  89   7 3036.2721    4.6171  1.5249 12.4685  0.0000      0.868931  0.0227   0.0396   0.0405    0.0566   0.0000      0.448815   442.7139       1.18498       21.4550       2.11246      -3.34517      0.921117      0.286853      0.374049      0.421978      0.484355      0.519336      0.545617
  89   8 3258.1935    4.4362  2.1912 12.3707  0.0000       1.03242  0.0281   0.0317   0.0514    0.0411   0.0000      0.260613   442.0838      0.995871       21.6084      0.343195      -2.62446      0.605099      0.347611      0.478629      0.536183      0.595667      0.640811      0.661232
  89   9 3475.1152    3.4590  4.0768 11.7695  0.0000       1.34256  0.0464   0.0179   0.0814    0.0334   0.0000      0.191229   443.6605       3.20808       20.5910       1.66878     -0.166556       1.27876      0.544407      0.745833      0.826293      0.934462       1.00626       1.05091
  89  10 3687.4631    2.6356  7.0966 11.3203 -0.0002    -0.0319441  0.0900   0.0099   0.1375    0.0277   0.0000      0.161230   442.8664       1.24108       21.9241     -0.443019     -0.813139     -0.867034      0.907636       1.22527       1.40997       1.55757       1.69044       1.74915
  90   0  964.8124    0.0390  0.0266  9.1877  0.0000       138.906  0.0153   0.0054   0.0125    0.0142   0.0000       1516.66   436.4125     -0.251831       21.3403       1.20674      -3.02174      0.484919      0.216881      0.239804      0.302879      0.362284      0.312907      0.375742
  90   1 1428.5421    0.1642  0.2414  8.8585  0.0000       52.3120  0.0102   0.0044   0.0208    0.0186   0.0000       12.2849   440.0552     -0.196218       21.3953     0.0117687      -3.51470    0.00731117      0.174708      0.239018      0.285020      0.303698      0.316508      0.304645
  90   2 1773.7353    0.4512  0.6436  8.9212  0.0000       15.1297  0.0137   0.0062   0.0278    0.0388   0.0000       1.67801   440.7545     0.0564464       21.5165      0.205926      -4.11102     -0.404167      0.194712      0.262002      0.306627      0.335122      0.362954      0.372331
  90   3 2063.2547    0.8661  1.0926  9.2897  0.0018       7.05995  0.0197   0.0091   0.0369    0.0718   0.0000      0.951241   441.8169      0.237366       21.3262      0.558314      -3.19137      0.355605      0.249097      0.342323      0.380248      0.433975      0.452501      0.481406
  90   4 2332.5601    1.5119  1.6310 10.1762 -0.0010       3.32428  0.0248   0.0127   0.0461    0.0542   0.0000      0.551913   442.3965    -0.0723982       21.6560       1.20000      -3.00207    -0.0653845      0.303422      0.411671      0.456879      0.525096      0.550541      0.585821
  90   5 2579.1250    2.3982  1.7888 11.1303  0.0000       2.55612  0.0263   0.0189   0.0467    0.0481   0.0000      0.453780   442.0075     -0.822183       20.5573       1.39357      -3.16832     -0.551042      0.317762      0.428471      0.485298      0.542621      0.592692      0.613251
  90   6 2817.7731    3.5750  1.5293 11.8925  0.0000       1.55957  0.0227   0.0305   0.0407    0.0559   0.0000      0.465522   442.2910       1.00778       22.1255       1.32868      -3.99192     -0.106505      0.283193      0.377950      0.435779      0.468475      0.518048      0.543084
  90   7 3048.5857    4.5659  1.5670 12.4461  0.0011       1.38905  0.0233   0.0389   0.0414    0.0575   0.0000      0.471645   442.7953      0.864023       22.4498       1.14550      -4.38658       1.14023      0.285043      0.390553      0.433345      0.507301      0.531132      0.565684
  90   8 3271.1969    4.4448  2.1952 12.2843  0.0000      0.445146  0.0281   0.0311   0.0502    0.0423   0.0000      0.277239   442.8561       1.21378       21.6923      0.787853      -2.87453      0.473746      0.349562      0.475205      0.529804      0.595059      0.637922      0.649523
  90   9 3488.9377    3.4344  4.2333 11.6624  0.0017      0.641421  0.0475   0.0170   0.0826    0.0336   0.0000      0.158345   442.7811       1.77265       21.9797      0.543100      -3.15859     0.0553716      0.550887      0.740129      0.841046      0.945014       1.01893       1.06435
  91   0  970.0026    0.0356  0.0196  9.1930  0.0000       276.909  0.0179   0.0061   0.0165    0.0146   0.0000       1975.09   437.0521      0.289383       21.4143     0.0509010      -3.17271    -0.0714589      0.228905      0.460397      0.375441      0.443339      0.454281      0.510809
  91   1 1435.2660    0.1679  0.2323  8.9061  0.0000       24.7677  0.0092   0.0044   0.0197    0.0181   0.0000       11.8961   440.2503     0.0917395       21.0763      0.132177      -3.34412      0.320312      0.138827      0.176615      0.211028      0.227372      0.247873      0.257488
  91   2 1781.0459    0.4624  0.6966  8.8841  0.0000       13.3837  0.0148   0.0061   0.0287    0.0412   0.0000       1.57506   440.8181      0.172409       21.7696      0.146899      -2.90196      0.172317      0.209540      0.285571      0.328697      0.356506      0.375888      0.384847
  91   3 2071.9179    0.8684  1.2000  9.3664  0.0037       8.91587  0.0216   0.0091   0.0402    0.0703   0.0000      0.968837   442.3080   -0.00268730       22.1827     -0.635217      -3.15699      0.811195      0.255619      0.363503      0.399976      0.462665      0.480737      0.504238
  91   4 2341.9579    1.5599  1.5655 10.3610 -0.0038       3.44424  0.0248   0.0134   0.0438    0.0508   0.0000      0.592996   441.9601      0.695755       22.4716      0.513231      -3.44175     -0.173571      0.292763      0.411980      0.459467      0.529250      0.546221      0.578838
  91   5 2589.4356    2.5243  1.8134 10.9864 -0.0002       2.14503  0.0250   0.0196   0.0456    0.0540   0.0000      0.409243   442.4292      0.229481       21.8889      0.902989      -3.95901      0.238432      0.307575      0.417165      0.486157      0.533404      0.566628      0.600636
  91   6 2829.1157    3.5933  1.5924 12.0224 -0.0015       1.07131  0.0236   0.0300   0.0427    0.0506   0.0000      0.490994   442.4566       1.35288       21.3446       1.09811      -3.11029     -0.200090      0.288405      0.389814      0.439265      0.493691      0.527167      0.551757
  91   8 3284.1840    4.3143  2.3435 12.2392  0.0000      0.681105  0.0288   0.0291   0.0536    0.0403   0.0000      0.257192   442.9437       1.09941       22.7902      0.714302      -2.48636     -0.862945      0.347438      0.465695      0.522162      0.588659      0.605831      0.645956
  91   9 3502.6592    3.2925  4.3155 11.7694 -0.0006      0.620446  0.0501   0.0163   0.0868    0.0320   0.0000      0.207715   443.4191       1.43798       21.2603      0.924872      -4.62187     -0.493256      0.569419      0.775588      0.879802      0.974753       1.06061       1.11176
  92   1 1441.9500    0.1685  0.2554  8.8683  0.0000       27.2502  0.0098   0.0043   0.0214    0.0187   0.0000       11.1553   439.8644     -0.221863       21.6120    -0.0145147      -3.84935    -0.0590047      0.144280      0.212244      0.229131      0.269124      0.288709      0.306578
  92   2 1788.2777    0.4600  0.6814  8.9513  0.0000       15.0595  0.0149   0.0062   0.0283    0.0403   0.0000       1.68625   440.9484     -0.211642       21.9160    -0.0765222      -2.82323     -0.130393      0.209789      0.281886      0.318882      0.361156      0.382949      0.393264
  92   3 2080.4646    0.8847  1.1976  9.5057  0.0006       8.37526  0.0211   0.0089   0.0393    0.0569   0.0000      0.937248   441.9573    0.00667948       22.2835     0.0770363      -3.59645     -0.329856      0.251417      0.333703      0.387929      0.437704      0.451682      0.487658
  92   4 2351.2805    1.5747  1.6781 10.3831  0.0000       3.76105  0.0251   0.0131   0.0467    0.0500   0.0000      0.568748   442.0233      0.244652       21.2134     -0.296142      -3.02876      0.699368      0.297804      0.398986      0.459189      0.508636      0.554709      0.578975
  92   5 2599.6232    2.5377  1.7589 11.2559  0.0000       1.19217  0.0251   0.0200   0.0463    0.0474   0.0000      0.443716   442.1456     0.0251362       21.2959       1.52565      -2.77894     0.0442919      0.299724      0.406371      0.467041      0.522150      0.558303      0.588118
  92   6 2840.5008    3.7325  1.5653 11.9636 -0.0021       1.87233  0.0227   0.0310   0.0420    0.0538   0.0000      0.423916   442.3181      0.340139       21.0287      0.902534      -3.81838     -0.535269      0.278361      0.377156      0.419900      0.475719      0.509493      0.538192
  92   7 3072.8706    4.6717  1.5946 12.4598 -0.0011       1.91215  0.0230   0.0385   0.0414    0.0548   0.0000      0.440202   442.6323      0.485515       21.7131       1.73017      -2.98188      0.106155      0.284722      0.380979      0.426312      0.478875      0.528627      0.556198
  92   8 3297.0745    4.2190  2.4203 12.2379  0.0000      0.701666  0.0300   0.0278   0.0543    0.0393   0.0000      0.267063   442.7611       2.00004       21.7443      0.328132      -3.65453       1.40531      0.354833      0.491253      0.551226      0.619500      0.654564      0.697672
  92   9 3516.4529    3.2324  4.4653 11.6913  0.0010      0.707506  0.0525   0.0157   0.0891    0.0337   0.0000      0.174671   443.2026       1.20255       22.4232     -0.226818      -3.06234       2.33742      0.569136      0.773276      0.878753       1.00010       1.05201       1.09253
  93   1 1448.5765    0.1728  0.2410  8.9042  0.0000       43.4657  0.0096   0.0044   0.0190    0.0185   0.0000       11.3002   439.7541    -0.0808786       21.4533     -0.112174      -3.38836     -0.225933      0.137042      0.186150      0.214154      0.244998      0.264895      0.285360
  93   2 1795.4343    0.4787  0.6545  8.9361  0.0000       14.9341  0.0135   0.0063   0.0275    0.0414   0.0000       1.66618   440.6714    -0.0294918       22.0301      0.410672      -3.21951     -0.597197      0.183154      0.249766      0.280069      0.319443      0.341944      0.358141
  93   3 2088.9578    0.9041  1.1889  9.4887 -0.0052       7.56440  0.0207   0.0090   0.0392    0.0608   0.0000      0.906677   441.5572     -0.165578       21.4922      0.358974      -3.53789     -0.144307      0.247721      0.338670      0.392093      0.436705      0.461963      0.501481
  93   4 2360.5712    1.6037  1.6747 10.4250  0.0000       3.41730  0.0252   0.0133   0.0455    0.0502   0.0000      0.542239   441.7286      0.355401       22.2844      0.412055      -3.04107     -0.206368      0.299540      0.402334      0.454188      0.520970      0.558790      0.587079
  93   5 2609.8639    2.5462  1.8080 11.1900  0.0000       1.66815  0.0252   0.0194   0.0464    0.0477   0.0000      0.428854   442.4161      0.171512       21.9556       1.42608      -2.52108     -0.843751      0.299162      0.403482      0.455882      0.505396      0.545780      0.563967
  93   6 2851.7444    3.7956  1.5308 12.1423  0.0003       1.57063  0.0228   0.0318   0.0403    0.0527   0.0000      0.459398   442.4411       1.26613       21.3813      0.443313      -3.80759      0.758658      0.271289      0.367332      0.416577      0.463520      0.499280      0.523935
  93   7 3084.9169    4.7163  1.5942 12.4233 -0.0001       1.76638  0.0224   0.0385   0.0409    0.0565   0.0000      0.400672   442.7990      0.936595       20.9399       1.92639      -2.33271     0.0267145      0.268988      0.374373      0.408243      0.469262      0.482205      0.513598
  93   8 3309.9896    4.2445  2.5765 12.1035  0.0000       1.07261  0.0306   0.0265   0.0553    0.0394   0.0000      0.250267   443.0176       1.34181       21.0735       1.28232      -1.69306      0.515019      0.357284      0.495784      0.556115      0.627563      0.667866      0.686997
  93   9 3530.0280    3.2873  4.9871 11.6318  0.0006      0.467781  0.0584   0.0145   0.0946    0.0331   0.0000      0.169080   443.2024       1.50524       21.7663       3.04681      -2.38213      0.458434      0.616478      0.839928      0.947606       1.06224       1.12943       1.20512
  94   1 1455.1521    0.1823  0.2425  8.8696  0.0000       37.0493  0.0094   0.0045   0.0185    0.0185   0.0000       10.4216   439.8379     -0.103641       21.5550     0.0679533      -3.62130      0.563199      0.143234      0.172899      0.205259      0.239133      0.258115      0.273719
  94   2 1802.5258    0.4976  0.6871  8.8634  0.0000       16.2549  0.0138   0.0063   0.0283    0.0437   0.0000       1.55018   440.7168     -0.214676       21.8252    0.00985313      -4.37511     -0.323645      0.191755      0.258323      0.295907      0.341768      0.361201      0.378316
  94   3 2097.3813    0.9730  1.2195  9.3156  0.0000       7.04357  0.0205   0.0093   0.0382    0.0697   0.0000      0.870452   441.5361     -0.529048       21.8980      0.149032      -3.35489     -0.702704      0.241927      0.331864      0.373276      0.425649      0.455413      0.478224
  94   4 2369.7350    1.6435  1.7548 10.2467  0.0000       2.30960  0.0249   0.0130   0.0471    0.0529   0.0000      0.491288   441.2578     -0.210927       21.8438     0.0175765      -2.46371      0.425246      0.296925      0.401550      0.448132      0.499331      0.547253      0.570025
  94   5 2620.0533    2.6075  1.8085 11.0594  0.0000       1.98586  0.0254   0.0196   0.0447    0.0528   0.0000      0.405914   442.2664     -0.548709       21.0389      0.126994      -2.74651      0.259105      0.296003      0.399164      0.455664      0.508404      0.534912      0.569398
  94   6 2862.9171    3.8788  1.5518 11.9985  0.0000       1.61374  0.0222   0.0323   0.0411    0.0591   0.0000      0.451167   442.4113      0.833809       21.8704       1.08997      -3.39661     -0.208458      0.274384      0.368405      0.419208      0.472747      0.497431      0.530263
  94   7 3096.8373    4.7201  1.6828 12.3666  0.0002       1.22747  0.0229   0.0371   0.0422    0.0529   0.0000      0.392634   442.7615       1.47291       21.1524      0.280100      -2.84324       1.25057      0.272195      0.375290      0.424026      0.479093      0.515838      0.540257
  94   8 3322.7075    4.1940  2.6437 12.1449  0.0003      0.644131  0.0312   0.0260   0.0565    0.0370   0.0000      0.255719   443.2220       1.06369       20.9977       2.35073      -3.29967      0.388732      0.363541      0.488235      0.557488      0.633391      0.666435      0.693711
  94   9 3543.5604    3.1410  4.9277 11.6504 -0.0016      0.125152  0.0591   0.0139   0.0980    0.0319   0.0000      0.176349   444.1057       2.55901       21.8173       2.42110      -1.90420      -1.21147      0.609943      0.833790      0.954141       1.05830       1.12567       1.19108
  95   0  990.5179    0.0317  0.0100  9.1576  0.0000       45.5088  0.0123   0.0051   0.0056    0.0132   0.0000       3728.14   436.5925      -1.18097       21.7018      0.912380      -3.06379     -0.717833      0.178104      0.145542      0.191183      0.301128      0.221420      0.254009
  95   1 1461.7255    0.1778  0.2668  8.8932  0.0000       35.9326  0.0104   0.0043   0.0203    0.0187   0.0000       10.1259   439.7860    -0.0358180       21.7535      0.306569      -3.48960      0.346293      0.140617      0.203945      0.224051      0.249698      0.288276      0.288154
  95   2 1809.5999    0.5091  0.7081  8.9505  0.0000       16.6537  0.0139   0.0064   0.0285    0.0417   0.0000       1.55921   440.5460     -0.323163       21.7287      0.177319      -2.99205      0.199210      0.185946      0.245892      0.284648      0.316198      0.334830      0.353861
  95   3 2105.7624    0.9592  1.2442  9.4822  0.0000       7.06241  0.0214   0.0093   0.0386    0.0646   0.0000      0.866859   441.6406     -0.403943       21.7775     -0.278239      -3.29122       1.09201      0.247513      0.336678      0.383476      0.420305      0.455765      0.480781
  95   4 2378.9084    1.6614  1.7004 10.5363  0.0001       2.83778  0.0259   0.0136   0.0464    0.0500   0.0000      0.559168   442.2922      0.409367       21.4328     0.0527037      -3.64088     0.0902578      0.291208      0.396584      0.448995      0.506525      0.532106      0.564772
  95   5 2630.1082    2.6756  1.7818 11.2602 -0.0001       1.93475  0.0257   0.0204   0.0449    0.0512   0.0000      0.445131   442.3302     -0.395032       22.0781    -0.0185617      -4.09784     -0.563618      0.298471      0.411051      0.462763      0.517709      0.557519      0.572877
  95   6 2874.0553    3.8918  1.5894 12.0245  0.0000       1.55397  0.0226   0.0313   0.0406    0.0544   0.0000      0.433357   442.5386      0.274262       22.1465     0.0714863      -3.56857     -0.449608      0.263351      0.357710      0.410146      0.459191      0.495027      0.525298
  95   7 3108.7402    4.6832  1.6968 12.5344  0.0000       1.35664  0.0235   0.0372   0.0431    0.0494   0.0000      0.415379   442.1736       1.40184       22.2071     -0.123592      -2.69687     -0.365131      0.274197      0.379304      0.415710      0.477369      0.505038      0.540888
  95   8 3335.4673    4.1217  2.9254 11.9320  0.0002      0.609052  0.0332   0.0237   0.0598    0.0393   0.0000      0.214591   442.6687      0.870957       21.9491       1.04022      -2.90767      0.974191      0.382803      0.520005      0.585720      0.657310      0.700574      0.723851
  95   9 3557.2249    3.1352  5.0696 11.6902  0.0025      0.576029  0.0610   0.0138   0.1012    0.0316   0.0000      0.176449   443.1934      0.695298       20.0608       1.77995      -1.93701     0.0781521      0.625898      0.855713      0.961460       1.07683       1.15850       1.23308
  96   1 1468.2091    0.1832  0.2556  8.8521  0.0000       35.2204  0.0093   0.0044   0.0201    0.0186   0.0000       9.97062   440.1786     -0.158508       21.9668     -0.398960      -3.36062    -0.0681864      0.130388      0.173530      0.196627      0.225030      0.246613      0.255990
  96   2 1816.5919    0.5087  0.7380  8.8870  0.0000       14.0434  0.0144   0.0063   0.0295    0.0446   0.0000       1.50685   440.5320     -0.357736       21.7283      0.185669      -3.67958     -0.115832      0.191534      0.256460      0.291879      0.327015      0.367358      0.371815
  96   3 2114.1354    0.9728  1.2349  9.5850  0.0000       6.74873  0.0213   0.0096   0.0393    0.0620   0.0000      0.901530   442.0345     -0.409715       22.2465      0.403354      -3.42884      0.207929      0.244215      0.339305      0.384237      0.436300      0.455078      0.477875
  96   4 2387.9276    1.7201  1.8272 10.3181  0.0000       2.49144  0.0262   0.0132   0.0470    0.0535   0.0000      0.479802   441.8424      0.417377       21.7961      0.757846      -1.67430     0.0613967      0.301530      0.403955      0.456746      0.516895      0.550247      0.584736
  96   5 2640.2070    2.7316  1.8466 11.2916  0.0000       2.54618  0.0256   0.0205   0.0463    0.0485   0.0000      0.409757   442.8837      0.842119       20.8709      0.953141      -2.94644      0.476967      0.296350      0.404165      0.449302      0.511037      0.547690      0.575615
  96   6 2885.1710    3.9209  1.5984 12.1639  0.0000       2.11923  0.0226   0.0321   0.0420    0.0507   0.0000      0.475446   443.0133      0.651436       21.3548      0.746172      -3.32381     -0.589178      0.260663      0.348815      0.400470      0.450782      0.477440      0.509274
  96   7 3120.5491    4.8127  1.7541 12.3590  0.0000      0.757515  0.0234   0.0362   0.0427    0.0485   0.0000      0.393571   442.6530       1.28961       22.5808      0.412528      -3.48746       1.15427      0.268708      0.360796      0.411817      0.460959      0.491785      0.510964
  96   8 3348.1398    4.0566  2.9309 12.0212  0.0001      0.682319  0.0345   0.0237   0.0599    0.0376   0.0000      0.206412   442.3976       1.14833       21.9716      0.785184      -2.39841     -0.922940      0.385273      0.520676      0.591692      0.664916      0.711840      0.743872
  96   9 3570.7498    3.0587  4.9825 11.6437 -0.0007      0.972486  0.0603   0.0137   0.1003    0.0321   0.0000      0.184486   444.4847      0.247796       20.4707       1.02981      -3.88297       1.63785      0.613097      0.833371      0.936041       1.06130       1.11599       1.17954
  97   1 1474.6700    0.1875  0.2802  8.8851  0.0000       34.3710  0.0097   0.0043   0.0211    0.0194   0.0000       8.71600   439.7776     -0.253176       21.7161      0.264143      -3.38796      0.316233      0.138912      0.189311      0.215608      0.238845      0.246955      0.263007
  97   2 1823.5537    0.5185  0.7404  8.9825  0.0000       15.2443  0.0147   0.0064   0.0289    0.0440   0.0000       1.53256   440.7700    -0.0617471       21.7605      0.167070      -3.28156     -0.315390      0.190230      0.256079      0.292525      0.330779      0.351372      0.375179
  97   3 2122.3808    0.9759  1.2841  9.6091  0.0000       5.58878  0.0217   0.0094   0.0399    0.0614   0.0000      0.852165   441.5757      0.169068       21.9117      0.411146      -3.26913     0.0228470      0.256858      0.344542      0.390168      0.434792      0.462819      0.494615
  97   4 2396.9143    1.7274  1.8909 10.4139  0.0000       2.42715  0.0263   0.0127   0.0496    0.0489   0.0000      0.479120   441.6670     -0.129163       21.3074      0.114846      -3.05810       1.32147      0.291586      0.402751      0.453261      0.513742      0.545331      0.570005
  97   5 2650.1982    2.7882  1.7517 11.3941  0.0001       2.18303  0.0245   0.0213   0.0442    0.0498   0.0000      0.430700   441.6899       1.11457       21.0397      0.893986      -3.02654      0.608123      0.280330      0.393427      0.433584      0.497960      0.528473      0.550217
  97   6 2896.1818    4.0018  1.5808 12.0727  0.0000       1.47380  0.0221   0.0321   0.0400    0.0547   0.0000      0.426723   442.7775     0.0961271       22.4594      0.879601      -3.36701     -0.159307      0.255103      0.357120      0.396256      0.443002      0.470133      0.497074
  97   7 3132.3733    4.6522  1.7543 12.4846  0.0000       1.36870  0.0236   0.0355   0.0438    0.0492   0.0000      0.386965   442.9155      0.996259       22.3998       1.41857      -2.92547      0.808018      0.268931      0.372227      0.407920      0.472439      0.496209      0.524857
  97   8 3360.7206    3.9830  3.0187 12.1567  0.0000      0.759099  0.0345   0.0229   0.0634    0.0342   0.0000      0.224401   443.3452       1.40629       21.2809       1.84360      -3.60324       1.54570      0.383912      0.518120      0.590912      0.663879      0.714583      0.743130
  97   9 3584.0874    3.0859  5.7817 11.6382  0.0008      0.673723  0.0701   0.0124   0.1097    0.0307   0.0000      0.173546   443.6491       1.79210       20.4430       1.18741      -1.85041       1.24079      0.663890      0.897687       1.01882       1.14595       1.21048       1.26694
  98   1 1481.0611    0.1967  0.3285  8.8498  0.0000       31.4662  0.0108   0.0042   0.0230    0.0197   0.0000       7.57735   440.0095    -0.0567239       21.3572     -0.215587      -3.19573      0.483963      0.144025      0.189901      0.225054      0.247823      0.255176      0.274529
  98   2 1830.4264    0.5206  0.7218  9.0804  0.0000       16.0198  0.0146   0.0065   0.0287    0.0413   0.0000       1.57090   440.8887     -0.294957       21.5233      0.490402      -3.94981      0.176657      0.186792      0.251123      0.282432      0.320588      0.343226      0.360881
  98   3 2130.6847    0.9756  1.2747  9.7088  0.0000       8.21905  0.0219   0.0094   0.0397    0.0556   0.0000      0.898124   440.9176      0.120669       21.5026    -0.0576081      -3.88703      0.117456      0.244527      0.332401      0.368331      0.425936      0.462095      0.480353
  98   4 2405.9148    1.7848  1.7057 10.7185  0.0000       3.47322  0.0259   0.0143   0.0468    0.0489   0.0000      0.577414   442.0988      0.588190       21.8981      0.491091      -3.86093      0.802870      0.280036      0.385564      0.425815      0.480487      0.521348      0.546893
  98   5 2660.1293    2.8538  1.8202 11.4545  0.0000       2.11437  0.0250   0.0215   0.0449    0.0472   0.0000      0.423913   442.8272      0.179794       21.6380      0.747423      -3.81754     -0.795721      0.281134      0.384998      0.431973      0.490478      0.529722      0.555270
  98   6 2907.0511    4.0367  1.5447 12.4115 -0.0001       1.25820  0.0225   0.0335   0.0410    0.0479   0.0000      0.488356   442.9588      0.999676       21.4378    -0.0864819      -3.90995      0.352986      0.249793      0.342701      0.383368      0.433348      0.454555      0.490256
  98   7 3144.0571    4.6969  1.9052 12.5245  0.0000       1.38864  0.0246   0.0342   0.0451    0.0428   0.0000      0.344650   442.9810       1.43569       20.5196       1.51102      -2.60477      0.614424      0.280124      0.381685      0.433399      0.491046      0.524267      0.556040
  98   8 3373.2459    3.9901  3.0420 12.1496 -0.0000      0.710828  0.0351   0.0228   0.0631    0.0345   0.0000      0.248220   442.9330     0.0532819       22.6102       1.01005      -2.09329     0.0801769      0.385868      0.534115      0.594794      0.675162      0.729374      0.771629
  98   9 3597.2618    2.9697  5.7651 11.6648  0.0005     0.0665989  0.0720   0.0120   0.1136    0.0296   0.0000      0.182571   443.4229     0.0773484       23.1446       1.95989      -3.12709       3.26827      0.677970      0.922266       1.04353       1.15710       1.24532       1.30256
  99   1 1487.4481    0.2002  0.2998  8.8938  0.0000       34.0510  0.0100   0.0044   0.0205    0.0190   0.0000       7.87814   439.5489     -0.543493       21.5910      0.433368      -3.61278     -0.107324      0.138273      0.187781      0.214476      0.230719      0.257052      0.274961
  99   2 1837.2455    0.5407  0.7931  9.0492  0.0000       12.6955  0.0152   0.0065   0.0304    0.0445   0.0000       1.39193   440.4401     -0.229820       21.6952     0.0138870      -2.96602     0.0788063      0.191586      0.259950      0.297857      0.338701      0.361171      0.385380
  99   3 2138.8366    1.0391  1.3023  9.6503  0.0000       6.72450  0.0213   0.0097   0.0396    0.0629   0.0000      0.802059   441.4108     -0.421132       21.9117      0.551065      -3.10619     -0.545248      0.243072      0.322341      0.368503      0.412615      0.437465      0.456420
  99   4 2414.7636    1.8061  1.9396 10.6186  0.0000       3.81963  0.0274   0.0135   0.0500    0.0478   0.0000      0.528360   441.7710     -0.512812       21.4741     -0.139758      -3.04580     -0.127063      0.295425      0.409283      0.463428      0.519600      0.547463      0.579849
  99   5 2669.9987    2.8952  1.8077 11.4553 -0.0000      0.866064  0.0246   0.0214   0.0447    0.0474   0.0000      0.418158   442.4452      0.173806       21.8241      0.391744      -3.02259     -0.142186      0.278265      0.387313      0.442318      0.486265      0.528053      0.548570
  99   6 2917.9257    4.1011  1.6155 12.2951  0.0000       1.69745  0.0227   0.0329   0.0413    0.0516   0.0000      0.453519   442.3256      0.860245       21.5690      0.938715      -3.01000      0.270302      0.249984      0.344100      0.379688      0.439277      0.459831      0.479233
  99   7 3155.6687    4.7167  1.8793 12.5650  0.0000      0.522160  0.0248   0.0341   0.0439    0.0423   0.0000      0.344387   442.9235      0.501139       21.9277       1.16227      -3.32433   -0.00647986      0.271033      0.376926      0.414642      0.471763      0.492677      0.536535
  99   8 3385.7402    3.9201  3.1770 12.0514  0.0000      0.901138  0.0358   0.0215   0.0655    0.0360   0.0000      0.209633   442.9101       1.11125       21.3575       1.51184      -3.07193       1.32865      0.391215      0.532836      0.599773      0.678796      0.726962      0.769337
  99   9 3610.5843    2.8830  5.9715 11.6954  0.0005      0.452324  0.0769   0.0116   0.1194    0.0289   0.0000      0.193192   443.2539    -0.0517120       22.3627       2.95083      -4.68975       1.33323      0.710326      0.955127       1.09589       1.21821       1.32548       1.37680
 100   1 1493.7665    0.1963  0.3282  8.8758  0.0000       27.9981  0.0111   0.0043   0.0228    0.0191   0.0000       7.39505   440.0113     -0.252499       21.1419     0.0738796      -3.43612      0.563981      0.154482      0.203624      0.226453      0.258280      0.299679      0.312093
 100   2 1844.0293    0.5440  0.7612  9.0565  0.0000       11.2664  0.0149   0.0065   0.0290    0.0439   0.0000       1.44681   440.4405    0.00770266       21.5577     -0.274999      -3.82692      0.171555      0.183290      0.257820      0.278715      0.319989      0.349666      0.361601
 100   3 2146.9488    1.0489  1.4449  9.6782  0.0002       5.47100  0.0235   0.0092   0.0415    0.0537   0.0000      0.756513   441.4329     0.0964312       22.1442     -0.497422      -3.94170    -0.0559837      0.255808      0.338329      0.384566      0.439490      0.462659      0.487373
 100   4 2423.5573    1.8082  1.9120 10.6322  0.0000       2.75331  0.0272   0.0132   0.0489    0.0459   0.0000      0.500107   441.3948      0.133889       22.1157       1.48886      -3.54537     -0.809098      0.293835      0.395402      0.455124      0.507481      0.539472      0.565075
 100   5 2679.8494    2.9134  1.8260 11.4189  0.0002       1.55181  0.0246   0.0214   0.0451    0.0495   0.0000      0.411101   442.2613      0.514703       22.1772     0.0209167      -3.31601      0.501867      0.272265      0.373908      0.414206      0.465372      0.512542      0.533944
 100   6 2928.7714    4.1785  1.5739 12.4224  0.0000       1.65911  0.0222   0.0337   0.0406    0.0471   0.0000      0.491724   442.4114      0.745653       22.0887      0.660486      -3.75417      0.172949      0.248852      0.341014      0.392232      0.433924      0.457315      0.484215
 100   7 3167.2129    4.7301  1.9090 12.5349  0.0000      0.428761  0.0247   0.0341   0.0452    0.0433   0.0000      0.356054   442.3280      0.754060       21.5856       1.18471      -3.45010      0.781863      0.268687      0.373652      0.420233      0.473958      0.504870      0.532000
 100   8 3398.0811    3.8779  3.5735 11.9569  0.0000      0.668449  0.0398   0.0199   0.0704    0.0354   0.0000      0.186537   442.9765       2.22717       20.3457       1.28282      -3.21545     -0.705154      0.412304      0.558762      0.642237      0.711919      0.765338      0.792281
 101   1 1500.0140    0.2070  0.3389  8.9526  0.0000       19.8735  0.0110   0.0044   0.0227    0.0190   0.0000       6.84017   439.7091    -0.0713193       21.8326     0.0327544      -3.36858    -0.0746561      0.144367      0.188666      0.226871      0.236651      0.269907      0.270964
 101   2 1850.8267    0.5461  0.7888  9.1232  0.0000       14.8335  0.0150   0.0065   0.0304    0.0431   0.0000       1.50471   440.6023     -0.183050       21.1377      0.196793      -2.91568     -0.464126      0.178499      0.245099      0.273573      0.305340      0.337005      0.353753
 101   3 2155.0437    1.0735  1.3359  9.7380  0.0000       6.44608  0.0222   0.0099   0.0398    0.0625   0.0000      0.842921   441.2219      0.309114       21.6385      0.120154      -3.43178      0.181357      0.245595      0.329174      0.373991      0.415804      0.451603      0.468616
 101   4 2432.2840    1.8796  1.9819 10.4841  0.0001       2.39715  0.0267   0.0134   0.0499    0.0540   0.0000      0.473752   441.6989      0.243500       21.9349    -0.0620162      -3.03750     -0.289809      0.290959      0.388660      0.444116      0.502676      0.530547      0.550518
 101   5 2689.6510    2.9595  1.9008 11.4493 -0.0002       1.03024  0.0251   0.0212   0.0461    0.0481   0.0000      0.399116   442.5104       1.07623       22.4027       1.02573      -3.22698      0.610281      0.273818      0.371679      0.409950      0.474805      0.502428      0.527719
 101   6 2939.5270    4.2206  1.6210 12.3345  0.0000       1.29716  0.0227   0.0331   0.0408    0.0507   0.0000      0.499661   442.7346      0.544132       21.7998     0.0274027      -3.45741      0.175981      0.243172      0.331913      0.372348      0.421592      0.453141      0.479884
 101   7 3178.7075    4.6923  2.0108 12.5331  0.0000     0.0694484  0.0257   0.0329   0.0464    0.0425   0.0000      0.352758   442.9267       1.57009       21.5833       1.67962      -3.23094      0.603132      0.277782      0.374606      0.427107      0.479227      0.519123      0.559416
 101   8 3410.3853    3.8240  3.7092 11.9469  0.0002      0.313257  0.0419   0.0192   0.0725    0.0359   0.0000      0.208771   442.4051       1.29552       22.1708      0.920130      -3.41672    -0.0768533      0.422506      0.585611      0.660121      0.740851      0.782823      0.831893
 102   1 1506.2580    0.2135  0.3308  8.8388  0.0000       10.5486  0.0103   0.0043   0.0218    0.0203   0.0000       6.36738   439.8325     -0.292595       21.2648     -0.234713      -3.36657     -0.331321      0.143844      0.172963      0.197338      0.242049      0.239868      0.252652
[truncated: 176,929 more chars]
