# Supplementary material for: Global-Mode Analysis of Full-Disk Data from the Michelson Doppler Imager and the Helioseismic and Magnetic Imager
Source: Sol Phys. 2018 Jan 31;293(2):29. doi: 10.1007/s11207-017-1201-5 (PMC6566312; doi:10.1007/s11207-017-1201-5)
Supplement: Supplementary file 3 — (TAR 230.0 MB) [file 11207_2017_1201_MOESM3_ESM.tar › MDI/mdivwcomm.1563.36]

   0  14 2093.4273    0.7569  0.9568  9.6813  0.0000  0.1541   0.1141   0.4256    0.8152   0.0000    -0.0000       0.00000       0.00000       0.00000       0.00000       0.00000       0.00000       0.00000       0.00000       0.00000       0.00000       0.00000       0.00000       0.00000       0.00000       0.00000       0.00000       0.00000       0.00000       0.00000       0.00000       0.00000       0.00000       0.00000       0.00000       0.00000       0.00000       0.00000       0.00000       0.00000       0.00000       0.00000       0.00000       0.00000       0.00000       0.00000       0.00000       0.00000       0.00000       0.00000       0.00000       0.00000       0.00000       0.00000       0.00000       0.00000       0.00000       0.00000       0.00000       0.00000       0.00000       0.00000       0.00000       0.00000       0.00000       0.00000       0.00000       0.00000       0.00000       0.00000       0.00000       0.00000       0.00000       0.00000       0.00000       0.00000       0.00000       0.00000       0.00000       0.00000       0.00000       0.00000
   0  19 2764.2019    2.6904  0.6995  0.7133  0.0000  0.0871   0.3594   0.3156 1000.0000   0.0000    -0.0000       0.00000       0.00000       0.00000       0.00000       0.00000       0.00000       0.00000       0.00000       0.00000       0.00000       0.00000       0.00000       0.00000       0.00000       0.00000       0.00000       0.00000       0.00000       0.00000       0.00000       0.00000       0.00000       0.00000       0.00000       0.00000       0.00000       0.00000       0.00000       0.00000       0.00000       0.00000       0.00000       0.00000       0.00000       0.00000       0.00000       0.00000       0.00000       0.00000       0.00000       0.00000       0.00000       0.00000       0.00000       0.00000       0.00000       0.00000       0.00000       0.00000       0.00000       0.00000       0.00000       0.00000       0.00000       0.00000       0.00000       0.00000       0.00000       0.00000       0.00000       0.00000       0.00000       0.00000       0.00000       0.00000       0.00000       0.00000       0.00000       0.00000       0.00000       0.00000
   0  21 3033.8088    3.6087  0.6640 12.6369  0.0000  0.1822   0.5361   0.5884    1.3574   0.0000    -0.0000       0.00000       0.00000       0.00000       0.00000       0.00000       0.00000       0.00000       0.00000       0.00000       0.00000       0.00000       0.00000       0.00000       0.00000       0.00000       0.00000       0.00000       0.00000       0.00000       0.00000       0.00000       0.00000       0.00000       0.00000       0.00000       0.00000       0.00000       0.00000       0.00000       0.00000       0.00000       0.00000       0.00000       0.00000       0.00000       0.00000       0.00000       0.00000       0.00000       0.00000       0.00000       0.00000       0.00000       0.00000       0.00000       0.00000       0.00000       0.00000       0.00000       0.00000       0.00000       0.00000       0.00000       0.00000       0.00000       0.00000       0.00000       0.00000       0.00000       0.00000       0.00000       0.00000       0.00000       0.00000       0.00000       0.00000       0.00000       0.00000       0.00000       0.00000       0.00000
   0  22 3168.6807    4.3599  0.7882 12.3478  0.0000  0.0915   0.6560   0.6410    1.8740   0.0000    -0.0000       0.00000       0.00000       0.00000       0.00000       0.00000       0.00000       0.00000       0.00000       0.00000       0.00000       0.00000       0.00000       0.00000       0.00000       0.00000       0.00000       0.00000       0.00000       0.00000       0.00000       0.00000       0.00000       0.00000       0.00000       0.00000       0.00000       0.00000       0.00000       0.00000       0.00000       0.00000       0.00000       0.00000       0.00000       0.00000       0.00000       0.00000       0.00000       0.00000       0.00000       0.00000       0.00000       0.00000       0.00000       0.00000       0.00000       0.00000       0.00000       0.00000       0.00000       0.00000       0.00000       0.00000       0.00000       0.00000       0.00000       0.00000       0.00000       0.00000       0.00000       0.00000       0.00000       0.00000       0.00000       0.00000       0.00000       0.00000       0.00000       0.00000       0.00000       0.00000
   0  24 3438.9192    3.4692  2.1962  3.0314  0.0000  0.2440   0.3180   0.7022 1000.0000   0.0000    -0.0000       0.00000       0.00000       0.00000       0.00000       0.00000       0.00000       0.00000       0.00000       0.00000       0.00000       0.00000       0.00000       0.00000       0.00000       0.00000       0.00000       0.00000       0.00000       0.00000       0.00000       0.00000       0.00000       0.00000       0.00000       0.00000       0.00000       0.00000       0.00000       0.00000       0.00000       0.00000       0.00000       0.00000       0.00000       0.00000       0.00000       0.00000       0.00000       0.00000       0.00000       0.00000       0.00000       0.00000       0.00000       0.00000       0.00000       0.00000       0.00000       0.00000       0.00000       0.00000       0.00000       0.00000       0.00000       0.00000       0.00000       0.00000       0.00000       0.00000       0.00000       0.00000       0.00000       0.00000       0.00000       0.00000       0.00000       0.00000       0.00000       0.00000       0.00000       0.00000
   0  25 3574.9702    2.7049  2.5423 10.4127  0.0000  0.2745   0.2232   0.7507    2.9579   0.0000    -0.0000       0.00000       0.00000       0.00000       0.00000       0.00000       0.00000       0.00000       0.00000       0.00000       0.00000       0.00000       0.00000       0.00000       0.00000       0.00000       0.00000       0.00000       0.00000       0.00000       0.00000       0.00000       0.00000       0.00000       0.00000       0.00000       0.00000       0.00000       0.00000       0.00000       0.00000       0.00000       0.00000       0.00000       0.00000       0.00000       0.00000       0.00000       0.00000       0.00000       0.00000       0.00000       0.00000       0.00000       0.00000       0.00000       0.00000       0.00000       0.00000       0.00000       0.00000       0.00000       0.00000       0.00000       0.00000       0.00000       0.00000       0.00000       0.00000       0.00000       0.00000       0.00000       0.00000       0.00000       0.00000       0.00000       0.00000       0.00000       0.00000       0.00000       0.00000       0.00000
   1  14 2156.8273    0.7636  1.0669 10.2982  0.0000  0.1012   0.0542   0.2116    0.2954   0.0000   439.6011       1.45012       0.00000       0.00000       0.00000       0.00000       0.00000       0.00000       0.00000       0.00000       0.00000       0.00000       0.00000       0.00000       0.00000       0.00000       0.00000       0.00000       0.00000       0.00000       0.00000       0.00000       0.00000       0.00000       0.00000       0.00000       0.00000       0.00000       0.00000       0.00000       0.00000       0.00000       0.00000       0.00000       0.00000       0.00000       138.213       61.7962       0.00000       0.00000       0.00000       0.00000       0.00000       0.00000       0.00000       0.00000       0.00000       0.00000       0.00000       0.00000       0.00000       0.00000       0.00000       0.00000       0.00000       0.00000       0.00000       0.00000       0.00000       0.00000       0.00000       0.00000       0.00000       0.00000       0.00000       0.00000       0.00000       0.00000       0.00000       0.00000       0.00000       0.00000
   1  15 2291.9811    1.3433  0.8374  9.4229  0.0000  0.0721   0.0872   0.1466    0.9758   0.0000   475.7478       41.8164       0.00000       0.00000       0.00000       0.00000       0.00000       0.00000       0.00000       0.00000       0.00000       0.00000       0.00000       0.00000       0.00000       0.00000       0.00000       0.00000       0.00000       0.00000       0.00000       0.00000       0.00000       0.00000       0.00000       0.00000       0.00000       0.00000       0.00000       0.00000       0.00000       0.00000       0.00000       0.00000       0.00000       0.00000       87.5026       50.3523       0.00000       0.00000       0.00000       0.00000       0.00000       0.00000       0.00000       0.00000       0.00000       0.00000       0.00000       0.00000       0.00000       0.00000       0.00000       0.00000       0.00000       0.00000       0.00000       0.00000       0.00000       0.00000       0.00000       0.00000       0.00000       0.00000       0.00000       0.00000       0.00000       0.00000       0.00000       0.00000       0.00000       0.00000
   1  18 2693.4568    2.5980  0.8324  0.4397  0.0000  0.0716   0.1726   0.1636 1000.0000   0.0000   396.1540      -37.0499       0.00000       0.00000       0.00000       0.00000       0.00000       0.00000       0.00000       0.00000       0.00000       0.00000       0.00000       0.00000       0.00000       0.00000       0.00000       0.00000       0.00000       0.00000       0.00000       0.00000       0.00000       0.00000       0.00000       0.00000       0.00000       0.00000       0.00000       0.00000       0.00000       0.00000       0.00000       0.00000       0.00000       0.00000       90.0517       50.5737       0.00000       0.00000       0.00000       0.00000       0.00000       0.00000       0.00000       0.00000       0.00000       0.00000       0.00000       0.00000       0.00000       0.00000       0.00000       0.00000       0.00000       0.00000       0.00000       0.00000       0.00000       0.00000       0.00000       0.00000       0.00000       0.00000       0.00000       0.00000       0.00000       0.00000       0.00000       0.00000       0.00000       0.00000
   1  19 2828.0392    3.3295  1.2038  4.9881  0.0000  0.0803   0.1896   0.2498  814.2228   0.0000   509.5358      -34.6975       0.00000       0.00000       0.00000       0.00000       0.00000       0.00000       0.00000       0.00000       0.00000       0.00000       0.00000       0.00000       0.00000       0.00000       0.00000       0.00000       0.00000       0.00000       0.00000       0.00000       0.00000       0.00000       0.00000       0.00000       0.00000       0.00000       0.00000       0.00000       0.00000       0.00000       0.00000       0.00000       0.00000       0.00000       103.813       53.5812       0.00000       0.00000       0.00000       0.00000       0.00000       0.00000       0.00000       0.00000       0.00000       0.00000       0.00000       0.00000       0.00000       0.00000       0.00000       0.00000       0.00000       0.00000       0.00000       0.00000       0.00000       0.00000       0.00000       0.00000       0.00000       0.00000       0.00000       0.00000       0.00000       0.00000       0.00000       0.00000       0.00000       0.00000
   1  20 2963.3447    4.1059  0.6134 -0.2781  0.0000  0.0724   0.3188   0.1458 1000.0000   0.0000   530.7837       28.5535       0.00000       0.00000       0.00000       0.00000       0.00000       0.00000       0.00000       0.00000       0.00000       0.00000       0.00000       0.00000       0.00000       0.00000       0.00000       0.00000       0.00000       0.00000       0.00000       0.00000       0.00000       0.00000       0.00000       0.00000       0.00000       0.00000       0.00000       0.00000       0.00000       0.00000       0.00000       0.00000       0.00000       0.00000       103.327       46.5842       0.00000       0.00000       0.00000       0.00000       0.00000       0.00000       0.00000       0.00000       0.00000       0.00000       0.00000       0.00000       0.00000       0.00000       0.00000       0.00000       0.00000       0.00000       0.00000       0.00000       0.00000       0.00000       0.00000       0.00000       0.00000       0.00000       0.00000       0.00000       0.00000       0.00000       0.00000       0.00000       0.00000       0.00000
   1  21 3098.0659    4.2803  0.8504  5.1166  0.0000  0.0744   0.2666   0.1878 1000.0000   0.0000   387.4579       10.8951       0.00000       0.00000       0.00000       0.00000       0.00000       0.00000       0.00000       0.00000       0.00000       0.00000       0.00000       0.00000       0.00000       0.00000       0.00000       0.00000       0.00000       0.00000       0.00000       0.00000       0.00000       0.00000       0.00000       0.00000       0.00000       0.00000       0.00000       0.00000       0.00000       0.00000       0.00000       0.00000       0.00000       0.00000       97.8293       48.7051       0.00000       0.00000       0.00000       0.00000       0.00000       0.00000       0.00000       0.00000       0.00000       0.00000       0.00000       0.00000       0.00000       0.00000       0.00000       0.00000       0.00000       0.00000       0.00000       0.00000       0.00000       0.00000       0.00000       0.00000       0.00000       0.00000       0.00000       0.00000       0.00000       0.00000       0.00000       0.00000       0.00000       0.00000
   2  12 1945.8205    0.6396  1.1302  8.6283  0.0000  0.0894   0.0315   0.1939    0.6481   0.0000   391.3985      -109.214      -8.81006      -5.03120       0.00000       0.00000       0.00000       0.00000       0.00000       0.00000       0.00000       0.00000       0.00000       0.00000       0.00000       0.00000       0.00000       0.00000       0.00000       0.00000       0.00000       0.00000       0.00000       0.00000       0.00000       0.00000       0.00000       0.00000       0.00000       0.00000       0.00000       0.00000       0.00000       0.00000       0.00000       0.00000       59.5217       48.8587       30.6837       10.8025       0.00000       0.00000       0.00000       0.00000       0.00000       0.00000       0.00000       0.00000       0.00000       0.00000       0.00000       0.00000       0.00000       0.00000       0.00000       0.00000       0.00000       0.00000       0.00000       0.00000       0.00000       0.00000       0.00000       0.00000       0.00000       0.00000       0.00000       0.00000       0.00000       0.00000       0.00000       0.00000
   2  13 2081.9584    0.7984  0.8956  9.3561  0.0000  0.0690   0.0423   0.1487    0.4463   0.0000   374.0756       29.3111       70.5774       8.69134       0.00000       0.00000       0.00000       0.00000       0.00000       0.00000       0.00000       0.00000       0.00000       0.00000       0.00000       0.00000       0.00000       0.00000       0.00000       0.00000       0.00000       0.00000       0.00000       0.00000       0.00000       0.00000       0.00000       0.00000       0.00000       0.00000       0.00000       0.00000       0.00000       0.00000       0.00000       0.00000       44.5424       38.5050       19.9312       8.54553       0.00000       0.00000       0.00000       0.00000       0.00000       0.00000       0.00000       0.00000       0.00000       0.00000       0.00000       0.00000       0.00000       0.00000       0.00000       0.00000       0.00000       0.00000       0.00000       0.00000       0.00000       0.00000       0.00000       0.00000       0.00000       0.00000       0.00000       0.00000       0.00000       0.00000       0.00000       0.00000
   2  14 2217.5839    1.0800  1.1289  7.7641  0.0000  0.0673   0.0514   0.1675    3.2985   0.0000   488.1306       22.2036       3.73974      -12.2314       0.00000       0.00000       0.00000       0.00000       0.00000       0.00000       0.00000       0.00000       0.00000       0.00000       0.00000       0.00000       0.00000       0.00000       0.00000       0.00000       0.00000       0.00000       0.00000       0.00000       0.00000       0.00000       0.00000       0.00000       0.00000       0.00000       0.00000       0.00000       0.00000       0.00000       0.00000       0.00000       50.5811       40.0100       20.7351       7.30105       0.00000       0.00000       0.00000       0.00000       0.00000       0.00000       0.00000       0.00000       0.00000       0.00000       0.00000       0.00000       0.00000       0.00000       0.00000       0.00000       0.00000       0.00000       0.00000       0.00000       0.00000       0.00000       0.00000       0.00000       0.00000       0.00000       0.00000       0.00000       0.00000       0.00000       0.00000       0.00000
   2  15 2352.2460    1.3495  0.6842 10.3885  0.0000  0.0557   0.0782   0.1121    0.4346   0.0000   443.6606       52.3875       23.4506       3.61186       0.00000       0.00000       0.00000       0.00000       0.00000       0.00000       0.00000       0.00000       0.00000       0.00000       0.00000       0.00000       0.00000       0.00000       0.00000       0.00000       0.00000       0.00000       0.00000       0.00000       0.00000       0.00000       0.00000       0.00000       0.00000       0.00000       0.00000       0.00000       0.00000       0.00000       0.00000       0.00000       36.5920       28.8418       23.2383       7.39680       0.00000       0.00000       0.00000       0.00000       0.00000       0.00000       0.00000       0.00000       0.00000       0.00000       0.00000       0.00000       0.00000       0.00000       0.00000       0.00000       0.00000       0.00000       0.00000       0.00000       0.00000       0.00000       0.00000       0.00000       0.00000       0.00000       0.00000       0.00000       0.00000       0.00000       0.00000       0.00000
   2  16 2485.7909    1.7028  1.2529  0.9878  0.0000  0.0618   0.0738   0.1652 1000.0000   0.0000   457.8082       54.6966      -25.2878       10.5279       0.00000       0.00000       0.00000       0.00000       0.00000       0.00000       0.00000       0.00000       0.00000       0.00000       0.00000       0.00000       0.00000       0.00000       0.00000       0.00000       0.00000       0.00000       0.00000       0.00000       0.00000       0.00000       0.00000       0.00000       0.00000       0.00000       0.00000       0.00000       0.00000       0.00000       0.00000       0.00000       41.9002       35.2907       23.0673       8.33845       0.00000       0.00000       0.00000       0.00000       0.00000       0.00000       0.00000       0.00000       0.00000       0.00000       0.00000       0.00000       0.00000       0.00000       0.00000       0.00000       0.00000       0.00000       0.00000       0.00000       0.00000       0.00000       0.00000       0.00000       0.00000       0.00000       0.00000       0.00000       0.00000       0.00000       0.00000       0.00000
   2  18 2754.3058    2.9738  1.1315  3.2137  0.0000  0.0645   0.1349   0.1492 1000.0000   0.0000   435.8844      -45.8642      -16.0830       12.7425       0.00000       0.00000       0.00000       0.00000       0.00000       0.00000       0.00000       0.00000       0.00000       0.00000       0.00000       0.00000       0.00000       0.00000       0.00000       0.00000       0.00000       0.00000       0.00000       0.00000       0.00000       0.00000       0.00000       0.00000       0.00000       0.00000       0.00000       0.00000       0.00000       0.00000       0.00000       0.00000       46.8367       41.6559       20.5162       8.73134       0.00000       0.00000       0.00000       0.00000       0.00000       0.00000       0.00000       0.00000       0.00000       0.00000       0.00000       0.00000       0.00000       0.00000       0.00000       0.00000       0.00000       0.00000       0.00000       0.00000       0.00000       0.00000       0.00000       0.00000       0.00000       0.00000       0.00000       0.00000       0.00000       0.00000       0.00000       0.00000
   2  19 2889.5719    3.6523  1.0773  8.7816  0.0000  0.0596   0.1671   0.1457   15.5903   0.0000   402.5345      -36.8006      -10.3430       12.0328       0.00000       0.00000       0.00000       0.00000       0.00000       0.00000       0.00000       0.00000       0.00000       0.00000       0.00000       0.00000       0.00000       0.00000       0.00000       0.00000       0.00000       0.00000       0.00000       0.00000       0.00000       0.00000       0.00000       0.00000       0.00000       0.00000       0.00000       0.00000       0.00000       0.00000       0.00000       0.00000       44.5725       35.8894       20.5329       7.19286       0.00000       0.00000       0.00000       0.00000       0.00000       0.00000       0.00000       0.00000       0.00000       0.00000       0.00000       0.00000       0.00000       0.00000       0.00000       0.00000       0.00000       0.00000       0.00000       0.00000       0.00000       0.00000       0.00000       0.00000       0.00000       0.00000       0.00000       0.00000       0.00000       0.00000       0.00000       0.00000
   2  20 3024.6577    4.5829  0.6493 11.1121  0.0000  0.0427   0.2640   0.1047    1.6680   0.0000   446.1513      -30.9085       7.21443       7.87987       0.00000       0.00000       0.00000       0.00000       0.00000       0.00000       0.00000       0.00000       0.00000       0.00000       0.00000       0.00000       0.00000       0.00000       0.00000       0.00000       0.00000       0.00000       0.00000       0.00000       0.00000       0.00000       0.00000       0.00000       0.00000       0.00000       0.00000       0.00000       0.00000       0.00000       0.00000       0.00000       30.3750       27.1409       13.9524       5.89300       0.00000       0.00000       0.00000       0.00000       0.00000       0.00000       0.00000       0.00000       0.00000       0.00000       0.00000       0.00000       0.00000       0.00000       0.00000       0.00000       0.00000       0.00000       0.00000       0.00000       0.00000       0.00000       0.00000       0.00000       0.00000       0.00000       0.00000       0.00000       0.00000       0.00000       0.00000       0.00000
   2  21 3159.7458    3.9634  1.1352  8.7087 -0.0003  0.0733   0.1768   0.1506   37.8312   0.0000   429.1190       32.5751      -3.05189       6.49362       0.00000       0.00000       0.00000       0.00000       0.00000       0.00000       0.00000       0.00000       0.00000       0.00000       0.00000       0.00000       0.00000       0.00000       0.00000       0.00000       0.00000       0.00000       0.00000       0.00000       0.00000       0.00000       0.00000       0.00000       0.00000       0.00000       0.00000       0.00000       0.00000       0.00000       0.00000       0.00000       55.6540       42.4896       24.8948       7.61889       0.00000       0.00000       0.00000       0.00000       0.00000       0.00000       0.00000       0.00000       0.00000       0.00000       0.00000       0.00000       0.00000       0.00000       0.00000       0.00000       0.00000       0.00000       0.00000       0.00000       0.00000       0.00000       0.00000       0.00000       0.00000       0.00000       0.00000       0.00000       0.00000       0.00000       0.00000       0.00000
   2  22 3294.8966    3.6866  1.8728 11.3981 -0.0120  0.0801   0.1368   0.2433    1.3174   0.0000   432.1182       41.5832       7.62440      -11.1565       0.00000       0.00000       0.00000       0.00000       0.00000       0.00000       0.00000       0.00000       0.00000       0.00000       0.00000       0.00000       0.00000       0.00000       0.00000       0.00000       0.00000       0.00000       0.00000       0.00000       0.00000       0.00000       0.00000       0.00000       0.00000       0.00000       0.00000       0.00000       0.00000       0.00000       0.00000       0.00000       54.4474       45.0394       27.2794       9.93272       0.00000       0.00000       0.00000       0.00000       0.00000       0.00000       0.00000       0.00000       0.00000       0.00000       0.00000       0.00000       0.00000       0.00000       0.00000       0.00000       0.00000       0.00000       0.00000       0.00000       0.00000       0.00000       0.00000       0.00000       0.00000       0.00000       0.00000       0.00000       0.00000       0.00000       0.00000       0.00000
   2  23 3430.8964    3.4145  2.6158  4.4279  0.0000  0.0899   0.1111   0.2698  608.3761   0.0000   427.8240       47.1990      0.628000       2.43700       0.00000       0.00000       0.00000       0.00000       0.00000       0.00000       0.00000       0.00000       0.00000       0.00000       0.00000       0.00000       0.00000       0.00000       0.00000       0.00000       0.00000       0.00000       0.00000       0.00000       0.00000       0.00000       0.00000       0.00000       0.00000       0.00000       0.00000       0.00000       0.00000       0.00000       0.00000       0.00000       65.1781       53.9052       31.9181       12.1797       0.00000       0.00000       0.00000       0.00000       0.00000       0.00000       0.00000       0.00000       0.00000       0.00000       0.00000       0.00000       0.00000       0.00000       0.00000       0.00000       0.00000       0.00000       0.00000       0.00000       0.00000       0.00000       0.00000       0.00000       0.00000       0.00000       0.00000       0.00000       0.00000       0.00000       0.00000       0.00000
   3  12 2001.1214    0.6183  0.5080 10.0223  0.0000  0.0471   0.0376   0.1048    0.1919   0.0000   411.1746      -16.0245      -3.45733       2.77667      -2.25716     -0.262758       0.00000       0.00000       0.00000       0.00000       0.00000       0.00000       0.00000       0.00000       0.00000       0.00000       0.00000       0.00000       0.00000       0.00000       0.00000       0.00000       0.00000       0.00000       0.00000       0.00000       0.00000       0.00000       0.00000       0.00000       0.00000       0.00000       0.00000       0.00000       0.00000       0.00000       23.3723       21.8815       17.1219       8.06978       4.81878       1.13570       0.00000       0.00000       0.00000       0.00000       0.00000       0.00000       0.00000       0.00000       0.00000       0.00000       0.00000       0.00000       0.00000       0.00000       0.00000       0.00000       0.00000       0.00000       0.00000       0.00000       0.00000       0.00000       0.00000       0.00000       0.00000       0.00000       0.00000       0.00000       0.00000       0.00000
   3  13 2137.6555    0.8143  0.6922 10.0414  0.0000  0.0457   0.0450   0.1241    0.2741   0.0000   427.8084      -10.7833      -16.9635       5.10225     -0.113372       3.02542       0.00000       0.00000       0.00000       0.00000       0.00000       0.00000       0.00000       0.00000       0.00000       0.00000       0.00000       0.00000       0.00000       0.00000       0.00000       0.00000       0.00000       0.00000       0.00000       0.00000       0.00000       0.00000       0.00000       0.00000       0.00000       0.00000       0.00000       0.00000       0.00000       0.00000       25.5285       24.0607       16.9220       9.08849       4.10638       1.14648       0.00000       0.00000       0.00000       0.00000       0.00000       0.00000       0.00000       0.00000       0.00000       0.00000       0.00000       0.00000       0.00000       0.00000       0.00000       0.00000       0.00000       0.00000       0.00000       0.00000       0.00000       0.00000       0.00000       0.00000       0.00000       0.00000       0.00000       0.00000       0.00000       0.00000
   3  14 2273.4101    1.1413  1.0791  9.5511 -0.0013  0.0581   0.0509   0.1357    0.7326   0.0000   463.2496      -5.59544       6.09561       2.42711      -3.24878      0.548178       0.00000       0.00000       0.00000       0.00000       0.00000       0.00000       0.00000       0.00000       0.00000       0.00000       0.00000       0.00000       0.00000       0.00000       0.00000       0.00000       0.00000       0.00000       0.00000       0.00000       0.00000       0.00000       0.00000       0.00000       0.00000       0.00000       0.00000       0.00000       0.00000       0.00000       28.8942       25.0437       20.7946       13.6145       5.48838       1.47261       0.00000       0.00000       0.00000       0.00000       0.00000       0.00000       0.00000       0.00000       0.00000       0.00000       0.00000       0.00000       0.00000       0.00000       0.00000       0.00000       0.00000       0.00000       0.00000       0.00000       0.00000       0.00000       0.00000       0.00000       0.00000       0.00000       0.00000       0.00000       0.00000       0.00000
   3  15 2407.5092    1.4002  0.9523 10.9043  0.0000  0.0539   0.0665   0.1417    0.3554   0.0000   398.1823      -57.5064       25.5961      -10.7132      -5.12070      0.778703       0.00000       0.00000       0.00000       0.00000       0.00000       0.00000       0.00000       0.00000       0.00000       0.00000       0.00000       0.00000       0.00000       0.00000       0.00000       0.00000       0.00000       0.00000       0.00000       0.00000       0.00000       0.00000       0.00000       0.00000       0.00000       0.00000       0.00000       0.00000       0.00000       0.00000       27.1000       24.4514       19.8553       12.6443       5.37123       1.46109       0.00000       0.00000       0.00000       0.00000       0.00000       0.00000       0.00000       0.00000       0.00000       0.00000       0.00000       0.00000       0.00000       0.00000       0.00000       0.00000       0.00000       0.00000       0.00000       0.00000       0.00000       0.00000       0.00000       0.00000       0.00000       0.00000       0.00000       0.00000       0.00000       0.00000
   3  17 2676.0847    2.5801  0.9404 10.8349  0.0000  0.0568   0.1172   0.1306    1.2366   0.0000   446.5781       10.1243       26.7427      -12.2234       3.64293      -1.28658       0.00000       0.00000       0.00000       0.00000       0.00000       0.00000       0.00000       0.00000       0.00000       0.00000       0.00000       0.00000       0.00000       0.00000       0.00000       0.00000       0.00000       0.00000       0.00000       0.00000       0.00000       0.00000       0.00000       0.00000       0.00000       0.00000       0.00000       0.00000       0.00000       0.00000       26.2202       30.4816       18.1939       11.5961       4.79568       1.92858       0.00000       0.00000       0.00000       0.00000       0.00000       0.00000       0.00000       0.00000       0.00000       0.00000       0.00000       0.00000       0.00000       0.00000       0.00000       0.00000       0.00000       0.00000       0.00000       0.00000       0.00000       0.00000       0.00000       0.00000       0.00000       0.00000       0.00000       0.00000       0.00000       0.00000
   3  18 2811.3346    2.9476  0.8904 10.6060  0.0000  0.0463   0.1244   0.1233    1.4651   0.0000   454.1210       24.6173       19.8133      -20.7187      0.496482       1.19457       0.00000       0.00000       0.00000       0.00000       0.00000       0.00000       0.00000       0.00000       0.00000       0.00000       0.00000       0.00000       0.00000       0.00000       0.00000       0.00000       0.00000       0.00000       0.00000       0.00000       0.00000       0.00000       0.00000       0.00000       0.00000       0.00000       0.00000       0.00000       0.00000       0.00000       22.3090       20.3629       16.9774       9.81137       4.92429       1.29421       0.00000       0.00000       0.00000       0.00000       0.00000       0.00000       0.00000       0.00000       0.00000       0.00000       0.00000       0.00000       0.00000       0.00000       0.00000       0.00000       0.00000       0.00000       0.00000       0.00000       0.00000       0.00000       0.00000       0.00000       0.00000       0.00000       0.00000       0.00000       0.00000       0.00000
   3  19 2946.9423    3.6434  0.9339 12.1322  0.0000  0.0471   0.1690   0.1193    0.6189   0.0000   469.6860       33.3429       19.7692      -10.1585       5.13696       1.24075       0.00000       0.00000       0.00000       0.00000       0.00000       0.00000       0.00000       0.00000       0.00000       0.00000       0.00000       0.00000       0.00000       0.00000       0.00000       0.00000       0.00000       0.00000       0.00000       0.00000       0.00000       0.00000       0.00000       0.00000       0.00000       0.00000       0.00000       0.00000       0.00000       0.00000       24.3364       23.0868       17.5897       9.60484       4.75806       1.31067       0.00000       0.00000       0.00000       0.00000       0.00000       0.00000       0.00000       0.00000       0.00000       0.00000       0.00000       0.00000       0.00000       0.00000       0.00000       0.00000       0.00000       0.00000       0.00000       0.00000       0.00000       0.00000       0.00000       0.00000       0.00000       0.00000       0.00000       0.00000       0.00000       0.00000
   3  20 3082.2848    4.1861  0.8847 10.7183  0.0000  0.0438   0.1910   0.1332    2.5022   0.0000   441.9764       22.4325       2.76152       12.5485   -0.00857774      -1.41186       0.00000       0.00000       0.00000       0.00000       0.00000       0.00000       0.00000       0.00000       0.00000       0.00000       0.00000       0.00000       0.00000       0.00000       0.00000       0.00000       0.00000       0.00000       0.00000       0.00000       0.00000       0.00000       0.00000       0.00000       0.00000       0.00000       0.00000       0.00000       0.00000       0.00000       23.0175       22.5357       16.2239       7.83675       3.90632       1.18318       0.00000       0.00000       0.00000       0.00000       0.00000       0.00000       0.00000       0.00000       0.00000       0.00000       0.00000       0.00000       0.00000       0.00000       0.00000       0.00000       0.00000       0.00000       0.00000       0.00000       0.00000       0.00000       0.00000       0.00000       0.00000       0.00000       0.00000       0.00000       0.00000       0.00000
   3  21 3217.6651    3.9788  1.0254 13.1188  0.0000  0.0515   0.1804   0.1464    0.3805   0.0000   447.9502      0.630762      -46.7971       2.14690      -2.21561     -0.740126       0.00000       0.00000       0.00000       0.00000       0.00000       0.00000       0.00000       0.00000       0.00000       0.00000       0.00000       0.00000       0.00000       0.00000       0.00000       0.00000       0.00000       0.00000       0.00000       0.00000       0.00000       0.00000       0.00000       0.00000       0.00000       0.00000       0.00000       0.00000       0.00000       0.00000       23.4863       22.9799       18.5491       12.1236       5.33681       1.62240       0.00000       0.00000       0.00000       0.00000       0.00000       0.00000       0.00000       0.00000       0.00000       0.00000       0.00000       0.00000       0.00000       0.00000       0.00000       0.00000       0.00000       0.00000       0.00000       0.00000       0.00000       0.00000       0.00000       0.00000       0.00000       0.00000       0.00000       0.00000       0.00000       0.00000
   3  22 3353.4788    3.3230  1.6694 12.8672  0.0103  0.0685   0.1328   0.2033    0.2529   0.0000   412.8846       32.5370      -2.80007       17.0417       4.66999      -1.34428       0.00000       0.00000       0.00000       0.00000       0.00000       0.00000       0.00000       0.00000       0.00000       0.00000       0.00000       0.00000       0.00000       0.00000       0.00000       0.00000       0.00000       0.00000       0.00000       0.00000       0.00000       0.00000       0.00000       0.00000       0.00000       0.00000       0.00000       0.00000       0.00000       0.00000       36.2589       33.7109       25.3117       14.3824       6.69663       1.95002       0.00000       0.00000       0.00000       0.00000       0.00000       0.00000       0.00000       0.00000       0.00000       0.00000       0.00000       0.00000       0.00000       0.00000       0.00000       0.00000       0.00000       0.00000       0.00000       0.00000       0.00000       0.00000       0.00000       0.00000       0.00000       0.00000       0.00000       0.00000       0.00000       0.00000
   3  23 3489.4532    2.7947  2.5293 12.1851 -0.0007  0.0948   0.0995   0.2369    0.2381   0.0000   382.3301       63.4568       14.1416       34.2161       3.76966      -3.86993       0.00000       0.00000       0.00000       0.00000       0.00000       0.00000       0.00000       0.00000       0.00000       0.00000       0.00000       0.00000       0.00000       0.00000       0.00000       0.00000       0.00000       0.00000       0.00000       0.00000       0.00000       0.00000       0.00000       0.00000       0.00000       0.00000       0.00000       0.00000       0.00000       0.00000       49.6388       45.8724       33.8994       20.3910       8.76029       2.71306       0.00000       0.00000       0.00000       0.00000       0.00000       0.00000       0.00000       0.00000       0.00000       0.00000       0.00000       0.00000       0.00000       0.00000       0.00000       0.00000       0.00000       0.00000       0.00000       0.00000       0.00000       0.00000       0.00000       0.00000       0.00000       0.00000       0.00000       0.00000       0.00000       0.00000
   3  24 3626.1661    2.5258  3.7176 11.5663  0.0012  0.1126   0.0718   0.3057    0.2187   0.0000   410.5826      -64.5984      -36.6498       45.8478      -4.77127       1.33311       0.00000       0.00000       0.00000       0.00000       0.00000       0.00000       0.00000       0.00000       0.00000       0.00000       0.00000       0.00000       0.00000       0.00000       0.00000       0.00000       0.00000       0.00000       0.00000       0.00000       0.00000       0.00000       0.00000       0.00000       0.00000       0.00000       0.00000       0.00000       0.00000       0.00000       61.3484       58.7206       40.9689       22.5388       10.0619       3.06105       0.00000       0.00000       0.00000       0.00000       0.00000       0.00000       0.00000       0.00000       0.00000       0.00000       0.00000       0.00000       0.00000       0.00000       0.00000       0.00000       0.00000       0.00000       0.00000       0.00000       0.00000       0.00000       0.00000       0.00000       0.00000       0.00000       0.00000       0.00000       0.00000       0.00000
   3  25 3762.5530    1.9530  5.0731 11.4196  0.0000  0.1497   0.0554   0.4356    0.1770   0.0000   541.9612      -78.4157       51.0018      -25.9910       9.97131      -3.13002       0.00000       0.00000       0.00000       0.00000       0.00000       0.00000       0.00000       0.00000       0.00000       0.00000       0.00000       0.00000       0.00000       0.00000       0.00000       0.00000       0.00000       0.00000       0.00000       0.00000       0.00000       0.00000       0.00000       0.00000       0.00000       0.00000       0.00000       0.00000       0.00000       0.00000       79.7392       76.4011       55.9258       30.9276       14.5675       4.33207       0.00000       0.00000       0.00000       0.00000       0.00000       0.00000       0.00000       0.00000       0.00000       0.00000       0.00000       0.00000       0.00000       0.00000       0.00000       0.00000       0.00000       0.00000       0.00000       0.00000       0.00000       0.00000       0.00000       0.00000       0.00000       0.00000       0.00000       0.00000       0.00000       0.00000
   4  11 1914.7268    0.4726  0.4959  9.5704  0.0024  0.0375   0.0271   0.0915    0.1081   0.0000   423.9185       3.36986       24.5050      -2.43570      -3.04685       2.20900      0.710106      0.205521       0.00000       0.00000       0.00000       0.00000       0.00000       0.00000       0.00000       0.00000       0.00000       0.00000       0.00000       0.00000       0.00000       0.00000       0.00000       0.00000       0.00000       0.00000       0.00000       0.00000       0.00000       0.00000       0.00000       0.00000       0.00000       0.00000       0.00000       0.00000       12.1124       13.8137       11.5719       7.80429       5.27218       2.27246       1.04271      0.275442       0.00000       0.00000       0.00000       0.00000       0.00000       0.00000       0.00000       0.00000       0.00000       0.00000       0.00000       0.00000       0.00000       0.00000       0.00000       0.00000       0.00000       0.00000       0.00000       0.00000       0.00000       0.00000       0.00000       0.00000       0.00000       0.00000       0.00000       0.00000
   4  12 2051.5757    0.6685  0.6576  9.5290  0.0013  0.0450   0.0336   0.0978    0.1704   0.0000   469.3938       39.4127      -26.8927      -4.36004       7.50229     -0.623391     -0.584487      0.524601       0.00000       0.00000       0.00000       0.00000       0.00000       0.00000       0.00000       0.00000       0.00000       0.00000       0.00000       0.00000       0.00000       0.00000       0.00000       0.00000       0.00000       0.00000       0.00000       0.00000       0.00000       0.00000       0.00000       0.00000       0.00000       0.00000       0.00000       0.00000       15.1155       17.3499       14.1318       9.56714       6.21924       2.58131       1.19784      0.320720       0.00000       0.00000       0.00000       0.00000       0.00000       0.00000       0.00000       0.00000       0.00000       0.00000       0.00000       0.00000       0.00000       0.00000       0.00000       0.00000       0.00000       0.00000       0.00000       0.00000       0.00000       0.00000       0.00000       0.00000       0.00000       0.00000       0.00000       0.00000
   4  13 2188.3426    0.9809  0.6904  9.4928 -0.0022  0.0419   0.0440   0.0993    0.3387   0.0000   433.5588      -4.23078       27.4918       5.93936       1.26135      -3.55400     -0.730271      0.254943       0.00000       0.00000       0.00000       0.00000       0.00000       0.00000       0.00000       0.00000       0.00000       0.00000       0.00000       0.00000       0.00000       0.00000       0.00000       0.00000       0.00000       0.00000       0.00000       0.00000       0.00000       0.00000       0.00000       0.00000       0.00000       0.00000       0.00000       0.00000       17.2004       18.3808       15.4480       9.30374       5.02357       2.82694       1.10204      0.262576       0.00000       0.00000       0.00000       0.00000       0.00000       0.00000       0.00000       0.00000       0.00000       0.00000       0.00000       0.00000       0.00000       0.00000       0.00000       0.00000       0.00000       0.00000       0.00000       0.00000       0.00000       0.00000       0.00000       0.00000       0.00000       0.00000       0.00000       0.00000
   4  17 2728.3650    3.0470  0.6666 11.3671  0.0053  0.0456   0.1332   0.0920    0.5194   0.0000   426.6744       20.5188      -5.78003      -27.4582      -5.58218      -1.03425      -1.37586     -0.346091       0.00000       0.00000       0.00000       0.00000       0.00000       0.00000       0.00000       0.00000       0.00000       0.00000       0.00000       0.00000       0.00000       0.00000       0.00000       0.00000       0.00000       0.00000       0.00000       0.00000       0.00000       0.00000       0.00000       0.00000       0.00000       0.00000       0.00000       0.00000       18.2186       15.0161       13.6979       11.9344       7.29654       3.00108       1.01193      0.216686       0.00000       0.00000       0.00000       0.00000       0.00000       0.00000       0.00000       0.00000       0.00000       0.00000       0.00000       0.00000       0.00000       0.00000       0.00000       0.00000       0.00000       0.00000       0.00000       0.00000       0.00000       0.00000       0.00000       0.00000       0.00000       0.00000       0.00000       0.00000
   4  18 2864.1302    3.2435  0.8369 12.2959 -0.0001  0.0441   0.1365   0.1147    0.3770   0.0000   449.7329       17.7877       1.29910      -1.93133      -9.71734      -2.12914       1.19473     0.0922602       0.00000       0.00000       0.00000       0.00000       0.00000       0.00000       0.00000       0.00000       0.00000       0.00000       0.00000       0.00000       0.00000       0.00000       0.00000       0.00000       0.00000       0.00000       0.00000       0.00000       0.00000       0.00000       0.00000       0.00000       0.00000       0.00000       0.00000       0.00000       17.8885       17.4841       14.6604       10.5010       6.22451       3.04896       1.06544      0.253956       0.00000       0.00000       0.00000       0.00000       0.00000       0.00000       0.00000       0.00000       0.00000       0.00000       0.00000       0.00000       0.00000       0.00000       0.00000       0.00000       0.00000       0.00000       0.00000       0.00000       0.00000       0.00000       0.00000       0.00000       0.00000       0.00000       0.00000       0.00000
   4  19 3000.0577    3.9437  0.8941 11.0577  0.0029  0.0408   0.1607   0.1048    1.6220   0.0000   434.9993      -17.7418       10.4420      -3.31174       9.32741       1.18771     -0.717484     -0.422408       0.00000       0.00000       0.00000       0.00000       0.00000       0.00000       0.00000       0.00000       0.00000       0.00000       0.00000       0.00000       0.00000       0.00000       0.00000       0.00000       0.00000       0.00000       0.00000       0.00000       0.00000       0.00000       0.00000       0.00000       0.00000       0.00000       0.00000       0.00000       14.6833       16.4357       13.0743       9.70373       5.65158       2.80760       1.07239      0.310920       0.00000       0.00000       0.00000       0.00000       0.00000       0.00000       0.00000       0.00000       0.00000       0.00000       0.00000       0.00000       0.00000       0.00000       0.00000       0.00000       0.00000       0.00000       0.00000       0.00000       0.00000       0.00000       0.00000       0.00000       0.00000       0.00000       0.00000       0.00000
   4  20 3135.8270    4.1709  1.0187 -0.2897  0.0000  0.0509   0.1674   0.1208 1000.0000   0.0000   435.7333       7.37432      0.570767       3.41323      -3.58622       4.01927       0.00000       0.00000       0.00000       0.00000       0.00000       0.00000       0.00000       0.00000       0.00000       0.00000       0.00000       0.00000       0.00000       0.00000       0.00000       0.00000       0.00000       0.00000       0.00000       0.00000       0.00000       0.00000       0.00000       0.00000       0.00000       0.00000       0.00000       0.00000       0.00000       0.00000       17.6038       18.3277       18.4662       11.4391       7.25192       3.94048       1.65860      0.372291       0.00000       0.00000       0.00000       0.00000       0.00000       0.00000       0.00000       0.00000       0.00000       0.00000       0.00000       0.00000       0.00000       0.00000       0.00000       0.00000       0.00000       0.00000       0.00000       0.00000       0.00000       0.00000       0.00000       0.00000       0.00000       0.00000       0.00000       0.00000
   4  21 3271.6287    3.6484  1.2474 12.3252  0.0054  0.0572   0.1540   0.1421    0.5601   0.0000   441.2715       45.1875       6.14382       19.0867       4.49477       1.54752      -1.28261     -0.593029       0.00000       0.00000       0.00000       0.00000       0.00000       0.00000       0.00000       0.00000       0.00000       0.00000       0.00000       0.00000       0.00000       0.00000       0.00000       0.00000       0.00000       0.00000       0.00000       0.00000       0.00000       0.00000       0.00000       0.00000       0.00000       0.00000       0.00000       0.00000       20.0327       22.2452       18.2840       13.4096       7.91260       4.10013       1.54756      0.425805       0.00000       0.00000       0.00000       0.00000       0.00000       0.00000       0.00000       0.00000       0.00000       0.00000       0.00000       0.00000       0.00000       0.00000       0.00000       0.00000       0.00000       0.00000       0.00000       0.00000       0.00000       0.00000       0.00000       0.00000       0.00000       0.00000       0.00000       0.00000
   4  22 3408.0265    3.2035  2.1321 11.8733 -0.0016  0.0801   0.1005   0.1972    0.3518   0.0000   414.1772       22.0243       45.8794      -9.31648       13.3028      -4.64404      -1.68770      0.128990       0.00000       0.00000       0.00000       0.00000       0.00000       0.00000       0.00000       0.00000       0.00000       0.00000       0.00000       0.00000       0.00000       0.00000       0.00000       0.00000       0.00000       0.00000       0.00000       0.00000       0.00000       0.00000       0.00000       0.00000       0.00000       0.00000       0.00000       0.00000       25.5921       30.4311       26.1047       17.6659       11.3154       5.62010       2.42088      0.631853       0.00000       0.00000       0.00000       0.00000       0.00000       0.00000       0.00000       0.00000       0.00000       0.00000       0.00000       0.00000       0.00000       0.00000       0.00000       0.00000       0.00000       0.00000       0.00000       0.00000       0.00000       0.00000       0.00000       0.00000       0.00000       0.00000       0.00000       0.00000
   4  23 3544.4139    2.8158  2.9158 11.5800  0.0060  0.0922   0.0780   0.2371    0.2447   0.0000   486.6280       70.2603      -21.5999      -32.4673      -8.68684      -10.4906       1.79383      0.851497       0.00000       0.00000       0.00000       0.00000       0.00000       0.00000       0.00000       0.00000       0.00000       0.00000       0.00000       0.00000       0.00000       0.00000       0.00000       0.00000       0.00000       0.00000       0.00000       0.00000       0.00000       0.00000       0.00000       0.00000       0.00000       0.00000       0.00000       0.00000       31.6946       36.5247       28.4159       21.7315       13.0188       6.28633       2.41805      0.704052       0.00000       0.00000       0.00000       0.00000       0.00000       0.00000       0.00000       0.00000       0.00000       0.00000       0.00000       0.00000       0.00000       0.00000       0.00000       0.00000       0.00000       0.00000       0.00000       0.00000       0.00000       0.00000       0.00000       0.00000       0.00000       0.00000       0.00000       0.00000
   4  24 3681.5975    2.3117  3.8554 11.0518 -0.0023  0.1048   0.0530   0.2764    0.2104   0.0000   505.1910       78.6040       45.5686      -22.0513      -27.5582       6.07268      -2.09751     -0.718490       0.00000       0.00000       0.00000       0.00000       0.00000       0.00000       0.00000       0.00000       0.00000       0.00000       0.00000       0.00000       0.00000       0.00000       0.00000       0.00000       0.00000       0.00000       0.00000       0.00000       0.00000       0.00000       0.00000       0.00000       0.00000       0.00000       0.00000       0.00000       38.4664       44.2485       34.8064       25.3909       14.6088       7.61492       2.85609      0.809019       0.00000       0.00000       0.00000       0.00000       0.00000       0.00000       0.00000       0.00000       0.00000       0.00000       0.00000       0.00000       0.00000       0.00000       0.00000       0.00000       0.00000       0.00000       0.00000       0.00000       0.00000       0.00000       0.00000       0.00000       0.00000       0.00000       0.00000       0.00000
   4  25 3818.7364    1.9362  5.9106 10.3251  0.0039  0.1486   0.0370   0.3792    0.2085   0.0000   408.5882       118.853       55.7354       17.5608       4.32138       10.5955       5.52512      -1.31656       0.00000       0.00000       0.00000       0.00000       0.00000       0.00000       0.00000       0.00000       0.00000       0.00000       0.00000       0.00000       0.00000       0.00000       0.00000       0.00000       0.00000       0.00000       0.00000       0.00000       0.00000       0.00000       0.00000       0.00000       0.00000       0.00000       0.00000       0.00000       59.1910       63.8194       51.0587       34.1320       19.5871       9.77219       3.74034      0.963524       0.00000       0.00000       0.00000       0.00000       0.00000       0.00000       0.00000       0.00000       0.00000       0.00000       0.00000       0.00000       0.00000       0.00000       0.00000       0.00000       0.00000       0.00000       0.00000       0.00000       0.00000       0.00000       0.00000       0.00000       0.00000       0.00000       0.00000       0.00000
   4  26 3955.8601    1.6058  7.3718 10.1814  0.0010  0.1680   0.0300   0.4524    0.1764   0.0000   497.3152       3.90115       25.1045       5.38607       34.7358       12.1101      -15.7573     -0.426654       0.00000       0.00000       0.00000       0.00000       0.00000       0.00000       0.00000       0.00000       0.00000       0.00000       0.00000       0.00000       0.00000       0.00000       0.00000       0.00000       0.00000       0.00000       0.00000       0.00000       0.00000       0.00000       0.00000       0.00000       0.00000       0.00000       0.00000       0.00000       59.9088       64.9476       55.2849       40.0748       24.3270       12.2857       4.71482       1.20915       0.00000       0.00000       0.00000       0.00000       0.00000       0.00000       0.00000       0.00000       0.00000       0.00000       0.00000       0.00000       0.00000       0.00000       0.00000       0.00000       0.00000       0.00000       0.00000       0.00000       0.00000       0.00000       0.00000       0.00000       0.00000       0.00000       0.00000       0.00000
   5   9 1685.8410    0.2464  0.2312  9.6821  0.0052  0.0324   0.0209   0.0566    0.0591   0.0000   443.6448       4.43750       13.4286      -4.71357     -0.625408     -0.914506      -2.21078   -0.00663612    -0.0682430    -0.0182745       0.00000       0.00000       0.00000       0.00000       0.00000       0.00000       0.00000       0.00000       0.00000       0.00000       0.00000       0.00000       0.00000       0.00000       0.00000       0.00000       0.00000       0.00000       0.00000       0.00000       0.00000       0.00000       0.00000       0.00000       0.00000       0.00000       11.2984       12.1756       10.1011       7.76880       4.87880       2.68312       1.44267      0.498570      0.162573     0.0400989       0.00000       0.00000       0.00000       0.00000       0.00000       0.00000       0.00000       0.00000       0.00000       0.00000       0.00000       0.00000       0.00000       0.00000       0.00000       0.00000       0.00000       0.00000       0.00000       0.00000       0.00000       0.00000       0.00000       0.00000       0.00000       0.00000
   5  10 1823.3179    0.3719  0.2898  9.7049  0.0066  0.0342   0.0248   0.0505    0.0712   0.0000   430.3951      -3.26822      -4.32287      -6.66392   -0.00480915       5.56618     0.0765661     -0.130669     0.0973504     0.0480082       0.00000       0.00000       0.00000       0.00000       0.00000       0.00000       0.00000       0.00000       0.00000       0.00000       0.00000       0.00000       0.00000       0.00000       0.00000       0.00000       0.00000       0.00000       0.00000       0.00000       0.00000       0.00000       0.00000       0.00000       0.00000       0.00000       11.7755       10.0649       9.35044       8.85187       6.15095       3.63167       1.89395      0.678814      0.195935     0.0409919       0.00000       0.00000       0.00000       0.00000       0.00000       0.00000       0.00000       0.00000       0.00000       0.00000       0.00000       0.00000       0.00000       0.00000       0.00000       0.00000       0.00000       0.00000       0.00000       0.00000       0.00000       0.00000       0.00000       0.00000       0.00000       0.00000
   5  11 1960.5669    0.6014  0.3909  9.5497 -0.0038  0.0384   0.0359   0.0698    0.1036   0.0000   440.7747       1.18257       9.81858      -1.73845     -0.686382       1.45529      0.683092      0.553673    -0.0439464     0.0433380       0.00000       0.00000       0.00000       0.00000       0.00000       0.00000       0.00000       0.00000       0.00000       0.00000       0.00000       0.00000       0.00000       0.00000       0.00000       0.00000       0.00000       0.00000       0.00000       0.00000       0.00000       0.00000       0.00000       0.00000       0.00000       0.00000       9.29870       12.0511       10.1985       8.40621       6.68695       3.04140       2.38362      0.637303      0.337132     0.0828408       0.00000       0.00000       0.00000       0.00000       0.00000       0.00000       0.00000       0.00000       0.00000       0.00000       0.00000       0.00000       0.00000       0.00000       0.00000       0.00000       0.00000       0.00000       0.00000       0.00000       0.00000       0.00000       0.00000       0.00000       0.00000       0.00000
   5  12 2098.4200    0.7099  0.5934  9.9378 -0.0061  0.0581   0.0335   0.0835    0.1256   0.0000   449.4602       4.63974       11.3581       3.87825      -3.73907     -0.901674       1.12288     -0.616750     -0.129752     0.0100602       0.00000       0.00000       0.00000       0.00000       0.00000       0.00000       0.00000       0.00000       0.00000       0.00000       0.00000       0.00000       0.00000       0.00000       0.00000       0.00000       0.00000       0.00000       0.00000       0.00000       0.00000       0.00000       0.00000       0.00000       0.00000       0.00000       26.0800       30.1411       23.9273       15.3390       7.73386       3.65136       1.53020      0.650464      0.216999     0.0487860       0.00000       0.00000       0.00000       0.00000       0.00000       0.00000       0.00000       0.00000       0.00000       0.00000       0.00000       0.00000       0.00000       0.00000       0.00000       0.00000       0.00000       0.00000       0.00000       0.00000       0.00000       0.00000       0.00000       0.00000       0.00000       0.00000
   5  13 2235.3584    1.0114  0.6327 10.4294 -0.0007  0.0320   0.0455   0.0811    0.1325   0.0000   435.1744      -17.6021       7.37693      -4.37897      -1.87864     -0.138854      -1.07329     0.0299820     0.0364433    -0.0541489       0.00000       0.00000       0.00000       0.00000       0.00000       0.00000       0.00000       0.00000       0.00000       0.00000       0.00000       0.00000       0.00000       0.00000       0.00000       0.00000       0.00000       0.00000       0.00000       0.00000       0.00000       0.00000       0.00000       0.00000       0.00000       0.00000       9.89395       11.5856       9.67402       7.55576       5.03228       3.04546       1.39277      0.649786      0.212938     0.0553145       0.00000       0.00000       0.00000       0.00000       0.00000       0.00000       0.00000       0.00000       0.00000       0.00000       0.00000       0.00000       0.00000       0.00000       0.00000       0.00000       0.00000       0.00000       0.00000       0.00000       0.00000       0.00000       0.00000       0.00000       0.00000       0.00000
   5  14 2371.0575    1.3832  0.6701 10.8639 -0.0005  0.0345   0.0588   0.0845    0.1662   0.0000   441.2473       10.4130       11.5602      -11.0578      -6.14718       3.37915     -0.661130      0.280544    -0.0679734   -0.00445148       0.00000       0.00000       0.00000       0.00000       0.00000       0.00000       0.00000       0.00000       0.00000       0.00000       0.00000       0.00000       0.00000       0.00000       0.00000       0.00000       0.00000       0.00000       0.00000       0.00000       0.00000       0.00000       0.00000       0.00000       0.00000       0.00000       10.8448       10.7972       10.2596       8.58073       5.16492       3.36331       1.82512      0.771373      0.223877     0.0531375       0.00000       0.00000       0.00000       0.00000       0.00000       0.00000       0.00000       0.00000       0.00000       0.00000       0.00000       0.00000       0.00000       0.00000       0.00000       0.00000       0.00000       0.00000       0.00000       0.00000       0.00000       0.00000       0.00000       0.00000       0.00000       0.00000
   5  15 2506.0332    1.7623  1.0343 10.2087 -0.0011  0.0397   0.0635   0.1090    0.4971   0.0000   455.5734       16.0227       2.53664      0.949299       10.9113       1.13029      -2.27460     0.0784055      0.361006     0.0791962       0.00000       0.00000       0.00000       0.00000       0.00000       0.00000       0.00000       0.00000       0.00000       0.00000       0.00000       0.00000       0.00000       0.00000       0.00000       0.00000       0.00000       0.00000       0.00000       0.00000       0.00000       0.00000       0.00000       0.00000       0.00000       0.00000       12.0349       12.9899       12.3916       9.38092       6.19032       3.71731       1.96996      0.862410      0.286105     0.0627533       0.00000       0.00000       0.00000       0.00000       0.00000       0.00000       0.00000       0.00000       0.00000       0.00000       0.00000       0.00000       0.00000       0.00000       0.00000       0.00000       0.00000       0.00000       0.00000       0.00000       0.00000       0.00000       0.00000       0.00000       0.00000       0.00000
   5  16 2641.1449    2.4486  0.8437 11.1167 -0.0007  0.0385   0.0946   0.0962    0.4535   0.0000   447.6541       20.5519       27.3810     -0.294865      -11.6893      0.329947      0.726429     0.0660366    0.00326001     0.0791569       0.00000       0.00000       0.00000       0.00000       0.00000       0.00000       0.00000       0.00000       0.00000       0.00000       0.00000       0.00000       0.00000       0.00000       0.00000       0.00000       0.00000       0.00000       0.00000       0.00000       0.00000       0.00000       0.00000       0.00000       0.00000       0.00000       12.1210       14.4544       11.9790       9.00826       6.06313       3.52239       1.65835      0.702037      0.250944     0.0660193       0.00000       0.00000       0.00000       0.00000       0.00000       0.00000       0.00000       0.00000       0.00000       0.00000       0.00000       0.00000       0.00000       0.00000       0.00000       0.00000       0.00000       0.00000       0.00000       0.00000       0.00000       0.00000       0.00000       0.00000       0.00000       0.00000
   5  17 2777.2990    2.8882  0.9492  9.4715 -0.0033  0.0433   0.1000   0.0985    4.9115   0.0000   422.1824      -18.4040       17.0541       9.76439      -1.35298     -0.891095      0.747740     0.0589155      0.187992     -0.115084       0.00000       0.00000       0.00000       0.00000       0.00000       0.00000       0.00000       0.00000       0.00000       0.00000       0.00000       0.00000       0.00000       0.00000       0.00000       0.00000       0.00000       0.00000       0.00000       0.00000       0.00000       0.00000       0.00000       0.00000       0.00000       0.00000       12.3379       14.5938       12.9584       10.4333       6.54900       3.83004       2.48781      0.923513      0.310808     0.0799668       0.00000       0.00000       0.00000       0.00000       0.00000       0.00000       0.00000       0.00000       0.00000       0.00000       0.00000       0.00000       0.00000       0.00000       0.00000       0.00000       0.00000       0.00000       0.00000       0.00000       0.00000       0.00000       0.00000       0.00000       0.00000       0.00000
   5  18 2913.6262    3.9676  0.7521 11.4579 -0.0056  0.0755   0.1518   0.1008    2.5252   0.0000   433.0554      -6.57900       25.6955       5.27776      -6.94204      -5.88095       2.85871       1.14216    -0.0538465    -0.0470126       0.00000       0.00000       0.00000       0.00000       0.00000       0.00000       0.00000       0.00000       0.00000       0.00000       0.00000       0.00000       0.00000       0.00000       0.00000       0.00000       0.00000       0.00000       0.00000       0.00000       0.00000       0.00000       0.00000       0.00000       0.00000       0.00000       27.7710       20.7154       14.8031       20.6220       16.5877       9.27363       4.06947       1.29481      0.338689     0.0707820       0.00000       0.00000       0.00000       0.00000       0.00000       0.00000       0.00000       0.00000       0.00000       0.00000       0.00000       0.00000       0.00000       0.00000       0.00000       0.00000       0.00000       0.00000       0.00000       0.00000       0.00000       0.00000       0.00000       0.00000       0.00000       0.00000
   5  21 3322.5153    3.6020  1.4310 12.4437  0.0224  0.0658   0.1188   0.1680    0.4752   0.0000   461.0338       18.3273       4.68931      -10.2934       4.52853       5.86412      -3.54725     -0.187503      0.553551     0.0408632       0.00000       0.00000       0.00000       0.00000       0.00000       0.00000       0.00000       0.00000       0.00000       0.00000       0.00000       0.00000       0.00000       0.00000       0.00000       0.00000       0.00000       0.00000       0.00000       0.00000       0.00000       0.00000       0.00000       0.00000       0.00000       0.00000       19.8376       22.4274       19.8141       16.0617       9.81130       6.68079       3.26562       1.52752      0.447089      0.111099       0.00000       0.00000       0.00000       0.00000       0.00000       0.00000       0.00000       0.00000       0.00000       0.00000       0.00000       0.00000       0.00000       0.00000       0.00000       0.00000       0.00000       0.00000       0.00000       0.00000       0.00000       0.00000       0.00000       0.00000       0.00000       0.00000
   5  22 3459.2635    3.3352  2.1186  4.7737  0.0000  0.0717   0.0867   0.1877  428.7391   0.0000   429.9271       33.5701       17.3621       32.4106       2.17601     -0.118276       0.00000       0.00000       0.00000       0.00000       0.00000       0.00000       0.00000       0.00000       0.00000       0.00000       0.00000       0.00000       0.00000       0.00000       0.00000       0.00000       0.00000       0.00000       0.00000       0.00000       0.00000       0.00000       0.00000       0.00000       0.00000       0.00000       0.00000       0.00000       0.00000       0.00000       19.4987       24.5355       20.9280       17.6538       11.4815       7.31971       3.73839       1.73947      0.551635      0.139323       0.00000       0.00000       0.00000       0.00000       0.00000       0.00000       0.00000       0.00000       0.00000       0.00000       0.00000       0.00000       0.00000       0.00000       0.00000       0.00000       0.00000       0.00000       0.00000       0.00000       0.00000       0.00000       0.00000       0.00000       0.00000       0.00000
   5  23 3596.5287    2.6443  3.2050 11.1167 -0.0166  0.0923   0.0560   0.2420    0.4075   0.0000   437.7022       3.12085       6.24228      -13.1339       45.6727       5.46297      -6.90096      -3.17909      0.979913      0.288746       0.00000       0.00000       0.00000       0.00000       0.00000       0.00000       0.00000       0.00000       0.00000       0.00000       0.00000       0.00000       0.00000       0.00000       0.00000       0.00000       0.00000       0.00000       0.00000       0.00000       0.00000       0.00000       0.00000       0.00000       0.00000       0.00000       25.3311       30.2207       28.1131       21.5624       15.4650       9.16989       4.88964       2.14917      0.766948      0.168987       0.00000       0.00000       0.00000       0.00000       0.00000       0.00000       0.00000       0.00000       0.00000       0.00000       0.00000       0.00000       0.00000       0.00000       0.00000       0.00000       0.00000       0.00000       0.00000       0.00000       0.00000       0.00000       0.00000       0.00000       0.00000       0.00000
   5  24 3733.6148    2.2144  5.0767  9.9792 -0.0002  0.1189   0.0365   0.3072    0.3521   0.0000   415.8337       8.95234       9.06985       5.62534      -16.3131      -3.86616       3.35157       1.50994      0.596257     0.0710148       0.00000       0.00000       0.00000       0.00000       0.00000       0.00000       0.00000       0.00000       0.00000       0.00000       0.00000       0.00000       0.00000       0.00000       0.00000       0.00000       0.00000       0.00000       0.00000       0.00000       0.00000       0.00000       0.00000       0.00000       0.00000       0.00000       33.5301       40.6501       36.2528       29.1213       20.9505       12.2832       6.70391       2.86052       1.02306      0.226292       0.00000       0.00000       0.00000       0.00000       0.00000       0.00000       0.00000       0.00000       0.00000       0.00000       0.00000       0.00000       0.00000       0.00000       0.00000       0.00000       0.00000       0.00000       0.00000       0.00000       0.00000       0.00000       0.00000       0.00000       0.00000       0.00000
   5  25 3871.1608    1.8256  6.4813 10.2536  0.0023  0.1451   0.0294   0.3691    0.1749   0.0000   357.9264       9.48903       96.4271       60.1733      -4.05305      -3.19283       8.08544       8.04375       2.17557     0.0408076       0.00000       0.00000       0.00000       0.00000       0.00000       0.00000       0.00000       0.00000       0.00000       0.00000       0.00000       0.00000       0.00000       0.00000       0.00000       0.00000       0.00000       0.00000       0.00000       0.00000       0.00000       0.00000       0.00000       0.00000       0.00000       0.00000       40.7093       48.6167       45.9404       35.0671       25.6651       15.0420       8.25802       3.52282       1.29426      0.271041       0.00000       0.00000       0.00000       0.00000       0.00000       0.00000       0.00000       0.00000       0.00000       0.00000       0.00000       0.00000       0.00000       0.00000       0.00000       0.00000       0.00000       0.00000       0.00000       0.00000       0.00000       0.00000       0.00000       0.00000       0.00000       0.00000
   6  10 1866.1049    0.3933  0.4182  9.5664 -0.0070  0.0401   0.0204   0.0677    0.0773   0.0000   438.8041       1.68911       6.57968      -2.70068       1.85825       2.56035      -2.67543     -0.203406    -0.0463871     0.0305461    0.00492344    -0.0101719       0.00000       0.00000       0.00000       0.00000       0.00000       0.00000       0.00000       0.00000       0.00000       0.00000       0.00000       0.00000       0.00000       0.00000       0.00000       0.00000       0.00000       0.00000       0.00000       0.00000       0.00000       0.00000       0.00000       0.00000       13.6818       16.2596       14.3476       10.6873       7.17513       4.38032       2.11411       1.17916      0.386026      0.201753     0.0571419     0.0122246       0.00000       0.00000       0.00000       0.00000       0.00000       0.00000       0.00000       0.00000       0.00000       0.00000       0.00000       0.00000       0.00000       0.00000       0.00000       0.00000       0.00000       0.00000       0.00000       0.00000       0.00000       0.00000       0.00000       0.00000
   6  11 2004.0213    0.6024  0.4294  9.6921  0.0045  0.0274   0.0296   0.0637    0.0902   0.0000   439.5009      -17.3854       17.1938       7.91825       4.79346       2.65830      0.690174       1.34284    -0.0858229     -0.128131    -0.0107450     0.0160503       0.00000       0.00000       0.00000       0.00000       0.00000       0.00000       0.00000       0.00000       0.00000       0.00000       0.00000       0.00000       0.00000       0.00000       0.00000       0.00000       0.00000       0.00000       0.00000       0.00000       0.00000       0.00000       0.00000       0.00000       7.55517       8.90231       7.00447       6.53449       4.78888       3.34659       1.74509      0.972246      0.345972      0.153367     0.0416071     0.0112227       0.00000       0.00000       0.00000       0.00000       0.00000       0.00000       0.00000       0.00000       0.00000       0.00000       0.00000       0.00000       0.00000       0.00000       0.00000       0.00000       0.00000       0.00000       0.00000       0.00000       0.00000       0.00000       0.00000       0.00000
   6  12 2142.4192    0.7207  0.7986  9.8457 -0.0017  0.0393   0.0280   0.0924    0.1317   0.0000   422.3345      -10.1470       18.7165       3.71788      -8.63155      -3.09510       1.44482      0.314284     -0.257914     -0.444096    -0.0104159    -0.0104100       0.00000       0.00000       0.00000       0.00000       0.00000       0.00000       0.00000       0.00000       0.00000       0.00000       0.00000       0.00000       0.00000       0.00000       0.00000       0.00000       0.00000       0.00000       0.00000       0.00000       0.00000       0.00000       0.00000       0.00000       9.88485       11.6612       11.6829       8.54641       6.74516       3.92238       2.50495       1.39272      0.595947      0.238830     0.0815941     0.0150890       0.00000       0.00000       0.00000       0.00000       0.00000       0.00000       0.00000       0.00000       0.00000       0.00000       0.00000       0.00000       0.00000       0.00000       0.00000       0.00000       0.00000       0.00000       0.00000       0.00000       0.00000       0.00000       0.00000       0.00000
   6  13 2279.7829    1.0909  0.6892 10.1368 -0.0152  0.0383   0.0435   0.0762    0.1802   0.0000   424.3002      -1.88325       14.1918       3.82833      -7.24924      -8.97867       2.78420       2.06379    -0.0228707    -0.0342835    -0.0577633   -0.00166018       0.00000       0.00000       0.00000       0.00000       0.00000       0.00000       0.00000       0.00000       0.00000       0.00000       0.00000       0.00000       0.00000       0.00000       0.00000       0.00000       0.00000       0.00000       0.00000       0.00000       0.00000       0.00000       0.00000       0.00000       9.76095       13.2457       11.0617       9.04147       6.12224       3.60345       2.55911       1.06255      0.626311      0.185115     0.0721310     0.0173368       0.00000       0.00000       0.00000       0.00000       0.00000       0.00000       0.00000       0.00000       0.00000       0.00000       0.00000       0.00000       0.00000       0.00000       0.00000       0.00000       0.00000       0.00000       0.00000       0.00000       0.00000       0.00000       0.00000       0.00000
   6  14 2415.4980    1.4870  0.8713 10.9598 -0.0019  0.0377   0.0538   0.0949    0.1624   0.0000   445.5222      -4.66043       10.2367       1.33634       9.94383      -2.73136     -0.236100       1.58546      0.730266     -0.117639    -0.0126763   -0.00528230       0.00000       0.00000       0.00000       0.00000       0.00000       0.00000       0.00000       0.00000       0.00000       0.00000       0.00000       0.00000       0.00000       0.00000       0.00000       0.00000       0.00000       0.00000       0.00000       0.00000       0.00000       0.00000       0.00000       0.00000       9.61549       10.6277       9.67506       9.01586       6.21746       3.89592       2.57204       1.30997      0.624204      0.202503     0.0640535     0.0147945       0.00000       0.00000       0.00000       0.00000       0.00000       0.00000       0.00000       0.00000       0.00000       0.00000       0.00000       0.00000       0.00000       0.00000       0.00000       0.00000       0.00000       0.00000       0.00000       0.00000       0.00000       0.00000       0.00000       0.00000
   6  15 2550.9720    1.9417  0.7538 11.6093 -0.0043  0.0357   0.0725   0.0819    0.1380   0.0000   435.1961      -11.1511       31.9290      -11.4753      -3.98641       5.42712      0.713399    -0.0782292     -0.658604     -0.111882     0.0645583    0.00147938       0.00000       0.00000       0.00000       0.00000       0.00000       0.00000       0.00000       0.00000       0.00000       0.00000       0.00000       0.00000       0.00000       0.00000       0.00000       0.00000       0.00000       0.00000       0.00000       0.00000       0.00000       0.00000       0.00000       0.00000       8.33615       10.6326       9.01032       7.88946       5.95154       3.88053       2.50726       1.03581      0.625562      0.195182     0.0706014     0.0159328       0.00000       0.00000       0.00000       0.00000       0.00000       0.00000       0.00000       0.00000       0.00000       0.00000       0.00000       0.00000       0.00000       0.00000       0.00000       0.00000       0.00000       0.00000       0.00000       0.00000       0.00000       0.00000       0.00000       0.00000
   6  16 2687.0281    2.5859  0.7864 11.7227 -0.0053  0.0326   0.0909   0.0809    0.1933   0.0000   427.9204       10.6475       2.83604     -0.919489     -0.558591       2.44429     -0.484555     -0.955795    -0.0599871      0.226382    -0.0405468    -0.0131346       0.00000       0.00000       0.00000       0.00000       0.00000       0.00000       0.00000       0.00000       0.00000       0.00000       0.00000       0.00000       0.00000       0.00000       0.00000       0.00000       0.00000       0.00000       0.00000       0.00000       0.00000       0.00000       0.00000       0.00000       8.21665       9.62983       9.26677       7.25859       5.48660       3.60588       2.19307       1.03476      0.547481      0.198517     0.0653555     0.0132244       0.00000       0.00000       0.00000       0.00000       0.00000       0.00000       0.00000       0.00000       0.00000       0.00000       0.00000       0.00000       0.00000       0.00000       0.00000       0.00000       0.00000       0.00000       0.00000       0.00000       0.00000       0.00000       0.00000       0.00000
   6  17 2823.6944    3.2521  0.8057 11.7598 -0.0007  0.0312   0.1153   0.0771    0.2489   0.0000   434.2305      -11.0806       6.46358      -14.6986       2.10506      -7.86923       1.75083      -1.24808     -0.201678     0.0826829     0.0269812    0.00284353       0.00000       0.00000       0.00000       0.00000       0.00000       0.00000       0.00000       0.00000       0.00000       0.00000       0.00000       0.00000       0.00000       0.00000       0.00000       0.00000       0.00000       0.00000       0.00000       0.00000       0.00000       0.00000       0.00000       0.00000       7.99293       8.87947       8.24565       6.76713       5.49584       3.50644       2.15989       1.07121      0.485737      0.177482     0.0595300     0.0116220       0.00000       0.00000       0.00000       0.00000       0.00000       0.00000       0.00000       0.00000       0.00000       0.00000       0.00000       0.00000       0.00000       0.00000       0.00000       0.00000       0.00000       0.00000       0.00000       0.00000       0.00000       0.00000       0.00000       0.00000
   6  18 2960.6276    4.0309  0.7811 11.4887 -0.0062  0.0342   0.1488   0.0745    0.5049   0.0000   436.6146      -2.47504       3.98677       5.49554       4.18925       4.46531       4.01031       1.05495      0.371855     -0.452038    -0.0880801    -0.0151873       0.00000       0.00000       0.00000       0.00000       0.00000       0.00000       0.00000       0.00000       0.00000       0.00000       0.00000       0.00000       0.00000       0.00000       0.00000       0.00000       0.00000       0.00000       0.00000       0.00000       0.00000       0.00000       0.00000       0.00000       8.14085       10.1872       8.87587       7.61096       5.86991       3.86829       2.36817       1.03985      0.564172      0.202785     0.0697973     0.0153240       0.00000       0.00000       0.00000       0.00000       0.00000       0.00000       0.00000       0.00000       0.00000       0.00000       0.00000       0.00000       0.00000       0.00000       0.00000       0.00000       0.00000       0.00000       0.00000       0.00000       0.00000       0.00000       0.00000       0.00000
   6  19 3097.2500    4.1770  1.0618 10.9102  0.0081  0.0442   0.1360   0.0887    0.9611   0.0000   445.8631      -6.22482       7.43611      -2.42660       22.8732       3.96755      -5.38569      -1.26209      0.609882     -0.251619     0.0162714    -0.0205936       0.00000       0.00000       0.00000       0.00000       0.00000       0.00000       0.00000       0.00000       0.00000       0.00000       0.00000       0.00000       0.00000       0.00000       0.00000       0.00000       0.00000       0.00000       0.00000       0.00000       0.00000       0.00000       0.00000       0.00000       10.6792       12.1274       12.2629       8.61548       8.11643       4.95948       2.88385       1.76892      0.591846      0.301651     0.0992448     0.0166548       0.00000       0.00000       0.00000       0.00000       0.00000       0.00000       0.00000       0.00000       0.00000       0.00000       0.00000       0.00000       0.00000       0.00000       0.00000       0.00000       0.00000       0.00000       0.00000       0.00000       0.00000       0.00000       0.00000       0.00000
   6  20 3233.9460    4.1389  1.0996 12.0938  0.0037  0.0418   0.1351   0.1118    0.5750   0.0000   424.9551      -25.9624      -7.46138      -9.72872      -3.09907      -3.79885      -1.93421     0.0305995     0.0855479      0.105745    -0.0921113   -0.00555354       0.00000       0.00000       0.00000       0.00000       0.00000       0.00000       0.00000       0.00000       0.00000       0.00000       0.00000       0.00000       0.00000       0.00000       0.00000       0.00000       0.00000       0.00000       0.00000       0.00000       0.00000       0.00000       0.00000       0.00000       11.7905       13.6440       12.6487       10.0485       6.76458       4.68121       2.55846       1.40123      0.629222      0.258606     0.0691108     0.0152350       0.00000       0.00000       0.00000       0.00000       0.00000       0.00000       0.00000       0.00000       0.00000       0.00000       0.00000       0.00000       0.00000       0.00000       0.00000       0.00000       0.00000       0.00000       0.00000       0.00000       0.00000       0.00000       0.00000       0.00000
   6  21 3370.9325    3.5417  1.6761 11.7858  0.0013  0.0572   0.0967   0.1451    0.4937   0.0000   440.6561       3.42207       9.14646      -7.05242      -12.3253       1.78331      -4.90232       2.64449      0.751976     -0.572360    -0.0652254     0.0411212       0.00000       0.00000       0.00000       0.00000       0.00000       0.00000       0.00000       0.00000       0.00000       0.00000       0.00000       0.00000       0.00000       0.00000       0.00000       0.00000       0.00000       0.00000       0.00000       0.00000       0.00000       0.00000       0.00000       0.00000       14.1225       16.8468       15.8336       13.3169       9.91918       6.66843       3.94314       2.14244      0.950886      0.379015      0.115111     0.0240877       0.00000       0.00000       0.00000       0.00000       0.00000       0.00000       0.00000       0.00000       0.00000       0.00000       0.00000       0.00000       0.00000       0.00000       0.00000       0.00000       0.00000       0.00000       0.00000       0.00000       0.00000       0.00000       0.00000       0.00000
   6  22 3508.2730    2.9755  2.3822 11.8529  0.0045  0.0725   0.0728   0.1989    0.2563   0.0000   443.7030      -39.6885       34.9716       14.5172       23.1309       5.50963      -7.66735     -0.978889       2.00835     -0.215737    -0.0662514     0.0866327       0.00000       0.00000       0.00000       0.00000       0.00000       0.00000       0.00000       0.00000       0.00000       0.00000       0.00000       0.00000       0.00000       0.00000       0.00000       0.00000       0.00000       0.00000       0.00000       0.00000       0.00000       0.00000       0.00000       0.00000       17.0231       21.6594       19.8995       17.2112       12.9212       8.53745       5.33125       2.86799       1.35230      0.517463      0.161112     0.0337945       0.00000       0.00000       0.00000       0.00000       0.00000       0.00000       0.00000       0.00000       0.00000       0.00000       0.00000       0.00000       0.00000       0.00000       0.00000       0.00000       0.00000       0.00000       0.00000       0.00000       0.00000       0.00000       0.00000       0.00000
   6  23 3645.7979    2.5319  3.8548 10.1717 -0.0088  0.0880   0.0472   0.2382    0.5988   0.0000   458.6239       3.91522       13.9208      -48.6483       7.87217       13.0507       1.26826     -0.844715     -0.743178     0.0157263      0.394418    -0.0486735       0.00000       0.00000       0.00000       0.00000       0.00000       0.00000       0.00000       0.00000       0.00000       0.00000       0.00000       0.00000       0.00000       0.00000       0.00000       0.00000       0.00000       0.00000       0.00000       0.00000       0.00000       0.00000       0.00000       0.00000       21.3342       26.2548       25.6457       20.1637       16.6815       10.7365       6.76872       3.47279       1.69309      0.648757      0.219391     0.0387439       0.00000       0.00000       0.00000       0.00000       0.00000       0.00000       0.00000       0.00000       0.00000       0.00000       0.00000       0.00000       0.00000       0.00000       0.00000       0.00000       0.00000       0.00000       0.00000       0.00000       0.00000       0.00000       0.00000       0.00000
   6  25 3921.7624    1.6831  6.7418 10.4236 -0.0006  0.1412   0.0285   0.3909    0.1391   0.0000   479.3090      -27.9225      -17.8341      -22.7361      -26.7149       33.6593      -8.24803      -5.28711       1.95853     -0.560244   -0.00999090      0.102763       0.00000       0.00000       0.00000       0.00000       0.00000       0.00000       0.00000       0.00000       0.00000       0.00000       0.00000       0.00000       0.00000       0.00000       0.00000       0.00000       0.00000       0.00000       0.00000       0.00000       0.00000       0.00000       0.00000       0.00000       34.0642       40.6411       40.9972       33.3986       25.2645       18.5239       10.9802       5.81631       2.87741       1.14057      0.323026     0.0611361       0.00000       0.00000       0.00000       0.00000       0.00000       0.00000       0.00000       0.00000       0.00000       0.00000       0.00000       0.00000       0.00000       0.00000       0.00000       0.00000       0.00000       0.00000       0.00000       0.00000       0.00000       0.00000       0.00000       0.00000
   6  29 4477.1410    0.8356 15.2622  9.9647  0.0041  0.3020   0.0153   0.8932    0.0675   0.0000   583.9692       244.980       79.7052      -27.7328       3.67527       12.9754       21.5476       2.30227      -7.43019      -5.74233      0.777825     -0.209341       0.00000       0.00000       0.00000       0.00000       0.00000       0.00000       0.00000       0.00000       0.00000       0.00000       0.00000       0.00000       0.00000       0.00000       0.00000       0.00000       0.00000       0.00000       0.00000       0.00000       0.00000       0.00000       0.00000       0.00000       78.2782       94.0030       90.6940       74.6740       56.9043       39.4295       24.7720       13.6257       6.32175       2.39624      0.680054      0.128554       0.00000       0.00000       0.00000       0.00000       0.00000       0.00000       0.00000       0.00000       0.00000       0.00000       0.00000       0.00000       0.00000       0.00000       0.00000       0.00000       0.00000       0.00000       0.00000       0.00000       0.00000       0.00000       0.00000       0.00000
   7  10 1906.8241    0.4582  0.3511  9.6381 -0.0131  0.0297   0.0271   0.0622    0.0706   0.0000   444.4010     -0.476834       2.30330      -7.01607      0.943793       3.43547       3.12553     0.0993452     -0.464342     0.0519804    -0.0680805   -0.00229066    -0.0106300    0.00170022       0.00000       0.00000       0.00000       0.00000       0.00000       0.00000       0.00000       0.00000       0.00000       0.00000       0.00000       0.00000       0.00000       0.00000       0.00000       0.00000       0.00000       0.00000       0.00000       0.00000       0.00000       0.00000       7.57758       9.63932       9.17103       7.30550       4.83222       3.22857       2.20748       1.09772      0.513653      0.333290      0.117235     0.0438993     0.0112896    0.00245491       0.00000       0.00000       0.00000       0.00000       0.00000       0.00000       0.00000       0.00000       0.00000       0.00000       0.00000       0.00000       0.00000       0.00000       0.00000       0.00000       0.00000       0.00000       0.00000       0.00000       0.00000       0.00000
   7  12 2184.5514    0.8816  0.6101 10.1696 -0.0049  0.0285   0.0334   0.0730    0.1054   0.0000   438.8064      -9.33544       5.65369      -3.35245      0.941994     0.0201818      -1.73329     -0.782010     0.0723000     -0.205278    -0.0166661    -0.0556879    0.00111469   -0.00270468       0.00000       0.00000       0.00000       0.00000       0.00000       0.00000       0.00000       0.00000       0.00000       0.00000       0.00000       0.00000       0.00000       0.00000       0.00000       0.00000       0.00000       0.00000       0.00000       0.00000       0.00000       0.00000       6.37918       7.41730       6.32787       5.89617       4.77668       3.72014       2.41863       1.34045      0.679372      0.312832      0.131864     0.0455908     0.0126927    0.00286072       0.00000       0.00000       0.00000       0.00000       0.00000       0.00000       0.00000       0.00000       0.00000       0.00000       0.00000       0.00000       0.00000       0.00000       0.00000       0.00000       0.00000       0.00000       0.00000       0.00000       0.00000       0.00000
   7  13 2322.0600    1.2779  0.8043 10.0808  0.0013  0.0322   0.0425   0.0785    0.1868   0.0000   430.4840       3.40185      0.583507       5.73775       4.87284     -0.623970      -4.58614      0.934342       1.72577      0.121991   -0.00152535    -0.0142359   -0.00199148    0.00325544       0.00000       0.00000       0.00000       0.00000       0.00000       0.00000       0.00000       0.00000       0.00000       0.00000       0.00000       0.00000       0.00000       0.00000       0.00000       0.00000       0.00000       0.00000       0.00000       0.00000       0.00000       0.00000       7.31049       8.12081       7.48312       7.05362       5.59574       4.06051       2.69356       1.54561      0.871276      0.365204      0.162626     0.0536075     0.0146687    0.00300056       0.00000       0.00000       0.00000       0.00000       0.00000       0.00000       0.00000       0.00000       0.00000       0.00000       0.00000       0.00000       0.00000       0.00000       0.00000       0.00000       0.00000       0.00000       0.00000       0.00000       0.00000       0.00000
   7  14 2458.1829    1.6091  0.8382 10.6733  0.0044  0.0336   0.0512   0.0823    0.1689   0.0000   424.3214      -9.38263       6.36303      -11.7694     -0.954769       5.20741      -1.32432     -0.934556     -0.627810      0.833651      0.165707    -0.0418731     0.0365893    0.00738309       0.00000       0.00000       0.00000       0.00000       0.00000       0.00000       0.00000       0.00000       0.00000       0.00000       0.00000       0.00000       0.00000       0.00000       0.00000       0.00000       0.00000       0.00000       0.00000       0.00000       0.00000       0.00000       7.30742       8.56191       8.59157       6.62305       5.66339       4.08374       2.48425       1.55142      0.855801      0.360636      0.165084     0.0614127     0.0169943    0.00295306       0.00000       0.00000       0.00000       0.00000       0.00000       0.00000       0.00000       0.00000       0.00000       0.00000       0.00000       0.00000       0.00000       0.00000       0.00000       0.00000       0.00000       0.00000       0.00000       0.00000       0.00000       0.00000
   7  15 2594.2372    2.1027  0.8323 10.9849  0.0046  0.0364   0.0665   0.0762    0.1965   0.0000   428.8001      -10.3643      -1.56287       2.91083      -7.28117      -2.09677     -0.633130      0.379369      0.742662     -0.235292    -0.0352421     0.0576737   -0.00819107    0.00159668       0.00000       0.00000       0.00000       0.00000       0.00000       0.00000       0.00000       0.00000       0.00000       0.00000       0.00000       0.00000       0.00000       0.00000       0.00000       0.00000       0.00000       0.00000       0.00000       0.00000       0.00000       0.00000       8.25151       10.6187       9.21051       8.63703       6.27897       4.16754       2.89025       1.58884       1.00795      0.384194      0.186049     0.0538418     0.0179012    0.00386876       0.00000       0.00000       0.00000       0.00000       0.00000       0.00000       0.00000       0.00000       0.00000       0.00000       0.00000       0.00000       0.00000       0.00000       0.00000       0.00000       0.00000       0.00000       0.00000       0.00000       0.00000       0.00000
   7  16 2731.1382    2.5875  0.7103 12.1291  0.0003  0.0334   0.0921   0.0766    0.1281   0.0000   431.6033       16.3816       12.0783      -4.36688      -1.37721      -1.93788      0.227845     -0.798761       1.42653     -0.296379     0.0433641      0.107429   0.000142303   0.000222911       0.00000       0.00000       0.00000       0.00000       0.00000       0.00000       0.00000       0.00000       0.00000       0.00000       0.00000       0.00000       0.00000       0.00000       0.00000       0.00000       0.00000       0.00000       0.00000       0.00000       0.00000       0.00000       6.47954       8.48049       7.73514       7.28530       5.28477       3.76159       2.90516       1.32848      0.959755      0.368341      0.206627     0.0526169     0.0180495    0.00371399       0.00000       0.00000       0.00000       0.00000       0.00000       0.00000       0.00000       0.00000       0.00000       0.00000       0.00000       0.00000       0.00000       0.00000       0.00000       0.00000       0.00000       0.00000       0.00000       0.00000       0.00000       0.00000
   7  17 2868.2923    3.4096  0.6848 12.3039  0.0033  0.0313   0.1179   0.0649    0.1574   0.0000   446.9858      -5.29313       4.99214       4.38353      -2.26591       6.02274      0.430276      0.405236       1.53143      0.320643    -0.0644605     0.0820199     0.0318781   -0.00354947       0.00000       0.00000       0.00000       0.00000       0.00000       0.00000       0.00000       0.00000       0.00000       0.00000       0.00000       0.00000       0.00000       0.00000       0.00000       0.00000       0.00000       0.00000       0.00000       0.00000       0.00000       0.00000       7.10858       7.78485       6.76418       6.17447       5.49598       4.11003       2.67824       1.53051      0.766473      0.350475      0.135708     0.0484208     0.0142373    0.00282185       0.00000       0.00000       0.00000       0.00000       0.00000       0.00000       0.00000       0.00000       0.00000       0.00000       0.00000       0.00000       0.00000       0.00000       0.00000       0.00000       0.00000       0.00000       0.00000       0.00000       0.00000       0.00000
   7  18 3005.6264    4.0400  0.7209 12.8815  0.0014  0.0299   0.1412   0.0727    0.1387   0.0000   438.2971       7.78585       21.7718      -2.88725       7.24737       4.33503     -0.779456      -1.45200      0.209610    -0.0307394      0.132251    -0.0158734   -0.00265735   -0.00295323       0.00000       0.00000       0.00000       0.00000       0.00000       0.00000       0.00000       0.00000       0.00000       0.00000       0.00000       0.00000       0.00000       0.00000       0.00000       0.00000       0.00000       0.00000       0.00000       0.00000       0.00000       0.00000       7.38526       8.79109       8.61320       6.73934       5.16728       3.63887       2.31072       1.27207      0.668746      0.311728      0.138006     0.0483785     0.0136892    0.00242016       0.00000       0.00000       0.00000       0.00000       0.00000       0.00000       0.00000       0.00000       0.00000       0.00000       0.00000       0.00000       0.00000       0.00000       0.00000       0.00000       0.00000       0.00000       0.00000       0.00000       0.00000       0.00000
   7  19 3142.7419    4.2622  0.9009 12.5218 -0.0039  0.0357   0.1337   0.0767    0.2091   0.0000   437.2683      -6.10037       13.4841       12.0997      -2.19225      -6.31007       1.95142     -0.615107    -0.0705480    -0.0815664     0.0938159    -0.0565028    0.00369094    0.00286254       0.00000       0.00000       0.00000       0.00000       0.00000       0.00000       0.00000       0.00000       0.00000       0.00000       0.00000       0.00000       0.00000       0.00000       0.00000       0.00000       0.00000       0.00000       0.00000       0.00000       0.00000       0.00000       7.26722       9.64307       8.12161       7.92529       5.75122       4.16924       2.71177       1.60548      0.932077      0.386840      0.180468     0.0591342     0.0169971    0.00406505       0.00000       0.00000       0.00000       0.00000       0.00000       0.00000       0.00000       0.00000       0.00000       0.00000       0.00000       0.00000       0.00000       0.00000       0.00000       0.00000       0.00000       0.00000       0.00000       0.00000       0.00000       0.00000
   7  20 3279.8477    3.6759  1.3933 12.0945  0.0052  0.0456   0.1012   0.1046    0.2299   0.0000   428.6193      -31.7470     -0.602643      -13.8791      -9.84960      -5.53488      -3.16953      -3.37967       1.32210      0.121854     -0.318975     0.0462772    -0.0280920    -0.0150110       0.00000       0.00000       0.00000       0.00000       0.00000       0.00000       0.00000       0.00000       0.00000       0.00000       0.00000       0.00000       0.00000       0.00000       0.00000       0.00000       0.00000       0.00000       0.00000       0.00000       0.00000       0.00000       9.26308       11.1382       11.0617       8.94510       7.75143       5.75184       3.63941       2.18580       1.22080      0.513234      0.242002     0.0877883     0.0248384    0.00455501       0.00000       0.00000       0.00000       0.00000       0.00000       0.00000       0.00000       0.00000       0.00000       0.00000       0.00000       0.00000       0.00000       0.00000       0.00000       0.00000       0.00000       0.00000       0.00000       0.00000       0.00000       0.00000
   7  21 3417.3296    3.1675  1.8311 12.0084 -0.0136  0.0535   0.0806   0.1273    0.2111   0.0000   441.8214      -10.1854       34.6997       6.13849      -7.54003      -3.10522      -3.44114       1.78985       3.28376      0.415660     -0.594723   -0.00652615   -0.00936310   -0.00142379       0.00000       0.00000       0.00000       0.00000       0.00000       0.00000       0.00000       0.00000       0.00000       0.00000       0.00000       0.00000       0.00000       0.00000       0.00000       0.00000       0.00000       0.00000       0.00000       0.00000       0.00000       0.00000       11.4206       13.6834       13.4325       11.5762       9.18117       6.68448       4.37947       2.61764       1.32537      0.693603      0.274328      0.101794     0.0281098    0.00527607       0.00000       0.00000       0.00000       0.00000       0.00000       0.00000       0.00000       0.00000       0.00000       0.00000       0.00000       0.00000       0.00000       0.00000       0.00000       0.00000       0.00000       0.00000       0.00000       0.00000       0.00000       0.00000
   7  22 3555.0351    2.7180  2.7774 11.4765 -0.0021  0.0687   0.0551   0.1841    0.1887   0.0000   469.7910       25.7356       3.54984       5.45662      -2.19895      -1.25125       1.52533      -4.12188      -1.49438      0.217298      0.248685    -0.0289403    -0.0488246   0.000270939       0.00000       0.00000       0.00000       0.00000       0.00000       0.00000       0.00000       0.00000       0.00000       0.00000       0.00000       0.00000       0.00000       0.00000       0.00000       0.00000       0.00000       0.00000       0.00000       0.00000       0.00000       0.00000       15.1004       18.5686       18.1752       15.2756       11.8553       8.55076       5.39829       3.33231       1.79615      0.837864      0.359336      0.131833     0.0366863    0.00687358       0.00000       0.00000       0.00000       0.00000       0.00000       0.00000       0.00000       0.00000       0.00000       0.00000       0.00000       0.00000       0.00000       0.00000       0.00000       0.00000       0.00000       0.00000       0.00000       0.00000       0.00000       0.00000
   7  23 3693.3380    2.2348  4.0096 10.9711 -0.0029  0.0886   0.0382   0.2408    0.1498   0.0000   478.2772      -19.9520       41.9700       6.49911       11.0221       6.12307      -8.92374      -3.15893       1.24047     -0.242835     -0.971962     0.0603551    -0.0257710     0.0162099       0.00000       0.00000       0.00000       0.00000       0.00000       0.00000       0.00000       0.00000       0.00000       0.00000       0.00000       0.00000       0.00000       0.00000       0.00000       0.00000       0.00000       0.00000       0.00000       0.00000       0.00000       0.00000       20.2830       21.9716       21.6230       20.2814       15.9423       11.4244       7.54711       4.78781       2.59736       1.20701      0.484815      0.168914     0.0442777    0.00809682       0.00000       0.00000       0.00000       0.00000       0.00000       0.00000       0.00000       0.00000       0.00000       0.00000       0.00000       0.00000       0.00000       0.00000       0.00000       0.00000       0.00000       0.00000       0.00000       0.00000       0.00000       0.00000
   7  24 3831.6771    1.8976  5.1591 10.6661 -0.0004  0.1111   0.0312   0.2889    0.1310   0.0000   462.3285      -3.71262       5.03728     -0.932668       11.5430      -26.7924      -3.80836      0.897362       5.79626     -0.893831     -0.130815     -0.205168      0.102314   -0.00461425       0.00000       0.00000       0.00000       0.00000       0.00000       0.00000       0.00000       0.00000       0.00000       0.00000       0.00000       0.00000       0.00000       0.00000       0.00000       0.00000       0.00000       0.00000       0.00000       0.00000       0.00000       0.00000       22.0275       28.1293       27.0959       24.4808       18.8585       14.7942       9.42447       5.76300       3.29349       1.45865      0.680359      0.241095     0.0621641     0.0121825       0.00000       0.00000       0.00000       0.00000       0.00000       0.00000       0.00000       0.00000       0.00000       0.00000       0.00000       0.00000       0.00000       0.00000       0.00000       0.00000       0.00000       0.00000       0.00000       0.00000       0.00000       0.00000
   7  25 3970.2783    1.5595  7.5452 10.2230 -0.0008  0.1328   0.0219   0.3783    0.1005   0.0000   426.6566      -3.39436      -38.7842       23.2698      -8.60805      -11.9017       1.10972       2.10666     -0.598035       3.03426     -0.259793     -0.187746     0.0735050    -0.0192870       0.00000       0.00000       0.00000       0.00000       0.00000       0.00000       0.00000       0.00000       0.00000       0.00000       0.00000       0.00000       0.00000       0.00000       0.00000       0.00000       0.00000       0.00000       0.00000       0.00000       0.00000       0.00000       29.2040       35.0670       34.0135       30.0724       23.9327       18.0713       12.0705       7.30382       4.20095       1.86502      0.856503      0.283129     0.0728607     0.0133036       0.00000       0.00000       0.00000       0.00000       0.00000       0.00000       0.00000       0.00000       0.00000       0.00000       0.00000       0.00000       0.00000       0.00000       0.00000       0.00000       0.00000       0.00000       0.00000       0.00000       0.00000       0.00000
   8  12 2225.1390    0.9739  0.5913 10.2952 -0.0040  0.0379   0.0386   0.0607    0.0963   0.0000   424.5283      -5.84826       10.6175    -0.0815594       1.55892      -1.48749     -0.854809     -0.506569    -0.0738435      0.204903    -0.0989089    -0.0183855      0.138124    -0.0120294   -0.00813232    0.00156915       0.00000       0.00000       0.00000       0.00000       0.00000       0.00000       0.00000       0.00000       0.00000       0.00000       0.00000       0.00000       0.00000       0.00000       0.00000       0.00000       0.00000       0.00000       0.00000       0.00000       5.67066       9.27826       6.86083       7.71673       5.97448       4.56291       3.70746       1.81244       1.53645      0.521213      0.430727      0.103391     0.0775565     0.0147465    0.00612109    0.00123526       0.00000       0.00000       0.00000       0.00000       0.00000       0.00000       0.00000       0.00000       0.00000       0.00000       0.00000       0.00000       0.00000       0.00000       0.00000       0.00000       0.00000       0.00000       0.00000       0.00000
   8  13 2362.8293    1.3486  0.8011 10.3954 -0.0095  0.0353   0.0436   0.0721    0.1548   0.0000   433.1267       2.71307       22.9449      -16.4430      -1.09279       10.1035      0.945013      -4.47121     -0.568259     -0.773968     0.0186633    -0.0750746    -0.0779062   -0.00462583   -0.00275117   0.000443747       0.00000       0.00000       0.00000       0.00000       0.00000       0.00000       0.00000       0.00000       0.00000       0.00000       0.00000       0.00000       0.00000       0.00000       0.00000       0.00000       0.00000       0.00000       0.00000       0.00000       6.28679       8.78344       7.64288       7.75143       5.13906       4.54303       2.60330       2.02005       1.01549      0.661120      0.261014      0.144741     0.0467814     0.0180821    0.00362745    0.00101661       0.00000       0.00000       0.00000       0.00000       0.00000       0.00000       0.00000       0.00000       0.00000       0.00000       0.00000       0.00000       0.00000       0.00000       0.00000       0.00000       0.00000       0.00000       0.00000       0.00000
   8  14 2499.3826    1.7006  0.8436 10.8967 -0.0052  0.0348   0.0529   0.0754    0.1486   0.0000   421.4022       3.30246       14.7708      -4.61568      -1.18912      -1.00623       3.15824       2.31678      0.648092      0.238975     -0.212441    -0.0973140    -0.0662958   -0.00474627   -0.00207507  -6.74292e-05       0.00000       0.00000       0.00000       0.00000       0.00000       0.00000       0.00000       0.00000       0.00000       0.00000       0.00000       0.00000       0.00000       0.00000       0.00000       0.00000       0.00000       0.00000       0.00000       0.00000       6.31337       8.11757       7.36597       6.06653       6.07031       4.42558       3.38152       2.08075       1.15867      0.636568      0.285941      0.135944     0.0486064     0.0171844    0.00508508   0.000840953       0.00000       0.00000       0.00000       0.00000       0.00000       0.00000       0.00000       0.00000       0.00000       0.00000       0.00000       0.00000       0.00000       0.00000       0.00000       0.00000       0.00000       0.00000       0.00000       0.00000
   8  15 2636.1032    2.2656  0.9265 11.1754 -0.0038  0.0360   0.0657   0.0781    0.1789   0.0000   443.7769      -13.3705       8.37453       11.7318       3.29958      0.642726      -1.04871      -2.18817      -1.51372     -0.910248     -0.150950     -0.113935     0.0698631     0.0173526    0.00244837  -6.15548e-05       0.00000       0.00000       0.00000       0.00000       0.00000       0.00000       0.00000       0.00000       0.00000       0.00000       0.00000       0.00000       0.00000       0.00000       0.00000       0.00000       0.00000       0.00000       0.00000       0.00000       6.04898       7.77333       7.94366       6.53197       5.96038       3.86313       3.15768       1.92999       1.11212      0.642541      0.315387      0.149859     0.0523391     0.0176813    0.00535668   0.000841846       0.00000       0.00000       0.00000       0.00000       0.00000       0.00000       0.00000       0.00000       0.00000       0.00000       0.00000       0.00000       0.00000       0.00000       0.00000       0.00000       0.00000       0.00000       0.00000       0.00000
   8  16 2773.7844    2.7270  0.8069 12.0054 -0.0049  0.0307   0.0863   0.0766    0.1400   0.0000   448.6636      -6.81688       8.25752       1.58163      -6.87240      -2.55203      -1.17258       3.28604      0.376117      0.162621      0.341822      0.140143    -0.0388533    -0.0198293   -0.00170293  -0.000602040       0.00000       0.00000       0.00000       0.00000       0.00000       0.00000       0.00000       0.00000       0.00000       0.00000       0.00000       0.00000       0.00000       0.00000       0.00000       0.00000       0.00000       0.00000       0.00000       0.00000       6.02030       6.60384       6.38838       6.56490       5.32200       3.60107       2.48759       1.74362       1.17673      0.610898      0.307575      0.117317     0.0455636     0.0130302    0.00368563   0.000681842       0.00000       0.00000       0.00000       0.00000       0.00000       0.00000       0.00000       0.00000       0.00000       0.00000       0.00000       0.00000       0.00000       0.00000       0.00000       0.00000       0.00000       0.00000       0.00000       0.00000
   8  17 2911.4979    3.6311  0.7300 12.4713 -0.0061  0.0276   0.1142   0.0702    0.1381   0.0000   436.2275       2.75174       21.0379       6.74879       2.01961      -2.75255       2.71355       1.41748     0.0588507     -0.284507     0.0470335     0.0460596    -0.0283434    -0.0165817    0.00768683   0.000824106       0.00000       0.00000       0.00000       0.00000       0.00000       0.00000       0.00000       0.00000       0.00000       0.00000       0.00000       0.00000       0.00000       0.00000       0.00000       0.00000       0.00000       0.00000       0.00000       0.00000       5.28756       6.49519       6.69980       5.46059       4.69680       3.28169       2.27583       1.51042      0.854425      0.457706      0.247266     0.0971858     0.0396420     0.0138484    0.00367284   0.000591568       0.00000       0.00000       0.00000       0.00000       0.00000       0.00000       0.00000       0.00000       0.00000       0.00000       0.00000       0.00000       0.00000       0.00000       0.00000       0.00000       0.00000       0.00000       0.00000       0.00000
   8  18 3049.1623    4.0081  0.7113 13.0256 -0.0033  0.0306   0.1333   0.0737    0.1202   0.0000   440.0386       2.61911       1.22890      -7.96025      -5.58781       5.42813      -2.72409     -0.409708      0.417001       1.68590      0.279408   0.000951171    -0.0254939   -0.00385979    0.00119677  -0.000791613       0.00000       0.00000       0.00000       0.00000       0.00000       0.00000       0.00000       0.00000       0.00000       0.00000       0.00000       0.00000       0.00000       0.00000       0.00000       0.00000       0.00000       0.00000       0.00000       0.00000       5.83299       6.86603       6.38338       6.30693       5.33743       3.80233       2.46307       1.69448       1.15528      0.578757      0.295232      0.102629     0.0462927     0.0138313    0.00372905   0.000724570       0.00000       0.00000       0.00000       0.00000       0.00000       0.00000       0.00000       0.00000       0.00000       0.00000       0.00000       0.00000       0.00000       0.00000       0.00000       0.00000       0.00000       0.00000       0.00000       0.00000
   8  19 3186.6679    4.0405  0.9826 13.2317  0.0129  0.0500   0.1249   0.1118    0.1393   0.0000   444.3471       6.43700       7.02385       17.6880      -10.7568      -1.29924      -1.97798      -1.55531      0.566071     -0.229038     -0.779477      0.249288   -0.00189277    -0.0226599   -0.00810191   0.000915995       0.00000       0.00000       0.00000       0.00000       0.00000       0.00000       0.00000       0.00000       0.00000       0.00000       0.00000       0.00000       0.00000       0.00000       0.00000       0.00000       0.00000       0.00000       0.00000       0.00000       10.2858       8.55945       11.6799       12.4629       7.22857       5.27839       5.19542       3.22700       1.38016      0.884479      0.626213      0.249244     0.0819939     0.0187843    0.00498245   0.000805752       0.00000       0.00000       0.00000       0.00000       0.00000       0.00000       0.00000       0.00000       0.00000       0.00000       0.00000       0.00000       0.00000       0.00000       0.00000       0.00000       0.00000       0.00000       0.00000       0.00000
   8  20 3324.2799    3.7233  1.2928 12.7861  0.0111  0.0445   0.1062   0.1067    0.1681   0.0000   439.5257       13.0715       4.81386      -9.59250      -10.1713       5.38171     -0.289559      -1.54801      -2.02173    -0.0435239    0.00809962    -0.0143786     0.0637089     0.0602826    -0.0124193   0.000545157       0.00000       0.00000       0.00000       0.00000       0.00000       0.00000       0.00000       0.00000       0.00000       0.00000       0.00000       0.00000       0.00000       0.00000       0.00000       0.00000       0.00000       0.00000       0.00000       0.00000       8.66176       10.9948       10.8823       9.31594       7.63905       5.46208       3.97479       2.36420       1.48309      0.743379      0.404868      0.164650     0.0707263     0.0215469    0.00618913    0.00103879       0.00000       0.00000       0.00000       0.00000       0.00000       0.00000       0.00000       0.00000       0.00000       0.00000       0.00000       0.00000       0.00000       0.00000       0.00000       0.00000       0.00000       0.00000       0.00000       0.00000
   8  21 3462.3388    3.0816  1.9529 12.0989 -0.0045  0.0614   0.0687   0.1295    0.1326   0.0000   450.1323      -17.3222      -19.1588      -6.59303     -0.772159      0.189377      -1.72853      0.554453      -1.32448      0.606617      0.226564    -0.0220770    -0.0302824    -0.0294494   -0.00517515    0.00150496       0.00000       0.00000       0.00000       0.00000       0.00000       0.00000       0.00000       0.00000       0.00000       0.00000       0.00000       0.00000       0.00000       0.00000       0.00000       0.00000       0.00000       0.00000       0.00000       0.00000       12.3211       13.1444       11.8792       13.4910       11.1601       7.16944       4.82720       3.51704       2.47876       1.38038      0.578944      0.238928     0.0840138     0.0261692    0.00721091    0.00138041       0.00000       0.00000       0.00000       0.00000       0.00000       0.00000       0.00000       0.00000       0.00000       0.00000       0.00000       0.00000       0.00000       0.00000       0.00000       0.00000       0.00000       0.00000       0.00000       0.00000
   8  22 3600.8021    2.4320  3.0129 11.5423 -0.0022  0.0689   0.0456   0.1893    0.1086   0.0000   416.8058      -20.5569       30.8916       12.4758      -7.83036      -8.79548       2.60373      -1.50812      -1.08868     -0.218806      0.489930     0.0565404     -0.152633    -0.0199745   -0.00332813  -0.000105245       0.00000       0.00000       0.00000       0.00000       0.00000       0.00000       0.00000       0.00000       0.00000       0.00000       0.00000       0.00000       0.00000       0.00000       0.00000       0.00000       0.00000       0.00000       0.00000       0.00000       12.0433       15.3646       14.8134       14.1723       11.2967       9.00377       5.96562       4.11935       2.36749       1.35075      0.631677      0.291080      0.107573     0.0385226    0.00943565    0.00182540       0.00000       0.00000       0.00000       0.00000       0.00000       0.00000       0.00000       0.00000       0.00000       0.00000       0.00000       0.00000       0.00000       0.00000       0.00000       0.00000       0.00000       0.00000       0.00000       0.00000
   8  23 3739.2753    2.0547  4.2539 10.9782  0.0006  0.0883   0.0327   0.2311    0.1100   0.0000   460.4804       12.4203       26.6115      -22.7842       11.0295       16.3190       1.01007     -0.938758      -1.15837      -1.42271     0.0716530     0.0949938     0.0364204     0.0712366    -0.0164757   0.000591408       0.00000       0.00000       0.00000       0.00000       0.00000       0.00000       0.00000       0.00000       0.00000       0.00000       0.00000       0.00000       0.00000       0.00000       0.00000       0.00000       0.00000       0.00000       0.00000       0.00000       16.8112       20.0565       20.7602       17.5452       15.4940       11.6158       8.06052       5.36052       3.13721       1.69017      0.852222      0.358874      0.144054     0.0492754     0.0126642    0.00198090       0.00000       0.00000       0.00000       0.00000       0.00000       0.00000       0.00000       0.00000       0.00000       0.00000       0.00000       0.00000       0.00000       0.00000       0.00000       0.00000       0.00000       0.00000       0.00000       0.00000
   8  24 3878.1277    1.7057  5.5944 10.6901 -0.0032  0.1075   0.0247   0.2877    0.0896   0.0000   380.1200      -61.1917       37.8297       6.23075       18.3815      -14.7077      -4.79921      -11.0922      -7.71751      0.985626       1.08293      0.956452     -0.207963   -0.00460536     0.0270106    0.00188808       0.00000       0.00000       0.00000       0.00000       0.00000       0.00000       0.00000       0.00000       0.00000       0.00000       0.00000       0.00000       0.00000       0.00000       0.00000       0.00000       0.00000       0.00000       0.00000       0.00000       19.3850       25.2847       24.2437       21.9790       18.7463       13.9006       10.1800       6.50153       3.98748       2.28199       1.02068      0.500064      0.180937     0.0600696     0.0160989    0.00276153       0.00000       0.00000       0.00000       0.00000       0.00000       0.00000       0.00000       0.00000       0.00000       0.00000       0.00000       0.00000       0.00000       0.00000       0.00000       0.00000       0.00000       0.00000       0.00000       0.00000
   8  25 4017.2348    1.4660  7.1564 10.4425 -0.0040  0.1297   0.0203   0.3626    0.0757   0.0000   425.9385       3.38568       6.83891      -4.97988      -36.9085       33.6731       9.54501       6.69260      -11.2405      0.302797     -0.384754      0.531228     -0.222448     0.0564959    -0.0269759   -0.00665471       0.00000       0.00000       0.00000       0.00000       0.00000       0.00000       0.00000       0.00000       0.00000       0.00000       0.00000       0.00000       0.00000       0.00000       0.00000       0.00000       0.00000       0.00000       0.00000       0.00000       23.7334       29.0458       29.7485       26.2869       22.7491       16.9040       12.5308       8.22985       5.05468       2.71457       1.46135      0.604827      0.241253     0.0749428     0.0196056    0.00312901       0.00000       0.00000       0.00000       0.00000       0.00000       0.00000       0.00000       0.00000       0.00000       0.00000       0.00000       0.00000       0.00000       0.00000       0.00000       0.00000       0.00000       0.00000       0.00000       0.00000
   8  27 4296.2419    1.0032 12.1180 10.0123  0.0022  0.2163   0.0150   0.6082    0.0596   0.0000   424.2602      -58.3863       30.3221      -15.6805      -15.3282       41.1432       51.4442      -26.1369      -4.63076       3.12963     -0.599514     -0.308342     -0.321552     -0.137478    -0.0515278   -0.00564693       0.00000       0.00000       0.00000       0.00000       0.00000       0.00000       0.00000       0.00000       0.00000       0.00000       0.00000       0.00000       0.00000       0.00000       0.00000       0.00000       0.00000       0.00000       0.00000       0.00000       38.7431       49.6052       47.7387       45.7450       37.1687       29.8815       21.7640       14.1579       8.73737       4.75410       2.45038       1.06053      0.420167      0.129229     0.0319622    0.00576166       0.00000       0.00000       0.00000       0.00000       0.00000       0.00000       0.00000       0.00000       0.00000       0.00000       0.00000       0.00000       0.00000       0.00000       0.00000       0.00000       0.00000       0.00000       0.00000       0.00000
   9  10 1984.1908    0.5520  0.4927  9.5855 -0.0082  0.0283   0.0216   0.0614    0.1001   0.0000   433.9407      -5.67050       5.35067       3.15932      0.918626      -2.92391     -0.336376      0.521395       2.14004      0.406492    -0.0288363    -0.0193032     0.0121850     0.0215731     0.0200467   0.000249319  -9.32209e-06  -8.52776e-05       0.00000       0.00000       0.00000       0.00000       0.00000       0.00000       0.00000       0.00000       0.00000       0.00000       0.00000       0.00000       0.00000       0.00000       0.00000       0.00000       0.00000       0.00000       3.90487       6.06218       4.92344       5.46396       4.23001       3.42875       2.64648       1.59995       1.15415      0.647109      0.381370      0.150443     0.0889068     0.0305545     0.0132858    0.00346985    0.00105260   0.000211901       0.00000       0.00000       0.00000       0.00000       0.00000       0.00000       0.00000       0.00000       0.00000       0.00000       0.00000       0.00000       0.00000       0.00000       0.00000       0.00000       0.00000       0.00000
   9  11 2125.0352    0.7744  0.6479  9.9116  0.0097  0.0362   0.0263   0.0668    0.1263   0.0000   437.3208       8.42830       4.37124      -7.74194    -0.0509025      -1.21339      -4.71569      -1.01036       1.96414     -0.308292     0.0783181      0.283976    -0.0617844    -0.0192213   0.000821312    0.00243071   0.000410885  -0.000139431       0.00000       0.00000       0.00000       0.00000       0.00000       0.00000       0.00000       0.00000       0.00000       0.00000       0.00000       0.00000       0.00000       0.00000       0.00000       0.00000       0.00000       0.00000       4.95033       6.84999       7.25143       5.53062       6.00598       3.66438       3.20257       2.16632       1.25079      0.849497      0.449602      0.202536      0.113923     0.0414902     0.0142601    0.00531523    0.00147426   0.000202552       0.00000       0.00000       0.00000       0.00000       0.00000       0.00000       0.00000       0.00000       0.00000       0.00000       0.00000       0.00000       0.00000       0.00000       0.00000       0.00000       0.00000       0.00000
   9  12 2264.4865    1.0007  0.8154 10.1147  0.0153  0.0350   0.0314   0.0708    0.1235   0.0000   433.3608       12.5545       19.4957       7.61022      -8.30974      -1.28176     -0.135492      0.664822      -2.28715       1.87224       1.48507     -0.539477     -0.195198     0.0181945   -0.00197372    0.00406474   -0.00236194   0.000206840       0.00000       0.00000       0.00000       0.00000       0.00000       0.00000       0.00000       0.00000       0.00000       0.00000       0.00000       0.00000       0.00000       0.00000       0.00000       0.00000       0.00000       0.00000       5.41506       6.93319       7.14751       6.35296       5.08185       4.51287       3.25926       2.05808       1.48354      0.843730      0.477690      0.233841      0.108293     0.0463437     0.0178430    0.00474020    0.00116955   0.000203389       0.00000       0.00000       0.00000       0.00000       0.00000       0.00000       0.00000       0.00000       0.00000       0.00000       0.00000       0.00000       0.00000       0.00000       0.00000       0.00000       0.00000       0.00000
   9  13 2402.2673    1.4038  0.8820 10.9778 -0.0013  0.0354   0.0439   0.0732    0.1188   0.0000   440.7273      -7.77019       16.4032      -7.75099       6.24544      0.559859       2.35108      -2.29236      0.592672       1.11934      0.238134    -0.0341640      0.143717    -0.0674691    0.00598820    0.00792556    0.00104739   5.74980e-05       0.00000       0.00000       0.00000       0.00000       0.00000       0.00000       0.00000       0.00000       0.00000       0.00000       0.00000       0.00000       0.00000       0.00000       0.00000       0.00000       0.00000       0.00000       6.60965       8.30243       8.21183       7.63903       5.93550       4.53017       3.34658       2.18297       1.39795      0.794419      0.448241      0.234194      0.102477     0.0428361     0.0149877    0.00437189    0.00106649   0.000196731       0.00000       0.00000       0.00000       0.00000       0.00000       0.00000       0.00000       0.00000       0.00000       0.00000       0.00000       0.00000       0.00000       0.00000       0.00000       0.00000       0.00000       0.00000
   9  14 2539.4850    1.8841  0.9089 11.1419 -0.0095  0.0326   0.0550   0.0735    0.1524   0.0000   444.4487      -9.77665       8.01429       1.94316      0.955051      -3.51274       2.57715      -3.80082      -2.37081     -0.766388      0.183513      0.177620     -0.108363    0.00968813    0.00712118    0.00383700    0.00100693  -0.000170028       0.00000       0.00000       0.00000       0.00000       0.00000       0.00000       0.00000       0.00000       0.00000       0.00000       0.00000       0.00000       0.00000       0.00000       0.00000       0.00000       0.00000       0.00000       5.93840       6.84903       6.76150       6.38867       5.35139       4.30014       3.10434       2.17094       1.36134      0.810153      0.436282      0.212891     0.0974668     0.0383186     0.0134587    0.00415416   0.000955547   0.000170353       0.00000       0.00000       0.00000       0.00000       0.00000       0.00000       0.00000       0.00000       0.00000       0.00000       0.00000       0.00000       0.00000       0.00000       0.00000       0.00000       0.00000       0.00000
   9  15 2676.9629    2.4367  0.8911 11.3435 -0.0069  0.0316   0.0722   0.0733    0.1731   0.0000   447.1768      -1.00067       9.60643      -6.59716       9.60278       2.59616      -5.69602       1.63131      -2.59691     -0.820746   -0.00677670      0.104700     -0.236159    -0.0531783    -0.0170442    0.00817543  -0.000643054  -1.85767e-05       0.00000       0.00000       0.00000       0.00000       0.00000       0.00000       0.00000       0.00000       0.00000       0.00000       0.00000       0.00000       0.00000       0.00000       0.00000       0.00000       0.00000       0.00000       5.03103       6.58289       6.49297       5.62091       5.07909       3.68050       2.88639       1.94761       1.21255      0.705390      0.380483      0.202515     0.0891497     0.0377772     0.0132556    0.00422732    0.00110850   0.000176571       0.00000       0.00000       0.00000       0.00000       0.00000       0.00000       0.00000       0.00000       0.00000       0.00000       0.00000       0.00000       0.00000       0.00000       0.00000       0.00000       0.00000       0.00000
   9  16 2815.1694    3.2805  0.7627 11.8845  0.0014  0.0288   0.0970   0.0632    0.1590   0.0000   436.9780      -11.2782       3.75030      -2.61193       3.22509      -2.27295     -0.800200      -1.52343     -0.935989      0.618066      0.313515     -0.123889     0.0138409     0.0177875    0.00729782  -0.000774641  -9.96357e-05   5.19116e-05       0.00000       0.00000       0.00000       0.00000       0.00000       0.00000       0.00000       0.00000       0.00000       0.00000       0.00000       0.00000       0.00000       0.00000       0.00000       0.00000       0.00000       0.00000       4.30758       6.17342       5.40209       5.68522       4.37784       3.58896       2.56636       1.78866       1.14104      0.643928      0.386903      0.170709     0.0901585     0.0316271     0.0130087    0.00380821   0.000983328   0.000202504       0.00000       0.00000       0.00000       0.00000       0.00000       0.00000       0.00000       0.00000       0.00000       0.00000       0.00000       0.00000       0.00000       0.00000       0.00000       0.00000       0.00000       0.00000
   9  17 2953.5020    3.6500  0.8728 12.2429  0.0014  0.0307   0.1072   0.0701    0.1638   0.0000   436.2769       4.17459       7.16321      -1.28257       5.09932     -0.145945     -0.769618       1.19203       2.94072     -0.355232      0.433161      0.241145     -0.143540    -0.0631738     0.0125947  -0.000964637  -0.000502116  -0.000175797       0.00000       0.00000       0.00000       0.00000       0.00000       0.00000       0.00000       0.00000       0.00000       0.00000       0.00000       0.00000       0.00000       0.00000       0.00000       0.00000       0.00000       0.00000       4.92589       6.41418       5.91659       5.81607       4.79395       3.86987       3.02311       1.90659       1.34138      0.701907      0.416866      0.201787     0.0938503     0.0377181     0.0141964    0.00371236    0.00109056   0.000196042       0.00000       0.00000       0.00000       0.00000       0.00000       0.00000       0.00000       0.00000       0.00000       0.00000       0.00000       0.00000       0.00000       0.00000       0.00000       0.00000       0.00000       0.00000
   9  18 3091.4561    4.1302  0.9510 12.1986 -0.0052  0.0303   0.1118   0.0753    0.2120   0.0000   444.0446      -3.46471       8.94152      -2.54675      -3.28395      -9.27873       1.67071      -2.30016      0.554814     -0.399599      0.164885      0.130936    -0.0474677    0.00194570    0.00809151    0.00137228  -0.000809797   2.16356e-05       0.00000       0.00000       0.00000       0.00000       0.00000       0.00000       0.00000       0.00000       0.00000       0.00000       0.00000       0.00000       0.00000       0.00000       0.00000       0.00000       0.00000       0.00000       5.18626       6.22849       6.28935       5.83191       4.83557       4.07143       2.93808       1.90119       1.29897      0.762783      0.428608      0.180639     0.0984984     0.0371044     0.0144924    0.00399591   0.000989819   0.000171294       0.00000       0.00000       0.00000       0.00000       0.00000       0.00000       0.00000       0.00000       0.00000       0.00000       0.00000       0.00000       0.00000       0.00000       0.00000       0.00000       0.00000       0.00000
   9  19 3229.4882    3.7706  1.1332 13.0514 -0.0042  0.0430   0.1034   0.0896    0.1372   0.0000   441.9201      -13.4183       5.62316       20.8356      -8.87792      -1.06311       1.99852      -2.26190     -0.140049     -0.165474      0.475455      0.161914      0.173846    0.00575525     0.0133644    0.00661146  -0.000280863   0.000158623       0.00000       0.00000       0.00000       0.00000       0.00000       0.00000       0.00000       0.00000       0.00000       0.00000       0.00000       0.00000       0.00000       0.00000       0.00000       0.00000       0.00000       0.00000       6.43011       8.99885       8.03602       7.97985       6.67031       5.20050       3.96762       2.49050       1.73364       1.06408      0.538671      0.279338      0.118886     0.0544323     0.0183207    0.00549189    0.00153379   0.000288233       0.00000       0.00000       0.00000       0.00000       0.00000       0.00000       0.00000       0.00000       0.00000       0.00000       0.00000       0.00000       0.00000       0.00000       0.00000       0.00000       0.00000       0.00000
   9  20 3367.6271    3.1650  1.6768 12.6934 -0.0052  0.0500   0.0733   0.1199    0.0938   0.0000   433.0889      -17.2928       2.65195       11.5190       4.48636     -0.544344      0.817948      -3.75089      0.684412      -1.17711      -1.44454     -0.179327      0.326204     0.0516428    -0.0142513   -0.00125629    0.00132595  -0.000236093       0.00000       0.00000       0.00000       0.00000       0.00000       0.00000       0.00000       0.00000       0.00000       0.00000       0.00000       0.00000       0.00000       0.00000       0.00000       0.00000       0.00000       0.00000       7.96170       10.8973       10.5035       9.80758       8.00117       6.37670       4.55597       3.09328       2.09984       1.18670      0.693844      0.338591      0.160401     0.0630627     0.0244699    0.00702753    0.00176648   0.000317541       0.00000       0.00000       0.00000       0.00000       0.00000       0.00000       0.00000       0.00000       0.00000       0.00000       0.00000       0.00000       0.00000       0.00000       0.00000       0.00000       0.00000       0.00000
   9  21 3506.1211    2.6673  2.2131 12.4570 -0.0009  0.0611   0.0581   0.1503    0.0770   0.0000   430.8920       15.2470       21.4642       1.84235      -2.60725      -3.54979      -2.49514      0.802126      -2.55488      0.643294     -0.902472      0.273154      0.295242    -0.0853324    0.00868922    0.00956396  -0.000170598  -0.000182287       0.00000       0.00000       0.00000       0.00000       0.00000       0.00000       0.00000       0.00000       0.00000       0.00000       0.00000       0.00000       0.00000       0.00000       0.00000       0.00000       0.00000       0.00000       10.3775       13.2578       13.5502       12.1037       10.3334       7.85058       5.71778       3.98857       2.47015       1.62335      0.828966      0.412275      0.200726     0.0837930     0.0276976    0.00923385    0.00216535   0.000345821       0.00000       0.00000       0.00000       0.00000       0.00000       0.00000       0.00000       0.00000       0.00000       0.00000       0.00000       0.00000       0.00000       0.00000       0.00000       0.00000       0.00000       0.00000
   9  22 3645.0530    2.2985  3.6476 11.6146 -0.0016  0.0728   0.0391   0.2001    0.0704   0.0000   429.3748       3.37551       2.65054       8.80301       4.15188       9.84453       16.5588       1.81998      -6.58472       1.20221      0.607090     -0.380658     -0.147317    -0.0441477    -0.0489598    0.00170593   0.000970899   7.11001e-05       0.00000       0.00000       0.00000       0.00000       0.00000       0.00000       0.00000       0.00000       0.00000       0.00000       0.00000       0.00000       0.00000       0.00000       0.00000       0.00000       0.00000       0.00000       12.6449       15.2878       15.1530       14.3032       12.1697       9.55295       7.33973       5.15236       3.20309       1.96088       1.06215      0.562040      0.250426      0.103183     0.0346689     0.0107289    0.00250664   0.000411654       0.00000       0.00000       0.00000       0.00000       0.00000       0.00000       0.00000       0.00000       0.00000       0.00000       0.00000       0.00000       0.00000       0.00000       0.00000       0.00000       0.00000       0.00000
   9  23 3784.0141    1.9602  4.8651 11.0746 -0.0011  0.0891   0.0288   0.2370    0.0747   0.0000   426.5876      -5.63721      -8.90516       9.18932      -11.7636       4.76267      -5.14959      -7.51543     -0.322379       1.99171       1.19082      -1.02686     -0.306122    -0.0310215    0.00410588     0.0181396   -0.00220358  -0.000484885       0.00000       0.00000       0.00000       0.00000       0.00000       0.00000       0.00000       0.00000       0.00000       0.00000       0.00000       0.00000       0.00000       0.00000       0.00000       0.00000       0.00000       0.00000       14.5417       18.6239       18.9945       17.0654       14.9204       11.9245       8.53385       6.31275       3.95052       2.31156       1.35830      0.668594      0.319363      0.122655     0.0467543     0.0144350    0.00328549   0.000530365       0.00000       0.00000       0.00000       0.00000       0.00000       0.00000       0.00000       0.00000       0.00000       0.00000       0.00000       0.00000       0.00000       0.00000       0.00000       0.00000       0.00000       0.00000
   9  24 3923.2631    1.6126  6.2459 10.7939 -0.0004  0.1115   0.0229   0.2951    0.0674   0.0000   395.7712       42.5611      -5.88446       1.90777      -4.90712     0.0126614       8.15952      -2.05707      -1.49696     -0.708880       2.04783      0.333988     -0.388571     -0.219552     0.0480145     0.0172990   -0.00406141  -0.000284213       0.00000       0.00000       0.00000       0.00000       0.00000       0.00000       0.00000       0.00000       0.00000       0.00000       0.00000       0.00000       0.00000       0.00000       0.00000       0.00000       0.00000       0.00000       18.3419       23.2453       23.8071       21.3908       19.0947       14.4243       11.3142       7.49562       5.04920       3.03664       1.68504      0.837912      0.393726      0.161341     0.0583489     0.0170449    0.00433634   0.000651988       0.00000       0.00000       0.00000       0.00000       0.00000       0.00000       0.00000       0.00000       0.00000       0.00000       0.00000       0.00000       0.00000       0.00000       0.00000       0.00000       0.00000       0.00000
  10  11 2162.9593    0.8346  0.6680  9.8219 -0.0070  0.0282   0.0289   0.0677    0.1630   0.0000   440.2720      -7.24622       6.99423       6.31547      -1.13365      0.606422      -1.86242       3.81294       1.47454    -0.0681639     -0.613996    -0.0898838     0.0710522      0.136056     0.0411719    -0.0145773   -0.00286239   0.000788534  -0.000563080   3.08585e-05       0.00000       0.00000       0.00000       0.00000       0.00000       0.00000       0.00000       0.00000       0.00000       0.00000       0.00000       0.00000       0.00000       0.00000       0.00000       0.00000       4.44736       4.99355       5.35207       4.82041       4.43087       3.53523       2.57587       2.00761       1.30633      0.840968      0.483424      0.281318      0.140108     0.0656344     0.0260974     0.0102191    0.00334975    0.00101012   0.000219398   3.16697e-05       0.00000       0.00000       0.00000       0.00000       0.00000       0.00000       0.00000       0.00000       0.00000       0.00000       0.00000       0.00000       0.00000       0.00000       0.00000       0.00000
  10  12 2302.7723    1.1687  0.8998  9.9396 -0.0073  0.0328   0.0327   0.0729    0.2604   0.0000   443.2737      -8.74743       15.8757       1.30404      -1.89922   -0.00968337       1.11818     0.0461110      -2.01280       1.42095     -0.344254     -0.153705     0.0224251    -0.0297018     0.0299647   -0.00947517   -0.00731259    0.00237834  -0.000140175   3.36511e-06       0.00000       0.00000       0.00000       0.00000       0.00000       0.00000       0.00000       0.00000       0.00000       0.00000       0.00000       0.00000       0.00000       0.00000       0.00000       0.00000       5.03602       5.90455       6.04820       5.25442       5.34813       4.16670       3.31125       2.50175       1.56736       1.10724      0.585752      0.339583      0.190514     0.0679765     0.0373406     0.0127693    0.00408108    0.00137058   0.000289501   3.99316e-05       0.00000       0.00000       0.00000       0.00000       0.00000       0.00000       0.00000       0.00000       0.00000       0.00000       0.00000       0.00000       0.00000       0.00000       0.00000       0.00000
  10  13 2440.7376    1.5545  0.8292 10.8348 -0.0051  0.0328   0.0465   0.0669    0.1453   0.0000   450.2518       9.49888       8.59352       2.94042     0.0180433      -4.50596      0.709808      -1.38394      0.530070      0.469039      0.510167     -0.285208      0.214492    -0.0186159    -0.0491136   -0.00221688    0.00484848   -0.00245489  -0.000254908   2.28321e-05       0.00000       0.00000       0.00000       0.00000       0.00000       0.00000       0.00000       0.00000       0.00000       0.00000       0.00000       0.00000       0.00000       0.00000       0.00000       0.00000       4.53138       6.68719       5.54534       6.00939       4.79455       4.38126       3.34802       2.34437       1.67215      0.926460      0.672091      0.265727      0.179067     0.0630956     0.0376861     0.0100844    0.00494349    0.00117325   0.000308717   5.91188e-05       0.00000       0.00000       0.00000       0.00000       0.00000       0.00000       0.00000       0.00000       0.00000       0.00000       0.00000       0.00000       0.00000       0.00000       0.00000       0.00000
  10  14 2578.5867    1.9727  0.9561 11.2624 -0.0064  0.0309   0.0554   0.0826    0.1370   0.0000   440.7319       3.34701       1.79476       11.8655       4.25759       6.38534      -2.76397      -1.17445     -0.963845      0.874784       1.03292     -0.508619     0.0849815     0.0597775    -0.0134382    0.00391193   0.000898366   -0.00124783   0.000384139  -3.02114e-05       0.00000       0.00000       0.00000       0.00000       0.00000       0.00000       0.00000       0.00000       0.00000       0.00000       0.00000       0.00000       0.00000       0.00000       0.00000       0.00000       4.45672       5.96845       5.70922       5.57122       4.87934       3.90275       2.78844       2.09064       1.32922      0.936789      0.522234      0.306221      0.144900     0.0702983     0.0285947     0.0117022    0.00362694    0.00120143   0.000264237   4.56767e-05       0.00000       0.00000       0.00000       0.00000       0.00000       0.00000       0.00000       0.00000       0.00000       0.00000       0.00000       0.00000       0.00000       0.00000       0.00000       0.00000
  10  15 2716.9686    2.6243  0.9097 11.3454 -0.0022  0.0317   0.0699   0.0716    0.1653   0.0000   432.9433      -6.25092       23.8356      -2.13193      -2.49773      -3.90001       3.90291      -1.84988     -0.889144      0.157826      0.219526   -0.00203226     -0.171920     0.0537707    0.00743577   -0.00347655   -0.00445082    0.00133789  -3.83930e-05   1.39894e-05       0.00000       0.00000       0.00000       0.00000       0.00000       0.00000       0.00000       0.00000       0.00000       0.00000       0.00000       0.00000       0.00000       0.00000       0.00000       0.00000       4.57348       6.25725       5.31749       5.78069       4.99901       4.14148       2.93626       2.01363       1.53926      0.947330      0.630960      0.290817      0.174326     0.0599739     0.0333809    0.00997628    0.00433181    0.00107165   0.000281630   5.21624e-05       0.00000       0.00000       0.00000       0.00000       0.00000       0.00000       0.00000       0.00000       0.00000       0.00000       0.00000       0.00000       0.00000       0.00000       0.00000       0.00000
  10  16 2855.6530    3.2461  0.8310 11.7744 -0.0009  0.0262   0.0897   0.0616    0.1545   0.0000   442.0682       1.09846       11.9185      -1.10524       8.32595      -2.47685    -0.0514273      0.498432       1.43126     0.0293669     -0.298962    -0.0716190    -0.0117810     -0.103652    -0.0422938   -0.00154511    0.00428941   0.000843336   0.000327961   1.57071e-05       0.00000       0.00000       0.00000       0.00000       0.00000       0.00000       0.00000       0.00000       0.00000       0.00000       0.00000       0.00000       0.00000       0.00000       0.00000       0.00000       4.23352       5.04961       5.11929       4.84552       4.19542       3.46126       2.53391       1.77878       1.28342      0.777761      0.463875      0.259527      0.130756     0.0567039     0.0247818    0.00952724    0.00337997   0.000894300   0.000207556   3.34788e-05       0.00000       0.00000       0.00000       0.00000       0.00000       0.00000       0.00000       0.00000       0.00000       0.00000       0.00000       0.00000       0.00000       0.00000       0.00000       0.00000
  10  17 2994.4165    3.9678  0.8587 12.1783 -0.0044  0.0282   0.1068   0.0639    0.1594   0.0000   432.9118       2.12549       4.70547       2.58174       6.65102       9.81373       1.00531      0.633735     -0.577252       1.12702     0.0379121      0.159220    -0.0904796     0.0552571     0.0134183    0.00403638    0.00257535  -0.000546380   0.000398566  -8.27634e-07       0.00000       0.00000       0.00000       0.00000       0.00000       0.00000       0.00000       0.00000       0.00000       0.00000       0.00000       0.00000       0.00000       0.00000       0.00000       0.00000       4.11055       5.03351       5.03888       4.99205       4.15441       3.50021       2.77440       1.95949       1.32064      0.855302      0.490521      0.281922      0.133841     0.0709730     0.0274249     0.0114389    0.00353444    0.00102627   0.000237058   4.02669e-05       0.00000       0.00000       0.00000       0.00000       0.00000       0.00000       0.00000       0.00000       0.00000       0.00000       0.00000       0.00000       0.00000       0.00000       0.00000       0.00000
  10  18 3132.8702    4.2067  0.8488 12.6915 -0.0010  0.0286   0.1133   0.0650    0.1429   0.0000   434.9016       1.61828       11.4684       5.27498       2.23377     -0.273693      -2.81097     -0.635584     -0.911270     -0.232531     -0.178895      0.141633      0.117606     0.0918632     0.0121929    0.00536234   -0.00365631  -0.000554462  -5.22595e-05   2.87193e-05       0.00000       0.00000       0.00000       0.00000       0.00000       0.00000       0.00000       0.00000       0.00000       0.00000       0.00000       0.00000       0.00000       0.00000       0.00000       0.00000       4.53811       5.66703       5.47890       5.24760       4.50552       3.86630       2.92496       2.11264       1.42862      0.850945      0.553215      0.260206      0.144226     0.0639749     0.0292613     0.0100024    0.00391125    0.00103123   0.000243428   4.13458e-05       0.00000       0.00000       0.00000       0.00000       0.00000       0.00000       0.00000       0.00000       0.00000       0.00000       0.00000       0.00000       0.00000       0.00000       0.00000       0.00000
  10  19 3271.2475    3.8523  1.3507 11.8700  0.0013  0.0412   0.0852   0.0836    0.1870   0.0000   437.0799      -7.04381       15.6173      -15.4620      -1.42531       2.08951       2.05302     -0.611108     -0.794273      0.397598     -0.107977      0.162183      0.157595    -0.0642296     0.0232262    -0.0124714   -0.00187539  -0.000728310   0.000305047  -3.19853e-05       0.00000       0.00000       0.00000       0.00000       0.00000       0.00000       0.00000       0.00000       0.00000       0.00000       0.00000       0.00000       0.00000       0.00000       0.00000       0.00000       5.87853       7.42779       7.43322       7.60325       5.61569       5.45947       3.93130       2.84115       1.90226       1.25000      0.700206      0.388724      0.201118     0.0904215     0.0423890     0.0169090    0.00539082    0.00152920   0.000320038   6.50678e-05       0.00000       0.00000       0.00000       0.00000       0.00000       0.00000       0.00000       0.00000       0.00000       0.00000       0.00000       0.00000       0.00000       0.00000       0.00000       0.00000
  10  20 3409.9601    3.1989  1.9151 12.3299 -0.0102  0.0489   0.0659   0.1216    0.0874   0.0000   440.3108       2.09486       24.3598      -5.71470      -4.20372      -9.46643       14.7607       1.77856      -1.38902      -2.02127    -0.0205731     -0.445290      0.303484    -0.0522884    -0.0390010  -0.000735136    0.00999124   -0.00246580  -0.000761656   4.36622e-05       0.00000       0.00000       0.00000       0.00000       0.00000       0.00000       0.00000       0.00000       0.00000       0.00000       0.00000       0.00000       0.00000       0.00000       0.00000       0.00000       7.27114       8.88406       8.93692       8.28174       8.06443       6.42596       4.78595       3.24271       2.38514       1.65654      0.950211      0.528307      0.262396      0.110608     0.0510833     0.0197393    0.00658238    0.00195619   0.000454228   6.69490e-05       0.00000       0.00000       0.00000       0.00000       0.00000       0.00000       0.00000       0.00000       0.00000       0.00000       0.00000       0.00000       0.00000       0.00000       0.00000       0.00000
  10  21 3549.0390    2.6178  2.4960 12.1088 -0.0040  0.0566   0.0491   0.1471    0.0720   0.0000   443.9443      -13.5941     -0.202400       3.55707      0.911356       6.62044      -2.97357       3.44676     -0.781706      -1.54419      -1.69708      0.924631      0.133569    -0.0330707     0.0561451     0.0345831     0.0114465    0.00216532  -0.000341126   1.69945e-05       0.00000       0.00000       0.00000       0.00000       0.00000       0.00000       0.00000       0.00000       0.00000       0.00000       0.00000       0.00000       0.00000       0.00000       0.00000       0.00000       8.69825       10.8052       11.2777       10.0017       9.24684       7.27989       5.75098       4.00604       2.89376       1.69851       1.07586      0.611212      0.289442      0.157447     0.0564807     0.0242262    0.00817475    0.00219430   0.000536441   7.49220e-05       0.00000       0.00000       0.00000       0.00000       0.00000       0.00000       0.00000       0.00000       0.00000       0.00000       0.00000       0.00000       0.00000       0.00000       0.00000       0.00000
  10  22 3688.1866    2.1389  3.7452 11.6117 -0.0025  0.0748   0.0349   0.1910    0.0607   0.0000   422.3802       1.15595       8.85686      -18.8989      -13.9430      -10.9811       1.06075       5.95423     0.0285401      0.267888      0.831554      0.681239     -0.346419     -0.446161     0.0606365     0.0531323    0.00342788   -0.00183679    0.00122956   0.000141518       0.00000       0.00000       0.00000       0.00000       0.00000       0.00000       0.00000       0.00000       0.00000       0.00000       0.00000       0.00000       0.00000       0.00000       0.00000       0.00000       10.8190       14.2033       14.3998       13.0495       12.0442       9.65140       7.63554       5.54248       3.67887       2.49297       1.44342      0.794517      0.439655      0.185425     0.0902581     0.0325238     0.0108319    0.00322010   0.000731227   0.000108304       0.00000       0.00000       0.00000       0.00000       0.00000       0.00000       0.00000       0.00000       0.00000       0.00000       0.00000       0.00000       0.00000       0.00000       0.00000       0.00000
  10  23 3827.7944    1.7639  5.1082 11.1262 -0.0023  0.0919   0.0269   0.2420    0.0631   0.0000   445.2788      -21.7393       7.03180      -15.1752      -9.98804       20.5063      -6.04323     -0.542318      0.538918     -0.947898     -0.880204     -0.636645      0.590006    -0.0881273     0.0496688     0.0151940    0.00935799  -0.000998869   -0.00155640  -1.90975e-06       0.00000       0.00000       0.00000       0.00000       0.00000       0.00000       0.00000       0.00000       0.00000       0.00000       0.00000       0.00000       0.00000       0.00000       0.00000       0.00000       14.0233       16.9731       17.8553       16.3833       14.9290       12.1232       9.33705       6.90197       4.56417       3.02097       1.78920      0.974680      0.508304      0.236257      0.103703     0.0386827     0.0130564    0.00386641   0.000853188   0.000125127       0.00000       0.00000       0.00000       0.00000       0.00000       0.00000       0.00000       0.00000       0.00000       0.00000       0.00000       0.00000       0.00000       0.00000       0.00000       0.00000
  10  24 3967.6129    1.4590  6.6105 10.5576 -0.0071  0.1103   0.0195   0.2913    0.0637   0.0000   451.6027       18.1353       39.5628       29.3439      -21.1567       3.13043      -19.1762      -11.5287       15.7069       2.66112      -8.56634     -0.698928      0.892264      0.846587     -0.114240    -0.0211136    -0.0266769    0.00771983    0.00268623  -5.24230e-05       0.00000       0.00000       0.00000       0.00000       0.00000       0.00000       0.00000       0.00000       0.00000       0.00000       0.00000       0.00000       0.00000       0.00000       0.00000       0.00000       16.1183       20.6103       21.8148       20.2150       17.8942       14.4659       11.1872       8.20400       5.54575       3.64041       2.16913       1.24619      0.602357      0.318618      0.123949     0.0512663     0.0166090    0.00488275    0.00107685   0.000159246       0.00000       0.00000       0.00000       0.00000       0.00000       0.00000       0.00000       0.00000       0.00000       0.00000       0.00000       0.00000       0.00000       0.00000       0.00000       0.00000
  10  26 4247.7757    1.0365 10.3406 10.1460 -0.0034  0.1622   0.0146   0.4791    0.0534   0.0000   458.7652      -33.6018       56.0047       50.3395       39.3944      -21.3516      -2.89800    0.00240330       11.2187       3.86642     -0.526399      -1.70083      0.510060     0.0828360     -0.358586     -0.161230    -0.0140933    0.00863622   0.000176868   0.000311367       0.00000       0.00000       0.00000       0.00000       0.00000       0.00000       0.00000       0.00000       0.00000       0.00000       0.00000       0.00000       0.00000       0.00000       0.00000       0.00000       24.1976       29.5223       30.2232       29.9550       25.8591       21.5902       16.6816       12.6106       8.65066       5.50347       3.38069       1.92988      0.988870      0.486376      0.197589     0.0763642     0.0252631    0.00691397    0.00148844   0.000235473       0.00000       0.00000       0.00000       0.00000       0.00000       0.00000       0.00000       0.00000       0.00000       0.00000       0.00000       0.00000       0.00000       0.00000       0.00000       0.00000
  10  27 4388.0795    0.8770 12.4786  9.9863 -0.0040  0.2038   0.0137   0.5868    0.0536   0.0000   476.7745      -16.8941       5.41468       29.7042       75.6089       12.6859      -14.0964      -16.2827       13.5675       6.61433      -4.23110      -3.12923       1.60393     -0.694352      0.241343    -0.0801840     -0.105112    0.00175208   0.000582279  -5.45250e-05       0.00000       0.00000       0.00000       0.00000       0.00000       0.00000       0.00000       0.00000       0.00000       0.00000       0.00000       0.00000       0.00000       0.00000       0.00000       0.00000       29.3601       37.9453       38.7378       36.4704       33.4949       26.7869       21.4342       15.5478       10.8695       7.19269       4.37566       2.48473       1.27813      0.617721      0.261647     0.0989566     0.0324175    0.00905838    0.00204273   0.000300189       0.00000       0.00000       0.00000       0.00000       0.00000       0.00000       0.00000       0.00000       0.00000       0.00000       0.00000       0.00000       0.00000       0.00000       0.00000       0.00000
  11   9 1915.4141    0.5504  0.3539  9.5431 -0.0157  0.0228   0.0252   0.0411    0.0647   0.0000   437.6145      -3.90180       6.71536       3.41581       1.14857      -1.67428     -0.143653     0.0566989      0.946409      0.211150     -0.130545      0.327338    -0.0820613      0.119371    -0.0474174    0.00936844   -0.00366697    0.00414770   0.000209321  -0.000112497  -6.08924e-05   1.05983e-05       0.00000       0.00000       0.00000       0.00000       0.00000       0.00000       0.00000       0.00000       0.00000       0.00000       0.00000       0.00000       0.00000       0.00000       3.33667       4.28010       4.37037       4.13548       3.84358       2.77089       2.23415       1.45616       1.06250      0.722517      0.451065      0.288916      0.132107     0.0717642     0.0367462     0.0137504    0.00557252    0.00224254   0.000632240   0.000186202   4.90523e-05   6.41300e-06       0.00000       0.00000       0.00000       0.00000       0.00000       0.00000       0.00000       0.00000       0.00000       0.00000       0.00000       0.00000       0.00000       0.00000
  11  10 2057.9324    0.6442  0.6298  9.3949 -0.0019  0.0263   0.0206   0.0628    0.0866   0.0000   436.8443       4.89237       8.98503      -1.70801      -5.06369      -3.56556       4.21050      -2.08925       1.42566      0.246265     -0.115865     -0.310427    -0.0931079     -0.107286    -0.0119936    0.00506145   -0.00684770   -0.00423560  -9.92041e-05  -0.000168152   7.00353e-05   4.47742e-06       0.00000       0.00000       0.00000       0.00000       0.00000       0.00000       0.00000       0.00000       0.00000       0.00000       0.00000       0.00000       0.00000       0.00000       3.26778       3.99478       4.37487       4.40111       3.64804       2.97428       2.54120       1.84033       1.24328      0.795346      0.598446      0.313460      0.170727     0.0931633     0.0470823     0.0225426    0.00846863    0.00288720   0.000994281   0.000248447   5.76954e-05   8.85409e-06       0.00000       0.00000       0.00000       0.00000       0.00000       0.00000       0.00000       0.00000       0.00000       0.00000       0.00000       0.00000       0.00000       0.00000
  11  12 2339.9714    1.2739  0.8922 10.0869 -0.0036  0.0314   0.0373   0.0781    0.2798   0.0000   438.5200      -1.86597       15.3593       1.65077      -5.19742      -2.80490      -1.42809       2.29863       1.02933      -1.26075      0.994691      0.192823      0.175571    -0.0446700   -0.00826310    -0.0147738   -0.00248861  -0.000562146  -0.000233258   -0.00101119  -3.78392e-05  -7.83295e-06       0.00000       0.00000       0.00000       0.00000       0.00000       0.00000       0.00000       0.00000       0.00000       0.00000       0.00000       0.00000       0.00000       0.00000       4.43551       5.68783       4.98637       4.84272       4.19161       3.99448       3.27396       2.69985       1.79423       1.16134      0.648671      0.393900      0.203540      0.113115     0.0504807     0.0233241    0.00850352    0.00332224   0.000962213   0.000307383   5.93993e-05   1.11901e-05       0.00000       0.00000       0.00000       0.00000       0.00000       0.00000       0.00000       0.00000       0.00000       0.00000       0.00000       0.00000       0.00000       0.00000
  11  13 2478.4789    1.7147  1.0619  9.6360  0.0043  0.0328   0.0452   0.0752    0.6441   0.0000   435.9345      -3.08602       8.93963      -4.12783       13.1536       1.21176      -2.00464      0.461697      0.718585      0.851951      0.678488      0.172052      0.116694     -0.211794    -0.0368427   -0.00314236   -0.00612598   0.000243758   0.000569313   2.77735e-06   3.46225e-05   1.21411e-05       0.00000       0.00000       0.00000       0.00000       0.00000       0.00000       0.00000       0.00000       0.00000       0.00000       0.00000       0.00000       0.00000       0.00000       4.39457       5.18272       5.62391       5.43303       4.80038       3.73946       3.16572       2.43406       1.65366       1.14015      0.667738      0.415182      0.234655      0.128117     0.0594821     0.0273132     0.0106355    0.00377287    0.00109768   0.000320485   6.91235e-05   1.00544e-05       0.00000       0.00000       0.00000       0.00000       0.00000       0.00000       0.00000       0.00000       0.00000       0.00000       0.00000       0.00000       0.00000       0.00000
  11  14 2616.8600    2.1286  0.9661 11.2454 -0.0052  0.0302   0.0546   0.0742    0.1704   0.0000   440.7475       3.21332       14.4424      -3.81335    -0.0346976      -2.62794     -0.712417      -4.44156     -0.407293     -0.265061    -0.0671189      0.361397    -0.0334643     -0.152724     0.0409182    0.00864394    0.00623912    0.00492225  -0.000764254  -0.000719506  -3.67945e-05   2.40382e-06       0.00000       0.00000       0.00000       0.00000       0.00000       0.00000       0.00000       0.00000       0.00000       0.00000       0.00000       0.00000       0.00000       0.00000       3.89963       5.15699       4.71841       5.07420       4.37887       3.73519       2.96510       2.12923       1.54825       1.09222      0.641043      0.397444      0.224026      0.107954     0.0535254     0.0213873    0.00977120    0.00341982    0.00101782   0.000289351   6.82807e-05   1.17308e-05       0.00000       0.00000       0.00000       0.00000       0.00000       0.00000       0.00000       0.00000       0.00000       0.00000       0.00000       0.00000       0.00000       0.00000
  11  15 2756.0569    2.7892  0.7778 11.8085 -0.0050  0.0259   0.0778   0.0616    0.1294   0.0000   444.4359      -1.99706       16.8664      -8.07908      -6.96555      -6.37106       2.22866      0.683549       1.15609     -0.378505     -0.380095    0.00830879      0.189605    -0.0514860    -0.0520643    -0.0235863   0.000137187   -0.00262329  -0.000465318  -0.000188041  -3.40581e-05   9.00919e-06       0.00000       0.00000       0.00000       0.00000       0.00000       0.00000       0.00000       0.00000       0.00000       0.00000       0.00000       0.00000       0.00000       0.00000       3.65583       4.36048       4.39016       4.60688       3.91203       3.18080       2.72667       1.80802       1.35365      0.894760      0.611442      0.348155      0.187884     0.0960997     0.0481499     0.0213451    0.00840721    0.00291673   0.000914480   0.000221046   5.69197e-05   8.74183e-06       0.00000       0.00000       0.00000       0.00000       0.00000       0.00000       0.00000       0.00000       0.00000       0.00000       0.00000       0.00000       0.00000       0.00000
  11  16 2895.3602    3.4743  0.7796 12.3454 -0.0052  0.0280   0.1013   0.0585    0.1275   0.0000   436.9115    -0.0601111       7.02047      -2.25883     -0.762004       6.22536      -2.81913     -0.600681      0.118138      -1.90879      0.766537      0.144529    -0.0841452     0.0445985    -0.0710682    -0.0621977   -0.00253163  -0.000941950    0.00167670  -0.000190253   0.000123082  -4.17310e-07       0.00000       0.00000       0.00000       0.00000       0.00000       0.00000       0.00000       0.00000       0.00000       0.00000       0.00000       0.00000       0.00000       0.00000       3.99386       4.85059       4.91759       5.17498       4.34549       3.36947       2.81551       2.11962       1.48629      0.970756      0.586016      0.336830      0.216120      0.108812     0.0531391     0.0221326    0.00932459    0.00291088   0.000981757   0.000258084   6.06481e-05   9.46789e-06       0.00000       0.00000       0.00000       0.00000       0.00000       0.00000       0.00000       0.00000       0.00000       0.00000       0.00000       0.00000       0.00000       0.00000
  11  17 3034.4867    4.1895  0.7392 12.5493 -0.0016  0.0273   0.1178   0.0539    0.1362   0.0000   434.9770     -0.917229       7.39852      0.379466       2.13458      -2.12284      0.861366      -3.46629     -0.597829       1.01878     -0.141092    -0.0974471     -0.219820     0.0643047    -0.0318104     0.0166993    0.00475994   0.000647400   0.000710910  -0.000167215   4.92350e-05  -5.45577e-06       0.00000       0.00000       0.00000       0.00000       0.00000       0.00000       0.00000       0.00000       0.00000       0.00000       0.00000       0.00000       0.00000       0.00000       3.86721       4.68792       4.73035       4.36670       4.58309       3.53425       2.81028       1.96619       1.35500       1.09654      0.646347      0.403062      0.214506     0.0976538     0.0516189     0.0185110    0.00909984    0.00307718   0.000920832   0.000298447   6.60344e-05   8.42848e-06       0.00000       0.00000       0.00000       0.00000       0.00000       0.00000       0.00000       0.00000       0.00000       0.00000       0.00000       0.00000       0.00000       0.00000
  11  18 3173.4159    4.0058  1.0657 12.4865  0.0015  0.0322   0.0972   0.0714    0.1397   0.0000   440.0401      0.674688       10.1032       2.54295     -0.905353      -2.25925      -5.86959       3.35760       3.21153       1.11355     -0.312177     -0.401932     -0.101280      0.124844    -0.0281883     0.0401377    0.00750665   -0.00331541  -0.000135663   0.000487948   6.79647e-05  -3.65633e-06       0.00000       0.00000       0.00000       0.00000       0.00000       0.00000       0.00000       0.00000       0.00000       0.00000       0.00000       0.00000       0.00000       0.00000       4.29521       5.65082       5.66777       5.45471       4.76598       4.20373       3.10202       2.46604       1.65241       1.13182      0.743861      0.376276      0.253058      0.114497     0.0545545     0.0249922     0.0111717    0.00336434    0.00130368   0.000343275   6.98430e-05   1.18455e-05       0.00000       0.00000       0.00000       0.00000       0.00000       0.00000       0.00000       0.00000       0.00000       0.00000       0.00000       0.00000       0.00000       0.00000
  11  19 3312.2223    3.6347  1.5200 11.9162 -0.0078  0.0370   0.0734   0.0875    0.1321   0.0000   433.6467      -19.9514       5.82294       8.06666      -4.72678       5.21042     -0.333535      -1.74754      0.637226   -0.00817067      -1.34891     -0.459262     0.0216320     -0.170500   -0.00818391     0.0123058    0.00129831   -0.00344267  -0.000426094   9.65114e-05  -1.53449e-05  -1.33316e-05       0.00000       0.00000       0.00000       0.00000       0.00000       0.00000       0.00000       0.00000       0.00000       0.00000       0.00000       0.00000       0.00000       0.00000       5.20779       6.44325       6.76138       6.32247       5.50038       4.91703       3.70181       2.79211       2.00002       1.32597      0.839418      0.476249      0.279329      0.147889     0.0617393     0.0316443     0.0120331    0.00446973    0.00144285   0.000373991   7.76252e-05   1.24811e-05       0.00000       0.00000       0.00000       0.00000       0.00000       0.00000       0.00000       0.00000       0.00000       0.00000       0.00000       0.00000       0.00000       0.00000
  11  20 3451.5051    3.0613  2.1840 11.8790  0.0034  0.0458   0.0557   0.1150    0.0882   0.0000   447.4634       14.2409       10.0972       5.46292       5.25770      -4.61940      -2.07065      0.570264       5.37196      -1.87139      -2.65288      0.989766      0.133289     -0.104176      0.116360    -0.0144060    0.00405386    0.00466855   1.00383e-06  -0.000230593   0.000240528  -1.18249e-05       0.00000       0.00000       0.00000       0.00000       0.00000       0.00000       0.00000       0.00000       0.00000       0.00000       0.00000       0.00000       0.00000       0.00000       6.54014       8.34226       8.15823       8.04320       7.17226       5.88420       4.90043       3.58007       2.56978       1.67588       1.08295      0.623060      0.347149      0.187224     0.0827135     0.0406037     0.0149779    0.00552217    0.00175747   0.000462583   0.000108279   1.62226e-05       0.00000       0.00000       0.00000       0.00000       0.00000       0.00000       0.00000       0.00000       0.00000       0.00000       0.00000       0.00000       0.00000       0.00000
  11  21 3591.0408    2.5137  3.0752 11.6001  0.0004  0.0611   0.0403   0.1529    0.0681   0.0000   441.2162      -5.26808       7.79784       21.5041      -7.96031      -13.3009      -1.21690       6.51423       2.33003     -0.888548     -0.928380       2.02105     0.0815507     -0.309645     0.0212975     0.0823908    -0.0281463   0.000790862  -0.000798580  -0.000264714   0.000118289  -2.24437e-05       0.00000       0.00000       0.00000       0.00000       0.00000       0.00000       0.00000       0.00000       0.00000       0.00000       0.00000       0.00000       0.00000       0.00000       7.56598       10.2154       10.2628       9.99217       9.26720       7.65498       6.14486       4.58022       3.24968       2.26096       1.44801      0.883388      0.459420      0.262691      0.109045     0.0582228     0.0202524    0.00821054    0.00252305   0.000709239   0.000155249   2.31398e-05       0.00000       0.00000       0.00000       0.00000       0.00000       0.00000       0.00000       0.00000       0.00000       0.00000       0.00000       0.00000       0.00000       0.00000
  11  22 3730.7132    2.0320  4.2379 11.2785 -0.0021  0.0740   0.0301   0.1918    0.0615   0.0000   430.3500      -4.67378       7.73986      -10.4729      -7.72794       7.39627      -18.8473       10.5149       9.23609      0.419347      -1.94307      0.757243     -0.239472      0.258124     0.0556829     0.0540915   -0.00131455    0.00294127    0.00275984  -0.000313260  -0.000171043   7.14026e-06       0.00000       0.00000       0.00000       0.00000       0.00000       0.00000       0.00000       0.00000       0.00000       0.00000       0.00000       0.00000       0.00000       0.00000       9.75828       12.6572       13.1744       12.5607       11.2649       9.54801       7.59026       5.70749       4.09499       2.76223       1.76014       1.04005      0.593437      0.306277      0.149445     0.0654493     0.0271594    0.00977964    0.00316084   0.000852869   0.000181040   2.66945e-05       0.00000       0.00000       0.00000       0.00000       0.00000       0.00000       0.00000       0.00000       0.00000       0.00000       0.00000       0.00000       0.00000       0.00000
  11  23 3870.5097    1.7183  5.6782 10.7714 -0.0085  0.0888   0.0232   0.2395    0.0635   0.0000   440.3160      -19.9707      -6.85013       9.76107       5.18290       20.3432       32.3575      -27.0976      -19.8781       4.35303      0.241648      -1.98660     -0.434201      0.218913      0.357130      0.137321    -0.0465587  -0.000438280   -0.00222710  -0.000329291   0.000158460   5.48601e-05       0.00000       0.00000       0.00000       0.00000       0.00000       0.00000       0.00000       0.00000       0.00000       0.00000       0.00000       0.00000       0.00000       0.00000       12.2609       15.6957       16.2144       15.4945       13.9558       11.7846       9.18021       6.82600       4.83288       3.34708       2.10882       1.30720      0.679968      0.361996      0.176767     0.0779970     0.0308520     0.0117917    0.00358411   0.000990618   0.000209156   3.12291e-05       0.00000       0.00000       0.00000       0.00000       0.00000       0.00000       0.00000       0.00000       0.00000       0.00000       0.00000       0.00000       0.00000       0.00000
  11  24 4010.5686    1.4239  7.2478 10.5364 -0.0045  0.1092   0.0185   0.2951    0.0583   0.0000   468.8527       6.30014       12.2964       4.31223       16.5864      -28.2616      -17.1201       7.55537       6.43028       4.61041       3.50870       3.67987      0.226646      -1.12405     0.0983879      0.214373     0.0201376    -0.0181111    0.00238619   0.000784578   0.000197475  -5.71485e-05       0.00000       0.00000       0.00000       0.00000       0.00000       0.00000       0.00000       0.00000       0.00000       0.00000       0.00000       0.00000       0.00000       0.00000       14.9274       18.4182       19.5539       18.3048       17.1856       14.0775       11.3750       8.57736       6.14928       4.18710       2.67397       1.61458      0.899123      0.477472      0.227619      0.102089     0.0403714     0.0147590    0.00463327    0.00125277   0.000265832   3.64127e-05       0.00000       0.00000       0.00000       0.00000       0.00000       0.00000       0.00000       0.00000       0.00000       0.00000       0.00000       0.00000       0.00000       0.00000
  11  25 4150.6900    1.1883  8.8330 10.2186 -0.0014  0.1306   0.0155   0.3664    0.0579   0.0000   452.4287     -0.178184      -11.5553       5.16456     -0.233671       1.88342       22.8412      -10.3484      -2.74020       6.40167       2.60893      0.457107    -0.0720574     -0.157053   -0.00700546      0.136082    -0.0622326    -0.0446598   -0.00226709    0.00422962   0.000721093   9.19293e-06       0.00000       0.00000       0.00000       0.00000       0.00000       0.00000       0.00000       0.00000       0.00000       0.00000       0.00000       0.00000       0.00000       0.00000       17.9630       22.7802       23.5207       22.3579       21.0351       16.9716       13.9568       10.4462       7.40452       5.03119       3.26603       1.89868       1.06875      0.553046      0.263048      0.120129     0.0479331     0.0170593    0.00552110    0.00149292   0.000328023   4.51107e-05       0.00000       0.00000       0.00000       0.00000       0.00000       0.00000       0.00000       0.00000       0.00000       0.00000       0.00000       0.00000       0.00000       0.00000
  12   9 1949.9666    0.5458  0.4246  9.3527 -0.0074  0.0335   0.0210   0.0544    0.0656   0.0000   437.8864      -4.75187       15.5568      0.626215      -3.42912      -1.15480       1.47623     -0.231573     -0.199836     -0.689530     -0.783448     0.0279846     -0.128295     -0.100883      0.101203     0.0209184    0.00194223   -0.00206354  -0.000192961   0.000593439   0.000252641   0.000103875   4.62048e-06  -3.39189e-07       0.00000       0.00000       0.00000       0.00000       0.00000       0.00000       0.00000       0.00000       0.00000       0.00000       0.00000       0.00000       2.80695       5.49351       3.97973       4.71849       4.46846       3.40973       3.45319       1.81346       2.13488      0.807138      0.970527      0.404004      0.304384      0.171903     0.0694444     0.0523114     0.0128455     0.0102581    0.00254678    0.00112549   0.000406394   5.63322e-05   2.61359e-05   3.70780e-06       0.00000       0.00000       0.00000       0.00000       0.00000       0.00000       0.00000       0.00000       0.00000       0.00000       0.00000       0.00000
  12  10 2093.6019    0.6540  0.5956  9.7207 -0.0000  0.0283   0.0217   0.0557    0.0795   0.0000   438.8392       5.98353       9.09727      -1.38487      -1.95707      -1.70055     -0.563643      -1.61953      0.258405      -2.09339     -0.969674     -0.169478      0.168675     0.0986353    -0.0188294    -0.0550669     0.0175253     0.0118110   0.000137582  -0.000145588   2.55603e-05   3.67385e-06  -3.05686e-07   4.35019e-07       0.00000       0.00000       0.00000       0.00000       0.00000       0.00000       0.00000       0.00000       0.00000       0.00000       0.00000       0.00000       3.30811       4.23907       4.31306       4.20425       4.19712       3.16354       2.58681       2.21472       1.58664       1.13094      0.679014      0.419660      0.278901      0.149525     0.0826892     0.0420964     0.0164159    0.00738121    0.00268861   0.000853330   0.000287490   8.06373e-05   1.66974e-05   2.35096e-06       0.00000       0.00000       0.00000       0.00000       0.00000       0.00000       0.00000       0.00000       0.00000       0.00000       0.00000       0.00000
  12  11 2235.8155    1.0345  0.6428 10.0728 -0.0067  0.0307   0.0315   0.0505    0.0991   0.0000   439.0288      -3.33637       11.0520     -0.222197      -3.28269      0.679334      -4.52530       3.06994      -2.06782       1.07163     -0.694537     -0.392718      0.177309    -0.0330455     0.0131158    -0.0211894    0.00110884    0.00258202   -0.00296711    0.00102991  -2.26848e-05  -1.98844e-05  -6.64319e-06  -6.61335e-08       0.00000       0.00000       0.00000       0.00000       0.00000       0.00000       0.00000       0.00000       0.00000       0.00000       0.00000       0.00000       3.16239       5.24863       4.19735       5.20366       3.78013       4.16587       2.76307       2.39818       1.56665       1.16983      0.843364      0.451933      0.343650      0.134978     0.0991616     0.0336654     0.0222404    0.00653415    0.00378656   0.000857684   0.000379750   8.71828e-05   1.70009e-05   3.67897e-06       0.00000       0.00000       0.00000       0.00000       0.00000       0.00000       0.00000       0.00000       0.00000       0.00000       0.00000       0.00000
  12  14 2654.5460    2.3832  0.7850 11.6174 -0.0047  0.0269   0.0660   0.0591    0.2124   0.0000   445.5821      0.333267       6.38678      -1.90487      -7.75515       1.25868      -3.21324     -0.588891       1.73593      0.492360      0.171337     -0.346703     -0.161141    -0.0843071     0.0503110    -0.0251129     0.0208009    0.00664825  -0.000738473   -0.00120689   3.11934e-06   5.09042e-05   1.48238e-06  -4.54548e-06       0.00000       0.00000       0.00000       0.00000       0.00000       0.00000       0.00000       0.00000       0.00000       0.00000       0.00000       0.00000       3.45662       4.10241       4.24585       4.46863       3.78065       3.15501       2.74027       2.31012       1.49929       1.00918      0.734999      0.451139      0.252636      0.131404     0.0755354     0.0384143     0.0187725    0.00713251    0.00266220   0.000841958   0.000268946   6.86916e-05   1.42285e-05   2.25465e-06       0.00000       0.00000       0.00000       0.00000       0.00000       0.00000       0.00000       0.00000       0.00000       0.00000       0.00000       0.00000
  12  15 2794.4400    2.9043  0.8869 11.9653 -0.0102  0.0275   0.0716   0.0578    0.1671   0.0000   439.0545      0.464512       14.0976     -0.902524      0.695387      0.358882      -3.39229      -1.27486    -0.0186047     -0.110797     -0.552714     -0.238312    0.00300088      0.470869     0.0300775    -0.0637834     0.0120641   -0.00496523   -0.00600586    0.00125402   0.000129766  -7.41090e-05  -1.38278e-05   8.86122e-07       0.00000       0.00000       0.00000       0.00000       0.00000       0.00000       0.00000       0.00000       0.00000       0.00000       0.00000       0.00000       3.44485       4.38823       4.54039       4.22351       3.85646       3.37550       2.73938       2.19754       1.52914       1.08903      0.700455      0.429298      0.251688      0.143602     0.0720822     0.0360432     0.0161982    0.00696695    0.00265990   0.000900427   0.000275343   7.38159e-05   1.46983e-05   2.26396e-06       0.00000       0.00000       0.00000       0.00000       0.00000       0.00000       0.00000       0.00000       0.00000       0.00000       0.00000       0.00000
  12  16 2934.3401    3.7864  0.6792 12.3802 -0.0023  0.0225   0.1110   0.0558    0.1269   0.0000   443.0931       1.12486       11.4310      -4.41748      -1.18128     -0.865455      0.136615      0.791007     -0.683709       1.10745      0.792819      0.573526      0.204680     0.0166742   -0.00295439  -0.000635842    0.00359393  -0.000613080  -0.000696056  -0.000941197   4.72954e-05   7.67800e-05  -1.10311e-05  -8.31700e-07       0.00000       0.00000       0.00000       0.00000       0.00000       0.00000       0.00000       0.00000       0.00000       0.00000       0.00000       0.00000       3.08094       3.42835       3.66300       3.96017       3.22844       2.59901       2.38943       1.89648       1.22178      0.843653      0.610644      0.393483      0.199665      0.110747     0.0593354     0.0335452     0.0152035    0.00630837    0.00204645   0.000705651   0.000190032   5.20352e-05   1.08381e-05   1.67943e-06       0.00000       0.00000       0.00000       0.00000       0.00000       0.00000       0.00000       0.00000       0.00000       0.00000       0.00000       0.00000
  12  17 3073.7324    4.0349  0.8654 12.5316 -0.0052  0.0260   0.1052   0.0638    0.1341   0.0000   439.1110      -4.00247       12.6037       1.18900     -0.526807       3.44254      -1.07724     -0.268136     -0.983668      0.628223      0.800865     -0.753350     -0.392711    -0.0393972   -0.00922195   -0.00150600     0.0128044   -0.00144607  -0.000159384  -0.000608724   0.000417794   4.38475e-05  -7.71880e-06  -1.80041e-06       0.00000       0.00000       0.00000       0.00000       0.00000       0.00000       0.00000       0.00000       0.00000       0.00000       0.00000       0.00000       3.69905       4.32673       4.19151       4.36254       4.11096       3.51970       2.72323       1.89372       1.43691      0.995794      0.756013      0.486490      0.274461      0.140432     0.0729150     0.0355108     0.0158814    0.00627727    0.00238988   0.000815730   0.000249941   5.70652e-05   1.32762e-05   1.96166e-06       0.00000       0.00000       0.00000       0.00000       0.00000       0.00000       0.00000       0.00000       0.00000       0.00000       0.00000       0.00000
  12  18 3213.1608    3.9570  1.1902 12.1122 -0.0017  0.0319   0.0867   0.0721    0.1691   0.0000   442.6730      -4.01840       18.9371       6.52267      -4.64214      -1.70640     -0.625362     -0.347753      -1.89102     -0.810281     -0.413479       1.06685     -0.485819     -0.157529     0.0576485     0.0267719    0.00393628   -0.00736514    0.00155817   -0.00136846  -0.000422523  -8.41756e-06   2.58527e-05   3.31704e-06       0.00000       0.00000       0.00000       0.00000       0.00000       0.00000       0.00000       0.00000       0.00000       0.00000       0.00000       0.00000       4.41439       5.35223       5.44486       4.74502       4.38275       4.29532       3.53450       2.77069       2.12809       1.37550      0.916197      0.552598      0.316221      0.170193     0.0912308     0.0410115     0.0205859    0.00777995    0.00329100    0.00114503   0.000355242   8.19665e-05   1.70944e-05   2.43061e-06       0.00000       0.00000       0.00000       0.00000       0.00000       0.00000       0.00000       0.00000       0.00000       0.00000       0.00000       0.00000
  12  19 3352.5512    3.5063  1.6738 11.9673  0.0007  0.0379   0.0654   0.0909    0.1150   0.0000   436.5107      -3.09551       12.6731      -4.37574      -6.32723      -2.19300       1.65448      0.655915      0.121464      -1.10859     0.0145580     -0.902122    -0.0986312      0.464724     0.0782841    -0.0796127    -0.0354708     0.0154734    0.00312827   -0.00202692  -0.000140707   8.99193e-05  -6.85149e-06  -1.99907e-07       0.00000       0.00000       0.00000       0.00000       0.00000       0.00000       0.00000       0.00000       0.00000       0.00000       0.00000       0.00000       4.55431       6.06853       6.14217       5.85174       5.41972       4.64688       3.98155       2.99162       2.27035       1.55321       1.06398      0.634562      0.394942      0.221765      0.110576     0.0599562     0.0238556     0.0118126    0.00416087    0.00144764   0.000447979   0.000109236   2.38658e-05   3.32331e-06       0.00000       0.00000       0.00000       0.00000       0.00000       0.00000       0.00000       0.00000       0.00000       0.00000       0.00000       0.00000
  12  20 3492.3323    2.9582  2.3474 11.4874 -0.0002  0.0446   0.0478   0.1138    0.0903   0.0000   435.0443      -2.71119       26.7911      -1.72647       1.37350     -0.830802       5.49332       2.86682      0.744386      -1.04489      -1.44085      0.857105      0.256181     0.0159410     -0.189024    0.00348540    0.00689759   -0.00221699    0.00172302  -0.000757664  -5.41560e-05  -7.77929e-05   4.35747e-05  -1.83705e-06       0.00000       0.00000       0.00000       0.00000       0.00000       0.00000       0.00000       0.00000       0.00000       0.00000       0.00000       0.00000       5.68354       6.85967       7.37495       7.36888       6.50655       5.47634       4.72308       3.56563       2.54910       1.76847       1.25510      0.759953      0.467463      0.240302      0.135546     0.0668262     0.0312699     0.0128407    0.00500425    0.00156536   0.000501968   0.000121199   2.62341e-05   3.64363e-06       0.00000       0.00000       0.00000       0.00000       0.00000       0.00000       0.00000       0.00000       0.00000       0.00000       0.00000       0.00000
  12  21 3632.3329    2.4009  3.6997 11.2427 -0.0040  0.0588   0.0329   0.1510    0.0645   0.0000   429.8280      -2.79081       12.5306      0.458886      -9.64646      -6.71372      -1.19104       6.30644       5.30914      0.283719      -2.43057      -1.62222      0.551085      0.615203    -0.0560421      0.120902     0.0870038    -0.0457765   -0.00327214    0.00112701    0.00162095   0.000195351   1.55082e-05   5.92570e-06       0.00000       0.00000       0.00000       0.00000       0.00000       0.00000       0.00000       0.00000       0.00000       0.00000       0.00000       0.00000       7.53470       9.57226       10.1284       9.70698       8.91842       7.65519       6.09170       4.72103       3.47477       2.43021       1.64844       1.01472      0.612352      0.346525      0.180634     0.0866510     0.0406346     0.0169740    0.00650431    0.00222535   0.000692121   0.000172946   3.48112e-05   4.91479e-06       0.00000       0.00000       0.00000       0.00000       0.00000       0.00000       0.00000       0.00000       0.00000       0.00000       0.00000       0.00000
  12  22 3772.4213    1.9251  5.0875 10.9164 -0.0048  0.0751   0.0242   0.1977    0.0599   0.0000   438.7850     -0.146361       19.8623      -1.26421       8.35527       21.6480      -10.4074      -12.3698      -2.67194       3.47565       1.35664      0.186685     -0.618084      0.282247      0.523530    0.00665129     -0.195878    -0.0505616     0.0232629    0.00184788   -0.00183289  -0.000310537  -3.13695e-05  -1.47998e-06       0.00000       0.00000       0.00000       0.00000       0.00000       0.00000       0.00000       0.00000       0.00000       0.00000       0.00000       0.00000       9.14851       11.9246       12.4816       12.0159       11.0951       9.48908       7.83179       6.13049       4.50606       3.11600       2.13104       1.36259      0.783459      0.449988      0.227891      0.122394     0.0516079     0.0234558    0.00834588    0.00307288   0.000907154   0.000230033   4.70439e-05   6.54838e-06       0.00000       0.00000       0.00000       0.00000       0.00000       0.00000       0.00000       0.00000       0.00000       0.00000       0.00000       0.00000
  12  23 3912.7124    1.5504  6.0921 10.8447 -0.0002  0.0928   0.0213   0.2531    0.0560   0.0000   442.0980       21.1851       17.3756       34.0913      -5.95734      -29.4529       4.20583       7.50109       1.09200      0.701496     -0.435539       2.11389     -0.769288     -0.249981     0.0504706    -0.0994781     -0.108932    -0.0403461    0.00990380  -0.000800371   -0.00135042  -0.000254260  -7.36514e-06   4.15289e-06       0.00000       0.00000       0.00000       0.00000       0.00000       0.00000       0.00000       0.00000       0.00000       0.00000       0.00000       0.00000       11.4646       14.7944       15.6194       14.7924       14.2072       11.7609       9.73702       7.61650       5.53356       3.95876       2.58923       1.65216      0.982587      0.536894      0.292118      0.139460     0.0655243     0.0264723     0.0105561    0.00355971    0.00110007   0.000292259   5.89071e-05   7.81165e-06       0.00000       0.00000       0.00000       0.00000       0.00000       0.00000       0.00000       0.00000       0.00000       0.00000       0.00000       0.00000
  12  24 4053.2101    1.3426  7.9323 10.3670 -0.0031  0.1081   0.0166   0.3060    0.0598   0.0000   450.6579       40.8196       25.7204      -13.9721      -2.50767       32.2367       8.75017      -2.43964       4.69736      -2.30561      0.100046     -0.559250      0.352431     -0.457308      0.267106     -0.100385   -0.00377588     0.0737897   0.000789506    -0.0132769   0.000720471   0.000156952   0.000100223   2.14085e-06       0.00000       0.00000       0.00000       0.00000       0.00000       0.00000       0.00000       0.00000       0.00000       0.00000       0.00000       0.00000       13.7236       17.1310       18.4787       17.5920       15.9161       14.2895       11.3963       8.87100       6.61086       4.66090       3.10297       1.96634       1.16259      0.661172      0.342588      0.169503     0.0772526     0.0332853     0.0126426    0.00446017    0.00131582   0.000327557   6.41269e-05   9.04720e-06       0.00000       0.00000       0.00000       0.00000       0.00000       0.00000       0.00000       0.00000       0.00000       0.00000       0.00000       0.00000
  12  25 4194.0922    1.1085 10.1505 10.1510 -0.0013  0.1385   0.0143   0.4048    0.0555   0.0000   431.2796       9.72456       36.9367      -30.5382       19.3846      -17.1105      -9.41896       2.64446       5.22195       1.00474       1.95563     -0.126564     -0.942890      0.143634     -0.103882     -0.420325    -0.0193289    0.00387898    0.00407674   -0.00529880  -0.000715107   0.000822510   2.27542e-06  -2.86443e-05       0.00000       0.00000       0.00000       0.00000       0.00000       0.00000       0.00000       0.00000       0.00000       0.00000       0.00000       0.00000       16.9835       21.9126       22.9585       22.5897       20.7368       17.8000       14.5850       11.3363       8.56325       5.93390       4.01083       2.60508       1.53694      0.875382      0.468314      0.229623      0.106758     0.0437473     0.0169746    0.00589883    0.00172972   0.000430627   8.76791e-05   1.21779e-05       0.00000       0.00000       0.00000       0.00000       0.00000       0.00000       0.00000       0.00000       0.00000       0.00000       0.00000       0.00000
  12  26 4334.9647    0.9216 11.7254 10.1036 -0.0088  0.1765   0.0137   0.4968    0.0507   0.0000   478.2493       10.2176      -46.9620       12.9297       27.1447      -13.8180      -21.3888       8.52286       25.1563       10.4503      -1.29776       2.84651      -2.74287     -0.131402       1.03571     -0.220359      0.140683      0.162134    -0.0307150    -0.0140829  -0.000559224   -0.00104433   2.39671e-05  -1.05459e-05       0.00000       0.00000       0.00000       0.00000       0.00000       0.00000       0.00000       0.00000       0.00000       0.00000       0.00000       0.00000       22.1182       27.5145       30.0399       28.3364       26.4230       23.3889       18.3407       14.5661       10.6715       7.60874       5.23459       3.31330       2.01324       1.11799      0.597647      0.296310      0.134238     0.0572565     0.0216897    0.00734275    0.00225055   0.000551002   0.000105287   1.45214e-05       0.00000       0.00000       0.00000       0.00000       0.00000       0.00000       0.00000       0.00000       0.00000       0.00000       0.00000       0.00000
  12  28 4617.6848    0.6049 16.7822  9.9040 -0.0059  0.3087   0.0093   0.8439    0.0357   0.0000   469.8717      -20.7403       29.7703      -56.8020       1.88182       77.9517      -59.8877      -19.6582       26.4138      0.226166      -16.0925       8.55566      -2.72192       1.23237       2.41383      -1.47458     0.0893709   9.29457e-05    -0.0103600    0.00570510   0.000865464   0.000718191  -0.000220004   4.20341e-05       0.00000       0.00000       0.00000       0.00000       0.00000       0.00000       0.00000       0.00000       0.00000       0.00000       0.00000       0.00000       37.5397       48.1640       52.1668       49.7619       45.9718       40.3282       32.1436       26.2235       19.2197       13.7063       9.32667       6.03469       3.71806       2.07468       1.15833      0.579601      0.266066      0.108829     0.0420947     0.0137672    0.00409659    0.00100501   0.000190366   2.67057e-05       0.00000       0.00000       0.00000       0.00000       0.00000       0.00000       0.00000       0.00000       0.00000       0.00000       0.00000       0.00000
  13   8 1838.6240    0.3958  0.4011  9.3921 -0.0072  0.0235   0.0155   0.0512    0.0573   0.0000   436.9929       1.64889       18.0249       1.20462     0.0441703     -0.827530      0.596902      -1.22536      -1.06011     -0.932552      0.324795      0.349944      0.150756     -0.211256    -0.0397080     0.0468653   -0.00588619   -0.00373473    0.00519242    0.00181123  -0.000201863  -0.000330351  -4.24162e-05   7.90121e-06  -2.35919e-06  -4.85558e-08       0.00000       0.00000       0.00000       0.00000       0.00000       0.00000       0.00000       0.00000       0.00000       0.00000       2.68522       3.59739       3.39505       3.64320       2.89538       2.83049       2.53845       1.81039       1.61786      0.988310      0.728355      0.402820      0.274822      0.152318     0.0835093     0.0458474     0.0197073     0.0109756    0.00412774    0.00198924   0.000677507   0.000221479   6.66306e-05   1.28163e-05   3.74649e-06   5.42407e-07       0.00000       0.00000       0.00000       0.00000       0.00000       0.00000       0.00000       0.00000       0.00000       0.00000
  13  10 2128.4587    0.8032  0.6307  9.5979 -0.0043  0.0233   0.0237   0.0499    0.0878   0.0000   437.1904       3.78127       7.81902      -1.95356       3.39540      -1.57170       2.51163      0.738247     -0.333305      0.132792      0.271825      0.412500     -0.158874      0.266749     0.0209550     0.0726923  -0.000549530    -0.0201679   -0.00452540   3.35974e-06   0.000705331   0.000193107   3.65500e-05  -2.37862e-05  -3.75967e-06   7.52366e-07       0.00000       0.00000       0.00000       0.00000       0.00000       0.00000       0.00000       0.00000       0.00000       0.00000       2.85627       3.54253       3.65038       3.50829       3.21442       2.79703       2.49795       1.95325       1.54745       1.01822      0.739864      0.448548      0.267066      0.163067     0.0909428     0.0473317     0.0221814     0.0117431    0.00464183    0.00187521   0.000655117   0.000227125   6.66077e-05   1.53429e-05   3.41749e-06   4.54863e-07       0.00000       0.00000       0.00000       0.00000       0.00000       0.00000       0.00000       0.00000       0.00000       0.00000
  13  11 2271.1047    1.0872  0.8297 10.0535 -0.0012  0.0282   0.0280   0.0630    0.1082   0.0000   442.6263      0.790643       5.61446     -0.164328       4.42680      -1.80473      -1.98143      0.655268     -0.457233      -1.72826      0.581147     -0.305496     -0.193322      0.241762     0.0314817     -0.103998     0.0446563    0.00936296   -0.00890286    0.00123116   -0.00118873  -8.43029e-05   9.49358e-05  -9.09453e-06   6.89212e-07  -2.87781e-07       0.00000       0.00000       0.00000       0.00000       0.00000       0.00000       0.00000       0.00000       0.00000       0.00000       3.05718       4.18027       4.53158       4.15413       4.00230       3.38832       2.59930       2.29857       1.53922       1.12502      0.841840      0.460079      0.331937      0.184209      0.104548     0.0548657     0.0297343     0.0117402    0.00622895    0.00222850   0.000817496   0.000254334   9.38842e-05   2.16585e-05   4.09299e-06   5.88518e-07       0.00000       0.00000       0.00000       0.00000       0.00000       0.00000       0.00000       0.00000       0.00000       0.00000
  13  12 2411.7796    1.5000  0.8499 10.6112 -0.0012  0.0269   0.0373   0.0604    0.1237   0.0000   432.8221       1.50544       9.43473      -1.14082      -6.16327       1.46775      0.129554     0.0356643      0.519973       1.04083       1.10936     -0.489601     -0.519165     0.0348642     0.0643969    -0.0366484    0.00546199    -0.0124602    0.00930126    0.00165354  -0.000893975   0.000116075   7.92919e-05   1.71722e-05   1.66528e-06  -8.08996e-07       0.00000       0.00000       0.00000       0.00000       0.00000       0.00000       0.00000       0.00000       0.00000       0.00000       3.21941       4.25898       4.19882       4.26762       3.96350       3.28456       2.71098       2.05174       1.61569       1.10762      0.778898      0.506064      0.307044      0.185891      0.111810     0.0516665     0.0284793     0.0119552    0.00583834    0.00188399   0.000794692   0.000246981   7.19253e-05   1.74708e-05   3.93407e-06   5.59708e-07       0.00000       0.00000       0.00000       0.00000       0.00000       0.00000       0.00000       0.00000       0.00000       0.00000
  13  13 2551.6933    1.9390  0.9790 10.9011 -0.0117  0.0315   0.0485   0.0658    0.2566   0.0000   440.4261       3.84714       12.0592       4.54570      -6.79887      -1.49544       3.97979       1.08312       3.86654     -0.730420     -0.808336      0.430224    -0.0734133      0.241624      0.158971    0.00136154   0.000599503     0.0210633    0.00345233   -0.00441888   -0.00100871   0.000432158  -3.30839e-06   3.59743e-06  -7.66240e-06   8.55171e-07       0.00000       0.00000       0.00000       0.00000       0.00000       0.00000       0.00000       0.00000       0.00000       0.00000       3.24205       4.62249       4.54784       4.76730       4.29008       3.65254       2.96590       2.47388       1.94698       1.24790      0.916229      0.634192      0.366085      0.225037      0.123742     0.0668995     0.0343003     0.0159097    0.00675189    0.00258640   0.000949707   0.000352236   9.86382e-05   2.38860e-05   4.99928e-06   7.49925e-07       0.00000       0.00000       0.00000       0.00000       0.00000       0.00000       0.00000       0.00000       0.00000       0.00000
  13  14 2691.6170    2.4956  0.8721 10.9507 -0.0015  0.0289   0.0642   0.0601    0.4212   0.0000   434.7630      -1.09544       15.5368       1.62464       1.67308      -1.69722       5.59813      -1.82485     -0.552093      0.194792       1.14965      0.678768     -0.230605   -0.00667999    -0.0276675     0.0753749    -0.0465710    0.00701873    0.00163764    0.00103381   -0.00164199  -7.99838e-05   3.12290e-05  -2.78855e-05  -3.11148e-06  -3.90322e-07       0.00000       0.00000       0.00000       0.00000       0.00000       0.00000       0.00000       0.00000       0.00000       0.00000       3.19114       4.41482       4.10620       4.44412       3.50790       3.50377       2.86818       2.40538       1.82532       1.26541      0.886170      0.525585      0.336279      0.189632      0.110974     0.0550224     0.0286391     0.0129090    0.00584552    0.00224573   0.000866809   0.000268866   8.62641e-05   1.93903e-05   3.96430e-06   7.11282e-07       0.00000       0.00000       0.00000       0.00000       0.00000       0.00000       0.00000       0.00000       0.00000       0.00000
  13  15 2832.1175    3.1619  0.8414 11.5927  0.0086  0.0290   0.0813   0.0557    0.2967   0.0000   436.1198       4.99020       14.1721     -0.869265       4.36587      0.111311      -8.37874    -0.0321700      0.777828     -0.802817      0.540133     -0.351251     -0.185388      0.143011     -0.133535     0.0803437     0.0210127    -0.0269315   -0.00672200  -0.000421888  -0.000712985   0.000146813  -5.11683e-07   2.21612e-05  -3.92599e-07  -2.90742e-07       0.00000       0.00000       0.00000       0.00000       0.00000       0.00000       0.00000       0.00000       0.00000       0.00000       3.58725       4.51185       4.37435       4.35435       3.37259       3.60779       3.21578       2.67227       1.96312       1.41494       1.01112      0.555354      0.354053      0.206259      0.120290     0.0535701     0.0280054     0.0137259    0.00657909    0.00252099   0.000947004   0.000276788   8.59172e-05   1.84670e-05   3.69827e-06   6.45437e-07       0.00000       0.00000       0.00000       0.00000       0.00000       0.00000       0.00000       0.00000       0.00000       0.00000
  13  16 2972.6006    3.7150  0.8708 12.3842 -0.0137  0.0282   0.0901   0.0554    0.2076   0.0000   446.2509     -0.362538       9.08742       7.13067       5.77697      -2.17152      -6.64012      -2.58734       1.21170       2.30535      0.276203     0.0962097      0.297156      0.347083    -0.0636626     0.0966670    0.00177970   -0.00802934  -0.000655440    0.00133935    0.00135525   2.77956e-05  -3.86093e-05   4.09113e-06  -1.37256e-06  -7.11818e-07       0.00000       0.00000       0.00000       0.00000       0.00000       0.00000       0.00000       0.00000       0.00000       0.00000       3.20667       4.30799       4.26830       4.19376       4.15177       3.25903       3.13503       2.05350       1.75450       1.25952      0.803722      0.589593      0.316365      0.218785      0.109008     0.0591490     0.0298603     0.0119239    0.00621588    0.00222113   0.000837709   0.000310103   7.04995e-05   2.09259e-05   4.84144e-06   5.78333e-07       0.00000       0.00000       0.00000       0.00000       0.00000       0.00000       0.00000       0.00000       0.00000       0.00000
  13  17 3112.3964    3.9875  0.8991 12.5105 -0.0018  0.0261   0.0956   0.0612    0.1505   0.0000   443.6460      -3.84750       13.5161       8.56724      0.315116      0.200833      -5.86592     -0.865456     -0.398083    0.00399639      0.413888     -0.251749      0.340426    -0.0471436    -0.0296056    -0.0300953     0.0149247    -0.0112720    0.00264213  -0.000601177   0.000403810   6.15114e-05   2.57642e-05  -5.05596e-06   1.21292e-06   3.63760e-08       0.00000       0.00000       0.00000       0.00000       0.00000       0.00000       0.00000       0.00000       0.00000       0.00000       3.02593       3.92910       3.55905       4.02530       3.51220       3.26241       2.53144       2.08935       1.52159       1.17437      0.766505      0.500848      0.302279      0.197914      0.103578     0.0556434     0.0259203     0.0119477    0.00520391    0.00209220   0.000696718   0.000245045   6.63720e-05   1.80658e-05   3.45581e-06   6.12571e-07       0.00000       0.00000       0.00000       0.00000       0.00000       0.00000       0.00000       0.00000       0.00000       0.00000
  13  18 3252.2466    3.8839  1.1833 12.5399 -0.0029  0.0349   0.0863   0.0727    0.1390   0.0000   436.1813      -2.85787       15.0974      -2.29244       2.93631       3.33555      -1.87287       1.95795       1.17570      -1.12911     -0.628716     -0.555444     -0.149814      0.217748     0.0877333     0.0833603    -0.0251994    0.00600467    -0.0109544   0.000607917  -0.000984421   0.000155665  -0.000112860  -4.09435e-06  -6.16692e-06  -1.95261e-07       0.00000       0.00000       0.00000       0.00000       0.00000       0.00000       0.00000       0.00000       0.00000       0.00000       4.46184       4.80267       5.09908       5.47526       5.36882       4.37491       3.23867       2.55436       2.32149       1.65288      0.995662      0.629044      0.427607      0.282582      0.164130     0.0895200     0.0406558     0.0173946    0.00702154    0.00291495    0.00105716   0.000354270   9.38013e-05   2.17005e-05   4.49179e-06   5.88794e-07       0.00000       0.00000       0.00000       0.00000       0.00000       0.00000       0.00000       0.00000       0.00000       0.00000
  13  19 3392.2726    3.3567  1.5596 12.3911 -0.0049  0.0399   0.0662   0.0897    0.1017   0.0000   440.6724      -7.28152       7.34055       5.63193       4.14310      -4.27359       1.80624       1.21486      -1.13223      -1.62970     -0.900593     0.0987253      0.381377      0.295404     -0.153182    -0.0109415     0.0228638   0.000164321  -0.000424546   0.000121794   0.000714671  -6.33611e-05  -7.96790e-05   2.74092e-05   4.59308e-06  -1.03713e-06       0.00000       0.00000       0.00000       0.00000       0.00000       0.00000       0.00000       0.00000       0.00000       0.00000       4.55743       6.37055       6.05211       6.77991       5.51479       5.02119       3.97644       3.41065       2.41810       1.75965       1.16350      0.806076      0.503204      0.273182      0.158393     0.0853429     0.0459065     0.0197814    0.00895951    0.00337288    0.00130451   0.000403688   0.000118757   3.00712e-05   5.78207e-06   1.01187e-06       0.00000       0.00000       0.00000       0.00000       0.00000       0.00000       0.00000       0.00000       0.00000       0.00000
  13  20 3532.4438    2.6777  2.7947 11.6394 -0.0000  0.0507   0.0400   0.1244    0.0706   0.0000   443.4889       12.4890       8.68763      -6.61464      -10.9097      -3.58327      -4.86058       1.71717      -1.74407       1.20644     -0.839617     0.0115311      0.680092     -0.112246    -0.0379980     0.0394270    -0.0158751     0.0147301    -0.0101911    0.00394551  -3.80981e-05   0.000663263   0.000202559  -1.91048e-05  -7.52374e-06   1.41774e-06       0.00000       0.00000       0.00000       0.00000       0.00000       0.00000       0.00000       0.00000       0.00000       0.00000       5.75762       7.36924       8.03052       7.35074       7.32094       6.24293       5.24192       4.23917       3.08601       2.31928       1.57547       1.04255      0.673741      0.369170      0.224902      0.111943     0.0556082     0.0278200     0.0110591    0.00463519    0.00176883   0.000540967   0.000167989   4.23196e-05   7.97514e-06   9.99945e-07       0.00000       0.00000       0.00000       0.00000       0.00000       0.00000       0.00000       0.00000       0.00000       0.00000
  13  21 3672.9370    2.2161  3.9555 11.1488 -0.0003  0.0609   0.0292   0.1531    0.0637   0.0000   443.9604     -0.364034      -2.11484      -2.66552      -1.97713      -2.80713      -2.28561      -5.78229     -0.451910      -1.09785      -2.22755      -1.57557       1.73621     -0.161895    0.00609323      0.129650     0.0306324    -0.0463773    0.00329359    0.00150900   -0.00260666   0.000683345   0.000192162  -5.78226e-05   1.81148e-05   4.50900e-07       0.00000       0.00000       0.00000       0.00000       0.00000       0.00000       0.00000       0.00000       0.00000       0.00000       7.30347       8.78583       9.42067       9.46419       8.68196       7.39192       6.36792       5.22789       3.86690       2.73469       1.92011       1.33209      0.793688      0.470024      0.258783      0.145226     0.0710638     0.0359263     0.0142262    0.00583049    0.00201429   0.000684814   0.000186145   4.68527e-05   9.02674e-06   1.19422e-06       0.00000       0.00000       0.00000       0.00000       0.00000       0.00000       0.00000       0.00000       0.00000       0.00000
  13  22 3813.4800    1.8068  5.8904 10.7462 -0.0023  0.0776   0.0212   0.2086    0.0591   0.0000   428.4598      -8.59586       11.4443       4.53871      -10.9420      -5.86519       4.60773       6.06728      -5.68372      -4.06032      -1.68237       1.57739      -1.02939      0.725309      0.254132    -0.0841118     -0.121657     0.0155361     0.0115527   -0.00107604   0.000374118    0.00263484   6.16837e-05  -6.64032e-05   2.31177e-06  -8.52623e-07       0.00000       0.00000       0.00000       0.00000       0.00000       0.00000       0.00000       0.00000       0.00000       0.00000       9.06814       11.1977       12.4617       11.9888       11.0413       9.85607       7.91973       6.57452       4.88695       3.60300       2.45224       1.61731       1.03004      0.606352      0.348320      0.185756     0.0907512     0.0441505     0.0182919    0.00752209    0.00275048   0.000895231   0.000259306   6.28311e-05   1.13979e-05   1.55873e-06       0.00000       0.00000       0.00000       0.00000       0.00000       0.00000       0.00000       0.00000       0.00000       0.00000
  13  23 3954.3474    1.4663  7.2754 10.5643 -0.0079  0.0958   0.0182   0.2619    0.0590   0.0000   460.3120      -10.9990       35.1422       16.2302       13.9656      -12.5723       9.85775       1.57538      -1.26797      -4.69828       1.68329      -1.00962     -0.483846       1.20516      0.171258     0.0217235    -0.0398607     -0.180536    0.00419294     0.0130510    0.00483896   -0.00174437  -7.14174e-05  -3.12039e-05  -2.62694e-05  -2.23191e-06       0.00000       0.00000       0.00000       0.00000       0.00000       0.00000       0.00000       0.00000       0.00000       0.00000       11.1524       14.3484       15.1287       14.9395       13.9554       12.0292       10.1445       8.07170       6.09020       4.38711       3.11620       2.05146       1.28661      0.773613      0.432375      0.229530      0.116549     0.0535192     0.0239595    0.00938348    0.00342198    0.00111851   0.000320360   7.67597e-05   1.50101e-05   1.99783e-06       0.00000       0.00000       0.00000       0.00000       0.00000       0.00000       0.00000       0.00000       0.00000       0.00000
  13  24 4095.5369    1.2423  8.7220 10.4044 -0.0060  0.1132   0.0158   0.3362    0.0552   0.0000   452.5849      -1.22566      -4.72344       8.88407      -12.3899       8.35293       8.37197       2.89468      -1.82007       11.7145       3.66752      -1.81035      0.434387      0.419996      0.560428      0.238048     0.0551515     0.0932030    -0.0118243    -0.0122117   -0.00155049    0.00261436  -0.000486071   6.43799e-05  -1.52494e-05  -1.46545e-06       0.00000       0.00000       0.00000       0.00000       0.00000       0.00000       0.00000       0.00000       0.00000       0.00000       13.1467       16.4490       17.7841       17.0628       16.3843       14.0661       11.8745       9.59347       7.21158       5.33781       3.67468       2.44713       1.52920      0.932792      0.514860      0.280665      0.142269     0.0644325     0.0289783     0.0113063    0.00404587    0.00134497   0.000377471   9.36553e-05   1.77132e-05   2.26501e-06       0.00000       0.00000       0.00000       0.00000       0.00000       0.00000       0.00000       0.00000       0.00000       0.00000
  13  25 4236.3980    1.0221 10.2367 10.1702 -0.0083  0.1392   0.0137   0.4008    0.0527   0.0000   418.8499      -8.17808       16.9555       32.6632      -3.52594      -19.0811       13.2273       16.9660       12.5020      -5.35312      -5.67278      0.905921      0.867821     -0.851203      -1.25327      0.217201      0.419007     0.0628650    -0.0589403    -0.0236089    0.00862649    0.00217161  -0.000198557  -3.14808e-05  -7.51070e-06  -1.39058e-06       0.00000       0.00000       0.00000       0.00000       0.00000       0.00000       0.00000       0.00000       0.00000       0.00000       16.1332       20.6682       21.6830       21.9282       20.2580       17.8292       14.4153       11.5926       8.89954       6.42156       4.56946       2.99168       1.93694       1.14705      0.667398      0.355412      0.177628     0.0848197     0.0357959     0.0142379    0.00517430    0.00165829   0.000479764   0.000111219   2.15067e-05   2.98493e-06       0.00000       0.00000       0.00000       0.00000       0.00000       0.00000       0.00000       0.00000       0.00000       0.00000
  13  26 4377.4641    0.8653 12.7547 10.0668 -0.0076  0.1901   0.0127   0.5158    0.0481   0.0000   410.6233       30.7193       9.11476       12.8849       33.9864      -12.8504       20.3991      -10.6149      -28.0330      -8.00892      -4.81038       6.00970      -4.80841     -0.589829       1.69828     -0.840547     -0.356159    0.00812266    -0.0662989     0.0356346     0.0170545   0.000702323  -0.000437550   0.000328280   2.31473e-05   4.78255e-07       0.00000       0.00000       0.00000       0.00000       0.00000       0.00000       0.00000       0.00000       0.00000       0.00000       21.5198       28.0036       29.3066       29.5712       27.2580       24.0873       19.6372       16.1749       12.3966       8.87089       6.27822       4.28872       2.68743       1.62747      0.923948      0.511517      0.256747      0.122659     0.0518461     0.0206121    0.00732805    0.00240252   0.000664228   0.000157055   2.99870e-05   4.17147e-06       0.00000       0.00000       0.00000       0.00000       0.00000       0.00000       0.00000       0.00000       0.00000       0.00000
  13  27 4518.9986    0.6912 14.8062  9.9858 -0.0046  0.2494   0.0110   0.6769    0.0414   0.0000   430.1421      -12.7748       22.8540       39.3422       25.3362       25.0127      -10.8214      -13.3940      -39.1981      -8.42913       11.7962     -0.714536      -3.45666       3.05316       1.60451      -1.11157     -0.241604     0.0110272     0.0609008   -0.00253789    -0.0237535   -0.00605995   -0.00120186   4.30868e-05   3.58548e-05  -1.92122e-06       0.00000       0.00000       0.00000       0.00000       0.00000       0.00000       0.00000       0.00000       0.00000       0.00000       28.2687       36.5739       39.0571       38.8349       35.9266       31.2592       26.4246       21.0460       16.2592       11.7425       8.27859       5.63110       3.62254       2.13941       1.24483      0.684014      0.343239      0.166259     0.0695501     0.0281427     0.0101050    0.00316847   0.000876566   0.000206453   4.01686e-05   5.33635e-06       0.00000       0.00000       0.00000       0.00000       0.00000       0.00000       0.00000       0.00000       0.00000       0.00000
  14   9 2017.0268    0.6033  0.4549  9.6411 -0.0054  0.0228   0.0208   0.0428    0.0649   0.0000   435.9257      -2.87077       19.4575       1.49096      -2.41637      0.531591       2.29036    0.00634543      -3.45187       1.10588    -0.0737997     -0.915669    -0.0778172      0.173948    -0.0912521    0.00624887     0.0545663    0.00465816    0.00721798    0.00564800    0.00134594   0.000560325  -4.50067e-05  -8.17344e-05  -8.72761e-07   1.74672e-06   4.03216e-07   7.24848e-08       0.00000       0.00000       0.00000       0.00000       0.00000       0.00000       0.00000       0.00000       2.30321       3.20074       3.44807       3.31057       3.25621       2.46559       2.40399       1.60207       1.39585      0.925008      0.650739      0.481641      0.258295      0.187038      0.102490     0.0628781     0.0286503     0.0147495    0.00813633    0.00321311    0.00146820   0.000552791   0.000181771   6.71730e-05   1.51896e-05   4.40556e-06   9.72772e-07   1.11236e-07       0.00000       0.00000       0.00000       0.00000       0.00000       0.00000       0.00000       0.00000
  14  10 2162.4583    0.8053  0.7593  9.7501 -0.0066  0.0280   0.0221   0.0611    0.0857   0.0000   435.2651       6.60537       7.92980      -6.50245      -2.02202       4.48080      -1.04572       1.82793      -1.96221       1.75777     -0.229580     -0.408828      0.208767      0.379310     -0.204316     -0.175780    -0.0310157   -0.00959770    0.00982724   -0.00892645   -0.00177806  -0.000217005   0.000237966   0.000167638   1.01515e-05   4.42477e-06   1.29097e-06   1.32256e-07       0.00000       0.00000       0.00000       0.00000       0.00000       0.00000       0.00000       0.00000       2.72449       3.93122       3.85958       4.02155       3.71206       3.11971       2.66838       2.12972       1.62653       1.10165      0.880532      0.554781      0.397100      0.233980      0.137345     0.0800944     0.0422496     0.0212658     0.0109365    0.00454156    0.00195637   0.000712365   0.000237028   7.56980e-05   2.30609e-05   4.90748e-06   1.11093e-06   1.57175e-07       0.00000       0.00000       0.00000       0.00000       0.00000       0.00000       0.00000       0.00000
  14  11 2305.6351    1.1537  0.8769 10.1636 -0.0058  0.0269   0.0272   0.0599    0.1045   0.0000   441.2999       1.18882       10.6927       4.23036       2.82588     -0.463424       2.60462      0.600191      0.108031       1.63926       1.13924      0.984433      0.588300      0.156209      0.129055      0.175698     0.0430821  -0.000485837    0.00630334    0.00145108   6.39751e-05   -0.00179107   0.000304717  -5.18275e-05   6.86952e-06  -6.13814e-06   1.69694e-07   1.11548e-07       0.00000       0.00000       0.00000       0.00000       0.00000       0.00000       0.00000       0.00000       3.00814       3.71133       3.87198       3.89830       3.71913       3.12062       2.68887       2.34383       1.76256       1.26976      0.913045      0.601876      0.409664      0.239419      0.136592     0.0808133     0.0443780     0.0216974     0.0112395    0.00431893    0.00195320   0.000694100   0.000233249   7.30211e-05   2.20528e-05   4.99947e-06   9.47416e-07   1.29161e-07       0.00000       0.00000       0.00000       0.00000       0.00000       0.00000       0.00000       0.00000
  14  12 2446.6641    1.5596  0.8625 10.7956 -0.0033  0.0304   0.0372   0.0579    0.1109   0.0000   436.6699       3.31596       16.7213       7.94747    -0.0470756      0.960151     -0.925521     -0.760495     -0.115834       3.01633     -0.667554     -0.311924      0.283148     -0.231540     -0.172491     0.0579660     0.0542589    -0.0173989     0.0156825    0.00266160    0.00117230    0.00103452   0.000112593  -5.44667e-05   4.06796e-06   4.25238e-06   3.12931e-07   9.95282e-08       0.00000       0.00000       0.00000       0.00000       0.00000       0.00000       0.00000       0.00000       3.28873       3.78786       4.37167       4.66898       3.96300       3.02086       3.42135       2.42741       1.72612       1.37416       1.05568      0.690978      0.351213      0.284250      0.165255     0.0931588     0.0426002     0.0211917     0.0128475    0.00563535    0.00256959   0.000858499   0.000264378   8.69307e-05   1.88667e-05   5.43548e-06   1.17612e-06   1.35588e-07       0.00000       0.00000       0.00000       0.00000       0.00000       0.00000       0.00000       0.00000
  14  13 2587.2266    1.9843  0.9099 11.3696 -0.0011  0.0266   0.0488   0.0649    0.1239   0.0000   446.0392       10.1878      0.316770      -3.48099       3.79398       2.91947      -1.26488      -2.01107       1.62866      -1.29122       1.81729       1.38934     -0.572350     -0.278127      0.142571     0.0997920    -0.0537693    0.00642906   -0.00985858    0.00297826   -0.00227681    0.00102126   4.73282e-05  -8.94419e-05  -2.44830e-05   1.15893e-05  -1.55531e-06   3.66041e-08       0.00000       0.00000       0.00000       0.00000       0.00000       0.00000       0.00000       0.00000       3.02828       3.89057       3.73400       3.97394       3.71389       3.21644       2.70647       2.17050       1.71661       1.25906      0.918153      0.597125      0.374234      0.238149      0.146039     0.0793018     0.0423560     0.0195696    0.00993686    0.00402350    0.00178213   0.000608381   0.000224722   6.89993e-05   1.96798e-05   4.66233e-06   9.68351e-07   1.37296e-07       0.00000       0.00000       0.00000       0.00000       0.00000       0.00000       0.00000       0.00000
  14  14 2728.1711    2.6430  0.8711 11.2410 -0.0151  0.0257   0.0663   0.0576    0.3192   0.0000   442.7102      -5.33319       9.23309       7.62464     -0.683644     -0.486958     -0.751759      -5.43103      0.340459      -1.31520     -0.142362       1.41474    -0.0981501      0.528188     -0.164908     -0.105593     0.0127525   0.000628710  -0.000697180   -0.00468511   -0.00144979   0.000597033   0.000180350   8.06586e-05  -2.23437e-05   3.29030e-06   3.29902e-07  -1.13080e-07       0.00000       0.00000       0.00000       0.00000       0.00000       0.00000       0.00000       0.00000       2.91755       3.76214       3.98865       4.05633       3.79120       3.18018       2.60261       2.07355       1.56543       1.20018      0.824153      0.543459      0.341412      0.222805      0.142975     0.0748903     0.0416028     0.0190246    0.00980614    0.00403649    0.00179923   0.000615349   0.000233954   6.78395e-05   1.94838e-05   4.69685e-06   9.11632e-07   1.23736e-07       0.00000       0.00000       0.00000       0.00000       0.00000       0.00000       0.00000       0.00000
  14  15 2869.1524    3.3047  0.8207 11.9256 -0.0105  0.0267   0.0904   0.0564    0.3323   0.0000   440.5910       2.76496       16.7225      -1.83935     -0.926956      -3.85574      -2.99616     -0.601492      0.100416      -1.54532     -0.717617     -0.731302     -0.222797    -0.0990611      0.105004     0.0218898   -0.00817569   -0.00626078    0.00230946    0.00165043  -0.000723597  -0.000129547   4.99490e-05   0.000124226   1.87768e-05  -5.63201e-06   8.56065e-07  -8.34324e-08       0.00000       0.00000       0.00000       0.00000       0.00000       0.00000       0.00000       0.00000       2.89997       3.59510       4.33575       3.71672       3.76207       3.14589       2.69158       2.16652       1.60858       1.22659      0.795175      0.631427      0.374039      0.212962      0.139993     0.0745417     0.0371743     0.0201511     0.0100594    0.00430800    0.00169391   0.000688426   0.000262310   7.78683e-05   2.14238e-05   5.60187e-06   9.67129e-07   1.06252e-07       0.00000       0.00000       0.00000       0.00000       0.00000       0.00000       0.00000       0.00000
  14  16 3010.1077    4.0007  0.8513 11.9386 -0.0011  0.0257   0.0955   0.0546    0.3556   0.0000   436.4863      -4.21157       15.2104      0.501015       1.47564      -4.00513      -3.80333       2.37903       1.00552     -0.882047     -0.889292     -0.425866      0.368534      0.263984    -0.0468098    -0.0173281     0.0170155    0.00431803    0.00629334   -0.00609048  -9.93816e-05   0.000606197   5.62551e-05  -6.47312e-06   4.96830e-06  -3.57037e-06   3.67479e-07  -1.09481e-07       0.00000       0.00000       0.00000       0.00000       0.00000       0.00000       0.00000       0.00000       2.74809       3.51381       3.60241       3.55946       3.27607       3.19682       2.52766       2.01739       1.49894       1.14386      0.842325      0.575059      0.392470      0.230673      0.138446     0.0724864     0.0392893     0.0184981    0.00907190    0.00380880    0.00170678   0.000637751   0.000238258   7.13808e-05   2.09670e-05   4.61969e-06   8.66599e-07   1.33499e-07       0.00000       0.00000       0.00000       0.00000       0.00000       0.00000       0.00000       0.00000
  14  17 3150.4835    4.0164  1.1156 12.7595 -0.0066  0.0303   0.0900   0.0719    0.1821   0.0000   436.0539      -2.38399       15.0252      -2.95155      -6.68180     -0.115881       3.44123       3.07921     -0.897395     0.0504727     -0.838383      0.204116     -0.402558     -0.115123      0.149590    -0.0424032     0.0156928     0.0108101     0.0200077  -0.000339560    0.00159528  -0.000848992  -0.000193160  -0.000125464  -2.10088e-06  -2.80050e-06  -5.50180e-07   1.01547e-07       0.00000       0.00000       0.00000       0.00000       0.00000       0.00000       0.00000       0.00000       3.01686       4.15349       4.04420       4.37363       3.94650       3.48551       2.86841       2.42448       1.78525       1.36245      0.987289      0.631446      0.436096      0.261498      0.161870     0.0921471     0.0476396     0.0232374     0.0122733    0.00476145    0.00218838   0.000798158   0.000273193   8.39221e-05   2.51778e-05   5.74147e-06   1.12674e-06   1.72612e-07       0.00000       0.00000       0.00000       0.00000       0.00000       0.00000       0.00000       0.00000
  14  18 3290.7840    3.6500  1.4339 12.2356 -0.0011  0.0327   0.0710   0.0808    0.1484   0.0000   439.9960      -7.30952       5.69869       8.77816       6.26258      -3.77392      -5.10375       1.80702       3.59378      0.735026      0.458643      0.694110      0.282768     -0.555849     -0.237725     0.0833639     0.0348319    -0.0188663   -0.00586960    0.00159654   4.59018e-05  -0.000297798  -0.000141273  -6.36001e-05   1.60345e-06   7.58321e-06   6.07135e-07  -9.84455e-08       0.00000       0.00000       0.00000       0.00000       0.00000       0.00000       0.00000       0.00000       3.43295       4.49982       4.56708       4.73890       4.46603       3.76390       3.43704       2.64954       2.06326       1.54243       1.11728      0.757137      0.484366      0.314902      0.177561      0.100521     0.0549291     0.0255627     0.0135386    0.00528971    0.00255506   0.000873906   0.000310222   9.83379e-05   2.65959e-05   6.66271e-06   1.34893e-06   1.72789e-07       0.00000       0.00000       0.00000       0.00000       0.00000       0.00000       0.00000       0.00000
  14  19 3431.3041    3.1746  2.0019 12.0031 -0.0020  0.0376   0.0539   0.0995    0.0950   0.0000   436.8499      -6.87668       17.5573       4.12457      0.475845      -8.17525       1.54275       3.01419      -1.79283       1.56530      -1.16205     -0.661514      -1.53368    -0.0213172    -0.0296029      0.122217     0.0118942    -0.0716360     0.0109266  -0.000317418  -0.000956438  -0.000505513   0.000469716   8.60656e-05  -3.54578e-05  -1.38391e-05  -6.11095e-08   3.01744e-07       0.00000       0.00000       0.00000       0.00000       0.00000       0.00000       0.00000       0.00000       4.12475       5.09385       5.57546       5.52674       5.10962       4.54996       3.97634       3.06117       2.44431       1.83613       1.26872      0.889997      0.565924      0.364524      0.204250      0.119580     0.0632536     0.0323991     0.0145292    0.00671738    0.00279942    0.00109065   0.000369824   0.000121216   3.05642e-05   7.56751e-06   1.45190e-06   1.82519e-07       0.00000       0.00000       0.00000       0.00000       0.00000       0.00000       0.00000       0.00000
  14  20 3572.0167    2.5010  2.9947 11.5829 -0.0036  0.0500   0.0361   0.1292    0.0705   0.0000   429.8996      -2.94711       13.1781       2.52475       2.81459      -4.28523      -2.13103       1.09482      -1.01614     -0.797572       2.60121     -0.832734    0.00326144     -0.387613      0.350210    -0.0940867     -0.101930     0.0501449    -0.0132169    -0.0136026    0.00493839   0.000625067  -9.08258e-05   7.17563e-05  -2.28163e-05  -6.39658e-06  -7.17631e-07  -1.59730e-08       0.00000       0.00000       0.00000       0.00000       0.00000       0.00000       0.00000       0.00000       5.60460       6.73910       7.27890       7.45002       6.93576       6.13227       5.06860       4.29538       3.20597       2.48030       1.71880       1.18454      0.766062      0.483868      0.289702      0.166729     0.0882351     0.0430910     0.0220311    0.00893390    0.00390314    0.00144095   0.000503817   0.000154468   4.23720e-05   1.02331e-05   1.77523e-06   2.43185e-07       0.00000       0.00000       0.00000       0.00000       0.00000       0.00000       0.00000       0.00000
  14  21 3712.9927    2.1110  4.3421 10.9744 -0.0021  0.0607   0.0263   0.1591    0.0670   0.0000   438.9994      -1.18358       8.94646      -15.5846       11.6881       5.59183       1.74701      -4.50934      0.265352       1.52882     -0.614902      -1.68545     -0.365040      0.202979      0.592841    -0.0740329      0.247040    -0.0749964    -0.0433673     0.0133437    0.00648861   -0.00369574   0.000142902   0.000325874   3.03717e-05   2.03844e-06   1.10629e-08   6.92128e-08       0.00000       0.00000       0.00000       0.00000       0.00000       0.00000       0.00000       0.00000       6.73732       8.59021       9.15563       8.97379       8.42125       7.62548       6.37403       5.17218       4.00967       2.96485       2.11888       1.50212      0.934551      0.604521      0.347790      0.194358      0.104616     0.0527706     0.0248242     0.0112781    0.00460858    0.00173245   0.000620539   0.000203157   5.28623e-05   1.26075e-05   2.32291e-06   3.05983e-07       0.00000       0.00000       0.00000       0.00000       0.00000       0.00000       0.00000       0.00000
  14  22 3853.9461    1.7384  5.7878 10.6721 -0.0017  0.0765   0.0205   0.2012    0.0609   0.0000   444.0063       15.7829       13.8821      -10.3681       1.89685      -15.4951       8.30952      -1.81061      -1.98743      -2.25769     -0.877468       2.36760       1.55312     -0.424315     -0.686713     0.0259114      0.129705    -0.0775494    -0.0250986   -0.00914449   -0.00632028  -0.000496450   0.000383472   2.52784e-06  -5.23245e-05  -2.26617e-05  -2.25127e-06   7.78663e-08       0.00000       0.00000       0.00000       0.00000       0.00000       0.00000       0.00000       0.00000       8.15966       10.5405       11.4108       11.1103       10.6266       9.20284       8.08361       6.45142       5.09786       3.81598       2.70484       1.82856       1.20398      0.761856      0.441789      0.262605      0.133578     0.0712468     0.0321527     0.0150473    0.00598765    0.00246493   0.000805588   0.000260865   7.03775e-05   1.64413e-05   3.12122e-06   3.83441e-07       0.00000       0.00000       0.00000       0.00000       0.00000       0.00000       0.00000       0.00000
  14  23 3995.2473    1.4126  7.5091 10.5245 -0.0027  0.0983   0.0173   0.2766    0.0563   0.0000   445.3495      -16.9655       4.74381       4.70805       3.87148      -8.37842       11.3261      -10.2663       4.67168       7.51458       1.03141      -3.49077      -1.37069     -0.821043      0.509316      0.631856     -0.123146     0.0641980    -0.0497643     0.0104891    0.00598371   -0.00365544    0.00106106  -7.52532e-05  -0.000217103   4.55292e-06   7.06201e-08   8.07176e-08       0.00000       0.00000       0.00000       0.00000       0.00000       0.00000       0.00000       0.00000       10.0616       13.4556       14.0900       14.3561       13.3978       12.0405       10.0456       8.26417       6.47493       4.87889       3.42455       2.40682       1.55309      0.989195      0.588756      0.330106      0.182844     0.0895713     0.0440415     0.0187242    0.00813820    0.00299286    0.00108837   0.000337222   9.13185e-05   2.18796e-05   4.05165e-06   5.44154e-07       0.00000       0.00000       0.00000       0.00000       0.00000       0.00000       0.00000       0.00000
  14  24 4136.5865    1.1746  9.4675 10.2826 -0.0047  0.1187   0.0148   0.3470    0.0549   0.0000   451.6468       21.1884      -15.8420       9.46837       5.60184      -20.2182       14.1281       17.7299       5.68131     -0.669529      -8.20282       1.63315       2.38379      0.723334     -0.415555     0.0669713     -0.397695    -0.0801810      0.139171   -0.00857750    -0.0129592   -0.00304411  -0.000858569   0.000917190   0.000119787  -4.86421e-05   7.01459e-07  -5.72213e-09       0.00000       0.00000       0.00000       0.00000       0.00000       0.00000       0.00000       0.00000       12.7110       16.6809       17.9305       17.4814       16.5483       14.5782       12.6104       10.1540       7.84112       5.96733       4.22954       2.93917       1.92699       1.20903      0.725459      0.407127      0.224990      0.113252     0.0542639     0.0246683     0.0102696    0.00384017    0.00135453   0.000412792   0.000110867   2.59993e-05   4.79987e-06   6.08467e-07       0.00000       0.00000       0.00000       0.00000       0.00000       0.00000       0.00000       0.00000
  14  26 4419.5422    0.8197 13.8285 10.0471 -0.0061  0.1953   0.0120   0.5662    0.0445   0.0000   470.9271      -17.2579      -63.4851      -34.5707       38.0528       15.5861      -4.80886      -2.60200       13.8944       6.64033      -10.2774       4.67361       5.83348     -0.653332      -1.68911      0.181238      0.301320     -0.108020     -0.103771    0.00506063     0.0424672  -0.000618759   -0.00417181   3.66343e-05   0.000286973   2.73896e-05  -2.79798e-06  -3.46167e-08       0.00000       0.00000       0.00000       0.00000       0.00000       0.00000       0.00000       0.00000       20.6807       26.5882       28.5381       28.6909       27.0050       23.9616       20.4414       16.5338       13.0838       9.80352       7.04526       4.91904       3.24108       2.05022       1.24141      0.714164      0.386902      0.198970     0.0956741     0.0426171     0.0176084    0.00662321    0.00228213   0.000698848   0.000185996   4.26773e-05   7.90395e-06   1.01134e-06       0.00000       0.00000       0.00000       0.00000       0.00000       0.00000       0.00000       0.00000
  15   8 1902.3380    0.4833  0.3550  9.5099 -0.0117  0.0206   0.0188   0.0397    0.0506   0.0000   438.5566      0.583233       12.5308    -0.0928405      -4.64111      0.647264       1.43769      -2.00283       1.04185     -0.258487    -0.0503817      0.155800      0.267737     0.0990468   -0.00847212    0.00980336    -0.0305712     0.0112845    0.00247044   -0.00266244   -0.00127749  -0.000913821   0.000176951   0.000203504   1.07541e-05   1.44850e-06  -4.96889e-06  -2.00891e-06  -2.20230e-07  -1.13982e-08       0.00000       0.00000       0.00000       0.00000       0.00000       0.00000       2.40796       3.12625       3.15158       3.02347       3.04639       2.50332       2.38547       1.76847       1.31488      0.983317      0.689540      0.526205      0.346037      0.228302      0.126686     0.0691217     0.0379201     0.0184814    0.00973513    0.00467605    0.00192244   0.000928736   0.000343564   0.000119476   4.24118e-05   1.24578e-05   3.25854e-06   9.65115e-07   1.91114e-07   1.99257e-08       0.00000       0.00000       0.00000       0.00000       0.00000       0.00000
  15   9 2049.5950    0.6749  0.4516  9.6795 -0.0078  0.0215   0.0220   0.0393    0.0740   0.0000   437.0731       4.69494       13.3298      -3.87538      -6.63401      -6.03037       1.16957      0.615757      -1.14098     0.0812599      0.143514      0.446627    -0.0685722     0.0710537    -0.0805906    -0.0780194    -0.0609280   -0.00746223    -0.0102977   -0.00380463   -0.00105860   5.45522e-05   0.000906466  -0.000240254   1.77826e-05   2.03757e-05   4.43830e-06   2.51821e-06   6.04256e-09   1.77217e-08       0.00000       0.00000       0.00000       0.00000       0.00000       0.00000       2.72606       3.50600       3.80595       3.77417       3.65428       3.09583       2.50654       1.81965       1.36650      0.940237      0.699346      0.531942      0.351942      0.224377      0.142548     0.0785788     0.0443548     0.0228720     0.0109085    0.00552927    0.00226740    0.00102366   0.000353983   0.000137118   4.84326e-05   1.41231e-05   3.74215e-06   8.89164e-07   1.73003e-07   1.97913e-08       0.00000       0.00000       0.00000       0.00000       0.00000       0.00000
  15  10 2195.8081    0.8971  0.6719 10.0048 -0.0051  0.0236   0.0240   0.0509    0.0807   0.0000   439.7206      -1.40022       12.9874      -5.33638       2.13940       2.96903       1.57538       1.05387       2.34222     -0.190624      0.649908     -0.547503      -1.04041    -0.0529868      0.102068     0.0249349    -0.0623885   -0.00742436    0.00863695    0.00152649   0.000612287   0.000149196   0.000798403  -0.000252214  -1.61808e-05  -1.38110e-06  -9.15333e-07   6.80022e-08   3.86514e-08  -4.72195e-09       0.00000       0.00000       0.00000       0.00000       0.00000       0.00000       2.35374       3.01329       3.26377       3.05104       3.13646       2.73409       2.31476       1.89672       1.43649       1.10346      0.835943      0.565949      0.375001      0.249254      0.151882     0.0900163     0.0489170     0.0259611     0.0125923    0.00578602    0.00289005    0.00117429   0.000474797   0.000172358   5.75519e-05   1.88856e-05   5.23341e-06   1.21473e-06   2.18429e-07   2.64306e-08       0.00000       0.00000       0.00000       0.00000       0.00000       0.00000
  15  11 2339.4668    1.2400  0.9415 10.0062 -0.0035  0.0273   0.0267   0.0605    0.1136   0.0000   439.9492      -1.50028       12.0464      -3.97061      -3.11459       5.45973       2.39202     -0.215914    -0.0652460      0.470977     -0.551908     -0.199539     -0.375598      0.305503     -0.154761   -0.00158511     0.0228494  -0.000571685   -0.00400857  -0.000305823    0.00112817   8.82243e-05  -9.03990e-05  -7.64142e-05   6.52361e-05  -7.82122e-06   1.50766e-06   7.21802e-07   1.23575e-07  -3.54568e-08       0.00000       0.00000       0.00000       0.00000       0.00000       0.00000       2.93171       3.63974       3.78940       3.67555       3.77660       3.48421       2.64415       2.30919       1.66782       1.33355       1.02635      0.656986      0.469143      0.303004      0.189905      0.111229     0.0661877     0.0290279     0.0169931    0.00716335    0.00334797    0.00130490   0.000620572   0.000181090   7.03493e-05   2.11208e-05   6.41246e-06   1.35360e-06   2.26366e-07   3.15420e-08       0.00000       0.00000       0.00000       0.00000       0.00000       0.00000
  15  12 2480.9480    1.7033  0.9541 10.4428 -0.0041  0.0260   0.0376   0.0634    0.1310   0.0000   441.3786       1.93816       10.6126       5.37629      0.310286      -1.48275      -3.55286      0.737707      -1.70367      0.276337     -0.627583      0.509574     0.0200225     0.0834658     0.0178137      0.102257    -0.0464942    -0.0105670   -0.00747671  -0.000576269    0.00110915   -0.00256357   0.000194417   6.08551e-05  -6.22022e-05   1.02702e-05   2.37966e-06  -1.02550e-06   2.12989e-07  -1.68246e-08       0.00000       0.00000       0.00000       0.00000       0.00000       0.00000       2.41104       3.46091       3.36271       3.44963       3.36373       3.04179       2.53652       2.13835       1.53776       1.32492      0.897826      0.645091      0.424812      0.285217      0.168308      0.107784     0.0524252     0.0328716     0.0137392    0.00730761    0.00307461    0.00146739   0.000507721   0.000227247   6.39675e-05   2.22107e-05   5.89766e-06   1.52842e-06   2.58366e-07   3.69566e-08       0.00000       0.00000       0.00000       0.00000       0.00000       0.00000
  15  13 2622.3471    2.1986  0.7828 11.4613  0.0039  0.0241   0.0541   0.0517    0.1003   0.0000   438.4789     -0.280596       12.6417      -2.59734       3.50764       3.23366     -0.966357      -3.34917     -0.716714       1.20571     -0.152687      0.176546     0.0216076     -0.397406      0.487260     -0.134135    -0.0651613     0.0116929   -0.00355350    0.00270874    0.00874060  -5.29079e-05  -0.000270281  -2.50774e-05   8.64601e-05   4.54102e-05   1.48086e-07  -2.04015e-06  -6.76239e-08   2.60021e-08       0.00000       0.00000       0.00000       0.00000       0.00000       0.00000       2.39529       3.13618       3.31233       3.38608       3.10343       2.74754       2.43548       2.02701       1.50497       1.13173      0.864110      0.611994      0.381444      0.267805      0.153273     0.0942718     0.0493246     0.0258468     0.0133981    0.00659522    0.00310258    0.00130409   0.000533169   0.000183277   5.91117e-05   2.04596e-05   4.99470e-06   1.23859e-06   2.24950e-07   3.00020e-08       0.00000       0.00000       0.00000       0.00000       0.00000       0.00000
  15  14 2764.0994    2.7084  0.7984 11.9066  0.0024  0.0233   0.0652   0.0554    0.1190   0.0000   436.5840      -4.05380       8.50859     -0.251233      0.557095      -2.84664      -4.07763      0.119752       3.09284      0.189174     -0.220981      0.412169     -0.362104     -0.406257      0.196423      0.125242    -0.0594269     0.0576635     0.0119796  -0.000582882    0.00109199   0.000945249  -1.29757e-05  -7.96460e-05  -8.17329e-05   1.92244e-05   9.98631e-06  -5.03474e-07  -6.20494e-08  -1.57621e-08       0.00000       0.00000       0.00000       0.00000       0.00000       0.00000       2.51765       3.15912       3.28737       3.18443       2.92708       2.68506       2.43429       2.00121       1.60325       1.28368      0.873566      0.591340      0.408110      0.236427      0.158557     0.0887078     0.0511775     0.0262709     0.0138705    0.00622298    0.00303091    0.00118946   0.000516304   0.000185450   6.42821e-05   1.63312e-05   4.97884e-06   1.13797e-06   2.06089e-07   2.73509e-08       0.00000       0.00000       0.00000       0.00000       0.00000       0.00000
  15  15 2905.7025    3.4515  0.8402 12.1938 -0.0167  0.0288   0.0837   0.0554    0.2284   0.0000   439.4120       6.23961       11.3145      -1.04813      0.269494       3.77242      -2.39292      -1.90118       2.30452     -0.954900     -0.130753     -0.488965      0.662060     -0.144632     -0.532743     -0.221919     0.0611249     0.0517931   -0.00125829    0.00138536    0.00467892    0.00107509  -0.000845056  -8.89336e-05  -5.44351e-05  -3.37920e-05   3.35595e-07   1.20908e-06   7.50535e-07   1.66623e-08       0.00000       0.00000       0.00000       0.00000       0.00000       0.00000       2.28837       3.91657       3.31692       3.97133       3.26399       3.09473       2.69006       2.18298       1.76055       1.30854      0.962288      0.629027      0.456233      0.269976      0.185119     0.0961696     0.0587303     0.0330636     0.0143361    0.00868165    0.00284900    0.00176614   0.000535796   0.000235797   7.59313e-05   2.11072e-05   6.33727e-06   1.41586e-06   3.10931e-07   4.81213e-08       0.00000       0.00000       0.00000       0.00000       0.00000       0.00000
  15  16 3047.0704    3.8305  0.8874 12.4549 -0.0073  0.0298   0.0972   0.0600    0.2699   0.0000   438.0345      0.267411       7.33821      -6.08754     -0.725558      -1.11538      -3.23935    -0.0323399       2.35187     0.0133504     -0.494687       1.16903    0.00344346     -0.664222     -0.131804    -0.0294755     0.0394598    -0.0463757    0.00874857    0.00119300   -0.00169986    0.00138414  -9.85334e-05  -0.000103620   7.26552e-06  -3.83772e-05   2.42285e-07  -6.80464e-07   2.88550e-08  -4.48941e-09       0.00000       0.00000       0.00000       0.00000       0.00000       0.00000       2.80420       3.66632       4.32003       3.70039       3.99792       3.17246       2.76304       2.33346       1.72085       1.43445      0.897201      0.663808      0.503724      0.276705      0.180998      0.109110     0.0581894     0.0341512     0.0176372    0.00825564    0.00390376    0.00147687   0.000633411   0.000257849   7.84794e-05   2.18534e-05   6.86379e-06   1.64365e-06   2.70852e-07   2.94970e-08       0.00000       0.00000       0.00000       0.00000       0.00000       0.00000
  15  17 3187.9420    4.2090  1.0774 11.9264 -0.0011  0.0297   0.0985   0.0666    0.5302   0.0000   439.0457     -0.496990       12.1018     -0.839565      -1.84582      -1.21509       1.64489      -2.84821    -0.0948774     -0.429662    -0.0599251    -0.0512338      0.136944     -0.197769     -0.195819     0.0263776     0.0202957     0.0220149   -0.00223346    0.00969116   -0.00268573   -0.00178143   0.000486310   0.000355436  -4.84643e-05  -4.12301e-06   2.27675e-05  -1.30422e-06  -3.74682e-08  -2.64274e-08       0.00000       0.00000       0.00000       0.00000       0.00000       0.00000       2.77921       3.68416       4.04048       3.84893       3.84111       3.38124       2.81160       2.46856       1.87978       1.35871       1.06195      0.718676      0.479854      0.321533      0.186554      0.116268     0.0666773     0.0312650     0.0179418    0.00888379    0.00362714    0.00166337   0.000674124   0.000225012   8.07072e-05   2.62578e-05   7.28262e-06   1.60774e-06   2.88702e-07   3.66297e-08       0.00000       0.00000       0.00000       0.00000       0.00000       0.00000
  15  18 3328.7962    3.4121  1.4243 12.7175 -0.0109  0.0358   0.0723   0.0825    0.1357   0.0000   438.5097      0.976260       9.95579      0.828285      0.761795       4.91022       4.33375       1.69500      -2.87764       1.20639       2.10212      0.345922      0.555776     -0.829340      0.159073      0.274719   -0.00337830     0.0455282     0.0113489  -0.000469259    0.00178683   0.000401550  -9.78026e-05  -0.000352831   5.90512e-05  -1.42879e-05  -1.20039e-05  -2.12234e-06   4.20308e-07  -1.09983e-08       0.00000       0.00000       0.00000       0.00000       0.00000       0.00000       3.62601       4.90107       5.25562       5.01434       5.06803       4.13555       3.59658       3.10139       2.18166       1.82703       1.25592      0.871762      0.593538      0.354830      0.234624      0.146244     0.0734320     0.0418699     0.0207224    0.00978358    0.00497711    0.00183989   0.000766727   0.000295316   9.00561e-05   2.78918e-05   8.32910e-06   2.04605e-06   3.42011e-07   4.29289e-08       0.00000       0.00000       0.00000       0.00000       0.00000       0.00000
  15  19 3469.8623    2.9150  2.2553 12.0889 -0.0035  0.0432   0.0483   0.1027    0.0939   0.0000   436.7685      -8.84856       3.87006      -8.91490      -2.68418      -6.62191      0.823384      -7.45167      -5.04664       4.01534       2.54357      -2.01784    -0.0400545      0.809259     -0.488619     -0.126804     0.0313048     0.0850520     0.0186342    -0.0166815    0.00881873    0.00180660    0.00130258  -1.68909e-05  -0.000131918   2.31583e-05   2.25654e-05   6.72938e-07  -5.32359e-07  -2.76915e-08       0.00000       0.00000       0.00000       0.00000       0.00000       0.00000       4.50707       5.98912       6.38391       6.19480       5.89546       5.12888       4.56812       3.75430       2.95272       2.25803       1.62248       1.13467      0.757491      0.492547      0.292908      0.180267     0.0981848     0.0542217     0.0278950     0.0131506    0.00632840    0.00252253    0.00106299   0.000381814   0.000122429   3.85137e-05   9.91720e-06   2.35352e-06   4.30294e-07   5.26990e-08       0.00000       0.00000       0.00000       0.00000       0.00000       0.00000
  15  20 3611.0862    2.3979  3.3065 11.5631 -0.0012  0.0528   0.0325   0.1351    0.0677   0.0000   441.1421      -17.8592       16.6644       8.07211      -6.52041       6.48451       6.54275     -0.155260      -3.54762      0.433380      0.202462      -1.12228      0.201253    -0.0106110     -0.731460    -0.0468439      0.128768     0.0474385    0.00934477    0.00175062   0.000476602   -0.00266407  -6.08102e-05   3.88131e-05   9.33849e-05   7.26882e-05   2.70363e-05  -1.42933e-06   2.12963e-07   5.52105e-08       0.00000       0.00000       0.00000       0.00000       0.00000       0.00000       5.12851       6.81534       6.89749       7.26570       6.79383       6.27983       5.34061       4.30803       3.58587       2.63837       1.97901       1.36533      0.994099      0.595246      0.398727      0.222034      0.129514     0.0713822     0.0351664     0.0173401    0.00757181    0.00335111    0.00125625   0.000489420   0.000165940   4.67214e-05   1.33711e-05   2.77401e-06   5.48544e-07   7.14282e-08       0.00000       0.00000       0.00000       0.00000       0.00000       0.00000
  15  21 3752.4038    1.9424  5.0294 10.9471 -0.0045  0.0673   0.0231   0.1765    0.0621   0.0000   437.2944       2.18818       22.2473     -0.559876      -13.1690       3.67460       1.31512       9.86353       9.45404      -4.07210      -2.03191     -0.497911     -0.326204      0.224995      0.529949      0.157446      0.259686    -0.0976945    -0.0308068    -0.0415074     0.0109014    0.00992859   -0.00345270  -9.13145e-05   0.000243733  -2.97986e-06  -8.15430e-06   3.20533e-06   5.66618e-07   4.21662e-08       0.00000       0.00000       0.00000       0.00000       0.00000       0.00000       6.70195       8.53513       9.35174       9.33414       8.75398       7.96758       6.88056       5.70481       4.50346       3.46326       2.53331       1.81498       1.21379      0.779671      0.488706      0.299278      0.160047     0.0903550     0.0451479     0.0219398     0.0104355    0.00428240    0.00170099   0.000650892   0.000207648   6.35717e-05   1.65568e-05   3.73835e-06   6.56886e-07   8.33072e-08       0.00000       0.00000       0.00000       0.00000       0.00000       0.00000
  15  22 3893.9230    1.6368  6.6115 10.4883 -0.0044  0.0792   0.0181   0.2175    0.0632   0.0000   440.0757       2.77415       11.8117      -2.91742      -16.1293      -14.0671      -3.18439       6.17190      -3.73612       1.43628      -3.14544      -2.10840       2.17346     0.0789863     -0.708821      0.296804     0.0736952     -0.160573    -0.0942358    -0.0538959     0.0118650   5.56858e-05    0.00123322  -0.000223782   0.000939998   2.38626e-05  -5.51196e-05  -3.24462e-06  -1.40706e-07   5.47201e-08       0.00000       0.00000       0.00000       0.00000       0.00000       0.00000       7.84115       10.3324       11.1227       11.0035       10.6143       9.41669       8.28811       6.67536       5.43679       4.18885       3.00963       2.15382       1.45134      0.924787      0.584869      0.353817      0.193503      0.107903     0.0540770     0.0260772     0.0121980    0.00505786    0.00202476   0.000774962   0.000254998   7.62649e-05   2.00621e-05   4.56387e-06   8.27969e-07   9.98630e-08       0.00000       0.00000       0.00000       0.00000       0.00000       0.00000
  15  23 4035.4927    1.3728  8.1578 10.4552 -0.0061  0.0977   0.0162   0.2789    0.0549   0.0000   447.3804       11.4231      -1.05089      -5.15087      -5.74337      -2.43277      -3.12990      -3.07213       2.97553       6.03051      -2.80645       3.94484       1.64420    -0.0387768      -2.23489     -0.399434      0.121569     -0.112613     -0.101755     0.0509237    0.00590467   -0.00760946  -0.000965473    0.00178954   0.000711448  -0.000104523   1.44110e-05  -5.62428e-06  -2.77846e-06   3.23359e-07       0.00000       0.00000       0.00000       0.00000       0.00000       0.00000       9.71851       12.5741       13.6463       13.3380       12.8143       11.8269       10.1283       8.30014       6.56418       4.97865       3.75517       2.65115       1.83177       1.18477      0.743453      0.431872      0.249830      0.132432     0.0699164     0.0321781     0.0156846    0.00634266    0.00264470   0.000931784   0.000322001   9.45407e-05   2.51394e-05   5.44060e-06   9.88007e-07   1.22245e-07       0.00000       0.00000       0.00000       0.00000       0.00000       0.00000
  15  25 4318.8808    0.9101 12.1384 10.1924 -0.0135  0.1609   0.0130   0.4623    0.0460   0.0000   406.6161       33.8972       44.9812      -6.70586      -26.1645      -15.5611      -28.9348       42.6842      -3.77768      -11.5839      -14.8605      -5.39694       6.80352      0.868988      -1.41754      0.405323     -0.402090      0.234773      0.300002     0.0375291    -0.0189280    -0.0144712    -0.0118276   1.15760e-05    0.00153297   0.000173899  -9.90051e-05   1.07482e-05   3.08934e-06  -2.22731e-07       0.00000       0.00000       0.00000       0.00000       0.00000       0.00000       15.8293       20.6171       22.3023       22.2562       21.4494       19.1666       16.7738       13.5248       11.0687       8.33622       6.26035       4.40795       2.99517       1.99103       1.24664      0.755329      0.430529      0.234561      0.120050     0.0582062     0.0266075     0.0113847    0.00450881    0.00164067   0.000541817   0.000162027   4.12887e-05   9.10308e-06   1.68744e-06   2.03087e-07       0.00000       0.00000       0.00000       0.00000       0.00000       0.00000
  15  27 4602.9890    0.5699 15.1135 10.0002 -0.0117  0.2864   0.0095   0.7112    0.0339   0.0000   490.2642       52.5209      -22.1425      -50.1051       59.3239       54.6243      -29.9837      -16.1578      -61.1875       6.87012       4.67358      -17.7938     -0.385351       5.19648       1.51629     -0.412681       2.03230      0.485825     -0.751092      0.196496     0.0331426    -0.0648629   -0.00485062   -0.00515952  -0.000922259   0.000135688  -5.65579e-05   2.09896e-07  -6.36028e-07   8.91016e-07       0.00000       0.00000       0.00000       0.00000       0.00000       0.00000       28.1384       36.0581       39.4585       39.5915       37.3283       34.4021       29.1297       24.8556       19.4396       14.8186       11.3413       8.02295       5.46905       3.61183       2.31423       1.39736      0.801608      0.442540      0.229589      0.113198     0.0524697     0.0221875    0.00856771    0.00307837   0.000996049   0.000293470   7.58232e-05   1.62482e-05   2.84072e-06   3.65034e-07       0.00000       0.00000       0.00000       0.00000       0.00000       0.00000
  16  10 2228.3760    0.9923  0.6464 10.2142 -0.0044  0.0232   0.0266   0.0501    0.0925   0.0000   436.8043      -1.52613       10.9130      -5.18013     0.0761188      -2.13256      0.421072      -1.49079     -0.344231     -0.419622      0.461598     -0.115903     -0.725497      0.139461   -0.00857586    -0.0724973   -0.00536295    -0.0106151     0.0111953    0.00432317    0.00265277   -0.00235958   -0.00150687  -0.000664721  -4.82694e-05   1.98987e-05   1.44162e-05   2.98777e-06   1.71808e-06   9.06409e-08   3.92770e-08   4.75489e-09       0.00000       0.00000       0.00000       0.00000       2.57835       3.26319       3.30222       3.70502       3.43827       3.08442       2.39214       1.97436       1.55384       1.22947      0.901783      0.630720      0.400741      0.281499      0.174008      0.121784     0.0675054     0.0405732     0.0197721     0.0106298    0.00461931    0.00233025   0.000854542   0.000387327   0.000126077   5.01686e-05   1.38616e-05   4.79697e-06   1.07638e-06   2.62524e-07   4.49794e-08   6.91424e-09       0.00000       0.00000       0.00000       0.00000
  16  11 2372.5556    1.3127  0.8841 10.4492 -0.0075  0.0265   0.0292   0.0577    0.1009   0.0000   441.9085      -3.32552       18.2995      -1.12728      -5.28432       1.39526       4.20945     -0.255013       1.23881      0.901190     -0.185901       1.28743     -0.410636     0.0180628     -0.133766      0.130446    0.00725943    -0.0100599     0.0178315    -0.0107177    0.00841045    0.00320697   0.000212082  -0.000560386  -0.000271983   4.41756e-05   2.84782e-06   2.52862e-06  -7.16763e-09   2.38862e-07   4.58034e-08   4.25270e-09       0.00000       0.00000       0.00000       0.00000       2.74557       3.24956       3.14077       3.38454       3.36046       3.09310       2.72759       2.23913       1.86594       1.31549      0.990488      0.736632      0.580375      0.398634      0.234487      0.133345     0.0751608     0.0453277     0.0252895     0.0125996    0.00613763    0.00254686    0.00115053   0.000436286   0.000174461   6.00585e-05   1.86753e-05   5.70601e-06   1.43679e-06   3.02441e-07   5.98790e-08   7.41086e-09       0.00000       0.00000       0.00000       0.00000
  16  12 2514.8252    1.7348  0.9941 11.0004 -0.0047  0.0280   0.0369   0.0590    0.1084   0.0000   438.8116     -0.826425       19.2613       3.69786      -7.72026       2.32188       1.88450       3.75955      0.295096      -1.67004      -1.33293      0.421650      0.313501     0.0449339      0.188590     0.0578263    0.00924949     0.0268515    -0.0421598    0.00481428    0.00244688    0.00182113  -0.000204180  -9.49082e-05  -0.000121684  -4.18530e-05  -5.04419e-05   5.48051e-06   1.06397e-06   2.26060e-07   8.02741e-08  -7.56683e-09       0.00000       0.00000       0.00000       0.00000       2.66859       3.40375       3.78101       3.97476       3.60211       3.10514       2.86669       2.30282       1.79389       1.34925       1.09988      0.718562      0.484202      0.354653      0.227318      0.126377     0.0778146     0.0474101     0.0251738     0.0127195    0.00600997    0.00288567    0.00136538   0.000563175   0.000194972   6.71148e-05   2.16446e-05   6.31073e-06   1.60277e-06   3.44430e-07   6.79453e-08   8.19434e-09       0.00000       0.00000       0.00000       0.00000
  16  13 2656.8851    2.4291  0.8274 11.3646  0.0029  0.0230   0.0539   0.0507    0.1150   0.0000   440.1320     -0.101596       15.4194      0.640187     -0.951389      -1.58051      0.644392       2.64612      0.166622     -0.866049      0.237338      0.919772     -0.659162     -0.497387    -0.0524426      0.180958     0.0572115    -0.0866588    -0.0165684    0.00302639    0.00472202  -0.000718840   0.000877698   0.000125426  -4.20289e-05   4.08798e-05  -1.40331e-05   7.29113e-07   8.35736e-07  -2.52381e-08   4.57353e-08  -7.37566e-09       0.00000       0.00000       0.00000       0.00000       2.31997       2.85668       3.05959       3.09285       2.92007       2.61040       2.33055       1.93015       1.59992       1.20243      0.872940      0.633943      0.446420      0.308551      0.184713      0.108909     0.0621261     0.0379622     0.0209364     0.0102731    0.00490710    0.00230146   0.000978574   0.000398750   0.000153321   5.37797e-05   1.70528e-05   5.03425e-06   1.23437e-06   2.81431e-07   5.22967e-08   6.35679e-09       0.00000       0.00000       0.00000       0.00000
  16  14 2799.4729    2.9518  0.8351 11.9936 -0.0082  0.0243   0.0684   0.0516    0.1153   0.0000   437.2716      0.376846       10.8569      -2.38205       2.87137      -4.16992      0.472179       1.16590       1.14930      0.118770      0.983317      0.489617      0.432884     -0.383093     -0.305591     0.0376736    -0.0575827    -0.0707951    -0.0104358    0.00165222    0.00159025   -0.00126723   0.000578730   3.28789e-05  -3.11718e-05   7.77094e-06  -4.38592e-05  -3.62054e-06  -1.55434e-07  -4.64222e-07  -7.44329e-08  -1.65445e-09       0.00000       0.00000       0.00000       0.00000       2.24264       3.00109       3.06832       3.06600       3.01255       2.67019       2.32988       2.02189       1.65562       1.28065      0.926941      0.698170      0.440713      0.321540      0.193306      0.117503     0.0714880     0.0384797     0.0221148     0.0107340    0.00511180    0.00251562   0.000986174   0.000435768   0.000161965   5.45432e-05   2.02774e-05   5.84005e-06   1.41468e-06   3.48437e-07   5.92727e-08   7.63415e-09       0.00000       0.00000       0.00000       0.00000
  16  15 2941.6999    3.6928  0.7934 12.0030 -0.0014  0.0227   0.0848   0.0496    0.1788   0.0000   439.0614      -6.14988       8.90593      -1.70668      -2.29707      -5.30682      -4.15308       1.50443       1.05686     -0.277732      -1.04177     0.0445055      0.263559     0.0941191      0.210413    0.00459921     0.0247139    -0.0152920    -0.0377552    0.00192082   -0.00675173    0.00147324   0.000869828  -0.000355319  -1.82885e-06   1.93315e-05  -6.59221e-06  -6.06232e-06  -9.04127e-07  -4.80460e-07  -8.51334e-09   3.70257e-09       0.00000       0.00000       0.00000       0.00000       2.16517       2.75462       3.18673       2.78824       2.97021       2.64084       2.12007       1.94095       1.42969       1.07207      0.888972      0.563752      0.433863      0.289083      0.169771      0.116482     0.0645902     0.0338125     0.0211985    0.00952422    0.00452283    0.00253308   0.000828475   0.000403504   0.000162068   4.99193e-05   1.66602e-05   5.82978e-06   1.52784e-06   2.90868e-07   4.89000e-08   5.76667e-09       0.00000       0.00000       0.00000       0.00000
  16  16 3083.4364    4.0837  0.9129 12.5357 -0.0060  0.0347   0.0906   0.0597    0.2332   0.0000   436.9225      -4.59668       10.4538      -1.11896      -1.35041       4.53927       1.23112     -0.641827     -0.951170     -0.420651     -0.473863     -0.525620    -0.0331753     -0.129196    0.00937025     -0.232734    -0.0490717     0.0531636    -0.0104769    -0.0106325    0.00563148  -0.000164816   -0.00119666   4.10276e-05   0.000147538  -8.79712e-05  -1.22795e-05   4.51656e-06  -7.59137e-07  -7.01722e-08   9.85202e-08   4.59714e-09       0.00000       0.00000       0.00000       0.00000       4.52527       5.44913       5.07518       4.39817       3.87598       3.29546       3.51614       3.90177       3.48268       2.69648       1.84951       1.22445      0.818577      0.489524      0.265388      0.135906     0.0765285     0.0494775     0.0299851     0.0150636    0.00697755    0.00301495    0.00115978   0.000438950   0.000165413   5.62003e-05   1.77085e-05   5.35138e-06   1.55087e-06   3.32017e-07   5.64234e-08   7.01669e-09       0.00000       0.00000       0.00000       0.00000
  16  17 3224.9210    3.9532  1.1071 12.6572 -0.0084  0.0327   0.0962   0.0728    0.2799   0.0000   433.6084    -0.0868680       21.5231     -0.557270       1.25453      -2.67111      0.855415      -2.43360      0.191712     -0.745657     -0.915019     -0.408463      0.438113    -0.0340624     -0.210800     -0.146695    -0.0419583     0.0174615     0.0391954    -0.0165685   -0.00202798  -0.000710774    0.00172571  -0.000526961  -0.000584363  -2.21079e-06  -4.25378e-06   9.03555e-06   3.57197e-06  -4.51663e-07   7.26796e-08   2.14503e-10       0.00000       0.00000       0.00000       0.00000       2.63958       4.02107       3.83285       4.10461       3.90009       3.47622       3.31642       2.34936       2.26710       1.59751       1.25531      0.951354      0.608886      0.488767      0.248084      0.208174     0.0878830     0.0686702     0.0327011     0.0160200    0.00938505    0.00294288    0.00204330   0.000556680   0.000289343   0.000104287   2.67813e-05   1.05757e-05   1.90672e-06   5.05845e-07   9.87544e-08   1.13662e-08       0.00000       0.00000       0.00000       0.00000
  16  18 3366.2550    3.5085  1.7973 11.5493 -0.0043  0.0355   0.0627   0.0849    0.3404   0.0000   441.4214       7.60296       16.3406       3.15559       1.52197       2.67176      -3.37152      -1.43403      -1.27870       1.49112      0.689321      0.127390      0.983920     -0.264882      0.138299     -0.102832    -0.0499333    -0.0161446    0.00211938   -0.00417761   -0.00857854    0.00101194   0.000528714   0.000536391  -5.32158e-05  -4.15426e-06  -1.68754e-05  -3.74644e-07   1.38309e-06  -3.57400e-07  -1.16147e-07   2.46187e-10       0.00000       0.00000       0.00000       0.00000       3.41253       4.41099       4.50789       4.62948       4.44380       4.22995       3.54011       2.95862       2.32638       1.87344       1.39333       1.02494      0.690969      0.476118      0.309697      0.186268      0.115982     0.0622696     0.0340256     0.0173243    0.00812721    0.00392014    0.00162344   0.000710173   0.000261723   9.11463e-05   3.10338e-05   8.58761e-06   2.18711e-06   4.91580e-07   8.30488e-08   1.11042e-08       0.00000       0.00000       0.00000       0.00000
  16  19 3507.7623    2.6672  2.5157 12.0206 -0.0076  0.0447   0.0434   0.1183    0.0967   0.0000   442.7617       3.93751       1.16251     -0.984666      -12.3440      -10.0095       11.2216      -3.66351      -2.06978       1.77326     -0.104981      0.928216      0.472210    -0.0631003     0.0857215     -0.175144     0.0945722   -0.00393493     0.0138013   -0.00900971   -0.00623637    0.00319824    0.00241591  -0.000578555   0.000205825   2.78992e-05  -5.32536e-05   2.16494e-05   2.76941e-06  -4.01436e-07   3.15650e-08   1.26106e-08       0.00000       0.00000       0.00000       0.00000       4.25130       5.81902       6.01367       6.20121       5.68954       5.21958       4.61486       3.93565       3.12006       2.42044       1.80638       1.29538      0.898019      0.609383      0.369110      0.237815      0.137564     0.0767416     0.0428453     0.0216013     0.0109250    0.00494710    0.00219385   0.000884377   0.000354116   0.000119588   3.77490e-05   1.14591e-05   2.83965e-06   6.42699e-07   1.14502e-07   1.49051e-08       0.00000       0.00000       0.00000       0.00000
  16  20 3649.6502    2.2720  3.9363 11.2182  0.0003  0.0545   0.0276   0.1452    0.0742   0.0000   443.1403      -1.68139       8.72711       6.42638      -9.50005      -1.59381      -7.24411      -5.94777      -7.16268       1.46636       2.56481      0.545946      -1.08151     -0.589632     0.0776115     -0.210346     0.0503149      0.180874    -0.0773698   -0.00363137     0.0130768   -0.00728587    0.00132502    0.00169955   0.000205880  -7.04273e-05   4.63006e-06   3.02353e-05  -1.74514e-06  -3.40294e-07   6.27856e-08   1.91955e-08       0.00000       0.00000       0.00000       0.00000       5.22667       6.61731       7.30002       7.27785       7.13804       6.08135       5.66125       4.69823       3.65470       2.88325       2.17809       1.58373       1.09463      0.722380      0.465670      0.297108      0.172838     0.0968167     0.0508611     0.0274216     0.0134447    0.00634064    0.00273482    0.00113549   0.000421525   0.000148729   4.61425e-05   1.37027e-05   3.54176e-06   7.92040e-07   1.36813e-07   1.54360e-08       0.00000       0.00000       0.00000       0.00000
  16  21 3791.3985    1.8479  5.1091 10.8300 -0.0028  0.0660   0.0216   0.1768    0.0654   0.0000   455.7725       3.22306       22.9435       5.33420       22.1892     -0.709218      -4.99676      0.177587       1.11121       7.07658      0.308886      -5.32164      0.126918       2.63567     -0.570904      0.246426     0.0446522      0.124150    -0.0631024    -0.0590683    -0.0147718    0.00729463  -0.000601566   -0.00155756   2.14460e-05   0.000168743   3.08367e-05   1.35808e-05  -1.25807e-06   1.32186e-06  -3.58464e-07   1.31750e-08       0.00000       0.00000       0.00000       0.00000       6.14497       8.30663       8.68552       8.97411       8.47088       7.87987       6.65086       5.66808       4.60294       3.51711       2.65787       1.91555       1.35138      0.888505      0.575228      0.356226      0.207904      0.117907     0.0636765     0.0320060     0.0167133    0.00692503    0.00338200    0.00124461   0.000513091   0.000179875   5.91034e-05   1.73852e-05   4.51687e-06   9.58209e-07   1.72234e-07   2.19917e-08       0.00000       0.00000       0.00000       0.00000
  16  22 3933.2208    1.5386  7.1933 10.5200  0.0005  0.0826   0.0172   0.2342    0.0576   0.0000   450.4131       11.6616       3.31790      -15.6027      -22.0925       1.04414       11.7328       9.10938      -1.14729      -9.83644      0.184346       2.35166     -0.997084     -0.471205       1.10028     0.0300524     -0.385510      0.118393     0.0554694   -0.00628431  -0.000583112     0.0103108   -0.00274324    0.00204658   0.000146087  -0.000432526  -0.000165761   2.07383e-05   4.65890e-06  -1.14515e-06  -2.00566e-07   5.70422e-08       0.00000       0.00000       0.00000       0.00000       8.04251       10.4011       11.2483       11.3429       10.7822       9.81636       8.69720       7.14796       5.74203       4.49306       3.32091       2.48500       1.67048       1.16136      0.729053      0.460507      0.265948      0.153017     0.0826637     0.0417850     0.0210105    0.00952899    0.00433094    0.00171559   0.000671425   0.000234196   7.50187e-05   2.20233e-05   5.27759e-06   1.21039e-06   2.07480e-07   2.51017e-08       0.00000       0.00000       0.00000       0.00000
  16  25 4359.8792    0.8318 12.6340 10.1690 -0.0106  0.1720   0.0123   0.4940    0.0455   0.0000   433.2141       10.9038      -7.74942      -5.10142       30.8332      -5.95479      -21.7976      -1.04817      -15.2618      -11.0349       15.4602       4.73118    -0.0464006      -1.04178     -0.906665      0.492941       1.13242     -0.255712    -0.0303264     0.0981970    0.00262369    -0.0403381    0.00884591    0.00870963   -0.00116008   0.000544522   7.60099e-05   3.01618e-05   5.68664e-07  -3.99641e-06   7.84015e-07   3.81067e-08       0.00000       0.00000       0.00000       0.00000       15.8609       20.7469       22.5569       22.4399       21.6505       20.0573       17.4397       14.6014       12.1431       9.43063       7.06636       5.19256       3.60963       2.43765       1.59621      0.998136      0.593930      0.345695      0.189184     0.0970130     0.0493585     0.0220689     0.0101274    0.00396041    0.00154605   0.000540676   0.000170947   4.85710e-05   1.20076e-05   2.56870e-06   4.46256e-07   5.37316e-08       0.00000       0.00000       0.00000       0.00000
  16  27 4644.4695    0.5542 16.6593  9.9728  0.0004  0.3026   0.0087   0.7440    0.0306   0.0000   498.9010      -12.5106       2.09020      -31.0599       18.6658       17.3500       36.6190      -24.4223      -22.3249      -4.93914       7.40353       1.74771      -11.5342       2.39241      -5.54082     -0.182124       1.14785      -1.74475     0.0578759    -0.0302412    0.00714262     0.0627888     0.0219857   -0.00192650   -0.00384329    0.00139708   0.000360275   0.000126897   1.28397e-05   1.69839e-06  -8.94549e-07   1.59334e-07       0.00000       0.00000       0.00000       0.00000       27.2844       36.4550       39.2859       39.9596       38.4277       35.2731       30.3781       26.0412       20.7311       16.3550       12.4013       9.05391       6.47055       4.44269       2.87876       1.82484       1.09554      0.652157      0.352300      0.189877     0.0952631     0.0431192     0.0196590    0.00780200    0.00291662    0.00101155   0.000308802   8.88052e-05   2.18213e-05   4.64434e-06   7.90739e-07   9.83011e-08       0.00000       0.00000       0.00000       0.00000
  17   9 2112.9664    0.7541  0.6005  9.8496 -0.0032  0.0266   0.0210   0.0461    0.0666   0.0000   438.2211     -0.792932       13.4842      0.856260      -4.31912     -0.869106      0.898864       3.22698      -1.78182     -0.797218     -0.834339      0.231704      0.306016   -0.00932218     -0.160126      0.101951     0.0147029    -0.0336098    0.00761276    0.00236339    -0.0127911    0.00251037   0.000560335  -0.000899347  -1.10528e-05  -7.66511e-05   1.66338e-05  -1.22014e-05  -7.41648e-07   2.12098e-06   1.78945e-08   8.38032e-08   2.44092e-09   1.36501e-09       0.00000       0.00000       2.62534       2.91389       3.31464       3.86380       3.38177       2.77653       2.65844       2.36727       1.73972       1.29223      0.970015      0.788620      0.560403      0.339742      0.204537      0.155082      0.102873     0.0548180     0.0239413     0.0140467    0.00887764    0.00480097    0.00210666   0.000969486   0.000382255   0.000148805   5.05940e-05   1.61781e-05   4.38987e-06   1.24347e-06   2.94072e-07   7.08076e-08   1.17256e-08   1.55125e-09       0.00000       0.00000
  17  10 2260.2960    1.0826  0.8492  9.9808 -0.0080  0.0238   0.0250   0.0573    0.1326   0.0000   441.3167      -2.05357       13.6972      0.717152      -1.69238      -5.95880      0.232859       1.45100       1.29126      -1.02218     -0.520225      0.694514      0.731306    -0.0554159      0.157385      0.115845    -0.0602877    -0.0346641    -0.0169886    0.00810585   -0.00698983   -0.00774550    0.00281555    0.00123941   0.000203751  -9.19012e-05  -1.18372e-05   3.03976e-05   8.75325e-06  -3.23850e-06  -2.26273e-07  -5.60987e-08   6.88992e-10   2.03391e-09       0.00000       0.00000       2.07063       2.80703       2.90493       2.93967       3.01840       2.65227       2.38917       1.94341       1.54773       1.32889      0.951564      0.695518      0.530866      0.315652      0.243538      0.138462     0.0927542     0.0543267     0.0289055     0.0172441    0.00770760    0.00407087    0.00193496   0.000766023   0.000352063   0.000143518   4.75908e-05   1.93747e-05   5.58596e-06   1.40787e-06   4.33701e-07   9.01806e-08   1.56281e-08   1.83992e-09       0.00000       0.00000
  17  11 2404.9966    1.4435  0.8831 10.6647 -0.0035  0.0238   0.0319   0.0575    0.1083   0.0000   437.0104     -0.170020       9.39173     0.0672551      -3.13721      -3.53155      -2.21791      -2.38500       2.11851    -0.0413444     0.0879140     -0.377714     -0.258416      0.540309     -0.334536    -0.0257165      0.161515     0.0505721    -0.0187472   -0.00910009    0.00954831    0.00106450    0.00125255  -0.000503382  -9.74576e-05   0.000278476  -5.30987e-05   2.39794e-06   1.06227e-05   3.13614e-06  -1.48564e-07  -1.41355e-07  -1.23531e-08  -7.99215e-10       0.00000       0.00000       2.25655       2.74247       2.90314       3.10561       2.98043       2.51360       2.23746       2.07256       1.67341       1.24013      0.979146      0.719104      0.514094      0.321919      0.212443      0.140206     0.0907597     0.0501105     0.0272043     0.0151026    0.00820876    0.00425642    0.00201462   0.000847282   0.000341186   0.000131204   4.59278e-05   1.53945e-05   4.87251e-06   1.39474e-06   3.64868e-07   7.48133e-08   1.34267e-08   1.63846e-09       0.00000       0.00000
  17  12 2548.1030    1.9715  0.9576 10.6875 -0.0076  0.0239   0.0417   0.0567    0.1372   0.0000   439.6424       2.40806       9.96994       3.37426       1.44421      0.111992       4.56441       1.13585      -1.57601       1.67796     -0.235821     -0.208063     -0.652708      0.115470      0.276727    -0.0797694     -0.142278   -0.00901468     0.0330068     0.0263113   -0.00841642   -0.00669337   -0.00320720  -0.000671922   3.43446e-05  -0.000318933   2.29624e-05   8.67012e-06   9.97094e-06   6.20925e-07  -3.01649e-07   5.12780e-08   4.12254e-08  -8.77618e-10       0.00000       0.00000       2.17565       2.82432       2.77956       2.96915       2.93313       2.56631       2.36854       1.98869       1.66517       1.25212      0.990870      0.709177      0.533909      0.346679      0.227983      0.149508     0.0927159     0.0537032     0.0287562     0.0159742    0.00849723    0.00429601    0.00196318   0.000858722   0.000351124   0.000138788   4.94575e-05   1.69883e-05   5.11351e-06   1.48407e-06   3.84908e-07   7.86105e-08   1.53588e-08   1.83463e-09       0.00000       0.00000
  17  13 2690.9918    2.4869  0.9423 11.5174 -0.0022  0.0244   0.0530   0.0579    0.1092   0.0000   438.7235      0.918324       9.21567       2.75563     -0.735235      -5.30360      -2.72655     -0.431850       1.43824      -2.09894      -1.09744      0.101990     0.0949407     -0.671962     -0.153272      0.119860     -0.119697     0.0227727    -0.0211498    -0.0166370    0.00448434   -0.00455232  -0.000375320   -0.00108729   0.000460335  -5.58663e-05   3.06511e-05  -8.47467e-06  -1.88988e-06  -2.64507e-06  -8.20851e-09   1.60104e-07   1.67869e-10   3.17891e-10       0.00000       0.00000       2.14551       2.89338       3.12815       3.17022       3.03795       2.65458       2.49353       1.94328       1.64680       1.25577      0.959046      0.739221      0.467543      0.348099      0.227392      0.147030     0.0839373     0.0537078     0.0292388     0.0161690    0.00792209    0.00399414    0.00188119   0.000899055   0.000369049   0.000144627   5.12917e-05   1.88298e-05   5.59505e-06   1.61460e-06   3.55259e-07   8.85490e-08   1.59077e-08   1.80600e-09       0.00000       0.00000
  17  14 2834.2725    3.1349  0.8139 11.9999 -0.0038  0.0221   0.0687   0.0499    0.1035   0.0000   437.6653      -1.70517       15.7576      -5.96278      -1.02242       2.05294     -0.332653     0.0108946       1.19204       1.94855      0.496064      0.171571     -0.705140     -0.305961     -0.131411    0.00572499     -0.114776     0.0724362     0.0183941    0.00289016   -0.00164686   -0.00355810   0.000159759    0.00103587   0.000214614   5.24039e-05   5.21357e-05  -7.40904e-07   4.05491e-06   2.77324e-07   4.24304e-08  -3.76561e-08  -1.04416e-08  -8.75903e-10       0.00000       0.00000       2.03769       2.47085       2.80099       2.91476       2.66194       2.45699       2.23680       1.83578       1.44708       1.15145      0.838996      0.637192      0.487499      0.305466      0.208591      0.139577     0.0811434     0.0461057     0.0275487     0.0144339    0.00726796    0.00388165    0.00186300   0.000827499   0.000316192   0.000132931   5.12911e-05   1.66382e-05   4.80895e-06   1.29957e-06   3.37495e-07   7.05339e-08   1.23662e-08   1.53263e-09       0.00000       0.00000
  17  15 2977.1353    3.8285  0.8054 12.1782 -0.0030  0.0231   0.0865   0.0515    0.1303   0.0000   436.3893       1.58138       14.6305      -1.05645      -2.61057      0.639324      -2.13870      -1.09890      -1.97874     -0.266237      0.646548      0.259051     -0.339799     -0.329368      0.272368    -0.0695494    -0.0518933    -0.0276513    -0.0206588    0.00743142   -0.00114108   -0.00169213   -0.00125132   0.000148435   0.000529245  -7.85937e-05  -1.22086e-05  -7.32948e-06   3.63816e-06   7.72647e-07  -2.00847e-07  -1.37869e-07  -1.64862e-08  -3.14096e-09       0.00000       0.00000       1.98258       2.77257       2.46525       2.84101       2.62720       2.55757       2.20247       1.81619       1.44708       1.30079      0.943345      0.699636      0.465017      0.319967      0.212647      0.138739     0.0918833     0.0535197     0.0282304     0.0156954    0.00764036    0.00402496    0.00155762   0.000827304   0.000309746   0.000142201   4.53964e-05   1.67633e-05   5.04080e-06   1.34054e-06   3.45853e-07   8.26241e-08   1.39497e-08   2.08198e-09       0.00000       0.00000
  17  16 3119.3210    3.9909  0.9537 12.5301 -0.0047  0.0260   0.0850   0.0562    0.1724   0.0000   441.2748      -3.52746       16.3708     -0.231466      -3.24679       3.72293       1.00393       1.45745     -0.814836      -1.02823      -1.08707     0.0716604     -0.292534     -0.135602     -0.150371    -0.0446008     -0.126646     0.0198742   -0.00562132    0.00959448    0.00744131    0.00137284  -0.000914349   0.000973666   0.000151438   4.23436e-05   2.12411e-06  -3.48607e-05  -1.00319e-05   3.08573e-07   9.11902e-08   3.62665e-08   3.24872e-09  -2.21645e-10       0.00000       0.00000       2.26781       3.24234       3.23961       3.51259       3.30342       2.82145       2.77621       2.00989       1.89016       1.21769       1.16789      0.717240      0.539641      0.372147      0.243091      0.161489     0.0848610     0.0593273     0.0294903     0.0175671    0.00812599    0.00383930    0.00205634   0.000812864   0.000403474   0.000141604   5.13138e-05   1.92446e-05   5.15097e-06   1.81561e-06   4.06453e-07   7.92222e-08   2.04117e-08   2.12941e-09       0.00000       0.00000
  17  17 3261.3461    3.7986  1.3056 12.3537 -0.0070  0.0283   0.0762   0.0759    0.2384   0.0000   440.7791       2.21319       10.7507     0.0732424      -2.45955       1.11770      -4.92562     -0.810677       4.62191       1.82415      0.125377     -0.604626      0.228759      0.770866     -0.262634     -0.223891    -0.0827850    0.00709950    -0.0717303     0.0107707    0.00689856    0.00180149   0.000711232   0.000124972   0.000227398  -0.000165568  -3.68578e-05   2.12837e-05   9.60764e-06   7.28150e-07  -8.22214e-07   8.63055e-08   6.81968e-09   5.72861e-10       0.00000       0.00000       2.62528       3.40448       3.71398       3.55449       3.42243       3.25279       2.78525       2.37570       1.97964       1.61565       1.21574      0.865165      0.623473      0.392589      0.273232      0.172450      0.109412     0.0615554     0.0363352     0.0192677    0.00949095    0.00476570    0.00232883   0.000979396   0.000413323   0.000169552   6.38133e-05   2.18049e-05   6.84353e-06   1.80883e-06   4.81793e-07   9.57603e-08   1.62623e-08   2.02185e-09       0.00000       0.00000
  17  18 3403.2894    3.2325  1.9297 11.6995 -0.0091  0.0374   0.0570   0.0955    0.2593   0.0000   433.2664      -8.18403       17.1062       1.25192      -2.15447      -5.17515       3.40203       5.65302     -0.628133       1.68301     -0.715001      0.445926       1.30816      0.521753     0.0879204     -0.143383     0.0251467      0.107663     0.0223794    0.00316251    -0.0188635   -0.00625976    0.00339981   0.000348272  -0.000126328  -0.000217272   4.93859e-05   8.57570e-06   6.38617e-06   2.94354e-06   7.70857e-07  -3.75913e-08   1.79464e-08   4.91867e-09       0.00000       0.00000       3.29449       4.48431       4.66951       4.85035       4.58346       4.31214       3.75472       3.10576       2.60710       2.03740       1.59589       1.07734      0.866724      0.527000      0.385923      0.222648      0.146148     0.0839559     0.0468314     0.0257113     0.0130941    0.00677086    0.00277401    0.00141493   0.000532014   0.000234407   8.24800e-05   2.98405e-05   9.20076e-06   2.39353e-06   6.98425e-07   1.28876e-07   2.49237e-08   3.00783e-09       0.00000       0.00000
  17  19 3545.3701    2.6622  2.8680 11.6445 -0.0067  0.0447   0.0380   0.1187    0.1076   0.0000   441.2514      -2.34984       7.12234     -0.941525       5.54764      -2.40617      0.387810      -1.05882      -3.01726       1.66014       1.07463     -0.605795      0.628825     -0.758575     0.0332822      0.276244     -0.215948    -0.0287200      0.111036     0.0539072    0.00562429    -0.0132143    0.00561726   -0.00123937    0.00134996   0.000263573  -0.000122773   1.33302e-05   2.39715e-05  -5.79380e-07  -3.36096e-07  -6.47920e-08   5.26831e-08  -9.97957e-10       0.00000       0.00000       4.08490       5.22511       5.72384       5.71769       5.54385       5.08322       4.59527       3.76061       3.05257       2.45953       1.83628       1.36445       1.00278      0.684643      0.449413      0.292140      0.181137      0.105341     0.0611111     0.0319087     0.0176477    0.00838174    0.00400917    0.00175752   0.000763007   0.000293441   0.000114337   3.64837e-05   1.13377e-05   3.06324e-06   7.61255e-07   1.62244e-07   2.76075e-08   3.19907e-09       0.00000       0.00000
  17  20 3687.6540    2.1626  4.1679 11.0575 -0.0015  0.0562   0.0258   0.1474    0.0787   0.0000   439.8880       9.21204       7.20041      -1.64843     0.0684193      -1.93131      -3.36699      -2.07197       2.27170      -1.13262      -5.07488      0.727223     -0.320607      -1.08566     -0.609828      0.716511    -0.0662523    -0.0844500     0.0644581     0.0530596   -0.00508453     0.0150202    -0.0103710   -0.00360190    0.00104550  -0.000213733  -0.000333869   4.04342e-05   2.94442e-05   4.67635e-06   4.33675e-07  -9.73937e-09   6.51151e-08  -2.06163e-09       0.00000       0.00000       5.01656       6.57840       6.91546       7.20289       6.59829       6.42906       5.60607       4.83391       3.90724       3.23591       2.44373       1.80707       1.26456      0.852742      0.580709      0.367621      0.233102      0.132815     0.0783820     0.0405431     0.0214401     0.0103564    0.00506602    0.00220903   0.000958506   0.000368987   0.000142082   4.62771e-05   1.49078e-05   3.92917e-06   9.96859e-07   2.08943e-07   3.50361e-08   4.56839e-09       0.00000       0.00000
  17  21 3829.8604    1.8172  5.8163 10.6815 -0.0032  0.0685   0.0197   0.1889    0.0635   0.0000   436.1706      -1.83470       23.3911      -1.33080       9.09463      -5.30965      -1.89482       7.12350       4.03790      -4.92632      -3.71356      0.272880      0.875267     -0.209361     -0.596116     -0.252521     -0.271589     -0.161046     0.0599520     -0.105793    -0.0386822     0.0236418   0.000455541   -0.00366652  -0.000938260   0.000130411   0.000124892  -5.58984e-05  -5.38141e-06  -9.12922e-07   1.47704e-06   3.78450e-07   7.89642e-09   3.94419e-09       0.00000       0.00000       6.08625       8.07291       8.60120       8.90475       8.36182       7.94211       7.02361       5.78988       4.82183       3.72035       2.95743       2.11128       1.54754       1.07629      0.712423      0.451257      0.280102      0.163203     0.0933783     0.0499240     0.0263764     0.0126614    0.00612716    0.00266471    0.00116791   0.000451483   0.000169052   5.63142e-05   1.79885e-05   5.01418e-06   1.22622e-06   2.49458e-07   4.54768e-08   5.44266e-09       0.00000       0.00000
  17  22 3972.2445    1.4771  7.7476 10.3526  0.0015  0.0842   0.0155   0.2414    0.0563   0.0000   438.6247      -16.7666       12.6948      -1.78913       2.35946      -16.3749      -3.59718       1.04355       4.88428     -0.639725      -5.68020       1.56579     -0.573048       1.73524    -0.0915723     -0.797987    -0.0381001      0.103805     -0.102571     0.0718850     0.0660992     0.0240671    -0.0101051   -0.00137698    0.00103243   0.000786721   0.000145088  -8.95851e-05   4.05817e-06  -8.35611e-06  -1.01726e-06   1.57260e-07   6.97643e-09  -3.73332e-09       0.00000       0.00000       7.44826       9.57155       10.8513       10.5999       10.3179       9.35304       8.57651       7.14126       5.91480       4.74756       3.56160       2.70294       1.86556       1.29552      0.890219      0.540922      0.342075      0.203775      0.113947     0.0638274     0.0321286     0.0163191    0.00749597    0.00349444    0.00144933   0.000584281   0.000206928   7.39428e-05   2.29319e-05   6.13045e-06   1.51695e-06   3.26291e-07   5.42721e-08   6.03292e-09       0.00000       0.00000
  17  23 4114.8346    1.2215  9.5124 10.2629 -0.0043  0.1056   0.0137   0.3043    0.0502   0.0000   440.3018      -18.6104       24.5379      -4.08489       2.29812      -11.6474      -16.5798       2.09625      -1.94325       3.53769      -5.61218      -9.75380      0.549807       4.41090    -0.0609453     -0.130868     -0.248442     0.0712579   -0.00261524      0.245072     0.0186701    -0.0237695    0.00597725  -0.000581509    0.00193589   0.000686472   3.50471e-05  -2.34104e-05  -4.00700e-06   1.06454e-06  -2.04512e-06  -2.44084e-07  -1.74450e-07  -1.10617e-08       0.00000       0.00000       9.45795       12.3274       13.3924       13.2748       13.1000       12.0336       10.7475       9.01004       7.41592       5.95022       4.55053       3.37704       2.40220       1.66529       1.11005      0.719777      0.449805      0.264645      0.152308     0.0814616     0.0434173     0.0214145     0.0100288    0.00455448    0.00189909   0.000746258   0.000281169   9.27074e-05   2.90484e-05   7.92745e-06   1.93458e-06   4.06028e-07   6.81368e-08   7.85794e-09       0.00000       0.00000
  17  24 4257.2102    1.0163 11.9616 10.1623 -0.0072  0.1375   0.0123   0.3988    0.0449   0.0000   440.5964       1.19833       23.6880      -26.2372      -2.23672       17.5287      -3.06311      -2.94860       16.9355       10.8699      -6.56009      -2.68241      0.807397       1.47189      0.603167     -0.129638      0.340152      0.101196     -0.263639    -0.0315845      0.142418    -0.0126391    -0.0271416    0.00413376    0.00892658  -0.000847338   -0.00110163   0.000109596   0.000115113  -1.66947e-05  -1.34772e-06   1.31561e-06  -2.13596e-08  -4.41966e-09       0.00000       0.00000       12.3020       15.8815       17.4691       17.4683       17.3096       15.2542       14.0312       11.7898       9.80631       7.75784       5.92694       4.44855       3.14361       2.18939       1.45836      0.930298      0.589397      0.345798      0.197400      0.110129     0.0574332     0.0284953     0.0139722    0.00592544    0.00259812    0.00100098   0.000361299   0.000122036   3.78768e-05   1.02523e-05   2.51581e-06   5.35976e-07   9.06467e-08   9.97257e-09       0.00000       0.00000
  17  25 4399.9705    0.8213 14.2439 10.0764 -0.0029  0.1833   0.0106   0.5125    0.0401   0.0000   432.6657      -48.2987       7.16694       1.91284       22.2771       1.68532      -7.54102       21.2940      0.975304      -3.81235      -8.14267      -1.57209      -6.30008       5.25599       5.19545      -3.20572      -1.27236     -0.406245      0.299630      0.200986     -0.181909    -0.0531646    -0.0101248     0.0142742    0.00227784  -0.000373111   -0.00121553  -6.29807e-05   2.83131e-06  -2.36318e-05   9.27937e-07  -6.88081e-08  -6.09338e-08   1.07254e-08       0.00000       0.00000       16.1920       20.7824       23.0717       23.5680       22.4875       21.0729       18.0837       15.8457       12.7857       10.2122       7.89688       5.85907       4.17142       2.93841       1.96845       1.26208      0.788661      0.480823      0.269357      0.151711     0.0800983     0.0401890     0.0189535    0.00854191    0.00360759    0.00139942   0.000499697   0.000169816   5.12838e-05   1.42827e-05   3.39498e-06   6.97069e-07   1.13898e-07   1.40620e-08       0.00000       0.00000
  17  26 4542.9375    0.6313 14.7422 10.0530 -0.0062  0.2358   0.0095   0.6162    0.0327   0.0000   452.8106      -68.4255      -43.1352      -24.6086       62.8076       7.78967       15.7839      -3.10817      -21.8102       8.38355       9.74164      -8.00444       9.24806      -4.70281      -6.03306       2.56984       2.07907    -0.0205715     -0.277385     -0.159027    -0.0142752     0.0463257    -0.0110647     0.0138696   0.000853319   -0.00476023   -0.00160885   0.000235338   4.04052e-05  -2.06529e-05   1.22764e-05   7.27897e-07   2.85399e-08   1.31684e-08       0.00000       0.00000       20.2358       26.3818       29.2500       29.7726       28.6193       26.5287       23.3249       19.9463       16.5680       13.0444       10.0140       7.60741       5.41735       3.77629       2.54152       1.67162       1.03138      0.634239      0.358204      0.200959      0.106272     0.0531035     0.0256090     0.0112339    0.00480983    0.00184279   0.000670942   0.000227443   6.78375e-05   1.86550e-05   4.40294e-06   9.19145e-07   1.53518e-07   1.81983e-08       0.00000       0.00000
  18   8 1992.8405    0.5791  0.4856  9.5992 -0.0096  0.0217   0.0185   0.0439    0.0583   0.0000   438.7687      -2.77451       12.6891      0.646594      -2.32452      -1.41783     -0.395335     -0.965157      0.323624     -0.258936     -0.421742     0.0747175     -0.470514     -0.421771   -0.00871874    -0.0375462     0.0121050    -0.0267991    0.00538614    0.00837922    -0.0239217   -0.00402672   -0.00105946   0.000455643  -5.87005e-05   6.78930e-05  -3.30058e-05  -1.17700e-05  -7.06077e-06   5.83441e-06  -2.79147e-07  -3.21957e-07   7.37816e-08  -1.67203e-08   1.20933e-09   2.90480e-10       1.90439       2.11686       2.86728       2.59786       2.24752       2.69748       2.07678       1.58554       1.65659       1.18925      0.738283      0.817172      0.495247      0.281926      0.265259      0.160137     0.0821817     0.0691511     0.0382053     0.0162647     0.0110221    0.00652829    0.00246394    0.00117880   0.000696841   0.000289272   8.15982e-05   3.47293e-05   1.73271e-05   6.71965e-06   1.70227e-06   3.82461e-07   7.86225e-08   1.70408e-08   2.53074e-09   3.16268e-10
  18   9 2143.6384    0.8318  0.6857  9.6457 -0.0012  0.0230   0.0195   0.0465    0.0764   0.0000   438.3648      -1.50665       10.5836      0.212578      0.637570      -1.14794       1.61998       1.15507     -0.632261      -1.47840      0.669968      0.606800     -0.188400     -0.199345     0.0374720    0.00146825    -0.0381831     0.0232447     0.0181202    0.00891774   -0.00499865   -0.00239025    0.00405381   0.000903161  -0.000676934   1.83758e-05   0.000204367  -7.04753e-05   1.24591e-05   2.76728e-06  -4.24488e-07   1.54006e-07   7.06583e-08  -3.74476e-09  -3.20097e-09  -2.79625e-10       1.73874       2.48907       2.68668       2.37462       2.80725       2.25123       2.18014       1.95617       1.42559       1.25484      0.948663      0.676388      0.556485      0.352995      0.241760      0.172449     0.0919137     0.0680277     0.0326621     0.0195602     0.0111160    0.00523409    0.00291489    0.00136866   0.000563277   0.000268482   0.000109215   3.73234e-05   1.54999e-05   5.12478e-06   1.22400e-06   4.62150e-07   1.19729e-07   2.49209e-08   3.93147e-09   3.98905e-10
  18  10 2291.5916    1.1283  0.8913 10.0419 -0.0083  0.0257   0.0246   0.0552    0.1250   0.0000   437.3911     -0.194092       16.2186       1.03886     0.0266357       3.33230       2.39382      -2.07709      0.718268      0.880981     -0.139672     -0.488211     -0.441027    0.00355289      0.318274    -0.0376806    -0.0646521     0.0862361    0.00664630    -0.0121342     0.0100525    0.00329960    0.00267021   0.000145160  -0.000710525   0.000119040   0.000243390  -3.72094e-05  -3.28550e-05  -1.71456e-06   2.39017e-06  -2.03235e-07  -4.65380e-08   3.41422e-09  -3.08589e-09  -2.94696e-11       2.26175       2.99209       3.15601       3.06741       3.06347       2.68410       2.57661       2.22177       1.84602       1.49118       1.15591      0.830191      0.618800      0.447272      0.291996      0.182191      0.113495     0.0729531     0.0381317     0.0224788     0.0124922    0.00657638    0.00330607    0.00143874   0.000682291   0.000289544   0.000129044   4.52049e-05   1.61379e-05   5.43112e-06   1.55706e-06   4.62779e-07   1.11963e-07   2.36583e-08   4.06609e-09   4.36714e-10
  18  11 2436.8161    1.5321  0.9687 10.6133 -0.0103  0.0275   0.0331   0.0591    0.1472   0.0000   440.8352       4.65181       15.2716      -9.91818      -1.07267       2.94683     -0.680169      -3.97178      -1.17029       2.68933       1.92153     -0.605832     -0.288384     -0.386010      0.360421     -0.175890      0.100655     0.0701739     0.0125192     0.0351088   -0.00162889   -0.00126074   0.000521775   0.000346073  -0.000137288  -0.000135657   0.000178499  -2.83828e-05  -1.30559e-05  -9.28202e-06   2.06642e-06   4.95044e-07   1.59990e-07  -4.77307e-08   5.78788e-10  -4.54579e-10       2.18614       3.19444       2.98165       3.37645       2.85196       2.86692       2.37640       2.44925       1.85758       1.71293       1.17109      0.989005      0.611792      0.505307      0.276515      0.205020      0.124856     0.0775568     0.0439744     0.0247744     0.0133501    0.00748055    0.00350950    0.00174914   0.000726920   0.000335988   0.000128795   5.39737e-05   1.78782e-05   5.94623e-06   1.85798e-06   5.44895e-07   1.10710e-07   3.02687e-08   3.88757e-09   6.44949e-10
  18  12 2580.8030    2.1063  0.8440 11.1950 -0.0070  0.0250   0.0448   0.0506    0.1045   0.0000   441.9734      -3.81169       12.7252       2.52458       1.48528      -1.74743      0.151951      -2.37313     -0.658080     -0.186107      0.808510     -0.158073      0.813115     -0.435528     -0.226660      0.123987    -0.0267998    -0.0994675     0.0278460    -0.0192819   -0.00326693  -0.000735685   -0.00156385   -0.00333263   9.75657e-05  -2.09491e-05   6.78588e-05  -2.90186e-05  -1.97559e-05   1.33911e-06   1.73377e-06  -1.95427e-07  -1.00292e-08  -3.90858e-08   8.25169e-10   9.13801e-11       1.94445       2.76316       2.73199       3.20686       2.81259       2.69737       2.30860       2.06326       1.67041       1.36670      0.931309      0.794010      0.548366      0.413496      0.264556      0.167657      0.118511     0.0622437     0.0427895     0.0189469     0.0134136    0.00605719    0.00347940    0.00150186   0.000689541   0.000282291   0.000122636   4.14442e-05   1.79030e-05   4.58586e-06   1.83355e-06   4.13077e-07   1.06476e-07   2.52686e-08   4.01470e-09   5.59359e-10
  18  13 2724.6748    2.6346  0.8912 11.4344 -0.0056  0.0244   0.0545   0.0514    0.1197   0.0000   437.3913       2.23190       14.3944       4.56935      -6.44063      -1.64253      0.753268      0.487075      0.242965      -2.02219       1.39135    -0.0368062       1.08892      0.839298      0.135597     -0.104104      0.179900     0.0785474    -0.0503663    -0.0332982    0.00519701   -0.00122211   0.000231566   -0.00273713   0.000279254   0.000258281  -9.46618e-05  -6.09373e-05   2.66624e-06   1.23065e-05  -1.16757e-06  -7.31380e-07   1.18337e-07   1.52273e-08  -1.82372e-09   3.57394e-12       1.97163       2.90820       2.73898       3.12183       2.79593       2.64032       2.35825       2.03824       1.62272       1.31797       1.09405      0.756216      0.567945      0.374426      0.274348      0.168608      0.112046     0.0679410     0.0401514     0.0229288     0.0117402    0.00662116    0.00279236    0.00162419   0.000599000   0.000329818   0.000107035   4.94842e-05   1.48439e-05   5.42595e-06   1.58267e-06   4.28287e-07   1.14620e-07   2.15566e-08   4.13969e-09   5.40605e-10
  18  14 2868.6190    3.3279  0.9063 11.8282 -0.0030  0.0220   0.0675   0.0525    0.1250   0.0000   438.8681      -5.49419       16.7782       5.58543      -3.83364      -1.86814     -0.566004      -1.77137      -2.13311     -0.137715     -0.183365      0.440199     -0.836086     -0.297244      0.117300     -0.144912     -0.240552    -0.0321764    0.00954485    0.00226950    -0.0111831    0.00491706   0.000932606  -0.000366783   0.000452163   0.000545255   5.10608e-05  -3.81937e-08   1.94650e-05   3.23495e-06   2.99107e-06   4.57268e-07  -3.92263e-09  -2.01748e-08  -1.88445e-09   1.95899e-10       1.84758       2.43802       2.43565       2.73229       2.55513       2.29797       2.01606       1.89252       1.46012       1.23348      0.877109      0.720688      0.490942      0.360412      0.227883      0.153750     0.0995228     0.0618994     0.0329761     0.0201406     0.0101940    0.00597212    0.00282453    0.00140119   0.000596890   0.000265251   0.000101007   4.05373e-05   1.24411e-05   4.58957e-06   1.28954e-06   3.70029e-07   8.68674e-08   2.10692e-08   3.09565e-09   4.41590e-10
  18  16 3154.7554    3.9041  1.1446 12.3062 -0.0084  0.0257   0.0767   0.0636    0.1593   0.0000   438.5860      -2.78298       7.85123       3.20426      -1.05431     -0.266865       1.39317       2.70019     0.0112053      0.769464     -0.622091     -0.290935      0.183333     -0.140496     -0.207716    -0.0416308     0.0612982      0.203408     0.0262073    -0.0566645    -0.0151928  -0.000730774    0.00186998   -0.00243276  -0.000512054   0.000203113   8.91273e-05  -3.77598e-05  -1.99426e-05   1.27084e-05   7.45982e-07   7.46613e-07  -1.30334e-08   1.56106e-08   5.99097e-09  -4.63881e-10       2.20885       3.02387       3.05481       3.29529       3.06583       2.84215       2.50904       2.18205       1.77676       1.51028       1.08529      0.850880      0.569084      0.438961      0.271553      0.184099      0.112054     0.0740600     0.0394003     0.0245091     0.0124949    0.00697820    0.00330500    0.00153350   0.000705821   0.000296457   0.000124699   4.82311e-05   1.58015e-05   5.73531e-06   1.59454e-06   4.67807e-07   9.99106e-08   2.52303e-08   3.91898e-09   5.18868e-10
  18  17 3297.2686    3.6696  1.4104 12.2789 -0.0046  0.0284   0.0645   0.0697    0.1586   0.0000   432.3020     -0.991819       14.6930      -6.39888       2.55221      0.939390      -2.55869      -4.59903     -0.672128      -1.16472       2.98275     -0.351961    -0.0166223     -0.370167     0.0463194     -0.240697    -0.0746150      0.136238     0.0185883    -0.0221510    -0.0212034   -0.00267818    0.00378508    0.00181064   0.000236523   0.000484989  -0.000107528  -4.57570e-05  -4.94658e-06   5.80887e-06  -4.66540e-07   1.39836e-07   9.40646e-08  -6.98918e-09   3.32723e-10   6.79608e-10       2.55534       3.39044       3.52706       3.74824       3.60622       3.28940       2.81582       2.47457       2.02939       1.63666       1.25098      0.930253      0.652452      0.476953      0.305699      0.206606      0.131386     0.0773420     0.0480373     0.0267115     0.0143946    0.00776823    0.00368563    0.00180484   0.000797538   0.000344109   0.000133469   5.38419e-05   1.81363e-05   5.86733e-06   1.87821e-06   5.09354e-07   1.19325e-07   2.59335e-08   4.24679e-09   5.35883e-10
  18  18 3439.8806    3.0115  2.2371 11.7522 -0.0084  0.0365   0.0460   0.0962    0.1531   0.0000   443.4989      -5.52871       18.4326       1.22210      -1.55549      0.158426       2.62570       5.12203      -2.55317      0.537576     -0.657304      -1.61808      -1.35762      0.391102      0.152975      0.146287    0.00305154     0.0628946     0.0957200     0.0600724    -0.0367991   -0.00420960    0.00764070    0.00251406  -0.000909550   0.000346105   9.58738e-05  -0.000127127   1.23563e-05   7.06127e-06   1.22668e-06  -4.82331e-07   6.49281e-08   1.98556e-08   5.49009e-09   1.95255e-10       3.12108       4.03898       4.35472       4.36587       4.42084       3.89247       3.60277       3.07988       2.55289       2.07827       1.60529       1.18886      0.876576      0.605775      0.418050      0.276031      0.168560      0.108864     0.0618316     0.0368697     0.0192137     0.0104383    0.00513699    0.00233451    0.00115572   0.000456686   0.000194638   7.26485e-05   2.54285e-05   8.70024e-06   2.41739e-06   6.97863e-07   1.68146e-07   3.51228e-08   5.89973e-09   6.33457e-10
  18  19 3582.5155    2.4268  3.3001 11.4073 -0.0055  0.0469   0.0319   0.1278    0.1000   0.0000   436.8616      -1.31010       6.84827      -7.57015       7.07877      -1.64813     -0.253611      0.726718      -1.39161     -0.628535      0.994369       1.39572      -1.06002     -0.141908      0.659837      0.335818    -0.0811039      0.179204      0.125445    -0.0871400   0.000523641    0.00674873    -0.0149274   -0.00797038    0.00105534   0.000546215   6.71994e-05   5.59599e-05   1.53570e-05   2.73882e-06  -6.80747e-07   3.55276e-07   2.21636e-07   4.89930e-08  -7.18354e-09   7.54980e-11       4.17027       5.26781       5.90540       5.87696       5.76155       5.34370       4.65742       4.05869       3.28385       2.70654       2.13262       1.54584       1.13709      0.779124      0.539866      0.355716      0.222767      0.136529     0.0821487     0.0465312     0.0247726     0.0129333    0.00635024    0.00305789    0.00140240   0.000598425   0.000240668   9.35793e-05   3.28279e-05   1.08170e-05   3.25878e-06   8.96692e-07   2.20240e-07   4.28971e-08   6.93080e-09   7.94288e-10
  18  20 3725.1875    2.0833  4.7020 10.8956 -0.0014  0.0573   0.0230   0.1550    0.0763   0.0000   442.5000      -14.5447       9.82291      -1.65411      -1.22748      -10.7257     -0.669259      -8.38946       4.56420     -0.528216      -1.20353      -1.13566       3.97587     -0.234251     0.0782988     -0.290481     -0.175291     -0.120463     0.0192212     0.0925975    -0.0270731   -0.00303613    0.00323378    0.00116378   -0.00120800   -0.00131622  -0.000490081  -3.03776e-05   4.00775e-05   5.56063e-06  -8.78748e-06   1.83533e-06  -3.44684e-07   3.01148e-08   1.68798e-08  -8.71408e-10       4.79282       6.41218       6.72243       7.14752       6.78945       6.43030       5.64803       4.98651       3.95317       3.19755       2.49949       1.90838       1.38644      0.984644      0.673597      0.452422      0.278719      0.172407      0.102729     0.0579675     0.0313465     0.0164797    0.00809309    0.00400089    0.00179774   0.000789219   0.000309574   0.000120054   4.23900e-05   1.38203e-05   4.14436e-06   1.14996e-06   2.71938e-07   5.65416e-08   9.22017e-09   1.14426e-09
  18  21 3867.9611    1.6886  6.2275 10.5918 -0.0046  0.0696   0.0173   0.1897    0.0584   0.0000   426.2178      -18.2508       41.3835     -0.464222       11.4493      -12.5580      -3.00093       3.21885       9.55390     -0.418249       7.18078       2.77014     -0.201701       1.23818    -0.0642639     -0.776972     0.0825955      0.124166      0.170060     0.0558020    -0.0415780   -0.00267878    -0.0182375   -0.00498431   0.000721137  -6.57292e-05   0.000187868   3.99851e-05   4.64666e-05  -4.48784e-05  -2.62363e-06   2.97744e-06  -6.06687e-08  -4.71865e-08   2.17102e-08   2.97926e-09       5.89279       7.74989       8.30611       8.54178       8.27682       7.71752       6.77972       5.98207       4.94017       4.05983       3.14995       2.34106       1.70863       1.20390      0.802748      0.536892      0.347177      0.209998      0.125980     0.0706616     0.0383495     0.0206170     0.0100420    0.00479659    0.00218001   0.000926868   0.000376637   0.000147900   5.17495e-05   1.70499e-05   5.17053e-06   1.39853e-06   3.35521e-07   6.84592e-08   1.11700e-08   1.32521e-09
  18  22 4010.7260    1.4085  8.0983 10.3304 -0.0040  0.0872   0.0145   0.2448    0.0533   0.0000   432.2416       1.24233       22.5620      -9.91550       19.7455      -7.49910      -1.39568      -1.99854       18.3807       8.02667       2.19212     0.0886165      -1.86373      0.968980     0.0805164      0.955819     -0.217166      0.306752     -0.279533    -0.0252157     0.0136969     0.0256105     0.0182867    0.00418424   0.000568920   1.21125e-06  -0.000101991  -0.000333529   0.000117501   4.68018e-05   6.08023e-06  -5.34758e-06  -5.50655e-07   1.19787e-07  -1.63713e-08  -4.42693e-09       7.43753       9.62625       10.6827       10.6729       10.6621       9.53008       8.67216       7.52343       6.31102       5.01280       3.86634       2.91056       2.15488       1.52612       1.02311      0.683372      0.425962      0.266648      0.153860     0.0882986     0.0485796     0.0255623     0.0128820    0.00606000    0.00276936    0.00117634   0.000482239   0.000182880   6.57138e-05   2.16979e-05   6.38372e-06   1.78421e-06   4.19831e-07   8.70229e-08   1.43179e-08   1.52977e-09
  18  23 4153.7298    1.1488 10.3102 10.2324 -0.0025  0.1116   0.0129   0.3208    0.0472   0.0000   435.8822      -31.9717       30.5578      -10.1282      -14.3332       6.56677      -12.0284       6.74309      -1.06307      -9.07198       1.07264       10.1400      -6.54045      -3.54508       2.29807       2.02899     -0.345654      0.256519     -0.106321      0.250204     0.0560419   -0.00142728     0.0143101   7.84933e-05   -0.00142000   0.000178534  -0.000172913  -9.80035e-07  -0.000100559  -2.57521e-05   9.09677e-06  -1.62021e-06  -1.21992e-07  -5.47042e-08  -1.42603e-08  -2.58761e-09       9.34874       12.1430       13.2668       13.4521       13.1965       12.2305       11.1759       9.37060       7.94966       6.34940       4.94235       3.80238       2.74307       1.98016       1.32796      0.892693      0.569839      0.350718      0.207179      0.117761     0.0646588     0.0339465     0.0171757    0.00814015    0.00375142    0.00159874   0.000654786   0.000248258   8.82582e-05   2.87190e-05   8.61766e-06   2.30530e-06   5.32974e-07   1.11887e-07   1.85560e-08   2.03708e-09
  18  24 4296.8138    0.9024 11.4552 10.2126 -0.0020  0.1429   0.0117   0.4051    0.0410   0.0000   443.4390      -43.6620       11.0004      0.643727      -5.12912      -7.26962       2.32542       25.0456      -17.9163      -13.7330       2.12743       1.86804      -5.58321      0.466031       1.04157      -1.35373      -1.39528     -0.123371      0.414129     -0.228259     -0.221884  -0.000707357   0.000151883    0.00402066    0.00702607   0.000240621   -0.00194994  -8.31839e-05  -7.37500e-06   3.33341e-05  -7.92480e-06   1.33006e-06  -3.38613e-07   2.26024e-07   1.58862e-08   3.63950e-09       11.6249       15.2880       16.5748       17.5169       16.0910       15.7953       13.3975       12.2400       9.93178       8.33043       6.31446       4.84223       3.51623       2.50737       1.69906       1.12390      0.735341      0.455380      0.270041      0.154980     0.0865711     0.0455622     0.0234783     0.0107662    0.00513200    0.00210148   0.000900375   0.000330548   0.000118552   3.81131e-05   1.13457e-05   2.98823e-06   7.03107e-07   1.41768e-07   2.20429e-08   2.88661e-09
  18  25 4439.8823    0.7502 14.4087 10.1262 -0.0059  0.1965   0.0098   0.5288    0.0353   0.0000   463.8847      -30.7967       17.9362       59.7191       15.4082      -60.9216       17.1451      -4.52700      -4.86156       2.73930       14.1087      0.490340      -3.64206       2.78362      0.882375      0.169566       1.35603      0.290048     -0.460057      0.136669     0.0910600     0.0495911   0.000743459    0.00847543   -0.00537185   -0.00311835  -0.000426308  -3.04718e-05   0.000470959   5.30351e-05  -4.33481e-05   8.98150e-07   3.59434e-06   3.64055e-08   2.25375e-08   8.08241e-09       16.2768       20.6907       23.5625       23.1667       23.1517       21.2923       19.3624       16.4987       13.6727       11.3742       8.71083       6.62163       4.85283       3.47038       2.41972       1.57401       1.02460      0.643211      0.384310      0.220819      0.123992     0.0660161     0.0327329     0.0160468    0.00710752    0.00321525    0.00126635   0.000483230   0.000167585   5.43143e-05   1.58120e-05   4.11589e-06   9.85346e-07   1.98611e-07   3.13427e-08   3.40910e-09
  18  26 4583.5007    0.5874 16.0367 10.0317 -0.0063  0.2603   0.0080   0.6656    0.0287   0.0000   404.9227      -68.8290       26.1330       96.8232       34.3747      -2.77938       5.34889       6.58951      -11.4361       4.89418       2.17452      -3.22159       8.34812       9.06262      -7.78032      -1.71964       1.47178      0.711519      0.567189      0.254664     -0.125996     0.0395244     0.0512025   -0.00694579  -0.000514764    0.00771199    0.00161228   -0.00121925  -0.000218892  -3.55599e-05  -5.82886e-06   8.84848e-07  -2.89041e-06  -1.29067e-07  -2.44289e-08   1.19362e-08       21.7750       28.1881       30.9065       31.1258       30.6013       28.1454       25.7597       22.0044       18.6193       15.0939       11.7312       9.00860       6.54512       4.66081       3.24387       2.14562       1.39840      0.874034      0.525738      0.308816      0.168074     0.0928974     0.0458233     0.0227149     0.0102510    0.00448610    0.00175612   0.000679153   0.000227890   7.47413e-05   2.13401e-05   5.53462e-06   1.29416e-06   2.62946e-07   4.27366e-08   4.70321e-09
  19   8 2021.7335    0.6057  0.5260  9.5658 -0.0038  0.0229   0.0165   0.0449    0.0634   0.0000   436.7030     -0.501763       13.3968      -2.89000      -5.04846      -1.59760       1.06680      -1.14875     -0.201016     -0.841517      0.345691      -1.72135      -1.02209     -0.238569      0.228785    -0.0471114      0.102964     0.0525215    -0.0261719    -0.0327207     0.0267223    0.00377161   -0.00761277  -0.000637471    0.00135580   0.000122152  -0.000228321  -8.05718e-05   5.92275e-06  -4.79741e-06  -7.63304e-06  -6.89743e-07   1.85023e-07   2.72082e-08   2.66776e-08   9.79182e-09       2.05585       2.25691       2.04790       2.86057       2.95423       2.21174       1.81137       1.91755       1.84913       1.21314      0.894779      0.766317      0.690088      0.424684      0.255919      0.157552      0.133905     0.0936476     0.0487355     0.0231113     0.0123831    0.00889423    0.00565343    0.00302604    0.00130291   0.000553932   0.000221502   8.03113e-05   2.91040e-05   1.03855e-05   3.52557e-06   1.15781e-06   3.28285e-07   8.35372e-08   2.09685e-08   3.57507e-09
  19   9 2173.7124    0.8741  0.7369  9.9017 -0.0045  0.0212   0.0207   0.0486    0.0736   0.0000   438.5012      -1.79133       19.4252      -1.03811      -1.41456      -1.05230      -1.62252      -2.55709       2.96935      0.598999     -0.234045     -0.399437      0.660549      0.355491     -0.288677     -0.272895    -0.0628596     0.0239829    -0.0127219     0.0164210    0.00409227   -0.00367344   -0.00335157    0.00233744   0.000187433  -0.000846585  -0.000321569  -0.000169730   5.33577e-06   4.91168e-06   4.59945e-06  -1.10409e-07  -1.10627e-07  -7.66380e-08   1.34764e-08  -4.73767e-09       1.64502       2.15846       2.27906       2.45003       2.25839       2.08707       1.98692       1.73880       1.42112       1.13052      0.959644      0.703573      0.513357      0.373135      0.262898      0.168319      0.113359     0.0702903     0.0420273     0.0254823     0.0135812    0.00775654    0.00390249    0.00198734   0.000955839   0.000452113   0.000206279   8.66981e-05   3.32090e-05   1.19855e-05   3.80830e-06   1.30903e-06   3.73828e-07   9.98359e-08   2.34548e-08   4.77305e-09
  19  10 2322.2806    1.2490  0.7749 10.2042 -0.0049  0.0207   0.0279   0.0488    0.0912   0.0000   439.2960      -1.13077       14.4732      0.688257      -2.35646      -1.00822      0.451377      0.203402      -1.64736      -3.14378      0.867550     -0.743675     -0.590840     -0.429903     -0.494952     -0.179565     -0.135491     0.0553861    -0.0168985    -0.0510050     0.0199291     0.0137566   0.000134136    0.00126873   -0.00102582   0.000637868   4.15421e-05  -2.63720e-05  -4.32961e-05   2.59792e-06   3.43368e-06  -3.44241e-08   2.29733e-07  -2.01481e-07   7.97187e-09  -4.89496e-09       1.61276       2.16073       2.29528       2.27166       2.45347       2.16162       1.96677       1.62127       1.35712       1.16567      0.892386      0.706882      0.494870      0.356157      0.235631      0.165659      0.109567     0.0722723     0.0431559     0.0252368     0.0139599    0.00745133    0.00396690    0.00191162   0.000916966   0.000417876   0.000179021   7.42990e-05   3.05413e-05   1.09368e-05   3.87059e-06   1.25349e-06   3.65937e-07   1.02607e-07   2.36472e-08   5.28779e-09
  19  11 2468.0494    1.6474  0.9267 10.7847 -0.0086  0.0245   0.0357   0.0563    0.1448   0.0000   432.8487      -3.16297       13.2149      -1.90443       2.43695     -0.224667      0.131582      -1.73369       1.95261       1.29069      -2.82818     -0.171159      0.467742     -0.563042     -0.838730      0.145087    -0.0963765     -0.111812    -0.0437433     0.0164527  -0.000100032    0.00886506   -0.00538417   -0.00186077    0.00146869   0.000725899   4.83932e-05  -0.000140518   7.01401e-05   1.56221e-05   3.42532e-06   1.28928e-06  -3.08687e-07  -1.67069e-07  -2.70754e-08   9.11785e-09       1.92981       2.67451       2.70544       2.76583       2.89401       2.56658       2.46185       1.90178       1.63978       1.31808       1.05111      0.799675      0.569209      0.430174      0.288779      0.196617      0.132119     0.0781765     0.0522955     0.0277341     0.0166456    0.00860193    0.00458197    0.00227064    0.00103732   0.000524568   0.000210558   9.28083e-05   3.67281e-05   1.31807e-05   4.78903e-06   1.33274e-06   4.49905e-07   1.11666e-07   2.65410e-08   5.96192e-09
  19  12 2613.0392    2.0955  0.9887 11.1675 -0.0054  0.0244   0.0412   0.0556    0.1453   0.0000   436.5491     -0.683364       11.7987       8.24173      -1.40862      0.408122      0.605051      0.782534      -1.39413      0.873827      0.750413      0.120140      0.581844     0.0532258     -0.395764     -0.118793   -0.00269584      0.121877     0.0454741     0.0122088  -0.000465522     0.0108948    0.00574554   -0.00326138   -0.00158747   0.000132392   0.000406942   5.08972e-05  -5.89127e-05  -3.60227e-06   3.06537e-06   2.12241e-07   3.34394e-08  -2.44178e-07   3.38294e-08   4.85477e-09       2.05561       2.51097       2.93751       2.95894       2.82635       2.61599       2.37196       1.98859       1.69097       1.36294       1.07416      0.827677      0.606609      0.408630      0.276479      0.206251      0.127378     0.0757311     0.0489519     0.0298277     0.0164050    0.00870900    0.00429499    0.00226486    0.00115511   0.000528383   0.000227192   8.98312e-05   3.57595e-05   1.41418e-05   4.73367e-06   1.47809e-06   4.33135e-07   1.15619e-07   2.57051e-08   5.22977e-09
  19  14 2902.4895    3.4883  0.7883 12.1438 -0.0049  0.0196   0.0737   0.0465    0.1076   0.0000   438.8165      0.186119       12.2603       5.97088      -2.14033      -1.45851       1.86264      0.477662     -0.592831      0.290870      0.298447      0.713277     -0.250049     -0.100086    0.00311257     0.0105679     -0.167548    -0.0525805   -0.00177208   5.47680e-05     0.0108788    -0.0104412    0.00111345    0.00403036   0.000867051   7.88511e-06   8.89896e-06   4.12916e-05   3.38882e-05   4.13753e-06  -1.03233e-05  -1.24446e-06   2.69645e-07  -5.39329e-08  -5.31510e-08  -2.37050e-09       1.70092       2.24964       2.36919       2.56096       2.47213       2.19801       2.01543       1.68834       1.35272       1.13559      0.893822      0.666829      0.486697      0.335783      0.235184      0.153946      0.105024     0.0661478     0.0404142     0.0236990     0.0128687    0.00723229    0.00372924    0.00184636   0.000887923   0.000406467   0.000182176   7.37716e-05   2.93211e-05   1.06691e-05   3.50076e-06   1.12587e-06   3.16892e-07   8.47293e-08   2.18415e-08   4.39153e-09
  19  15 3046.4543    3.9383  0.8684 12.4979 -0.0030  0.0220   0.0789   0.0496    0.1015   0.0000   436.9041      -4.77182       18.5714     -0.596367    -0.0642020      0.700883       1.54319      -2.35166      -1.55542       1.92285     -0.850992      0.973546     0.0732650      0.531012     -0.244585    -0.0178316     -0.114000     0.0280845    -0.0150850     0.0167122     0.0304399   -0.00590304   0.000442659   0.000154340   0.000538204  -1.20731e-05   0.000296344   0.000104901  -5.98407e-05  -5.57877e-06   1.58182e-06   1.10302e-06   2.52438e-07   1.34342e-07   2.85998e-08   4.73549e-10       1.83230       2.40690       2.62930       2.71080       2.72332       2.38535       2.27712       1.81897       1.51657       1.24273      0.989199      0.778998      0.509541      0.394271      0.270180      0.168712      0.121688     0.0743154     0.0468872     0.0264782     0.0147351    0.00831754    0.00427389    0.00208848    0.00101251   0.000444824   0.000219828   8.41596e-05   3.53355e-05   1.20301e-05   3.93479e-06   1.35214e-06   4.06979e-07   9.86811e-08   2.43442e-08   5.37565e-09
  19  16 3189.7709    3.9463  1.0796 12.6985  0.0025  0.0262   0.0755   0.0600    0.1151   0.0000   438.5473      -2.13164       10.5349       4.13209       3.78262      0.911909     -0.859188     0.0933499      -1.93504      0.308946     -0.666294      -1.44173      -1.06585      0.865710      0.171059    -0.0608647     0.0944535      0.144605    -0.0582663     0.0123985     0.0133050    0.00107825   -0.00591044   -0.00215936  -0.000334886   0.000469716   1.08426e-06  -1.99471e-05  -2.65599e-06  -2.14892e-06  -7.52485e-06   1.35302e-06  -2.83228e-07  -1.06340e-07  -5.69960e-09  -7.52619e-10       2.09676       2.91642       3.10748       3.28862       3.09380       2.92884       2.57600       2.22695       1.77751       1.48577       1.13593      0.869554      0.637126      0.447535      0.329261      0.203424      0.140966     0.0862808     0.0537802     0.0303488     0.0178697    0.00961730    0.00498749    0.00259767    0.00114990   0.000584051   0.000230473   0.000110723   3.92380e-05   1.52049e-05   5.15604e-06   1.67322e-06   4.95988e-07   1.23291e-07   3.13303e-08   6.17512e-09
  19  17 3332.8220    3.3974  1.6100 12.2160 -0.0110  0.0308   0.0540   0.0729    0.1093   0.0000   434.8581      0.737626       13.1076      -3.87605     -0.567983       2.77346       1.36394     -0.972726      0.484298      0.331442       1.40417      0.651816      0.453618      0.112353     0.0652712     -0.621378     0.0920807     0.0257499    -0.0825203    0.00122638    0.00235311   -0.00365925   -0.00110219  -1.10402e-05    0.00224257  -0.000496755  -0.000573282   0.000125258   6.53379e-05   9.19412e-07   1.57284e-06  -1.03256e-06   8.21626e-07   4.59950e-09  -3.31447e-08   7.84933e-09       2.50941       3.29242       3.52041       3.48783       3.54669       3.19817       2.96396       2.59813       2.22103       1.79770       1.45257       1.10940      0.805209      0.577539      0.405154      0.271711      0.176490      0.110054     0.0672303     0.0404593     0.0232527     0.0120873    0.00671723    0.00316919    0.00156493   0.000741265   0.000306433   0.000131240   5.27054e-05   1.83846e-05   6.56110e-06   2.08755e-06   6.24210e-07   1.63675e-07   3.87686e-08   7.85106e-09
  19  18 3475.9657    2.8725  2.3726 11.7747  0.0016  0.0386   0.0409   0.0961    0.1072   0.0000   435.8494      -8.59399       13.2527       4.06424      -3.60736      -9.62389      -3.92364      0.927383      -4.55084      -2.27037       6.54555     0.0403037      0.662371     -0.143076     -0.413601     -0.580321    -0.0724389      0.126150      0.283879     0.0404960   -0.00333165    -0.0105969   -0.00765910   -0.00442488    0.00159299   0.000439683  -8.95081e-05   0.000105053   6.76391e-05   9.21674e-06  -1.13122e-06  -2.96622e-06  -3.79786e-07   4.03974e-07   2.49933e-08  -1.43655e-08       3.04679       3.82819       4.44274       4.39273       4.29496       3.99793       3.63098       3.28756       2.62690       2.16042       1.80020       1.32379      0.964141      0.718359      0.488500      0.332950      0.215762      0.135340     0.0845253     0.0497753     0.0277263     0.0153971    0.00818308    0.00397217    0.00193132   0.000930512   0.000400605   0.000171530   6.74302e-05   2.47557e-05   8.30405e-06   2.65026e-06   7.88627e-07   2.13110e-07   4.80378e-08   9.49866e-09
  19  19 3619.2110    2.3636  3.7645 11.0266 -0.0000  0.0468   0.0274   0.1311    0.1021   0.0000   443.1014       3.91126       17.4861      -6.90129      -2.60840       5.56710       2.21346     -0.853582      0.411201      -2.67810      -1.99725       1.39756       1.36929     -0.830757      -1.04674     0.0546731      0.213193     0.0451293    -0.0788769    -0.0232455     0.0215348     0.0240750   -0.00822052  -5.37304e-05    0.00194151  -7.78256e-05  -0.000191069   0.000109259   9.30311e-05  -5.51809e-06  -2.35958e-06  -1.59308e-06   1.47567e-06   1.26636e-07  -1.10611e-07   1.34730e-08       3.81053       4.90602       5.44371       5.43594       5.53689       5.04279       4.50874       3.98846       3.31850       2.73125       2.15576       1.65156       1.21864      0.873096      0.601703      0.402869      0.267961      0.172279      0.102580     0.0614079     0.0340235     0.0186291    0.00999820    0.00487543    0.00237084    0.00108573   0.000471555   0.000195388   7.91614e-05   2.83435e-05   9.95666e-06   3.25551e-06   9.45071e-07   2.53849e-07   5.95901e-08   1.18657e-08
  19  20 3762.3534    1.9594  5.4893 10.7342 -0.0057  0.0612   0.0197   0.1669    0.0668   0.0000   428.5354       6.55210       6.37995      0.429705      -3.89089      -5.83068       9.96028       2.02696       2.40685      -2.94558      -1.20137       3.64493      -1.47520      -2.25245     -0.316648     -0.619557     -0.628508     0.0234571     0.0694381     -0.174588     -0.107700     0.0574041     0.0204620   -0.00911311   0.000964137    0.00180520   0.000647320  -6.76134e-05  -7.25172e-05  -1.78402e-05   1.38861e-05   6.96999e-06  -1.14034e-06  -4.29366e-07  -3.77239e-08  -5.01303e-09       4.87887       6.24901       7.17199       7.26014       6.99552       6.61102       6.06046       5.09838       4.27885       3.58177       2.72868       2.11664       1.60567       1.13225      0.802146      0.545908      0.355226      0.223248      0.137232     0.0806648     0.0463195     0.0250959     0.0129584    0.00678472    0.00320660    0.00151026   0.000652022   0.000278610   0.000107382   4.13250e-05   1.43104e-05   4.49234e-06   1.29351e-06   3.31769e-07   7.85596e-08   1.54485e-08
  19  21 3905.6343    1.6210  6.9350 10.4473 -0.0011  0.0723   0.0156   0.2011    0.0562   0.0000   443.4890      -3.15109       7.90430       7.57242      -4.03489      -12.5298      -6.57734       3.79271       15.7327      -5.63556     -0.920549      -2.10310      -2.93447      -1.67308     -0.160206     -0.241823      0.519276    0.00808677     0.0805151    -0.0873531    -0.0236982     0.0123901     0.0136857  -8.81527e-05   -0.00620662    0.00144358   0.000502899  -0.000595290  -1.15305e-05   1.93553e-05   4.17701e-05   3.22789e-06  -4.50955e-08   7.09756e-08   4.78715e-08  -6.23238e-09       5.81263       7.52272       8.28580       8.36792       8.33754       7.73309       6.97608       6.13615       5.20289       4.21809       3.30807       2.57172       1.89946       1.38225      0.954497      0.658386      0.424787      0.267100      0.164716     0.0977766     0.0553318     0.0303998     0.0159918    0.00803167    0.00389019    0.00180734   0.000781025   0.000323685   0.000128094   4.75058e-05   1.64272e-05   5.22267e-06   1.52964e-06   4.03137e-07   9.16043e-08   1.85054e-08
  19  22 4048.7146    1.3302  9.3231 10.2527 -0.0013  0.0937   0.0130   0.2689    0.0488   0.0000   447.5347       4.28135       46.7786       7.64698      -27.2015       2.88622       5.86476       5.77394      -7.68821      -4.15608      -2.36548       4.14555       2.32223       1.13904     -0.196554      0.236673     -0.274834     -0.441960     -0.134774      0.280612    -0.0844890    -0.0581105     0.0126697     0.0102759   -0.00163769   0.000870345    0.00171529  -0.000287904   1.91247e-05  -4.15500e-05  -5.30856e-06   1.20235e-05   1.50248e-06  -2.15568e-07  -6.35836e-08   2.45460e-08       7.35683       9.62923       10.6644       10.7337       10.7930       9.84435       9.17844       7.86196       6.67177       5.32556       4.24230       3.30493       2.45144       1.76617       1.26528      0.848256      0.558412      0.353686      0.216035      0.128940     0.0719258     0.0406601     0.0207991     0.0108569    0.00516980    0.00244252    0.00106460   0.000446132   0.000170214   6.46628e-05   2.16813e-05   7.13690e-06   2.03379e-06   5.25267e-07   1.22510e-07   2.44564e-08
  19  23 4192.0455    1.0794 10.8795 10.2370 -0.0040  0.1177   0.0121   0.3409    0.0433   0.0000   417.9540       15.4015       23.5202      -5.52485      -4.14437      -10.6708     -0.855056       2.49679       6.72286      -6.59301       1.90719      -3.61816      -1.63111       6.42542      0.611312      -1.00645     -0.156253     -0.415312      0.680442      0.112714     -0.195292     0.0575765     0.0347746    -0.0252373   -0.00251722    0.00604099   0.000122426  -0.000676882   5.47907e-05   6.69679e-05  -3.23153e-05   1.33512e-06   3.32316e-06   3.33632e-07   1.96425e-07  -8.86225e-09       9.23066       12.5388       13.4021       14.0255       13.5077       12.7079       11.3516       9.89817       8.44535       6.87762       5.46983       4.18570       3.10728       2.24602       1.55107       1.06511      0.691745      0.445654      0.275984      0.160828     0.0927562     0.0515284     0.0273284     0.0137778    0.00675044    0.00306647    0.00138808   0.000561487   0.000222045   8.13606e-05   2.80550e-05   8.73377e-06   2.56089e-06   6.71385e-07   1.51040e-07   3.05010e-08
  19  24 4335.5357    0.8647 12.6040 10.2012 -0.0051  0.1517   0.0110   0.4394    0.0382   0.0000   437.1568       6.34943       20.1328      -48.8558       3.28098       39.8174       7.77751      -5.66525       1.75539     -0.644343      -5.63618       6.44375       1.44787     -0.122915     -0.955450       3.33073       1.64279     -0.815211     -0.607670      0.309028   -0.00604892    -0.0713504     0.0371285     0.0113502    0.00327180   -0.00640719   -0.00151713    0.00143417   0.000625115  -0.000161026  -5.49155e-05   3.38976e-06   5.90999e-06  -4.06830e-07  -2.13706e-08  -5.31367e-08       11.8770       15.3171       17.2255       17.6721       17.0426       16.1695       14.6579       12.3055       10.8967       8.71045       7.06265       5.29350       4.00283       2.90376       2.01588       1.38793      0.909471      0.588208      0.363032      0.217213      0.125529     0.0693135     0.0374707     0.0186114    0.00923881    0.00415252    0.00189065   0.000760883   0.000309251   0.000110668   3.81498e-05   1.18366e-05   3.38468e-06   8.73196e-07   1.91246e-07   3.79217e-08
  19  25 4479.2508    0.7015 14.3638 10.1437 -0.0019  0.2003   0.0093   0.5382    0.0311   0.0000   421.1457       7.77812       7.55915      -8.73335       17.7298      -12.7639      -14.0919      -13.4603       15.6208      -7.86930      -13.3169       22.1897       11.5542      -6.44938      -3.00795       6.90867     -0.782260      -1.92427      0.715909    -0.0311853     -0.402958     0.0929079     0.0992273   -0.00658310    -0.0154587   -0.00770134    0.00130191    0.00206583  -9.47820e-05   6.70635e-05   1.14428e-05  -5.51434e-06   2.74939e-06   8.94335e-07  -7.80407e-09  -4.87714e-09       15.7805       20.5131       22.5358       23.3509       22.7079       21.6797       19.0696       16.9391       14.1002       11.7682       9.31098       7.08061       5.34540       3.92018       2.71523       1.87992       1.24090      0.795390      0.496492      0.296979      0.173257     0.0974964     0.0512077     0.0265915     0.0131275    0.00577974    0.00270417    0.00107673   0.000428783   0.000154846   5.15348e-05   1.58892e-05   4.52156e-06   1.17451e-06   2.62278e-07   5.11697e-08
  19  26 4621.5445    0.5929 17.9504  9.9720  0.0059  0.2798   0.0073   0.6709    0.0249   0.0000   419.6401       56.0903       24.0690      -29.2557       14.3979       59.2385      -18.9963      -32.2159       13.5557       23.1028     0.0691355      -7.13830       1.96057       4.05196       10.2061      -9.32055    -0.0930132       2.54943      -1.03051      -1.34091      0.383875      0.107892    0.00264621    -0.0500652     0.0366704  -0.000157091    0.00713504   -0.00132567   -0.00133544  -0.000234094   0.000218309   6.05417e-05  -2.57845e-06  -7.62770e-06   3.31076e-07   9.20111e-08       21.6168       28.6074       31.8703       31.8445       32.0186       29.2642       27.1877       23.5002       19.9493       16.3195       12.8330       9.99294       7.46163       5.47775       3.85449       2.63361       1.73504       1.11837      0.689047      0.416019      0.242080      0.134026     0.0729359     0.0364384     0.0186147    0.00810609    0.00383524    0.00148566   0.000613684   0.000213884   7.38775e-05   2.27971e-05   6.44546e-06   1.65999e-06   3.78510e-07   7.60040e-08
  20   8 2050.0175    0.6795  0.5124  9.6877 -0.0054  0.0174   0.0179   0.0397    0.0555   0.0000   437.8870     -0.777280       13.7329       2.51505     -0.579692     -0.854634      0.632576      -1.46843     0.0735093       1.19673       1.87904      0.786572      0.270771      0.688184     -0.260911    0.00312082     -0.202559    -0.0236766    0.00161288    -0.0225193   -0.00140691    0.00785166  -0.000630322   -0.00225120   -0.00214484   -0.00171905   1.28138e-05   6.44213e-07  -2.52471e-05   1.13021e-05  -4.88427e-06  -2.17974e-06  -1.00143e-06   1.65440e-08  -5.94069e-08  -1.41266e-08       1.39500       1.74010       2.02598       2.04634       2.03371       1.78149       1.68302       1.54486       1.19192      0.996461      0.769457      0.639816      0.470395      0.309955      0.243543      0.169180      0.106158     0.0684888     0.0422296     0.0256489     0.0150678    0.00863521    0.00427458    0.00223795    0.00124942   0.000614277   0.000281776   0.000135334   5.63279e-05   2.02236e-05   7.81358e-06   2.85853e-06   9.53732e-07   3.00720e-07   7.90587e-08   2.19127e-08
  20  10 2352.4045    1.3133  0.8143 10.3222 -0.0007  0.0209   0.0269   0.0474    0.0923   0.0000   440.4481       2.14768       12.1331      0.636869      -3.68582      -2.30447      -1.38376     -0.445933      0.578347      0.512206     -0.216484    -0.0554117      0.125955     0.0159274    -0.0363305      0.211367     0.0621930    -0.0398613    -0.0317318   0.000541218     0.0116902    -0.0134988    0.00588889    0.00202106   -0.00126319   0.000665394  -0.000190597   2.14803e-05   3.83210e-05  -1.47663e-05  -1.22094e-05  -3.64296e-06  -4.13509e-08   7.37036e-08  -8.21318e-08   5.73612e-09       1.69732       2.17645       2.15943       2.22478       2.21628       2.17587       2.03119       1.70120       1.47258       1.18318       1.02815      0.797218      0.590000      0.430688      0.280536      0.209679      0.135365     0.0942272     0.0580069     0.0350887     0.0195184     0.0110539    0.00564452    0.00297448    0.00148984   0.000712160   0.000332901   0.000147379   6.35451e-05   2.53748e-05   9.65843e-06   3.53488e-06   1.14834e-06   3.55484e-07   1.01614e-07   2.72618e-08
  20  11 2498.9226    1.7781  0.9258 10.8019  0.0009  0.0220   0.0351   0.0506    0.1268   0.0000   437.8902     -0.761597       11.6632       1.04676      -6.69800     -0.838303     0.0989341      -1.20612       1.11754      0.589763      0.188505      -1.63437   -0.00155651      0.737687     -0.260426      0.186362    -0.0268197     0.0621110    -0.0706202     0.0203389     0.0322629   -0.00907763    0.00251084    0.00188845   -0.00257665   0.000573770   3.03100e-05   2.52738e-07   2.29271e-05   1.84434e-06   1.01957e-06  -4.80788e-09   1.81243e-06  -6.72640e-07  -7.70860e-08   1.71935e-08       1.87522       2.42055       2.60143       2.64743       2.53464       2.32142       2.19736       1.99944       1.65170       1.34092       1.06489      0.859223      0.627169      0.453650      0.322588      0.223713      0.144930     0.0942390     0.0568746     0.0338126     0.0215787     0.0103971    0.00653227    0.00295279    0.00170175   0.000837836   0.000367017   0.000185871   6.77848e-05   2.98999e-05   1.12033e-05   3.43565e-06   1.41214e-06   3.78423e-07   1.12424e-07   2.87827e-08
  20  12 2644.7853    2.2544  0.9468 11.3915 -0.0064  0.0231   0.0457   0.0544    0.1451   0.0000   435.5185       1.08807       15.0439      0.675579       2.68995      -1.83481      0.343753      0.908445       1.22861       1.37424    -0.0768152      0.705080      0.350078     -0.490040     -0.556198      0.181815  -0.000711721    -0.0393045      0.118755     0.0393544     0.0132879     0.0141318   0.000470665    0.00278061  -5.10059e-05  -0.000272247   0.000310478   8.39865e-05   1.69584e-05  -1.21603e-05   1.15042e-05  -3.10957e-06   1.12209e-06  -7.81980e-08  -6.50797e-08  -7.92827e-09       1.78800       2.39796       2.39265       2.68066       2.50029       2.29371       2.10494       1.86841       1.64176       1.36982       1.10074      0.871511      0.623460      0.443363      0.312410      0.219174      0.141332     0.0906563     0.0554448     0.0355024     0.0210893     0.0117770    0.00632424    0.00316909    0.00170260   0.000806844   0.000381982   0.000169850   7.09846e-05   2.69554e-05   1.09057e-05   3.63423e-06   1.28766e-06   3.99597e-07   1.04818e-07   2.81031e-08
  20  13 2790.6042    2.8336  0.9333 11.8564  0.0004  0.0230   0.0557   0.0518    0.1081   0.0000   438.0704      -3.50907       11.3257      -4.32349      -2.91527       1.80215       1.95518      -2.71780     -0.333879       1.14629      0.992813     -0.460427      -1.14757     -0.864309      0.585505    0.00860288    -0.0987362     0.0670678    -0.0638864     0.0121883     0.0102654    0.00359173   -0.00664530   -0.00599929    0.00268671  -0.000178916  -0.000622393  -0.000233160   0.000141108   1.47916e-05  -9.89462e-06  -6.48124e-06   2.58713e-06  -3.51007e-07  -2.48429e-08  -4.43890e-09       1.72514       2.31756       2.40799       2.49327       2.53031       2.37238       2.14387       1.92241       1.50890       1.26719       1.03632      0.825635      0.647443      0.427627      0.321573      0.218836      0.143397      0.103248     0.0593775     0.0387354     0.0207561     0.0117993    0.00661637    0.00323011    0.00180189   0.000817035   0.000407823   0.000176333   7.79332e-05   2.81364e-05   1.20088e-05   3.82024e-06   1.39832e-06   4.68977e-07   1.09964e-07   3.50095e-08
  20  14 2935.8481    3.6788  0.8333 11.9638 -0.0079  0.0199   0.0718   0.0453    0.1320   0.0000   437.7714      -1.79007       9.87378      -2.19414      0.790402       4.98440       5.08283      0.833285       1.20271      0.101070     -0.513013      0.511492      -1.60878     0.0487277     0.0173152      0.188759     -0.156311     -0.163726     0.0482622     0.0119926    0.00331282    -0.0187129   0.000171902  -0.000206202    0.00160886  -0.000882170   0.000522028   0.000136409   4.98739e-05  -1.15568e-05  -3.33207e-06  -2.49932e-06  -1.15340e-06  -2.25926e-07  -2.06544e-08  -2.79172e-08       1.59168       2.09237       2.14907       2.23828       2.24594       2.10869       1.93304       1.67433       1.37715       1.14835      0.902669      0.689443      0.559946      0.396176      0.270917      0.194264      0.125129     0.0867331     0.0518561     0.0320372     0.0172615     0.0100168    0.00550544    0.00291560    0.00145213   0.000690288   0.000329538   0.000136313   6.04649e-05   2.30733e-05   9.48960e-06   3.31208e-06   1.13204e-06   3.42519e-07   9.54546e-08   2.73589e-08
  20  15 3080.4254    3.9686  0.9658 12.6300 -0.0052  0.0245   0.0746   0.0522    0.1045   0.0000   437.1352      0.352520       11.8994     -0.340533     -0.709889      -2.59029      -1.89160      -1.36073       1.06516     -0.689328       1.04515     -0.105210   -0.00490264    0.00924550     -0.350802     0.0588156     -0.111793    -0.0219297     0.0458250     0.0323068    -0.0252242   -0.00445334    0.00714868    0.00369435   -0.00233430  -0.000192562   0.000719161   8.65194e-05  -0.000149525  -3.01197e-05   2.01564e-05  -4.68478e-06  -2.55187e-07  -4.71081e-09   5.38566e-08  -8.29735e-09       2.02999       2.27468       2.60331       2.98561       2.75334       2.42099       2.26361       2.17145       1.78949       1.26758       1.06665      0.907760      0.695823      0.438267      0.328189      0.248525      0.166757     0.0975554     0.0592964     0.0399816     0.0241546     0.0131205    0.00655875    0.00335561    0.00200205    0.00104068   0.000497238   0.000214935   8.49221e-05   3.11624e-05   1.21482e-05   4.11873e-06   1.39327e-06   4.23230e-07   1.14117e-07   2.86858e-08
  20  16 3224.3553    3.9179  1.1942 12.4972 -0.0041  0.0242   0.0699   0.0653    0.1093   0.0000   437.7182      -1.08058       9.35135      0.125854      0.731995      -1.93527      0.523111     -0.573396     -0.167848      -2.56431      -1.18823      0.846191     0.0322215    -0.0277153      0.494847      0.294899      0.325238    -0.0110054    -0.0674269     0.0567814     0.0544655   -0.00447924   -0.00131218    0.00107543    0.00254345    0.00106344   0.000319746   0.000161018   1.48426e-05  -2.00678e-06  -2.20053e-05   1.81676e-06  -5.55094e-07  -6.08996e-07   1.87911e-08   3.77274e-08       1.94172       2.49489       2.61442       2.67985       2.68296       2.62269       2.33579       2.03609       1.66405       1.43292       1.11624      0.864663      0.645389      0.490480      0.353124      0.237303      0.161845      0.105714     0.0624716     0.0403007     0.0233829     0.0131951    0.00714461    0.00371883    0.00186191   0.000918237   0.000401139   0.000189951   7.66555e-05   3.40337e-05   1.25177e-05   4.26441e-06   1.43384e-06   4.66340e-07   1.22010e-07   3.20867e-08
  20  17 3367.9607    3.3826  1.6326 12.2290  0.0006  0.0308   0.0525   0.0750    0.0926   0.0000   438.7066      0.839886       12.6349     -0.859489      0.573139      0.733655     -0.709830       3.15375       3.84735      0.650470       1.41987     -0.403155     -0.653886       1.01162      0.468076     -0.437890    -0.0932845     0.0107327    -0.0959353     0.0406304    -0.0109401     0.0100447    0.00493416   -0.00245021   -0.00304657   0.000466215   0.000236936  -8.11196e-05  -1.61094e-05  -3.20397e-05   1.51865e-06   2.61165e-06  -3.90297e-07   5.19940e-07  -6.34816e-08  -2.30905e-08       2.21489       3.08832       3.25844       3.32954       3.29667       3.08354       2.87917       2.60175       2.06656       1.76584       1.38184       1.09885      0.820659      0.617614      0.431738      0.303029      0.202828      0.126826     0.0810195     0.0488719     0.0285898     0.0162099    0.00886056    0.00457089    0.00241338    0.00115757   0.000557036   0.000246147   0.000107376   4.16879e-05   1.65797e-05   5.87463e-06   1.91254e-06   5.94145e-07   1.72230e-07   4.46231e-08
  20  18 3511.7203    2.7351  2.8568 11.5360 -0.0000  0.0400   0.0340   0.1042    0.0873   0.0000   440.9157     -0.876655      0.702380    -0.0778357       1.57942      -4.01130       6.00484      0.401070      -1.57312      0.926796      -1.82481      -1.56571      -2.18979       1.65632      0.223172     0.0363631      0.116680     0.0552795    -0.0933437     0.0340663     0.0590882    0.00730076   -0.00584832   -0.00596579   -0.00408108  -0.000411511   0.000379530   0.000150059   0.000188754  -0.000122279  -1.75461e-05  -3.88337e-06   1.58371e-07   9.31815e-07   1.79680e-07   1.22080e-07       3.10093       3.98118       4.54621       4.34859       4.42325       4.16271       3.74223       3.32310       2.87050       2.38033       1.97574       1.48937       1.13559      0.806816      0.572415      0.402367      0.257669      0.171195      0.107387     0.0652822     0.0390719     0.0218172     0.0121353    0.00633517    0.00312576    0.00157636   0.000698992   0.000337418   0.000132064   5.81051e-05   2.09759e-05   7.82659e-06   2.65802e-06   7.97767e-07   2.31982e-07   6.16940e-08
  20  19 3655.5540    2.2355  4.0607 11.0178 -0.0038  0.0492   0.0243   0.1302    0.0811   0.0000   435.2631      -4.60072       10.0842       2.39878       1.19509       3.60108       4.82712       5.60456       3.37283       3.46176      -2.61649     -0.445063      0.419009    -0.0459353      0.751821     -0.654710      -1.10560     -0.303438    -0.0177246      0.161933    -0.0236773    -0.0162967     0.0303032    0.00172560   -0.00308571   -0.00322203    0.00159785  -0.000449073  -3.14531e-05  -1.61594e-05   2.38945e-05   1.46627e-05  -3.17036e-06   6.21133e-07   3.55984e-07  -7.58642e-08       3.73226       4.83503       5.40903       5.36942       5.29047       5.07692       4.64407       4.15858       3.47360       2.89358       2.32519       1.79275       1.37809       1.01391      0.711869      0.495998      0.332379      0.216646      0.135366     0.0812624     0.0483971     0.0272026     0.0148145    0.00783601    0.00402507    0.00195141   0.000901571   0.000404241   0.000173602   7.05335e-05   2.68811e-05   9.76819e-06   3.26765e-06   9.91068e-07   2.83362e-07   7.37405e-08
  20  20 3799.0818    1.8417  5.8753 10.7111 -0.0040  0.0627   0.0181   0.1760    0.0593   0.0000   434.3119      -9.47707       8.39759       14.8814      -3.90547      -12.1701      -8.13821       7.40291      -1.05536      -7.12663     -0.782732       1.54896      0.341594       2.34841      0.846998     -0.812631     -0.443222      0.419688    -0.0574898      0.213898    -0.0221526    -0.0752214   -0.00930987     0.0200398     0.0117102   -0.00479424   -0.00146816   0.000165973   0.000617867  -6.04105e-05  -3.02624e-05   8.11728e-06   6.41903e-06  -7.95060e-07   4.16867e-07   6.34608e-08       4.88221       6.28547       7.10532       7.43916       7.12618       6.70680       6.10012       5.32012       4.48536       3.71272       2.96211       2.33402       1.73002       1.26264      0.892548      0.623129      0.417160      0.269123      0.173764      0.104908     0.0609062     0.0351066     0.0189573     0.0101370    0.00503807    0.00253469    0.00115902   0.000540711   0.000221103   9.13616e-05   3.38739e-05   1.26179e-05   4.11190e-06   1.28221e-06   3.55569e-07   9.00354e-08
  20  21 3942.7557    1.5118  7.8922 10.3821 -0.0030  0.0789   0.0142   0.2217    0.0510   0.0000   439.4858      -2.08805       20.2461       5.98328       14.5094      -3.90063      -4.54595      -6.25501      -1.16709      -5.02590       3.41355      -4.18554       4.71204     -0.154523      0.415942     -0.233539     -0.159079     0.0489101    -0.0933609    -0.0576831     0.0386625    -0.0570279    -0.0235395     0.0203312    0.00459598   -0.00728623  -7.61465e-06   0.000733728  -0.000422661   4.31978e-05  -7.85628e-05  -9.46709e-06   1.78183e-06   2.83145e-06   3.44988e-07  -2.56259e-07       6.04786       7.92906       8.78618       8.92831       8.74619       8.25670       7.62962       6.59539       5.65208       4.71635       3.77235       2.96324       2.20837       1.61739       1.15426      0.798105      0.538225      0.347420      0.218968      0.135056     0.0793243     0.0453929     0.0243950     0.0130782    0.00654492    0.00325780    0.00151404   0.000678121   0.000289664   0.000117514   4.42963e-05   1.62046e-05   5.31249e-06   1.67570e-06   4.56027e-07   1.16446e-07
  20  22 4086.5774    1.2600  9.6742 10.2421 -0.0052  0.0958   0.0121   0.2796    0.0447   0.0000   442.5539      -4.69373       16.8298       9.04273      -11.8246      -7.67975       1.61498      -8.58751      -4.94064      -2.29226       4.32594     -0.123274      -1.58710       1.27604      0.865480     -0.277738     -0.397484     -0.350511     -0.393531     0.0363310      0.107498    -0.0570788    0.00894693     0.0191618    -0.0211156   -0.00527262    0.00578411  -0.000306567  -0.000826192   0.000206295   5.53768e-05  -7.30705e-06   1.38463e-05   5.88181e-07   9.37694e-07  -1.37140e-08       7.25774       9.54287       10.2777       10.8781       10.2813       9.88266       9.13325       7.97838       6.88215       5.65302       4.63421       3.56456       2.71536       1.99990       1.40612      0.984990      0.661578      0.432154      0.273072      0.168539     0.0982939     0.0562982     0.0313061     0.0165326    0.00842177    0.00412275    0.00196442   0.000866542   0.000371638   0.000149459   5.73678e-05   2.02926e-05   6.67746e-06   2.04031e-06   5.58893e-07   1.41800e-07
  20  23 4230.2308    0.9903 11.2146 10.2969 -0.0051  0.1247   0.0117   0.3667    0.0390   0.0000   439.5795       7.99840      -13.9383      -14.6047       39.7128      -8.05365      -24.6689       12.0377      -11.7655      -4.13142       11.0254      -5.09663      -2.68017      0.560563     -0.178551       1.39597      0.855860     -0.848769     -0.705485      0.599076      0.103170    -0.0763150    -0.0545687     0.0136699  -0.000117457   -0.00698842   -0.00261786  -0.000831590   0.000901439  -0.000205206  -0.000253446   3.35107e-05   1.22669e-05   1.58035e-06   7.13425e-07  -6.94217e-08       9.27124       12.2066       13.6806       13.8903       13.7783       13.0039       11.7987       10.4075       8.85858       7.36784       5.89374       4.53586       3.55844       2.54519       1.83213       1.29194      0.860693      0.562044      0.359166      0.220507      0.129373     0.0750274     0.0415557     0.0217807     0.0113609    0.00556838    0.00255087    0.00119154   0.000484061   0.000197964   7.57745e-05   2.71644e-05   8.99006e-06   2.72575e-06   7.47420e-07   1.95129e-07
  20  24 4374.4048    0.8493 13.3306 10.1414 -0.0050  0.1581   0.0099   0.4444    0.0355   0.0000   426.8317       12.3475       21.3044      -6.79437       11.5211       12.6897       9.52344      -2.55837      -8.91119      -8.50407       18.2146       16.6225      -12.0775      -3.73823       6.50141       1.59639     -0.982246    -0.0438042      0.380352     0.0201734      0.258732     -0.109611     -0.119769    0.00337999     0.0383790   -0.00770234   -0.00148263    0.00160911  -6.25811e-05   0.000449401   4.25526e-05  -7.59977e-05  -5.43269e-06  -3.93596e-06  -4.25615e-07   3.09348e-07       11.6945       15.4708       17.0016       17.8026       17.2108       16.4849       14.7313       13.2590       11.1113       9.29100       7.61600       5.78118       4.42078       3.31063       2.31642       1.65112       1.10492      0.719226      0.453150      0.287414      0.168830     0.0969384     0.0550071     0.0283931     0.0148490    0.00732812    0.00338175    0.00157365   0.000634675   0.000264749   0.000100767   3.47084e-05   1.14778e-05   3.47542e-06   9.64456e-07   2.49375e-07
  20  25 4518.1423    0.6157 14.7182 10.1718 -0.0114  0.2249   0.0087   0.5967    0.0285   0.0000   450.1065       21.9937      -28.5522       17.1002      -7.04478      -3.25638      -12.8689      -12.2897       32.2627       11.7452      -15.1374      -2.87536       9.66907       6.77280       3.64807       1.45635      -1.23007      0.281516     -0.114310      0.119060      0.661270     0.0672229     -0.205235    -0.0971916     0.0269649     0.0231280   -0.00274173   -0.00190276   1.38545e-05   0.000351097   9.68142e-06   2.30493e-05   3.68883e-05  -6.46668e-06   6.76782e-07   2.63869e-07       16.6741       21.6237       24.3601       24.7885       24.4880       23.2293       21.0600       18.6517       16.1093       13.0784       10.7515       8.36283       6.31309       4.73394       3.36801       2.35444       1.61258       1.04070      0.668556      0.416731      0.247678      0.143049     0.0810945     0.0431818     0.0223419     0.0112069    0.00522299    0.00240336   0.000981693   0.000403786   0.000150095   5.23867e-05   1.70359e-05   5.18453e-06   1.43159e-06   3.54531e-07
  21   7 1919.7958    0.5274  0.3793  9.5657 -0.0085  0.0160   0.0175   0.0322    0.0456   0.0000   439.1154      0.696005       19.2834    -0.0888443    0.00583732     -0.339812      -2.67123     -0.470617      -2.41846     -0.150638     -0.177000      0.536581      0.122237     -0.250248      0.196965    0.00160554     -0.152218     0.0515530     0.0798938    -0.0171334    0.00329930    0.00441353   0.000907241  -0.000526217   -0.00118564   0.000304969  -0.000407937   0.000248343   0.000165608  -1.86826e-07  -9.85441e-06   1.45571e-05  -3.01838e-06   7.30381e-07  -4.60570e-07   1.71944e-08       1.25931       1.46702       1.64042       1.70850       1.70733       1.50100       1.49282       1.41574       1.14795      0.881653      0.745915      0.617810      0.453103      0.321670      0.236981      0.168711      0.119187     0.0729311     0.0485670     0.0300295     0.0178346     0.0100705    0.00584333    0.00296384    0.00157929   0.000823324   0.000430527   0.000214294   0.000101803   4.29259e-05   1.55738e-05   6.72123e-06   2.45701e-06   6.87613e-07   2.39278e-07   7.52948e-08
  21   8 2077.7412    0.7127  0.6096  9.7055 -0.0088  0.0187   0.0171   0.0416    0.0621   0.0000   437.5428     -0.706144       14.2935      0.711529      -4.56382       1.09048       1.63969     -0.535142       1.39027      -1.74025     -0.300692    -0.0763970     -0.326930     -0.254523      0.299375     0.0341828     -0.252951     -0.122526     0.0345842   -0.00621134     0.0263379     0.0166880    0.00244580   -0.00230438   -0.00176167   6.80456e-05  -0.000522518  -0.000391364   0.000145316  -6.32251e-06  -2.21057e-05   6.69254e-06   4.54981e-07  -4.27272e-07  -2.22600e-07  -8.24546e-08       1.49995       1.95308       2.22562       2.26834       2.10523       1.98651       1.70759       1.58918       1.46401       1.16959      0.953591      0.757436      0.570696      0.400698      0.295533      0.190957      0.128403     0.0843432     0.0566050     0.0321687     0.0206867     0.0114959    0.00682031    0.00372155    0.00203549    0.00104500   0.000519667   0.000225120   0.000117377   4.45500e-05   1.97662e-05   7.05536e-06   2.61153e-06   9.58704e-07   3.32747e-07   9.81139e-08
  21  10 2381.8941    1.3855  0.9295 10.2777 -0.0017  0.0225   0.0257   0.0502    0.0972   0.0000   438.9480      -5.15125       11.9504       4.36503      -2.58442      -3.61560     -0.561900      0.108729     -0.512505     0.0750922      0.364022      0.112177      0.102257       1.02479      0.111298     -0.103078     -0.126875     0.0567431     0.0100810    -0.0271792     0.0311808    -0.0198456   -0.00768136    0.00519637   0.000281780   0.000359275  -0.000411967   0.000140901  -4.19229e-05   3.70396e-05  -6.30191e-06  -4.85360e-06  -1.06894e-06  -7.86664e-08  -2.15300e-07   1.07361e-07       1.60595       2.05869       2.22133       2.48222       2.27568       2.16923       2.12142       1.78062       1.49903       1.26814       1.06259      0.753379      0.615415      0.471990      0.343354      0.227507      0.160399      0.111653     0.0681574     0.0412943     0.0263464     0.0155248    0.00886124    0.00441590    0.00258112    0.00140873   0.000628779   0.000294814   0.000130456   6.35454e-05   2.46971e-05   1.05048e-05   3.59815e-06   1.20514e-06   3.94499e-07   1.09101e-07
  21  11 2529.2736    1.8932  1.0107 10.6545 -0.0011  0.0224   0.0344   0.0514    0.1208   0.0000   437.2522      -5.81652       12.8213       1.29307       1.77292      -1.80987      -2.15420     0.0245440     -0.209133      -1.25859       1.55360       1.34711      -1.28360      0.113107     -0.229447     -0.386915      0.109769      0.103798    -0.0667129   -0.00945030     0.0376256     0.0246175  -0.000463013    0.00424030   -0.00117022  -0.000712456  -0.000310038   0.000116787  -5.41018e-08   8.71597e-05  -3.79282e-05   1.52359e-05   1.11996e-06   2.11840e-06  -3.58323e-07  -1.13542e-08       1.62731       2.16183       2.28959       2.32085       2.40003       2.30135       2.04378       1.79676       1.55147       1.25630       1.10523      0.831901      0.626325      0.479559      0.328911      0.244155      0.162134      0.109421     0.0696417     0.0453245     0.0264741     0.0157086    0.00903776    0.00472699    0.00256312    0.00125857   0.000605891   0.000300615   0.000126425   6.01602e-05   2.20082e-05   9.56442e-06   3.51663e-06   1.13656e-06   3.89578e-07   1.21153e-07
  21  12 2676.1558    2.4952  0.9407 11.2940 -0.0015  0.0234   0.0486   0.0518    0.1823   0.0000   439.7153       1.58891       14.5206      -2.98687      -6.10096     -0.575704      0.330727     -0.711365       1.92887     -0.713516       1.51102      0.527220      0.934019    -0.0373790     -0.507414      0.251440     0.0213765    -0.0189425    -0.0115344    -0.0425133     0.0231941    -0.0139588   -0.00690544    0.00702790   0.000436398   0.000802763    0.00107798   0.000376138  -0.000126567   4.45102e-07   5.84435e-05  -1.10817e-05   8.91767e-07   4.56911e-07  -1.68253e-07   1.39365e-07       1.69992       2.12416       2.65668       2.30303       2.59517       2.27023       1.94352       1.96178       1.59136       1.34362       1.18805      0.817549      0.663146      0.518593      0.325296      0.264393      0.175164      0.100801     0.0810016     0.0425058     0.0263137     0.0177787    0.00841419    0.00509377    0.00298267    0.00118397   0.000725164   0.000338848   0.000125178   6.86558e-05   2.69237e-05   8.52019e-06   3.99781e-06   1.32872e-06   3.72429e-07   1.22019e-07
  21  13 2822.8991    3.1721  0.8074 12.0043 -0.0065  0.0216   0.0649   0.0465    0.1319   0.0000   440.2107     -0.366598       15.8490     -0.784359    -0.0443350      -1.08139     -0.524499    -0.0455546      0.430073      0.311090     -0.230724      0.813199     -0.874836      0.180366     -0.241066     -0.539059     -0.234248    0.00936653    -0.0328859   -0.00927880    -0.0296935    0.00209027   -0.00394530    0.00359702   -0.00107890    0.00115360   0.000676833   0.000344136  -3.61015e-05  -2.66736e-05   3.66110e-05   3.75384e-06   1.49060e-06   2.26542e-07   5.15972e-07   1.81533e-07       1.75970       1.92467       1.85730       2.41802       2.53813       2.14846       1.69625       1.66927       1.65485       1.33317      0.929627      0.713571      0.627649      0.502459      0.328982      0.205595      0.143833      0.108047     0.0754790     0.0427319     0.0239627     0.0124901    0.00859490    0.00531515    0.00297923    0.00153147   0.000690606   0.000313999   0.000120188   5.23756e-05   1.91475e-05   7.87691e-06   2.62807e-06   9.36543e-07   3.05715e-07   8.73717e-08
  21  14 2968.8458    3.8407  0.8656 12.3963 -0.0065  0.0206   0.0768   0.0485    0.1079   0.0000   439.2039     -0.465908       10.5815      0.942401     -0.765732      -2.09009      -2.10795      -3.52451      0.860102      -1.02068       1.16125     -0.686525       1.25724      0.548176    -0.0927285      0.161779   -0.00695341     -0.175922    -0.0726039   -0.00954710   -0.00301059     0.0137481   -0.00852118  -3.85706e-05    0.00138646    0.00101995   0.000328940   2.47213e-05   0.000120930   3.98784e-05   1.02654e-05  -7.84681e-06   1.98038e-06   2.30243e-07  -3.60049e-07  -2.41003e-08       1.55230       2.12926       2.39893       2.41891       2.42935       2.17727       2.11279       1.72394       1.49230       1.20156      0.957429      0.797626      0.573555      0.429018      0.304492      0.206371      0.147123     0.0975353     0.0645641     0.0377729     0.0241401     0.0141203    0.00768134    0.00396064    0.00230243    0.00110026   0.000592422   0.000252024   0.000121177   5.26434e-05   2.29717e-05   8.08355e-06   3.30049e-06   1.06221e-06   3.72453e-07   1.08315e-07
  21  15 3113.8663    4.0071  1.0036 12.4325 -0.0007  0.0225   0.0727   0.0538    0.1203   0.0000   439.3303      -3.59650       10.7030      0.242064      -5.52476       1.28877      0.324987      0.655864      0.919087       1.56247       2.59633      0.864411      0.818793     -0.332806     -0.145845     0.0636010     0.0182770    -0.0648435     0.0611061    -0.0220364     0.0143264    0.00767189   0.000217213   -0.00736914   -0.00109373   0.000239241   0.000740762  -9.42348e-05   9.78815e-05   2.36691e-05  -1.05248e-05   3.08165e-06  -1.05612e-06  -5.00493e-07  -1.41335e-07  -2.17770e-07       1.70521       2.05349       2.27634       2.34450       2.44535       2.30227       1.90638       1.79996       1.57092       1.32067       1.09478      0.805088      0.629439      0.473811      0.332475      0.252279      0.170331      0.100720     0.0686093     0.0412825     0.0272330     0.0160626    0.00928137    0.00503774    0.00260932    0.00134232   0.000636305   0.000319766   0.000127515   5.92829e-05   2.12511e-05   9.42119e-06   3.31127e-06   1.19249e-06   3.77446e-07   1.10658e-07
  21  16 3258.4992    3.7689  1.2173 12.7102 -0.0068  0.0263   0.0666   0.0626    0.1036   0.0000   438.8394      -3.02471       18.1182       4.45752      -2.08329      -3.55839      -3.34686       4.32713      -1.17512      0.353290     -0.884151       1.56230      0.411396     0.0961826     -0.398889      0.151749      0.459283    -0.0730196     -0.149602     0.0926543     0.0523580   -0.00284731    0.00452676   6.07645e-05   0.000206076    0.00146245   -0.00130826   0.000181996   2.01724e-06   2.99332e-05  -3.24272e-05  -1.01719e-05  -5.09266e-06   2.34384e-07   7.65718e-07  -9.16183e-08       1.91901       2.45741       2.72817       2.77308       2.76928       2.60808       2.41695       2.11271       1.83129       1.44461       1.21940      0.998904      0.748252      0.553190      0.364932      0.268801      0.197278      0.121348     0.0795743     0.0523841     0.0307521     0.0182295    0.00992587    0.00532965    0.00279323    0.00146705   0.000756667   0.000354901   0.000163844   6.51935e-05   2.71820e-05   1.09587e-05   4.17049e-06   1.38102e-06   4.46155e-07   1.42448e-07
  21  17 3402.6975    3.2193  1.9399 11.9967  0.0004  0.0313   0.0438   0.0814    0.0766   0.0000   440.3068      -1.55346       12.6974     -0.446573      -3.32100      -4.22863       3.96709       3.92951      0.165535     -0.608368       1.70653     -0.115793     -0.819721      0.638923      0.910308     -0.281169     0.0128983    -0.0682914      0.103234    -0.0793019    -0.0512581     0.0308553     0.0106982   -0.00775477   -0.00316153    0.00503369  -5.77855e-06   0.000171862   0.000194485  -3.97694e-07   1.04341e-05  -4.38022e-06  -3.20304e-06  -3.43371e-07  -1.13337e-07   1.25887e-07       2.35348       3.11864       3.48302       3.50360       3.56248       3.25931       2.95975       2.63932       2.24627       1.85999       1.53802       1.19210      0.890128      0.680306      0.477748      0.339738      0.230621      0.151839     0.0988744     0.0599452     0.0382269     0.0221888     0.0123854    0.00689673    0.00368514    0.00181686   0.000948774   0.000419874   0.000199200   8.06402e-05   3.71460e-05   1.32293e-05   5.09774e-06   1.74519e-06   5.46319e-07   1.71388e-07
  21  18 3547.0739    2.5736  2.8417 11.7401 -0.0054  0.0401   0.0320   0.1041    0.0644   0.0000   442.7347     -0.268972      -1.39439       1.30560       7.02301       3.15869     0.0407248       3.55681       4.03771     0.0115221      -1.15098      -2.06041       1.10196      -1.08473      0.487139      0.700716     -0.568524    -0.0459266      0.315073    -0.0734346    -0.0950057    -0.0109673     0.0195063    0.00525482   -0.00373129  -0.000772919  -0.000318123  -0.000578061   8.33686e-05  -0.000109626   5.07162e-05  -4.36682e-05  -1.36293e-06  -2.82235e-06   2.21485e-07   2.19468e-07       2.91604       3.81132       4.23431       4.36078       4.35093       4.05608       3.83658       3.24494       2.85011       2.31602       1.89425       1.49479       1.13952      0.849349      0.618204      0.435512      0.300923      0.197894      0.130115     0.0791756     0.0492327     0.0294374     0.0162956    0.00879122    0.00468148    0.00247277    0.00118803   0.000546092   0.000261995   0.000109139   4.63482e-05   1.78383e-05   6.55424e-06   2.36297e-06   7.40077e-07   2.25681e-07
  21  19 3691.3100    2.1352  4.4703 11.0582 -0.0034  0.0519   0.0224   0.1380    0.0656   0.0000   443.0997     -0.793828       10.9825       4.92046      -5.42637      -2.66420     -0.725320      0.876432      -5.72236      -1.75583     -0.630120      -1.63198      0.484893     -0.830559     -0.289668       1.00112     -0.358109     -0.603675    -0.0793048      0.133845     0.0608153    -0.0321380     0.0153320     0.0123232     0.0122590   -0.00208793  -0.000179511  -0.000807898   0.000533622  -0.000241169   5.82459e-06  -1.29739e-05   1.80490e-05   3.25075e-06  -1.18354e-06  -8.67182e-07       3.77028       5.06068       5.53248       5.75885       5.72803       5.29491       4.95181       4.27772       3.64377       3.08507       2.49973       1.95673       1.50079       1.11477      0.803340      0.569424      0.384629      0.260304      0.165804      0.104986     0.0633304     0.0377913     0.0214104     0.0114298    0.00630183    0.00311313    0.00155722   0.000728686   0.000324653   0.000146968   5.89624e-05   2.34000e-05   8.80821e-06   3.02574e-06   9.57302e-07   2.86324e-07
  21  20 3835.4918    1.7257  6.0666 10.7123 -0.0019  0.0642   0.0171   0.1766    0.0547   0.0000   442.7185       4.21645       9.99693      -16.2780       8.85805       7.60137      -8.34133      -9.73667       7.91033      -5.22081    -0.0335639     -0.997460     -0.848596       2.22508      0.921835      0.522307     -0.361718     0.0883711     -0.575103     0.0184011      0.180843   -0.00237784    -0.0456438     0.0173727     0.0119398  -0.000135890   -0.00151658   0.000382438   8.68003e-05  -0.000135245  -0.000108060  -3.71380e-05   1.72512e-05  -1.80855e-06   1.46602e-06   9.98892e-08       4.69410       6.01714       6.84824       6.96516       6.93845       6.64752       5.98165       5.35452       4.53461       3.87841       3.11546       2.45898       1.88413       1.36557       1.04484      0.717114      0.490048      0.329135      0.209477      0.132302     0.0814830     0.0476731     0.0276163     0.0148252    0.00795017    0.00396622    0.00199965   0.000888663   0.000440422   0.000175060   7.84177e-05   2.89719e-05   1.11785e-05   3.80993e-06   1.28248e-06   3.79155e-07
  21  21 3979.6200    1.4533  8.4937 10.3700 -0.0025  0.0822   0.0131   0.2297    0.0460   0.0000   446.4064       2.74796       22.0305       11.9391      -1.53948      -14.3515      -7.61273       6.51605      -2.88491      -2.40853       8.52146       2.86416      -1.57334      -4.13427       1.51118    -0.0244552     -0.128546     0.0785241     -0.363689     -0.182935    -0.0454504   -0.00429990     0.0707614   -0.00938418    -0.0185542  -0.000277422    0.00646992    0.00136865   -0.00109271   0.000306925   2.04408e-05   3.43639e-05   3.95928e-06  -1.90818e-06  -7.76546e-07   2.03443e-07       5.98647       7.77823       8.55437       8.91610       8.67509       8.32427       7.59154       6.84321       5.79045       4.92877       4.00113       3.14633       2.40295       1.81224       1.31152      0.931527      0.624607      0.427366      0.277727      0.170332      0.106071     0.0617946     0.0354932     0.0195438     0.0105397    0.00530014    0.00268064    0.00122227   0.000578726   0.000243821   0.000104757   3.92136e-05   1.46366e-05   5.06687e-06   1.59890e-06   4.75134e-07
  21  22 4123.7293    1.1325  9.7456 10.3713 -0.0058  0.0998   0.0120   0.2960    0.0398   0.0000   434.6120      -10.7765       22.8064       2.63315       2.66831       4.03691     -0.420100      -4.29724      -6.62205      -3.64435       2.95589       5.84881      -4.37545      -2.30873      0.800966      -3.44284    -0.0507412       1.12983     -0.561112     -0.251566     0.0356799     0.0786055    -0.0328108   -0.00860844    0.00218787    0.00152225   -0.00591413   -0.00304803  -0.000342630   0.000720008  -0.000168556  -1.10596e-05  -2.71835e-05   1.13875e-05   2.61320e-06  -5.55403e-07       7.38101       9.61723       10.7972       10.9989       10.7866       10.2038       9.42926       8.43867       7.21244       6.04978       4.89518       3.90638       3.00661       2.21025       1.61536       1.13834      0.775086      0.529312      0.336069      0.210704      0.131091     0.0759209     0.0433205     0.0241172     0.0127807    0.00663639    0.00328532    0.00157778   0.000698540   0.000310396   0.000126493   5.00450e-05   1.78764e-05   6.33813e-06   2.00070e-06   5.92494e-07
  21  23 4268.1073    0.9279 11.6270 10.3555 -0.0046  0.1293   0.0115   0.3894    0.0358   0.0000   451.6202       3.05239      -10.3334       19.7397       30.2413      -4.21719       19.2211      -4.11577       16.2957       9.00981      -3.24030      -2.39230      -1.45696     -0.989021       1.41610       1.19167     -0.974978     -0.107154     -0.424818     0.0678662      0.283815    -0.0424621    -0.0132945     0.0248750    -0.0212208   -0.00868515     0.0126973    0.00308015  -0.000627809  -0.000111603  -5.59383e-05  -8.69332e-05   1.20325e-05   8.34880e-07  -2.57118e-06  -1.66356e-07       9.47663       12.0419       13.5966       13.9424       13.4656       13.2936       12.0507       10.7485       9.18491       7.66999       6.30146       4.98345       3.86159       2.84893       2.09846       1.47958       1.02972      0.691238      0.444919      0.283447      0.176283      0.102480     0.0591467     0.0330014     0.0173764    0.00907215    0.00450137    0.00217655   0.000973102   0.000423684   0.000174387   6.90795e-05   2.45877e-05   8.65275e-06   2.70974e-06   7.97948e-07
  21  24 4412.5182    0.7536 13.6974 10.1998 -0.0092  0.1745   0.0092   0.4827    0.0324   0.0000   455.9315      -32.2652       16.7662      -1.90951      -17.9413       18.4639       11.3032      -21.0689      -11.4098       3.33437      -9.79601       8.25645      0.389742      -4.10145      -2.75905       1.07419      0.354987       1.20985    -0.0254780      0.194237    0.00566669      0.182126     -0.183175    -0.0176037    -0.0186225    -0.0204373    0.00214958    0.00290411  -0.000802746   0.000514030  -0.000341221   8.06956e-05   0.000100586   1.90510e-05  -1.86637e-06   2.64404e-06       12.5192       16.2026       18.2355       18.6028       18.3391       17.6234       16.1603       14.4814       12.5175       10.3778       8.47340       6.69580       5.20941       3.94988       2.80669       2.03623       1.40232      0.930563      0.611739      0.385598      0.234229      0.140479     0.0806717     0.0447138     0.0244035     0.0125414    0.00626154    0.00302152    0.00134678   0.000595213   0.000239579   9.43034e-05   3.46783e-05   1.18639e-05   3.62165e-06   1.09135e-06
  21  26 4701.0915    0.4190 14.0883 10.0268 -0.0049  0.3047   0.0082   0.7281    0.0275   0.0000   487.0175      -32.2689      -32.9151      -16.2065       66.5432       28.7197       22.4192      -44.2055      -51.0377      -14.0832       33.4702       39.5454      -9.54370      -22.3140      -5.40029       5.67529     -0.489913      -3.19782       1.42906      0.508532      -1.27921     -0.306322      0.428940   -0.00554803    -0.0837970    -0.0352726    -0.0249843    0.00945624    0.00517473  -0.000702845  -0.000685252  -9.11813e-06  -7.19902e-05  -7.21996e-05   8.63611e-06   8.37905e-07       21.2176       27.8084       31.4093       32.1227       31.9984       30.3036       28.1169       24.7269       21.8078       18.1381       14.8154       11.6534       9.12524       6.94942       4.97954       3.58988       2.45744       1.69154       1.10151      0.691767      0.435558      0.256613      0.151291     0.0847583     0.0461668     0.0242150     0.0120389    0.00579510    0.00261668    0.00114031   0.000464646   0.000181653   6.48462e-05   2.22424e-05   6.70434e-06   1.96038e-06
  22   7 1945.0450    0.5422  0.4625  9.5348 -0.0094  0.0184   0.0145   0.0344    0.0484   0.0000   438.9346      -3.92361       17.3537     0.0951335      -2.48250       1.32366      0.133835      0.430495     -0.963452      -1.48687     0.0671100      0.516059      0.386062     -0.902746      0.234237     -0.122408      0.102567    -0.0955209      0.103229     0.0397413    0.00626844    0.00387660     0.0147743   -0.00360433    0.00275267    0.00173869   0.000130910   0.000197763   0.000117941   2.16625e-05  -1.52552e-05  -6.40635e-06  -1.90750e-06  -3.30955e-06   3.93095e-07   2.90928e-07       1.41802       1.73602       2.04824       2.19158       2.14343       1.88802       1.83254       1.68590       1.29148       1.03430      0.875382      0.706435      0.500182      0.379493      0.317650      0.217731      0.150060     0.0981726     0.0639374     0.0463299     0.0243958     0.0149572    0.00913715    0.00526949    0.00305749    0.00144081   0.000767609   0.000352938   0.000184303   9.69763e-05   3.98501e-05   1.71577e-05   6.55144e-06   2.24883e-06   7.95510e-07   2.42736e-07
  22   8 2104.7286    0.7639  0.6249  9.7484 -0.0046  0.0176   0.0178   0.0411    0.0626   0.0000   439.5367       3.33753       15.8334     -0.594113     0.0971241      0.731066     -0.573156       1.83887     -0.381152     -0.854923      0.341357     -0.400855      0.286442     -0.251022     -0.424590     0.0759522     -0.243909     -0.120505    -0.0214369     0.0545910    -0.0275524    -0.0242400    -0.0198585   -0.00109311    0.00465605  -0.000713319   0.000483205  -0.000137199  -0.000588178  -0.000130982   4.87462e-05  -1.99818e-05   2.21575e-06   3.21979e-06  -1.49363e-06   2.01623e-07       1.21029       1.63449       1.72351       1.75786       1.80591       1.70474       1.57994       1.39398       1.22759       1.02207      0.842293      0.654582      0.496242      0.390240      0.294821      0.204939      0.149626     0.0945872     0.0630966     0.0383150     0.0256343     0.0146142    0.00925099    0.00490051    0.00286454    0.00140883   0.000737983   0.000362394   0.000179677   7.68443e-05   3.38640e-05   1.43889e-05   5.87433e-06   2.21302e-06   7.64498e-07   2.55186e-07
  22   9 2259.9283    1.1122  0.7504 10.0607 -0.0061  0.0197   0.0231   0.0458    0.0818   0.0000   436.7749      -3.25947       14.7966       1.00101      -2.54522       1.44988       3.47375     -0.606094      -1.44495      -1.77318       1.47082     -0.473929     -0.758560     -0.246903      0.367210      0.492574      0.157308      0.207158    -0.0392029     0.0640409     0.0385465    -0.0155008     0.0178964     0.0101796  -0.000548085   -0.00138303   0.000499872  -4.94991e-05   0.000154196  -8.58814e-06  -3.08345e-05   2.50460e-05  -8.99358e-06   2.48933e-06  -6.47585e-08  -1.33872e-08       1.50321       2.01590       2.17284       2.38784       2.31668       2.22292       2.03896       1.68196       1.40552       1.13620       1.00185      0.726075      0.591060      0.428817      0.306266      0.209031      0.149890      0.104910     0.0703072     0.0459094     0.0287194     0.0165443    0.00956227    0.00553957    0.00294204    0.00157981   0.000738923   0.000394112   0.000181175   7.83276e-05   3.65255e-05   1.52316e-05   6.28618e-06   2.40235e-06   8.25806e-07   2.80793e-07
  22  10 2410.7555    1.4264  0.9730 10.5672 -0.0012  0.0218   0.0266   0.0531    0.1143   0.0000   437.5897      -3.05284       13.6969      0.500712      0.255059      -1.08976      0.603616      -2.12819     -0.360433     -0.993070      0.373633      0.666177      -1.00979      0.177219      0.275643      0.140216     -0.347231     0.0136061      0.116721     0.0361685    0.00386435    -0.0100069   0.000401320    0.00343462    0.00168919    0.00104546  -8.96087e-05   0.000551758  -0.000120503  -0.000171818   8.05559e-06   3.09856e-05   3.36508e-06  -1.79891e-06  -1.77999e-06   2.02908e-07       1.61226       2.19531       2.31177       2.45657       2.44072       2.30774       2.15019       1.91392       1.56098       1.28140       1.02983      0.813552      0.664140      0.469326      0.362856      0.256432      0.182766      0.121130     0.0821158     0.0511439     0.0322166     0.0188511     0.0111621    0.00614106    0.00342947    0.00179242   0.000913125   0.000469367   0.000214385   0.000106497   4.23702e-05   1.94489e-05   6.97523e-06   2.79338e-06   9.64146e-07   3.29964e-07
  22  11 2559.1520    2.0151  1.0201 10.7489 -0.0010  0.0221   0.0350   0.0507    0.1185   0.0000   441.7158     -0.136499       16.3528      0.891981      -1.53388       2.72080       1.09501     -0.952628       2.91383       1.14269       2.58584      -1.73415      -1.20973      0.223504     -0.163726     -0.211458      0.135674     0.0101112    -0.0454119    -0.0328909   -0.00826964   -0.00494205    0.00401528    0.00357707    0.00110243   -0.00400154  -0.000919437   0.000256380   4.88314e-05   2.01020e-05   1.93055e-05  -1.61620e-05   4.42842e-06  -2.17557e-06   5.00188e-07  -1.33637e-07       1.58775       2.18115       2.35543       2.48762       2.38874       2.25450       2.08123       1.76882       1.65582       1.31127       1.16639      0.825804      0.665153      0.509849      0.359944      0.248689      0.173260      0.121777     0.0733501     0.0517662     0.0292802     0.0181458     0.0105784    0.00611192    0.00338443    0.00180588   0.000956001   0.000443587   0.000212196   9.96682e-05   3.97430e-05   1.83782e-05   7.33100e-06   2.97097e-06   9.71802e-07   3.25765e-07
  22  12 2707.0505    2.6413  0.8871 11.5792 -0.0020  0.0210   0.0510   0.0460    0.1241   0.0000   439.3285      -1.14057       13.0537      0.165786      0.402261       1.86959     -0.233109       1.47875    -0.0707676       1.02036       1.15947     -0.192437      -1.21922     -0.545629      0.100085      0.109668      0.134363     -0.164403    -0.0102664     0.0587320    -0.0349754     0.0103999    -0.0107275  -0.000695688    0.00464028    0.00217340    0.00123737  -0.000682562  -0.000174271   7.68786e-05  -1.67946e-05   8.91322e-06   3.55647e-06  -1.33793e-07  -3.38131e-07  -3.42586e-08       1.49252       1.82945       2.08329       2.15291       2.17186       2.10256       1.81427       1.61243       1.51901       1.23217      0.961805      0.785489      0.595236      0.478085      0.348273      0.233728      0.153844      0.115047     0.0783872     0.0467190     0.0304709     0.0170079    0.00968563    0.00610282    0.00346649    0.00183113   0.000964374   0.000452770   0.000212993   9.40009e-05   4.02583e-05   1.80582e-05   7.21134e-06   2.42911e-06   9.52411e-07   3.64630e-07
  22  13 2854.6956    3.2134  0.9341 11.7927 -0.0018  0.0206   0.0599   0.0488    0.1800   0.0000   438.6658      -2.83988       11.8900      0.129668      -4.52413      -6.97441       2.43234     -0.915121      -1.22170      -1.80236       1.39255     -0.125160     -0.150469      0.375374      0.398636    -0.0308235      0.134427    -0.0820806    -0.0991579     0.0912639     0.0260854    -0.0337750     0.0189746    0.00388296   -0.00149734    0.00161131   0.000119785   8.10403e-05  -8.70892e-05   4.37180e-05   2.56499e-05  -1.27942e-05  -5.28257e-06  -7.63772e-07  -2.46543e-07   8.07418e-08       1.53836       1.92620       2.11267       2.22664       2.11366       2.08286       1.92990       1.74115       1.47216       1.23323      0.991269      0.833935      0.606228      0.471790      0.361392      0.251416      0.173287      0.116962     0.0796866     0.0486387     0.0305260     0.0178478     0.0107489    0.00573518    0.00340522    0.00166582   0.000895445   0.000419545   0.000211901   9.10252e-05   4.52039e-05   1.76616e-05   7.25448e-06   2.51195e-06   9.72233e-07   3.02824e-07
  22  14 3001.3351    3.8099  0.8682 12.5087  0.0013  0.0207   0.0716   0.0465    0.1077   0.0000   437.3554      0.928453       12.3172      0.381614      -1.56598     -0.994882       1.29806      -1.47650      -2.55805      -1.30400    0.00537546     -0.327011      -1.06994      0.871105      0.133790     -0.234806      0.111380     -0.130130     0.0312200     0.0245341    -0.0293684     0.0161615    0.00440985   -0.00712368   3.08336e-05  -0.000681414  -0.000830097   0.000617373   6.16045e-06  -6.12303e-05   1.59895e-05   2.95957e-05   4.94681e-06   3.08447e-06  -5.61795e-07   3.04828e-07       1.46091       1.86758       1.99500       2.11941       2.14707       2.12802       1.75613       1.70424       1.40000       1.17902      0.966216      0.750991      0.604096      0.463069      0.326476      0.236147      0.167854      0.112297     0.0788001     0.0469068     0.0309754     0.0179701     0.0107961    0.00599627    0.00329268    0.00174315   0.000947732   0.000436537   0.000200807   9.90700e-05   3.85083e-05   1.71144e-05   6.64344e-06   2.57563e-06   8.93520e-07   3.06825e-07
  22  15 3146.9503    4.1859  1.0217 12.3369  0.0010  0.0219   0.0738   0.0516    0.1326   0.0000   441.2751      -2.50615       12.2364      0.582585     -0.916381      -3.94205      -3.49975       1.58069     -0.641196     -0.137750      0.114269      0.358182     0.0881208     0.0892062      0.340744     0.0179818     0.0180740      0.111909    -0.0658684     0.0597991     0.0559614    0.00980660  -0.000695784   -0.00378306   -0.00177327    0.00153299   0.000262788   -0.00111183  -9.31763e-05  -1.66231e-05   4.14072e-05  -1.89249e-05  -3.05058e-06   3.07127e-06   4.21265e-07   4.11562e-07       1.58334       2.12619       2.29746       2.38028       2.38107       2.20231       2.00925       1.82839       1.57105       1.32232       1.06978      0.801814      0.652131      0.490630      0.364261      0.257417      0.173148      0.118579     0.0799158     0.0490658     0.0287656     0.0187063     0.0103119    0.00608719    0.00323304    0.00184712   0.000951512   0.000442600   0.000204677   9.53770e-05   4.28042e-05   1.74352e-05   7.06776e-06   2.60103e-06   9.68788e-07   3.22676e-07
  22  16 3292.1333    3.7236  1.4750 11.8434  0.0036  0.0260   0.0557   0.0638    0.1320   0.0000   440.1812      -2.88803       13.0469       3.48038       1.42097       2.66093       3.12421      -2.00340       1.77162      0.754599     -0.822831       1.02233      0.479169      0.166534     -0.323066      0.152013      0.419719     -0.173532     -0.231498    -0.0199929  -0.000731093     0.0116893     0.0115495   -0.00899589  -0.000822993    0.00318982   0.000167104   0.000454919  -4.50841e-05  -2.03643e-06   5.65121e-05   5.55410e-06  -9.13476e-06   2.58122e-06   1.48745e-06   6.54581e-07       1.95782       2.54850       2.68906       2.74250       2.69981       2.58831       2.43999       2.16486       1.88324       1.57668       1.31951       1.03994      0.805187      0.618978      0.450861      0.316543      0.215306      0.152440     0.0985084     0.0636017     0.0382517     0.0228281     0.0133633    0.00737169    0.00412073    0.00214426    0.00113978   0.000519402   0.000254987   0.000115665   5.14955e-05   2.14877e-05   8.86454e-06   3.21429e-06   1.16505e-06   3.83247e-07
  22  17 3437.1138    3.0475  2.1136 11.9391 -0.0025  0.0322   0.0388   0.0824    0.0670   0.0000   444.1701       4.43128       7.52363      -1.77357      -1.64361      -2.43353       2.75672       2.59982      -1.58238      -3.05721      0.410405       2.15679      0.460286     -0.981572      0.738438     0.0382210     -0.321022     -0.322121     -0.229996    -0.0624587     0.0231333    -0.0267556    -0.0165750    -0.0130208    0.00794890   0.000874600  -0.000404311   -0.00120265   0.000655520  -3.36244e-05  -8.86806e-05   3.15860e-05   5.22551e-06  -4.66075e-06  -3.58348e-07  -7.27312e-07       2.21710       2.92760       3.19299       3.37843       3.30543       3.09003       2.87247       2.59127       2.29510       1.89965       1.53283       1.26518      0.962125      0.744464      0.530367      0.381599      0.271743      0.182242      0.118867     0.0758448     0.0486401     0.0286566     0.0170304    0.00971457    0.00525372    0.00282941    0.00148754   0.000736071   0.000362567   0.000160703   7.28862e-05   2.85889e-05   1.23150e-05   4.52587e-06   1.56195e-06   5.34924e-07
  22  18 3581.9332    2.4220  3.4053 11.4941 -0.0013  0.0431   0.0270   0.1112    0.0580   0.0000   437.3295      -6.21404       11.5941       3.83269      -2.56459       2.99812      0.798986       7.00282      -8.94180      -1.89564       1.39441    -0.0748715      -1.64296     -0.505691     -0.407865      0.780824      0.125203     -0.141392     0.0536758    0.00796701    -0.0864501     0.0237962   -0.00328966     0.0259790   -0.00626558   -0.00179475    0.00100866   0.000427223   0.000474612  -0.000133702   3.48461e-05   4.23373e-06  -1.81603e-05   6.74784e-06  -1.88814e-06   2.32008e-07       3.00436       4.00137       4.38801       4.54904       4.48119       4.39070       3.92859       3.53568       3.11742       2.54572       2.06897       1.70269       1.30049      0.991073      0.724384      0.523371      0.367196      0.245284      0.167013      0.103408     0.0665106     0.0393847     0.0231831     0.0131278    0.00724999    0.00382931    0.00197529   0.000988102   0.000466237   0.000215164   9.24832e-05   3.95693e-05   1.54585e-05   5.95104e-06   2.11554e-06   7.46170e-07
  22  19 3726.8484    2.0094  5.0993 10.9575 -0.0044  0.0557   0.0197   0.1481    0.0575   0.0000   435.9926      -3.06282       17.9921       3.27634      -1.60478      0.583624      -5.18748      -4.63622      -4.22658       2.66530      -1.12185      -2.76330       2.14858     -0.855167      -1.38363      -1.33611     -0.713035    -0.0250292      0.312156    -0.0549418    -0.0548868      0.107357   -0.00878238    0.00626196    -0.0239750   -0.00179569   0.000763965  -0.000299362   0.000428770  -6.50461e-06   0.000125784   1.97168e-05  -2.82628e-05  -4.73876e-06   1.71536e-06  -1.73992e-06       3.77830       5.16410       5.50639       5.75823       5.70913       5.43979       5.09456       4.54321       3.97418       3.27471       2.78748       2.17046       1.72938       1.29123      0.956417      0.685086      0.479289      0.327395      0.215132      0.139034     0.0861034     0.0527230     0.0302823     0.0173963    0.00954469    0.00508892    0.00257354    0.00130984   0.000623232   0.000279932   0.000126759   5.26269e-05   2.10337e-05   8.06828e-06   2.75109e-06   9.49729e-07
  22  20 3871.6254    1.6274  6.6287 10.6568 -0.0010  0.0660   0.0152   0.1868    0.0475   0.0000   439.6877     -0.571096       12.4694      -1.09888       2.51750      -3.12612      -3.61211      -2.65691      -1.01372       3.50870      -1.61455       1.71399     -0.346168     -0.210812       1.06195     0.0696946      0.906538     -0.342412     -0.572358    -0.0999395     0.0632584    -0.0179165    0.00226679     0.0102957    -0.0129429   0.000486639   -0.00218930   0.000843717   0.000202285   0.000495220  -7.88439e-05  -6.30358e-05  -1.72533e-05  -1.26953e-06   2.69576e-06  -1.14491e-06       4.64780       6.04192       6.57768       6.96846       6.75711       6.68787       6.03008       5.38103       4.75219       3.99349       3.15188       2.63742       2.01008       1.55043       1.11839      0.825423      0.576744      0.391492      0.258497      0.164115      0.103695     0.0636349     0.0370548     0.0211171     0.0114092    0.00622657    0.00322402    0.00160332   0.000759533   0.000353101   0.000150684   6.42230e-05   2.53164e-05   9.72785e-06   3.42662e-06   1.18113e-06
  22  21 4016.0778    1.3445  8.8518 10.4352 -0.0034  0.0849   0.0126   0.2450    0.0418   0.0000   434.6443      -1.42083       23.1687      0.913059       8.73597       8.13686      0.670589       1.66596      -3.17329      -8.74668       4.13012       2.37966       2.39792      -2.36407       1.17740       1.39895      0.487780     -0.588147      0.193958    -0.0469406    0.00557987   -0.00579164     0.0665025   -0.00792524    -0.0172004   -0.00442760  -0.000476981    0.00212143  -6.72026e-05  -0.000220487   0.000117746  -1.95058e-05  -2.02499e-05  -2.25177e-05   4.55731e-06   5.03372e-07       5.98219       7.66436       8.45240       8.81796       8.77198       8.30189       7.66746       7.08317       6.00105       5.14926       4.16590       3.37472       2.61947       1.99781       1.47806       1.07197      0.737713      0.513767      0.332991      0.217412      0.135804     0.0816175     0.0483545     0.0279844     0.0153349    0.00828975    0.00425216    0.00212920    0.00101198   0.000472064   0.000203195   8.65813e-05   3.43936e-05   1.31145e-05   4.40784e-06   1.52345e-06
  22  22 4160.6312    1.0911 10.4375 10.4213 -0.0014  0.1083   0.0118   0.3191    0.0357   0.0000   434.3273       9.46214       18.6150      -1.94487       17.1770       10.6622       12.8588      -5.99534      -2.33506       6.98145      0.563176      0.178358       6.52365       1.53332     0.0686982     -0.423258    0.00414439      0.951869     -0.928762     -0.382138      0.447404      0.101145     -0.107654    -0.0375114     0.0114956    0.00145041   -0.00728969   0.000407923   0.000593122  -5.84671e-05  -0.000176653   0.000149199   7.65438e-05  -1.20130e-05  -2.67821e-06   2.40967e-06       7.42454       9.75317       10.7542       11.0852       11.0474       10.6830       9.71211       8.92517       7.58358       6.52199       5.36288       4.30581       3.35763       2.55172       1.87643       1.35838      0.960882      0.652696      0.430638      0.281544      0.175564      0.108037     0.0636367     0.0367655     0.0199965     0.0108562    0.00561868    0.00278238    0.00133205   0.000628817   0.000268610   0.000114417   4.56439e-05   1.73929e-05   5.86694e-06   1.98979e-06
  22  23 4305.4992    0.8783 12.1807 10.3293 -0.0025  0.1424   0.0108   0.4070    0.0341   0.0000   450.3492       9.98116       34.8334       5.01156      -13.3157      -14.2726      -2.37097       3.33965       16.2375      -24.1066      -11.9130      -9.70692       4.29896       4.84821      -8.33019     0.0394345       2.50696      0.115144      0.272669      0.347507    -0.0952185     -0.245881   -0.00841582     0.0373071    0.00637381   -0.00918252   -0.00973445    0.00339861  -0.000332302   -0.00116407   0.000122236   3.71151e-05  -9.74174e-05   2.83715e-05   1.49881e-05  -4.28849e-06       9.41967       12.6559       14.0277       14.4281       14.4981       13.9885       12.9335       11.5316       9.98456       8.34018       6.99367       5.48989       4.39589       3.30586       2.46687       1.79775       1.24093      0.870809      0.577106      0.376732      0.233749      0.144171     0.0855801     0.0481997     0.0276905     0.0146637    0.00751654    0.00384958    0.00184986   0.000818856   0.000385038   0.000156492   6.21199e-05   2.37874e-05   8.08498e-06   2.70339e-06
  22  24 4450.1967    0.7094 14.4317 10.2431 -0.0024  0.1857   0.0094   0.5185    0.0299   0.0000   448.7871      -16.6814       14.8480      -1.59916       26.2588      -36.2965       29.1843     -0.295359       5.30269      -11.8163      -17.8213      -5.78202       4.33683       2.41579     -0.401663       2.85909       2.26132      -2.17283     -0.306033      0.220941      0.373826     -0.261178    -0.0839145    -0.0350071     0.0267023     0.0223987   -0.00148997   -0.00367839   -0.00181862    0.00164174   0.000266567  -9.10420e-05  -0.000139762   3.58615e-05   4.04853e-06   2.49870e-06       12.4839       16.6261       18.2980       19.2748       18.8897       18.3841       16.5777       15.0510       13.0749       11.1387       9.11220       7.38062       5.72608       4.37584       3.23483       2.34097       1.64146       1.12727      0.763544      0.490121      0.313735      0.191983      0.114471     0.0662259     0.0375295     0.0199631     0.0107039    0.00525287    0.00255202    0.00118858   0.000512152   0.000219190   8.63070e-05   3.20067e-05   1.08571e-05   3.63452e-06
  22  25 4594.7926    0.5303 15.3161 10.1311 -0.0117  0.2509   0.0083   0.6400    0.0266   0.0000   440.6698      -68.8843       42.0760       26.6495       1.64963       40.2949      -46.4956      -24.6378       5.33876       9.34938       18.5792      -24.4683      -7.77772       13.2624       7.49057     -0.850561      -1.04572      0.545782     -0.774510     -0.488762      0.817014     -0.356110     0.0674388      0.244334     0.0796455    -0.0271555     0.0182148     0.0121488    0.00222377   0.000137559  -0.000449286   9.23073e-05   0.000100990   3.06000e-06  -1.08391e-05  -2.14807e-06       16.8082       22.3395       24.8066       25.8172       25.6511       24.5726       22.7637       20.5074       17.8218       14.8870       12.2936       9.95394       7.65506       5.97994       4.41727       3.23488       2.26563       1.55646       1.05427      0.672027      0.432981      0.266514      0.156804     0.0928826     0.0523053     0.0282227     0.0148336    0.00757945    0.00365210    0.00169896   0.000745553   0.000316105   0.000123856   4.57424e-05   1.50127e-05   5.07843e-06
  23   6 1804.1951    0.3975  0.3389  9.3725 -0.0106  0.0202   0.0145   0.0311    0.0378   0.0000   440.4754      -1.11684       15.5836      0.170706      -2.45607      0.643426     -0.975712       2.24289     0.0334728     -0.132968      0.390440      0.631340      0.979190     0.0386809      0.198653     0.0414998     0.0280903   -0.00665446     0.0622422    -0.0204584    -0.0176999    0.00788779   -0.00624831    0.00207147    0.00341712    0.00135927   0.000622409  -0.000662640  -8.34194e-05  -0.000129117   4.53017e-05  -1.93418e-05   8.75855e-06  -1.13774e-06  -6.11250e-07  -1.76966e-07       1.43702       1.68339       1.62449       1.73031       2.12842       1.97445       1.92984       1.39151       1.12376       1.18164       1.07101      0.825910      0.515099      0.465365      0.308546      0.256042      0.207281      0.128635     0.0717049     0.0434765     0.0368216     0.0234823     0.0149627    0.00946520    0.00529563    0.00276706    0.00119020   0.000554415   0.000308398   0.000124721   6.06596e-05   2.65542e-05   1.04101e-05   5.28347e-06   2.37261e-06   7.95751e-07
  23   8 2131.0697    0.8188  0.6936  9.7939 -0.0039  0.0189   0.0174   0.0444    0.0664   0.0000   438.9314      -1.47861       16.3621      -2.78966      -2.30424     -0.924739      -1.34976      -2.40934     -0.140470     -0.426475     0.0522934     -0.633854     0.0746257     -0.141694     -0.133436      0.170912     0.0964722     0.0299189    -0.0476584     0.0356438     0.0286929    0.00256437    0.00940650    0.00150722  -0.000494490   -0.00105949  -0.000560938  -0.000663567  -0.000154304   0.000162190  -4.84973e-06  -2.06980e-05   1.43306e-05   4.98001e-06  -2.80745e-06   3.26642e-07       1.35087       1.82519       1.85401       2.00308       1.82550       1.82848       1.69302       1.64801       1.39293       1.21060      0.909555      0.748996      0.607610      0.479166      0.342640      0.257439      0.191117      0.125624     0.0813628     0.0519173     0.0322466     0.0199127     0.0114961    0.00686685    0.00363321    0.00198956    0.00111375   0.000600348   0.000289439   0.000147511   6.63937e-05   2.81093e-05   1.13474e-05   4.86621e-06   1.87741e-06   7.46578e-07
  23   9 2287.4402    1.1361  0.9670  9.9503 -0.0022  0.0213   0.0202   0.0508    0.0976   0.0000   439.1053      -1.83906       15.3137       1.86985     -0.400192       1.17583      0.539874      -2.17292       1.20517      0.683172       1.35440      -1.09787     0.0557271     -0.123596      0.311531     -0.393298      0.207767    -0.0283249     0.0324453    -0.0449708    0.00134155   -0.00639975    -0.0140232     0.0111717   -0.00230903   -0.00236184   -0.00101845   6.10788e-05  -0.000624870  -1.55367e-05   6.17117e-05  -3.59504e-05  -6.15888e-06   2.00863e-06  -7.23312e-07  -1.00691e-06       1.45229       1.88567       1.97653       2.13034       2.15870       2.06509       1.79067       1.67363       1.49200       1.24241       1.04906      0.842365      0.652627      0.512832      0.361321      0.263933      0.194226      0.128773     0.0874817     0.0566473     0.0369045     0.0225779     0.0145966    0.00796904    0.00469892    0.00255719    0.00134734   0.000728118   0.000352998   0.000170553   7.75474e-05   3.36379e-05   1.42859e-05   5.70607e-06   2.18081e-06   8.42268e-07
  23  10 2439.1316    1.6216  1.0169 10.2990 -0.0012  0.0224   0.0281   0.0526    0.1376   0.0000   437.9640       1.70187       16.2278       1.38637     -0.803514      -1.74604      -4.13852      -2.12331     -0.603433      0.267344      0.157902      0.942932     -0.885006     -0.236023      0.257646    -0.0475518      0.188938      0.134170    -0.0173301    -0.0280428    0.00657895   -0.00727080     0.0116503   -0.00120773  -8.79281e-05  -0.000358406    0.00129534  -0.000892259  -0.000138678  -3.63196e-05  -0.000104734  -6.26808e-05   1.32302e-05  -1.07710e-05   9.10570e-07  -1.26607e-08       1.47609       1.93241       2.25967       2.32011       2.20527       2.24123       1.99769       1.81827       1.56196       1.27369       1.12026      0.844354      0.659214      0.539451      0.385614      0.276238      0.202112      0.142892     0.0908038     0.0612647     0.0387324     0.0243182     0.0140406    0.00834487    0.00484531    0.00262764    0.00138511   0.000737983   0.000369298   0.000179404   8.09200e-05   3.72901e-05   1.48899e-05   6.90500e-06   2.71100e-06   9.46262e-07
  23  12 2737.5160    2.7578  0.9076 11.5372 -0.0009  0.0198   0.0494   0.0467    0.1008   0.0000   438.4875       1.92665       14.8658       1.44284      -3.44781       1.04807      0.692068     0.0978352      0.449351       1.92517       1.20468      0.121548    -0.0910242     0.0575941      0.470437     -0.274240   -0.00701694     0.0506277     0.0201736     -0.127081     0.0209080     0.0351207     0.0111346  -0.000561194   -0.00234678  -0.000954299  -8.26159e-05    0.00167334   3.18896e-05  -5.87926e-05  -0.000100242  -6.61311e-06  -1.88472e-06  -7.57583e-06   3.60358e-06  -1.57206e-07       1.33289       1.83150       1.91561       2.05190       2.00823       1.94764       1.67486       1.61675       1.37822       1.20538       1.00908      0.803533      0.644758      0.489429      0.336703      0.262716      0.165946      0.124778     0.0826864     0.0537219     0.0339732     0.0227781     0.0123154    0.00790523    0.00427329    0.00232826    0.00129470   0.000669568   0.000329439   0.000157527   7.65538e-05   2.99834e-05   1.45607e-05   5.73243e-06   1.97857e-06   7.67007e-07
  23  13 2886.0426    3.4120  0.8783 12.1125 -0.0022  0.0194   0.0634   0.0465    0.1384   0.0000   440.1520      -1.21159       15.8278      -2.21419      -2.99488      -1.43358      -1.58438       2.43732      0.113399     -0.778326      -1.56329      0.889770      0.660699     0.0812834     0.0212846    -0.0295722     0.0957316     -0.134785    -0.0654783     0.0190377   3.75331e-05    0.00284679     0.0255827   -0.00350714   -0.00404435   -0.00133581  -0.000705687  -4.19690e-05  -6.96649e-05  -4.80909e-05   1.42227e-05  -1.28231e-05   1.14584e-05   3.53886e-06   8.68155e-07  -4.68325e-07       1.34128       1.75213       1.78763       1.93703       1.98849       1.91577       1.78209       1.56225       1.38928       1.17354      0.969151      0.814099      0.625797      0.468148      0.360805      0.267478      0.185306      0.134332     0.0846634     0.0591792     0.0349460     0.0241671     0.0133463    0.00852179    0.00446613    0.00246225    0.00133129   0.000652980   0.000334392   0.000152140   7.45746e-05   3.18002e-05   1.34637e-05   5.46492e-06   1.98985e-06   7.24181e-07
  23  14 3033.3557    3.9365  0.8734 12.4935 -0.0042  0.0203   0.0731   0.0480    0.1350   0.0000   439.2293     -0.658498       13.8707       3.53742    -0.0422752       2.84935      -3.16879       1.35818      0.441211      0.131780      0.825854      0.959638      0.263095      0.383433     -0.294824     -0.463839      0.141812     0.0649192     0.0769873    -0.0257148     0.0370324     0.0286674  -0.000237330    0.00285090   -0.00226716   -0.00121152   0.000919303   0.000214347  -0.000190433  -0.000131514  -8.73384e-05   3.46749e-05   8.31752e-06  -1.31543e-06  -3.14636e-06   8.38541e-07       1.39724       1.75952       2.00138       2.25993       2.02105       1.98303       2.01794       1.54436       1.43933       1.20927       1.01179      0.731806      0.614249      0.482335      0.361721      0.255051      0.195532      0.130057     0.0809713     0.0548154     0.0354430     0.0221609     0.0123056    0.00741483    0.00448663    0.00241631    0.00118226   0.000631302   0.000334829   0.000165508   6.76448e-05   3.05490e-05   1.36071e-05   5.86899e-06   2.50954e-06   9.95575e-07
  23  15 3179.6130    3.9194  1.1235 12.6649 -0.0050  0.0235   0.0678   0.0577    0.1099   0.0000   441.7481      -3.63100       14.4006      0.371668      -7.07110      0.671516       1.87725      -2.80470     -0.839910     -0.114740      0.347543     -0.367399      0.453365      0.374618    -0.0620079     -0.128432    -0.0988847    0.00888063      0.114700     0.0563026    -0.0571442    -0.0544823    -0.0237345    0.00739050   -0.00435884   -0.00162150  -0.000944575  -0.000720070   6.91478e-05  -0.000228101  -7.64129e-05  -5.32314e-05  -1.42852e-05   1.13620e-05  -2.50919e-06  -3.94490e-07       1.53027       2.14251       2.18503       2.33832       2.41818       2.19157       2.14195       1.82652       1.65100       1.34642       1.11998      0.925944      0.705069      0.566860      0.396880      0.297988      0.213040      0.144402      0.101854     0.0622670     0.0436409     0.0255719     0.0154440    0.00927897    0.00513593    0.00283479    0.00154148   0.000755335   0.000412832   0.000183298   9.09812e-05   3.69175e-05   1.62201e-05   6.48265e-06   2.51023e-06   8.54128e-07
  23  16 3325.4666    3.5756  1.5392 12.1596 -0.0015  0.0271   0.0525   0.0644    0.0953   0.0000   437.7442      -4.84818       10.3732       2.39248      0.517076      -2.43682      -1.75211      -2.05765      -1.11641     -0.568556       1.04204      0.357477     -0.293892     -0.667378     -0.900671     -0.111849      0.432328      0.131220    0.00389205    0.00198557     0.0333555     0.0391157    -0.0143115   -0.00791841    0.00290435    0.00194032   0.000729227   -0.00182737   0.000381586   0.000200580  -0.000205037  -3.45354e-06   3.24321e-05  -4.59131e-06  -2.65512e-06  -6.30746e-07       1.79965       2.37706       2.57064       2.66085       2.77667       2.54916       2.39104       2.20102       1.83052       1.62940       1.34789       1.07395      0.902020      0.647371      0.484814      0.342583      0.249989      0.174518      0.114963     0.0783228     0.0481015     0.0320451     0.0183961     0.0108661    0.00614832    0.00326583    0.00182904   0.000910103   0.000482995   0.000219593   0.000105729   4.43822e-05   1.96140e-05   7.71070e-06   3.01835e-06   1.12564e-06
  23  17 3471.1656    2.8737  2.5857 11.8005 -0.0022  0.0349   0.0326   0.0927    0.0578   0.0000   443.3523      -6.75886       9.33588      -2.29598       7.24507       2.37736      -4.78663      -1.84684      -3.50159       1.86622     -0.354009     -0.800868      0.607164       2.51711      0.865734     -0.390442    -0.0111640    -0.0128355      0.142985    -0.0104448     0.0338570     0.0628911    -0.0363003   -0.00442569   -0.00367517   -0.00265763  -0.000117193  -0.000545368  -3.50183e-05   0.000237278   2.14465e-05  -0.000123155  -1.03315e-05   1.33730e-05  -6.23200e-06  -1.96839e-06       2.34780       3.15082       3.47531       3.55438       3.59842       3.45004       3.12781       2.87976       2.47703       2.13314       1.72406       1.40574       1.11528      0.851008      0.629107      0.470674      0.324982      0.230842      0.151387     0.0985262     0.0648620     0.0382980     0.0242994     0.0138270    0.00783932    0.00437320    0.00230498    0.00120977   0.000596787   0.000287958   0.000135991   5.90805e-05   2.52630e-05   1.02431e-05   3.89512e-06   1.44956e-06
  23  18 3616.5068    2.3376  3.8728 11.3134 -0.0029  0.0450   0.0238   0.1172    0.0527   0.0000   446.4206      -1.36763       4.65734      -11.6445       11.0078      -3.67398       1.57410      0.240461      -3.02857       5.38330       2.38094       4.26322       2.02940     -0.410988    -0.0654819      0.314838   -0.00268248     0.0508256     0.0727435     -0.294738     0.0458882     0.0117509     0.0199294    0.00697730   0.000291568    0.00995202   -0.00341385   0.000209569  -0.000294305  -0.000176793   0.000509489  -6.53976e-05  -8.29417e-05   1.31063e-05   3.54751e-06   4.13710e-06       2.94456       3.92144       4.21331       4.44727       4.48230       4.26333       4.01356       3.54125       3.16161       2.67557       2.20486       1.78876       1.42886       1.07132      0.810539      0.592109      0.422399      0.292926      0.197160      0.128799     0.0825383     0.0520490     0.0312493     0.0183975     0.0102912    0.00579826    0.00297607    0.00160904   0.000774764   0.000380102   0.000177954   7.56905e-05   3.39573e-05   1.33840e-05   5.03494e-06   1.92900e-06
[truncated: 1,676,561 more chars]
