# Supplementary material for: Global-Mode Analysis of Full-Disk Data from the Michelson Doppler Imager and the Helioseismic and Magnetic Imager
Source: Sol Phys. 2018 Jan 31;293(2):29. doi: 10.1007/s11207-017-1201-5 (PMC6566312; doi:10.1007/s11207-017-1201-5)
Supplement: Supplementary file 3 — (TAR 230.0 MB) [file 11207_2017_1201_MOESM3_ESM.tar › MDI/mdifdvwap.5981.18]

   0  20 2898.6785    3.9502  1.0018  3.6924  0.0000  0.1388   0.5655   0.5602 1000.0000   0.0000    -0.0000       0.00000       0.00000       0.00000       0.00000       0.00000       0.00000       0.00000       0.00000       0.00000       0.00000       0.00000       0.00000       0.00000       0.00000       0.00000       0.00000       0.00000       0.00000       0.00000       0.00000       0.00000       0.00000       0.00000       0.00000       0.00000       0.00000       0.00000       0.00000       0.00000       0.00000       0.00000       0.00000       0.00000       0.00000       0.00000
   1  14 2156.7004    0.8752  1.1247  5.8898  0.0000  0.1082   0.0624   0.2742   15.5547   0.0000   180.9915      -68.4938       0.00000       0.00000       0.00000       0.00000       0.00000       0.00000       0.00000       0.00000       0.00000       0.00000       0.00000       0.00000       0.00000       0.00000       0.00000       0.00000       146.711       73.0634       0.00000       0.00000       0.00000       0.00000       0.00000       0.00000       0.00000       0.00000       0.00000       0.00000       0.00000       0.00000       0.00000       0.00000       0.00000       0.00000
   1  17 2559.1707    2.4316  0.6573 10.2958  0.0000  0.2742   0.2501   0.1752    1.7415   0.0000   621.8442       83.5706       0.00000       0.00000       0.00000       0.00000       0.00000       0.00000       0.00000       0.00000       0.00000       0.00000       0.00000       0.00000       0.00000       0.00000       0.00000       0.00000       422.565       139.568       0.00000       0.00000       0.00000       0.00000       0.00000       0.00000       0.00000       0.00000       0.00000       0.00000       0.00000       0.00000       0.00000       0.00000       0.00000       0.00000
   1  20 2963.2460    3.5504  1.0543 10.9379  0.0000  0.1055   0.2605   0.3158    2.9132   0.0000   525.8350      -34.4689       0.00000       0.00000       0.00000       0.00000       0.00000       0.00000       0.00000       0.00000       0.00000       0.00000       0.00000       0.00000       0.00000       0.00000       0.00000       0.00000       108.822       87.9566       0.00000       0.00000       0.00000       0.00000       0.00000       0.00000       0.00000       0.00000       0.00000       0.00000       0.00000       0.00000       0.00000       0.00000       0.00000       0.00000
   1  24 3503.5939    3.0992  2.7735  3.7634  0.0000  0.1864   0.1342   0.5055  875.8796   0.0000   358.5547       61.5628       0.00000       0.00000       0.00000       0.00000       0.00000       0.00000       0.00000       0.00000       0.00000       0.00000       0.00000       0.00000       0.00000       0.00000       0.00000       0.00000       237.527       131.271       0.00000       0.00000       0.00000       0.00000       0.00000       0.00000       0.00000       0.00000       0.00000       0.00000       0.00000       0.00000       0.00000       0.00000       0.00000       0.00000
   2  13 2081.9909    0.7250  1.0462  8.5503  0.0000  0.1192   0.0413   0.2077    0.7370   0.0000   341.5853      -1.07795       19.2902      -5.46969       0.00000       0.00000       0.00000       0.00000       0.00000       0.00000       0.00000       0.00000       0.00000       0.00000       0.00000       0.00000       0.00000       0.00000       74.6012       80.3247       30.2712       18.8382       0.00000       0.00000       0.00000       0.00000       0.00000       0.00000       0.00000       0.00000       0.00000       0.00000       0.00000       0.00000       0.00000       0.00000
   2  14 2217.5808    0.9820  0.9017  9.5117  0.0000  0.0752   0.0616   0.2090    0.5716   0.0000   412.4042       2.18606       22.3193       20.9491       0.00000       0.00000       0.00000       0.00000       0.00000       0.00000       0.00000       0.00000       0.00000       0.00000       0.00000       0.00000       0.00000       0.00000       44.8215       43.7327       27.8286       11.5895       0.00000       0.00000       0.00000       0.00000       0.00000       0.00000       0.00000       0.00000       0.00000       0.00000       0.00000       0.00000       0.00000       0.00000
   2  16 2485.8668    2.0259  0.6841  9.9382 -0.0022  0.0739   0.1371   0.1552    1.1690   0.0000   390.7890      -46.6913      -3.41924      -2.49623       0.00000       0.00000       0.00000       0.00000       0.00000       0.00000       0.00000       0.00000       0.00000       0.00000       0.00000       0.00000       0.00000       0.00000       41.2030       46.0058       23.8849       12.2662       0.00000       0.00000       0.00000       0.00000       0.00000       0.00000       0.00000       0.00000       0.00000       0.00000       0.00000       0.00000       0.00000       0.00000
   2  19 2889.4486    3.4275  1.1032  0.0131  0.0000  0.0875   0.1872   0.2241 1000.0000   0.0000   436.8458      -83.3319       13.4157      0.567693       0.00000       0.00000       0.00000       0.00000       0.00000       0.00000       0.00000       0.00000       0.00000       0.00000       0.00000       0.00000       0.00000       0.00000       68.5753       56.2413       26.4297       10.5820       0.00000       0.00000       0.00000       0.00000       0.00000       0.00000       0.00000       0.00000       0.00000       0.00000       0.00000       0.00000       0.00000       0.00000
   2  23 3430.7614    3.5976  2.0284  4.0068  0.0000  0.1092   0.1435   0.2835  897.2655   0.0000   488.3193      -41.8734      -52.7891      -20.0223       0.00000       0.00000       0.00000       0.00000       0.00000       0.00000       0.00000       0.00000       0.00000       0.00000       0.00000       0.00000       0.00000       0.00000       72.9217       63.6772       37.9272       14.5278       0.00000       0.00000       0.00000       0.00000       0.00000       0.00000       0.00000       0.00000       0.00000       0.00000       0.00000       0.00000       0.00000       0.00000
   3  13 2137.6515    0.7940  0.5304  9.8927  0.0000  0.0558   0.0564   0.1305    0.2339   0.0000   433.0625       23.6848      -20.9625       2.36615       2.42823       2.33618       0.00000       0.00000       0.00000       0.00000       0.00000       0.00000       0.00000       0.00000       0.00000       0.00000       0.00000       0.00000       27.3816       30.6712       19.0783       9.90355       4.78474       1.67661       0.00000       0.00000       0.00000       0.00000       0.00000       0.00000       0.00000       0.00000       0.00000       0.00000       0.00000       0.00000
   3  14 2273.5549    0.9721  0.9757  9.8216  0.0000  0.0787   0.0627   0.1857    0.4673   0.0000   426.7768      -127.466       34.4468      -9.38375      -13.3219       5.22205       0.00000       0.00000       0.00000       0.00000       0.00000       0.00000       0.00000       0.00000       0.00000       0.00000       0.00000       0.00000       35.0891       38.2256       27.9044       15.1301       8.04988       2.52321       0.00000       0.00000       0.00000       0.00000       0.00000       0.00000       0.00000       0.00000       0.00000       0.00000       0.00000       0.00000
   3  15 2407.5719    1.4892  0.7833 10.1213  0.0000  0.0600   0.0913   0.1596    0.6617   0.0000   465.3366       50.4099      -1.89119      -9.30974      -1.92960      -2.08478       0.00000       0.00000       0.00000       0.00000       0.00000       0.00000       0.00000       0.00000       0.00000       0.00000       0.00000       0.00000       31.2164       29.8614       22.0514       12.5820       5.89166       1.76503       0.00000       0.00000       0.00000       0.00000       0.00000       0.00000       0.00000       0.00000       0.00000       0.00000       0.00000       0.00000
   3  16 2541.6274    1.8164  1.2787  3.3065  0.0000  0.0836   0.0970   0.2306  820.3756   0.0000   416.1486       16.0140       36.8328      -11.5534      -2.34996     -0.733300       0.00000       0.00000       0.00000       0.00000       0.00000       0.00000       0.00000       0.00000       0.00000       0.00000       0.00000       0.00000       36.2128       39.5244       29.5068       16.6217       8.51665       2.71577       0.00000       0.00000       0.00000       0.00000       0.00000       0.00000       0.00000       0.00000       0.00000       0.00000       0.00000       0.00000
   3  17 2676.1678    2.4248  0.9579  9.0858  0.0000  0.0752   0.1401   0.1720    5.8371   0.0000   402.6710      -3.58022      -11.9045       5.30499      -3.23078      -1.90301       0.00000       0.00000       0.00000       0.00000       0.00000       0.00000       0.00000       0.00000       0.00000       0.00000       0.00000       0.00000       43.5619       41.9147       27.0942       14.2772       5.81101       1.76140       0.00000       0.00000       0.00000       0.00000       0.00000       0.00000       0.00000       0.00000       0.00000       0.00000       0.00000       0.00000
   3  18 2811.4176    3.0238  0.7354  9.6621  0.0013  0.0562   0.1696   0.1533    3.1406   0.0000   429.4799      -2.94921      -13.5905      0.415975       4.87703      -2.07837       0.00000       0.00000       0.00000       0.00000       0.00000       0.00000       0.00000       0.00000       0.00000       0.00000       0.00000       0.00000       29.0645       24.7686       20.3134       13.3390       5.27204       1.43995       0.00000       0.00000       0.00000       0.00000       0.00000       0.00000       0.00000       0.00000       0.00000       0.00000       0.00000       0.00000
   3  19 2946.8650    3.5793  0.9284 10.1155  0.0000  0.0589   0.2001   0.1824    3.8150   0.0000   450.1190      -19.8300       64.3212      -11.8539       4.75837      -2.17824       0.00000       0.00000       0.00000       0.00000       0.00000       0.00000       0.00000       0.00000       0.00000       0.00000       0.00000       0.00000       27.3921       23.5564       21.7803       14.3404       6.19645       1.81113       0.00000       0.00000       0.00000       0.00000       0.00000       0.00000       0.00000       0.00000       0.00000       0.00000       0.00000       0.00000
   3  20 3082.2194    3.8917  1.0670 11.1587  0.0000  0.0713   0.1961   0.1737    1.5652   0.0000   437.3499       24.3616      -1.08292      0.920044      -8.97515      -1.69211       0.00000       0.00000       0.00000       0.00000       0.00000       0.00000       0.00000       0.00000       0.00000       0.00000       0.00000       0.00000       41.2895       39.7196       26.2174       14.8209       5.94982       1.83989       0.00000       0.00000       0.00000       0.00000       0.00000       0.00000       0.00000       0.00000       0.00000       0.00000       0.00000       0.00000
   3  21 3217.5929    4.1315  1.3659 10.7809  0.0000  0.0729   0.1926   0.2073    2.1591   0.0000   442.8065      -16.2744      -31.8052      -39.3949       1.29423      0.804911       0.00000       0.00000       0.00000       0.00000       0.00000       0.00000       0.00000       0.00000       0.00000       0.00000       0.00000       0.00000       39.4698       37.6493       26.4305       15.3832       6.43355       1.96290       0.00000       0.00000       0.00000       0.00000       0.00000       0.00000       0.00000       0.00000       0.00000       0.00000       0.00000       0.00000
   3  22 3353.1696    3.4801  1.7030 11.7430  0.0000  0.1062   0.1707   0.2530    0.6811   0.0000   442.0241       13.2637       12.6153       17.7847       10.1751       5.55467       0.00000       0.00000       0.00000       0.00000       0.00000       0.00000       0.00000       0.00000       0.00000       0.00000       0.00000       0.00000       44.3700       49.0878       32.4494       24.8833       8.87376       3.66753       0.00000       0.00000       0.00000       0.00000       0.00000       0.00000       0.00000       0.00000       0.00000       0.00000       0.00000       0.00000
   4  13 2188.4109    0.8871  0.8458  8.3730 -0.0045  0.0670   0.0459   0.1960    0.9129   0.0000   453.2931      -7.32997       11.5493       14.3398       5.35666       4.15896      0.389433      0.172668       0.00000       0.00000       0.00000       0.00000       0.00000       0.00000       0.00000       0.00000       0.00000       0.00000       21.4172       28.1392       19.0496       16.0634       6.78691       4.89158       1.44767      0.575460       0.00000       0.00000       0.00000       0.00000       0.00000       0.00000       0.00000       0.00000       0.00000       0.00000
   4  14 2323.9899    1.0280  1.1885  8.7951 -0.0227  0.0829   0.0450   0.1982    1.8993   0.0000   417.5576       61.5301      -30.5293      -51.9110       18.9216       4.68161      -6.64628      0.647762       0.00000       0.00000       0.00000       0.00000       0.00000       0.00000       0.00000       0.00000       0.00000       0.00000       29.1603       30.5441       28.1622       23.4527       13.3087       8.08471       2.62130      0.624911       0.00000       0.00000       0.00000       0.00000       0.00000       0.00000       0.00000       0.00000       0.00000       0.00000
   4  15 2458.4589    1.5998  1.1305 -1.0189  0.0000  0.0696   0.0696   0.2123 1000.0000   0.0000   424.4130       22.0816       37.1806       19.0709       7.26526     -0.620881       0.00000       0.00000       0.00000       0.00000       0.00000       0.00000       0.00000       0.00000       0.00000       0.00000       0.00000       0.00000       27.2139       27.9027       25.2325       19.5905       10.1590       6.38577       1.99219      0.490376       0.00000       0.00000       0.00000       0.00000       0.00000       0.00000       0.00000       0.00000       0.00000       0.00000
   4  17 2728.3730    2.9525  0.8041 10.9421  0.0029  0.0896   0.1527   0.1631    0.9285   0.0000   444.5212       35.1533      -22.1745      -3.82208       15.7907      -6.35355      -3.01298      0.778939       0.00000       0.00000       0.00000       0.00000       0.00000       0.00000       0.00000       0.00000       0.00000       0.00000       25.3914       35.9639       29.9649       18.6877       13.5080       5.89653       3.02327      0.751556       0.00000       0.00000       0.00000       0.00000       0.00000       0.00000       0.00000       0.00000       0.00000       0.00000
   4  20 3135.8383    3.9137  0.9357 11.7033 -0.0008  0.0682   0.2013   0.1617    0.9651   0.0000   470.8357       15.3388      -10.8169       10.5335      0.653261      -1.24862      -2.05353   -0.00873041       0.00000       0.00000       0.00000       0.00000       0.00000       0.00000       0.00000       0.00000       0.00000       0.00000       29.1383       29.0375       23.2659       16.9676       11.1179       4.19925       1.87348      0.426223       0.00000       0.00000       0.00000       0.00000       0.00000       0.00000       0.00000       0.00000       0.00000       0.00000
   4  22 3407.9049    3.4855  2.0340  9.1449  0.0038  0.0958   0.1247   0.2186    3.6277   0.0000   436.9785      -35.5605      -23.8785      -10.2279       11.8593       6.42979     -0.732708     -0.131306       0.00000       0.00000       0.00000       0.00000       0.00000       0.00000       0.00000       0.00000       0.00000       0.00000       32.2906       34.3498       32.0333       22.7074       11.6447       8.07152       2.66679      0.687266       0.00000       0.00000       0.00000       0.00000       0.00000       0.00000       0.00000       0.00000       0.00000       0.00000
   4  23 3544.3347    2.7578  2.5512 11.2341  0.0066  0.1193   0.0952   0.2966    0.3273   0.0000   429.5827       89.8866      -12.7870      -7.32447     -0.718573       15.1938      -3.55268      -1.74972       0.00000       0.00000       0.00000       0.00000       0.00000       0.00000       0.00000       0.00000       0.00000       0.00000       37.9771       43.5743       37.9602       26.6586       15.2035       8.85552       3.32510      0.913569       0.00000       0.00000       0.00000       0.00000       0.00000       0.00000       0.00000       0.00000       0.00000       0.00000
   5  12 2098.3420    0.6850  0.5329  9.3807  0.0163  0.0455   0.0392   0.1099    0.1527   0.0000   439.6211       42.1275      -11.4620      -19.3487       3.18556       17.1231      -6.01875      0.164712      0.267419     -0.189491       0.00000       0.00000       0.00000       0.00000       0.00000       0.00000       0.00000       0.00000       13.0666       15.9425       13.0792       10.4328       8.13801       3.92348       2.58718      0.714017      0.348895     0.0819519       0.00000       0.00000       0.00000       0.00000       0.00000       0.00000       0.00000       0.00000
   5  13 2235.4369    0.9139  0.6866  9.9209 -0.0222  0.0498   0.0543   0.1342    0.2058   0.0000   432.6763      -22.1521       17.4386       1.94584      -14.2815       7.32025      -1.07342      -1.14287      0.628889    -0.0986264       0.00000       0.00000       0.00000       0.00000       0.00000       0.00000       0.00000       0.00000       13.7217       15.0373       14.9894       9.75521       7.83583       4.64765       2.06642       1.09068      0.394353     0.0830242       0.00000       0.00000       0.00000       0.00000       0.00000       0.00000       0.00000       0.00000
   5  15 2506.0901    1.7794  0.8369  9.9275  0.0079  0.0606   0.0800   0.1209    0.4967   0.0000   478.0620       6.01269      -36.7360      0.988969       5.72224       4.44086       4.43287    -0.0320741     -0.337160    -0.0552966       0.00000       0.00000       0.00000       0.00000       0.00000       0.00000       0.00000       0.00000       21.4556       21.3240       18.0288       14.1225       10.7896       5.96582       2.55964       1.06757      0.362225     0.0719100       0.00000       0.00000       0.00000       0.00000       0.00000       0.00000       0.00000       0.00000
   5  16 2641.1375    2.3326  0.7092 10.6982 -0.0135  0.0704   0.1225   0.1150    0.6713   0.0000   451.1188   -0.00203588       5.06004      -4.16495      -3.03922       1.65395     -0.724419      -1.38925     -0.165074     0.0246516       0.00000       0.00000       0.00000       0.00000       0.00000       0.00000       0.00000       0.00000       24.0925       24.6578       18.6025       17.0107       13.8232       6.96685       3.54702       1.09306      0.419889      0.104795       0.00000       0.00000       0.00000       0.00000       0.00000       0.00000       0.00000       0.00000
   5  17 2777.3006    2.9223  0.9703 -4.8430  0.0000  0.0548   0.1181   0.1411 1000.0000   0.0000   432.6642       23.5924       36.5683      -19.9491      0.156620      -1.86981       0.00000       0.00000       0.00000       0.00000       0.00000       0.00000       0.00000       0.00000       0.00000       0.00000       0.00000       0.00000       16.4104       17.1333       16.6221       12.0729       9.61785       5.52507       2.66897       1.26016      0.429790     0.0847739       0.00000       0.00000       0.00000       0.00000       0.00000       0.00000       0.00000       0.00000
   5  19 3049.8701    3.9276  0.9846  1.1440  0.0000  0.0693   0.1611   0.1699 1000.0000   0.0000   403.5490     -0.301678       20.4477      -14.2775       2.74739       9.02907       0.00000       0.00000       0.00000       0.00000       0.00000       0.00000       0.00000       0.00000       0.00000       0.00000       0.00000       0.00000       23.2518       21.5641       18.9528       17.3271       14.5765       8.09176       4.32570       1.34928      0.540470      0.103664       0.00000       0.00000       0.00000       0.00000       0.00000       0.00000       0.00000       0.00000
   5  21 3322.4308    3.6435  2.2050  3.6711  0.0000  0.0991   0.1030   0.2257  989.6087   0.0000   427.5579      -40.2623       13.9549       14.9640       13.4281       12.1515       0.00000       0.00000       0.00000       0.00000       0.00000       0.00000       0.00000       0.00000       0.00000       0.00000       0.00000       0.00000       29.6664       28.6521       28.7836       25.1686       17.4051       10.9184       5.64449       2.45522      0.774836      0.161023       0.00000       0.00000       0.00000       0.00000       0.00000       0.00000       0.00000       0.00000
   5  22 3459.3617    3.0647  2.7617 -0.8690  0.0000  0.1055   0.0809   0.2738 1000.0000   0.0000   432.4468      -6.71910       31.3154       23.0850       15.8265     -0.981310       0.00000       0.00000       0.00000       0.00000       0.00000       0.00000       0.00000       0.00000       0.00000       0.00000       0.00000       0.00000       29.7693       33.4895       32.0858       25.4509       19.4145       11.0176       6.37323       2.45899      0.929001      0.187052       0.00000       0.00000       0.00000       0.00000       0.00000       0.00000       0.00000       0.00000
   5  23 3596.4998    2.6914  3.2276  6.9973  0.0015  0.1151   0.0653   0.2585    7.3240   0.0000   425.3715       36.8462      -9.95167      -43.9790      -3.46355      -1.37444       2.52110      -3.05313      0.296911    -0.0420474       0.00000       0.00000       0.00000       0.00000       0.00000       0.00000       0.00000       0.00000       35.2945       38.8678       37.3785       26.9694       20.0285       11.7182       5.84538       2.64296      0.942006      0.180463       0.00000       0.00000       0.00000       0.00000       0.00000       0.00000       0.00000       0.00000
   6  12 2142.4421    0.7589  0.6442  9.2843  0.0006  0.0528   0.0368   0.1117    0.1704   0.0000   442.0266       11.2519     -0.111224       23.5211      -5.61258      -3.61085       4.66194     -0.643714      0.191420     -0.201642     0.0776278    0.00842959       0.00000       0.00000       0.00000       0.00000       0.00000       0.00000       9.91564       15.5936       11.5380       12.5745       7.55210       5.97496       3.24060       2.17899      0.806493      0.372844     0.0970128     0.0292301       0.00000       0.00000       0.00000       0.00000       0.00000       0.00000
   6  14 2415.3862    1.4826  0.9387  9.8641 -0.0069  0.0665   0.0627   0.1367    0.3125   0.0000   421.3540       23.4271       10.5248       15.2062      0.476142       1.98287       7.29489     -0.260763      -1.98865      0.379912     0.0903483     0.0199532       0.00000       0.00000       0.00000       0.00000       0.00000       0.00000       13.1724       19.7338       15.2515       13.8446       10.0077       5.53105       4.31452       1.60115       1.13979      0.298000      0.127848     0.0311971       0.00000       0.00000       0.00000       0.00000       0.00000       0.00000
   6  18 2960.5536    3.6222  0.8493 11.1675  0.0002  0.0506   0.1394   0.1100    0.5443   0.0000   430.1553       12.0817       14.2960      -5.83600      0.845343      -2.77093     -0.549914    0.00393018      0.463222      0.341491    -0.0154004    -0.0213402       0.00000       0.00000       0.00000       0.00000       0.00000       0.00000       14.0191       16.3423       14.8349       12.0744       7.94360       5.91367       2.92138       1.73587      0.679862      0.318676     0.0760874     0.0194719       0.00000       0.00000       0.00000       0.00000       0.00000       0.00000
   6  19 3097.1763    3.9369  1.1684 10.2738 -0.0078  0.0550   0.1512   0.1382    3.5622   0.0000   439.0789       3.59432      -2.20960       10.5648      -4.27771      -3.69932     -0.391030     -0.933403      0.265432      0.301477     0.0370594     0.0126213       0.00000       0.00000       0.00000       0.00000       0.00000       0.00000       13.9368       16.0712       14.2882       12.8843       9.18880       6.69254       3.60780       2.06924      0.825135      0.368746     0.0970771     0.0232429       0.00000       0.00000       0.00000       0.00000       0.00000       0.00000
   6  20 3233.8977    3.4752  0.9618 12.4848 -0.0056  0.1048   0.1599   0.1540    0.3784   0.0000   457.0346      -2.85078     -0.597988      -2.71975      -9.08849      -1.90968       2.32622       1.09263     0.0797181     -0.155208    -0.0185587   -0.00390711       0.00000       0.00000       0.00000       0.00000       0.00000       0.00000       15.4909       32.6735       20.2206       23.5940       15.6601       9.28193       7.55928       2.14758       1.96675      0.442040      0.221398     0.0621721       0.00000       0.00000       0.00000       0.00000       0.00000       0.00000
   6  21 3370.8491    3.3655  1.9495 10.8475 -0.0012  0.0829   0.0971   0.2091    0.7631   0.0000   435.9609      -26.6027       8.59367       10.9695      -23.3694      -17.0014       8.44997       4.21489      -1.26391      -1.12973     -0.214423    -0.0531036       0.00000       0.00000       0.00000       0.00000       0.00000       0.00000       20.6203       23.4581       22.1977       17.8470       15.4150       9.26471       5.93178       3.31492       1.35939      0.510070      0.177395     0.0323173       0.00000       0.00000       0.00000       0.00000       0.00000       0.00000
   6  22 3508.1053    2.8338  2.6947 10.7210  0.0035  0.0959   0.0782   0.2619    0.4841   0.0000   410.8555       21.3564      -1.83197      -9.64629       3.84011       26.5510      -5.37103      0.115589      0.273785     -0.404187      0.436901    -0.0442666       0.00000       0.00000       0.00000       0.00000       0.00000       0.00000       24.3702       28.9284       27.5441       22.7963       17.8316       12.2156       7.27460       3.96020       1.81574      0.705613      0.211899     0.0406866       0.00000       0.00000       0.00000       0.00000       0.00000       0.00000
   6  23 3645.7369    2.3141  3.4349 10.8800 -0.0061  0.1172   0.0597   0.2879    0.2451   0.0000   394.2800      -15.5336       68.1334      -69.9836      -29.9118       2.93731       12.1411      -4.55571      -2.45560      0.559713     -0.275726    -0.0315663       0.00000       0.00000       0.00000       0.00000       0.00000       0.00000       29.7093       37.9032       35.2256       29.1684       21.1275       14.3434       8.89598       4.66652       2.32094      0.876696      0.261459     0.0529753       0.00000       0.00000       0.00000       0.00000       0.00000       0.00000
   6  24 3784.1171    1.9605  5.1187 10.2105 -0.0027  0.1521   0.0446   0.4139    0.2363   0.0000   399.7030      -81.4685      -28.4368      0.455892      0.299780       2.49293      -9.28645       8.06814       2.84289    -0.0629545   -0.00446752   -0.00950261       0.00000       0.00000       0.00000       0.00000       0.00000       0.00000       34.1136       43.4142       41.6881       34.8783       27.4360       17.8391       11.8097       5.68580       3.03215       1.07885      0.362565     0.0697295       0.00000       0.00000       0.00000       0.00000       0.00000       0.00000
   7  12 2184.4950    0.8381  0.6430  9.6321 -0.0035  0.0568   0.0361   0.0899    0.1471   0.0000   431.8131      -14.0934       8.15593       3.92108     0.0750127      -4.04455       1.02861      0.231439       1.36940      -1.01321     0.0702052     0.0383680    -0.0179822   -0.00513429       0.00000       0.00000       0.00000       0.00000       12.1512       11.6983       15.2345       12.5845       6.84767       6.98108       4.80578       2.09164       1.03554      0.815646      0.336915      0.108357     0.0238844    0.00451018       0.00000       0.00000       0.00000       0.00000
   7  13 2322.1345    1.1112  0.9342  9.8211  0.0085  0.0782   0.0427   0.1221    0.2186   0.0000   454.4798      -17.0171    -0.0632072      -2.11721      -5.89208       9.84851      -2.85643       5.60872     -0.718381     -0.438674     -0.332122      0.129916     0.0191704    0.00100169       0.00000       0.00000       0.00000       0.00000       20.8998       19.3454       12.7365       14.2866       15.7159       13.1484       8.33516       4.34686       1.87276      0.770187      0.280411     0.0937737     0.0256193    0.00462461       0.00000       0.00000       0.00000       0.00000
   7  14 2458.0606    1.5611  0.8673 10.2065 -0.0073  0.0593   0.0597   0.1163    0.2292   0.0000   423.3791      0.308879       1.06649       15.7739      -2.86615       14.1926       12.0675      0.305522      0.118968     -0.691432      0.277840     0.0634096    -0.0210788   -0.00384945       0.00000       0.00000       0.00000       0.00000       10.4834       14.7839       13.4299       12.4842       8.80720       7.86512       4.85783       2.58624       1.77036      0.546979      0.373861      0.117719     0.0306030    0.00682044       0.00000       0.00000       0.00000       0.00000
   7  16 2731.0796    2.5627  0.7884 11.5811 -0.0050  0.0437   0.1025   0.1145    0.1761   0.0000   423.4785      -1.16311       15.1882       4.75321       1.29530      -1.44570      -4.84067       3.18824     -0.442955     -0.453108    -0.0102864    -0.0650993    -0.0343600    0.00407923       0.00000       0.00000       0.00000       0.00000       9.16044       11.9517       10.0624       9.58326       7.07153       5.73276       3.11970       2.25819       1.00598      0.531875      0.180444     0.0867861     0.0200361    0.00503177       0.00000       0.00000       0.00000       0.00000
   7  17 2868.2983    3.1084  0.8097 11.9484  0.0052  0.0440   0.1228   0.1142    0.1925   0.0000   431.7337      -8.92302       19.3446      -15.7799       3.02507       1.80112      -1.41087      -1.64940      -2.60746      0.692963      0.126820     0.0414469     0.0136563   0.000637945       0.00000       0.00000       0.00000       0.00000       11.0333       13.9482       12.6670       11.3307       7.31607       5.23629       2.99459       1.96275       1.00056      0.496720      0.192465     0.0726567     0.0169875    0.00429593       0.00000       0.00000       0.00000       0.00000
   7  18 3005.5964    3.7791  0.6471 12.1638 -0.0004  0.0382   0.1560   0.0869    0.1982   0.0000   424.9306       8.97879       8.24136      -7.81186      -6.48391       2.38914      -2.73784      -4.74048      0.159213     0.0508583    -0.0354564    -0.0594386    -0.0168171    0.00784813       0.00000       0.00000       0.00000       0.00000       8.20177       8.79514       10.0278       7.88343       5.84944       4.51509       2.86222       1.75459      0.893847      0.472438      0.198351     0.0711413     0.0179975    0.00320481       0.00000       0.00000       0.00000       0.00000
   7  19 3142.6392    4.1233  0.9846 11.3656 -0.0084  0.0496   0.1465   0.1122    0.5157   0.0000   438.3275      -9.48842       1.58079       12.7252      -3.98890     0.0463135      -3.13284     -0.790919     -0.803497      0.486070      0.150150     0.0227787    -0.0190135    0.00501420       0.00000       0.00000       0.00000       0.00000       9.59522       12.8321       11.2209       10.3385       8.06898       5.27349       3.68495       2.15894       1.23936      0.561058      0.235586     0.0788545     0.0251941    0.00520873       0.00000       0.00000       0.00000       0.00000
   7  20 3279.7747    3.5455  1.5658 10.9060 -0.0008  0.0556   0.1024   0.1505    0.4732   0.0000   441.6340      -15.2085       11.0374       20.3789      -2.28771       3.24154      -1.07919      -3.06041       1.81186     -0.305868     -0.389149     0.0548956     0.0315309   -0.00553027       0.00000       0.00000       0.00000       0.00000       12.7917       15.0227       14.8504       12.5776       9.54935       6.66877       4.39135       2.57281       1.50059      0.643914      0.297968     0.0973184     0.0274720    0.00511820       0.00000       0.00000       0.00000       0.00000
   7  21 3417.3013    3.1913  1.8925 10.9615 -0.0050  0.0673   0.0876   0.1594    0.3911   0.0000   432.4928       1.30140       16.0614      -20.0936       1.38444      -4.64126      0.331210      0.692766      -1.82194      0.437048      0.393448   -0.00961575    -0.0822601   -0.00288372       0.00000       0.00000       0.00000       0.00000       14.6096       17.3031       16.9590       14.8223       11.7488       8.19996       5.49647       3.35224       1.66992      0.911488      0.338063      0.124924     0.0353045    0.00653098       0.00000       0.00000       0.00000       0.00000
   7  22 3555.0843    2.5033  3.0310 10.9013 -0.0077  0.0912   0.0577   0.2256    0.2313   0.0000   456.3756       9.96121       1.90162      -1.12200       2.88009      -1.07734      -2.07422      -3.63655       5.16772      -1.50770     -0.524058     -0.129825     0.0866642     0.0258945       0.00000       0.00000       0.00000       0.00000       19.1312       23.1646       22.2069       19.8763       16.0351       11.8596       7.75430       5.00186       2.61300       1.32486      0.512964      0.189353     0.0496846    0.00928477       0.00000       0.00000       0.00000       0.00000
   7  23 3693.1899    2.1748  3.9787 10.3962  0.0016  0.1091   0.0456   0.3016    0.2258   0.0000   414.5736       10.2583       72.0918       4.19595       13.5318       3.12523      -3.40597      -7.22524       2.98044     -0.389703      0.287032      0.213571     0.0257460    -0.0160004       0.00000       0.00000       0.00000       0.00000       22.4822       27.0845       26.2333       24.6287       18.9411       13.9876       9.73545       5.58100       3.28018       1.47177      0.669356      0.216540     0.0602684     0.0115434       0.00000       0.00000       0.00000       0.00000
   7  24 3831.8000    1.8151  5.6778 10.1152 -0.0041  0.1419   0.0327   0.3730    0.1459   0.0000   449.3423      -16.0121       35.8768       3.87218      -31.9298       22.2845      -12.4241       8.35513       1.66630       2.79824     -0.564987     -0.135732    -0.0150366     0.0329672       0.00000       0.00000       0.00000       0.00000       28.4089       35.9653       35.3008       31.0956       25.7221       18.0805       12.2689       7.49327       4.14349       1.97221      0.841481      0.297407     0.0850078     0.0153448       0.00000       0.00000       0.00000       0.00000
   7  25 3970.4817    1.5057  7.2469  9.7123 -0.0038  0.1660   0.0257   0.4598    0.1412   0.0000   413.2965      -68.1363       17.8300       5.01453      -21.4283       4.78451      -29.1412     -0.664339       7.11273      0.677934       1.77460      0.446085     0.0474217    -0.0307899       0.00000       0.00000       0.00000       0.00000       34.1865       42.0016       41.5562       37.3597       29.7867       21.8620       14.6984       9.04794       5.06919       2.39936       1.04857      0.362224     0.0968409     0.0174175       0.00000       0.00000       0.00000       0.00000
   7  27 4248.3018    1.0378 10.5943  9.5740 -0.0042  0.2502   0.0190   0.7031    0.0912   0.0000   459.9060      -147.500      -1.25807       9.93742       1.75431       25.2425      -12.2566      -8.29890       13.1854       4.44057     -0.857514      0.330644    -0.0666995    -0.0316250       0.00000       0.00000       0.00000       0.00000       51.8966       67.0839       64.7075       56.3271       45.3796       33.7097       22.2625       13.5600       7.87226       3.52484       1.60026      0.543359      0.148402     0.0272946       0.00000       0.00000       0.00000       0.00000
   8  12 2225.0889    0.8437  0.9408  9.4430 -0.0091  0.0816   0.0340   0.1314    0.1652   0.0000   449.6149      -14.9536       7.21038       1.82756       12.9148       6.02733     -0.482948      -1.13246       3.17934       1.06332     0.0663940    -0.0653048     0.0669149     0.0437840   -0.00737206   7.32939e-05       0.00000       0.00000       21.6350       27.9665       28.1816       23.5414       16.0461       10.7783       6.03477       3.31885       2.02548       1.03015      0.479342      0.225693     0.0924181     0.0292812    0.00802651    0.00159952       0.00000       0.00000
   8  15 2636.1358    2.1186  0.9986 10.6830 -0.0039  0.0505   0.0690   0.1071    0.2352   0.0000   433.9018       9.68028       16.5911      -5.92984      -4.89146       7.82024       4.04969      -1.65298      -4.00281      0.176249      0.153313     0.0132035    -0.0900048    -0.0117104   -0.00183043   0.000861101       0.00000       0.00000       7.89005       11.7752       10.0196       9.82520       8.24466       5.83488       4.86696       2.63714       1.85015      0.813017      0.510617      0.184370     0.0891875     0.0230788    0.00781335    0.00145340       0.00000       0.00000
   8  16 2773.7470    2.7717  0.8922 11.2358 -0.0037  0.0736   0.1024   0.1028    0.2690   0.0000   429.0040      -5.14205      -4.56937    -0.0732978       5.12990       1.13719       1.16979       4.60099       2.11203      0.569673     0.0780898    -0.0546991    0.00727355     0.0100676    0.00273701  -0.000459349       0.00000       0.00000       22.0380       29.1719       28.2231       22.9079       15.6443       9.49167       5.26357       2.77407       1.45791      0.698980      0.373743      0.141485     0.0607389     0.0182978    0.00505716   0.000940298       0.00000       0.00000
   8  17 2911.5311    3.5884  0.7813 11.8378 -0.0042  0.0503   0.1255   0.0923    0.2603   0.0000   430.6831       3.76387      -5.36842       6.19578      -10.2016       4.91575       3.27596      -1.32170      -1.02522      0.466352      0.290144     -0.136071    0.00681425    0.00978923    0.00186866   1.23007e-05       0.00000       0.00000       10.6851       9.81762       12.4901       11.8403       7.02720       6.06180       5.28653       2.83556       1.38368      0.854662      0.506671      0.241440     0.0861139     0.0220331    0.00473489   0.000825131       0.00000       0.00000
   8  18 3049.0803    3.7516  0.9964 12.2565 -0.0035  0.0476   0.1279   0.1202    0.2182   0.0000   441.8092      -15.5750       3.98338       22.1405      -11.8624      -3.56265      -3.94929      -1.82688     -0.320446      0.359878      0.126005     -0.186553     -0.133599     0.0250954   -0.00570816    0.00118086       0.00000       0.00000       9.19455       11.5347       10.8570       9.93735       7.79123       6.02378       4.17202       2.59702       1.54768      0.857511      0.373827      0.191386     0.0692144     0.0226885    0.00572504    0.00114546       0.00000       0.00000
   8  19 3186.6618    3.8619  0.8701 12.9581 -0.0012  0.0453   0.1459   0.1221    0.1454   0.0000   434.4258       2.50359       9.80224      -6.90543       6.95074      -11.0030      -1.23797      -2.38599       2.57461      0.535239     -0.190154     0.0510153    -0.0158944    -0.0156012    0.00912424  -0.000564107       0.00000       0.00000       8.87642       10.4006       11.3845       9.25673       6.92536       6.31993       4.00814       2.32438       1.66844      0.750198      0.359712      0.166581     0.0821948     0.0239753    0.00552360   0.000990042       0.00000       0.00000
   8  20 3324.1692    3.4419  1.4128 12.0779 -0.0040  0.0656   0.1036   0.1431    0.1925   0.0000   436.2419       10.5914      -17.0322      -2.61777       12.1805      -10.2072      0.752910      -1.90774       1.85021      0.516247     -0.373847    -0.0902102     0.0410343    -0.0254047   -0.00356762    0.00468010       0.00000       0.00000       12.8650       14.0735       12.5806       14.5550       11.4481       7.90979       5.17032       3.88980       2.59064       1.44150      0.679452      0.254551     0.0942212     0.0293564    0.00736713    0.00160799       0.00000       0.00000
   8  21 3462.2232    2.9663  2.1088 11.1727  0.0072  0.0668   0.0735   0.1744    0.1865   0.0000   410.7182      -4.16265       33.3679      -8.36426      -5.10503       6.41209       2.47920      -3.73936     -0.974628       1.95896     -0.611142     -0.444487     0.0770228      0.122285     0.0170073   -0.00164675       0.00000       0.00000       13.1039       16.2842       14.9872       13.7164       11.5513       9.13961       6.46808       4.06547       2.28873       1.18843      0.609903      0.255002      0.102871     0.0345526    0.00918371    0.00167389       0.00000       0.00000
   8  22 3600.7148    2.4465  3.0698 11.0391  0.0050  0.0860   0.0525   0.2404    0.1409   0.0000   454.2191      -38.1181       20.5364      -1.65498      -22.9525      -22.4780       6.00644       1.73731     -0.486028     -0.864001    -0.0584980      0.100678      0.361899    -0.0311216    -0.0193333    0.00183031       0.00000       0.00000       15.9255       18.7364       19.1919       16.5511       15.1661       10.9254       8.09013       5.37029       3.04141       1.73532      0.857395      0.376019      0.136071     0.0471124     0.0126552    0.00196375       0.00000       0.00000
   8  25 4017.3377    1.4333  7.3715  9.8258 -0.0041  0.1633   0.0229   0.4513    0.1035   0.0000   467.7776       26.0946      -5.43459       65.7926       52.2778      -32.3381      -11.8870       26.5189       3.36607      -2.74407      -1.60089      0.485813     -0.629424     -0.139778   -0.00816789   5.82246e-05       0.00000       0.00000       30.8048       36.3245       39.1047       33.0028       28.9599       21.2446       15.3944       10.3540       6.12849       3.27947       1.83006      0.728216      0.293162     0.0947952     0.0240711    0.00358402       0.00000       0.00000
   8  26 4156.8485    1.1708  8.8759  9.6539 -0.0019  0.2141   0.0200   0.5488    0.0963   0.0000   456.3387      -83.8430      -24.8602       25.7116       24.3386      -29.8428      -17.9231      -13.1044       8.18768      -2.54894      0.591774      0.299850      0.330406     -0.143467    -0.0583839   -0.00229359       0.00000       0.00000       35.6886       49.1842       46.1513       43.0618       37.6263       26.5687       20.7753       12.8938       8.20781       4.70753       2.11126       1.04262      0.381249      0.120033     0.0341580    0.00582853       0.00000       0.00000
   9  11 2125.0595    0.7177  0.6196  9.5671 -0.0323  0.0559   0.0340   0.0810    0.1871   0.0000   443.3806      0.170253      -1.15594       14.8245      -2.35364      -1.35946      -2.93179      -1.24650       1.83506      -2.16765      0.224215      0.301928    -0.0762705    -0.0338712     0.0356614    0.00620103  -0.000145049   0.000118560       7.24085       11.1725       11.1676       9.53927       10.2901       5.15973       6.75083       2.97045       2.98756       1.57639      0.771755      0.568022      0.146803     0.0997150     0.0342487    0.00758838    0.00291163   0.000351641
   9  14 2539.4955    1.7772  0.8575 10.7205 -0.0006  0.0455   0.0629   0.1011    0.1741   0.0000   432.1721      -14.4640       14.1484      -5.48873      -5.41491       6.81491      -4.48480     -0.253282      -1.07013      -1.25797      0.548217      0.554461      0.184155     0.0513920    -0.0157283    -0.0107158   0.000341647   0.000352411       6.22375       9.80215       8.27657       9.05990       6.75117       5.84619       4.38738       2.73749       2.10751      0.951151      0.715429      0.250679      0.171390     0.0469234     0.0258106    0.00601792    0.00177032   0.000357740
   9  15 2676.9816    2.4439  1.0018 10.2748  0.0108  0.0381   0.0756   0.1047    0.3077   0.0000   429.2549      -12.6258       10.5220      -4.26750       10.5721      -10.5477      -8.46388       3.91496       1.36949     -0.501409     -0.340610     -0.101711     -0.139261    -0.0451556     0.0224552   -0.00324559   -0.00255441   0.000240644       6.78644       8.42068       8.24264       7.44514       6.39850       5.18074       3.87376       2.50240       1.62243      0.895031      0.505276      0.244690      0.114870     0.0449839     0.0168276    0.00489689    0.00130846   0.000213806
   9  16 2815.0889    3.0415  0.8932 11.2731 -0.0042  0.0435   0.1009   0.0964    0.2277   0.0000   431.3661      -2.31492       15.3456      -5.30241       4.59027      0.680833     -0.591510      -3.69323      -2.77343       2.85213      0.127280     -0.312177    -0.0653798     0.0318552     0.0187020    -0.0118465   -0.00211641   0.000269652       8.63429       10.6948       10.3988       9.85080       7.45023       5.93906       4.13024       2.90726       1.64822       1.07632      0.499445      0.294068      0.114833     0.0540811     0.0157076    0.00559034    0.00117862   0.000241947
   9  17 2953.4533    3.6206  0.9551 11.1799  0.0030  0.0405   0.1128   0.1000    0.3084   0.0000   437.0013      -7.36681       14.0000       18.5641      -17.2803       1.54643       3.07544      0.877848     -0.438297      -1.60338      0.544969     -0.499097     0.0596777     0.0112274    0.00451667    0.00810492    0.00113016  -0.000118199       7.39765       7.93458       7.72291       7.85593       6.92949       5.11380       3.83523       2.67156       1.76706       1.05725      0.581177      0.280140      0.123734     0.0468735     0.0168163    0.00502588    0.00131435   0.000212859
   9  19 3229.3890    3.5534  1.2023 12.4237  0.0026  0.0476   0.1142   0.1305    0.1770   0.0000   433.6731      0.532935       18.2783      -5.00333       13.8599      -16.3315      -2.72743      -1.09480       3.03227       1.04269     -0.120607    -0.0431854      0.109992    -0.0740597    -0.0191990    -0.0123983  -0.000339370  -0.000115126       8.12818       10.0661       9.85830       9.07952       7.77068       6.22156       4.75528       3.16152       2.05365       1.26568      0.651205      0.335677      0.149667     0.0658381     0.0221562    0.00686504    0.00167319   0.000273465
   9  20 3367.7195    3.2772  1.4224 12.0939 -0.0089  0.0567   0.0903   0.1367    0.1509   0.0000   439.5919      -14.3753      0.299208       12.0224      0.945348       2.90377       7.44665      -7.98978       3.74706    -0.0568525     -0.115594      0.116536     -0.265319     -0.184467     0.0562211  -0.000967079   0.000561199  -2.17356e-05       8.40619       11.8677       10.7474       10.7529       8.73170       7.11019       5.01593       3.65988       2.20233       1.45818      0.687815      0.412797      0.153706     0.0786397     0.0238648    0.00832875    0.00194791   0.000385977
   9  21 3506.1041    2.6866  2.4671 11.6036 -0.0009  0.0758   0.0626   0.1931    0.1099   0.0000   447.4726       11.6454       24.4412       18.4381       11.7959      -10.2544       4.18296      -1.87508       3.68761     -0.853430     -0.563538     -0.579284     0.0538690    0.00643576    -0.0350165    0.00667392  -0.000306094   1.94096e-05       12.4693       15.7723       15.6835       14.2976       12.7337       9.83494       7.33049       5.09008       3.31657       2.07316       1.07612      0.587800      0.240793      0.110378     0.0368676     0.0115581    0.00279576   0.000447214
   9  22 3644.9639    2.0796  3.2535 11.3285 -0.0078  0.0941   0.0479   0.2361    0.0924   0.0000   444.7317      -13.9461      0.329874       14.8668     -0.376288       24.1172      -10.4044       11.6408       12.2235      0.151195       2.13991     -0.997769     -0.772504     -0.140041    -0.0285684    0.00345487  -0.000238817  -0.000163580       15.4303       18.8424       20.1111       17.2129       15.5780       12.5601       9.03667       6.41702       4.32025       2.40279       1.39106      0.697892      0.309883      0.125581     0.0494779     0.0146868    0.00345416   0.000521163
   9  23 3783.9495    1.8272  4.6361 10.7064 -0.0081  0.1170   0.0336   0.2965    0.0970   0.0000   419.7896       28.4628       5.16362       10.5544      -7.90792      -22.3602     0.0833378       18.4365      -3.98376      -3.60908      0.793976       3.02466    -0.0186163     -0.363843     0.0803158     0.0332937    0.00716241    0.00109239       19.8853       23.5262       25.7329       22.6468       20.1663       14.9107       11.6332       8.42016       5.08963       2.98061       1.68303      0.929159      0.398190      0.168177     0.0589388     0.0183803    0.00432648   0.000620879
   9  25 4063.0028    1.2973  6.6615 10.1697 -0.0140  0.1543   0.0232   0.4037    0.0818   0.0000   444.3998      -9.17295       76.4916      -47.5882     0.0576169      -29.2908       57.0542      0.818872      -13.0965      -2.29943       5.27372      0.161012      -1.76352      0.574797   -0.00212423    0.00334536  -0.000217408  -0.000946966       26.1752       32.7770       32.4247       29.7792       26.3233       21.4206       15.9371       11.1265       7.17840       4.45178       2.41909       1.18891      0.565464      0.228603     0.0806282     0.0246083    0.00570850   0.000922346
   9  26 4202.7774    1.0665  8.6980  9.9144 -0.0133  0.1926   0.0194   0.5255    0.0727   0.0000   424.1804     -0.978923       55.4863       55.2988      -29.2114      -24.8078       35.9426       28.5397      -17.4984     -0.609326      0.921071      -1.88299     -0.488352     -0.285284    -0.0239239    -0.0365421   -0.00233252    0.00216615       31.5030       40.0822       40.6706       37.1306       32.4091       25.8938       19.8661       14.1352       8.86530       5.66538       2.99630       1.66160      0.712734      0.314737      0.103141     0.0319379    0.00734837    0.00116150
  10   9 1880.0317    0.4137  0.3023  8.9976  0.0042  0.0294   0.0247   0.0578    0.0734   0.0000   442.7625    -0.0282690       7.51216     -0.610140      0.465629       2.13752      -1.17669      -2.78423       1.07361      0.868147     -0.344591     0.0800503    -0.0416419     0.0496711     0.0231813  -0.000340732  -0.000515306   0.000823389       5.05286       5.05212       5.64993       6.22901       4.80377       3.25723       2.60765       2.53018       1.49412      0.689589      0.524859      0.314488      0.175852     0.0915331     0.0308194    0.00960884    0.00370922   0.000949150
  10  10 2021.4163    0.5115  0.5568  9.2110 -0.0154  0.0506   0.0238   0.0884    0.1101   0.0000   432.7150      -2.64971       14.1793      0.682807      -4.33589      -1.04948      -1.55963       2.33967      -1.03409     -0.485960     -0.237008      0.757611     0.0217676    -0.0377925    -0.0159736    -0.0252059    0.00193502   0.000477636       6.39192       8.58801       9.90471       6.67544       6.92259       6.62176       3.75780       4.30988       2.57745       1.52902       1.16753      0.425896      0.218763      0.134581     0.0503393     0.0184402    0.00892701    0.00275246
  10  12 2302.7307    1.0781  0.7802  9.6603 -0.0069  0.0382   0.0383   0.0881    0.2431   0.0000   439.3825       15.1117       13.2371       1.62918       6.58672      -7.13748       2.51711      0.430930      -2.47036      -1.33810    0.00594579      0.365270    -0.0805939    -0.0514257     0.0755745   -0.00446707    -0.0130437   0.000319392       5.52767       7.92484       7.42915       7.46015       6.15310       4.75660       3.83715       2.50089       1.84804       1.08390      0.697184      0.353271      0.196665     0.0850709     0.0396127     0.0147307    0.00475057    0.00132218
  10  13 2440.8201    1.4402  0.9530 10.4653 -0.0054  0.0444   0.0471   0.1053    0.1757   0.0000   444.7305      -5.25577       2.88461      -5.25240      -1.56710     0.0199046      -1.06594      -3.79024     -0.593015      0.830446     -0.137995      0.537536     0.0390599    -0.0937316    -0.0694915    -0.0130210   -0.00120120    0.00213792       6.50552       8.11020       8.84299       7.67059       7.08792       5.50660       4.11343       3.38991       2.20647       1.18474      0.782117      0.430706      0.229778      0.110276     0.0431467     0.0156351    0.00643536    0.00189341
  10  14 2578.5843    1.9013  0.9400 10.8545 -0.0085  0.0436   0.0616   0.1105    0.1787   0.0000   432.6633       19.3558       14.5583       2.62825      -8.45200       3.53087       4.37203      -1.17317      -3.48916       1.01543      0.104448     -0.311395     0.0929650     0.0231213     0.0509896     0.0104562  -0.000671351  -1.69147e-05       7.01094       8.29092       7.92305       8.14990       7.48158       5.81928       3.98578       2.65695       2.09826       1.38262      0.865485      0.443123      0.219639     0.0926237     0.0397657     0.0147661    0.00501863    0.00153017
  10  16 2855.6452    3.2462  0.7307 11.2642  0.0028  0.0328   0.1105   0.0835    0.2217   0.0000   437.3610      -6.89815       17.2225      -1.71885       5.15689     -0.619401       2.30288      -4.41748     0.0162922     -0.299291     -0.351981      0.406095      0.146151     0.0269391    -0.0555262     0.0104398   -0.00247817   0.000189258       5.02445       6.00850       6.30714       5.81323       5.39323       3.93149       3.63985       2.40241       1.56182       1.02150      0.601659      0.314480      0.161875     0.0812739     0.0379192     0.0130432    0.00418676    0.00119197
  10  17 2994.3627    3.7928  0.7917 11.9788 -0.0078  0.0394   0.1231   0.0774    0.1962   0.0000   433.9359       1.36200       11.5207      -3.22983      -10.3246      0.267589       3.04998       3.40690      -1.54168      -2.01782     -0.440695     -0.326910     0.0414078    -0.0825461   0.000853822    0.00107373   -0.00341301    0.00152736       6.18449       7.53529       7.83043       6.56592       6.71223       5.12579       3.67498       2.73381       1.82194       1.21547      0.786997      0.366422      0.194097     0.0893435     0.0392316     0.0127508    0.00546458    0.00155483
  10  18 3132.8062    4.0375  0.9826 11.6563 -0.0046  0.0454   0.1172   0.0976    0.2588   0.0000   432.1569      -5.74988       15.8454      -7.00857      -2.46921       2.77981      0.277332       2.24163      -1.70697     -0.249901       1.06620     -0.268349     0.0353490   -0.00164131     0.0454547    0.00904971   -0.00340904  -0.000882407       7.59736       9.49582       8.57603       7.61085       6.97001       6.38949       5.57647       3.62298       2.71831       1.45666      0.907730      0.403863      0.258839     0.0807946     0.0518566     0.0170232    0.00642925    0.00148469
  10  19 3271.2364    3.7708  1.3914 11.1522 -0.0033  0.0455   0.0944   0.1193    0.2835   0.0000   427.3831      -5.79482       5.64285      -7.04624      -2.65449      -2.18072      -2.54150       2.36547      -1.63840     -0.101632     -0.298492     -0.332074    -0.0886609     0.0805626    -0.0322523   -0.00247061   -0.00579481   0.000792128       7.15509       8.73932       8.94305       7.89327       7.10385       6.00950       4.94313       3.40890       2.27946       1.47747      0.769118      0.456455      0.220607      0.104001     0.0457667     0.0193490    0.00593681    0.00179844
  10  20 3410.0015    3.0612  1.7939 11.8187 -0.0119  0.0572   0.0737   0.1447    0.1204   0.0000   447.7036      -1.92963       18.7176       9.36805      -10.8961       3.32094       4.53703       7.78277      -3.78847      -1.36287     0.0303936      0.124035      0.625331    -0.0642065     -0.152730    -0.0123778     0.0178191   -0.00183942       9.06508       10.8116       11.5366       10.8336       9.41680       7.36418       6.05307       4.15677       2.86588       1.87645       1.16464      0.586835      0.341430      0.141726     0.0726439     0.0238273    0.00818319    0.00219161
  10  21 3548.8482    2.4952  2.8282 11.2547 -0.0063  0.0733   0.0495   0.1958    0.0904   0.0000   448.3361      -12.8348       22.3950       17.4853      -4.37118       8.17809       13.4891      -11.1163      -5.87534       1.42441      0.750159      -1.18404      0.467920      0.462139    -0.0637879     0.0452045     0.0119252    0.00140134       10.5559       13.1505       13.9367       12.6981       11.6712       9.37547       7.20813       5.38703       3.65728       2.37524       1.39931      0.800434      0.430968      0.186809     0.0855888     0.0319783     0.0106408    0.00315650
  10  22 3688.2442    2.1383  3.8744 10.9781 -0.0040  0.0949   0.0403   0.2384    0.0839   0.0000   433.5022       5.48168       19.6472      -22.1662      -28.5642      -3.72455      -4.48081      -3.73348       6.37643       2.94626     -0.217707      0.272691     0.0272333      0.116552    -0.0374584    -0.0741295     0.0230291    0.00734868       13.7804       17.2690       17.7597       16.8431       14.7813       11.9293       9.86125       6.66169       4.91350       2.99760       1.95472      0.991379      0.567966      0.247885      0.117176     0.0413284     0.0142035    0.00376057
  10  23 3827.5579    1.6283  4.9708 10.6981 -0.0061  0.1155   0.0307   0.3133    0.0781   0.0000   413.3182       23.5123       3.19076       50.6442       9.28130      -4.27282      -23.5498       1.39443      0.418764      -2.70098      -1.22933       1.60798      -1.27212     -0.337512     0.0772153     0.0844252   -0.00509862    0.00665444       17.8321       21.0960       21.0694       21.4790       18.4188       15.6889       11.5781       8.65152       6.05636       3.89531       2.39563       1.29543      0.709267      0.296584      0.138202     0.0489789     0.0168662    0.00456409
  10  24 3967.4506    1.4191  6.7358 10.1213 -0.0054  0.1336   0.0228   0.3815    0.0796   0.0000   414.2511       47.4544       25.3518       12.7626       6.61884      -22.2234      -15.9717      -10.1816      -2.58269       6.62363       4.67184      -4.52441     -0.616590     -0.211953      0.125609    0.00539574    -0.0336517     0.0117100       20.0611       24.2939       25.2670       24.6199       21.1421       17.9166       13.9241       9.95746       7.09003       4.61315       2.73302       1.61233      0.788862      0.398025      0.156330     0.0654227     0.0201925    0.00556335
  10  25 4107.0360    1.1601  8.1732  9.9257 -0.0087  0.1637   0.0192   0.4677    0.0711   0.0000   413.2203      -22.2772       19.0246       25.5469       4.34103       5.95339      -8.53448       14.7116      -5.10562       18.8084       10.2277      0.244109     -0.251996      0.897180     -0.253310     -0.168726    -0.0138329    0.00838997       25.7248       30.8529       33.4836       30.8608       27.1341       21.7226       16.9982       12.2923       8.52594       5.60462       3.21271       1.92547       1.01287      0.451414      0.201100     0.0780564     0.0245137    0.00692546
  10  27 4387.3326    0.8415 12.5109  9.5330 -0.0133  0.2712   0.0158   0.7489    0.0677   0.0000   472.3037      -47.3920      -41.4536       8.60503       49.7004       5.09562      -73.1232      -12.9132       13.2743      -14.4577       4.92308       6.29096      0.353713     -0.711197     -0.265245      0.250042    -0.0589641    -0.0124357       38.8721       48.4689       52.2343       47.3574       44.1020       35.6213       27.5411       21.0998       14.6124       9.34943       5.96052       3.28484       1.82481      0.817659      0.368572      0.131166     0.0455580     0.0124840
  11   8 1772.2205    0.3121  0.2720  8.9159 -0.0045  0.0357   0.0192   0.0595    0.0732   0.0000   431.9181      -6.72379       26.6907       6.34245      -12.8034     -0.512542       7.79567      -3.56556     -0.292965       1.45849     -0.230307     -0.315713      0.182065      0.192016    -0.0812210    -0.0283455   -0.00526160    0.00693240       5.38974       6.84455       7.14072       5.92853       6.85043       4.32366       3.82894       3.14776       1.54642       1.40617      0.715008      0.440875      0.283242      0.132415     0.0616881     0.0265356    0.00902243    0.00315693
  11   9 1915.3716    0.4410  0.4927  9.0112 -0.0064  0.0358   0.0211   0.0837    0.0822   0.0000   439.1973       3.40451       11.5245       2.72172     -0.164742      -4.02104      -4.39929       1.34725      -2.70784      -1.76408      0.652787     -0.187576     0.0414016      0.118721    -0.0174775   -0.00866766     0.0163716   -0.00626662       5.42450       5.83019       5.19100       5.62974       5.77880       4.94676       3.42484       2.27417       1.78497       1.33698      0.949568      0.570930      0.276786      0.132038     0.0630539     0.0251438    0.00951965    0.00365361
  11  10 2057.9125    0.6171  0.5833  8.9447 -0.0003  0.0349   0.0237   0.0817    0.1113   0.0000   440.3661      -4.80870       8.69730      0.218268      -10.3387       3.11820       1.60986       3.21295       1.88345     -0.764469     -0.778539      0.558671      0.225190    -0.0942528    0.00568702     0.0632133   -0.00730755   -0.00180753       5.23126       4.62426       6.88948       6.08423       4.75284       4.67371       3.34896       2.30160       2.09877       1.35557      0.650067      0.482265      0.310190      0.152366     0.0606985     0.0290565     0.0124004    0.00559780
  11  11 2199.7589    0.8463  0.8861  9.2433 -0.0076  0.0469   0.0281   0.0933    0.2122   0.0000   434.8765       2.16611       15.7906     -0.429343      -8.06975       2.16089      -1.24734       1.08411      -3.16396     -0.968810      0.159397      0.486830     -0.457050     0.0726391    -0.0774989     0.0322621   -0.00529695  -0.000431942       6.06012       7.94310       9.07253       6.89350       7.59563       5.73538       4.21572       3.75222       2.16038       1.60871       1.12971      0.509679      0.386607      0.173257     0.0761138     0.0418696     0.0124945    0.00480336
  11  13 2478.4212    1.6376  0.8774  9.8804 -0.0083  0.0379   0.0541   0.0893    0.4697   0.0000   432.6615      -2.58670       18.2912      0.143201      -3.26092      -3.97499       2.23987       1.96765      -2.74722      -1.97323     -0.106271    -0.0882025    -0.0774066     -0.142022    -0.0100139   -0.00962551    0.00164945    0.00308769       5.54323       6.79545       6.46111       6.34814       5.50928       4.80432       4.00498       3.04076       2.12896       1.38025      0.881404      0.506473      0.267368      0.129662     0.0769752     0.0272370     0.0123531    0.00424405
  11  14 2616.8556    2.0780  0.9672 10.9077  0.0035  0.0440   0.0640   0.0956    0.2158   0.0000   439.6032       1.32029       11.6687      -6.76702     -0.374550       2.27725     -0.333771      -4.99582       1.25882     -0.815438     -0.414317      0.625754     -0.157503     0.0349972     -0.157053   -0.00442967    -0.0162332  -0.000813939       6.63955       7.47459       8.11234       8.20118       6.97099       5.16725       4.21622       3.29892       2.44898       1.40783      0.842059      0.557329      0.325478      0.177307     0.0865998     0.0350302     0.0133779    0.00455462
  11  15 2756.0243    2.6883  0.8007 11.6131 -0.0106  0.0372   0.0911   0.0854    0.1572   0.0000   446.8076      -12.2795       17.8353      -12.8578    -0.0609932      -2.62042       4.03976    0.00195955       5.65515      0.854349      -2.20200     -0.937630    -0.0897016    -0.0744950   -0.00859350    0.00824588    -0.0138118    0.00439784       4.81269       6.17224       6.40009       6.03667       5.64112       4.45590       3.44163       2.81464       2.04405       1.22358      0.813358      0.470472      0.266980      0.145859     0.0656674     0.0306190     0.0108591    0.00398992
  11  16 2895.3718    3.3625  0.8201 11.5513 -0.0064  0.0351   0.1088   0.0888    0.2058   0.0000   445.4338      -4.40456       15.2885     -0.152453       5.89131      -2.43962      0.193925       2.53158      -4.18452      0.355533     -0.344937      -1.17302      0.226699    -0.0299569     0.0762798    0.00844196    0.00208216    0.00151414       5.65096       7.18281       6.33412       5.75769       5.05840       4.63698       4.14313       3.09303       2.21632       1.31207      0.805656      0.426491      0.237241      0.115430     0.0557669     0.0254098     0.0101150    0.00333043
  11  18 3173.3478    3.7698  1.0575 11.9665 -0.0063  0.0467   0.1072   0.1097    0.2178   0.0000   439.4290       5.06945       29.0697    -0.0352894      0.916983       2.02843      0.739980      -8.53820      -1.44980       2.47120     0.0503014     -0.224938     -0.316646    -0.0896400     0.0331333     0.0256625     0.0125622   -0.00109212       5.65949       8.20601       8.04870       7.23419       7.51883       5.01049       4.65405       2.82503       2.13713       1.56878      0.944493      0.583637      0.310821      0.158841     0.0703502     0.0320334     0.0136591    0.00443367
  11  19 3312.2107    3.5557  1.4303 11.7070  0.0007  0.0531   0.0895   0.1174    0.1820   0.0000   442.6617       3.88959       12.1717      -5.26194       7.09196       1.30048      -1.29558      -4.22533     -0.269788       1.21628      0.456827     -0.656913     0.0449133      0.392232     -0.166950    -0.0543552    0.00256813    0.00924576       7.73074       9.23205       8.70374       9.64514       8.51557       6.78984       5.03577       3.68349       2.79921       1.92472       1.14807      0.745983      0.413633      0.224405     0.0884786     0.0414725     0.0151129    0.00603124
  11  20 3451.4963    3.0446  2.1022 11.2871 -0.0002  0.0551   0.0639   0.1508    0.1306   0.0000   438.3637      -15.0899       9.10229       1.02573      -10.3268      -5.41974       6.71251      0.160182      -7.54145       1.08897      0.728329     -0.250629     -0.220808     0.0902802     0.0212365     0.0413731   -0.00943262   0.000934536       7.62424       9.49255       9.83399       9.46246       8.41472       7.07951       5.81762       4.39804       3.07334       2.04655       1.30502      0.716317      0.454186      0.223630      0.102467     0.0494371     0.0189404    0.00662325
  11  21 3590.9185    2.3721  3.3100 10.9922 -0.0037  0.0770   0.0433   0.2024    0.0890   0.0000   427.5387       6.81366       10.3759      -11.6208       15.8997      -11.8602       1.73901       9.88388     -0.725823       3.61537      -2.25034       1.65812     -0.202795      0.176972    -0.0681520     0.0766865    -0.0271069    -0.0161132       10.8984       13.2582       14.0153       13.4015       12.1197       10.0984       7.55632       5.98450       4.33569       2.77003       1.81018       1.08446      0.612002      0.330291      0.150225     0.0689231     0.0254974    0.00977257
  11  22 3730.6640    1.9174  4.1938 10.8419 -0.0057  0.0959   0.0340   0.2422    0.0758   0.0000   441.0609      -10.1222       6.69308       11.6975       12.3821      -23.2660      -26.7331       5.02989      -1.44627     -0.788176      -3.38475     -0.227831       1.14486     -0.181517      0.100934     0.0471352     0.0149978   0.000956057       12.2708       16.0982       16.8794       15.9400       14.4921       11.9036       10.1532       7.14315       5.43197       3.43607       2.32871       1.34670      0.754576      0.406624      0.189431     0.0885253     0.0334651     0.0124154
  11  23 3870.5484    1.6375  6.2956 10.1950 -0.0003  0.1189   0.0253   0.3264    0.0852   0.0000   461.2625      -3.13132      -3.99711       34.8582       31.0603       20.6981      -26.4393      -10.9739       6.73059     -0.833119      -7.05755     0.0799356       1.37875     -0.174456     -0.184063  -0.000228695    -0.0349871    -0.0300645       15.6905       20.3557       21.3992       19.8433       18.3565       15.3121       12.4293       9.22351       6.70298       4.41291       2.86325       1.67399      0.926517      0.495117      0.228276      0.106911     0.0400411     0.0152344
  11  24 4010.8610    1.3254  6.8371 10.2085 -0.0026  0.1383   0.0223   0.3706    0.0718   0.0000   426.9755       31.5975       21.9281      -45.7487       59.6899       17.3016       11.4090       12.4913       3.84810      -4.91440       2.82530       2.65923     -0.107916     -0.424114     -0.214637     0.0594706    0.00795330     0.0282320       19.6043       25.0524       24.3796       23.9283       20.7661       18.7066       15.1548       11.6426       8.13347       5.35974       3.47298       1.94168       1.10596      0.561727      0.269728      0.123198     0.0465411     0.0170267
  11  25 4150.8517    1.1806  9.4941  9.7325 -0.0021  0.1701   0.0177   0.4685    0.0716   0.0000   472.3478      -18.5155      -15.1431      -44.6832      -6.00095       32.7196      -53.1522      -2.85963       19.2554      -1.30576      -3.14307    -0.0631589       3.69474      -1.40293     -0.548869      0.245387     0.0800036    -0.0437401       23.3595       29.6403       31.2841       29.6317       26.8104       22.3367       18.0279       13.3568       9.86708       6.47018       4.16280       2.56837       1.39063      0.770906      0.360192      0.165391     0.0611234     0.0233833
  11  26 4291.9728    0.9799 11.0853  9.6200 -0.0086  0.2106   0.0157   0.5674    0.0643   0.0000   431.2221       29.1485      -26.3419      -36.4506       30.4531     -0.227748      -14.5476      -13.2033       2.17006       20.2003       3.29518       4.05934      -3.48972      -2.66538       1.13445      0.671692     -0.160691    -0.0292622       28.1237       35.4534       37.2987       36.1834       32.6915       27.6031       22.3610       16.4522       12.0804       8.29099       5.33038       3.24388       1.80892      0.941447      0.465823      0.202128     0.0798441     0.0289705
  12  11 2235.7364    0.9232  0.8515  9.4633 -0.0051  0.0497   0.0286   0.0851    0.1413   0.0000   436.2467       5.03483       17.6390      0.337361       2.81598      -7.83870      -3.41447       3.90623      -1.92760     -0.885447      -1.30169      0.771534      0.258916      0.264689     0.0360088     0.0498772    0.00241136   -0.00169883       8.07615       10.2088       11.5040       10.7745       9.18017       7.39485       4.98645       3.67438       2.53999       1.51630       1.12811      0.694694      0.400467      0.232711      0.111736     0.0617889     0.0254370     0.0108290
  12  12 2376.2936    1.2450  1.0201  9.7235 -0.0059  0.0527   0.0377   0.0996    0.2915   0.0000   440.5008      -7.48035       15.4889      -1.08292      -9.18004      -5.64453      0.876228     -0.951128      0.107725       1.48529      -1.89181     -0.577458      0.105261     0.0874071     0.0643126   -0.00552877    -0.0381400    0.00125613       5.67998       8.44279       7.02745       8.30427       6.62084       6.55068       4.36803       3.49867       2.61355       1.91469       1.34262      0.801468      0.534132      0.268396      0.149400     0.0774909     0.0262022     0.0130822
  12  14 2654.5649    2.3159  0.9395 10.2419 -0.0000  0.0393   0.0711   0.0928    0.6087   0.0000   425.6827       3.46001       11.6323      -3.18646       5.86666      -2.08844       6.03880       2.69402      -2.49494      -1.17203      0.274863      -1.39322     0.0645713     -0.149020     0.0119487    -0.0585151    -0.0214517   -0.00591776       5.53768       7.25034       6.63693       6.41889       6.44138       5.36448       4.65507       3.11596       2.50542       1.66560       1.22116      0.763962      0.407680      0.237445      0.100637     0.0521267     0.0217062    0.00852825
  12  15 2794.4341    2.6251  0.8524 11.7662 -0.0080  0.0357   0.0812   0.0857    0.1801   0.0000   431.7463      -4.86506       11.2694       6.42348      -10.3633    -0.0571090      -1.72416     -0.834571     -0.913644     -0.395394      -1.01302    -0.0975240      0.102146      0.277923    -0.0727380    -0.0487573    0.00721403   -0.00453007       4.92983       5.29277       6.64686       5.92634       5.61737       4.30076       3.66145       3.13263       1.91236       1.35132       1.02020      0.586085      0.352301      0.202065     0.0959796     0.0534115     0.0268786    0.00992096
  12  16 2934.3419    3.4012  0.8859 11.9226 -0.0001  0.0364   0.0981   0.0824    0.1743   0.0000   448.4434      -9.33708       14.3714       5.08933      -8.13195     -0.490970      0.333147      -1.92481       2.27575       1.01992      0.806164    -0.0199941     -0.227607     0.0533906    -0.0997714     0.0397490    0.00725527    0.00971979       4.25474       6.15061       5.30531       6.29925       4.93637       4.81062       3.61953       2.83134       2.13580       1.38288       1.02320      0.571824      0.369991      0.186326      0.102077     0.0484295     0.0211544    0.00921214
  12  17 3073.7353    3.8132  0.9912 11.9255 -0.0091  0.0394   0.1090   0.0973    0.2101   0.0000   432.3765     -0.746412       23.6661      0.231697      -4.15518       5.72378       10.2426      -4.45641      -3.26689       3.35535      0.786318      -1.30521     -0.666743     0.0327142      0.242393    -0.0211899    -0.0492835    0.00724781       5.09635       7.04823       6.13385       6.41989       5.51055       5.12025       4.37907       3.26820       2.45329       1.69759       1.08739      0.652838      0.364587      0.200275     0.0982636     0.0459196     0.0211169    0.00845802
  12  18 3213.1796    3.8709  1.2438 11.7349 -0.0061  0.0464   0.0984   0.1004    0.2035   0.0000   443.2299      -8.48348       8.45388      -7.86031       17.5833     -0.223063      -11.7047      -11.1338      0.359344      0.551286      0.119768      0.154545    -0.0532328     -0.293453     0.0248678     0.0908029     0.0373940   -0.00697582       5.39938       7.89304       6.97003       7.76328       6.63660       5.87140       4.85263       3.44363       2.57882       1.68164       1.30354      0.710261      0.481480      0.220857      0.128693     0.0574849     0.0267381     0.0109688
  12  19 3352.6139    3.3660  1.4936 11.4775 -0.0027  0.0466   0.0776   0.1100    0.1709   0.0000   440.5455       4.50776       2.82129       5.17877      -6.48993       1.48344      -4.37392      -4.49478       2.50321      -2.98819       1.32457     -0.286662     -0.144149    -0.0653301     0.0272739     0.0563957   -0.00692596   -0.00662046       5.75593       7.58025       7.61669       7.37672       7.16679       5.63601       4.91042       3.55603       2.90311       1.88779       1.24697      0.759398      0.457955      0.273188      0.133724     0.0652950     0.0279354     0.0115535
  12  20 3492.1750    2.7386  2.6686 11.2136 -0.0089  0.0662   0.0520   0.1524    0.1005   0.0000   432.0871      0.519833       17.0371       1.11110      -14.2175    -0.0656828       5.32031      -2.74654       4.99471      0.500697      -3.19504      0.695168     -0.100114     -0.586623    -0.0327051      0.140449    -0.0157021    -0.0466842       8.73235       11.0269       10.8586       10.9722       10.0943       8.41907       7.01302       5.38399       4.14454       2.72892       1.83484       1.09407      0.685628      0.376940      0.196751      0.102437     0.0383970     0.0185338
  12  21 3632.3054    2.3003  3.5871 10.7909 -0.0048  0.0803   0.0384   0.1798    0.0869   0.0000   438.8724       7.78936       31.9146      -8.85066      -18.4992      -5.64812       5.06904       2.69950      -7.34217      -4.10806       2.26938       2.36119      0.283235     -0.403756      0.254100   -0.00838287    -0.0459433    -0.0283932       10.0325       12.4916       14.0367       12.5230       12.2067       10.2422       8.09899       6.72959       4.53473       3.23630       2.26211       1.36620      0.836801      0.441558      0.234919      0.122981     0.0514327     0.0225874
  12  22 3772.4300    1.8536  4.8713 10.6891 -0.0000  0.0941   0.0296   0.2489    0.0700   0.0000   442.3954      -13.9228       32.4599       41.6405      -23.6156      -6.28074       5.14340       13.1445       4.30090      -4.41487      -3.28171     -0.271589       1.38169      0.808238     -0.172898     0.0510386    -0.0760257   -0.00399362       11.7621       15.2812       16.1528       15.3997       13.9949       12.0864       10.0322       7.56934       5.67638       3.96969       2.65748       1.70215       1.00721      0.574342      0.297874      0.150261     0.0631042     0.0273870
  12  23 3912.2973    1.5128  6.6380 10.1930  0.0025  0.1181   0.0235   0.3334    0.0781   0.0000   456.4593       19.7861       18.9917      -12.6873      -7.85695       22.6787      -18.2222       21.0330      -9.21601      -8.40724       1.92174      -1.40656      0.902003      0.264537      0.507978     -0.264907    -0.0393714     0.0325428       14.7617       18.6169       20.2825       18.8410       17.7229       14.9090       12.5581       9.40147       7.11800       4.97127       3.28975       2.10120       1.21041      0.710259      0.350238      0.184148     0.0760687     0.0342051
  12  25 4194.2432    1.0148  9.0493  9.8575 -0.0022  0.1700   0.0178   0.4773    0.0687   0.0000   468.0086      -13.9598       11.2659      -19.1084      -20.9005       8.72051       50.1623      -34.9044      -18.1798       17.5004      0.147968      0.873011      -2.19919       1.52471      0.179473     -0.125079    -0.0671957   -0.00509663       21.7721       27.0215       28.9706       27.8623       25.9585       21.9581       17.9307       14.0418       10.6905       7.30930       4.94223       3.19073       1.88360       1.10809      0.571987      0.291347      0.121872     0.0514117
  13  10 2128.4493    0.7602  0.6291  9.3066 -0.0045  0.0330   0.0257   0.0777    0.1025   0.0000   438.9367       1.40979       10.2130     -0.429061       1.87745       1.29822      -1.01140       2.16195      -1.91399    -0.0660358      -1.24768      0.709152     -0.742716      0.541097    -0.0310841    0.00233663     0.0537277     0.0158304       4.12456       4.24788       4.45097       5.91613       4.39399       3.50354       3.06462       2.70401       2.01767       1.20786      0.944112      0.659958      0.401158      0.201625      0.112980     0.0671681     0.0399955     0.0168642
  13  12 2411.7556    1.4185  0.8562  9.9685 -0.0070  0.0418   0.0425   0.0837    0.1911   0.0000   447.0531      -3.59275       21.5248       3.11177       7.14696       3.77837       1.19742       3.86784       1.49943      -1.78023      0.653263      0.214157      0.208825     -0.464719      0.116235     0.0306592     0.0285268    -0.0258037       6.18501       8.46137       9.43557       8.80086       7.88109       5.99976       4.79331       3.61085       2.06569       1.77295       1.00552      0.738594      0.444386      0.253674      0.134527     0.0735040     0.0339392     0.0160729
  13  13 2551.6730    1.7489  0.8536 10.9447 -0.0111  0.0364   0.0567   0.0890    0.1991   0.0000   432.0832      -4.34644       23.2112      -7.85483       4.87898      -2.48920      0.401500     -0.427328      -3.25055      0.857025       1.26871       1.02681      0.127365    0.00350983     -0.338420     0.0881804     0.0439394   -0.00337083       4.53208       5.70105       5.20666       5.52824       5.19471       4.94388       3.75486       2.85178       2.12272       1.58087       1.17146      0.780489      0.455155      0.294131      0.154443     0.0775760     0.0348422     0.0162932
  13  14 2691.5864    2.3265  1.0310 10.3883 -0.0095  0.0398   0.0713   0.0943    0.7103   0.0000   442.1295       4.42492       15.3133       1.91148      -18.0739       4.70422       4.47648      -2.32427     -0.398380     -0.177249     -0.298603     0.0333575     -0.198795     0.0202229     -0.242815    -0.0880543     0.0191133    -0.0183381       4.92983       6.25026       6.02709       5.93425       5.25570       4.70638       4.06805       3.80743       2.59490       1.91753       1.20387      0.797577      0.453280      0.275640      0.147546     0.0817489     0.0417092     0.0188788
  13  16 2972.4847    3.6437  0.7778 12.0913 -0.0046  0.0340   0.1067   0.0702    0.2079   0.0000   435.5228     0.0716699       16.1560       2.39557      0.461193      -3.85089      0.741189      0.937029     -0.563559     -0.189746     -0.489706     -0.561320    -0.0353067    -0.0623670      0.139102    -0.0621977   -0.00406389     0.0163241       4.69627       5.11548       4.91182       5.08122       5.13840       4.61505       3.75368       2.53773       1.78529       1.51378       1.14029      0.772122      0.470644      0.291854      0.154391     0.0692217     0.0301333     0.0162552
  13  18 3252.2170    3.6554  1.2445 12.0137 -0.0131  0.0412   0.0920   0.1061    0.1640   0.0000   443.9267       4.11708       16.3445      -3.76667       10.2539      -4.87885      -1.34088     -0.707704      -6.97746     -0.200713     0.0344287      0.431564     -0.538374     -0.215930      0.198131     -0.121772    -0.0111530    0.00883662       4.74684       6.10883       5.80546       6.45180       5.37123       4.92527       4.08322       3.49818       2.52295       1.71383       1.21027      0.851985      0.474761      0.275488      0.154525     0.0794563     0.0429501     0.0215440
  13  19 3392.2312    3.1712  1.8558 11.5525 -0.0089  0.0492   0.0648   0.1267    0.1184   0.0000   435.3629      -7.80941       18.7158       8.64983      -2.18055      -5.23019       9.12270       7.10802      -2.11725      0.212130       1.13958     0.0332842     -0.238416      0.197300     -0.239981     -0.108628    0.00714567     0.0678645       5.62969       7.25641       7.67445       7.39589       6.71672       6.09041       5.19406       3.87759       3.05095       2.24935       1.48836      0.999644      0.600944      0.374883      0.204230      0.111060     0.0497036     0.0244669
  13  20 3532.3637    2.5222  2.7912 11.1392 -0.0024  0.0612   0.0452   0.1623    0.0906   0.0000   434.7695       5.54039       13.9870       10.4810       5.46756      0.897129      -13.9611      -1.54279      -2.41592      -2.22341       2.10740      -1.24179      0.190931      0.355595      0.431531     0.0282421     0.0173671    0.00143795       7.23899       8.75541       9.37501       9.39751       8.85434       7.40857       6.49487       4.88470       3.95897       2.78642       1.90374       1.30215      0.773925      0.481331      0.292967      0.133948     0.0717130     0.0338501
  13  21 3672.9386    2.1121  4.1943 10.8221 -0.0004  0.0795   0.0336   0.2153    0.0740   0.0000   431.3430       7.29178       46.6061       10.9381      -20.5012      -1.18490       12.1136       1.95524      -11.8911       1.08842      0.604327      -1.74779      -1.09928     -0.221412      0.582292     -0.254413    -0.0804920    -0.0295039       9.48150       11.7631       12.3728       12.0708       11.3294       10.0102       8.47207       6.91239       5.26143       3.68637       2.62639       1.69972       1.11619      0.594039      0.345807      0.182276     0.0910966     0.0420339
  13  22 3813.4279    1.7314  5.7428 10.4108 -0.0012  0.1017   0.0254   0.2677    0.0719   0.0000   431.7787       12.2496      -24.8896      -28.9542       32.6221      -4.35030      -30.0802      -18.9713       8.11654      -1.56016      -5.55814       3.03528       1.73630      0.193906      0.554140      0.112641    -0.0120695    0.00458868       11.6184       14.8087       15.4770       15.8567       14.8158       12.2250       10.9074       8.22443       6.57543       4.60843       3.23628       2.24095       1.34401      0.841764      0.443389      0.249205      0.119860     0.0544210
  13  23 3954.3725    1.4470  7.4328 10.0771  0.0014  0.1193   0.0208   0.3441    0.0727   0.0000   468.3277      -24.7417       37.7533      -26.5053       19.1861      -6.03564       13.6781      -22.4530       5.96895       8.87805      -2.18471      -4.58138      0.832314       1.62118     -0.997647    -0.0593310     0.0937755     -0.106370       14.0466       17.9940       18.9751       18.5593       17.2887       15.2066       12.2300       10.3194       7.56096       5.64531       3.87298       2.53720       1.62306      0.954978      0.545441      0.287078      0.137603     0.0640526
  13  24 4095.3387    1.2253  8.7676  9.8177 -0.0025  0.1427   0.0179   0.4138    0.0733   0.0000   443.6097      -21.8730       4.65364       1.07517       12.9608      -3.64185       1.07064      -23.9704      -18.2193      -2.20291       9.86755     -0.789521     0.0153182     -0.745792      0.770806    -0.0991096     -0.107575      0.215221       15.8976       20.6581       22.2937       21.6572       20.3129       17.5788       15.1224       11.9036       9.08276       6.59683       4.70692       3.03084       1.93794       1.16527      0.647071      0.346966      0.161767     0.0773428
  13  25 4236.3958    0.9997 10.3763  9.7553 -0.0009  0.1782   0.0164   0.5094    0.0651   0.0000   443.7549      -26.2405       57.8060      -20.4153      -24.4926       1.31549       30.9876      -13.8196      -6.46175       12.2006       16.3654      0.296794      -2.73318     -0.507072      0.377860       1.13356     -0.451569     -0.232672       20.0903       25.7069       27.8999       26.6717       25.3016       22.4096       18.2450       15.1441       11.1783       8.49765       5.77143       3.82641       2.44549       1.50222      0.823993      0.451235      0.205839     0.0933510
  13  26 4377.3771    0.8128 11.0778  9.6164 -0.0152  0.2052   0.0152   0.5882    0.0641   0.0000   472.2374      -1.08116      -52.9449       32.6186       61.7008       1.55367      -2.96015       20.5950      -17.7538       6.24655       2.55419      -9.58387      -6.31640       3.36600       2.69130      -1.52618     -0.854027      0.101051       24.4755       30.3988       33.9202       32.4235       29.9066       26.6282       21.6061       17.6531       13.0835       9.62824       6.83066       4.37083       2.82275       1.70223      0.970971      0.513097      0.241410      0.114557
  14  12 2446.7450    1.4136  0.9394 10.1747 -0.0046  0.0401   0.0395   0.0829    0.1506   0.0000   443.5349      0.958338       16.3913       2.42179      -2.00277      0.252189      -3.67311      0.590924     -0.328956       1.26487      0.145115      -1.42746      0.524379      0.218697     -0.120754     0.0424392    -0.0866026    -0.0257573       4.19563       4.99970       5.76731       5.59038       5.14607       4.08290       4.10997       2.84100       2.37780       1.75217       1.21373      0.922041      0.493159      0.368086      0.197433      0.105519     0.0640396     0.0259807
  14  13 2587.2625    2.0373  1.0256 10.5257 -0.0093  0.0363   0.0532   0.0851    0.2200   0.0000   440.5284      -8.11335       16.6185      -5.26051       6.27553       6.98922      -2.12274      -1.91420       2.80636      0.999556      -1.94160     -0.554978      0.116054     -0.230358     -0.167132     0.0960562     0.0995219   0.000308450       3.99855       5.30673       5.33383       5.56255       5.01951       4.51789       3.66084       3.06097       2.29216       1.74080       1.20332      0.827286      0.510268      0.336883      0.185163      0.117486     0.0526326     0.0289963
  14  15 2869.2045    3.3069  0.9585 11.3984  0.0030  0.0331   0.1001   0.0915    0.3796   0.0000   435.2167      -3.44465       16.8506       3.87959     -0.295555      -3.98710      -3.85920      0.233264      -2.11414      -1.46655       1.53166      -1.32762     -0.633079      0.106703      0.130427     -0.104706     0.0252054   -0.00644608       3.48966       4.40606       4.90656       4.60501       4.42863       3.98262       3.45704       2.53154       2.14894       1.53851       1.11321      0.791130      0.504279      0.299338      0.186928      0.102466     0.0508246     0.0269987
  14  16 3010.0763    3.9453  0.7848 11.1639 -0.0023  0.0320   0.1198   0.0689    0.6519   0.0000   438.5804      -1.44989       14.2969      -6.26254      -1.26586       2.25901      -6.22869     -0.658088       3.35965      -1.35743     -0.245163       1.03425      0.546340     -0.258686     -0.184223     0.0929797     0.0396123    -0.0514793       3.79707       4.83601       4.47996       4.39857       4.25386       3.75233       3.50510       2.79827       2.25337       1.67254       1.12550      0.771218      0.460442      0.288130      0.162240     0.0879421     0.0493461     0.0233658
  14  17 3150.3867    3.7786  0.9905 12.5962 -0.0127  0.0365   0.1105   0.0912    0.1977   0.0000   439.0868       5.80235       14.8025      -4.52020      -1.57464       2.00862      -8.76568       1.63252       6.44252     -0.794940     -0.574655    -0.0704004     -0.129633      0.179163      0.175407      0.137444    0.00821096    0.00650706       4.14824       5.15801       5.37954       5.35154       4.92273       4.14590       3.81150       3.27764       2.47328       1.76477       1.20950      0.852473      0.538166      0.315342      0.173276      0.107979     0.0544912     0.0308261
  14  18 3290.7516    3.4046  1.4661 12.0619 -0.0144  0.0555   0.0782   0.1067    0.1567   0.0000   436.3964       3.06382       1.68832       3.86247      -3.85169      -4.91725       3.36438      0.298765       2.68190      0.236009      -1.02649     -0.956894      0.732916      0.155394     -0.313939      0.110865     0.0259614    -0.0244576       5.31370       7.85726       7.59996       7.19827       8.15148       5.43819       6.00345       4.25241       3.52196       2.71221       1.66953       1.22451      0.705728      0.468502      0.293777      0.146568     0.0881330     0.0388348
  14  19 3431.3622    2.9484  2.3053 11.4719 -0.0026  0.0528   0.0560   0.1413    0.1134   0.0000   439.5339       4.92454       17.1549       5.36913      -8.33314      -2.25162       1.44901       2.74376      -2.19128      -1.46688      -2.60896       1.08465      0.107025      0.301718     -0.436487     0.0585868     -0.101483    -0.0273923       5.93085       7.28776       7.68590       7.77933       7.14839       6.28641       5.58258       4.43254       3.56945       2.49825       1.86373       1.27777      0.813139      0.494640      0.305779      0.169127     0.0844653     0.0454267
  14  20 3572.0335    2.4385  3.0136 11.3110 -0.0029  0.0662   0.0423   0.1647    0.0827   0.0000   424.7627      -15.9799       4.81084       2.69053      -12.0823       5.08925      -5.05241       2.91967       4.75034      -3.87698       1.53215      0.120875      -1.27005       1.09067      0.327983     -0.221524   -0.00737591      0.142150       7.04220       8.81875       9.49225       9.42678       8.96866       8.00214       6.57587       5.83681       4.22703       3.41755       2.28269       1.59014       1.02164      0.628860      0.387020      0.218697      0.109418     0.0575052
  14  21 3712.9575    1.9622  4.0327 10.8218 -0.0052  0.0789   0.0318   0.2029    0.0768   0.0000   438.4448      -26.5387       3.15775      -9.17002       8.21435     -0.694933       5.73344       3.90803      -6.16490       2.22869      -1.03458      -3.40249     -0.920963      -1.15774     -0.125496      0.714352    -0.0937891    -0.0374640       8.65661       11.4969       11.5541       11.7629       11.1366       9.93480       8.44716       6.64343       5.24896       3.89831       2.83980       1.85525       1.26594      0.765748      0.449199      0.251451      0.129036     0.0625528
  14  23 3995.2261    1.3412  7.5333 10.1768 -0.0013  0.1197   0.0200   0.3508    0.0656   0.0000   423.5365      -30.0948       22.3682       51.5245       4.37834      -11.1382      -29.4123       4.42680      -13.0011       6.13324      -6.37959     -0.266686       1.68993      -1.10426      -1.12022      0.190309     -0.347292    -0.0130667       12.9296       16.5078       17.5873       17.4446       16.1382       14.7660       12.6721       10.3165       7.81959       6.08106       4.29738       2.98407       1.95653       1.22004      0.714917      0.409592      0.195370      0.102699
  14  24 4136.3755    1.1035  9.1181  9.8918 -0.0062  0.1491   0.0175   0.4142    0.0696   0.0000   430.0723       30.1793       31.5414       28.7639      -15.6451      -8.73261      -5.98239       9.89755       14.3789      -18.0278      -14.4239      -6.87038      0.675865       2.04362   -0.00136579     -0.573712      0.195672      0.165003       15.8573       21.0313       21.9950       22.1739       20.4931       18.6162       15.3437       12.8701       9.81284       7.52028       5.31903       3.71232       2.40716       1.50595      0.888126      0.520447      0.242165      0.131137
  14  25 4277.9661    0.9373 10.9627  9.7276 -0.0077  0.1813   0.0156   0.5174    0.0638   0.0000   411.0268       26.8963       70.9040       19.0502      -37.8437      -43.7936       20.4995      -7.15502      -10.9536       25.7602      -5.34364      -11.8776      -8.41405       4.76213       2.17202     -0.669043     -0.929061     -0.100704       19.9517       25.2551       27.7152       26.8578       25.5510       22.6593       19.1099       15.7675       12.2407       9.25275       6.52120       4.52604       2.92649       1.85833       1.10276      0.617805      0.316406      0.158528
  14  27 4561.4907    0.6694 15.5047  9.4642  0.0026  0.2924   0.0115   0.8013    0.0465   0.0000   422.0875      -54.3080       95.3806       23.9226       48.5373       8.54459      -56.4354      -38.8906       31.7427       28.8078       4.01300       2.33169       3.26263       4.97525      -4.30060     -0.576401     -0.141520     -0.156439       31.2556       40.5815       43.2659       42.9780       40.7056       36.0600       30.4139       25.4547       19.5902       14.9316       10.6546       7.41768       4.84947       3.10622       1.84141       1.06305      0.518024      0.269175
  15   8 1902.3065    0.4499  0.4373  9.0116 -0.0047  0.0313   0.0180   0.0602    0.0647   0.0000   437.1290      -1.52948       18.1106      -1.30966       2.88612      0.871240       2.02902      0.686004       2.33292      0.103275      0.139490      0.328985    -0.0229479     -0.146677      0.166438     -0.184942   -0.00802036  -0.000668150       3.33879       3.75432       4.63696       4.23031       3.93629       3.48793       3.18105       2.61523       1.69726       1.45729       1.07174      0.694973      0.470593      0.326036      0.170150      0.103200     0.0570881     0.0275000
  15  11 2339.4671    1.1574  0.8405  9.7917  0.0011  0.0303   0.0309   0.0767    0.1201   0.0000   440.2709       2.80582       17.2558      -2.55848       1.55366       1.99912       2.23921     -0.331606      -1.83584      0.580731      -1.20812       1.89312     -0.544502     -0.245731     -0.137865     0.0238082     -0.106815     0.0602948       3.00374       4.04613       3.89647       4.03322       3.99785       3.57035       3.16532       2.42417       1.98103       1.53692       1.09448      0.820863      0.543582      0.331673      0.223269      0.118712     0.0665814     0.0375586
  15  12 2480.9525    1.5169  1.2013  9.7293  0.0068  0.0411   0.0366   0.0988    0.2024   0.0000   443.0538      -17.8829       16.0025       3.22989       7.41266    -0.0955978      -1.42791       2.08819       2.07672     -0.481980      -1.11067      0.746469      0.871105      0.281970     -0.744422     0.0262664     0.0765864     0.0124124       4.58737       5.61070       5.60966       5.58682       5.56729       4.97366       4.17785       3.36477       2.75262       2.45402       1.67882       1.03649      0.618501      0.407014      0.301133      0.177404      0.108976     0.0531558
  15  13 2622.2517    2.0173  1.0357 10.5288  0.0000  0.0415   0.0482   0.0802    0.1711   0.0000   434.3166       6.52923       8.36698     -0.766424      -1.46183      -3.57563       4.50742     -0.572690      0.551765    -0.0242097     -0.394722      0.114375     -0.308032      0.204161      0.436370     0.0947178    -0.0580994    -0.0879456       3.76653       5.73245       5.02111       5.79620       5.28689       4.58865       4.30416       2.86468       2.75926       1.67623       1.47615       1.01954      0.650807      0.513534      0.249182      0.153110     0.0851005     0.0498062
  15  14 2764.0923    2.5208  0.9231 11.1439 -0.0023  0.0308   0.0656   0.0801    0.1752   0.0000   434.7787       1.99541       9.03141     -0.249730      -5.04574       3.06428       3.73152       2.42688     -0.936842      0.323605      0.104670      0.257961     -0.244290    -0.0167644      0.315869     0.0240663     0.0996611     0.0487894       3.60898       4.79398       5.03871       4.94603       4.72966       3.93598       3.50511       2.67165       2.09200       1.54770       1.06895      0.778213      0.505969      0.327031      0.191760      0.111121     0.0637617     0.0317116
  15  15 2905.7436    3.3774  0.8372 11.5888 -0.0054  0.0311   0.0937   0.0684    0.3078   0.0000   439.7495     -0.729255       22.0165       1.95622     -0.899967     -0.876036       2.90462      -1.52379       2.10513      0.826400      0.276031     -0.292710      0.115671    -0.0490025      0.145133     -0.102574      0.187089    -0.0115333       3.18969       4.15158       4.67608       4.35570       4.20410       3.52491       3.29182       2.60101       2.02583       1.62680       1.05048      0.791529      0.511937      0.308677      0.210096      0.117630     0.0654624     0.0332726
  15  17 3187.9118    3.8837  1.0550 12.4716 -0.0011  0.0383   0.1153   0.0929    0.2619   0.0000   431.8239     -0.777108       11.1432     0.0690784       5.82068      -4.11368       2.80316       5.60423       1.58104      -3.68884     -0.290113     -0.533700     -0.382108      0.314764     -0.125431    -0.0569404     0.0566494    0.00323206       4.04912       5.51455       5.80094       5.79886       5.70240       4.66831       4.17918       3.10530       2.40003       1.83912       1.44396      0.913712      0.618129      0.408317      0.260381      0.156214     0.0844958     0.0450631
  15  18 3328.7129    3.3162  1.5782 11.8339 -0.0187  0.0477   0.0740   0.1123    0.2103   0.0000   432.3968      -4.19718       9.25987      0.649877      -1.39456      -3.76143       3.67722      -1.45498       2.02255     -0.989965      -2.10750     -0.168409       1.39840     -0.381826     -0.355675     -0.357118    -0.0319203    -0.0368207       4.03739       6.27151       5.97365       6.31237       6.01569       5.22331       4.66883       3.71855       3.20513       2.20764       1.78884       1.11806      0.831520      0.492861      0.312905      0.178845     0.0952157     0.0511978
  15  19 3469.7414    2.8112  2.4437 11.4639  0.0005  0.0533   0.0505   0.1409    0.1120   0.0000   432.2723      -3.85155       6.82497      -6.52549       2.25853      0.942269      -4.34529       3.16424       1.51920      0.456965     -0.514964      0.473905     -0.609919     0.0347734      0.134868     0.0875121     -0.181461     0.0395289       5.38630       7.21371       7.90357       7.61692       7.45133       6.53585       5.46049       4.59621       3.47323       2.65580       1.93471       1.39726      0.932245      0.604596      0.372051      0.217142      0.113122     0.0641083
  15  20 3611.1381    2.2369  3.4685 11.1797 -0.0008  0.0691   0.0374   0.1796    0.0827   0.0000   443.7221      -12.9083       18.8280       8.38954      -18.2173       1.04629       12.3883       7.43086      -2.74988    -0.0570109       3.02971     0.0390486    -0.0845603     -0.249880    -0.0138175    -0.0937435     0.0130448    -0.0799645       7.26123       8.91508       9.72214       9.51692       9.26779       8.11591       7.15216       6.10918       4.75861       3.82490       2.67605       1.81786       1.31232      0.812422      0.507638      0.294160      0.168017     0.0884841
  15  21 3752.3720    1.8848  5.0454 10.5995  0.0011  0.0856   0.0272   0.2302    0.0734   0.0000   452.1573      -7.41306      -11.3269      -24.1201       4.87318      -13.1266      0.367011       4.08711      -1.82851      -2.52051       3.69556     -0.387653      -1.46311     -0.513592      0.932691      0.242890     -0.371620     0.0826380       8.83819       11.3189       12.3789       11.9079       11.6688       10.6471       9.10304       7.34917       5.71221       4.55666       3.21404       2.35977       1.57263       1.04809      0.625933      0.382476      0.199219      0.105104
  15  22 3893.8635    1.5722  6.8445 10.1504  0.0027  0.1029   0.0210   0.2868    0.0702   0.0000   427.0739       1.72239      -11.9391       22.9979       14.0544      -9.80747      -17.7714       5.39756       10.2755     -0.578368       4.63743      -2.35172      -2.57471      0.837547     -0.560219     -0.837238      0.566281      0.355246       10.5002       13.4928       14.9880       14.5379       14.2830       12.3435       10.6834       9.01177       6.92563       5.40411       3.84149       2.75100       1.88435       1.22375      0.754945      0.436389      0.242909      0.133599
  15  23 4035.3738    1.2750  8.3977  9.9658  0.0009  0.1246   0.0186   0.3663    0.0688   0.0000   436.6037       4.06489      -15.2640      -25.3059      -5.76482      -2.90952      -16.7862       14.7501       14.2127       9.87379      -8.35589      -2.66017       2.83565      -1.47124      -1.60337    -0.0525485    0.00783604     -0.153729       12.7381       16.0001       17.6042       17.6541       16.7871       14.7631       13.0263       10.6252       8.55386       6.56072       4.74678       3.39550       2.29139       1.46974      0.930047      0.554591      0.298102      0.158078
  15  24 4177.1645    1.0713 10.7616  9.7562 -0.0050  0.1612   0.0164   0.4695    0.0685   0.0000   486.8337      -40.2441       40.9478       17.1661      -2.11108       3.37203      -9.60532       3.64283      -15.6158       4.58435       4.92676      -7.82893      -11.5414       4.08505      0.722518     -0.774576      0.296356     0.0227065       16.3389       21.1716       22.9397       22.6023       21.5540       19.6950       16.4932       14.1777       11.0480       8.54360       6.23467       4.46456       3.00244       1.97362       1.21625      0.710787      0.384342      0.208830
  15  25 4319.2600    0.8734 12.1863  9.7358 -0.0055  0.2005   0.0150   0.5910    0.0580   0.0000   403.6564       31.8331       5.77620       1.35263       18.3785      -36.7044      -8.29711       32.1141       14.3267      -15.5609      -4.77418       5.29126       4.48274       3.21960       2.85245    -0.0581573     -0.396587      0.377725       19.8720       25.9605       27.8563       27.5939       26.1422       24.1788       20.9780       17.0392       13.7260       10.6138       7.82292       5.53599       3.80515       2.48799       1.54280      0.922118      0.480881      0.261202
  15  26 4461.0326    0.7466 14.3522  9.4581 -0.0006  0.2406   0.0124   0.6805    0.0561   0.0000   428.4000      -39.7720       54.3961       46.1903      -11.3456      -19.2868      -19.1308       21.9494      -16.2355       6.37339       1.45418       13.1187      -8.01830      -3.15059       1.28154      -1.05144     -0.422384      0.187144       23.9141       31.5467       33.6521       34.0841       31.6632       28.8521       25.2153       20.7855       16.2558       13.0176       9.30940       6.73787       4.41531       3.04453       1.81614       1.12025      0.579744      0.308361
  15  27 4603.7308    0.5565 16.0906  9.4478  0.0091  0.3503   0.0103   0.9126    0.0437   0.0000   366.0873       98.3703       24.7075      -56.9508      -7.18057       18.6623       92.9828      -18.4103      -9.60996      -19.4944      -26.3162       7.24020      -13.2867      0.513224       4.75697      -3.03293    -0.0230670       1.14088       33.8274       45.0563       48.2465       47.6471       46.6545       41.3554       36.1679       30.2050       23.7066       18.6007       13.8717       9.72092       6.85665       4.48767       2.77966       1.70265      0.865948      0.472275
  16   9 2081.6163    0.7093  0.6574  9.1525 -0.0045  0.0278   0.0220   0.0699    0.1074   0.0000   437.4183      -2.29838       12.0647     -0.662726       2.58800      -1.02133      0.759509      -2.92287      -1.72387    -0.0228852     -0.594978     0.0958237      0.474331      0.645028    -0.0222006     0.0727484     0.0692570    -0.0370117       2.77118       3.54812       3.91954       3.80203       3.85560       3.32858       2.89596       2.17793       1.72627       1.45200       1.01166      0.714297      0.465966      0.322386      0.206379      0.128198     0.0788351     0.0446427
  16  11 2372.5711    1.2353  0.7437 10.3354 -0.0063  0.0318   0.0349   0.0670    0.1011   0.0000   436.6170       5.08384       10.4964      -1.10885       1.20268      0.363886       2.92070      -1.56492      -1.54909      0.490647      0.792621      -1.20475     -0.187187      0.266942      0.117820      0.247908      0.140683     0.0819589       2.92585       3.88547       4.30200       4.18295       4.07202       3.42762       3.24345       2.69854       2.04678       1.76222       1.19968      0.953433      0.537997      0.439412      0.236656      0.158820     0.0947374     0.0472361
  16  12 2514.7533    1.6017  0.9954 10.5303 -0.0055  0.0354   0.0422   0.0806    0.1355   0.0000   434.1421     -0.886495       9.45111      -3.60666      -5.37656      -5.01498       2.92831      -5.48800      0.227890      0.325820     -0.297402     -0.829523     -0.915278       1.66304     -0.189809      0.325311     0.0212240    -0.0237129       3.53380       4.17555       4.56515       4.78875       4.52554       3.89798       3.61040       3.09410       2.42414       1.79434       1.27413       1.03230      0.710207      0.490583      0.294341      0.176242      0.102096     0.0571685
  16  13 2656.8595    2.2230  0.8143 10.6530 -0.0032  0.0279   0.0585   0.0757    0.1679   0.0000   435.9288      -2.26569       7.75710       2.12477      -3.66257      -3.04204      -2.40395       4.59865      -4.15593      -1.66565       1.38195      0.703771      0.235611     -0.432806     0.0753507     0.0371423    -0.0921638    -0.0285654       3.18427       3.64318       3.66042       4.08015       3.82275       3.30886       2.87108       2.57736       1.97036       1.40514       1.07308      0.813345      0.577174      0.374847      0.221393      0.139880     0.0830953     0.0445046
  16  15 2941.6639    3.2551  0.9024 12.1900 -0.0045  0.0347   0.0845   0.0761    0.1436   0.0000   436.0837      -2.32163       18.7925       7.67571      -1.85649      0.895261     -0.420786       1.50974       1.61780     -0.484647      0.760080      0.785000     -0.293471     -0.293580    -0.0308015     -0.112243      0.124247     0.0559418       3.22862       4.50173       4.80011       4.53787       4.41910       3.81452       3.66693       2.64808       2.31275       1.76826       1.29633      0.905393      0.640087      0.427591      0.255941      0.153987     0.0912492     0.0494666
  16  16 3083.3887    4.0453  0.9934 11.6499 -0.0104  0.0325   0.1055   0.0849    0.5083   0.0000   436.9151      0.620784       5.30480      -4.54266      -3.17116      -2.94287       1.18220      0.936574      -1.47699     -0.980961     -0.679150     -0.643410     -0.389237     0.0527334      0.841130    -0.0290731    -0.0442977     0.0151288       3.35036       4.37714       4.47344       4.14404       4.09234       3.72296       3.40015       2.91298       2.29610       1.89153       1.38361      0.955743      0.660402      0.428926      0.265458      0.166871     0.0926890     0.0535094
  16  17 3224.8233    3.8629  1.0149 11.9562 -0.0151  0.0439   0.1098   0.0836    0.4294   0.0000   444.1998      -1.25110       16.0627      -3.70004      -1.45929      -1.22589      -7.98959      -1.50490     -0.780706       2.98111      -2.05722      -2.08144     -0.213136    -0.0117921      0.122190     -0.301571    -0.0246758    -0.0125585       5.13481       5.70979       4.40787       5.94421       6.55926       5.50331       3.96218       3.07102       3.17348       2.79224       1.92006       1.11506      0.690037      0.532224      0.353142      0.255059      0.169522     0.0749711
  16  18 3366.2783    3.1410  1.8775 11.5458 -0.0072  0.0510   0.0670   0.1252    0.2407   0.0000   437.2919     -0.793857       11.7932       2.55633      -9.02426       9.36348      0.737663      -1.57193       2.92858      -2.11123    0.00846476       2.65724      0.381321      -1.50215     -0.247989      0.145265    -0.0138622    0.00898416       5.68497       7.02118       6.55734       5.80869       6.11345       6.86704       6.18576       4.88386       3.48978       2.55805       2.02636       1.71393       1.29791      0.889685      0.517925      0.299434      0.169819     0.0853105
  16  19 3507.7554    2.6612  2.7381 11.1892 -0.0015  0.0559   0.0468   0.1507    0.1381   0.0000   440.2219       5.78159       16.3608       8.62882      0.161659       13.5762       5.50538      -5.23899     -0.653244      -1.93857      -1.23535      -3.39463      0.419086      0.986850      0.194856      0.178444    -0.0713433     0.0836756       5.38034       7.08385       7.53842       7.59441       7.18696       6.51278       5.79989       4.76236       3.83429       3.10382       2.20094       1.65551       1.08075      0.730985      0.458845      0.290707      0.166227     0.0906913
  16  20 3649.5384    2.1542  3.8067 11.0566 -0.0030  0.0700   0.0336   0.1883    0.0830   0.0000   428.6350     -0.187757       23.8945      -8.26801      -1.96665       8.61568     -0.984595      -1.16738       4.53982     -0.614713     0.0529193       2.85856      -1.29171      -1.79588      0.306201     0.0260918      0.105494     -0.184385       6.80045       8.48134       9.34984       9.17123       9.07177       8.28765       6.95934       6.02152       4.68185       3.84278       2.78775       2.01429       1.44769      0.937078      0.611408      0.389018      0.220022      0.123313
  16  21 3791.3081    1.7643  5.4740 10.3739 -0.0034  0.0881   0.0243   0.2298    0.0790   0.0000   439.8332       11.6833       23.8547      -16.0593       5.27319       15.0083      -13.2093      -12.6925       17.1404      0.455421       1.32787     -0.288109       1.16010       1.07820      0.297603     -0.637528      0.386098    -0.0239065       8.51253       10.6064       11.4273       12.0199       11.3063       10.1942       9.03633       7.45778       6.05143       4.78952       3.54146       2.58637       1.77277       1.17959      0.779775      0.488495      0.270305      0.161544
  16  22 3933.2132    1.4840  7.4029  9.9978 -0.0055  0.1056   0.0192   0.2976    0.0737   0.0000   438.9833       7.49885       41.2905      -6.75882      -15.8089       3.17730       10.4714      -14.9180      -19.3324       8.45720       6.92066      -1.15492      -7.74157     -0.607108       2.11032      0.971597      -1.04636    -0.0133069       10.1913       12.6414       13.8125       14.2718       13.4677       12.3893       10.7142       9.06233       7.29158       5.64693       4.30062       3.11739       2.19391       1.44403      0.951978      0.582539      0.337726      0.187961
  16  23 4075.2485    1.1915  8.7622  9.8959 -0.0089  0.1292   0.0170   0.3767    0.0670   0.0000   423.2146       1.74709       39.6135      -12.4915      -38.9948       19.2855       17.9411      -15.2299      -24.1061       2.57385       12.7713       6.92669      -5.24580       1.43289       3.78697      0.456857      -1.47881    -0.0214567       12.1816       15.7171       16.7385       17.1347       16.4064       15.1658       13.1323       11.0841       9.07415       7.06613       5.43153       3.84928       2.68851       1.82063       1.16473      0.722467      0.414472      0.233609
  16  24 4217.4654    1.0382 11.4222  9.6396 -0.0017  0.1641   0.0149   0.4763    0.0668   0.0000   442.8795       14.5795      -6.62907       53.8838       27.7188      -47.1539      -10.2737      0.871511       2.45857      -17.8075      -6.29610       11.4665      -1.28697     -0.625823       2.78405      0.758912     -0.994581     0.0258917       15.2529       20.2018       22.0528       21.5207       21.3133       19.1490       17.0840       14.1349       11.2534       8.91233       6.63354       4.91040       3.44916       2.33437       1.48902      0.915677      0.502511      0.284060
  17   9 2112.9173    0.7561  0.5891  9.1600 -0.0027  0.0281   0.0230   0.0608    0.0911   0.0000   440.8510      0.523147       12.3575      -5.20023      -1.52256      -3.60805      -2.43123      0.996835       3.14225      -1.88906      0.334058    -0.0645782     0.0238399     -0.201389      0.235778     -0.397417      0.105865     0.0196686       3.15327       3.82801       3.76856       3.43371       3.13883       2.96143       2.90364       2.85273       2.37723       1.80546       1.41206       1.02511      0.706828      0.475433      0.317308      0.180991     0.0986712     0.0573855
  17  10 2260.3142    0.9850  0.8754  9.4979 -0.0074  0.0404   0.0269   0.0783    0.1569   0.0000   443.0784     -0.542727       9.83549      -10.8032      0.219638       6.09152      -6.08264      -6.15583      0.107682      -1.92440      -2.75464      -1.12269     -0.501765      0.263569     -0.270564      0.320836     0.0290653    -0.0600250       5.00141       6.94243       8.10855       8.12524       7.39818       6.39043       5.28998       4.09858       2.95680       2.20479       1.66235       1.09046      0.698115      0.481513      0.319650      0.178161      0.118239     0.0712934
  17  11 2405.0108    1.4007  0.9364  9.9733 -0.0037  0.0312   0.0340   0.0770    0.1514   0.0000   440.5747       1.44635       15.7066      0.311404      -1.59205       8.15610      -1.89825      0.354653       1.10134     -0.492735       1.76925    -0.0504578     -0.894133     0.0202727      0.399939      0.342751     -0.108871     0.0110905       3.13568       3.86400       4.59000       4.59747       4.44560       3.87106       3.25091       2.69844       2.07258       1.63205       1.23714      0.879804      0.632853      0.401720      0.277181      0.191184      0.107053     0.0633825
  17  12 2548.0147    1.8052  1.0649 10.4395 -0.0036  0.0338   0.0415   0.0830    0.1465   0.0000   437.0431       2.16730       11.3156      -4.37236      -1.35910       4.00617      -5.82729     -0.672945       2.60721       2.95013    -0.0871679      0.704208    -0.0673296     -0.327804     0.0229570     -0.504915      0.254040     0.0957867       3.54401       4.52107       4.43924       4.28874       4.03611       3.97132       3.48366       3.18048       2.60806       2.16260       1.65118       1.16028      0.798192      0.531755      0.355153      0.212558      0.126673     0.0731229
  17  13 2690.9567    2.3484  0.9150 11.0114 -0.0054  0.0334   0.0562   0.0715    0.1426   0.0000   441.8825      -4.56247       10.1057      0.554267      -2.95309      -1.24438      -2.05169      -1.46411       1.35573     0.0931443       1.02150     -0.161932     -0.379022     -0.318615     -0.717785     -0.121826    -0.0671505     -0.130822       2.82064       4.32186       4.18286       4.62509       4.24596       4.01225       3.47544       2.86738       2.19134       1.76981       1.18161       1.03337      0.662463      0.510443      0.291815      0.196071      0.118597     0.0639214
  17  14 2834.2446    3.0623  0.8284 11.6010 -0.0016  0.0282   0.0756   0.0677    0.1309   0.0000   435.8133       2.10361       18.3115      0.728975      0.555425      0.574528      -1.48157      -1.68177     -0.511097      -3.34493      -1.33218       1.26267      -1.04696    -0.0493614     -0.308480     0.0461405     0.0367399     -0.142749       2.45432       3.16359       3.40161       3.42537       3.45700       3.09004       2.75676       2.21883       1.84833       1.58499       1.11387      0.854886      0.587082      0.431169      0.252422      0.182863      0.103319     0.0628812
  17  15 2977.1452    3.6599  0.8966 11.6523 -0.0018  0.0288   0.0887   0.0688    0.1783   0.0000   434.1149      -3.90053       9.65384       2.36624      -2.51140       3.22785      -7.27343       2.33546     -0.729350     -0.748986       2.12880      0.563935     -0.646241      0.355413     -0.428121    -0.0259279     0.0642326    -0.0666091       2.55812       3.47070       3.59762       3.63148       3.55225       3.17254       2.93634       2.20419       2.04796       1.50147       1.20451      0.830716      0.603255      0.396127      0.272348      0.173478     0.0992034     0.0648787
  17  16 3119.3331    3.8042  1.0036 12.3216 -0.0085  0.0306   0.0946   0.0822    0.1818   0.0000   437.4447       1.14046       14.7246      -2.60623       3.11186       4.59059      0.894241      -2.96271       1.11478     -0.546529      0.945060     -0.631864      0.665373      0.151201     -0.374275     0.0908057     0.0841230     0.0486349       3.01060       3.72799       4.03262       4.11796       4.07731       3.50041       3.28394       2.67015       2.11464       1.61310       1.23097      0.940096      0.672047      0.461082      0.295558      0.193410      0.125951     0.0683571
  17  17 3261.2765    3.7613  1.3622 11.3307 -0.0021  0.0391   0.0872   0.0970    0.4746   0.0000   432.0066       8.23311       14.3174       6.29753       4.62977       6.83791      -4.34911      -2.83242      -1.15321       2.48786       1.46302      0.216990     -0.322246     -0.264779      0.180983     -0.163216      0.141909     0.0453598       4.06415       5.28946       5.35551       5.36562       4.95102       4.95582       4.53370       3.72881       2.72927       2.10012       1.56463       1.22936      0.939076      0.651951      0.415586      0.252871      0.152816     0.0814397
  17  18 3403.2550    3.1182  1.9758 10.9691 -0.0117  0.0442   0.0624   0.1186    0.3948   0.0000   440.3368      -1.75388       3.23954      -2.59067      0.323648      -1.59757      -2.74347      -3.12445      -3.82734      -1.82370       3.56591      0.634171      -1.32696       1.53056     0.0895001     -0.392365     -0.446647      0.162672       3.91070       5.14251       5.64983       5.53863       5.62718       4.86949       4.46720       3.70302       3.00748       2.38744       1.81530       1.38025      0.957676      0.664039      0.426286      0.279737      0.174855     0.0963374
  17  19 3545.3429    2.4763  2.9217 11.1799  0.0002  0.0609   0.0439   0.1547    0.1322   0.0000   434.3941      -3.97690      -3.73344       10.3246      -11.9210       2.28601       11.9275       5.64560      0.627439      -1.16864       1.54327      -2.49931      -2.01943    -0.0304375      0.556595      0.375488     -0.153214      0.125513       5.20355       7.23481       7.44109       7.60855       7.38639       6.73821       6.11426       5.02402       4.21954       3.40729       2.52212       1.87960       1.36295      0.939188      0.585585      0.388516      0.221751      0.126918
  17  20 3687.6291    2.0532  4.6236 10.7214 -0.0053  0.0752   0.0290   0.2044    0.0831   0.0000   441.2554      -6.92292       20.2282       9.49015       14.7288      -14.5061      -3.86147       20.2250       9.26496      -5.83680       3.64838     -0.744410      -2.83882      0.201474       1.57212     -0.224402      0.295053     0.0805110       6.84592       8.73779       9.42746       9.76296       9.40290       8.64142       7.45924       6.51664       5.36857       4.16817       3.17828       2.35208       1.68564       1.16941      0.772609      0.492844      0.286420      0.173564
  17  21 3829.7216    1.7603  5.8679 10.2138 -0.0021  0.0852   0.0227   0.2392    0.0816   0.0000   429.2378       1.16424       22.5045      -20.9825      -6.26194       9.58762      -13.8950       4.63482       5.11732       3.70349       2.53171       5.17923      0.120409      -1.47160     0.0862793     -0.325607     0.0908009     -0.399422       7.72438       9.87029       10.6775       10.8178       10.7766       9.32636       8.61613       7.26573       6.02714       4.86162       3.68543       2.71380       1.86734       1.32758      0.892911      0.539919      0.324623      0.196185
  17  24 4257.2602    0.9768 11.9453  9.5761 -0.0009  0.1612   0.0136   0.4883    0.0631   0.0000   430.8435      -32.3169       42.1379       22.8813      -15.8372      -44.8057       8.98911       9.40859      -15.8157       6.41720       2.15285      -7.89924       1.01296      -1.83025       1.23896      0.566129     -0.222123     0.0636868       14.5179       18.6732       20.4191       20.5965       20.2522       18.5358       16.2993       13.7418       11.5667       9.04114       6.94407       5.09163       3.70599       2.58265       1.69786       1.08670      0.633042      0.376570
  17  25 4399.2321    0.8211 14.5623  9.5193 -0.0056  0.2211   0.0114   0.6075    0.0521   0.0000   436.6400       37.4891      -5.44383       14.3072     -0.696390      -22.0366       10.0728      -44.3977       8.60665       41.4988       19.2264      -15.1181     -0.961372      -5.76834       3.30553       1.61015    -0.0960581     -0.820279       19.5286       25.0595       27.5884       27.4845       26.6164       25.0487       22.0300       19.1553       15.6197       12.6171       9.43044       7.10416       5.21489       3.60975       2.38980       1.51158      0.874089      0.516683
  17  26 4542.7644    0.6296 15.7756  9.5149 -0.0040  0.2925   0.0098   0.7659    0.0423   0.0000   428.7987      -4.09468      -6.05864      -36.3410       40.4612       38.6204       12.7882      -25.8412      -21.2598      -6.97869      -8.94092       1.10485       5.66062      -11.7232      -2.05245       3.43269       1.10620      -1.78761       26.5494       33.3831       37.4215       37.8892       36.4439       33.6081       29.9704       24.8509       20.8412       16.6684       12.5927       9.37770       6.85837       4.68819       3.14003       2.03079       1.18541      0.704233
  18   7 1839.9491    0.3849  0.4425  8.9891  0.0027  0.0339   0.0150   0.0545    0.0570   0.0000   437.9548       3.09649       19.2695     -0.927151      -6.31161      -1.77225     -0.850811      0.547862       3.04004       1.42381     -0.142563     -0.420524       1.01191      0.217387     -0.156337    -0.0730969      0.185531    -0.0262571       3.03762       4.49472       4.92943       4.36201       5.11672       3.73040       3.51314       3.25043       2.43588       2.16552       1.33658       1.10831      0.781351      0.536454      0.371121      0.203048      0.121488     0.0705797
  18   8 1992.7591    0.5230  0.5711  9.1330 -0.0025  0.0276   0.0160   0.0582    0.0740   0.0000   433.7403       3.06741       15.6609      -1.41422      0.478228       1.02639      -1.29092       1.41538       1.39006      -1.67290      0.846785      0.496492      0.658446     0.0234385      0.156374      0.205937     0.0143314    -0.0184958       2.48169       2.94665       3.16640       3.29929       3.32499       2.68068       2.61366       2.31782       1.91568       1.55765       1.23842      0.904789      0.650338      0.439196      0.275779      0.194292      0.118098     0.0759518
  18   9 2143.6627    0.7519  0.7937  9.4577 -0.0043  0.0300   0.0198   0.0669    0.0898   0.0000   438.0731      0.156588       15.8251      -1.56079       5.01092      -4.21807     -0.135691      0.174649      -1.47290       1.77431     -0.570322     -0.488581     -0.539935      0.833626     -0.526513     0.0383483    -0.0707757   -0.00682271       2.63711       3.37403       3.51774       3.68373       3.55921       3.55447       2.93142       2.58403       2.09057       1.58427       1.39169       1.07442      0.741844      0.454887      0.324651      0.223047      0.157136     0.0990771
  18  10 2291.5973    1.0620  0.9571  9.6129 -0.0107  0.0378   0.0274   0.0770    0.1648   0.0000   442.2833      -2.16056       19.9585       1.92726      0.295290      -5.47186       1.67765      -1.84344       3.92193      0.497415       1.37433      -1.29696     -0.596720      0.190104      0.550293      0.433682     0.0362974  -6.45821e-06       3.57979       4.96098       4.86138       3.82989       4.38969       4.55903       4.43290       3.79642       2.87146       1.96045       1.23918       1.27778       1.08920      0.864506      0.550242      0.337550      0.231754      0.124355
  18  11 2436.8392    1.4506  0.9452 10.4036 -0.0074  0.0297   0.0367   0.0805    0.1573   0.0000   436.7971       4.49067       15.6787     -0.925396     -0.720137       3.82493     -0.162391     -0.246519      -2.28128      0.312758      0.485510      -1.63829      0.246230      0.397865     -0.221299    -0.0660607     -0.218618     -0.129460       2.57324       3.41958       3.67448       3.54679       3.46295       3.11259       2.90706       2.51999       2.19373       1.69156       1.38692      0.963836      0.721210      0.489001      0.321340      0.207016      0.128453     0.0742751
  18  12 2580.8163    1.8794  1.0844 10.6804 -0.0035  0.0329   0.0431   0.0797    0.1372   0.0000   434.1856      -9.18979       20.5303      -1.69517      0.744906       7.03122       3.49160     -0.359604     -0.411815       6.40626     -0.118532      -2.35025       1.53065      0.536937     -0.420634     -0.115018      0.179003    -0.0234314       2.87169       3.85746       3.87404       4.08400       3.92547       3.78428       3.22567       2.78749       2.30478       1.89439       1.44901       1.06408      0.788514      0.531477      0.359452      0.227936      0.154509     0.0940996
  18  14 2868.6353    2.9555  0.9152 11.7964 -0.0044  0.0311   0.0695   0.0725    0.1183   0.0000   438.7784       3.85477       19.5902       3.75025       2.39614       3.97270       4.28316      0.593437      0.962162       2.47014      0.778011     -0.907335     -0.784398      -1.48285    -0.0118346    -0.0775701   -0.00382921      0.112246       2.70735       3.73482       4.11653       3.97007       4.08770       3.28341       3.18144       2.63383       2.10167       1.76479       1.22450       1.01632      0.687001      0.485314      0.316176      0.205957      0.127815     0.0760202
  18  15 3012.0341    3.5296  0.9100 12.3252 -0.0014  0.0399   0.0897   0.0734    0.1267   0.0000   434.7700      -7.29887       13.8323      -1.73777       3.73092       3.28200      0.404310       3.57775       2.37203       4.15059      0.689189      -1.18648      0.162617      0.113120    -0.0527154      0.182733      0.144367     0.0306072       4.53109       6.60393       7.55366       7.76917       7.40710       6.26396       5.33126       4.09566       3.08679       2.19783       1.57221       1.08250      0.775462      0.530223      0.331170      0.234690      0.136551     0.0878821
  18  17 3297.2201    3.2925  1.5691 11.7586 -0.0051  0.0386   0.0662   0.0975    0.1905   0.0000   442.3323       7.64898       12.5068      -3.16776      -5.04400       6.85818      -3.56952      -1.16627       7.70764      -1.65790      -4.93630    -0.0550901       1.24076      0.219515      0.388667      0.151676     -0.148347     -0.102684       3.38669       4.26917       4.49715       4.58816       4.65931       4.36229       3.94946       3.23162       2.70477       2.16492       1.67896       1.24364      0.961371      0.687209      0.446904      0.308014      0.187351      0.112708
  18  18 3439.7679    2.8000  2.1672 11.5182  0.0001  0.0467   0.0541   0.1313    0.1709   0.0000   437.4979       5.94299       1.70252      -2.55381       6.08772      -1.17368       9.69724       3.27558       4.58582       2.87726     -0.207739     -0.328282      -1.14309      0.747335     0.0846741     -0.437417      0.187705     -0.122273       3.95020       5.01163       5.32709       5.66845       5.34748       4.83856       4.52277       3.93428       3.31364       2.57563       2.09198       1.58010       1.09777      0.779113      0.543562      0.355904      0.212226      0.131808
  18  19 3582.4462    2.3471  3.6221 10.9082 -0.0019  0.0620   0.0356   0.1718    0.1205   0.0000   443.7997       5.26442       15.1446      -5.36874      0.368920      -4.54352      -7.06245      -7.36868       4.45811      -4.86797      -3.97347      0.310732       3.61456      0.314840     -0.828985    -0.0553437     -0.392636     0.0332422       5.34567       6.79518       7.43788       7.32418       7.29989       6.77874       6.06778       5.39643       4.24406       3.56763       2.73972       2.07536       1.48904       1.06997      0.737483      0.469517      0.287531      0.174632
  18  20 3725.2274    1.9705  4.6465 10.6742 -0.0011  0.0717   0.0273   0.2112    0.0871   0.0000   443.5061       4.33205       6.34708      -1.50608      -8.49316      -12.4290      -11.0469     -0.507225      -3.21516      -10.0143     -0.781071       2.95338     -0.322870      -1.07571      0.831386     -0.735507      0.505327      0.378598       6.10234       7.99204       9.03177       9.02078       8.65205       8.05008       7.23133       6.06376       5.13311       4.04321       3.12733       2.36570       1.76100       1.20275      0.808389      0.559742      0.322152      0.203677
  18  21 3868.2228    1.5554  6.3224 10.3156 -0.0016  0.0925   0.0203   0.2568    0.0687   0.0000   439.4055       17.9593       13.2117       4.06336       29.6394       25.8566      -6.59328      -4.67017      -14.0945       7.43465      -1.27232      -2.13733      0.939137       1.29536     -0.181586      0.947456     -0.166076      0.313679       7.96414       9.88973       11.1291       11.3825       10.9170       10.5107       9.27312       7.75043       6.50252       5.21357       4.17672       2.98413       2.26890       1.60747       1.11417      0.729872      0.440572      0.269513
  18  22 4010.7470    1.3363  8.5734  9.9070 -0.0006  0.1129   0.0163   0.3276    0.0661   0.0000   433.8683      -29.6561       38.9637       16.5800       18.5760      -7.04980      -13.0091      -3.90276      -2.40887       9.68513      -6.69866      -3.09465      -1.03277       2.26065      0.360902      -1.96179     -0.350135     -0.598311       9.67915       12.6010       13.9993       13.8238       13.5431       12.5471       11.5833       9.58066       8.14227       6.48793       5.01721       3.85476       2.75325       1.98774       1.30970      0.878870      0.534441      0.326561
  18  23 4153.4279    1.1258 10.9652  9.7645  0.0002  0.1456   0.0142   0.4190    0.0602   0.0000   443.5734       12.6223       17.3379      -25.2695       42.0742      -42.4082       25.3787      -1.38734      -20.2487      -9.98076       10.2524       6.03313      0.208176      0.242088       1.32239      -1.72946      0.984585     -0.722303       12.0301       16.1099       17.0627       17.8145       17.1712       15.9747       14.2121       12.3541       10.3051       8.45439       6.45344       4.95332       3.56235       2.56300       1.74157       1.12542      0.683916      0.423869
  19   6 1709.3235    0.2767  0.2612  8.8451 -0.0023  0.0253   0.0145   0.0482    0.0464   0.0000   442.4123       3.13565       14.6796      -3.44139      -1.29427      0.374710      -1.93482       2.10388       1.75226      -1.52322       1.35117      0.243860     -0.772450      0.339099      0.118708     0.0919235    -0.0474105    -0.0582066       2.13262       2.37986       3.42618       4.10669       2.90997       3.21189       4.42322       3.76553       1.74511       1.69701       2.14046       1.89961      0.924800      0.452753      0.402516      0.365859      0.214591      0.116648
  19   9 2173.7420    0.7408  0.8278  9.4506 -0.0108  0.0315   0.0192   0.0729    0.0898   0.0000   437.4703      0.698984       14.4907       1.16615       1.67420       2.97423       3.77801      -1.83388      0.815218      0.773371      -2.08481     -0.978570       2.07035     0.0817567     -0.793371     -0.262019      0.106311     0.0585604       2.83702       3.46528       3.43281       3.79811       4.02478       3.64520       2.98821       2.57716       2.18516       1.85145       1.35675       1.06902      0.748936      0.559023      0.380808      0.261115      0.167968      0.105245
  19  10 2322.3058    1.1088  0.8176 10.2063 -0.0019  0.0315   0.0276   0.0721    0.0849   0.0000   438.4849      -2.28735       19.5810    -0.0285023       3.08128       2.01592     -0.720555      0.765794      0.874994      -1.04379      -1.11394     -0.329916     -0.471939      0.431825    -0.0947817    -0.0139102      0.161918     0.0141061       2.98557       4.06152       4.47623       4.73307       4.53362       4.18240       3.71386       3.03678       2.18591       1.81597       1.38023       1.02807      0.658290      0.555595      0.349650      0.239298      0.168051      0.112630
  19  11 2468.0978    1.5312  1.0354 10.3848 -0.0052  0.0344   0.0373   0.0814    0.1722   0.0000   437.9260      -1.52855       19.3496      -7.30555       3.42190      -3.95913       2.31811      -4.57420       1.88451      0.973834      -1.67905      -1.76679  -0.000969063     -0.721120     -0.174245    -0.0340648     0.0257080     0.0432892       2.67814       3.60449       4.00556       4.13576       3.99395       3.46784       3.55519       2.63359       2.24314       1.85619       1.50420       1.03075      0.845064      0.590840      0.388444      0.290613      0.167267      0.113175
  19  12 2612.9870    2.0450  0.8979 11.0550 -0.0017  0.0291   0.0495   0.0705    0.1418   0.0000   441.9374      -5.31728       12.6950      -5.07176       2.65055       3.12139      -2.97076       3.20234       2.63437      0.423178     -0.792358     -0.994390      0.138924      0.649150      0.320350     -0.461729      0.108691    -0.0745376       2.41170       3.09120       3.21186       3.23829       3.32491       3.09426       2.73848       2.44678       2.08725       1.56104       1.23404      0.955528      0.720988      0.545952      0.373750      0.253999      0.160846     0.0994052
  19  13 2757.8203    2.6863  0.8279 11.4467  0.0011  0.0295   0.0621   0.0640    0.1150   0.0000   437.3195     -0.747424       14.4127      0.789465      -3.48255      0.224226     -0.816321      0.296795      -1.09153     -0.889511      0.332757     -0.516696      0.765927      0.598739     -0.337999     -0.260960     0.0277941    -0.0574885       2.99206       4.18918       4.77615       5.12438       4.72002       4.25366       3.62819       2.97158       2.18593       1.70961       1.27956      0.906422      0.645427      0.469154      0.320805      0.227532      0.125952     0.0855162
  19  14 2902.4282    3.2889  0.8168 11.7083 -0.0018  0.0254   0.0754   0.0631    0.1286   0.0000   440.0759      -3.80542       17.4046       2.75021      -8.20024      0.781140       1.30313      0.725606      0.358547      -1.27873       1.24387     -0.692919      0.117240  -0.000685749     -0.302123    -0.0518958    -0.0950499    -0.0537987       2.21391       2.74667       2.98200       3.22016       2.93510       2.76570       2.57190       2.15850       1.74242       1.47447       1.21764      0.846230      0.621189      0.484464      0.303619      0.211933      0.139630     0.0843862
  19  16 3189.7353    3.9176  1.0823 11.9887  0.0019  0.0332   0.0828   0.0730    0.1598   0.0000   436.4333     -0.346846       13.5188      0.966425      -1.05506       2.20222      -3.09759       2.18261       1.04391      0.830666     -0.709028      -1.82648      0.507128      0.392284     0.0192163     -0.206939     0.0262978     0.0554218       2.65308       3.78261       3.80687       4.16601       3.88505       3.60327       3.23192       2.86800       2.25424       1.87376       1.53168       1.10496      0.854156      0.590617      0.403066      0.275711      0.177106      0.116757
  19  17 3332.7677    3.3331  1.5838 11.9334 -0.0037  0.0398   0.0645   0.0989    0.1284   0.0000   439.5789      -3.86266       14.8315       7.91306      -2.41119      -3.59698      -4.44317       3.32459      -2.07614       2.89782    -0.0465813      -1.43310      0.159868      0.345081      0.885142     -0.257097     -0.152797      0.203851       3.46057       4.66609       5.10256       5.27871       4.93300       4.52791       4.12243       3.53654       2.95458       2.31471       1.84852       1.35667       1.03610      0.713050      0.495161      0.324026      0.209392      0.133001
  19  18 3476.0451    2.7600  2.4809 11.3352 -0.0013  0.0488   0.0455   0.1271    0.1247   0.0000   433.8834      -4.41622       12.1847       6.50735     -0.840886      -3.11493      -2.36425      -4.55353       1.05908       5.67354     -0.687157     -0.487027     -0.626550      0.897312     -0.804354     -0.326121      0.466198      0.194841       3.85156       5.35351       5.54373       5.86924       5.54716       5.30636       4.68880       4.11429       3.55881       2.85770       2.18597       1.62963       1.26833      0.918296      0.643624      0.417104      0.258344      0.161666
  19  19 3619.1688    2.2317  3.7721 10.7613 -0.0012  0.0636   0.0317   0.1640    0.1093   0.0000   434.7766     -0.733618       2.30082       9.15566      -11.4528      -8.28123       3.61904       1.62486       4.09824      -4.98159       1.00443       1.30165      -2.12233      -1.35140      0.284355     0.0546337      0.279611      0.348668       5.05917       6.82034       7.39428       7.78499       7.40738       6.93501       6.21381       5.36289       4.55522       3.68703       2.94029       2.24734       1.63886       1.17360      0.809714      0.552914      0.337539      0.216341
  19  20 3762.2272    1.8469  5.5968 10.3864 -0.0039  0.0793   0.0233   0.2219    0.0790   0.0000   429.8724      -12.9091       9.26634       5.80049       22.8926      -3.62063       19.6722      -4.17372     -0.930795     -0.516239      -7.88992       1.10809      0.735862      0.190524      -1.17892      0.487976     -0.268275      0.332189       6.71882       8.78208       9.89684       9.81964       9.38434       9.06466       7.98729       6.86460       5.89242       4.76845       3.73956       2.92038       2.03501       1.52777       1.02699      0.680494      0.440138      0.271690
  19  21 3905.8058    1.5336  7.4904 10.0588  0.0006  0.0990   0.0181   0.2814    0.0655   0.0000   426.9194      -9.01776       30.4667       19.1174       11.5370      -8.09946      -12.1607      -6.29128       6.03982       1.33499      -7.32322      -6.23032       1.92770       1.74096      -1.95722      -1.79104     -0.430480      0.562050       8.01726       10.6593       11.8638       11.6220       11.7624       10.5381       9.86613       8.58915       7.08412       5.86423       4.52220       3.51759       2.64548       1.87925       1.31654      0.877201      0.550958      0.342878
  19  22 4048.8340    1.2730  9.4131  9.8056 -0.0011  0.1218   0.0150   0.3449    0.0606   0.0000   445.2616      -9.34912       7.84177      -35.7812      -22.3989       26.8209      -19.8949      -7.92348       6.03517      -12.3945     -0.228515       4.23444     -0.240323       2.57378       1.92152    0.00531400      0.154693    -0.0249820       9.55010       12.5254       13.8954       14.1561       14.0683       12.9540       11.6471       10.2511       8.68498       7.00968       5.49711       4.26504       3.21443       2.27905       1.60852       1.08327      0.671613      0.422084
  19  23 4192.0000    1.0491 11.9869  9.6727 -0.0002  0.1538   0.0129   0.4506    0.0568   0.0000   458.5974       15.8767       43.1377       19.3964       8.58436      -13.3249      -7.07006       6.40346      0.749480       1.61394       4.47559      -5.29766      -3.75408      -1.02066       2.58622      0.659699     -0.789232      0.267640       12.5829       15.9482       18.0423       18.4945       17.5722       16.7911       14.9559       13.1223       11.1774       9.00958       7.18490       5.47260       4.05772       2.98456       2.06921       1.38765      0.866302      0.544017
  19  24 4335.4814    0.8662 13.3818  9.5891 -0.0041  0.1870   0.0113   0.5401    0.0508   0.0000   433.1856      -25.2146       30.4141       5.62844       35.3983      -17.1743      -20.9087       32.0333       35.2147       4.19222      -22.3924       11.5836      -4.89466      -9.32346     0.0837597       1.43273      0.134081     -0.221908       14.7016       18.9411       21.3165       21.6256       21.5031       19.6990       18.2740       15.7553       13.1646       10.7861       8.42638       6.63363       4.93690       3.59007       2.43944       1.72039       1.05789      0.662707
  19  25 4478.5409    0.7445 17.0930  9.4182 -0.0001  0.2539   0.0087   0.6646    0.0431   0.0000   467.7709      -28.5699       9.66658      0.449105       21.5782       8.04895      0.218753      -40.5523      -9.76589       6.47858       17.6688     -0.353361      -14.7333      -9.45588      0.997439       5.05781      -1.18136     -0.291925       20.0784       25.7069       28.9352       29.2651       29.5189       26.8567       24.3818       21.3587       17.9704       14.6742       12.0023       9.00530       6.64945       4.89603       3.36926       2.33813       1.41686      0.902494
  20   8 2050.0388    0.6429  0.6361  9.0257  0.0032  0.0246   0.0172   0.0584    0.0806   0.0000   436.6765      -2.64288       18.3218      0.139832      0.276993      -2.94170      -1.68072      -1.09278      0.281215       1.68544    0.00815123     -0.847933      -1.18029    -0.0436712      0.600478    -0.0538588     -0.297175    -0.0202072       1.98485       2.58684       2.80881       2.82980       2.78096       2.59591       2.41995       2.10258       1.72310       1.31415       1.08003      0.827344      0.647572      0.455514      0.343371      0.236564      0.149522      0.100595
  20   9 2203.1066    0.8758  0.7621  9.5523 -0.0056  0.0314   0.0228   0.0619    0.1085   0.0000   435.3177      -2.77410       10.7651       6.09852       1.02820      0.728306     -0.265386       2.28473    -0.0468957      -1.94624      -1.57112     -0.915855      0.532535      0.511186     -0.204114      0.148016      0.179733      0.154690       2.15384       3.12488       3.26867       3.05679       3.51007       2.87073       2.80335       2.51426       1.96861       1.90080       1.37285       1.14779      0.810966      0.559878      0.384681      0.259480      0.172426      0.111940
  20  10 2352.3326    1.2847  0.8374  9.9598 -0.0041  0.0294   0.0295   0.0644    0.1117   0.0000   438.4415      0.135506       9.55991       2.37933     -0.171691      -5.53299      0.670807       2.30992      -3.85520      0.389574       2.35520      0.397820      -1.24108      0.483344      0.315584     -0.158425      0.225330      0.126053       2.55944       3.58273       3.53281       3.42590       3.01973       2.60748       2.69485       2.49748       2.48084       2.09521       1.72762       1.29527      0.955128      0.660047      0.429263      0.264235      0.176730      0.108342
  20  11 2498.9347    1.7192  1.0704 10.3423 -0.0014  0.0300   0.0373   0.0807    0.1719   0.0000   436.3029     -0.361499       14.6584       3.94718      -2.52440      -4.48764      0.987676       2.07476      0.960078      -1.90874     -0.341481      0.263162     -0.660099     0.0178298      0.618633     -0.252816      0.160270     0.0725468       2.39965       3.26187       3.38918       3.26915       3.25394       3.00931       2.76752       2.56182       2.22990       1.85361       1.57255       1.18804      0.871202      0.630068      0.424063      0.274710      0.187281      0.123734
  20  12 2644.7596    2.0584  1.1516 10.6882 -0.0049  0.0339   0.0471   0.0854    0.2324   0.0000   438.0024       1.00241       10.9054      -6.29305       4.32867      -5.95360       3.72581       2.40310       3.64655      -3.03212     -0.110068     -0.842501     -0.140167      0.397826     -0.277778      0.517637     -0.348957    -0.0415105       2.80097       3.80666       3.79858       4.07665       4.02872       3.86075       3.47660       2.91137       2.32333       2.02005       1.58143       1.26422      0.937504      0.620030      0.461086      0.309912      0.207850      0.136128
  20  13 2790.5739    2.7035  0.9610 11.6617  0.0013  0.0300   0.0613   0.0730    0.1183   0.0000   440.9888     -0.822174       18.8451      0.734988      -6.36695      -1.83710      -2.06945      0.147171      0.447476     -0.649647      0.582446      0.539799      0.139647      0.471510     -0.259704      0.102371      0.138285      0.185150       2.26301       2.84027       3.17388       3.11174       3.08678       2.91236       2.79096       2.36120       2.08072       1.60018       1.26663       1.02447      0.819264      0.553222      0.403358      0.284887      0.193690      0.123891
  20  14 2935.8420    3.5320  0.8323 11.8542 -0.0039  0.0331   0.0792   0.0622    0.1274   0.0000   438.5451       1.43999       14.6604      -3.67869      -3.56140      0.472046       5.29509       1.37534      -2.74488      0.841297      0.881265      0.575706     -0.229646      0.238275    -0.0432894     -0.354671     -0.101659   -0.00490158       3.33069       4.06086       3.17145       2.65596       4.08307       4.93389       4.06016       2.73001       1.69715       1.83420       1.74824       1.47697      0.968317      0.574298      0.341523      0.274955      0.224883      0.168722
  20  15 3080.3339    3.7021  0.9964 12.0895 -0.0052  0.0293   0.0796   0.0732    0.1401   0.0000   437.5490      -2.76036       19.6806     -0.584630     -0.977232      -5.08531      0.674976     -0.143811       1.25013    -0.0424572      0.188616      0.534791     -0.523936      0.593564      0.534803      0.338390     -0.481077      0.106651       2.17474       2.87034       3.08164       3.17380       3.09900       2.88387       2.68770       2.41282       1.92009       1.68546       1.29188       1.04439      0.753882      0.556692      0.406824      0.301086      0.180976      0.112875
  20  16 3224.3225    3.7805  1.2959 12.1764 -0.0006  0.0343   0.0747   0.0907    0.1262   0.0000   441.2550       1.14556       20.1322       3.84806       2.80300      0.334365      0.536132      -1.26020      0.966995     -0.115429      -1.29957     0.0435320     -0.644882      0.249388    -0.0179136     0.0674656      0.116403     -0.161723       3.06021       3.89222       4.07247       3.93576       3.80109       3.43791       3.35008       3.01483       2.69729       2.31425       1.95926       1.46234       1.08649      0.774584      0.513143      0.328563      0.207783      0.146149
  20  17 3367.9922    3.2163  1.8897 11.4792 -0.0036  0.0382   0.0531   0.1057    0.1153   0.0000   446.8820      -1.84758       7.76589      -5.57258      0.613209      -1.44118     -0.474561     -0.150335       3.61599      -3.37148      -1.72558      0.681716       3.35440      -1.26887     0.0957866     -0.266095     -0.205715     0.0747106       2.99489       3.90740       4.18969       4.30426       4.33041       4.10019       3.71819       3.19180       2.73198       2.18770       1.85241       1.33631       1.05987      0.766416      0.543946      0.384542      0.254128      0.155358
  20  18 3511.7017    2.6084  2.6382 11.2074 -0.0041  0.0496   0.0402   0.1285    0.1128   0.0000   441.5086       6.07801       17.1133      -7.86159      -5.88018      -5.20112      -2.20370      -1.59531      0.747778       4.70986     -0.522405       1.42817     -0.842673     -0.429466      -1.10168      0.760530     -0.238789      0.258544       3.67043       4.97377       5.35038       5.52015       5.28948       5.17944       4.58350       4.15867       3.39656       2.92698       2.28209       1.82962       1.35683      0.985525      0.687123      0.482411      0.306576      0.196481
  20  19 3655.4815    2.1765  4.0251 10.8670 -0.0007  0.0639   0.0302   0.1705    0.0883   0.0000   438.4164       8.91305       1.70232      -2.50324     -0.935668       3.94655       6.02950      -3.72911      -6.95299      0.360505      -4.28637       1.78098       3.05506      0.446316     -0.217222     -0.372988     -0.163815     -0.351830       4.87197       6.59852       7.09591       7.32100       7.57575       6.74476       6.07961       5.43443       4.47887       3.78288       2.94124       2.30604       1.77089       1.22409      0.904355      0.597162      0.399362      0.263523
  20  20 3798.9202    1.7646  6.1658 10.3134 -0.0001  0.0822   0.0209   0.2281    0.0713   0.0000   434.4372       2.47507       20.7574      -17.4462      -15.1461      0.875994      0.919880       5.83032       5.22965       4.30483      -6.36900      -4.36482       3.73823    -0.0326449     0.0834252      -2.71271      0.344540      0.124353       6.44549       8.30917       9.45865       9.61379       9.45665       8.94387       8.01611       7.01388       5.90027       4.88032       3.79472       3.02639       2.28459       1.65730       1.18127      0.823273      0.537557      0.339756
  20  21 3942.4346    1.4832  8.1483  9.9284 -0.0021  0.1010   0.0164   0.2921    0.0647   0.0000   461.7974       11.0602       12.1133      -33.4576       9.99635      -13.2453       3.63919       9.00564      -5.77913      -10.5526       8.65623       2.93929      -5.79085      0.627305       3.07242       2.47711     -0.337939     -0.868516       7.76760       10.0919       11.1080       11.4610       11.1179       10.6703       9.60534       8.36156       7.35528       6.00649       4.89201       3.77229       2.84458       2.08353       1.47204       1.01773      0.649527      0.428862
  20  22 4086.4491    1.2304  9.9641  9.8021 -0.0018  0.1263   0.0140   0.3584    0.0565   0.0000   442.5868      0.849768      -7.40199      -5.10232       17.7669      -1.17114       20.6428       1.59299      -2.27106      -4.25956       21.3351      -1.81244      -5.40484      -1.55464       3.08132     -0.477727     -0.106100     0.0585215       9.25243       12.5149       13.8626       13.7972       13.9188       13.2170       11.7264       10.6412       8.89569       7.40939       5.92910       4.66982       3.49393       2.62176       1.83907       1.25811      0.805701      0.527804
  20  23 4229.8607    1.0009 11.7842  9.6084 -0.0013  0.1551   0.0121   0.4371    0.0570   0.0000   450.9003       2.79917     -0.599311      -10.3521       23.9208      -7.91464       22.0109       22.1095       4.21024      -21.2311      -2.49424       9.04991      -5.37698      -3.82680       3.43189      -2.21909     -0.497495      0.417872       11.6100       15.4210       17.1376       17.2008       17.5414       16.0915       14.6682       13.0188       10.8911       9.31321       7.32316       5.71270       4.37236       3.13097       2.27323       1.55912      0.987117      0.649227
  20  24 4374.3742    0.8376 14.0008  9.6262  0.0033  0.2002   0.0107   0.5425    0.0460   0.0000   451.4009      -18.0469       23.2324      -27.2783       62.0740       26.7281      -4.15665      -20.4541      -6.06010       8.69312       28.4554      -1.19331      -16.5008       13.5744      -7.71650      -2.23928       1.34082      -1.34037       15.0398       20.1600       22.3144       22.3976       22.1603       20.9322       19.1862       16.7726       14.2989       12.0118       9.59042       7.46398       5.70768       4.12712       2.91695       2.01942       1.28530      0.842383
  20  25 4517.6938    0.6913 16.3273  9.5040 -0.0028  0.2476   0.0088   0.6645    0.0396   0.0000   396.2160       25.9344       35.9697      -26.5261       3.10823       2.45537       13.4040      -3.75421      0.981552       15.0864      -18.8767       3.45974       10.9724      -18.5286       6.11077     -0.535060      -1.08879      -1.74358       18.6438       24.5630       27.1516       28.0332       27.5503       25.9474       23.8803       20.6443       17.5986       14.7663       11.6825       9.12276       7.04915       5.14062       3.67118       2.55909       1.63873       1.05671
  21   8 2077.7136    0.6831  0.6371  9.2605  0.0015  0.0271   0.0176   0.0539    0.0784   0.0000   438.7604     -0.838077       15.0902      -8.15404     -0.451218       2.93926       1.16403      -2.06913     -0.164350       1.41985      -1.25050      -1.39156     0.0239345      0.572559   0.000405190     -0.240954     0.0326486      0.101164       2.22856       2.32901       2.53159       3.15589       3.20734       2.51535       2.20737       2.27310       1.95179       1.41304       1.11484      0.958464      0.765050      0.478862      0.352809      0.270852      0.176310      0.114836
  21   9 2231.8383    0.9660  0.8032  9.4839 -0.0071  0.0259   0.0230   0.0627    0.1191   0.0000   441.7632       2.71228       17.3763      -4.29079       2.07001      0.769828       1.86358      -1.11832      -4.13935      -1.33068       2.00812     -0.332438      -1.85400      0.881917      0.766763     -0.136041     -0.411465    -0.0647598       2.02789       2.60065       3.00493       2.85997       2.95178       2.77240       2.45802       2.13101       1.90664       1.57707       1.29415      0.964939      0.765873      0.573448      0.374855      0.279576      0.185192      0.119778
  21  10 2381.8800    1.2757  0.9571 10.1535 -0.0047  0.0321   0.0279   0.0696    0.1034   0.0000   442.7926      0.680709       16.4302     -0.772972      -3.58728      -7.20378    -0.0582835     0.0722130      0.232046       3.63118      -2.50809      0.951634     0.0468824       1.41758      0.303431    -0.0485134    -0.0543315     0.0347387       2.31073       3.23717       3.03231       3.48286       3.23167       3.45726       2.91243       2.61387       2.07777       1.94762       1.51264       1.11109      0.864945      0.660774      0.489102      0.329830      0.240414      0.145882
  21  11 2529.2671    1.7704  0.9482 10.5645 -0.0012  0.0282   0.0378   0.0700    0.1160   0.0000   438.8635     -0.769811       13.9264      -3.12034      -5.42934     -0.138045     -0.613723     -0.189345       3.65708       2.46663      -1.76917     -0.240404      0.102921    -0.0206269     -0.773796      0.196159     0.0790147    -0.0400474       2.26961       2.90751       2.98771       3.03799       3.24300       3.08339       2.84786       2.39019       1.86197       1.69913       1.38061       1.07570      0.759262      0.560580      0.419255      0.290408      0.209149      0.142115
  21  12 2676.1505    2.3008  0.9444 10.8631 -0.0035  0.0270   0.0506   0.0707    0.2002   0.0000   435.0738       4.09537       18.3824      0.770970       4.06821      -1.51593       4.53917       1.59909      -2.70035      0.638718      0.884651     -0.217588      0.322219    -0.0254402     -0.544352     0.0325849    -0.0150100     -0.199970       2.09991       2.84423       3.24553       3.22864       3.21376       2.94644       2.76268       2.34044       1.97942       1.61008       1.28916       1.03432      0.742599      0.570932      0.392319      0.276186      0.181406      0.120562
  21  13 2822.8484    2.9446  0.9247 11.4018 -0.0001  0.0344   0.0682   0.0770    0.1917   0.0000   438.3489      -1.40116       16.4850     -0.167404       1.77955      0.739710     -0.970331       1.27642     -0.847381      -2.52620     -0.285483     -0.195889       1.87878     -0.254864     -0.119238      0.549105     0.0797285    -0.0515683       3.55516       4.54775       4.82885       4.48690       4.03806       3.69109       3.58862       3.29593       3.21244       2.60805       2.16415       1.67752       1.26503      0.921162      0.568208      0.426283      0.253078      0.166228
  21  14 2968.7858    3.6069  0.9463 11.8572  0.0023  0.0276   0.0769   0.0657    0.1347   0.0000   440.1811       1.81270       11.6419      0.224322       2.05527       5.38599      -5.38095      0.585136     -0.171470    -0.0698103     -0.790376      -2.22141     -0.764504      0.716241      0.255569     -0.152413     -0.528619      0.143358       2.01047       2.78249       2.87961       2.85321       2.96941       2.73331       2.54617       2.34956       1.94897       1.60163       1.29292       1.00113      0.783741      0.590158      0.428426      0.292967      0.208109      0.132669
  21  15 3113.8384    3.6650  0.9346 12.5589 -0.0022  0.0332   0.0814   0.0694    0.1070   0.0000   441.2086      -2.23666       12.7010     -0.304785     -0.798461       4.22646      -2.31549       2.19911     -0.652083     0.0310777      0.665435     -0.316460    -0.0465969     -0.273119     0.0365085      0.223740     -0.219054     -0.137395       2.10325       3.24078       3.20001       3.12026       3.30719       2.70452       3.03586       2.27554       2.28077       1.80736       1.41720       1.25130      0.809683      0.715627      0.438412      0.323762      0.216942      0.139349
  21  16 3258.3808    3.5536  1.3892 11.8145 -0.0043  0.0368   0.0660   0.0872    0.1397   0.0000   436.3856     -0.470889       9.91139       4.93122       1.10242      -1.65816       1.40770      -2.94443       2.79218      -4.92869       1.80948       1.47161      0.908387      0.227432      0.322408      0.430779     -0.623133      0.191457       2.52873       3.76295       3.73669       4.26739       3.81636       3.90348       3.33018       3.16812       2.51247       2.19350       1.74958       1.26751       1.01905      0.761633      0.543933      0.394962      0.257470      0.160969
  21  17 3402.6661    3.0641  1.8070 11.5751 -0.0030  0.0419   0.0514   0.0971    0.1062   0.0000   444.1012       3.26858       5.94335      -7.35028       10.9714     -0.620464      -3.14989      -5.92978      -2.74228       2.41362       1.49713      0.124580       1.69674      0.718327     -0.558343     -0.162342      0.254005      0.120562       2.96912       4.26606       4.46645       4.71053       4.66832       4.37315       3.78441       3.52742       2.90322       2.48127       1.97474       1.54821       1.12651      0.894683      0.599361      0.443360      0.277106      0.180611
  21  18 3546.8238    2.4415  3.0568 11.3034 -0.0006  0.0540   0.0354   0.1410    0.0780   0.0000   440.5731      -7.82264       11.5232       1.50415       2.40622      -13.1511      0.316269       4.23485      -4.52953      -5.80957       3.90699       2.25156      -3.51467      -1.26750       1.74154     -0.258710     -0.665270      0.490959       4.02762       5.18812       5.96458       5.78262       5.81648       5.51114       4.96169       4.44563       3.92873       3.20465       2.69566       2.06999       1.57246       1.16907      0.848045      0.595026      0.382369      0.255715
  21  19 3691.3043    2.0243  4.2747 10.7420  0.0011  0.0669   0.0267   0.1732    0.0796   0.0000   446.4842       1.47816       11.6258      -2.33599      -4.45347      -3.46836      -8.77723      -6.05970       3.58024       3.04867      -3.59300      0.624366     -0.816661       2.29637      -1.71742       1.08391     -0.281425     -0.724080       4.84214       6.24290       7.35995       7.35555       7.00219       7.11074       6.17144       5.52243       4.62739       3.84006       3.18326       2.43433       1.91492       1.40505       1.03058      0.689136      0.482699      0.314246
  21  20 3835.6008    1.6955  6.3689 10.2316 -0.0013  0.0818   0.0195   0.2289    0.0700   0.0000   447.8093      -18.2701       27.4180       9.33876       13.5408       14.9288       15.2612      -1.26001       6.12525    -0.0948964      -1.47185      0.717654      0.833396      0.294364       1.06604       1.61530     -0.317004    -0.0703932       6.06198       8.04537       8.78011       9.14017       8.75115       8.55103       7.61136       6.79571       5.98777       4.94987       4.08532       3.20143       2.42148       1.85581       1.28919      0.901561      0.598495      0.407440
  21  21 3979.5615    1.4171  8.8007  9.9006  0.0017  0.1089   0.0152   0.3010    0.0589   0.0000   431.5921      -1.23898       4.49317       7.06886       1.42528       17.2922      -14.6791      -6.97059      -4.35778      -3.86763       5.84414       2.08817      -8.30731       1.09968       1.67709      -1.23850      -1.41784      0.549720       7.75524       10.2508       11.3950       11.5323       11.3065       11.1779       10.1221       9.07089       7.71018       6.34506       5.15613       4.12724       3.17027       2.36162       1.72118       1.23056      0.817918      0.533420
  21  22 4123.6185    1.1770 10.2236  9.6984  0.0004  0.1233   0.0129   0.3581    0.0560   0.0000   436.9799       14.2446       10.2375      -19.7306      -11.0380      -7.53311      -3.63670       26.9299       2.51614       4.35210      -15.6514       2.15717       4.56211      -4.98907       3.20992   -0.00474248      0.101047      0.197866       8.83955       11.4638       12.9471       13.4394       13.2406       12.7041       11.5448       9.93433       8.78730       7.26378       5.90404       4.62290       3.59536       2.67316       1.97333       1.33254      0.903716      0.602636
  21  23 4267.8251    0.9806 13.6460  9.6477  0.0007  0.1716   0.0108   0.4863    0.0482   0.0000   425.0519       8.67448       20.1551       14.3031       1.36661       19.0124       4.09521      -43.8334       10.5830       34.4741      -4.36259      -11.5935       7.97633      0.360957       3.08508      -1.56042       2.41277       1.18977       12.0885       16.1558       17.8254       18.5108       18.0902       17.1342       16.0043       14.0432       12.3702       10.2161       8.20430       6.51186       5.00930       3.83104       2.73168       1.98687       1.26785      0.840810
  21  24 4412.1655    0.7628 13.8204  9.6449 -0.0047  0.2076   0.0101   0.5598    0.0434   0.0000   430.9504       45.0020       49.6214      -33.6823       14.3845      -20.9618      -64.3962       6.72795       26.6447       7.41093      -15.3012      -4.68869     -0.301851      -1.30967       2.03336     0.0809345       1.06368      0.474644       15.0003       20.0677       22.6418       22.8556       23.0837       21.4314       19.6226       17.7331       14.6613       12.4671       10.0603       7.98009       6.16731       4.48431       3.33728       2.31615       1.52884       1.01700
  22   6 1781.5268    0.3630  0.3746  8.8319 -0.0033  0.0308   0.0127   0.0438    0.0511   0.0000   439.2365      -2.08459       20.4114     -0.377642      -2.43402      0.699383     -0.464880    -0.0984377      0.619118     -0.655767      0.353092      0.159166      0.372687     -0.156159      0.331322     -0.246784     -0.338836   -0.00138113       1.82474       2.70420       3.19236       2.06863       3.34998       2.51731       2.37081       2.50132       1.76219       1.83373       1.19347      0.921822      0.748346      0.634614      0.480455      0.300202      0.291164      0.181050
  22   8 2104.8021    0.6998  0.6268  9.4031 -0.0031  0.0264   0.0186   0.0574    0.0742   0.0000   441.1119      -3.31482       19.0732       3.11505      -3.38665      0.520868     -0.482911     -0.863310      -3.77771     -0.578213       2.19896     -0.271213     -0.736219     -0.666504      0.164491     -0.264485    -0.0433019   -0.00929614       2.18537       2.81313       3.15445       2.67235       2.57469       2.36406       2.18289       2.17101       2.00766       1.84140       1.66847       1.22772      0.925426      0.689778      0.470857      0.354653      0.225036      0.137980
  22   9 2260.0065    0.9947  0.8003  9.8064  0.0013  0.0272   0.0226   0.0637    0.0872   0.0000   439.1592      0.436490       14.2999      -3.01923      -2.61097      -2.43283     -0.925436     -0.218668      -1.13402      -1.74016      0.185526     -0.412719     -0.572002       1.22824      0.208725      0.428569     -0.335689    -0.0623904       1.87875       2.41715       2.74692       2.79343       2.45222       2.64183       2.51874       2.14095       1.88203       1.61749       1.17561      0.990803      0.832584      0.588586      0.450421      0.327127      0.227299      0.153419
  22  10 2410.7545    1.4616  1.0133 10.1333 -0.0032  0.0271   0.0304   0.0739    0.1398   0.0000   437.6842      0.297326       16.4586     -0.262677      -3.76758      0.200712      -2.03692     0.0369307      0.532820     -0.941265      -1.75648       1.10982     -0.351214     -0.565958      0.778916     -0.114400     -0.247025      0.170508       2.00199       2.44867       2.82186       2.80297       2.85471       2.73852       2.56316       2.28061       1.90823       1.56042       1.24277       1.05057      0.834700      0.595381      0.436654      0.359450      0.231859      0.154976
  22  11 2559.1355    1.8977  1.0147 10.5441 -0.0064  0.0291   0.0386   0.0685    0.1268   0.0000   435.0405       3.14209       19.9298      0.406028      -7.76762       2.46914       1.51089     -0.840292       1.67628       2.51644      -3.22029      -1.34997      0.417019    -0.0839901     -0.152145      0.233207     -0.476925     -0.162240       2.18946       2.96906       3.12639       3.20953       3.27498       3.19637       2.85430       2.37600       2.08118       1.74160       1.47534       1.13102      0.897768      0.627316      0.465201      0.317078      0.249091      0.163075
  22  13 2854.6144    3.0817  0.8619 11.5075 -0.0043  0.0269   0.0694   0.0636    0.1989   0.0000   438.8734       4.68632       20.1843       2.08418      0.481096     -0.575020      -1.35186      0.627130      -1.55580     -0.567475     -0.575154       1.55374     -0.141685     -0.541685      0.196479      0.389992     -0.336078     -0.371624       1.96821       2.78024       2.96297       3.03257       2.98565       2.69190       2.40904       2.23288       1.94292       1.72818       1.38310       1.14239      0.841964      0.623538      0.439019      0.291478      0.200708      0.144453
  22  14 3001.3157    3.7367  0.9028 12.0419 -0.0011  0.0249   0.0795   0.0662    0.1390   0.0000   437.2762      -1.88970       12.5946       1.46779      -3.38576       4.07082      -2.02298     -0.164485       1.21366      -2.13312      -1.41099      0.454953     -0.181133     -0.275492    -0.0436752   -0.00752061      0.141607      0.167114       1.80539       2.44946       2.68251       2.79289       2.73538       2.46980       2.38110       2.11789       1.71325       1.51835       1.29595      0.984833      0.777718      0.552470      0.412945      0.283408      0.194752      0.129569
  22  15 3146.9338    3.9413  0.9896 12.4815 -0.0022  0.0269   0.0844   0.0711    0.1104   0.0000   441.0207      -2.95862       15.3843       1.91104     -0.420549      -12.4872      -3.92033      0.442407      -1.39996     -0.197388       2.01048      -1.17461     -0.318937      0.921690     -0.408112     0.0526274    -0.0551630     0.0898742       2.01783       2.57903       2.88623       3.12933       3.04043       2.98645       2.66027       2.28069       1.92876       1.56932       1.35617       1.04800      0.821724      0.596364      0.453609      0.293003      0.220224      0.151036
  22  16 3292.0842    3.4971  1.5014 11.8255  0.0086  0.0359   0.0616   0.0879    0.1193   0.0000   438.6295      0.813227       16.8094       2.93750       5.28735      -3.03682      -7.05501      0.177655      0.614672      -1.55364     0.0428759     -0.267736       1.08908      0.365485     -0.106742     -0.125795    -0.0334138     0.0712801       2.59006       3.52547       3.68288       3.57475       3.76541       3.42657       3.41065       2.93504       2.60828       2.11782       1.75662       1.38841       1.09615      0.859579      0.591662      0.434516      0.290349      0.200205
  22  17 3437.0811    2.9881  2.2493 11.4174 -0.0027  0.0410   0.0439   0.1082    0.0907   0.0000   437.6995      -5.13538       21.0526      -2.13658       2.28842      -1.95288       4.64232       1.13364      0.781412      -1.36048      -1.06007      0.273950      -2.31585      0.537280      0.105283     -0.477228     -0.314151     -0.204055       3.08639       3.89553       4.24626       4.23950       4.35015       4.24109       3.89118       3.41740       2.97992       2.46913       2.01988       1.66765       1.25809      0.959809      0.692768      0.506856      0.353424      0.244968
  22  18 3581.7626    2.3499  3.4449 11.0451 -0.0021  0.0549   0.0309   0.1432    0.0737   0.0000   443.0766      -2.29982       14.6998       9.35839     -0.613617       2.01441      -1.12625       4.89418       1.53658       5.01620       1.08238      -3.51576    0.00790578     -0.719825     -0.460864      -1.10302      0.644488      0.284399       3.80253       4.96089       5.50028       5.54733       5.57404       5.40503       4.96726       4.43896       3.77750       3.29122       2.72391       2.14999       1.68752       1.23169      0.920720      0.662274      0.453326      0.301424
  22  19 3726.6469    1.9429  5.0844 10.6092 -0.0029  0.0683   0.0227   0.1916    0.0659   0.0000   435.6468      -11.1889       9.03618       3.70375      -5.88372      -6.17793       5.87747      -3.28297       7.06378      -1.23584       4.97611      0.708113      -2.75571       3.41209       1.42156      -1.18646     -0.518987      0.433736       4.83096       6.32066       7.04895       7.29006       7.05508       6.97651       6.32751       5.67606       4.87246       4.00878       3.51211       2.64420       2.10545       1.63472       1.12715      0.838567      0.564712      0.383902
  22  20 3871.4324    1.5781  6.8827 10.2510 -0.0008  0.0884   0.0178   0.2491    0.0585   0.0000   445.7039       3.51092       13.9170      -12.5459      -16.0160      0.511277      -11.7187       1.07173       2.34330       11.3993      -4.56058       1.99069       2.93623       4.62298      -1.06846     -0.779320      0.453478      0.410206       6.16694       8.01088       8.84918       8.84193       9.02057       8.56877       8.25908       7.12856       6.03098       5.38972       4.33580       3.45570       2.78254       2.03130       1.52693       1.06082      0.734274      0.504788
  22  21 4016.3480    1.3340  8.7350 10.0300 -0.0016  0.1083   0.0148   0.3088    0.0513   0.0000   443.7183      0.765247       1.29574      -7.38971       18.1783      0.765130      -21.2192       1.09131       9.02449      0.203174      -3.22084      -6.48104     -0.754057       5.75775     -0.674511      0.961572     -0.534678     -0.972843       7.43526       9.72922       10.9214       10.9484       11.1214       10.6323       9.84276       8.87944       7.76640       6.41749       5.44338       4.24593       3.32951       2.53073       1.90710       1.33826      0.906309      0.620857
  22  22 4160.8006    1.0804 11.0923  9.7441 -0.0002  0.1386   0.0123   0.3946    0.0512   0.0000   444.5720       3.37343       29.4946       12.5465       21.7225      -6.76626      -8.35476     -0.391239       3.68470     -0.793288       6.63459      -4.58077      0.776737      0.489786      -1.38795       4.89937      0.401747      0.131447       9.29375       12.4474       13.9069       14.4199       14.4251       13.7062       12.5027       11.2774       9.76611       8.27244       6.76081       5.42481       4.32886       3.13782       2.38865       1.66944       1.12584      0.754519
  22  23 4305.5431    0.8671 12.9007  9.7248 -0.0107  0.1747   0.0104   0.4998    0.0437   0.0000   461.2631      -8.80057       24.2496       22.5324       12.8965      -1.66048      -3.89017       22.6156       3.65971      -18.6675       6.02457      -10.3838      -8.93910      -3.34153      0.175351       7.14164      -1.71920     -0.591118       11.9314       15.5728       17.6787       18.2860       17.7191       17.2385       15.8692       14.1622       12.5909       10.5878       8.57123       7.16938       5.34957       4.13450       3.03358       2.20443       1.43915      0.979181
  23   5 1632.7813    0.2100  0.2219  8.8243 -0.0111  0.0175   0.0110   0.0376    0.0352   0.0000   438.2230      -3.18231       18.8251       1.30024     -0.814047       2.29804      0.463991     -0.499979      -1.34193     -0.955757      0.192588       1.50779     -0.347987     -0.578181     0.0685434      0.189825      0.122540     0.0508962       1.17881       1.49190       1.64085       1.82306       1.56450       1.83489       1.57246       1.46298       1.14232       1.07378      0.727542      0.816133      0.598900      0.436963      0.258335      0.229984      0.172997      0.101050
  23   6 1804.1939    0.3416  0.4148  8.8481 -0.0048  0.0263   0.0123   0.0777    0.0529   0.0000   438.5016       1.08419       16.6818      -3.08531      -7.06663      -2.26258       1.32504      -3.36339      0.982595     0.0815204     -0.465979      0.273432     0.0893051     -0.802776      0.162671      0.248933    0.00664437     -0.128365       2.87990       2.50869       3.15593       2.76186       2.61670       2.73193       3.68925       2.65663       3.09654       2.12472       1.21603       1.17125      0.995211      0.805466      0.593050      0.583014      0.369363      0.311054
  23   7 1969.5964    0.5358  0.6170  9.0380 -0.0007  0.0243   0.0142   0.0537    0.0655   0.0000   439.1607      -2.28060       14.6061       4.59412      -1.80826       2.19051       4.07864     -0.981115     -0.676116       2.83041      -1.70892     0.0278274      0.687779      0.298000      0.497482     -0.145859     0.0450637    -0.0804516       1.50179       2.19035       2.37780       2.47340       2.43249       2.38574       2.05625       1.90516       1.72271       1.35067       1.23861      0.905746      0.721419      0.579291      0.393713      0.297254      0.204893      0.132745
  23   8 2131.0725    0.7790  0.7299  9.2414  0.0012  0.0247   0.0182   0.0561    0.0865   0.0000   440.3588       1.80796       19.4968     -0.191205      -4.53609      -1.71501       1.18267      -1.72990       1.28737      -1.06504     -0.497575     -0.207949      0.880414      0.240657     -0.476654      0.340389      0.182444      0.127518       1.70387       2.21807       2.42051       2.68970       2.69375       2.43074       2.29596       2.07369       1.67957       1.41271       1.22393      0.911697      0.715450      0.541451      0.418942      0.316428      0.205818      0.148923
  23   9 2287.4179    1.0849  0.9183  9.7040 -0.0001  0.0274   0.0229   0.0651    0.1038   0.0000   437.9926      -2.62816       19.7137     -0.351485      -5.51433       2.49925      -2.05780     -0.894758      0.163510       1.54641      0.483582     -0.201294     -0.240143      0.792311      0.398023     -0.170627    -0.0112541     -0.268650       1.79592       2.32044       2.49585       2.68956       2.71355       2.71848       2.28256       2.14902       1.76597       1.61930       1.37823       1.05445      0.795679      0.590457      0.496236      0.368444      0.244382      0.167517
  23  11 2588.5691    1.9608  0.9770 10.7536  0.0016  0.0286   0.0406   0.0667    0.1213   0.0000   438.1731      0.377453       17.3876       2.49610      -4.96877      0.561210     -0.857929      -5.37665       2.60446       4.27788     -0.542017      -2.15930      0.177519     -0.146337      0.140703     -0.168629      0.108768     -0.119976       1.78715       2.46308       2.74566       2.92739       2.88425       2.66416       2.62522       2.22153       1.92361       1.75085       1.33721       1.06697      0.876530      0.666266      0.478211      0.374097      0.228498      0.170570
  23  12 2737.5065    2.4795  0.9290 11.2622 -0.0031  0.0284   0.0516   0.0631    0.1195   0.0000   438.8952      -1.32154       13.5721      -3.93188       2.78785       2.69011      -3.54477    -0.0199107      0.487422       2.36506       1.91152      -1.70016      0.833843      -1.13744      0.573659     -0.308638    -0.0703322   -0.00901823       1.88669       2.64865       2.63327       2.78896       2.78122       2.58772       2.38081       2.21880       2.00375       1.80513       1.44381       1.12379      0.920947      0.685334      0.499197      0.368679      0.264547      0.173312
  23  13 2885.9996    3.2881  0.8920 11.4932 -0.0020  0.0256   0.0683   0.0625    0.1910   0.0000   439.4700      -2.04587       21.9098     -0.408584      -4.24758       1.50435      0.402089      0.809063      0.402181       1.36226      -1.67029      0.332364     -0.351691      0.483623    -0.0501037     -0.144766     0.0830518      0.173544       1.74022       2.42881       2.68019       2.70129       2.73278       2.70557       2.33681       2.14020       1.71101       1.56640       1.28911       1.03257      0.809397      0.590646      0.419598      0.324147      0.219883      0.155668
  23  14 3033.3371    3.8167  0.8939 11.9656 -0.0019  0.0282   0.0835   0.0631    0.1906   0.0000   440.0675      -3.96782       15.9740      -1.36985      -2.96306      0.565156       1.89155       2.21181      -2.28156     -0.111029     -0.978907     -0.462330     -0.519026    -0.0723681     -0.130511      0.254821      0.143178     0.0841504       2.43573       3.30574       3.44934       3.19262       2.91146       2.71749       2.72737       2.71841       2.49254       2.13811       1.76946       1.32805       1.00658      0.768064      0.530857      0.393092      0.285902      0.194132
  23  15 3179.5749    3.8007  1.2228 12.1546 -0.0019  0.0298   0.0719   0.0805    0.1259   0.0000   438.0469      0.667950       12.4956       4.31126      -2.70346      -4.12912       1.14852     -0.321334       1.14299       1.30416       1.73978      -1.46133      0.105903     -0.124942      0.836096      0.183660     -0.435532    -0.0719383       2.12482       2.79154       2.98096       3.08971       3.07684       2.90916       2.64238       2.38993       2.18352       1.93560       1.60563       1.23197       1.02098      0.737629      0.553475      0.392777      0.290200      0.192558
  23  16 3325.4341    3.3902  1.6111 11.7839  0.0017  0.0371   0.0566   0.0888    0.1062   0.0000   434.6817      -3.32019       18.7528      -3.20267      -6.56602       3.87931      -1.17343      0.409229      -2.11841      -2.95570       1.54685       1.06063      0.357298     -0.117031      0.144230      0.131392     -0.102256    -0.0345340       2.28620       3.15992       3.31872       3.71888       3.33576       3.63030       3.14362       2.86331       2.52626       2.16244       1.71078       1.41539       1.16029      0.857355      0.658995      0.442251      0.324608      0.222614
  23  17 3471.1255    2.8071  2.4380 11.2214 -0.0020  0.0437   0.0383   0.1105    0.0831   0.0000   439.8957       1.01466       15.9254      -3.23008      -3.44052      -5.10937      -9.77327      -1.33870     -0.924471       1.39389      -1.45761       4.43729      -1.18900      -1.64083     0.0680039       1.75071     -0.708317     -0.117640       2.74499       3.83129       4.07924       4.37222       4.24710       4.09762       3.85544       3.29449       3.03957       2.62908       2.11101       1.74344       1.38594       1.02611      0.772692      0.554096      0.382947      0.255946
  23  18 3616.3789    2.3007  3.8890 10.9636 -0.0015  0.0560   0.0281   0.1533    0.0632   0.0000   433.3131       5.65119       4.87144       2.42473       5.77227      -5.77514      -7.54166       3.12562       11.8339      0.342137      -2.84271       1.34241      -3.23803     -0.743362      -1.35586     0.0774274     -0.928998     -0.434652       3.84369       5.08034       5.57696       5.78522       5.64549       5.47644       5.09029       4.51573       4.15146       3.39851       2.91479       2.31432       1.82221       1.38333       1.04304      0.748838      0.524794      0.362554
  23  19 3761.8528    1.8184  5.4982 10.5313 -0.0015  0.0756   0.0211   0.2004    0.0616   0.0000   446.4714       4.35230       27.2151       12.4821      -1.48781      -3.09986       4.92378      0.848416      -3.03735      -3.70267       3.73559       3.43084       2.83034      0.174440       2.27950      0.335783     -0.999623      -1.05867       4.86657       6.56550       7.41237       7.44183       7.58027       7.41966       6.69596       6.07644       5.18254       4.45700       3.80275       2.94788       2.37571       1.80476       1.35168      0.975961      0.659568      0.464469
  23  20 3907.1487    1.5088  7.4684 10.1984 -0.0021  0.0923   0.0169   0.2601    0.0551   0.0000   450.0446      -11.8728       16.5501       8.59577      -1.68924       3.46501       11.6089       7.93830       13.2275      -2.21478      -4.36190     -0.718252     -0.660925       1.84626      -2.69495     -0.518660     0.0866527      0.257315       6.09477       7.92919       8.89548       9.15815       9.30186       8.78593       8.26004       7.34096       6.57496       5.53594       4.57384       3.73016       2.91585       2.25881       1.69012       1.23682      0.854979      0.586474
  23  21 4052.3244    1.2447  9.2752  9.9824  0.0002  0.1113   0.0141   0.3227    0.0492   0.0000   446.3065      -8.29950       29.6345       7.40055       2.67228      -8.82341      0.834132       4.24257      -4.49278      -13.0704      -5.14799       9.47788    -0.0605904      -3.50263       2.29214       1.32339     -0.356617     -0.171799       7.53305       9.77796       11.1873       11.4825       11.4907       10.9438       10.1729       9.25017       7.97640       6.78572       5.65035       4.52095       3.58987       2.77687       2.02249       1.51965       1.02918      0.714971
  23  22 4197.6549    1.0394 12.1062  9.7510 -0.0002  0.1514   0.0116   0.4188    0.0474   0.0000   431.6249      -18.6461       45.3021       4.98431       6.11523      -3.41440      -3.36706       22.6976      -1.61637      -12.8944      -7.87529      -7.43026       3.27843      0.625802      -5.02240       3.00726      -2.10524     -0.735700       9.72538       12.8825       14.5109       14.9274       14.9695       14.2922       13.6913       11.9597       10.6539       9.07020       7.45572       5.99438       4.73772       3.72760       2.74564       2.04865       1.39175      0.959256
  24   6 1826.2474    0.3732  0.4193  8.8805 -0.0071  0.0221   0.0123   0.0445    0.0515   0.0000   438.4815      -1.59052       19.5558      -1.89884      0.959705       4.11807      -2.71771     0.0569339      0.998541      -1.26066     -0.508074      0.323547     -0.442766     -0.613861      0.396452      0.310670      0.129878      0.174294       1.35873       1.77648       2.23577       2.05518       2.19068       2.18614       1.90070       1.87269       1.51867       1.16020       1.05296      0.799914      0.710382      0.521354      0.355277      0.291178      0.192642      0.134444
  24   8 2156.6996    0.8017  0.9612  9.2179 -0.0026  0.0277   0.0165   0.0665    0.0943   0.0000   440.1875      -3.52691       15.9842       3.55756      -1.97589     -0.616360       2.34534     -0.675982     -0.716028     -0.301225      -1.34490      0.684181      0.983796     -0.673357     -0.610727     -0.301860      0.123809      0.272912       1.88717       2.33311       2.45180       2.64785       2.73622       2.52508       2.49019       2.26517       1.90112       1.65567       1.39797       1.16303      0.892432      0.702091      0.546903      0.398115      0.275016      0.189962
  24   9 2314.2966    1.1575  0.9238  9.7913  0.0006  0.0290   0.0236   0.0669    0.1002   0.0000   437.9947      -3.38984       16.8382       5.07838      -4.42616       5.55139     -0.496074      -1.87015      -3.14567      0.163177    0.00872232      0.544601     -0.102392      0.600967     0.0302909    -0.0538052    -0.0979013     -0.151578       2.08666       2.54910       2.83271       3.20970       3.20204       2.98085       2.51635       2.48622       2.21328       1.61961       1.38628       1.10323      0.898799      0.661797      0.504261      0.374531      0.271248      0.183685
  24  10 2467.0085    1.6124  1.1468 10.0695 -0.0030  0.0328   0.0321   0.0761    0.1788   0.0000   436.8651      0.797046       13.8149       1.42103      -2.65614      0.374470       1.37759      0.237682       2.96080      -2.71101      0.404124      -1.12291       1.72955     0.0232574      0.513433      0.689568     -0.815615     -0.267287       2.36951       3.31601       3.65872       3.57221       3.25285       2.77769       2.70347       2.59016       2.63088       2.39694       2.19048       1.76447       1.48935       1.07315      0.775123      0.508717      0.348353      0.227500
  24  11 2617.5380    2.0757  1.0967 10.8872 -0.0035  0.0290   0.0409   0.0728    0.1375   0.0000   436.0985       2.13647       14.1849      -6.44842    -0.0114790      0.278662      0.222911      -6.19141      -3.37071     -0.483420      -1.01396      -1.70775     -0.640760     -0.366955     -0.752737     -0.107309     -0.317005    -0.0896346       1.77239       2.46561       2.61062       2.81711       2.77649       2.54598       2.64131       2.12563       2.05604       1.65158       1.47059       1.09566      0.913048      0.667637      0.540197      0.405322      0.295521      0.211411
  24  12 2767.6025    2.7492  0.8683 11.4218  0.0046  0.0238   0.0563   0.0633    0.1087   0.0000   437.1475      -1.82072       13.9777       2.27512      -1.95472      0.267576     -0.510759       1.37445       1.92673     -0.117073       1.35154       1.65993     -0.455574     -0.972500      0.193948      0.929687     0.0147738      0.175445       1.77672       2.34939       2.52251       2.41996       2.46604       2.11701       2.09141       1.87549       1.73851       1.66432       1.35366       1.14416      0.906368      0.700792      0.512984      0.364793      0.234813      0.162691
  24  13 2916.8715    3.3730  0.8652 11.8085 -0.0024  0.0228   0.0712   0.0591    0.1419   0.0000   438.0659       3.99149       13.4111       3.32914      -3.39177     -0.197774      -3.03923      0.358780      0.354218     -0.647143     -0.854120      0.719257       1.12902       1.27443     -0.679141     0.0731115      0.325931      0.128077       1.60837       2.04707       2.20608       2.25431       2.28164       2.17105       2.19808       1.89379       1.61358       1.42672       1.11199      0.969366      0.760358      0.594347      0.459199      0.318521      0.240833      0.165854
  24  14 3064.9387    4.0154  0.7750 12.2791 -0.0026  0.0237   0.0892   0.0545    0.1586   0.0000   437.1313       1.61711       16.0639      -3.07762      -8.54802      -4.14930       3.90962       3.45809      0.434251      -2.07189      -1.69064       2.06052       1.69598     -0.484158     -0.806144     -0.437741     0.0788188      0.132811       1.60038       2.09413       2.10365       2.27722       2.44853       2.20840       2.17517       1.80497       1.69655       1.43686       1.22331      0.951795      0.761439      0.586397      0.454928      0.330217      0.236202      0.169918
  24  15 3211.9236    3.6835  1.1844 12.3677 -0.0110  0.0303   0.0721   0.0780    0.1313   0.0000   440.3506      -2.18676       15.6528       1.62275       1.11980      -3.48827      -2.19725       1.20048     -0.137660      0.207113     -0.433147      -1.84065      0.707932      0.215833      0.765872     -0.114375     -0.615312    -0.0482592       1.94595       2.62398       2.69612       2.76632       2.86938       2.68416       2.79673       2.27097       2.12039       1.72226       1.48815       1.27524      0.975071      0.750447      0.576538      0.414128      0.313487      0.227157
  24  16 3358.2962    3.2714  1.7892 11.6052 -0.0010  0.0368   0.0508   0.0914    0.1038   0.0000   434.7139       2.09537       13.9971      -9.86108     0.0862407      -3.83269      -2.08550       3.84161      -3.65124       1.84160       2.28010      0.614967      0.140797       1.08080     -0.853679    -0.0570278      0.537237     -0.116230       2.31433       3.05814       3.35445       3.58014       3.57491       3.20315       3.25943       2.83983       2.60480       2.12098       1.82931       1.48219       1.20811      0.888137      0.725281      0.504968      0.361965      0.259301
  24  17 3504.6900    2.5915  2.9109 11.2560 -0.0010  0.0476   0.0335   0.1224    0.0702   0.0000   433.1806      0.387786       8.83998       3.72872      0.496314      -6.62532       6.20875      -2.01197       3.75462       2.78113       1.93251      -1.84038      0.305368      -1.01444     -0.173651      0.683909      0.433323    -0.0554101       3.05574       4.10677       4.42215       4.49629       4.40056       4.49060       4.11573       3.86609       3.33823       2.87000       2.35059       1.89600       1.56252       1.21723      0.920632      0.677949      0.484652      0.354765
  24  18 3650.7643    2.1151  4.1343 10.9440 -0.0008  0.0586   0.0250   0.1593    0.0573   0.0000   437.8432       3.03466       12.1037      -5.98738       8.89043       1.86998      -2.28548     -0.998041     -0.906736      -1.99206      0.511907       3.24976       4.81165      -1.05913      -2.05677     -0.511926     -0.502912      0.484910       3.78219       4.88636       5.56585       5.57368       5.67240       5.52866       5.14895       4.74842       4.10415       3.51615       2.93051       2.36286       1.90317       1.48911       1.14519      0.828191      0.598146      0.420854
  24  19 3796.5597    1.7833  6.2051 10.3435 -0.0017  0.0768   0.0194   0.2119    0.0641   0.0000   438.8658       3.31225      -8.21323      -10.5753      -11.4752       9.13814      -2.75147      -4.18232      -3.04945       2.10993      0.704905       3.83093      -8.15501      -1.63197    -0.0531186      -2.51062      -1.13852     -0.437755       5.04592       6.49001       7.56769       7.50042       7.56167       7.42627       6.78528       6.21608       5.46273       4.72428       3.85076       3.21736       2.58063       1.98002       1.48759       1.08894      0.783944      0.547057
  24  20 3942.4345    1.4299  7.6047 10.2203 -0.0014  0.0914   0.0159   0.2687    0.0520   0.0000   437.2846       6.77148       3.92073      -6.53318      -5.44385       8.47970      -1.04568       3.10261      -1.99158       7.82926       2.00012      -4.70597       3.77054       2.07431       3.75227      0.207441     -0.594235      0.252970       5.97066       7.64979       8.60997       8.70197       8.58955       8.60429       7.91884       7.36987       6.49089       5.62276       4.72397       3.73387       3.04762       2.38702       1.79341       1.36150      0.979507      0.683878
  24  21 4088.0041    1.1651  9.6033  9.9780 -0.0040  0.1145   0.0132   0.3385    0.0481   0.0000   450.1106      -7.74736       9.50210       3.03987       12.2097      -14.0070       15.9227       7.67539      -7.61031      -12.2951       8.27768      -3.07824      -3.42261      0.635971      -1.81055       1.42710     -0.450387      -1.70450       7.38002       9.65310       10.9508       11.4131       11.5399       11.2192       10.2672       9.31256       8.12998       6.92813       5.78075       4.73700       3.76345       2.91232       2.22016       1.64566       1.13562      0.801481
  24  23 4379.8212    0.7705 14.4851  9.7406 -0.0051  0.2021   0.0090   0.5551    0.0373   0.0000   414.4637      -8.54956       26.1380      -21.3123      -34.6149       13.5757       42.2365      -5.14976      -5.98020      -24.2653      -15.1764      -3.59600     -0.851568     0.0571901      0.502366       1.33809      -3.29959      0.309661       12.6976       16.6956       18.9082       19.4380       19.6109       18.9006       17.8376       16.1982       14.1802       12.2569       10.0929       8.26826       6.74382       5.13594       3.97013       2.95110       2.06409       1.45829
  24  24 4524.7342    0.6576 16.2466  9.5186  0.0003  0.2336   0.0076   0.6200    0.0345   0.0000   427.3410      -8.84133       15.4931       20.1078       12.2481      -27.8995       10.9601      -18.3012      -7.55521      -17.3278      -17.0430      0.258207       6.35053       2.49606       7.32389       6.84842      -3.78819      -4.11163       14.8280       19.1622       21.6378       22.7125       22.2842       21.6856       20.3316       18.4550       16.5364       14.1018       12.0022       9.66150       7.82854       6.16503       4.54276       3.49874       2.39217       1.69913
  25   7 2016.8910    0.5906  0.6888  9.2807 -0.0027  0.0272   0.0145   0.0565    0.0647   0.0000   439.9456      -3.98685       20.6866       1.79669    -0.0249192      0.372095       1.85528    -0.0365903       1.05975      -1.62952      0.428101      -1.30947    -0.0731838     -0.967125      0.942927      0.121618      0.135705     -0.196814       2.21393       3.12190       3.81923       4.14338       4.23420       3.93274       3.53139       3.03789       2.47878       1.95474       1.54913       1.21079      0.881794      0.684462      0.513497      0.339108      0.258777      0.191273
  25   8 2181.7584    0.8681  0.7858  9.6222 -0.0019  0.0244   0.0191   0.0601    0.0810   0.0000   439.8548      -3.95174       14.6731       6.20069      -2.67773       2.53221      -2.49611      -3.39827      -1.61376       1.24701     -0.597477      0.870883     -0.110501     0.0124595     -0.106577     -0.170775    -0.0674310      0.212356       1.52515       2.01204       2.16161       2.36582       2.30419       2.19943       2.13697       1.87776       1.73388       1.39416       1.22049      0.984925      0.819246      0.634102      0.477568      0.357310      0.250648      0.176705
  25   9 2340.4809    1.2217  0.9783  9.9229 -0.0046  0.0262   0.0244   0.0673    0.1022   0.0000   437.9965       2.79571       18.0766       2.06209      -6.21431       1.91091      0.634400       1.24090      -4.78711     -0.843223      0.535818       1.39201       1.09994    -0.0958396      0.314487     -0.640297      0.152397    -0.0814241       1.67838       2.36421       2.55781       2.67719       2.63111       2.50909       2.34382       2.11491       1.91616       1.65316       1.36539       1.13205      0.894778      0.694958      0.516091      0.383580      0.281345      0.200738
  25  10 2494.3068    1.6837  1.0442 10.3216 -0.0048  0.0267   0.0326   0.0679    0.1376   0.0000   438.8448     -0.457642       16.0348       4.40952       1.19379       2.67901     -0.458668       3.78162       1.27028       3.35713      0.582538     -0.192866      -1.18053      0.896830      -1.01691     -0.140925      0.426729      0.169665       1.74712       2.22460       2.43892       2.59376       2.70121       2.48624       2.30286       2.19714       1.94759       1.66993       1.33534       1.07457      0.850535      0.682429      0.557309      0.412212      0.299347      0.221758
  25  11 2646.1803    2.2463  1.0723 10.6296 -0.0009  0.0283   0.0423   0.0674    0.1744   0.0000   438.3410      -1.12192       9.05465      -3.07942       1.35093      -1.13311     -0.535328      -1.45069      -2.06116       2.36127       2.09057      -2.21828     -0.802759     -0.361501     -0.868184     -0.191829      0.107759      0.129868       1.79278       2.46548       2.73846       2.78155       2.74463       2.43552       2.38199       2.18338       1.98812       1.80736       1.57166       1.32337       1.06794      0.806531      0.602494      0.427422      0.308916      0.217888
  25  12 2797.2569    2.7052  0.9662 11.6518 -0.0035  0.0285   0.0546   0.0647    0.1038   0.0000   438.5583      0.802530       13.1095     0.0624834      -3.65593      -1.61153      -5.92928      -1.79035      -1.19901     -0.808687      0.705604      0.932770     -0.306179     -0.665498      0.419695     -0.574818    -0.0662024     -0.650768       1.68238       2.47174       2.46353       2.64100       2.65544       2.52449       2.44225       2.09989       2.09808       1.65536       1.41606       1.11218      0.924501      0.704021      0.576513      0.397196      0.301520      0.237785
  25  13 2947.3225    3.6014  0.8992 11.9251 -0.0032  0.0271   0.0725   0.0604    0.1225   0.0000   439.1676     -0.550254       16.3317       2.45674      -2.09728       3.18220      -1.18082       2.25323      -3.13298     -0.116049     0.0302991      -1.55917      0.389800       1.25059      0.221882      0.163477      0.238835      0.100103       2.15160       2.83514       3.33352       3.72052       3.85488       3.45940       3.09060       2.74427       2.48516       1.91897       1.38233       1.16345      0.978897      0.707636      0.486571      0.356975      0.285332      0.194485
  25  14 3096.0853    3.9767  1.0328 12.1097  0.0004  0.0254   0.0800   0.0717    0.1924   0.0000   439.2744      -1.93563       12.1080    -0.0488175      -2.60412       1.56830     -0.809421      -2.18771     -0.512417      -1.55801       1.62537     -0.504380    -0.0670408       1.71012      0.220122     -0.901164      0.224554      0.149283       1.69849       2.15291       2.39333       2.38413       2.46665       2.39453       2.31365       2.11367       1.82127       1.50038       1.29271       1.02609      0.852264      0.693267      0.515023      0.388553      0.277257      0.196415
  25  15 3243.7476    3.6528  1.3043 12.2229 -0.0032  0.0333   0.0692   0.0808    0.1522   0.0000   437.4580       4.75061       12.4784      -2.71874      -1.87264       1.00558      -1.56291       2.33557      -1.68560     -0.395107      0.872401     0.0772154      0.356774     -0.725667      -1.02426      0.370113     -0.290221     0.0193272       2.03559       2.86085       3.31588       3.16903       3.56363       3.17318       3.10925       2.78728       2.29982       2.10666       1.63565       1.30384       1.12502      0.797665      0.678347      0.464498      0.362854      0.247066
  25  16 3391.0035    3.0920  1.9565 11.7969 -0.0014  0.0378   0.0475   0.0987    0.0918   0.0000   434.3702      -7.25382       9.66365      -2.66178      -2.37001       1.95182     0.0972763     -0.728153       3.83260       1.47448      0.559397       5.87507       1.61910      0.975445     -0.136399      0.471065      0.201023     0.0188925       2.48981       3.27445       3.50013       3.54858       3.54197       3.40202       3.28387       2.96389       2.79898       2.40483       2.03085       1.61949       1.36209       1.00226      0.788143      0.583461      0.455031      0.318119
  25  17 3537.8451    2.4595  3.2316 11.3077 -0.0010  0.0490   0.0307   0.1361    0.0619   0.0000   436.5633      -1.40494       5.16335       1.61011      0.802573      -1.91848      -2.05782      -4.24276     -0.965723       1.51396      -5.89808      0.591640      0.537366       1.56641       1.02768      0.694707      0.168400     -0.238207       3.00653       4.08582       4.35741       4.55602       4.50676       4.46098       4.23880       3.92761       3.27796       3.02979       2.48466       2.09233       1.68120       1.29889      0.986317      0.746725      0.554906      0.389491
  25  18 3684.6424    2.0481  4.5745 10.7438 -0.0018  0.0627   0.0228   0.1606    0.0599   0.0000   435.3628       8.94222       8.95883       6.70112      0.734221       8.76170      -4.04988     -0.281452      0.632336       4.33258      -2.59922       1.43239       4.62563       3.30603       1.24104     -0.195713      0.818853      0.559791       3.88086       5.31858       5.83406       5.81187       5.99770       5.70013       5.28690       4.91566       4.45028       3.88780       3.35076       2.71045       2.20754       1.70139       1.31532      0.953614      0.707156      0.490042
  25  19 3830.9434    1.7071  6.3405 10.2694 -0.0006  0.0766   0.0177   0.2091    0.0618   0.0000   438.2876      -7.36291       7.00975       1.89935       7.37034       4.03704     -0.449242       4.31143       7.80334       1.38167     -0.373467       1.77425       3.23620     -0.914482      -1.18113     -0.701737     -0.214780      0.182431       4.50651       6.21181       6.77023       7.26268       7.14785       6.93282       6.62883       5.89571       5.40263       4.47064       3.99368       3.13201       2.63034       1.96366       1.56865       1.15632      0.826932      0.584790
  25  20 3977.1023    1.3483  8.6578 10.1024 -0.0009  0.1022   0.0145   0.2887    0.0513   0.0000   434.0859       28.9798       22.8907      -3.57042       6.71420      -2.69977       22.5870       9.74946      -2.38645      -14.6551      -8.80087       4.91614       5.35164      -1.87351      0.977398     -0.719325       2.04640      0.308793       6.11509       8.34153       9.09540       9.67692       9.37281       9.81031       8.60325       8.09305       6.92316       6.17982       5.06226       4.29470       3.39743       2.69676       2.06545       1.55095       1.08723      0.782330
  25  21 4123.5668    1.1610 11.5337  9.9425 -0.0004  0.1374   0.0124   0.3796    0.0461   0.0000   452.0802      -7.47191       29.9189      -5.09775      -8.93533       5.90625      -6.83957       11.0475      -12.0515      -4.75717      -8.17646       1.82883       6.46149       4.04368     -0.514586      -1.45041     -0.629918      0.173846       8.09310       11.1075       12.1773       12.6225       13.0146       12.5492       11.8213       10.7914       9.48634       8.24511       6.95998       5.67116       4.66620       3.59288       2.78976       2.10193       1.50077       1.06869
  25  22 4269.5091    0.9183 13.1936  9.8181 -0.0068  0.1682   0.0099   0.4666    0.0410   0.0000   456.4933       35.2947       13.3807       20.7726       13.4272      -14.7960       31.0279      -8.85987       39.3470       5.65936      -13.9881      -6.79698       13.3274       3.69012      -5.30766      -3.10310      0.339903     -0.401197       10.3862       13.7323       15.1932       16.0075       15.9748       15.7382       14.8805       13.5151       11.8261       10.2051       8.63699       7.08919       5.76443       4.44895       3.53159       2.59552       1.89266       1.35960
  25  23 4415.3869    0.7352 15.0364  9.7386  0.0001  0.2127   0.0085   0.5691    0.0351   0.0000   431.1051      -21.3846       10.3651       5.47118       8.64064       6.05147       29.4359      -34.0520       6.81688       34.1595      -11.6021      -21.0398       16.4787      -8.40433       2.02400       1.89981     -0.423321      -2.88905       12.9084       16.7689       18.7755       19.7556       19.9293       19.2066       18.1900       16.7004       14.7429       12.9137       10.9880       9.06320       7.28178       5.79407       4.45260       3.42002       2.32959       1.71588
  26   5 1693.9911    0.2641  0.3282  8.8818 -0.0112  0.0219   0.0103   0.0439    0.0389   0.0000   440.1753      0.364199       21.9916       1.22378      -2.98231       1.96510      -1.04528       1.98476      0.542603      -1.04060     -0.179322     -0.630221      0.370059      0.274097     0.0229713     0.0584615     0.0150807      0.195002       1.53135       1.83549       1.57488       1.68377       2.32741       2.12991       1.84617       1.60786       1.30417       1.36232       1.17617      0.938243      0.748580      0.515822      0.406699      0.336835      0.257718      0.194002
  26   7 2039.6967    0.6170  0.7153  9.1552 -0.0039  0.0243   0.0145   0.0527    0.0719   0.0000   440.2764       1.43252       18.7536      -3.56544      -2.80543      0.374897      -5.22087      0.990294     -0.507997      0.259713     -0.271229     -0.187742    -0.0119797     -0.604305     -0.165992    -0.0397891     -0.172470      0.287197       1.42737       1.84534       2.08503       2.15874       2.09567       2.13147       1.97844       1.75384       1.71391       1.44200       1.17981       1.00965      0.839068      0.703027      0.460573      0.410285      0.285842      0.200920
  26   9 2365.9874    1.3066  1.0839  9.9381 -0.0008  0.0275   0.0244   0.0692    0.1117   0.0000   438.0291      -6.45976       19.9868       3.91232      0.233919       1.19894       1.59372      -1.99075      -3.63970      0.886562      -2.69787      0.275974      0.622354     -0.147553    -0.0717834      0.413722     -0.148323     -0.344440       1.63631       2.33688       2.45355       2.66936       2.70510       2.58085       2.44266       2.12104       1.96506       1.67557       1.44512       1.17429      0.936953      0.747280      0.552314      0.460511      0.301528      0.226347
  26  11 2674.3146    2.4217  1.0201 10.7496 -0.0017  0.0258   0.0437   0.0638    0.1775   0.0000   440.3359      -2.00498       16.1056       4.41639      -5.11968       1.61217       1.44969      -1.32039      -1.39701      0.477864      0.751100      -1.23582     -0.174061     -0.346509     -0.151764    -0.0241925     -0.119257      0.117935       1.63274       2.10632       2.32880       2.25364       2.27305       2.23189       2.15536       2.08490       1.83063       1.60114       1.41882       1.11312      0.937111      0.765798      0.591124      0.454145      0.328547      0.231380
  26  12 2826.4573    2.9132  0.9515 11.6671 -0.0005  0.0258   0.0559   0.0622    0.1206   0.0000   437.7442       1.64559       13.4329       1.96004      -1.67998      -1.38671      -1.57014       2.15033       2.18949      0.588881     -0.237063      0.215603     -0.335507     -0.445417     -0.209640     -0.481678     0.0729401      0.386921       1.52002       2.11071       2.43010       2.52380       2.57325       2.52279       2.28404       2.10296       1.78795       1.53882       1.32326       1.05574      0.855082      0.638531      0.530650      0.387293      0.280647      0.201062
  26  13 2977.3395    3.7680  0.8400 11.7065 -0.0025  0.0252   0.0723   0.0536    0.1397   0.0000   436.9767    -0.0601435       13.0138      0.446399      -1.88288       3.06404      -1.24607     -0.281836      -3.18166       1.28054       1.13679       1.02145     -0.975372      0.115054     0.0902693     0.0460480      0.220194      0.355772       1.43008       1.76738       2.34354       2.15657       2.13260       2.36010       1.86008       1.83518       1.74943       1.30999       1.20440       1.04312      0.782997      0.655287      0.492431      0.351315      0.257501      0.183198
  26  14 3126.8388    3.9330  1.0636 12.1125 -0.0001  0.0266   0.0753   0.0642    0.1587   0.0000   439.4174       1.19662       15.3694     -0.403874     -0.187139      0.410686       2.20083       1.26553       2.52733       2.28340      0.660963      -1.25846    -0.0846773      0.747130    -0.0788167     0.0834206      0.132253      0.118978       1.57614       2.04276       2.30467       2.33711       2.39585       2.31167       2.23973       2.02594       1.80190       1.55071       1.33913       1.10757      0.896822      0.718839      0.544960      0.418067      0.316901      0.219041
  26  15 3275.2237    3.5826  1.3938 11.9321 -0.0039  0.0325   0.0663   0.0824    0.1822   0.0000   442.2274      -2.73357       10.9990      -2.75302       6.31874       1.77193       1.59291      -3.71398      -1.87946       1.00354       1.30756      0.193340      0.198793      -1.29001      0.919418       1.22704     -0.214418     -0.517538       2.03406       2.68192       3.05353       3.11009       2.96629       2.67561       2.73692       2.44752       2.23078       2.08134       1.86454       1.52903       1.25184      0.990666      0.731978      0.568684      0.396448      0.282570
  26  16 3423.0640    2.9445  2.0896 11.7403 -0.0017  0.0387   0.0446   0.1023    0.0974   0.0000   441.8494       2.12831       12.5843      -4.98357      -2.81348      -2.28213      -4.76003      -6.53454       1.66411     -0.231027    -0.0457665      0.596356       1.30247       1.18677     -0.629882    -0.0752546     0.0742470      0.378719       2.27566       2.99014       3.30409       3.40935       3.54668       3.31924       3.12662       2.95268       2.62821       2.32483       2.01030       1.67467       1.41821       1.12561      0.858608      0.648854      0.442374      0.325000
  26  17 3570.8471    2.3602  3.3780 11.2833 -0.0016  0.0521   0.0296   0.1356    0.0636   0.0000   436.6706      -5.11110       5.06231       5.33739      -1.87165     -0.623518       3.78945       5.68860      -2.02183       3.49038       5.54403      -4.09392       1.17267       1.38689      -1.31993     -0.708540     -0.490472      -1.22573       2.96462       4.03201       4.45367       4.68299       4.69075       4.66989       4.34732       3.99589       3.54258       3.04358       2.58932       2.22636       1.76192       1.42160       1.08684      0.819890      0.584319      0.421711
  26  18 3718.1307    2.0134  4.8493 10.6499 -0.0004  0.0607   0.0211   0.1665    0.0590   0.0000   433.6491      -4.86092       14.8233       2.48514       1.49156      -3.03758      0.723025       10.5330       4.39512      -6.99648       1.75370       2.17472      -1.47142      -1.53703     -0.514650      0.215682      0.643571     -0.333790       3.59383       4.77274       5.30204       5.75344       5.51136       5.33713       5.13787       4.74158       4.22888       3.67583       3.18421       2.59569       2.13488       1.66780       1.33229      0.981730      0.712681      0.518340
  26  19 3865.1632    1.5692  7.1718 10.3512 -0.0005  0.0842   0.0167   0.2347    0.0537   0.0000   431.7151      -8.12402      0.916721      0.938182       14.4561      -3.52488      -13.8397      -10.2965      0.716052       2.42678       6.14735      -6.80440      0.159308      -3.61658     -0.629175     -0.106217     -0.460900      0.549205       4.97124       6.60257       7.20732       7.69334       7.86701       7.60239       7.07953       6.41528       6.01300       5.13328       4.33144       3.54177       2.93948       2.27730       1.80271       1.35951       1.02819      0.735784
  26  20 4011.8854    1.2908  9.0726 10.1626 -0.0022  0.1062   0.0140   0.2984    0.0477   0.0000   437.5205       14.8765       34.0695       6.68928      -1.35664      -10.8481       7.66358       25.0326       7.64021      -9.95908      -6.00222       1.27615      -2.77667      -4.09241       2.00658     -0.182712      0.891816     -0.145582       6.16015       8.25659       9.48164       9.69403       9.95627       9.76871       8.96509       8.24866       7.33672       6.34752       5.52079       4.49475       3.71701       2.97648       2.23718       1.73824       1.19453      0.884152
  26  21 4158.6772    1.1006 11.1775  9.9604  0.0001  0.1324   0.0118   0.3642    0.0439   0.0000   433.6208      -4.36908       18.1584       8.60026       9.92229      -9.24453      -4.47309       10.9261       17.9378      -8.58682      -4.06163       13.5992       4.57788     -0.504782      -5.25341     -0.530725      0.428402     -0.924095       7.57834       10.0191       11.4761       11.6597       11.9201       11.7532       10.8263       10.2440       8.87825       7.97950       6.83748       5.57333       4.59387       3.76167       2.78471       2.16882       1.55421       1.11718
  26  22 4305.0038    0.9128 13.4327  9.8020  0.0036  0.1645   0.0097   0.4515    0.0394   0.0000   431.8644       7.84945       58.5475       35.1168       21.8296       2.79509       21.9841       25.4854       6.77547       18.1823      0.359546       5.06301       2.19208      -2.70628      -3.71121      0.159941       1.72489      -1.99362       9.72148       12.7752       14.5755       15.1575       15.4321       14.9899       13.9083       12.8366       11.4256       10.1853       8.49827       7.25852       5.81013       4.66927       3.62192       2.71586       1.94827       1.38837
  27   6 1889.7448    0.4764  0.5333  8.9313 -0.0044  0.0205   0.0124   0.0457    0.0551   0.0000   439.5845      0.742389       17.8339      -1.36725      -4.15731       1.17920      -1.47851       1.69150     -0.577581      -1.22076      -1.36818      0.505106    -0.0960686    -0.0231698     -0.114951   -0.00497936     0.0588317      0.200021       1.24643       1.76247       2.01699       2.20902       2.29731       2.12520       1.96069       1.81202       1.55739       1.30061       1.06024      0.852302      0.724251      0.570624      0.423465      0.295875      0.248377      0.162231
  27   7 2062.0157    0.6549  0.7816  9.2196 -0.0044  0.0272   0.0145   0.0548    0.0713   0.0000   440.4242      -1.83601       17.7973     -0.707683      -2.29801      0.624586      -1.91357       2.06321       2.03349      -1.91877     0.0930751     -0.848552      -1.87126    0.00282761      -1.27915     -0.362244      0.154155     -0.432322       1.51385       2.05064       2.16909       2.53113       2.38220       2.56300       2.15560       2.13628       1.82444       1.65700       1.25184       1.20211      0.919443      0.719779      0.538649      0.443090      0.330292      0.255529
  27   8 2229.7043    1.0225  0.8258  9.6300 -0.0016  0.0226   0.0204   0.0568    0.0871   0.0000   439.9853      -3.41438       20.1339       2.24723      -2.40966      0.312836       1.16927       2.31481      0.989303     -0.510555     -0.193970     -0.289079      -1.31716      0.325259      0.399737     -0.855449      0.516880     -0.122419       1.28231       1.71868       1.94804       1.97995       1.95520       1.89743       1.92823       1.73469       1.57809       1.39496       1.16816      0.936046      0.793475      0.677485      0.505509      0.383611      0.303499      0.215611
  27   9 2390.9642    1.3557  1.0776 10.2827 -0.0057  0.0272   0.0255   0.0717    0.0961   0.0000   436.5125      -1.49085       18.0132       5.31098      -2.13579      -2.29431       2.67334       3.81445      -2.09769      -2.87932      0.771683     -0.669029      0.421620     -0.311240      0.575457     -0.424860     -0.170611     -0.205376       1.54279       2.11992       2.26683       2.47247       2.53684       2.38400       2.32107       2.09664       1.87554       1.69575       1.41650       1.12170      0.934824      0.735924      0.603559      0.462256      0.348226      0.265302
  27  10 2547.4842    1.9053  1.0546 10.4596 -0.0042  0.0258   0.0351   0.0638    0.1274   0.0000   436.5729      0.901199       12.5813      -1.45259      -1.20951      -1.40584       2.44118      0.786982      -1.04870      0.205919      -1.16245     -0.727378     -0.939603     -0.888645       1.43700       1.27636     -0.387887      0.355292       1.56263       2.10182       2.20037       2.44775       2.47278       2.46386       2.21296       2.01326       1.71591       1.64142       1.33135       1.19415      0.923855      0.744485      0.571307      0.449366      0.318353      0.227449
  27  11 2701.9788    2.4376  1.0341 11.0263 -0.0003  0.0250   0.0442   0.0659    0.1337   0.0000   438.4509     -0.886622       17.5983       2.33821      -2.61783      -1.38875     -0.769790     0.0119768       1.52552       1.00373      0.958194      -1.72158     -0.188544      0.918210      0.258860      0.659409     -0.143284     -0.131414       1.46667       1.92746       2.10299       2.14511       2.28195       2.07798       2.12995       1.88793       1.83786       1.45770       1.26746       1.05967      0.892337      0.729295      0.556620      0.435319      0.321104      0.239982
  27  12 2855.2718    3.2154  0.8812 11.4992 -0.0031  0.0231   0.0624   0.0572    0.1603   0.0000   440.7534      -3.66461       12.7675       3.58339     -0.699909      -7.02104      -2.31461       1.88450       2.13689      -2.09838      0.620855      -1.29189      0.631892      0.260952     -0.460509     -0.202223    -0.0507625      0.215175       1.31105       1.83505       2.04466       2.14266       2.12649       2.14396       2.01235       1.83526       1.67166       1.40441       1.16087      0.949215      0.779070      0.618004      0.499198      0.380220      0.275089      0.212585
  27  13 3006.9674    3.6879  1.0199 11.6317 -0.0012  0.0278   0.0654   0.0584    0.1538   0.0000   440.3665      -2.32951       14.8372      -1.96378      -2.30306     -0.947939      -1.14456      0.985827      -1.86138      0.726450       1.19897      -1.21296     -0.698410      0.470644    -0.0686835      0.717778     -0.123757     -0.265960       1.41446       2.17313       2.26852       2.29433       2.63131       2.25963       2.43862       1.94199       1.85635       1.61347       1.29621       1.19919      0.892358      0.734817      0.548660      0.442773      0.311296      0.227342
  27  14 3157.0822    3.8571  1.0301 12.4316 -0.0001  0.0277   0.0718   0.0649    0.1075   0.0000   435.5147      -1.66904       19.6769       2.66159      -2.78159      0.410188      0.385751     -0.417740      0.952448      0.780144     -0.634659     -0.342675     -0.331847    -0.0909834     -0.181085     0.0885596      0.360522     -0.121558       1.50660       2.14091       2.19650       2.28679       2.41071       2.33454       2.25195       2.03459       1.88672       1.58540       1.41094       1.15677      0.929622      0.763321      0.577199      0.447736      0.352492      0.253446
  27  15 3306.3610    3.3912  1.6184 11.6729 -0.0019  0.0325   0.0555   0.0858    0.1496   0.0000   439.7878       1.52268       17.5606       1.06214     -0.174020      -2.52405     -0.451993      -4.16144      -3.29750       1.81726     -0.752451     0.0877825     -0.505654     -0.297406    -0.0276075     -0.320880      -1.73824      0.146671       1.82062       2.45021       2.76075       2.80694       3.02521       2.84957       2.70166       2.51563       2.21278       1.92576       1.64187       1.36855       1.11280      0.914115      0.682715      0.556615      0.409657      0.276704
  27  16 3454.9712    2.8560  2.5505 11.4078 -0.0046  0.0416   0.0388   0.1097    0.0986   0.0000   441.3359      -1.90815       10.9553      0.212460       3.89573       4.19596      -1.92280       3.34357      -2.29084      -3.96864      -1.56903      -1.38188     -0.785014       1.75315       1.78538      -1.40072      -1.14943     0.0823094       2.44940       3.20231       3.73776       3.76430       3.97564       3.86352       3.59982       3.34008       2.95189       2.54908       2.16934       1.77265       1.45528       1.16222      0.919644      0.696672      0.535032      0.389057
  27  17 3603.4167    2.2431  3.8065 11.0862 -0.0007  0.0520   0.0257   0.1474    0.0592   0.0000   436.3300      -1.37988       11.0953       2.79167      -2.83114       6.97410     -0.898269     -0.951082       2.48833      -3.67701       2.19974     -0.729612      -2.34501      0.273318      0.835791      0.446017      -1.02775     -0.443963       2.95498       3.86610       4.37086       4.47732       4.75974       4.38104       4.23916       4.06077       3.44727       3.13509       2.61261       2.29666       1.89902       1.51444       1.16655      0.889718      0.647674      0.471638
  27  18 3751.3552    1.8319  5.7268 10.5777 -0.0025  0.0679   0.0188   0.1940    0.0519   0.0000   438.9379      0.681841       10.3094       9.19007      -4.93918       5.24229       16.1174     -0.573673      -12.0252      -7.66323      -3.58909     -0.279162     -0.144001      -2.20660     -0.875589       2.02206    -0.0702903     -0.470331       3.87394       5.08519       5.85942       5.95686       6.13349       5.92754       5.63122       5.17596       4.69034       4.09832       3.51608       2.97576       2.39862       1.98769       1.49008       1.15897      0.867232      0.627645
  27  19 3899.0320    1.5128  7.4244 10.2823 -0.0037  0.0843   0.0157   0.2400    0.0510   0.0000   445.3487       4.26898       6.24261       8.29828       4.47540       1.88661       2.79139       4.70217      -3.32027      -3.97472       10.5811      -4.98101      -2.02842       1.13323      -3.54737      -2.77820       2.12254      0.171300       4.77075       6.24510       7.05758       7.51479       7.39712       7.40343       6.87322       6.38791       5.74972       5.12727       4.35833       3.61066       3.04825       2.38493       1.88000       1.45210       1.05962      0.798583
  27  20 4046.2578    1.2684 10.0713 10.0968  0.0005  0.1100   0.0133   0.3250    0.0449   0.0000   440.7573      -22.2371       4.77190      -6.77020       23.6009       15.8383       12.4610      -9.38884      -24.5800      -2.70309       1.10464       7.81697      0.908644       3.03543      0.420644       2.43135       1.70181    -0.0104232       6.36810       8.30049       9.32627       9.80057       9.87085       9.76751       9.10860       8.46738       7.58829       6.70013       5.80599       4.86847       4.02740       3.14189       2.49508       1.93124       1.43524       1.03051
  27  21 4193.5392    1.0286 11.7729  9.8941 -0.0027  0.1411   0.0109   0.3893    0.0431   0.0000   434.0757     -0.265611       11.1155       14.2452       25.6995      -5.94412      -12.2676       5.68872       8.43991     -0.910253       7.73951       6.87656       3.59740      -3.86020       1.84625      -1.51409       1.65068      0.635724       7.80976       10.4072       11.6589       12.3705       12.4021       12.1968       11.4407       10.7991       9.49872       8.43138       7.48448       6.06700       5.03616       4.02534       3.20011       2.44322       1.78836       1.32685
  27  22 4340.8351    0.8544 13.9196  9.7549  0.0010  0.1778   0.0088   0.4688    0.0367   0.0000   455.7741       3.77345       33.4911       9.45169      -10.6046      -12.5402       52.4675      -9.79888      -28.3041      -6.80420      0.600137      -7.23492      -5.03191       5.98531      -6.98392     -0.133125       2.75162      0.618505       9.87087       13.1699       14.9548       15.4308       15.8035       15.2949       14.6529       13.2933       12.2917       10.6659       9.22042       7.86168       6.34618       5.10392       4.04841       3.08812       2.27003       1.65009
  28   6 1910.1180    0.4837  0.6089  9.0012 -0.0033  0.0221   0.0119   0.0506    0.0577   0.0000   438.4810      -1.71198       20.8916       3.30494     -0.493992     -0.394233       2.77113     -0.465615     -0.741651      0.266657     -0.645747     -0.792101      0.272446     -0.176221     -0.113111     -0.141201    -0.0278410     0.0172595       1.30874       1.60819       1.88993       1.99496       2.00110       1.90434       2.05948       1.76119       1.51251       1.40255       1.15819      0.928031      0.728982      0.683874      0.495383      0.396625      0.283974      0.228106
  28   7 2083.8463    0.7206  0.7923  9.2814 -0.0007  0.0244   0.0152   0.0571    0.0770   0.0000   442.0814     -0.219767       17.9653      -3.91647      -5.89238       3.57221       1.44617      -2.55205      -2.32912      -1.07399      0.888989      0.459548      0.569415      0.183158      0.565039   -0.00384234    -0.0890607      0.145161       1.39215       1.87906       2.04057       2.17824       2.15514       1.90838       1.97728       1.79768       1.68997       1.49630       1.28850       1.09298      0.898683      0.728281      0.550151      0.449441      0.332530      0.232888
  28   8 2252.7878    1.0201  0.9789  9.7470 -0.0004  0.0253   0.0193   0.0671    0.0881   0.0000   438.7547      0.331427       21.2887       1.41965     -0.835217      -1.84193      -2.16787      0.212177       2.44047      -1.33403     -0.212563      -2.13863     -0.412429      0.707668      0.602949     -0.283862     -0.431660     0.0911374       1.35726       1.87023       2.03693       2.16856       2.15428       2.12549       1.89965       1.92490       1.59769       1.46897       1.37747       1.16642      0.967956      0.764701      0.596434      0.461594      0.354844      0.252167
  28   9 2415.2240    1.4881  1.0957 10.3194 -0.0011  0.0263   0.0272   0.0698    0.1094   0.0000   443.8108       1.52472       15.6198       3.00984      -1.85192       1.94946      0.244865       2.54013      -1.96254      -1.48225     0.0928788      -1.49031    -0.0539653     -0.357928    -0.0911958      0.985804    -0.0850681      0.136339       1.48549       1.99958       2.20223       2.19729       2.32044       2.19648       2.23103       1.97868       1.76070       1.60604       1.37444       1.23121      0.957905      0.780339      0.618239      0.474972      0.370276      0.256459
  28  10 2573.3172    1.9669  1.1693 10.2448 -0.0014  0.0266   0.0333   0.0686    0.1646   0.0000   441.0964       1.42682       14.6548      -1.79006       1.19560       2.80197       1.32645     -0.796088      0.472620       1.30066       2.99182      0.280321     -0.292389      0.565038     -0.305816     -0.272134     -0.122667      0.297802       1.44977       1.99788       2.21130       2.31373       2.35259       2.29653       2.03692       2.05772       1.80990       1.58282       1.39427       1.16394      0.966710      0.804564      0.626151      0.460656      0.355933      0.263458
  28  11 2729.2241    2.5492  0.9880 11.1100 -0.0021  0.0239   0.0462   0.0621    0.1191   0.0000   439.6032       1.17999       16.2222      -4.56699      0.509543     -0.806248      -2.95978      -4.79389      -1.78016     -0.664254       1.51727     -0.503742      -1.22466     -0.225762      0.966448     -0.109787      0.811186     -0.115535       1.26315       1.85937       1.90636       2.09589       1.94144       2.01544       1.88980       1.86120       1.57867       1.49398       1.23009       1.02546      0.847713      0.691644      0.537708      0.436100      0.336539      0.239572
  28  12 2883.5880    3.4105  0.8708 11.4114  0.0021  0.0242   0.0628   0.0532    0.1709   0.0000   440.6238      -1.38722       15.0170      -1.18614      -2.94408     -0.531122     -0.974909      -2.85960      0.303481    -0.0819125      -1.74230     -0.457217      -1.00870     -0.148815    -0.0252190      0.148017    -0.0187416    0.00510549       1.19178       1.85247       1.92886       2.08495       2.08188       2.11555       1.85238       1.85745       1.53314       1.49084       1.18069       1.01909      0.842129      0.676555      0.519366      0.389802      0.296594      0.219761
  28  13 3036.0992    3.8942  1.0217 12.2126 -0.0029  0.0249   0.0707   0.0627    0.1267   0.0000   439.7255       1.38350       13.7516       1.10247       1.91584      -1.03991      0.121441      0.512504      -2.79378     -0.189616      0.895310      0.155046      0.977392     -0.410392     -0.448749      0.245540      0.604122      0.202904       1.39335       1.90113       2.00274       2.20964       2.21144       2.01890       2.05901       1.88170       1.72201       1.48894       1.35007       1.11393      0.931501      0.755557      0.574441      0.453703      0.336872      0.264034
  28  14 3187.0506    3.8687  1.1987 11.9748 -0.0015  0.0273   0.0645   0.0690    0.1305   0.0000   438.3685      -1.84995       19.0334       1.33781     -0.315108      -1.23344     -0.995213       1.13549      -1.60934       1.29624      0.595400      0.633515      0.789619       1.09873     -0.622362      0.342686     -0.321015     -0.404558       1.46848       2.09157       2.24882       2.46904       2.40930       2.33491       2.29492       2.00166       1.93051       1.59187       1.43811       1.16390      0.945103      0.789995      0.607854      0.485543      0.353923      0.265400
  28  15 3337.0610    3.4504  1.5897 11.8406 -0.0011  0.0315   0.0531   0.0812    0.1161   0.0000   437.6391      0.309252       11.4619      -2.00876      -1.37419      -4.65057      0.500249      -3.31769       3.34567      -1.18347      0.912059     -0.640098     -0.207838     0.0833385     -0.152260     -0.706454     0.0473691     0.0252026       1.82299       2.50679       2.70463       2.78992       2.73642       2.66771       2.54372       2.29783       2.18913       1.97253       1.77267       1.54821       1.26628       1.04402      0.782875      0.612657      0.448134      0.336359
  28  16 3486.5455    2.7332  2.7669 11.3719 -0.0049  0.0421   0.0351   0.1145    0.0890   0.0000   440.2340      -5.06686       10.1016       2.74907      -1.74984     -0.600214      -4.52855       5.63359      0.468119      -2.06624     -0.199361      0.401166     -0.245644       2.96459      -1.96471     -0.214447      0.352538     -0.584580       2.38530       3.18344       3.39631       3.56528       3.77813       3.59967       3.46392       3.11900       2.92269       2.51946       2.23958       1.93129       1.53264       1.26015       1.00296      0.812008      0.575400      0.430464
  28  17 3635.4845    2.1639  4.0154 11.0298 -0.0012  0.0527   0.0243   0.1536    0.0589   0.0000   441.3302      -3.70630       8.02157       5.17171      0.665032      -11.4028      0.235632       6.96441     -0.753269       2.25781      -2.71828      -2.36898      -1.36537       4.28743       1.56633      0.394065    -0.0299249     -0.443911       2.94762       3.97675       4.40449       4.68722       4.77505       4.63558       4.39376       3.99104       3.72542       3.18725       2.84958       2.33098       1.94676       1.55728       1.26088      0.947773      0.720090      0.534728
  28  18 3784.2428    1.7596  5.8781 10.5470 -0.0001  0.0691   0.0178   0.1947    0.0513   0.0000   447.3008      -3.44412       20.4768      0.381267      -9.35946       3.23024       3.93410     -0.315333      0.131328      -6.51004       3.46846       5.60317      -2.46336       2.37315       1.44409     -0.363337      0.535031      -1.65234       3.78883       5.08416       5.60844       6.00937       6.03356       6.07514       5.65619       5.24856       4.76737       4.16650       3.58569       3.03528       2.49169       1.99046       1.59785       1.23570      0.927831      0.711917
  28  19 3932.4238    1.4339  8.0302 10.2841 -0.0022  0.0909   0.0147   0.2552    0.0470   0.0000   446.2107      -14.6958       18.0947      -13.9791       14.0162       17.5963       3.42678      -2.30274       12.4882      -1.02272      -13.3218      -3.84815      0.420023       5.88647   -0.00647127      -3.56325      0.996184       2.58186       4.98709       6.62373       7.32279       7.64450       7.79121       7.53837       7.23451       6.71861       6.18674       5.49749       4.78624       4.05926       3.35630       2.77999       2.12786       1.68715       1.26225      0.919935
  28  20 4080.1685    1.1749 10.0162 10.1022 -0.0027  0.1137   0.0128   0.3270    0.0453   0.0000   435.8537       2.71875       27.4228      -9.36653      -29.4273      -2.52386      -17.2427      -5.59681      -1.13306       1.76474       3.86387      -4.98411       2.36724       7.23616       3.09446     -0.374853    -0.0102149      -2.27212       6.14626       8.10893       9.12457       9.49537       9.71615       9.65536       9.12099       8.58477       7.63215       6.70712       5.85971       5.03418       4.20957       3.40781       2.67138       2.09675       1.51156       1.13767
  28  21 4227.8487    1.0273 13.6260  9.8517 -0.0003  0.1524   0.0093   0.4246    0.0392   0.0000   452.8227      -5.11958     -0.985728      -10.9727      -3.93683      -6.51351       18.2882       4.08794      -8.36027      -2.18722       18.2173      -17.9363       4.44906       1.33237       1.49307       4.02115       1.95026      -2.82992       8.18562       11.0076       12.4603       12.7817       13.2545       12.9741       12.4576       11.4442       10.4109       9.12308       7.98175       6.65539       5.54182       4.45930       3.56681       2.75376       2.04974       1.54619
  28  22 4375.0767    0.7993 14.7585  9.7500 -0.0020  0.1857   0.0078   0.5021    0.0335   0.0000   468.1941     -0.603156       18.0561      -10.9577       10.9933       9.56844      -5.70494       35.1130      -12.6450      -24.1753      -1.21940       29.6275      -2.88190      -2.92560       4.39058      0.242784       1.87890      0.514652       10.0660       13.4558       15.2766       15.6507       16.2423       15.7054       15.1106       14.1413       12.7004       11.2641       9.77067       8.10026       6.79872       5.54585       4.32694       3.47895       2.52814       1.87086
  28  23 4522.2128    0.6764 17.6335  9.6124  0.0042  0.2347   0.0070   0.6073    0.0291   0.0000   462.5321       27.3263      -19.2646      -11.9296       11.8199       23.3258       48.0837       18.2963      -28.4448      -3.80632       26.7087      -10.7554       1.93758      -4.03678     0.0960054      -5.42526     -0.571955       10.0180       12.6745       16.7431       19.2580       20.0270       20.2189       20.4827       18.8051       17.6941       16.2641       13.9429       12.3254       10.2701       8.77247       6.98071       5.43921       4.34027       3.19609       2.39169
  29   4 1564.1566    0.1841  0.1797  8.7816 -0.0172  0.0195   0.0094   0.0248    0.0309   0.0000   439.1760     -0.886280       21.9795      -2.52626      -1.95392      0.770441      -2.62177      0.873253    -0.0291531      -1.83863       1.26786      0.300033      -1.12808     -0.484501      0.121206     -0.235610     -0.189549    0.00754849       1.11500       1.61811       1.66003       1.78982       1.57178       1.36738       1.52989       1.34138       1.32600       1.18916       1.12132      0.993496      0.903014      0.632965      0.518033      0.389046      0.266009      0.200191
  29   5 1751.5473    0.3201  0.3709  8.9284 -0.0072  0.0260   0.0106   0.0390    0.0423   0.0000   438.9924     -0.447576       21.3326       2.09170     -0.660427      -1.62276     -0.667369      0.776494     -0.893200      -2.26013      0.812877      0.414197      0.961193      0.450378     0.0729306      0.265946     0.0658688    -0.0148787       1.78925       1.61469       1.68533       2.40100       2.38665       1.71361       1.43160       1.78827       1.58647       1.31300       1.17760       1.14002       1.05152      0.759553      0.566084      0.494942      0.388175      0.266210
  29   7 2105.2984    0.7762  0.7896  9.2561  0.0002  0.0220   0.0156   0.0535    0.0773   0.0000   440.4157      -1.09341       22.2631      -3.08867      -3.59879      -1.25644      -2.31848      0.450409      -2.90256       1.31247       1.84613      -1.52339      0.255389     -0.497561     -0.289348     -0.179948     0.0367865      0.244641       1.14927       1.51132       1.69265       1.83059       1.78893       1.81451       1.71758       1.59227       1.49210       1.30015       1.15705      0.917574      0.816250      0.634378      0.524639      0.423224      0.314687      0.227833
  29   8 2275.3321    1.0770  0.9379  9.8170 -0.0012  0.0232   0.0204   0.0633    0.0900   0.0000   440.4244      -1.86057       18.4580       7.80589       1.14882      0.220611      -5.14176       1.38890       1.65797      -1.19670     0.0354477      0.449493     -0.568770     -0.753647     -0.199562      0.204404      0.213021    0.00541549       1.28963       1.67849       1.82743       1.98028       1.95741       1.96004       1.87867       1.66885       1.64926       1.37591       1.25978       1.06491      0.880293      0.728166      0.554031      0.442090      0.356451      0.275662
  29   9 2438.9729    1.5757  1.1031 10.0898 -0.0024  0.0276   0.0275   0.0646    0.1268   0.0000   439.8172      -3.82601       19.8536      -2.79204      0.771606     -0.251374       1.02011      -1.53052      0.489024      -1.89180       1.16413       2.13794       1.47374       1.70517       1.03118      0.489526      0.193504    -0.0366357       1.31160       1.97635       2.04968       2.20210       2.33189       2.17537       2.01140       2.08154       1.68253       1.65587       1.36171       1.16129       1.00078      0.772973      0.613145      0.495956      0.368868      0.281360
  29  10 2598.5692    2.0238  1.1862 10.9418 -0.0005  0.0292   0.0356   0.0713    0.1121   0.0000   441.0260       5.19645       15.4317      0.537623      -3.38252       1.98753       2.34913      -1.18453      0.901526       1.65009      0.219540       1.77305     -0.318905     -0.498189     -0.250485      0.104795     -0.388119     -0.334985       1.87381       2.65032       3.13277       3.39915       3.50834       3.41453       3.23020       2.85981       2.48933       2.06647       1.70828       1.34533       1.08450      0.845544      0.676823      0.524924      0.385325      0.282955
  29  11 2756.0624    2.6886  1.0713 11.4486  0.0026  0.0249   0.0463   0.0652    0.1066   0.0000   437.0362      0.677123       16.6887      0.682330      -5.84057       2.43036      -1.60968      -2.86907      0.942060      0.964747      0.200576      0.763157     -0.329343      -1.24990     -0.266400      0.611740     -0.178440     -0.230938       1.31546       1.75039       1.88610       2.02855       2.09233       2.04772       1.98587       1.75521       1.73130       1.48917       1.25284       1.06392      0.905670      0.703453      0.598493      0.449454      0.368576      0.264696
  29  12 2911.5862    3.4243  0.8673 11.9464  0.0030  0.0213   0.0652   0.0540    0.1254   0.0000   439.4571      -2.02153       13.5786      -1.29095     -0.363382      0.699634      0.276166      -1.63172      -1.40044      0.917745       1.62985      -1.06167      -1.05722      -1.10234      0.306569      0.686402     -0.203864      0.151148       1.19117       1.58335       1.80343       1.81993       1.81018       1.81001       1.67679       1.64018       1.42145       1.33024       1.14305      0.958118      0.812935      0.648264      0.498542      0.408586      0.305964      0.238585
  29  13 3064.8494    4.0126  1.0058 12.1911 -0.0006  0.0250   0.0709   0.0609    0.1384   0.0000   436.1165      0.500032       17.8606     -0.793378      -2.63554     -0.571703     -0.439939       1.78946      -2.32978     0.0852939      0.685408    -0.0789095     -0.760084     -0.556275     -0.234963     -0.467320    -0.0691199      0.281905       1.26851       1.83318       1.81192       2.14694       2.05775       1.97445       1.95797       1.83253       1.68634       1.44882       1.28464       1.11223      0.852469      0.733492      0.555615      0.447548      0.350791      0.279529
  29  14 3216.6461    3.9360  1.2679 11.7944 -0.0024  0.0261   0.0635   0.0675    0.1496   0.0000   439.8042       1.56369       12.2969      0.258229      -2.05536     -0.278384       1.64163      -2.39591       4.54445     -0.485783       3.00635      -2.14247      -1.33030      0.529974      0.328703       1.10832     -0.272592     0.0344082       1.47668       1.93653       2.18592       2.24749       2.23838       2.23062       2.10259       1.98125       1.79468       1.59772       1.43120       1.23716       1.02749      0.824873      0.659500      0.519730      0.382626      0.300780
  29  15 3367.4996    3.2414  1.8830 11.7472 -0.0017  0.0335   0.0455   0.0891    0.0884   0.0000   437.6315      0.908927       14.7335       4.28725      -6.66067       2.11704      -3.51508      -2.26119     -0.181920       1.42642      0.531670       1.61480      0.524797       1.13500      0.991674     -0.234077      0.763566    -0.0406116       1.87999       2.61501       2.95825       3.21580       3.24632       3.19427       3.04728       2.75702       2.49661       2.13664       1.79997       1.48130       1.20063       1.00519      0.801720      0.622194      0.462423      0.349986
  29  16 3517.6067    2.5834  3.1429 11.2906 -0.0011  0.0452   0.0305   0.1232    0.0731   0.0000   439.3045      0.556541       16.0568      0.730523      -3.93682      -5.53078      -6.61033      -1.08253     -0.120723       1.12656      0.557550       4.16078       2.56258     -0.590290      0.796283      -1.56835      0.882320      0.988491       2.37396       3.23655       3.57058       3.75976       3.87638       3.62255       3.50961       3.29137       3.04187       2.74834       2.34727       2.09983       1.70045       1.37820       1.11462      0.855342      0.652068      0.500404
  29  17 3667.4163    2.1221  4.2346 10.9309  0.0000  0.0536   0.0231   0.1498    0.0592   0.0000   440.5690      -4.74032       8.65688      -1.12446       4.79758      -3.81511       4.42181     -0.544722    0.00839829       1.85792       2.06522      -1.79575       3.37962       2.30070     -0.448315     -0.849649      -2.00357     -0.580053       2.96096       3.78044       4.28127       4.52661       4.69158       4.62466       4.31984       3.98219       3.59965       3.29230       2.89209       2.39412       2.00807       1.63437       1.31068       1.02669      0.784006      0.586153
  29  18 3816.6023    1.6946  6.4239 10.4719 -0.0044  0.0723   0.0165   0.2050    0.0484   0.0000   441.2390      -1.01344       16.4038       2.60781       5.80974      0.712086      -15.1705       10.1824      -6.01353      -4.20756      0.657813       3.39738     -0.734931      -2.16692      -4.47147     0.0744043      -2.82804     -0.338065       3.83460       5.02006       5.63280       5.97818       6.19209       6.00161       5.71717       5.34974       4.82193       4.33001       3.76229       3.19881       2.69605       2.22377       1.77062       1.36329       1.03214      0.763587
  29  19 3965.2911    1.3933  8.1407 10.2934 -0.0029  0.0912   0.0141   0.2547    0.0445   0.0000   437.9399      -6.57159       17.5613      -7.85524      -11.5230       3.12926      -6.47440       21.6775       13.9433      0.924458       1.42251       4.12175       1.10438      -1.73048      0.360181      -1.61563      0.804263       1.14108       4.81338       6.31287       7.37785       7.56557       7.79014       7.74077       7.22423       6.77155       6.30976       5.34868       4.83786       4.09334       3.34464       2.77208       2.18192       1.73351       1.29669      0.980001
  29  20 4113.8794    1.1291 10.3690 10.0857 -0.0025  0.1196   0.0123   0.3317    0.0438   0.0000   441.7638      -6.12489       17.6268      0.126688      -27.1247       3.66545       7.86968       24.5734      -1.15961      -20.8072       14.1781       1.83360      -4.61666      -1.78508       6.12082       2.36689     -0.420853     -0.490699       6.24677       8.36585       9.57993       9.83161       10.1409       9.97141       9.71701       9.03001       8.09702       7.15802       6.18803       5.31439       4.40083       3.57824       2.84962       2.26359       1.70376       1.27868
  29  21 4262.0944    0.9598 13.3169  9.8438  0.0005  0.1578   0.0090   0.4182    0.0384   0.0000   463.6067       8.51136      -19.7985      -14.0809      -3.05394       11.6279       8.83549       5.13023      -18.7680      -2.48261      -3.90785      -10.2418      -5.13686      -4.37639       2.60866      -3.32953      -2.60362      0.118517       8.15862       10.9970       12.4821       13.0658       13.1113       13.0846       12.3809       11.6084       10.6187       9.33372       8.41122       7.11305       5.88884       4.90146       3.80435       3.01339       2.28860       1.72940
  30   4 1581.9260    0.1913  0.2633  8.8021 -0.0158  0.0237   0.0090   0.0354    0.0320   0.0000   443.4472      -1.92816       20.1083     -0.314492      -2.77512    -0.0155556      0.161074     -0.386200       1.40129      -1.69249      0.410028     -0.788745     -0.842479     -0.283599     0.0876226      0.322091     -0.343583     -0.242296       1.33571       1.77731       2.42247       2.28183       2.53459       2.66940       2.22878       2.39382       1.97994       1.65598       1.35749       1.00909      0.828410      0.688002      0.508820      0.432504      0.327375      0.261695
  30   6 1949.9616    0.5285  0.5680  9.0873 -0.0018  0.0217   0.0123   0.0442    0.0557   0.0000   439.6621       1.15827       20.7647      -2.32469       1.79690       3.61556     0.0879739     -0.659251      0.766042      -1.67787     -0.474589      -1.00639     -0.231402    -0.0927972      0.204978      0.439912      0.241651     -0.133364       1.51717       2.17296       2.57721       2.84017       2.91295       2.90151       2.69640       2.41831       2.06731       1.78061       1.46956       1.15463      0.872607      0.675457      0.518645      0.426222      0.312947      0.225316
  30   7 2126.3649    0.7876  0.8179  9.3589 -0.0045  0.0236   0.0159   0.0534    0.0817   0.0000   439.2095       1.51107       15.9308      -2.59486      -3.24221       1.68221      -1.76462      -1.71982       1.30350     -0.861137      -1.71032      0.365084       1.06046      0.754375     -0.291181      0.765454   -0.00465776     0.0877743       1.32738       1.85830       2.01296       2.17003       2.09871       2.00251       1.78935       1.79095       1.63170       1.47475       1.34726       1.15486       1.00114      0.818193      0.678346      0.540942      0.415678      0.294861
  30   8 2297.2960    1.1288  1.0117  9.9410 -0.0019  0.0245   0.0203   0.0639    0.0854   0.0000   439.6354       1.37705       18.6348     -0.841797     -0.566604       2.07021      -2.40475       1.73918     -0.120158      -1.38991      -1.32299      0.431749      0.482311      -1.45440      -1.38105      0.869255      0.188242      0.671282       1.29832       1.69893       1.95193       1.95176       2.09382       2.00289       1.98009       1.87318       1.62194       1.51237       1.27105       1.09944      0.886984      0.751813      0.579787      0.482136      0.385546      0.275273
  30   9 2462.1727    1.6120  1.1686 10.3794 -0.0045  0.0264   0.0277   0.0720    0.1171   0.0000   439.9871      -1.75056       18.8250      0.575697      -5.29028      -6.03155      -1.00914       3.03694     -0.136501      -1.60665      0.943758      -1.02058     -0.193529       2.35070      -1.01229    -0.0393735     0.0304371     0.0165017       1.41404       1.90247       2.12105       2.33336       2.42280       2.34431       2.11999       2.05197       1.88601       1.67627       1.38629       1.15845      0.997444      0.814965      0.625408      0.506015      0.392063      0.303699
  30  10 2623.4382    2.2617  1.0084 10.9461 -0.0011  0.0232   0.0390   0.0610    0.1126   0.0000   437.9123      -1.33908       14.1391      0.154283      -2.66975      -2.35092      0.945145       1.00819       1.11207     -0.645681      0.528252      -1.64150     -0.251422      0.639426     -0.393750     0.0229571     -0.303096      0.174100       1.27345       1.63930       1.79738       2.06574       2.08014       2.02906       1.83870       1.78950       1.66567       1.39638       1.20031       1.03884      0.894179      0.707176      0.568198      0.459422      0.343439      0.251542
  30  11 2782.4364    2.8558  0.9158 11.5482 -0.0042  0.0219   0.0523   0.0551    0.1060   0.0000   437.7554      -3.46349       16.0123       1.28182      -2.24443      -1.45514       1.98223   -0.00461061      -5.38419     -0.303546      0.527901      0.229983     -0.521885      0.266771      -1.96805     -0.708414     -0.199462     -0.117773       1.24601       1.67115       1.92109       2.04970       2.15168       2.06220       1.99270       1.78425       1.70682       1.49949       1.25434       1.03849      0.808113      0.657377      0.560133      0.440240      0.349080      0.263165
  30  12 2938.9582    3.6534  0.9519 11.8824  0.0006  0.0221   0.0650   0.0599    0.1257   0.0000   439.9391       1.81449       16.9211      -1.56464      -3.20584      0.296849      -1.83791      -2.71036     -0.197315      -2.39966     -0.651492      0.473728     -0.304368     -0.220949     -0.770131      0.779125      0.121995     -0.262135       1.15405       1.52718       1.67076       1.76622       1.76121       1.68494       1.76746       1.64559       1.48598       1.31682       1.09359      0.946232      0.750540      0.671322      0.528537      0.422302      0.327828      0.249322
  30  13 3093.2236    4.0477  0.9355 12.0908 -0.0042  0.0233   0.0736   0.0580    0.1612   0.0000   438.5725      -2.42881       18.3037       2.84971      -2.53754      -1.78142      -1.05932       2.43474      -3.57940      0.131312     -0.710354      -1.03990     -0.428913     -0.349295     -0.448005     -0.294676     -0.720201     0.0715496       1.16842       1.54960       1.69728       1.90087       1.93230       1.72596       1.86196       1.60315       1.57164       1.28972       1.11117       1.01289      0.865089      0.708599      0.556706      0.448769      0.315899      0.245419
  30  14 3245.8151    3.7479  1.4018 12.0025  0.0004  0.0281   0.0588   0.0770    0.1218   0.0000   437.2955      0.635336       15.1762      -2.74235      -2.46693     -0.808709      0.324521       1.71680      0.102001      -1.69752     -0.648977       1.84887      -1.27826     -0.586594      0.752857     -0.306257     -0.963502      0.429227       1.62022       2.12039       2.31656       2.51130       2.48869       2.39841       2.19369       2.04538       1.96902       1.77772       1.58463       1.33061       1.15049      0.950804      0.745041      0.609296      0.472254      0.336584
  30  15 3397.5232    3.1403  2.1740 11.4509 -0.0014  0.0352   0.0397   0.0907    0.0883   0.0000   442.4190   -0.00184566       12.4145      0.527867      -1.26709      0.195086       1.88481      0.740368      -1.95104       6.71390      -1.26538      -1.10394     0.0575232       1.48892     -0.291001      0.760160      0.579021     -0.401861       1.81128       2.40737       2.67707       2.81780       2.98530       2.85620       2.78905       2.56457       2.33248       2.08437       1.83406       1.59190       1.34997       1.08502      0.887897      0.703973      0.517281      0.391040
  30  16 3548.5124    2.5754  3.2288 11.2336 -0.0004  0.0443   0.0290   0.1245    0.0688   0.0000   441.9367      -1.12704       9.20691       9.41141       7.17911      -9.54396       2.41426       5.43184      -1.15055      -2.99401      0.560119     -0.104018      -1.74203       1.01625       1.81469     -0.923183      0.486818    0.00678809       2.37323       3.07584       3.59140       3.63990       3.71097       3.73652       3.47526       3.21323       2.98678       2.69063       2.38418       2.03898       1.74098       1.43095       1.14917      0.886941      0.688481      0.519652
  30  17 3698.8762    2.0498  4.6161 10.7825 -0.0010  0.0571   0.0212   0.1536    0.0580   0.0000   438.7260      -4.68084       15.8311     -0.187352      -9.29913       6.63585     -0.188465      0.294785       1.96149       3.45566     0.0263329      -2.32170      -2.07331      -1.67511     -0.619560       3.34056      0.653537      -1.52904       3.09215       4.14419       4.60816       4.71736       4.88899       4.75161       4.63160       4.38221       4.05810       3.48095       3.06222       2.54818       2.23764       1.79976       1.43605       1.16302      0.877710      0.685093
  30  18 3848.7612    1.6538  7.0460 10.3616 -0.0010  0.0767   0.0153   0.2154    0.0475   0.0000   437.1247       5.48305       26.6944       5.71107      -1.53788      -6.23135      -9.11863       5.32447       9.46611     -0.996163      -6.18836       2.77274      -2.55713       1.59874       4.65004      0.369028      -3.57741      0.753236       3.89186       5.17224       5.82859       5.97645       6.42608       6.13888       5.98890       5.54876       5.13334       4.48427       4.00121       3.42438       2.85076       2.36349       1.90171       1.48916       1.15854      0.883818
  30  19 3998.3214    1.3424  9.0625 10.1824  0.0003  0.0966   0.0130   0.2789    0.0438   0.0000   428.4128      -2.92394       28.9607      -4.72512       1.00718       3.49291      -6.40848       3.70838      -3.33963       5.37487       1.82628      -11.8535      0.120714       1.76596      -1.79839       1.09926     -0.876529      0.540432       4.90549       6.49194       7.30034       7.68343       7.86400       7.64114       7.48263       6.88215       6.50835       5.71889       5.02846       4.32647       3.70010       3.01367       2.44682       1.92948       1.45203       1.14380
  30  20 4146.9973    1.0664 10.8159 10.0694  0.0002  0.1245   0.0116   0.3536    0.0420   0.0000   430.2627       24.1966       24.3270       1.62267      -36.4445      -11.3104       9.32310      -10.1993      -12.8180      -7.40707      -5.84775      -11.8971      -10.0295       5.54086      -2.40470       3.11913     0.0378334       1.14630       6.46405       8.28701       9.55431       10.1348       10.3903       10.2407       9.78820       9.12220       8.34331       7.49562       6.58921       5.56669       4.72385       3.95732       3.12782       2.44990       1.91508       1.42144
  30  22 4444.0710    0.7240 16.6924  9.7201  0.0026  0.2186   0.0072   0.5600    0.0305   0.0000   448.5756      -7.88968      -9.27012      -38.5017      -5.31186       20.8990      -8.24344      -11.6988      -14.1723      -10.1717       25.6260       27.8622     -0.210419      -7.00908      0.133966      -2.25310       1.13517       2.78648       10.9006       14.6066       16.4088       17.3484       17.9471       17.4954       16.8942       15.7891       14.4516       12.8945       11.5109       9.77525       8.29503       6.91452       5.46321       4.36227       3.29226       2.52720
  31   4 1599.3160    0.2240  0.1904  8.7852 -0.0033  0.0138   0.0096   0.0290    0.0306   0.0000   440.8353      0.505422       19.8298      0.238127      -3.37272     -0.975888       1.05162      0.297180     -0.753658      0.821089      0.372992     -0.931402     -0.113492      0.119762     -0.331255    -0.0549249      0.121398     0.0233888      0.652287      0.782239       1.05875      0.879855       1.05538       1.13865      0.860786      0.923624      0.992417      0.754194      0.726705      0.576249      0.437395      0.386085      0.341375      0.212084      0.221996      0.223111
  31   6 1969.4005    0.5654  0.6074  9.0465 -0.0025  0.0211   0.0130   0.0455    0.0641   0.0000   439.7036      -1.93583       23.3414    -0.0232714      -4.36138     -0.189185      -2.64151       1.07301       1.08278     -0.711848      0.169446      -1.73378     -0.343258      0.358846       1.45797     -0.533115     0.0730145      0.205657      0.992079       1.44412       1.48510       1.51373       1.68436       1.61860       1.62554       1.45253       1.31664       1.16846       1.05718      0.881201      0.792020      0.601482      0.543858      0.398376      0.311692      0.238591
  31   7 2146.9927    0.8425  0.8572  9.3599 -0.0025  0.0236   0.0161   0.0558    0.0833   0.0000   442.4561      -2.21555       20.6806      -2.64025      -4.55289      -1.14723     -0.284121      -2.41765      -1.74369      -1.14690     -0.506613      0.405645       1.24235      0.341698     -0.255575     -0.164384      0.318245    -0.0198546       1.22511       1.62320       1.82585       1.72994       1.87259       1.84256       1.81830       1.80144       1.55483       1.45736       1.19867       1.03106      0.932166      0.738091      0.608042      0.460940      0.374611      0.289953
  31   8 2318.8693    1.2488  1.0915  9.8432 -0.0029  0.0254   0.0218   0.0655    0.1110   0.0000   439.9703      0.240390       20.1591      -1.27930     -0.943837      -2.82984       2.12746       1.41133       1.52611       1.77769     -0.487051      -1.37675      0.689487     0.0358350       1.22700      0.251082     -0.323234    -0.0206988       1.29832       1.79208       2.05800       2.18132       2.33269       2.26653       2.14866       2.01267       1.82339       1.63783       1.35057       1.13680      0.945985      0.751387      0.624524      0.502901      0.396902      0.295464
  31   9 2484.9184    1.7468  1.1325 10.4730  0.0020  0.0262   0.0294   0.0681    0.1093   0.0000   437.9327      -1.64465       18.2726       1.41340      -2.02602       1.48878      -1.31796     -0.991317      0.203329     0.0867205     -0.706624     -0.991014    -0.0573261       1.51100       1.15349    -0.0995603      0.155893     0.0904100       1.20536       1.75467       1.78623       1.96141       1.95479       2.10278       1.89718       1.86474       1.55021       1.48625       1.29920       1.11888      0.949965      0.790269      0.605250      0.501296      0.374917      0.300845
  31  10 2647.7163    2.1858  1.1008 11.1286 -0.0036  0.0267   0.0377   0.0630    0.1110   0.0000   440.7869       2.46140       17.3036      -1.26110      -1.00646      0.245882      -1.61033     -0.821488      -2.34990      0.443033      -1.02258       1.44669      0.729929    -0.0477494      -1.20111      0.537966      0.398092      0.293872       1.30242       1.83317       1.91779       2.03061       2.08865       2.10852       2.08414       1.92947       1.76855       1.56270       1.33018       1.18711       1.00287      0.829609      0.669762      0.541164      0.407667      0.321420
  31  11 2808.2914    2.9657  0.9647 11.6747 -0.0017  0.0224   0.0522   0.0592    0.1034   0.0000   441.6560      0.617818       14.8360       1.78008     -0.954329       2.17254      -1.54816      -2.25238     0.0164389     -0.279913     -0.841603       1.21634       1.34106     -0.351678     -0.218564    -0.0399577     -0.282931     -0.383239       1.22069       1.65769       1.82277       1.80767       1.97869       1.81179       1.79892       1.73218       1.58846       1.48615       1.23987       1.06505      0.884344      0.715231      0.598859      0.481459      0.378306      0.290282
  31  12 2965.9531    3.6140  1.0054 11.8546  0.0003  0.0240   0.0613   0.0585    0.1230   0.0000   438.8854      0.468361       16.3766      -2.64518    -0.0809907     -0.277593      -4.30153      0.407377       2.30710       1.00187       1.19734     -0.773158      0.593234     -0.209375      -1.11048     -0.507491      0.483193   -0.00499146       1.18735       1.60543       1.69442       1.88589       1.91821       1.93250       1.75372       1.74164       1.50271       1.37211       1.24161       1.05886      0.936840      0.720287      0.596338      0.485233      0.373588      0.278873
  31  13 3121.1773    3.9604  1.1288 11.5734 -0.0033  0.0246   0.0652   0.0633    0.2346   0.0000   440.0351       1.57809       15.0043      -1.13164     -0.189487     -0.868608      0.255543      -1.02631      0.139877     -0.399914      -3.84270      0.517291      -1.12444      0.474573      0.761402      0.385771     -0.149840     -0.224036       1.26017       1.81651       1.91722       2.12939       2.19387       2.15788       2.04590       1.84905       1.66595       1.51849       1.32336       1.12467      0.920033      0.797363      0.620510      0.495997      0.370631      0.289206
  31  14 3274.6413    3.6181  1.5391 11.7212 -0.0105  0.0294   0.0520   0.0754    0.1290   0.0000   438.6055     -0.632204       17.4471     -0.949648      -4.73314      0.346519       3.34128      -3.03983      0.103349       3.29947      -2.41436      0.885437      0.662332     -0.220082      0.712536     -0.251344      0.255378     -0.111656       1.45516       1.89876       2.19181       2.23315       2.35715       2.23048       2.26965       2.07528       1.90362       1.76391       1.50550       1.28730       1.12453      0.905243      0.738541      0.603080      0.451890      0.358817
  31  15 3427.1591    3.0578  2.3395 11.4399  0.0007  0.0353   0.0364   0.0948    0.0786   0.0000   443.1028     -0.175280       13.9319       2.16460       4.37134      0.145095      -5.19727     -0.261859       2.97334      -3.01429      -2.58749       1.56956      -1.07640     -0.421344       2.76175     -0.859013      0.163149      0.690664       1.89890       2.47780       2.79119       2.92837       2.99292       2.96151       2.88572       2.73455       2.46183       2.22486       1.92489       1.59558       1.36262       1.14729      0.909826      0.747148      0.582677      0.451982
  31  16 3579.0074    2.3643  3.5539 11.1847 -0.0007  0.0472   0.0254   0.1246    0.0585   0.0000   434.7677       4.34147       10.7518       2.09769       8.84632      -6.45790      -3.02649      -6.24760      -1.77995      0.614782       3.42882      -2.98892     -0.774143       1.23027       1.39087      0.963760    -0.0708610      0.777626       2.39936       3.13051       3.57226       3.78936       3.77588       3.77896       3.67491       3.40222       3.17194       2.79568       2.51127       2.14856       1.81248       1.51992       1.23965      0.990240      0.757279      0.579440
  31  17 3730.1583    1.9186  5.4431 10.6601 -0.0034  0.0625   0.0183   0.1702    0.0509   0.0000   441.0754      -4.65459       18.5033      -8.29175       9.65146       2.78036      -4.53077       1.76606      -1.50898      -4.54815      -11.2131       1.94607     -0.604661       1.13256       5.78034      -1.22985      -1.74978       1.04112       3.12965       4.17564       4.72719       4.98345       5.14337       5.11957       4.93616       4.58456       4.17831       3.72420       3.37501       2.77531       2.43486       2.00297       1.59838       1.29567      0.978859      0.757341
  31  18 3880.5790    1.5820  7.0936 10.3806 -0.0016  0.0784   0.0148   0.2141    0.0458   0.0000   435.7679      -7.90688       15.2749     -0.386591      -1.91839      -1.95720      -6.74730      -6.18899       15.3649      0.294440      -2.96247       1.05297      -1.41846     -0.827822     -0.916289      -1.72911       1.51618      0.357921       3.89912       5.24571       5.82253       6.37149       6.40848       6.30374       6.22432       5.65975       5.33553       4.70778       4.10700       3.50957       3.01651       2.45443       1.97424       1.61583       1.22951      0.945920
  31  19 4030.6104    1.2304  9.8871 10.1955 -0.0017  0.1096   0.0121   0.3065    0.0412   0.0000   439.7061      -4.24432       22.9638       3.81803       1.57371      -2.78667       5.29041      -8.12415      -1.85668       2.16418       8.22460       3.15797      -4.21933       1.54043      -7.17061     -0.421835     -0.410211      -1.22565       5.43579       7.14922       8.24014       8.64605       8.89236       8.83386       8.52882       7.95833       7.34159       6.47511       5.70803       4.97598       4.17208       3.47110       2.85162       2.22496       1.73011       1.30570
  31  20 4180.0902    1.0322 12.6271 10.0249 -0.0004  0.1411   0.0097   0.3904    0.0373   0.0000   450.0218      -8.87186       7.54898       1.16365      -10.6032       1.74694      -9.47412      0.578280      -3.26614       8.70032     0.0719622       7.60800      -5.28150      -7.84220       1.36347       3.72733      -3.87156      -2.08801       6.97554       9.25872       10.4722       11.1739       11.4784       11.3137       10.7812       10.2001       9.14054       8.54400       7.39798       6.43993       5.51026       4.46658       3.70731       2.89887       2.23503       1.71448
  32   5 1806.1646    0.3818  0.4675  8.9987 -0.0053  0.0190   0.0106   0.0418    0.0453   0.0000   441.3809      -2.31751       21.2978       1.45479      -5.43685    -0.0375676       1.10554       2.14145      -2.17144      -1.47499      0.524226      0.851995     -0.438567      0.236288      0.415251     -0.154152    -0.0780249     -0.585349      0.923192       1.24786       1.29117       1.48058       1.48650       1.42012       1.41586       1.28425       1.21487       1.14744       1.03277      0.860770      0.750963      0.655830      0.492117      0.417485      0.326627      0.264634
  32   6 1988.6485    0.6101  0.7299  9.0086 -0.0023  0.0211   0.0126   0.0516    0.0727   0.0000   439.2848     -0.327515       22.4780       1.92758      -2.35092       3.24823    -0.0839076      0.909971      -1.80740      -1.49807      0.268708      0.316838       1.32286   -0.00390736    -0.0319447      0.392766     -0.110179      0.290721       1.06269       1.43212       1.62929       1.62156       1.72689       1.65260       1.59440       1.57175       1.45990       1.31954       1.14014      0.938853      0.826989      0.682186      0.560482      0.445496      0.366721      0.274009
  32   7 2167.3140    0.9286  0.8664  9.5120 -0.0009  0.0221   0.0176   0.0560    0.0850   0.0000   440.9721      -2.32471       23.3425      -1.05159      -3.77461       1.59547      0.104025      -2.82478       1.07495       2.69043       1.69735      -1.04299      0.481462    -0.0903689      0.155381      0.692679     0.0123726      0.232238       1.13024       1.49788       1.57423       1.67691       1.76405       1.71599       1.59730       1.44750       1.40151       1.32528       1.20048       1.02129      0.896725      0.719994      0.611439      0.479328      0.377985      0.282997
  32   8 2340.0056    1.2456  1.1252  9.8880 -0.0032  0.0246   0.0210   0.0683    0.1064   0.0000   440.4324     -0.560133       18.1815      -2.21104      -2.61000      -3.72045      -1.81913      0.811563      0.288392       2.57392      0.147496       2.20372       1.28713      0.396287      0.795562     0.0291163      0.436769    -0.0324878       1.20778       1.60475       1.74710       1.95869       2.01145       1.94851       1.83784       1.70034       1.64580       1.50243       1.31078       1.12920      0.965877      0.770968      0.673905      0.521502      0.405264      0.317193
  32   9 2507.2038    1.8146  1.1822 10.5698 -0.0018  0.0251   0.0304   0.0696    0.1183   0.0000   440.3022    -0.0309973       17.9246      -1.86840      -1.70830      -1.93693       1.24883       2.20441      -1.18710     -0.676837      0.956410       1.25005       1.78154     0.0794541    -0.0962022      -1.14202     -0.588619     0.0509369       1.26312       1.68156       1.81825       1.87870       2.00532       1.92089       1.94739       1.76239       1.62564       1.46333       1.34502       1.14625      0.983915      0.806728      0.657227      0.530095      0.431283      0.324652
  32  11 2833.5725    3.0643  1.0515 11.5434 -0.0014  0.0220   0.0500   0.0611    0.1209   0.0000   438.1573      -1.37755       19.3240      0.471324      -1.86108     0.0992320     -0.961060     -0.249407      0.203056      -1.19259     -0.900096       1.15279       1.41379     -0.483665      0.559897      0.280310      0.487167     -0.112613       1.08434       1.46351       1.56762       1.69806       1.71939       1.76157       1.70371       1.60174       1.48260       1.30540       1.13132      0.977657      0.850237      0.710783      0.600037      0.468854      0.358818      0.275943
  32  12 2992.5866    3.7452  0.9323 12.3406 -0.0022  0.0222   0.0649   0.0531    0.0936   0.0000   440.7150       2.95055       20.3046      -1.89162      -1.56124      -3.11313     -0.443101      -2.31768      -1.38957     -0.202727       1.15074     -0.147330      0.702764      -1.08941      0.711017      0.897399   -0.00983239      0.318482       1.11855       1.49669       1.64956       1.69398       1.79269       1.70077       1.61833       1.54240       1.42221       1.33986       1.20525       1.04798      0.867356      0.734443      0.613959      0.474793      0.379787      0.279651
  32  13 3148.7980    4.0203  1.0867 12.2022 -0.0019  0.0228   0.0668   0.0644    0.1280   0.0000   439.6005       1.33296       13.2072       3.72439      0.705883      -1.34434      -1.24915       2.41446      -1.28319     -0.314728      0.383899    -0.0794775       1.07743       1.74295     -0.726422      0.476564     0.0142593     -0.167920       1.14205       1.56745       1.77093       1.84932       1.93051       1.85470       1.81758       1.70081       1.56413       1.39750       1.25311       1.06758      0.899735      0.769161      0.565454      0.488969      0.381470      0.303502
  32  14 3303.1294    3.4608  1.7250 11.8302 -0.0028  0.0304   0.0484   0.0828    0.1137   0.0000   438.8649      -2.48458       14.6325      0.958125       1.65864      -2.96698      -6.55694       2.21360      0.545494      0.992308     -0.923628      0.982848      0.327887     -0.984892      0.625848      0.601030      0.404263     -0.609946       1.44800       1.93416       2.11301       2.27428       2.37685       2.25746       2.25439       2.07061       1.93235       1.74813       1.58505       1.34300       1.17664      0.948290      0.784249      0.650672      0.497458      0.380894
  32  15 3456.5601    2.8289  2.6468 11.5578 -0.0009  0.0382   0.0324   0.1046    0.0626   0.0000   441.4648      -2.46343       12.5094      0.670752       2.31781     -0.983974      -5.86668       2.72426      -2.74312      -2.90168      0.539383      -3.10562     0.0257176      -2.85303      -1.36375       1.93466      0.190219     0.0497051       1.88416       2.50774       2.81717       3.10588       3.12630       3.16530       2.97166       2.83599       2.61618       2.26340       2.04043       1.73497       1.47503       1.22578      0.979951      0.812723      0.622988      0.484247
  32  16 3609.1024    2.3071  3.9906 11.0584 -0.0024  0.0487   0.0227   0.1329    0.0537   0.0000   433.6758      -1.23048       16.4750     -0.901165      0.905602       6.96852      -4.75921       3.80342       3.40444       4.49160      0.356961       1.42949       3.61518       3.23908      0.126501      -2.84023       1.16945     -0.197223       2.34640       3.13937       3.50587       3.62066       3.88352       3.69848       3.64298       3.47937       3.16603       2.86583       2.50519       2.22142       1.87403       1.62867       1.28498       1.04911      0.810915      0.616087
  32  17 3760.9303    1.8819  5.7910 10.6903 -0.0004  0.0645   0.0176   0.1789    0.0476   0.0000   438.5412       3.16053       16.0196       5.11599       2.39914      -1.96795      -13.0262       7.20071      -4.36699      -6.44715       1.78515       2.22973      -1.52654      -3.79868      0.292340      -2.41660      0.875934       1.15413       3.14651       4.17359       4.71496       4.94792       5.13022       5.02551       4.93644       4.59635       4.31613       3.75679       3.43668       2.99502       2.54533       2.10715       1.69425       1.37899       1.07786      0.849036
  32  18 3912.0269    1.5359  8.1205 10.3499 -0.0014  0.0841   0.0136   0.2387    0.0423   0.0000   443.0536       2.83693       14.4804       6.75675      -9.42609      -7.62588       7.76710      -5.85369      -2.93970       5.55748     -0.356276      -10.5355      -2.76561     -0.722772       4.93621      -2.79382      -1.58599       1.07344       4.06130       5.29073       5.99392       6.31847       6.54907       6.53203       6.34167       5.98307       5.49031       4.92927       4.39002       3.76002       3.18976       2.71964       2.26063       1.75509       1.39980       1.05964
  32  19 4062.7792    1.2421 10.3418 10.1851 -0.0009  0.1094   0.0115   0.3105    0.0400   0.0000   439.7500       2.65020       43.4408      -15.2842      -10.8727       7.67973       2.38040       12.1272      -13.3669      -1.73038       6.77333      -3.00262       4.79328       5.41881    -0.0135219      -3.46157       2.79550      0.641782       5.25301       6.92871       7.91412       8.32513       8.63500       8.61034       8.20353       7.83007       7.11367       6.39823       5.69940       4.97284       4.34011       3.58104       2.90371       2.32946       1.82133       1.38908
  32  20 4213.0748    1.0036 12.7155 10.0328  0.0020  0.1448   0.0094   0.3903    0.0365   0.0000   437.1080      -33.2981       25.3740       8.91598       6.96988      -5.01075       1.19600       2.49545      -11.6512      -8.38072      -4.42054      -3.46145      0.558393       3.81196      -1.28705       5.29761       1.91583      -2.23295       6.76574       8.99089       10.2981       10.8446       11.1413       11.1833       10.7468       9.98323       9.39510       8.39103       7.53084       6.50712       5.61290       4.64585       3.82363       3.08404       2.37498       1.82805
  32  21 4362.9720    0.7905 14.4603  9.9256 -0.0028  0.1822   0.0078   0.4786    0.0315   0.0000   451.9543      -13.0381      -25.0423       9.23478       5.18420      -22.2850       8.39804       7.73029      -19.4698      -1.79504       16.9689      -8.77693      -9.71203      -7.66665      -6.09743      -3.09163      0.490870       2.14805       8.66410       11.3977       13.1392       13.9674       14.2292       14.2300       13.5303       12.9421       11.9215       10.7900       9.55490       8.20015       7.13067       5.89596       4.77306       3.92298       3.02226       2.37040
  33   5 1823.8189    0.4245  0.4170  8.9701 -0.0013  0.0177   0.0115   0.0367    0.0470   0.0000   439.4961      0.352336       23.3232     -0.636095      -5.43247       2.47996      0.853337     -0.178629      0.238447      0.167137       1.12884     -0.829982     -0.111833      0.429669  -0.000305408     -0.172799     -0.219122      0.467874       1.00058       1.30940       1.37309       1.38970       1.31414       1.26949       1.43254       1.50003       1.38886       1.12473      0.985005      0.827166      0.626540      0.543885      0.458847      0.421470      0.407990      0.321410
  33   7 2187.2999    0.9136  0.9004  9.4119 -0.0012  0.0224   0.0162   0.0547    0.0870   0.0000   438.3685    -0.0407891       18.0634      -2.73340      -4.45325      -3.95412      0.333400     -0.324933     -0.202029      0.262823      0.491801    -0.0754060     -0.263107     0.0979111      0.681312    -0.0529842      0.483644      0.277015       1.09425       1.47178       1.63679       1.67490       1.71087       1.67401       1.67310       1.57363       1.47146       1.35386       1.18190       1.00968      0.866911      0.736660      0.601608      0.473856      0.408839      0.310702
  33   8 2360.7346    1.4141  1.0943  9.9183 -0.0025  0.0239   0.0233   0.0621    0.1125   0.0000   441.6174      -1.11891       20.7351      0.638413      -1.75384      0.409104      0.965169      -2.84127       1.61028      0.665722       1.60697      0.405175     -0.138284      0.306414      0.935410      -1.53782      0.476279      0.538443       1.08521       1.49514       1.63607       1.75245       1.82701       1.78878       1.73261       1.65488       1.55030       1.37644       1.25170       1.04613      0.933455      0.742122      0.629248      0.503412      0.411606      0.320841
  33   9 2529.0298    1.8720  1.2184 10.5128 -0.0007  0.0257   0.0297   0.0664    0.1108   0.0000   439.3321     -0.568687       24.3634       2.60917      -2.46975      0.402779      -3.10071       1.44079     -0.403014      0.948456      -1.57069     -0.845335      0.728320    -0.0954850      -2.37162      0.120297       1.19538      0.527473       1.18569       1.65247       1.80933       1.93632       1.97829       1.91789       1.87800       1.82996       1.65403       1.60143       1.32583       1.12092       1.02230      0.834908      0.704019      0.565081      0.453688      0.347539
  33  10 2694.9416    2.4568  1.0631 11.3571 -0.0003  0.0239   0.0415   0.0616    0.1058   0.0000   439.6179      -4.60181       16.7901       1.27276      -6.32330      -1.55403      -1.59073     -0.420056      -4.18454     -0.378350      0.892584     -0.222311      -1.07098      0.278136     -0.331051      0.105440      0.388183      0.382244       1.18107       1.56611       1.67862       1.69103       1.77545       1.79886       1.89425       1.75940       1.61878       1.38464       1.16663       1.10224      0.962053      0.851859      0.684967      0.518586      0.427868      0.311786
  33  11 2858.4323    3.3615  1.0255 11.5826 -0.0000  0.0236   0.0546   0.0576    0.1309   0.0000   438.9183       2.08412       18.6138       1.68111      -5.21606      0.478026       1.10541      -2.50576     -0.326104     -0.644780       1.58166     -0.221676     -0.882917      0.934437      0.435658      0.178465      0.162486     -0.179939       1.00921       1.48872       1.63017       1.75998       1.76280       1.75519       1.72383       1.57881       1.54528       1.28906       1.24327       1.00811      0.916376      0.759253      0.601982      0.513643      0.381044      0.297436
  33  12 3018.6734    3.8050  1.0169 12.0227 -0.0014  0.0239   0.0631   0.0552    0.1223   0.0000   440.6541       1.20142       15.4580     -0.628191      0.534175      -2.11480      -1.79692      0.593592      0.787952       1.18274       1.44929    -0.0771281     -0.263704      0.433388      0.298995     -0.487820     -0.852959      0.547636       1.07808       1.58892       1.59743       1.85554       1.73726       1.81226       1.72838       1.69160       1.51921       1.41333       1.21952       1.06614      0.946396      0.782594      0.663095      0.516396      0.416587      0.317838
  33  13 3175.9164    3.8839  1.2576 12.1145  0.0009  0.0254   0.0595   0.0677    0.1150   0.0000   439.4717     -0.717821       15.8447       2.44181      -2.18789       1.38103      -1.35596      0.741709     -0.136596       1.89612      0.111584      0.364308       1.22441     -0.420994     -0.325198      0.476039    -0.0550513     -0.113040       1.15523       1.59255       1.75442       1.80336       1.96444       1.84580       1.84727       1.72443       1.59631       1.42228       1.32340       1.16517      0.991336      0.832455      0.675318      0.542284      0.430795      0.337317
  33  14 3331.1830    3.3455  1.7302 12.0560 -0.0010  0.0317   0.0483   0.0812    0.0950   0.0000   439.0499       1.75062       12.1336      -2.89352      0.349576       2.19080      -3.47645      0.337476      -1.45763      -4.21825      -1.51300       1.94525       1.21521      0.630075      -1.25431      -1.37358      0.485457      0.271719       1.46320       2.05829       2.16292       2.37948       2.38971       2.40599       2.34260       2.17954       2.05781       1.87372       1.66751       1.45091       1.23041       1.03445      0.828553      0.693225      0.555732      0.440110
  33  15 3485.4930    2.7190  3.0203 11.3759 -0.0025  0.0411   0.0289   0.1106    0.0620   0.0000   441.8345      0.296620       18.7852      0.562888      -2.79605      0.792217     -0.904142       1.60550      -3.88746      -1.65617       3.72284       1.04566       1.12844      0.314900      -1.82443     -0.849039       1.09667       1.28133       1.94085       2.59467       2.89882       2.98223       3.24700       3.27026       3.07864       2.94343       2.67381       2.36562       2.14855       1.84428       1.62460       1.30577       1.09675      0.888498      0.699067      0.539829
  33  16 3639.0229    2.1532  4.1708 11.0633  0.0000  0.0509   0.0211   0.1395    0.0473   0.0000   446.1195      -4.99274       8.34934       5.21058       2.44072       2.69574      -10.1236      -1.19168       8.13229       2.03853      -1.57881      0.591315       1.99621       2.18910      0.603607      0.965334      -2.35574     -0.468772       2.36449       3.25372       3.57891       3.82893       3.88380       3.87874       3.74133       3.46719       3.30589       2.90822       2.72062       2.38152       2.05407       1.75312       1.39469       1.14425      0.904961      0.708900
  33  17 3791.5444    1.7805  6.2364 10.5562 -0.0012  0.0665   0.0157   0.1825    0.0447   0.0000   436.5990      -2.72837       19.6612       8.89136      -15.5919       8.47652       13.1754       2.53595      -3.88527       2.91694      -4.00048       1.16160       3.21439      -2.27881      0.873459     0.0492204       2.09369     -0.405763       3.12021       4.24348       4.74252       5.03243       5.23440       5.13647       5.03090       4.73523       4.36548       3.91638       3.52210       3.11975       2.58821       2.20461       1.81001       1.47110       1.15601      0.890458
  33  18 3943.4271    1.4843  7.9339 10.2623 -0.0005  0.0835   0.0130   0.2285    0.0428   0.0000   438.1637      -2.96269       5.20967     -0.726610    -0.0526872      -2.32838      -2.17550      -6.70124      -11.7330     -0.345319      -5.39346      -7.79408       3.79839      -1.47182      -4.56864       1.10837      0.230779      -2.08551       3.84354       5.17667       5.85210       6.27763       6.41411       6.34667       6.26325       5.82325       5.52990       4.87859       4.33250       3.80863       3.20868       2.73021       2.22869       1.83922       1.40107       1.12072
  33  19 4094.3927    1.2082 11.1614 10.0975  0.0007  0.1168   0.0103   0.3264    0.0384   0.0000   439.9311      0.216023       17.4735    -0.0559206      -22.0357       14.1588       9.15180      -16.3573      -5.79897       10.3819       3.34149       4.18619     -0.623651      -2.19558      -5.22463     -0.486138      -1.74208       1.53111       5.46599       7.05586       8.26280       8.53965       8.92722       8.98919       8.62622       8.19182       7.69175       6.80290       6.08729       5.36359       4.50598       3.80041       3.09606       2.60875       2.00318       1.56080
  33  20 4245.4361    0.9571 13.5199  9.9744  0.0010  0.1569   0.0085   0.4098    0.0349   0.0000   446.0415      -3.93201       1.33031       21.6311       1.63104      -6.47741       6.79280      -2.67797       25.1991      -4.60067      0.912056       17.1087       8.34668     -0.433276     -0.706962    -0.0863774      -1.34122     -0.187198       7.17623       9.42709       11.0236       11.6879       11.7675       12.0402       11.6945       10.8659       9.97304       9.19884       8.20460       7.03967       6.11205       5.07795       4.23163       3.38941       2.62438       2.11201
  33  21 4395.1874    0.7693 15.5193  9.8456  0.0000  0.1932   0.0073   0.4979    0.0301   0.0000   422.7506       2.82523       24.8557       2.93762      -11.3756      -1.14155       12.9316       17.1335       30.0002       28.8787      -12.2575      -1.25764      -14.3814       3.35718      -4.18555      0.380875     -0.281486      -3.34719       8.98855       11.8381       13.6439       14.5403       14.9697       14.9125       14.4268       13.7274       12.6028       11.3443       10.1732       8.92545       7.56463       6.33422       5.22361       4.23924       3.33053       2.61759
  34   5 1841.2186    0.4210  0.4349  9.0206 -0.0013  0.0169   0.0110   0.0384    0.0452   0.0000   440.2256   -0.00978363       19.5128      -1.26192      -2.95495      0.493192     -0.259066     -0.699440      0.334512      -1.96753     0.0824247      0.486458     -0.556740     -0.571176     -0.119388      0.479833     -0.125855   -0.00439830      0.866490       1.09071       1.12082       1.23205       1.26634       1.23968       1.24815       1.15967       1.15134       1.09268      0.976944      0.853018      0.608664      0.536730      0.452821      0.390464      0.306516      0.254382
  34   6 2026.3259    0.6340  0.6340  9.2779 -0.0033  0.0202   0.0135   0.0455    0.0613   0.0000   441.8348       2.18160       18.4242      -1.32269      -5.45642       2.44399    -0.0671353     -0.222888     0.0412705      0.143461       1.03643      0.598734      -1.36608       1.05862      0.772540     -0.865615     -0.479152      0.145615      0.878561       1.18934       1.42867       1.47120       1.58045       1.45225       1.52860       1.38649       1.24750       1.16219       1.00650      0.892180      0.761422      0.635111      0.518739      0.425087      0.323992      0.260856
  34   7 2206.9529    0.9737  0.9357  9.4300  0.0000  0.0219   0.0169   0.0573    0.0938   0.0000   440.7737       2.91773       21.5907     0.0520860      -2.00839     0.0908110       1.72107     -0.366037      -1.59299       1.00156      0.269151     -0.445229     -0.107042      0.879559     -0.388316     -0.145671     -0.417913      0.216298       1.03677       1.34044       1.66191       1.62544       1.74117       1.80294       1.59635       1.59474       1.45275       1.26532       1.18007       1.02537      0.825985      0.755564      0.587580      0.496710      0.411998      0.298042
  34   8 2381.1834    1.4122  1.2016 10.0398 -0.0037  0.0255   0.0222   0.0662    0.1018   0.0000   439.9007       1.10226       19.0616       1.55706      0.182636     -0.434545       4.23954      -1.13526     -0.804492     -0.661141      0.425772      0.461303       1.74388      0.489088     -0.919625     -0.547236     -0.407263      0.275017       1.11769       1.56089       1.71602       1.79722       1.88814       1.76519       1.85435       1.67809       1.61743       1.45503       1.31770       1.17126      0.999033      0.900925      0.669528      0.582876      0.431630      0.375034
  34   9 2550.5815    1.9695  1.1373 10.4822 -0.0013  0.0235   0.0310   0.0600    0.1286   0.0000   441.8977      -1.75929       17.4487      -3.52269      0.165490      0.151779       3.78268      -2.17639      -1.40011     -0.781080       2.47239      -1.60092     -0.368921     -0.210135     0.0404072      0.357591     -0.384235     -0.387533       1.10993       1.48814       1.60510       1.69855       1.77747       1.80472       1.77270       1.70110       1.54314       1.40711       1.26812       1.12438      0.941004      0.734500      0.637977      0.522965      0.436619      0.342004
  34  10 2717.8563    2.6192  1.1403 11.0846  0.0007  0.0238   0.0410   0.0630    0.1268   0.0000   440.5962       2.70795       19.4983      -2.90412      -2.56759      -1.94501      0.425947      -1.44262     -0.872870      -1.12443      0.364182      0.910555     -0.846003      -1.05653      0.342767     -0.819352      0.300181      0.153683       1.07591       1.52099       1.66019       1.82340       1.93311       1.84451       1.80986       1.70658       1.60692       1.41957       1.29012       1.09185      0.906726      0.762238      0.633294      0.512209      0.412912      0.326130
  34  11 2882.8514    3.3809  0.9803 11.6454 -0.0028  0.0207   0.0543   0.0547    0.1204   0.0000   441.6074      -2.63720       16.8740      -1.91360      -2.00241       2.27736    -0.0947459     -0.505512      -1.74711      0.799085    -0.0256366       2.08158     -0.352089       1.30427      0.610308      -1.03592     0.0923400     -0.244923      0.966996       1.30146       1.39535       1.48040       1.54448       1.52250       1.50815       1.46232       1.33731       1.22241       1.05895      0.989462      0.842105      0.708508      0.553717      0.485350      0.373899      0.302394
  34  12 3044.3168    3.9120  0.9271 12.2632  0.0003  0.0207   0.0666   0.0548    0.1006   0.0000   439.0312      -1.09217       16.8199     -0.337864      -4.01152       2.99927     0.0967699      -1.08128      -2.80243     -0.477911       1.71701       1.42846     -0.523298      -1.15141       1.74456      0.138265      0.441926      0.208834       1.05001       1.43908       1.51384       1.63527       1.65907       1.70567       1.72552       1.63235       1.44597       1.27783       1.08241      0.984937      0.829845      0.729269      0.610944      0.493897      0.372502      0.284896
  34  13 3202.6691    3.8803  1.1798 12.3319 -0.0024  0.0244   0.0616   0.0644    0.1109   0.0000   438.3054      0.987492       15.7381       1.34788      -3.56034      0.754898       1.25253     -0.439391      -1.53666     -0.561301     0.0705510       1.08154      -1.37420      0.117305      0.641268      0.543902    -0.0410598     -0.387208       1.13255       1.52109       1.71490       1.85506       1.98438       1.83712       1.88526       1.71598       1.60043       1.48487       1.29181       1.11888      0.956506      0.811636      0.661219      0.571754      0.433545      0.339276
  34  14 3359.0275    3.4189  1.7863 11.7246 -0.0009  0.0308   0.0453   0.0760    0.1040   0.0000   439.9058      -2.63333       11.9917      -1.56452       1.38293       1.01185      -3.28556       1.85058       1.78474       1.31886     -0.688350     -0.389215      -2.38544      -1.59116      0.719887       1.52801     -0.505833      0.260160       1.42951       1.99544       2.17550       2.26675       2.34178       2.36604       2.37757       2.26235       2.07128       1.86144       1.60223       1.37242       1.18361       1.00287      0.857589      0.672118      0.538721      0.430457
  34  15 3514.2449    2.6111  3.3700 11.2900 -0.0012  0.0432   0.0264   0.1149    0.0582   0.0000   440.1069     -0.586444       21.2821       2.66850       7.07163     0.0360737      -1.12778       4.82282       2.60325     -0.890561      0.802546      0.784993      -2.19832       3.18474      0.627184      0.406931     -0.362736    -0.0231875       1.97216       2.72735       3.02153       3.23478       3.34749       3.36966       3.22307       3.09224       2.85784       2.52163       2.31661       1.97410       1.71987       1.46823       1.17151      0.969848      0.773994      0.608359
  34  16 3668.4629    2.1256  4.7825 10.8337 -0.0018  0.0531   0.0190   0.1436    0.0474   0.0000   443.3430      -1.56416       6.28911       6.82652       4.50916       6.08554      -9.82029      0.280982       4.06371      -2.99055      -5.50940      -5.76953    -0.0385250      0.288426      0.333527      -3.99240    -0.0386571     0.0806133       2.47359       3.26736       3.77124       3.79073       4.04279       3.97864       3.84450       3.75588       3.49872       3.09761       2.83264       2.45175       2.11041       1.76905       1.44935       1.24452      0.968964      0.765071
  34  17 3821.5762    1.6840  6.4447 10.5444 -0.0036  0.0689   0.0150   0.1888    0.0435   0.0000   444.1583      -7.35802       12.0206       6.44210       7.66325      -6.59888       5.58461      0.636051      -4.81931      -6.91513     -0.664177      -1.58651      0.986830       3.51388       2.13014       2.18854      -2.48503       1.08553       3.13483       4.15611       4.70011       4.88638       5.19552       5.05162       5.03812       4.73165       4.36025       4.05222       3.54743       3.19323       2.70207       2.31100       1.93489       1.55967       1.23704      0.994014
  34  18 3974.1646    1.3967  8.7788 10.3216 -0.0004  0.0918   0.0124   0.2564    0.0389   0.0000   448.8503     -0.475829       22.0145      -1.68311       1.83530       8.20379      -8.18224       13.1217      -8.62887      -5.57466       2.06027       3.64818     0.0128658      -2.25383       4.14680      -5.78201      0.226844      0.823093       4.16526       5.61792       6.25124       6.69710       6.92357       6.98194       6.63250       6.44457       5.95199       5.46334       4.77045       4.16373       3.59242       3.05753       2.55196       2.08681       1.63300       1.28098
  34  19 4125.9961    1.1263 11.1045 10.0803 -0.0013  0.1184   0.0097   0.3301    0.0372   0.0000   441.6418      0.979569       40.3149      -12.1437      -5.27675       20.3951      -1.80607       2.06180       2.93704       2.03300       13.1252      -6.99647       2.13609       4.27840       7.56909       2.04494       1.06972       1.52631       5.42267       7.09276       8.11651       8.77537       8.86807       9.02515       8.65370       8.21943       7.56287       6.99140       6.24397       5.49425       4.65668       4.01749       3.27638       2.69624       2.12996       1.69170
  34  20 4277.3890    0.9177 14.1483  9.9365  0.0012  0.1611   0.0079   0.4251    0.0332   0.0000   445.1879      -11.5388       30.7072       12.9834       1.64578       19.6921       7.33528      -9.76798       4.05008       4.89878     -0.603793      -5.74663      -9.14032       9.27953      -3.06982      -7.40778      -1.85605      0.944270       7.16306       9.57815       10.9410       11.7140       12.0756       12.0083       11.6255       10.9918       10.3292       9.33379       8.37560       7.40437       6.33448       5.39703       4.47906       3.70448       2.84646       2.27377
  35   5 1858.4458    0.4639  0.5045  9.0103 -0.0044  0.0196   0.0112   0.0402    0.0497   0.0000   440.7025     -0.246768       21.6600      -1.68139      -4.15048       1.64306     -0.397290      -2.18459      -1.35580     0.0640031      0.441723     -0.955836     0.0881550     -0.501130      0.824369      0.541087     -0.754778     -0.138565      0.733615       1.13188       1.16118       1.25011       1.42689       1.32605       1.32202       1.24965       1.18500       1.02500      0.947532      0.820527      0.757394      0.585856      0.525029      0.413109      0.316636      0.252863
  35   6 2044.8133    0.6950  0.7984  9.1703 -0.0024  0.0221   0.0130   0.0497    0.0720   0.0000   441.5510     -0.838050       18.5386      -1.08886     -0.652263      -2.02166      0.111882    -0.0228046     -0.340374      0.745004       1.77992     0.0460874      0.444059      0.232405      0.579598    -0.0488168     -0.662753      0.106627       1.00678       1.26856       1.40727       1.44030       1.63818       1.58080       1.49043       1.42791       1.28814       1.25519       1.11492      0.953471      0.877126      0.712331      0.614142      0.508735      0.412609      0.330977
  35   7 2226.3442    1.0153  0.9927  9.6888 -0.0003  0.0228   0.0175   0.0575    0.0873   0.0000   439.3945     -0.671739       23.1412      0.428588      -3.31489      0.532466      -2.64319      0.482694       2.26301      0.492980       1.09267      0.327147     -0.182833       1.15480      0.264870      0.237492     -0.288819      0.121840      0.974882       1.32867       1.49133       1.63652       1.66534       1.62629       1.60587       1.56683       1.42055       1.30618       1.18790       1.01265      0.892235      0.750854      0.610678      0.523915      0.407515      0.321789
  35   8 2401.3198    1.4630  1.0698 10.2860 -0.0031  0.0233   0.0238   0.0605    0.0956   0.0000   439.8515     -0.621585       20.0643       4.99823      -1.10326      -2.29513     -0.134653      -1.02837      -2.35638      0.196372     0.0682266     -0.201275      0.482180     -0.786309     -0.426299     -0.205187      0.444571     -0.849686      0.997068       1.41494       1.56210       1.69254       1.74065       1.65904       1.73434       1.54318       1.49095       1.35054       1.20650       1.06277      0.951613      0.767138      0.672545      0.517969      0.439045      0.335485
  35   9 2571.7684    1.9992  1.3267 10.5668  0.0004  0.0270   0.0295   0.0700    0.1086   0.0000   438.8478      0.808452       19.5469       1.27618      -1.16172      -1.00329      -2.71455     -0.985892      -1.61347       2.43873      0.122826      0.576858      -1.80925      -1.40113     -0.324585     0.0824857     -0.165203     -0.466127       1.34149       2.01703       2.30118       2.64707       2.80301       2.82960       2.69433       2.51332       2.24863       1.98554       1.72266       1.37608       1.16112      0.933585      0.739977      0.615807      0.475280      0.368940
  35  10 2740.4147    2.7799  1.0716 11.3209 -0.0006  0.0223   0.0436   0.0574    0.1139   0.0000   440.4999      0.135160       15.1398      -1.31857      -3.90908     -0.515556     -0.406646       1.38135     0.0679153      0.672470      0.673460       1.93340     -0.917388     0.0594147      0.101391      0.853616      0.321743      0.458945       1.04102       1.41236       1.55409       1.66089       1.63196       1.65046       1.50060       1.54025       1.41040       1.35729       1.18001       1.07280      0.936938      0.816791      0.649362      0.547866      0.437888      0.347072
  35  11 2906.7271    3.5923  1.0549 11.7754 -0.0022  0.0225   0.0565   0.0592    0.1262   0.0000   441.2780      -1.21311       15.9460       1.98630      -2.37939      -3.39303      0.272170       2.44950      0.518433      0.999557    -0.0815379     -0.621000      -1.25726    -0.0733796     -0.343911      0.448788     0.0222643      0.402423      0.975835       1.30281       1.52050       1.52037       1.74191       1.60594       1.56420       1.60483       1.37296       1.29962       1.11396      0.997714      0.910934      0.738257      0.609283      0.482725      0.391008      0.316964
  35  12 3069.4850    4.0268  1.0799 12.0742 -0.0022  0.0222   0.0630   0.0571    0.1240   0.0000   441.1532      -2.25752       17.0963       1.11450     -0.149039      -2.00789      0.169554      -1.78614      -2.65236       1.48956      -1.12736     0.0219913     -0.231498      -1.19324     -0.288137     -0.540970      0.656185     -0.143036      0.988917       1.37682       1.55830       1.61240       1.77110       1.71518       1.66796       1.62150       1.46696       1.34661       1.17934       1.01103      0.889298      0.719122      0.609463      0.505074      0.397207      0.315286
  35  13 3229.0509    4.0043  1.3481 12.0648 -0.0014  0.0264   0.0579   0.0665    0.1127   0.0000   437.3159      -2.12120       15.5237      0.574434      -1.15912     -0.986775     -0.564199      0.523158      0.969257      0.355554     -0.402043      0.569066      0.462156      -1.42766      -1.56329      0.276306     -0.271466     -0.253299       1.11193       1.63302       1.74514       1.84605       2.00420       1.82043       1.97047       1.78294       1.69384       1.50811       1.29835       1.20573       1.00833      0.860313      0.724784      0.581348      0.462062      0.370956
  35  14 3386.4255    3.2388  2.1079 11.6132 -0.0013  0.0312   0.0394   0.0847    0.0826   0.0000   440.7055     -0.971573       10.9868      -3.39211       3.67825     -0.888928      -4.02971     -0.401536      -5.68403       2.48770     -0.691973      -1.69449     -0.551988       2.06289     -0.597571      0.541501     -0.330974     0.0249776       1.43371       1.84621       2.14006       2.26823       2.42256       2.33741       2.28090       2.20319       2.05299       1.84936       1.66120       1.43989       1.23731       1.04723      0.877949      0.725809      0.577621      0.458679
  35  15 3542.5605    2.5994  3.4757 11.2684  0.0005  0.0423   0.0253   0.1169    0.0565   0.0000   437.9539      -3.18937       10.6375      -1.20997      -3.03840      -3.40371      -2.88489      0.232790      0.648782     -0.863088      -4.67241      -1.24724     -0.673912      0.567851     -0.218809      0.531671     -0.371643      0.287065       1.89232       2.49914       2.80776       2.92089       3.04617       3.23253       3.00291       2.91915       2.67163       2.42955       2.20464       1.88910       1.67797       1.41149       1.18926      0.941863      0.768722      0.618044
  35  16 3697.5775    2.0323  5.1201 10.8361  0.0002  0.0558   0.0180   0.1511    0.0445   0.0000   436.3809       3.43984       13.1384      -3.49020      -4.08571     -0.414107      -7.33513      -1.65175       1.48012     -0.756723      0.200613      0.471807       1.41941     -0.834278      -2.12345   0.000828381      0.302652       1.35749       2.48195       3.33934       3.77784       4.02399       4.08541       4.18632       3.94037       3.86135       3.56368       3.28155       2.91778       2.59929       2.21979       1.91647       1.57936       1.29363       1.05673      0.832038
  35  17 3851.6269    1.6317  7.0656 10.5512 -0.0010  0.0739   0.0144   0.2051    0.0405   0.0000   441.9183       1.04747       16.3857      -4.55021       1.69625      -4.69440      -5.86000       5.86634      -2.74079       7.23313      -1.19604      -2.42742       2.63950      0.868768      -3.04131     -0.549837       3.34282      -3.57720       3.20461       4.33839       4.88483       5.13530       5.44885       5.35782       5.33115       4.95250       4.70502       4.23516       3.87810       3.34134       2.98505       2.45607       2.07099       1.72296       1.31974       1.07490
  35  18 4004.8838    1.3396  9.5297 10.2717 -0.0007  0.0983   0.0115   0.2720    0.0380   0.0000   441.2121      -6.64890       20.0949       5.48674      -1.14121      -10.1448      -8.29795       2.92894      -6.42860       3.98652      -2.31063       2.88144      -1.43599       1.80727     -0.140751       3.56658      -1.00063     -0.704142       4.34980       5.78440       6.55673       7.02068       7.25072       7.15978       7.02762       6.74188       6.11368       5.69731       5.08947       4.56307       3.99533       3.42404       2.82268       2.34480       1.86221       1.47813
  35  19 4157.1307    1.1301 12.6265  9.9923  0.0001  0.1276   0.0085   0.3521    0.0357   0.0000   431.3501       3.96809       23.6621       26.4812      -6.45930      -6.66343      -6.04706      -4.43756       14.7542      -6.21340      -6.86303       1.57737      -2.51082       4.52707      -5.35936      -2.38419       3.12243     -0.259176       5.59072       7.46732       8.46005       8.91224       9.40736       9.24616       9.04275       8.72677       8.07874       7.37354       6.66667       5.79888       5.06519       4.38498       3.61730       2.96699       2.36465       1.87507
  35  20 4309.1947    0.8694 14.4327  9.9434 -0.0026  0.1689   0.0073   0.4404    0.0305   0.0000   423.1480       13.9766       22.7946       8.57219      -20.8906       5.86644       5.18232      -2.42472       1.70582       33.6296       4.90350      -15.1958   -0.00889119       11.8561       8.37460       3.05786       2.55145       3.00589       7.20263       9.74378       10.9817       11.7766       12.0868       12.2945       11.8991       11.3259       10.6950       9.67644       8.74198       7.66432       6.65468       5.65085       4.69409       3.92362       3.03554       2.46386
  36   5 1875.4400    0.4688  0.5414  9.1255 -0.0044  0.0199   0.0111   0.0425    0.0491   0.0000   440.2958      0.533410       21.6468      -1.54163      -3.53912      0.543650     -0.479353       1.54612      0.374428      0.592444      0.867704     -0.664454      -1.32376      0.938274      0.541080     -0.493107     -0.166957     -0.127031      0.888180       1.11196       1.28866       1.29567       1.48711       1.33465       1.39437       1.25146       1.07087       1.18093      0.980384      0.901669      0.727264      0.659515      0.569744      0.442862      0.382958      0.274674
  36   6 2063.0551    0.7068  0.8181  9.3149 -0.0036  0.0206   0.0130   0.0515    0.0667   0.0000   440.9123      -1.10430       20.4265      0.584387      -2.79646      -1.03555      0.873371       1.01722     -0.202114      0.186143      0.436321     -0.205132      -1.93484      0.121727     -0.245895     -0.276113     -0.489297     -0.200498      0.916275       1.18071       1.22569       1.35351       1.42966       1.50444       1.39965       1.33154       1.23826       1.16886       1.05539      0.950729      0.808315      0.653025      0.589421      0.479015      0.384373      0.309236
  36   7 2245.5201    1.0321  1.0310  9.7080 -0.0023  0.0232   0.0173   0.0588    0.0933   0.0000   441.5344       1.23126       19.8772      0.114737      -2.57593       2.14980      -1.97652       1.21561     -0.573193     -0.704777     -0.669520       1.51230      0.954394      0.678830      0.879849     -0.387868     -0.203266      0.336245      0.987865       1.28824       1.46030       1.58439       1.68065       1.64340       1.60639       1.50105       1.44826       1.30960       1.18911       1.03605      0.933237      0.768263      0.660467      0.531608      0.428156      0.356997
  36   8 2421.0732    1.5562  1.2452 10.1247 -0.0003  0.0242   0.0234   0.0649    0.1142   0.0000   441.2588      -2.59188       20.1842       3.62369      -4.45012       1.37426      0.345734     -0.345230      0.505817       2.62296     -0.736064      0.254176      0.897731      0.472096     -0.703095      0.149445    -0.0994578    -0.0373052       1.04973       1.37909       1.52328       1.68186       1.67149       1.68672       1.67203       1.65012       1.51207       1.37720       1.22630       1.08807      0.953126      0.806013      0.685151      0.573647      0.457029      0.363451
  36   9 2592.6897    2.2230  1.2052 10.7709 -0.0004  0.0242   0.0333   0.0627    0.1309   0.0000   441.4796     -0.368388       16.7944       1.23496      -3.26137      -3.45440      -2.04468     -0.434136     -0.307472     -0.368084      0.339201      -1.06043      0.887586      0.732278      0.392250     -0.118571     -0.281127      0.177356       1.04201       1.44626       1.50548       1.67209       1.74559       1.66865       1.69778       1.64035       1.53122       1.41592       1.19840       1.13648      0.968343      0.820172      0.678481      0.573212      0.480159      0.365155
  36  10 2762.6281    2.8903  1.0023 11.6358 -0.0031  0.0213   0.0464   0.0537    0.1025   0.0000   442.3247     -0.849437       17.3134      0.371900     -0.799282      0.642543       1.05953       1.94769    -0.0470530       1.21655     -0.563909       1.53796      0.663070      0.606352    -0.0806974     0.0260425      0.404451      0.773144      0.943678       1.28550       1.38138       1.56567       1.54488       1.55703       1.48741       1.44775       1.36937       1.26572       1.10555       1.05046      0.863852      0.743487      0.637030      0.511454      0.412950      0.337811
  36  11 2930.1339    3.7072  0.9684 11.9913 -0.0006  0.0202   0.0590   0.0522    0.1096   0.0000   438.5930     -0.932649       17.5837      0.300423      -3.16327      0.377525       2.83584      0.869908      0.684900     -0.429299     -0.732119     -0.331111    -0.0181208     -0.556148      0.190095     0.0208611     -0.151776      0.524572      0.907460       1.19585       1.31567       1.49601       1.52882       1.53566       1.45856       1.36457       1.34452       1.23018       1.04738      0.932709      0.814060      0.705249      0.591898      0.486904      0.386975      0.317156
  36  12 3094.1595    4.0017  1.1061 12.5387 -0.0026  0.0236   0.0643   0.0613    0.0992   0.0000   439.9803       1.20488       16.8000      -3.40421      -2.09295       2.07112     -0.633842      -3.50054       1.71978      0.656295     0.0237121      0.292235     -0.173943      0.746336     -0.276997      0.320654      0.318521     -0.466204       1.01270       1.41212       1.51891       1.66026       1.77546       1.72473       1.74810       1.59517       1.53235       1.33929       1.25056       1.04088      0.956604      0.800618      0.668724      0.544812      0.415556      0.341731
  36  13 3254.8374    3.6819  1.4777 12.1913 -0.0021  0.0264   0.0514   0.0716    0.0841   0.0000   438.6749      0.581348       18.1656     -0.644897      -3.90535     -0.512840       1.28897       2.15089     -0.889128       1.33002      0.408429      -3.21697     -0.940480      -1.53058       1.36558      0.817803      0.260193     0.0659625       1.14885       1.53771       1.70578       1.84988       1.91221       2.01803       1.86499       1.74229       1.65426       1.53927       1.34482       1.22763       1.05087      0.934052      0.765708      0.636595      0.507432      0.412260
  36  14 3413.4994    3.1152  2.4639 11.5754  0.0004  0.0332   0.0337   0.0910    0.0643   0.0000   441.4762      -4.18838       12.0970      -2.14208       2.49024      -5.22180      -2.86239      -3.19839       1.19988      0.192644     -0.462766       2.53394      -2.74875      0.286488      0.935281    -0.0479196      0.113145      0.875460       1.44920       1.97317       2.24170       2.36338       2.49582       2.43003       2.40539       2.29818       2.10238       1.94477       1.75909       1.55155       1.34297       1.17613      0.975409      0.789226      0.654217      0.523280
  36  15 3570.6316    2.4671  3.8245 11.1207 -0.0017  0.0441   0.0227   0.1186    0.0541   0.0000   443.7810       4.45973       17.8676      -1.12745      -1.45095      -5.55294      -5.47671     -0.159159       8.31628      -1.97924      -3.41783      -3.98886       2.40824       2.64405      -2.13148     -0.141552       1.32862      0.897454       1.91369       2.48242       2.85377       2.99397       3.19081       3.19371       3.02589       2.95485       2.74365       2.50579       2.29110       2.04167       1.77422       1.50752       1.25123       1.03028      0.842276      0.675196
  36  16 3726.4034    1.9617  5.6251 10.7804 -0.0010  0.0593   0.0166   0.1596    0.0419   0.0000   438.6799      -4.09468       15.8903      -1.38954      -4.70767     -0.992992       3.02088       1.77663       8.58036     -0.457944       3.38156       6.80462       4.34080     -0.496061      -2.27661       1.64186     -0.627698     0.0241424       2.56094       3.46161       3.84541       4.10462       4.19827       4.29282       4.08526       3.99760       3.73056       3.48557       3.11382       2.73270       2.34274       2.04350       1.71805       1.40394       1.12968      0.923589
  36  17 3881.1507    1.5685  7.4268 10.5441 -0.0016  0.0756   0.0136   0.2117    0.0393   0.0000   440.2972       2.61355       12.8934      -9.96147      -12.0996      -7.67685      -3.34468       4.59773       4.02049       10.5621      0.378380      -2.00782      0.797120      -1.20699      -3.41883       3.65252      0.219657      -3.65309       3.22657       4.27536       4.89254       5.22423       5.44682       5.49968       5.34494       5.08786       4.70433       4.42079       4.00247       3.45078       2.97795       2.54267       2.17138       1.78198       1.41602       1.14348
  36  18 4034.8971    1.2928 10.1457 10.2738  0.0003  0.1038   0.0107   0.2844    0.0369   0.0000   434.7121       14.7660       29.6905       3.65265      -5.94487      -5.99641      -10.5847       1.46413       2.83826      -7.94770     -0.892376       2.82604       5.20245       6.05082      -3.40221      -3.20156     -0.949074       3.16118       4.49066       5.96744       6.85704       7.33693       7.47127       7.65329       7.44829       7.02458       6.63958       6.09140       5.50156       4.74649       4.17960       3.59170       2.96922       2.45359       1.96985       1.58185
  36  19 4188.2813    1.0643 13.5202 10.0255 -0.0021  0.1407   0.0076   0.3773    0.0329   0.0000   432.8574      -3.25094      -2.68607      -17.4149      -9.27492       13.3447       5.20858      -7.51335      -20.6954      -9.91464       11.8217      -6.94435       5.25876      -1.66942     -0.615836       4.19596      -4.82019      -4.16647       6.03348       7.92360       9.03402       9.76752       10.0592       9.99454       9.83131       9.43030       8.79098       8.12797       7.20801       6.58087       5.63556       4.84133       4.05565       3.32290       2.71710       2.16240
  36  20 4340.7550    0.8680 15.4603  9.9148  0.0005  0.1732   0.0069   0.4478    0.0291   0.0000   435.2700       7.66676       38.8993       19.1579      -23.5360      -9.12820      -25.0404      -4.37469       13.3099      -13.5564       1.32681       2.78277     -0.961115      -9.18843       3.07234       3.59663       4.47404      0.504476       7.37546       9.75828       11.2000       12.0315       12.2075       12.4755       12.2536       11.5233       10.9068       9.89599       8.99275       7.95706       7.05779       5.92328       4.96107       4.09711       3.33147       2.67481
  37   4 1697.5791    0.3096  0.2871  8.9169 -0.0059  0.0130   0.0094   0.0276    0.0341   0.0000   441.3932     -0.963407       20.7497     -0.913160      -2.56666      -1.59164     -0.480954      0.720305      -1.07479      0.859870      0.688362     -0.996010     -0.437543      0.179211    -0.0100951      0.308197     -0.135982     0.0380692      0.625722      0.742482      0.803510      0.902693      0.846069      0.921936      0.950874      0.904496      0.809413      0.768797      0.728520      0.666430      0.550443      0.445014      0.353064      0.303331      0.271387      0.241743
  37   5 1892.1611    0.5325  0.5250  9.0421 -0.0023  0.0174   0.0116   0.0375    0.0506   0.0000   440.8257     -0.775420       21.8711      0.423461      -5.76674     -0.803879      -1.32151     0.0850908       1.38391      -1.52866      0.777030      0.394872      0.224138      0.436451     -0.463543     -0.327691     -0.141322    -0.0219267      0.719830      0.935558       1.19864       1.18003       1.30381       1.33627       1.21098       1.20258       1.11080      0.989785      0.928888      0.794355      0.683311      0.549873      0.515847      0.398012      0.313018      0.263406
  37   6 2081.1020    0.7611  0.7403  9.2482 -0.0023  0.0193   0.0142   0.0469    0.0695   0.0000   439.6427     -0.909786       22.2263       1.07327      -2.30566     -0.754946       2.47077     -0.637122      0.859997     -0.133586       1.39056      0.164968       1.50310     -0.947309       1.82797      0.502071     0.0159456     -0.151710      0.906491       1.22618       1.41175       1.47730       1.64501       1.62190       1.53311       1.40438       1.28129       1.20751       1.11224      0.933996      0.827508      0.698995      0.589192      0.478833      0.379765      0.310599
  37   7 2264.3067    1.1014  1.0888  9.5993 -0.0026  0.0234   0.0176   0.0588    0.1039   0.0000   440.1345       1.43657       19.1846       1.47576      -4.37607      0.921425     -0.799838      -1.40829       1.38539       4.74035     -0.383468     -0.443980      0.760366     -0.189480      0.968711      0.554134      0.680798      0.214927      0.994542       1.37189       1.51626       1.71585       1.67912       1.75374       1.65952       1.63162       1.51101       1.41224       1.20690       1.07986      0.964846      0.790778      0.667371      0.563938      0.465704      0.361141
  37   8 2440.5750    1.6058  1.2259 10.3339 -0.0035  0.0243   0.0239   0.0640    0.0979   0.0000   441.1060    -0.0964033       20.9593      0.186797      -4.15291      -2.25242       3.32217     -0.361982      -1.10705      0.405312      -1.59018      0.309657      0.277797       1.21415     -0.732023    -0.0716231     0.0686840      0.473951      0.998419       1.36694       1.43775       1.64695       1.72224       1.71397       1.65639       1.61180       1.50126       1.37934       1.21674       1.08835      0.942628      0.793827      0.685890      0.558957      0.449698      0.366521
  37   9 2613.2697    2.3090  1.1700 10.6903 -0.0031  0.0225   0.0345   0.0596    0.1395   0.0000   441.7924      0.242760       19.8902      -3.02743      -2.57619     -0.140837      0.962270      0.159543      -3.19600       1.26807      0.242598       2.12603     -0.817027       1.79353     -0.435559       1.19677      0.150280      0.137444      0.964867       1.32372       1.40397       1.55586       1.61536       1.58700       1.56515       1.49731       1.43479       1.30100       1.17141       1.02747      0.920805      0.799243      0.661531      0.542726      0.451524      0.369012
  37  10 2784.4409    2.9762  1.1517 11.1824 -0.0010  0.0226   0.0437   0.0587    0.1407   0.0000   439.9639      -1.36161       19.1065      0.820220      -1.51826     -0.662840      -2.26853      -2.84039     -0.261865      0.849998      0.499036      0.818394      0.269677      0.369159      0.101375      0.371194      0.420140      0.286147      0.902708       1.25530       1.33710       1.50487       1.52200       1.58156       1.49665       1.44318       1.37956       1.22416       1.15047       1.02455      0.893386      0.759426      0.626425      0.530993      0.420090      0.358132
  37  11 2953.1680    3.8489  0.9289 12.0522 -0.0001  0.0203   0.0612   0.0514    0.1054   0.0000   439.9808       1.53223       18.8475      -2.41681      -2.65330       2.56539     -0.905749       2.25895       2.69095       1.89988     -0.841176     -0.261490      0.860249     -0.426814      0.452025     -0.575959      0.139110      0.343238      0.915698       1.32661       1.43491       1.55621       1.58021       1.57389       1.55754       1.53414       1.45030       1.34020       1.16024       1.00445      0.847673      0.693102      0.567259      0.479090      0.389121      0.324099
  37  12 3118.4238    4.1955  1.2161 11.9018 -0.0012  0.0225   0.0603   0.0616    0.1379   0.0000   439.5889     -0.711811       16.8977       3.85835      -4.38839     0.0588471     -0.463538      0.273561       1.05450      -3.69049       1.52905      0.375137      -1.33755     -0.250672       1.12869      0.193379     -0.220363     -0.307458      0.922368       1.26710       1.46663       1.50562       1.59541       1.60341       1.51474       1.49539       1.33981       1.28650       1.17139       1.03666      0.904627      0.771601      0.645250      0.555761      0.441491      0.364241
  37  13 3280.4728    3.7667  1.6407 11.8458  0.0038  0.0272   0.0480   0.0705    0.0996   0.0000   442.2246     -0.326389       10.2683      -3.52574      -2.82434      -1.58658    -0.0247307     -0.633700    -0.0283848      -1.48417      -2.99601       2.11382      0.905460    -0.0881573      0.723619      0.975357     -0.268921     -0.222394       1.14830       1.55342       1.77559       1.88917       1.98476       1.97637       1.95318       1.87876       1.74992       1.58538       1.44318       1.27834       1.08802      0.927513      0.773564      0.660687      0.535860      0.422868
  37  14 3440.1282    2.9562  2.3077 11.8035 -0.0003  0.0329   0.0340   0.0928    0.0571   0.0000   441.3804       3.30537       10.8467     -0.426438       1.56730      -1.01465     -0.521630     -0.275300       5.50618      0.635941      -2.60916      -1.23810      0.561090       2.67757      0.477887      -1.64485     -0.948632       1.48591       1.35334       1.82084       2.04188       2.17548       2.27378       2.30026       2.24929       2.17413       2.00120       1.85760       1.68456       1.48437       1.29537       1.12181      0.974702      0.811469      0.648560      0.503094
  37  15 3598.1854    2.3769  4.0176 11.1402 -0.0011  0.0453   0.0219   0.1233    0.0501   0.0000   437.9123      -2.12919       17.9505       1.88703      -8.20933      -2.70736       3.50754       5.55186       3.99132      -1.06867       1.25506      -2.18349      0.946301     -0.338280      0.307205     -0.694123      0.556125    -0.0239868       1.91864       2.57227       2.90048       3.05159       3.13467       3.23522       3.14402       3.00392       2.81657       2.59783       2.36871       2.10774       1.82393       1.59237       1.36052       1.08896      0.918565      0.720362
  37  16 3754.9648    1.8688  5.3216 10.9279 -0.0008  0.0578   0.0167   0.1586    0.0384   0.0000   438.1631      -3.68836       14.2758       5.78424      -2.11796       1.52581      -8.76335       1.50316       3.00027      -1.22156      -1.69509      -4.64539      0.266210       2.67076      -1.55051      -1.13673      -1.50124      -1.70397       2.44763       3.23116       3.71528       3.94695       4.12113       4.16317       4.05228       3.96596       3.60304       3.34178       3.05505       2.64357       2.31528       2.01745       1.70359       1.42999       1.13227      0.922744
  37  17 3910.5536    1.5086  8.0005 10.4399 -0.0001  0.0798   0.0124   0.2231    0.0375   0.0000   437.8747      -5.57434       13.4905     -0.996656       6.15921      -3.87045      -5.09362       2.01536       4.45272      -3.03675      -1.10726      -1.63133      -3.58153       5.11834     -0.986037      -2.61844     0.0479632      0.682657       3.29884       4.40213       5.10640       5.37376       5.72285       5.67256       5.54620       5.33899       4.94038       4.61742       4.13266       3.63507       3.20815       2.76127       2.32903       1.94284       1.54281       1.24738
  37  18 4064.9889    1.2142 10.7038 10.2828 -0.0001  0.1106   0.0099   0.3090    0.0339   0.0000   433.4575       3.75362       7.32377      -10.9437      -9.22348     -0.568037      -7.16547       9.37473      -8.29188      -4.33593       12.8133      -7.88091      -8.02086       5.45311       1.76280       2.98779      0.753601     -0.762053       4.61976       6.14924       6.99093       7.68620       7.81832       7.93904       7.75851       7.40561       6.93089       6.38452       5.73894       5.08439       4.43647       3.88178       3.23126       2.71590       2.17166       1.74854
  38   3 1501.5431    0.1525  0.1732  8.7569 -0.0055  0.0171   0.0071   0.0269    0.0256   0.0000   440.8396     -0.240771       20.9243      0.762366      -3.03401     -0.643482     -0.258505     -0.980244     -0.487185      0.421492     0.0468836     -0.777097     -0.340379      0.398214     -0.323194     -0.127605    -0.0373451     0.0678810      0.882040       1.23822       1.08974      0.981526      0.844994       1.29237       1.32939       1.43652       1.16961      0.942256      0.755912      0.707483      0.636382      0.602110      0.603010      0.464105      0.412202      0.267734
  38   6 2098.9454    0.7688  0.8231  9.2658 -0.0019  0.0204   0.0136   0.0499    0.0747   0.0000   440.6459      0.863708       21.3703      0.617130      -3.90977      0.823012      0.545565      -3.06325     -0.184828       2.90156     -0.492407      0.570402     0.0522694     -0.129739      0.324788     -0.276808     -0.107858    -0.0237930      0.792317       1.09054       1.17967       1.27425       1.33771       1.29451       1.32553       1.26706       1.17478       1.09504       1.01653      0.928089      0.790312      0.694542      0.584542      0.489017      0.392781      0.341756
  38   7 2282.9116    1.1901  1.0881  9.6907 -0.0000  0.0229   0.0182   0.0566    0.0999   0.0000   440.8378     -0.512136       19.6205      -1.03616      -3.10362       1.45003    -0.0675906      0.245730    -0.0763659      0.440050     -0.211223     -0.598362      0.851188     -0.714340     -0.661285    -0.0542565     0.0447822     -0.446271      0.918883       1.27269       1.41033       1.59557       1.60702       1.64447       1.56717       1.54839       1.43588       1.31102       1.18587       1.05169      0.918319      0.784754      0.665743      0.551338      0.455244      0.355682
  38   8 2459.9557    1.7214  1.3046 10.1550 -0.0022  0.0241   0.0242   0.0649    0.1119   0.0000   441.1279     -0.691282       21.2658      -2.85376      0.297995      0.930947      0.994636     -0.983611      -3.01723     -0.488223       1.76820     -0.896646     -0.756646      -1.15183      0.312909     -0.363987     -0.748420    -0.0387489      0.994214       1.37454       1.51074       1.62612       1.63208       1.68228       1.58115       1.62585       1.50281       1.40553       1.28308       1.08983      0.982950      0.834428      0.728872      0.600123      0.501256      0.391933
  38   9 2633.6201    2.2932  1.1710 10.9393 -0.0020  0.0233   0.0344   0.0618    0.1192   0.0000   441.9297     -0.347873       19.7351      0.781500      -3.12666     -0.902366      0.292826      -1.82555      -2.02407     -0.484866      0.433680      0.559198     -0.476861  -0.000761353     -0.494981     0.0728273      0.351362    -0.0951729      0.999676       1.38216       1.47172       1.52729       1.59860       1.54012       1.63237       1.59461       1.52947       1.33825       1.22513       1.09705      0.956653      0.813169      0.693720      0.573910      0.492907      0.382165
  38  10 2805.9517    3.1222  1.1194 11.3651 -0.0035  0.0225   0.0474   0.0585    0.1399   0.0000   439.7018       1.08401       16.8337       1.62793      -2.40886     -0.482465       1.46714     -0.872808       1.13137       1.02089       1.57778      -1.20281      0.296863     -0.243642       1.58136      0.145204       1.02852      0.515891      0.931737       1.28803       1.42916       1.57894       1.58310       1.57100       1.52746       1.47454       1.32448       1.28401       1.17511       1.03424      0.940159      0.802093      0.705063      0.574003      0.470256      0.369862
  38  11 2975.7954    3.9624  0.9879 11.9704 -0.0007  0.0206   0.0600   0.0515    0.1178   0.0000   440.3921      -2.11543       19.0437      -1.53306      -2.26750     -0.622176       1.53673      0.606805     -0.192857       1.12140       1.61675      0.845486      -1.41160     -0.954482     -0.435709     -0.447711     -0.383179    0.00462088      0.858930       1.13112       1.27059       1.43410       1.40228       1.44839       1.35789       1.36940       1.21619       1.14275       1.05734      0.942114      0.847557      0.725677      0.622613      0.529426      0.432978      0.340840
  38  12 3142.2100    4.0215  1.2490 12.2385 -0.0103  0.0247   0.0571   0.0607    0.0988   0.0000   442.0275     -0.793133       17.1539     -0.101277      -4.90434     -0.137800      -1.12411      0.582826       2.02894       1.79520     -0.310166     -0.426323     -0.607760       1.11079      0.132934      0.468522     -0.378391     -0.449456       1.03531       1.47276       1.64536       1.85072       1.87013       1.92134       1.84188       1.76709       1.60145       1.47355       1.30936       1.17580       1.03701      0.904258      0.728144      0.618571      0.506037      0.414553
  38  13 3305.5564    3.6978  1.7495 11.8429 -0.0007  0.0275   0.0452   0.0753    0.0885   0.0000   438.7764     -0.532377       17.8790       1.93763      -2.44331    -0.0578127     -0.926792       2.99100     -0.608972     -0.555959     -0.261717       4.13818      -1.04271      0.970948      0.687577      0.608672      0.122422      0.227687       1.10282       1.44646       1.67772       1.76010       1.90259       1.88060       1.88505       1.79260       1.68017       1.54384       1.39674       1.26801       1.09120      0.928713      0.797765      0.656859      0.535685      0.434128
  38  14 3466.4968    2.8444  2.5921 11.6456 -0.0015  0.0359   0.0301   0.0937    0.0534   0.0000   440.6662      -2.83013       11.7162       2.66572       6.57093     -0.821998      -1.83406      -3.61017    -0.0905453       3.38164       1.31763     -0.391461       2.59471     -0.725907      -2.53445    -0.0632867     -0.424022      0.779909       1.40399       2.05912       2.21280       2.46793       2.52479       2.58928       2.46333       2.45197       2.15704       2.08599       1.81829       1.66892       1.46398       1.25458       1.02477      0.889395      0.696936      0.581959
  38  15 3625.5163    2.2044  4.1659 11.1980 -0.0003  0.0476   0.0203   0.1277    0.0420   0.0000   438.9621      -1.01801       20.0577      -1.52010       1.21485      -3.05379      -7.49438      -3.44821      -1.96654     -0.181279      -6.00855      0.203326      -1.86592       2.49829     -0.439379     -0.751735      -1.42532     -0.722135       1.94357       2.63755       2.94257       3.23406       3.26831       3.32551       3.24104       3.13562       2.92466       2.72272       2.44973       2.18062       1.93627       1.65722       1.44260       1.17912      0.964978      0.776632
  38  16 3783.0755    1.7997  6.3400 10.7180 -0.0007  0.0646   0.0146   0.1736    0.0366   0.0000   438.0077       2.44400       20.7802      -5.42550      -5.37109     0.0744227       2.65237       5.66347      -3.73906       1.06804      -2.06249      -5.93553      -1.16519     -0.475495     0.0647451     -0.562856     -0.693781       1.10845       2.60259       3.48787       4.01693       4.24991       4.48511       4.53851       4.37061       4.21560       3.99608       3.62299       3.32595       2.98696       2.56132       2.29283       1.91638       1.61834       1.29293       1.04629
  38  17 3939.2765    1.4451  9.1135 10.4165 -0.0010  0.0902   0.0116   0.2494    0.0363   0.0000   441.7766       3.38350       9.41319       3.74486       3.15835       13.0831       4.41478      -5.23303       7.97592       1.62991      -1.50925      -4.09631     -0.613306      -1.47696      -1.51020      -1.69740      -1.18071      -3.05989       3.61855       4.85313       5.57680       5.91385       6.07928       6.31462       6.05241       5.89741       5.43443       5.09853       4.60073       4.11448       3.67595       3.19117       2.67120       2.25238       1.79164       1.47177
  38  18 4094.8689    1.1703 10.8256 10.2413 -0.0034  0.1149   0.0094   0.3078    0.0336   0.0000   427.8129      -12.1145       19.6661       12.7348       7.04351      -13.5180      0.781046      0.319135      -3.55807       8.31637       5.92133      -4.40060      -6.87084       5.28809       3.94174      -4.08252       2.95662      0.966829       4.49974       6.07226       6.99581       7.37915       7.77154       7.76543       7.70710       7.26473       6.95240       6.41448       5.81296       5.22698       4.56610       3.98074       3.36026       2.83990       2.26193       1.83378
  38  19 4249.3524    0.9626 13.6105  9.9733 -0.0018  0.1479   0.0071   0.3846    0.0308   0.0000   435.3987      -7.03859       39.1817      -23.8635       2.34605       2.45060       19.0253      -3.29981       12.2453       6.91591       1.39863      -15.6091       9.41877       10.2986       3.03628      -1.48871      -2.56254       3.26620       5.87404       7.89328       9.09012       9.62109       10.1307       9.99779       10.0689       9.63419       8.88016       8.40864       7.55296       6.69018       5.95251       5.17680       4.38094       3.64305       2.93523       2.38135
  39   4 1728.2572    0.3284  0.3851  8.8871 -0.0024  0.0160   0.0088   0.0358    0.0371   0.0000   440.8964      0.566330       21.8954      -1.41236      -2.75439      0.864833     -0.345650      -1.13471       1.05524      0.708412     -0.858039      -1.39748      0.119907       1.35390     -0.607743     -0.309642    0.00368240    -0.0178962      0.572223      0.773990      0.911985      0.958298      0.950177       1.01946      0.997328      0.911611      0.879324      0.860455      0.756357      0.648423      0.611882      0.547423      0.443815      0.387671      0.285345      0.245888
  39   5 1925.1616    0.5416  0.6041  9.0439 -0.0004  0.0183   0.0111   0.0425    0.0542   0.0000   440.4171      -1.27295       20.7495      -1.45244      -3.76598      -1.72030     -0.690993    -0.0946668      0.399521      0.400428      -1.77726     -0.689578      0.550681     -0.310625      0.329546     -0.251230    -0.0336072     0.0905985      0.719885      0.997546       1.20518       1.28248       1.34927       1.36116       1.37614       1.23092       1.20293       1.06511      0.973266      0.843889      0.713077      0.631151      0.533379      0.435507      0.352545      0.297583
  39   6 2116.5110    0.8012  0.9532  9.1857 -0.0009  0.0220   0.0132   0.0529    0.0828   0.0000   440.7143     -0.626645       22.3253       1.51695      -1.62598     -0.521969      -2.05279     -0.587069      0.519873     -0.124801      0.215771     -0.451759      0.776649      0.727911       1.42517      0.339513      0.524783      0.698329      0.883755       1.28508       1.41180       1.55018       1.58769       1.61906       1.55064       1.41151       1.37366       1.23844       1.13992       1.03309      0.989816      0.844492      0.713585      0.580669      0.494036      0.408633
  39   7 2301.1775    1.1881  1.1477  9.9131 -0.0007  0.0232   0.0185   0.0637    0.0946   0.0000   441.7153     -0.262701       24.4122      -4.03015      -3.66462      0.353254       1.07036     -0.840423      -1.17843      -1.28623      0.295702     -0.239207     -0.212336     0.0948014      0.813994    -0.0237060     0.0227395    0.00888456      0.939254       1.32521       1.42385       1.60950       1.64035       1.75452       1.64782       1.60537       1.51729       1.37074       1.23359       1.10027      0.926411      0.812063      0.674888      0.568831      0.467554      0.384742
  39   8 2478.9854    1.7501  1.3221 10.2204 -0.0001  0.0246   0.0247   0.0619    0.1140   0.0000   442.3088     -0.247214       20.2463      0.634312      -4.03237      0.205820     -0.354815      -1.70496      -2.13471      -1.99296      -1.78998   -0.00106500    -0.0682121     -0.804756       1.20156     -0.464217      0.289280      0.146269      0.983979       1.35709       1.50926       1.66328       1.64920       1.73249       1.61969       1.63607       1.53861       1.41647       1.29002       1.12298       1.04322      0.882636      0.743040      0.625771      0.524045      0.420516
  39   9 2653.8044    2.3836  1.2106 11.1078 -0.0031  0.0231   0.0349   0.0609    0.1016   0.0000   440.2792      -3.17078       21.4064       1.02288      -3.51528      -2.27908     -0.175679      -1.59058      -1.06055      -1.15051      0.899577      -1.14545     0.0169709      0.311303      0.162671      0.636954     -0.468338     -0.116086      0.985550       1.33853       1.56520       1.70162       1.78248       1.80122       1.74164       1.72476       1.57593       1.41018       1.31166       1.12241      0.977011      0.847641      0.698134      0.615689      0.485118      0.397464
  39  10 2827.2205    3.2524  1.1111 11.0333 -0.0004  0.0208   0.0469   0.0569    0.1678   0.0000   440.3109      -3.35783       22.3821     -0.278091      -2.72506      0.635992     -0.853231      -3.60442       1.83581      -2.96811     -0.450038      -1.70036     -0.149540     -0.104984      0.873703      0.685559      0.484276      0.592422      0.823665       1.15848       1.31083       1.44700       1.52562       1.46774       1.48308       1.38315       1.31909       1.22863       1.14065      0.973472      0.830649      0.734249      0.594476      0.514709      0.430839      0.342274
  39  11 2998.0582    3.9104  1.0956 12.0508 -0.0015  0.0218   0.0583   0.0561    0.1192   0.0000   441.2349      -2.71779       18.7297      0.910168      -3.49614      -1.15208     -0.568889      -1.55547      -2.77610       1.44399      0.499870     -0.530395      0.566346      0.939154      0.324997      0.266307      0.112730     -0.423835      0.882363       1.17975       1.29890       1.47093       1.50128       1.54146       1.47176       1.47091       1.38668       1.22193       1.15074      0.981539      0.861950      0.730747      0.650133      0.514260      0.449928      0.352327
  39  12 3165.5477    4.0850  1.3737 12.0103  0.0010  0.0237   0.0549   0.0631    0.1048   0.0000   439.5540      0.537626       15.5601      -1.92706      -4.04090      -2.16174      -2.00503       2.68157     -0.928196      -1.17961      -1.13350      -1.05223    -0.0395017     -0.545228      0.652795     -0.980480     -0.152583   0.000795210      0.997902       1.34234       1.48326       1.59929       1.68916       1.69851       1.66618       1.60880       1.50168       1.34609       1.28050       1.10459      0.996368      0.884074      0.713712      0.602747      0.512372      0.434059
  39  13 3330.2296    3.5637  1.8707 11.7186 -0.0001  0.0280   0.0418   0.0742    0.0862   0.0000   440.7440      -1.95627       15.3881       3.60172      -1.06436      0.837840     -0.123633       1.42878     -0.758788    -0.0846894       2.44365      0.187193      0.323526      0.942844      0.817715     -0.445334     -0.944948      0.258354       1.18121       1.57203       1.74912       1.90649       1.97380       2.02583       1.98736       1.82209       1.75521       1.64726       1.49822       1.34807       1.18511       1.01477      0.860854      0.711000      0.597566      0.475084
  39  14 3492.4464    2.7475  3.0558 11.5678 -0.0006  0.0380   0.0267   0.1006    0.0463   0.0000   441.6010       2.39374       12.9953      -1.68532       2.37619      -2.75767      -6.37306       1.99203       1.43524      -2.97295       2.19534     -0.781521      0.651802      -1.91088       1.03055      -1.58215      -1.51758      0.334606       1.53291       2.04845       2.30091       2.43973       2.59568       2.58333       2.44696       2.46465       2.33824       2.16001       1.99102       1.71346       1.54984       1.31834       1.12841      0.965387      0.809432      0.642168
  39  15 3652.5245    2.1975  4.7076 10.9774 -0.0005  0.0490   0.0181   0.1331    0.0401   0.0000   436.2556      -4.16592       15.0486       2.41404       2.82085       1.13099       1.18733       1.59907       4.77504      -2.78045      -3.16641       2.60921      -1.55448       1.12836       2.72629      -2.62081       1.01213       1.55356       1.96278       2.58794       2.98825       3.16378       3.33292       3.32115       3.24663       3.15775       2.98756       2.73063       2.51708       2.25299       1.95293       1.73329       1.47874       1.26143       1.01959      0.834695
  39  16 3810.9562    1.7587  6.6623 10.6014 -0.0009  0.0656   0.0140   0.1786    0.0380   0.0000   438.0251      -8.22602       15.6735       2.10108       3.41815      -6.39098       2.74093      -1.76205       3.98960       6.42282       2.08912       4.31632     -0.519845     -0.301013      0.186354       1.13389      -1.54998       1.39643       2.60996       3.48384       3.91597       4.26589       4.44255       4.39845       4.36272       4.14261       4.02573       3.68847       3.38247       2.97949       2.68278       2.33749       1.95131       1.67687       1.34119       1.13770
  39  17 3967.8852    1.4163  9.2351 10.4022  0.0011  0.0919   0.0113   0.2531    0.0348   0.0000   429.7540       1.53225       15.1904       1.41682      -15.2982       11.2551       5.67260      0.466164      -2.30548       6.45660     -0.303079     -0.880399       2.26593       5.51387      -2.42270       1.85063      -2.20441      0.797409       3.68527       4.91156       5.51687       5.90975       6.24825       6.30060       6.27738       5.86806       5.54435       5.17887       4.71168       4.22591       3.79740       3.25019       2.79658       2.38661       1.92181       1.56985
  39  18 4124.2345    1.1739 12.5080 10.1491  0.0029  0.1248   0.0081   0.3306    0.0311   0.0000   436.1879       13.6778       23.1407      0.373759       1.03720       5.05104      -17.4529      -2.09758      -5.82918      -5.43398       9.78525       5.56211      -10.8125      0.998668       4.97752     -0.696047       3.03810      -1.89569       4.93180       6.57600       7.42615       7.93141       8.28509       8.36972       8.24094       7.92234       7.39514       6.92005       6.37366       5.72477       5.09155       4.43904       3.79603       3.25719       2.65168       2.17293
  39  19 4279.5393    0.9267 14.4699  9.9948  0.0010  0.1628   0.0070   0.4055    0.0282   0.0000   452.4901      -15.5405       24.5224      -17.6940      -24.8471       9.29154       18.2539      -9.15550      -2.74198       11.7227       3.55989       1.42648      -2.94336       4.68777      -3.47836       2.98010       7.34357      -7.39160       6.15413       8.34897       9.55863       10.2786       10.6837       10.7690       10.5306       10.3069       9.51300       8.96869       8.13615       7.33947       6.50682       5.69781       4.88811       4.13336       3.28457       2.71090
  40   4 1743.2491    0.3262  0.4675  8.8124 -0.0035  0.0171   0.0083   0.0410    0.0390   0.0000   441.1811       1.02390       21.4368      0.228419      -2.95679    -0.0529909     -0.792719     -0.708305     -0.401522     -0.646617      0.238233      0.808004      0.441189     -0.543516     -0.211725     -0.495596      0.242386      0.189959      0.752785      0.943406      0.992431       1.09058       1.21311       1.19941       1.20260       1.13795       1.07601       1.02349      0.919762      0.812575      0.691193      0.605241      0.503501      0.443523      0.346013      0.304778
  40   5 1941.3860    0.5569  0.6753  8.9836 -0.0022  0.0181   0.0107   0.0428    0.0577   0.0000   441.6678     -0.275876       21.1758      -1.44237      -2.26311     0.0257743     -0.466781      0.687685     -0.667636      -1.18256      0.272279       1.71593      0.676638     -0.407370    -0.0170106      0.748801     -0.268675     -0.418292      0.692083      0.924211      0.998495       1.14186       1.17611       1.15398       1.14569       1.08898       1.03998      0.979754      0.881334      0.837375      0.715284      0.625880      0.573609      0.455845      0.366646      0.327539
  40   6 2133.9000    0.8612  0.8938  9.3365 -0.0013  0.0204   0.0145   0.0520    0.0806   0.0000   442.2631     -0.171306       21.1248     -0.695380      -3.02289    -0.0702518      0.871483      -1.56574      -1.27016      0.105574       1.25316     -0.351632      0.207648     -0.651296      0.890764      0.583869     -0.431185      0.173547      0.755243       1.02751       1.16949       1.27487       1.29498       1.31659       1.34982       1.24707       1.15677       1.12013       1.05762      0.913380      0.810117      0.650283      0.605853      0.493233      0.419833      0.331306
  40   7 2319.2264    1.2825  1.1733  9.6422 -0.0011  0.0224   0.0188   0.0592    0.1161   0.0000   440.7600   -0.00546390       23.2130      -2.04987      -7.14459      0.698205       1.02120       1.28495     -0.936623     -0.430813       2.32678     -0.318791      0.454008    -0.0635729     0.0717502      0.637225     -0.529142     -0.149544      0.944971       1.23379       1.40498       1.51252       1.56427       1.55711       1.55557       1.44921       1.43956       1.32494       1.20925       1.08176      0.953700      0.814140      0.692556      0.590523      0.481374      0.396325
  40   8 2497.8237    1.8334  1.2582 10.2929 -0.0004  0.0236   0.0261   0.0591    0.1181   0.0000   439.5079      0.324970       19.8493     -0.595455      -2.79923       2.53015      -4.26122      -1.35153       1.74278    -0.0857584     0.0729442     -0.390315      0.294594     -0.931142      -1.11591      0.865825     -0.890054      0.539412      0.914588       1.24269       1.42007       1.48268       1.58201       1.56088       1.57417       1.54128       1.39012       1.32196       1.20585       1.11004      0.978621      0.818432      0.718634      0.606484      0.485639      0.405519
  40   9 2673.7078    2.5669  1.1586 10.8496 -0.0027  0.0218   0.0372   0.0564    0.1478   0.0000   441.2217       2.58804       23.5343       2.34248      -2.08687      -1.59955      0.637647      -1.45665     -0.708976      -2.03670     -0.287576       1.42242     -0.333012     -0.394695     -0.337335     -0.613127     0.0373090     -0.417778      0.897508       1.17693       1.30607       1.43369       1.53888       1.47813       1.47239       1.45037       1.34193       1.28074       1.16694       1.02451      0.883993      0.758423      0.666554      0.566965      0.465201      0.393561
  40  10 2848.1612    3.3231  1.0119 11.6701 -0.0043  0.0198   0.0504   0.0524    0.1137   0.0000   442.2353      -1.68191       19.5197      0.233019      -3.47790    0.00899585       1.13155       3.70495      -1.01354       1.26787    -0.0868292     -0.755144      0.751446       1.90794      0.734357     0.0322534      0.789121    -0.0407992      0.768497       1.04845       1.20415       1.27910       1.36082       1.29544       1.33413       1.27489       1.20796       1.12059       1.03804      0.936939      0.803844      0.707738      0.596816      0.499944      0.407753      0.342209
  40  11 3019.9517    3.9833  1.1127 12.0791 -0.0005  0.0209   0.0579   0.0561    0.1144   0.0000   440.8353     -0.708237       21.6311      -2.13428     -0.710312     -0.856698     -0.826162      -1.27395     -0.874560      0.723484      0.988053      0.133746      -1.26397      0.520741       1.02761     -0.131395     -0.102676      0.180177      0.858208       1.14176       1.26303       1.33432       1.41978       1.32561       1.34464       1.30349       1.25976       1.16779       1.11851      0.993270      0.887650      0.738524      0.648781      0.550231      0.460281      0.379942
  40  12 3188.5727    4.0421  1.3507 11.9925 -0.0011  0.0242   0.0537   0.0617    0.1074   0.0000   441.8717      -2.58274       18.2772       1.22107      -5.75371      0.437910     -0.480722      -1.02579       2.23300      -1.81883       2.58816     -0.144197     -0.181802      0.881544     -0.326595      0.688785     -0.193308      0.424154      0.963335       1.29253       1.40726       1.48615       1.65499       1.54188       1.59844       1.54725       1.46588       1.34549       1.22704       1.13124      0.971271      0.842848      0.713888      0.621381      0.510714      0.415575
  40  13 3354.5105    3.4750  2.0393 11.6164  0.0010  0.0290   0.0387   0.0761    0.0818   0.0000   440.0830      -1.35876       14.4050      0.378394      -2.24394     -0.557544      -5.06139      -3.13527     0.0260565       1.10735       1.83689     -0.365779       1.64453      0.309841      0.163890       1.41932     -0.984477      0.719369       1.13658       1.54069       1.73335       1.82566       1.94857       1.90202       1.89509       1.83433       1.76608       1.63132       1.47522       1.32287       1.18716       1.03930      0.871475      0.757002      0.626813      0.518068
  40  14 3517.9073    2.6763  3.2264 11.5348 -0.0003  0.0377   0.0252   0.1072    0.0434   0.0000   440.6891       1.53369       13.6638       1.79687       3.29788      -3.20505      -3.03280       6.13240       3.40663       4.08274       1.65978      0.458069      -1.58517     -0.242393     -0.888332     -0.489165     -0.930488      -1.45809       1.54167       2.04305       2.28986       2.42855       2.46253       2.49118       2.45567       2.43703       2.24690       2.13147       1.96976       1.75380       1.58719       1.38558       1.20650       1.02626      0.851391      0.700562
  40  15 3679.1990    2.0906  4.9269 11.0395 -0.0018  0.0528   0.0175   0.1382    0.0367   0.0000   441.0567       2.87405       18.9210       2.45906       5.24872      -2.92420      -2.78195       1.21763       3.81239     -0.955080      -10.9759       5.56062      0.535325      0.403667      -3.51083      -2.59612      -1.16275      0.692383       2.01624       2.76147       3.06162       3.38823       3.47664       3.62057       3.44211       3.39597       3.13334       2.94677       2.67487       2.39256       2.13473       1.88617       1.62090       1.34659       1.10404      0.897842
  40  16 3838.5407    1.6578  7.5107 10.6121 -0.0009  0.0737   0.0134   0.1991    0.0366   0.0000   437.8200      -6.15844       22.7839      -1.83418      -2.03358      -17.0372      -9.38184       2.12144       6.75459      -6.44012    -0.0354329      -1.52738      -3.69078      0.872853      0.697099     0.0270667      0.328786       2.39221       2.82498       3.74602       4.30395       4.58274       4.87189       4.89086       4.78682       4.72273       4.41355       4.11787       3.68511       3.33991       2.98713       2.60844       2.22348       1.87774       1.52661       1.27334
  40  17 3996.4873    1.3593  9.5630 10.3936  0.0013  0.0950   0.0107   0.2634    0.0337   0.0000   433.2780      0.520052       25.0103      -8.87254       7.04075       7.33583      -11.5406       4.54868       8.17723      -9.35131     -0.641409      0.346408      0.289890     -0.486188      -6.07394      -4.31049      0.163900       1.79257       3.57279       4.86949       5.57065       5.96627       6.22014       6.25637       6.22431       5.99469       5.73055       5.19477       4.83026       4.33289       3.78842       3.37219       2.88259       2.47654       1.97479       1.65965
  40  18 4153.3039    1.0722 12.3901 10.1452 -0.0029  0.1347   0.0077   0.3441    0.0305   0.0000   441.2488      -5.28011       23.5192      -6.76690      -24.7082       18.1702       23.6266      -5.28815     -0.394001      -5.65370      0.251664       12.1693       10.8574      0.325108      -7.94716      -3.55040     -0.367106       2.05400       4.97056       6.83144       7.63605       8.30603       8.93308       8.59377       8.74945       8.32440       7.87395       7.49950       6.72755       6.02193       5.37794       4.77666       4.00792       3.42863       2.75284       2.26927
  41   3 1544.3538    0.1938  0.1714  8.8357  0.0089  0.0154   0.0075   0.0212    0.0254   0.0000   441.8690     -0.324646       20.8110      0.240768      -2.61150     -0.895895     -0.228343       1.06367     -0.952494     -0.952367       1.01649      0.514643     -0.449654    -0.0647625      0.413866     -0.356222     -0.136160      0.171480      0.632588      0.722719      0.687078      0.765157      0.989235       1.06603       1.16111      0.826326      0.611466      0.876484      0.897926      0.658886      0.655000      0.399181      0.343694      0.464714      0.403964      0.348405
  41   4 1758.0348    0.3628  0.3563  8.9817 -0.0056  0.0128   0.0097   0.0327    0.0360   0.0000   441.3320     -0.712035       22.0177    -0.0105862      -4.27459    -0.0375745     -0.963926     -0.354648       1.13216      0.170372       1.17348     -0.519721   2.26253e-05      0.268507      0.365190     -0.370972     -0.143980     -0.213751      0.507392      0.674786      0.785910      0.835027      0.825729      0.832262      0.820108      0.830809      0.770183      0.730367      0.702877      0.614573      0.530957      0.466965      0.404013      0.343953      0.300857      0.245178
  41   5 1957.4478    0.5804  0.6664  9.0798 -0.0043  0.0176   0.0113   0.0435    0.0567   0.0000   442.0009      0.559638       21.6211       1.03667      -2.18327      -1.09025     -0.745063       3.06326     -0.334204      -1.10623     -0.212476      -1.54114      0.154953      -1.21321     -0.411467      0.513724     -0.261563    0.00666925      0.673386      0.906774       1.00656       1.08006       1.10280       1.13384       1.11733       1.06278       1.04945      0.951971      0.898793      0.808061      0.689255      0.666805      0.550328      0.460249      0.389045      0.309767
  41   6 2151.1025    0.8703  0.9601  9.3216 -0.0008  0.0212   0.0140   0.0532    0.0849   0.0000   442.0291      -1.08097       19.1956     -0.677018     -0.101316     -0.500350     -0.551582     -0.708913     -0.394204     -0.762844     -0.130602     -0.567332      -1.14884     -0.677614     -0.150232      0.292479      0.319100     -0.328917      0.759510       1.08075       1.10643       1.28693       1.34534       1.33980       1.33772       1.30027       1.22898       1.14344       1.07256      0.914975      0.853253      0.730771      0.645012      0.513376      0.451445      0.371420
  41   7 2337.1396    1.2941  1.0838  9.9907 -0.0025  0.0214   0.0202   0.0577    0.0983   0.0000   440.5303     -0.416032       19.2645      -1.26606      -4.76270      0.482295       2.70875     -0.551129      -2.67916      -2.01737     -0.550164     -0.266837       1.66072       2.15253     -0.582227    -0.0621427     -0.701960     0.0196373      0.879327       1.14792       1.23034       1.30963       1.46342       1.41306       1.39246       1.35986       1.30577       1.24343       1.13870      0.986583      0.860981      0.781333      0.670590      0.594923      0.481632      0.399992
  41   8 2516.4944    1.9493  1.3515 10.1860 -0.0012  0.0237   0.0258   0.0613    0.1200   0.0000   441.7554     -0.600971       22.1274      -1.30758      -3.01919     -0.197891     -0.981157      -1.49689       1.00955      -2.00672      -1.32472     -0.735028     -0.677665     -0.462954       1.10282     -0.113649      0.407880     -0.281809      0.905411       1.26310       1.47625       1.57437       1.64677       1.68445       1.58805       1.62709       1.48325       1.38863       1.27217       1.09644      0.973445      0.851979      0.731415      0.611908      0.502985      0.413967
  41   9 2693.4271    2.6737  1.2416 10.5027 -0.0002  0.0221   0.0360   0.0580    0.1649   0.0000   441.0086      -2.17373       17.5814    -0.0715212      -5.28899      0.496517      -1.98160      0.251669      -1.11422      -1.28021     -0.382175     -0.948125      -1.03419      0.861966      0.606477     -0.314858       1.34998     0.0715826      0.905758       1.25075       1.43341       1.61241       1.72676       1.67435       1.71457       1.61904       1.50429       1.37489       1.25335       1.07045      0.956605      0.802271      0.667899      0.585879      0.490956      0.396235
  41  10 2868.8486    3.4265  1.0929 11.6758 -0.0003  0.0209   0.0505   0.0560    0.1219   0.0000   441.2969     -0.509601       21.1826     -0.630378      -5.00730     -0.713117      -1.68204       2.62951      -2.14820     0.0354994       1.30123     -0.325496      0.310996      0.754372      0.286745     -0.800986     -0.735498     -0.213097      0.800818       1.15325       1.23624       1.40076       1.41978       1.46065       1.44148       1.41151       1.32702       1.22751       1.10892       1.00797      0.844200      0.746405      0.618875      0.549981      0.448972      0.365731
  41  11 3041.5169    4.1548  1.1512 11.8179 -0.0032  0.0215   0.0588   0.0573    0.1520   0.0000   441.1227       1.03645       20.3263      -1.26134      -3.94791      -2.79200      0.155475     -0.994803     -0.854003    -0.0102857       1.42562     -0.437159      0.211266     -0.186679     -0.816256     -0.371278      0.700209     -0.780449      0.808345       1.16936       1.26405       1.36561       1.48122       1.40519       1.47992       1.42574       1.35289       1.26167       1.12729      0.993716      0.882703      0.753861      0.635367      0.541891      0.453220      0.379389
  41  12 3211.1849    4.1311  1.3790 11.9684 -0.0019  0.0233   0.0549   0.0626    0.1142   0.0000   440.2032     -0.774222       18.8272      0.321411      -2.16287       1.05755      -2.84773      -2.21233      -1.38293      -1.23105      -2.54536      -4.11180      0.650957     -0.155528     -0.616562     -0.407263      0.898189     0.0843195      0.886889       1.20956       1.32714       1.43819       1.48604       1.47365       1.50485       1.45270       1.34011       1.29525       1.17681       1.06385      0.964270      0.824998      0.736258      0.618832      0.513195      0.417072
  41  13 3378.3909    3.3735  2.1812 11.5900  0.0017  0.0302   0.0357   0.0767    0.0742   0.0000   441.7166      -2.50343       13.0308      -1.02903     -0.662124      0.217216      -2.81212     0.0666837      0.563797      -1.04832     0.0562911     -0.527601     -0.186319      0.669646      0.969094     -0.528623      0.559450      0.233813       1.12756       1.53666       1.76604       1.82866       1.98853       1.96179       1.95381       1.87822       1.76807       1.67850       1.51767       1.40498       1.21765       1.08316      0.915885      0.789500      0.643977      0.535034
  41  14 3543.0654    2.5812  3.5543 11.4258  0.0061  0.0408   0.0231   0.1111    0.0411   0.0000   443.7205     -0.734924       13.6136     -0.320816      -2.36536      -6.12706      -5.49146       1.27878       5.17613      0.416377     -0.242697      0.608199      -2.01151       1.95422       1.54854     -0.761030      0.460408      0.279701       1.50973       2.04982       2.35281       2.44127       2.62945       2.59166       2.58925       2.49104       2.41931       2.21585       2.05791       1.81211       1.67277       1.41836       1.25299       1.04866      0.863421      0.714373
  41  15 3705.3378    2.0279  5.4359 10.9514 -0.0002  0.0555   0.0161   0.1492    0.0341   0.0000   440.0545      0.858288       20.2506       5.25808      -3.85286       1.37202      0.428627       3.98124       4.81289      -2.17681       2.61412       3.26351      0.186932      -1.26688      -1.06933       1.03094      0.813100      0.386538       2.01257       2.84271       3.14213       3.43481       3.56458       3.64797       3.53960       3.43349       3.27181       2.99882       2.80087       2.51547       2.24815       1.97548       1.67951       1.42336       1.17705      0.974504
  41  16 3865.7577    1.6091  7.3934 10.6664  0.0001  0.0737   0.0132   0.2025    0.0346   0.0000   438.1188      0.180238       23.1552       7.80206      -6.30193      -6.27254       4.94673     -0.112522      -6.64903      -10.3573     -0.514904     -0.320493       1.19444      -3.60390      -3.07547     -0.372348       2.21244      0.135210       2.71480       3.70473       4.14365       4.54175       4.68590       4.82161       4.62822       4.57991       4.38391       4.05870       3.65545       3.35142       2.94420       2.61857       2.23181       1.92512       1.58368       1.29698
  41  17 4024.2318    1.2774  9.6701 10.3529 -0.0003  0.0994   0.0101   0.2699    0.0341   0.0000   434.1646      -3.81879       22.1694      -5.54479       3.46676      -5.90088       7.78344      -4.38823      -5.32407       6.25390      -2.43813       3.26804       1.13171      0.663458       1.82818       2.74814       5.54417      0.359578       3.70986       4.94341       5.68394       5.99784       6.39942       6.42660       6.30828       6.15664       5.83664       5.48222       5.00030       4.48264       4.09148       3.48933       3.08216       2.61643       2.13213       1.75801
  41  18 4182.0125    1.0510 12.7527 10.1044 -0.0002  0.1318   0.0075   0.3515    0.0302   0.0000   436.2666       3.13358       16.2290      -17.3689      -5.06518      -4.24116      -7.41915       7.40767      0.963093       1.42977       4.26579      -11.2261     -0.745460      -2.07953       5.78522      -1.64802       1.30621       4.28399       4.89452       6.43917       7.40573       7.98037       8.44929       8.50410       8.46001       8.07785       7.75921       7.10526       6.74675       5.93611       5.23154       4.69963       4.06090       3.43697       2.81504       2.30328
  42   4 1772.6326    0.3638  0.3955  8.9803 -0.0063  0.0151   0.0094   0.0337    0.0373   0.0000   441.0065     -0.191459       21.2043       1.02436      -2.73322     -0.850059      0.889217      0.134995     -0.714389     -0.774581     -0.259761     -0.184990     -0.177814      0.939700      0.551287      0.113384      0.500962     0.0922345      0.549298      0.676127      0.869962      0.832458      0.945520      0.960603      0.911133      0.926509      0.864783      0.741394      0.728054      0.646505      0.615176      0.528003      0.460866      0.381743      0.324066      0.266882
  42   5 1973.3148    0.6019  0.7191  9.0344 -0.0014  0.0178   0.0108   0.0432    0.0597   0.0000   440.2825     -0.649533       20.1416     -0.615400      -4.19684      0.246525    -0.0721652     0.0317003       1.81248     -0.202498      -1.65027      0.595630     0.0226545     -0.470569    0.00170145      0.140522      0.246184      0.169327      0.653911      0.865145      0.963012       1.01590       1.10731       1.12000       1.12031       1.05453       1.04943      0.941591      0.895429      0.837513      0.680398      0.659573      0.533413      0.452397      0.402085      0.325747
  42   6 2167.9980    0.9190  1.0091  9.4312 -0.0049  0.0209   0.0144   0.0540    0.0836   0.0000   441.5184      0.214437       23.2284      -1.65675      -4.42135      0.360867    -0.0929228      0.523759       2.55668     -0.569715      0.897370     -0.718580      0.515873      -1.13302       1.16548      0.753593     -0.166327     -0.377789      0.769779       1.05702       1.16602       1.25385       1.32570       1.32214       1.35922       1.24208       1.22013       1.09639       1.10874      0.917401      0.878050      0.735848      0.647537      0.551877      0.450224      0.370591
  42   7 2354.6884    1.4042  1.1261 10.0022 -0.0008  0.0219   0.0207   0.0561    0.1058   0.0000   439.7848      -1.59231       19.8765     -0.180080      -4.01457      -1.63969    -0.0761223      0.963022      0.719886      0.801157       2.28841      0.988288       1.10135     -0.208807    -0.0668534     -0.997470     0.0267228     -0.620798      0.834100       1.11655       1.20177       1.32929       1.43126       1.42437       1.42570       1.35691       1.26179       1.20887       1.10073      0.988248      0.912026      0.772322      0.696090      0.594205      0.515356      0.407759
  42   8 2534.9844    1.9465  1.2942 10.4972 -0.0013  0.0230   0.0266   0.0615    0.1021   0.0000   441.5686      0.983761       22.0421       1.34339      -2.94424       2.21335      0.109391      -1.46902      0.516879      -1.12587      -2.11077       2.07181      0.849163      -1.15972       1.36442    -0.0130705     -0.268425     -0.132743      0.837778       1.16093       1.28185       1.36604       1.40206       1.41915       1.43709       1.41892       1.32709       1.25271       1.16715       1.01083      0.936071      0.803916      0.695913      0.589936      0.506265      0.421976
  42   9 2712.9587    2.7366  1.1805 10.9950 -0.0012  0.0215   0.0386   0.0572    0.1391   0.0000   441.5974       2.03627       20.4940       1.32286     -0.609662     -0.575859      -1.57641       1.89177    -0.0898709      0.446244      0.820643     -0.558258      0.846590     0.0304741      0.329976     -0.703166     -0.480054      0.741284      0.809450       1.13915       1.21337       1.37752       1.43083       1.42298       1.46178       1.35156       1.32595       1.18783       1.11971      0.985519      0.894435      0.772165      0.647403      0.567516      0.479125      0.396315
  42  10 2889.3271    3.5472  1.0088 11.9215 -0.0010  0.0196   0.0524   0.0531    0.1027   0.0000   443.1909      0.942508       21.3509     -0.361114      -2.06195      -1.68391      0.719903      -2.57213      0.818270     -0.228442       1.31905      0.222971     -0.473334      0.857805     -0.450225     -0.330436     -0.557863      0.269075      0.692803      0.991077       1.07822       1.19839       1.26549       1.28886       1.24133       1.28704       1.14124       1.12799      0.963782      0.929189      0.756445      0.697907      0.591038      0.525200      0.393766      0.352871
  42  11 3062.8382    4.1401  1.1271 12.1214 -0.0032  0.0214   0.0593   0.0554    0.1167   0.0000   441.2939     -0.615739       18.2935       3.18240      -1.61942    -0.0584463      0.124485      -2.77418     -0.879110     -0.288834       3.71231      0.366215      0.394769       2.09907    -0.0473629     -0.622968      0.327525     -0.301526      0.765758       1.10748       1.18313       1.38145       1.45732       1.43013       1.46385       1.38369       1.35028       1.26286       1.10648      0.988598      0.864399      0.779166      0.623144      0.543651      0.447111      0.372698
  42  12 3233.5263    4.0576  1.5159 11.8222  0.0000  0.0246   0.0502   0.0647    0.1057   0.0000   441.3859      0.210376       16.9427      0.490405     -0.329408      -3.31855      -1.10863      0.863424       2.18986      0.983024     -0.447105     -0.975795      -1.71838      0.372761     -0.383734     0.0651234     -0.761492     0.0524316      0.907245       1.27939       1.37200       1.44069       1.56393       1.51228       1.58333       1.52367       1.39213       1.31912       1.22175       1.11256       1.00476      0.887537      0.762854      0.652286      0.557869      0.447090
  42  13 3401.8666    3.3274  2.2539 11.6628  0.0026  0.0299   0.0346   0.0787    0.0649   0.0000   441.3941      0.107373       16.0615      0.364143       2.35319       1.75475      -4.65580      -1.23858       2.51813      0.790858      -1.43384       1.65297      -2.14502     -0.260783      -1.32635      0.385190     -0.211127    -0.0179039       1.11019       1.49989       1.69690       1.79547       1.91856       1.92359       1.92873       1.85049       1.78359       1.65460       1.51634       1.39300       1.20852       1.05044      0.908637      0.791469      0.665122      0.548766
  42  14 3567.8205    2.4777  3.7499 11.4446 -0.0005  0.0430   0.0220   0.1131    0.0387   0.0000   439.8918     -0.332928       16.7565      -4.40955      -1.40258       4.56682      -4.94657      0.276439      -2.07340     0.0372374       2.03780      0.800070     -0.731422       1.86374      0.964382      0.437304      -1.27558     -0.700514       1.56635       2.14550       2.40958       2.57789       2.75213       2.71536       2.73604       2.62263       2.49270       2.34711       2.16326       1.93772       1.73299       1.53564       1.35594       1.12226      0.943461      0.789689
  42  15 3731.3114    1.9526  5.5269 10.9242 -0.0003  0.0563   0.0156   0.1516    0.0339   0.0000   438.6423      -5.35819       12.7925      -4.01058      -6.67754       5.46141       1.47245      -1.12714      -1.92937       6.83147      0.738926     -0.256452     0.0454479       2.20606      0.984048      -1.01320      0.594470      0.494509       2.05754       2.79877       3.17483       3.37985       3.59375       3.54114       3.56028       3.43251       3.27055       3.08040       2.85825       2.56566       2.32523       2.01410       1.74111       1.49697       1.21026       1.02020
  42  16 3892.6297    1.5559  7.7926 10.5618 -0.0027  0.0776   0.0120   0.2066    0.0343   0.0000   436.8049       2.48581       8.13134      -7.99580     -0.309004     -0.953320      -2.86959      -7.76210      -7.66487      -3.22305       1.75038       8.36789       2.99224       6.94998       2.54329       1.62608       2.90341      -1.03542       2.80425       3.85136       4.44192       4.70110       4.93683       5.02616       4.89633       4.74739       4.60294       4.18275       3.92126       3.57831       3.15609       2.83773       2.40488       2.05259       1.71246       1.43102
  42  17 4052.0933    1.2766 10.5779 10.2828 -0.0021  0.1043   0.0090   0.2791    0.0326   0.0000   445.1631       1.12847       18.7282       5.62635      -14.5589       8.36614      -10.1945      -10.0010       7.33443      -12.9491       1.18672      -6.90838       4.57509      -3.04339       1.01496      -3.57229       1.95160      -5.52069       3.82286       5.10268       5.77384       6.20353       6.46221       6.60930       6.57776       6.27489       6.08490       5.64399       5.19600       4.75799       4.23853       3.77718       3.23188       2.79423       2.26931       1.90701
  42  18 4210.5209    1.0379 13.2073 10.0405 -0.0007  0.1372   0.0069   0.3494    0.0289   0.0000   441.4897       4.24040       9.04223      -10.9398      -8.03519      -4.52107       5.28248      -8.16635       4.16519      -8.59157      -1.48461       4.48463      -10.5077       7.38351       3.92398      -4.83321      -3.44055       4.95897       4.94397       6.66923       7.59231       8.25632       8.58662       8.81971       8.66719       8.29834       7.99304       7.59000       6.75494       6.23942       5.52511       4.96723       4.19861       3.61449       3.02084       2.49199
  43   4 1786.9985    0.3885  0.5039  8.9209 -0.0005  0.0164   0.0088   0.0413    0.0405   0.0000   441.1238     -0.877619       21.1027      0.232063      -3.16466      0.641798       1.30764      -1.02721      -1.24871   -0.00476271      0.254799      0.761169     -0.630022     -0.216938     -0.187887      0.432562      0.203980    -0.0613568      0.608891      0.860497      0.973440       1.04854       1.07706       1.09101       1.03768      0.987829      0.928692      0.885313      0.827896      0.746319      0.761779      0.650697      0.571204      0.492416      0.406281      0.342219
  43   5 1989.0463    0.6185  0.7349  9.1399 -0.0021  0.0182   0.0114   0.0477    0.0599   0.0000   441.5980     -0.842421       22.3464     -0.133872      -3.88008      0.579473       2.29879      0.219212      -1.20925       2.16481       1.05881     -0.355212     -0.207117       1.23628      0.264575     -0.331717     -0.268792     -0.815725      0.657310      0.890535       1.02714       1.09272       1.11717       1.13706       1.08694       1.11429       1.04752      0.960737      0.924693      0.824223      0.754875      0.633431      0.560334      0.483196      0.402732      0.347529
  43   6 2184.8175    0.9655  1.0060  9.5955 -0.0017  0.0208   0.0149   0.0547    0.0781   0.0000   442.4310     -0.602723       19.3866     -0.582809      -2.62901      0.690048       1.92526      0.631247      0.485117     -0.586734      0.274381      0.296989     0.0286268     -0.922699     0.0381049      0.142848      0.550116      0.598086      0.744278      0.975072       1.07520       1.18858       1.27658       1.25032       1.25916       1.26984       1.14438       1.11452       1.02332      0.927224      0.813395      0.732588      0.621102      0.539148      0.460040      0.379540
  43   7 2372.1753    1.4344  1.2850  9.6853  0.0002  0.0222   0.0190   0.0601    0.1067   0.0000   440.7107     -0.776803       21.4061       1.18037      -1.74885       2.30101      0.282720      -2.11710      -1.46413      0.627633       2.35051      0.382061      -1.61050   -0.00938031      0.118140     -0.158434     -0.519056     -0.237760      0.804010       1.14961       1.21553       1.38900       1.43931       1.47840       1.45772       1.41077       1.28170       1.24158       1.14455       1.02793      0.913784      0.798556      0.674499      0.595510      0.504921      0.434878
  43   8 2553.2652    2.0620  1.2650 10.7491 -0.0055  0.0224   0.0282   0.0605    0.1003   0.0000   441.4541       2.15613       22.9903     0.0799766      -1.99765       1.58351      0.540174      -2.21342     0.0680339      0.356099      0.908317      0.783921      0.714960      -1.29069       1.68535      0.245020     -0.323938      0.657938      0.795167       1.12408       1.24679       1.40690       1.41741       1.49163       1.45998       1.41860       1.32328       1.25727       1.15679       1.02772      0.941760      0.789755      0.696508      0.596487      0.490834      0.400224
  43   9 2732.3373    2.8298  1.2445 10.8912 -0.0007  0.0211   0.0373   0.0566    0.1350   0.0000   442.3263     -0.674245       18.6550       1.68162      -1.36097      0.111160     0.0302580       1.88563      -1.09484     -0.488427      0.256717      0.769648      -1.19607     -0.871105     -0.716951      0.174833     0.0192274      0.722180      0.783284       1.03200       1.12154       1.24761       1.33664       1.34489       1.33734       1.27650       1.20981       1.17648       1.06037      0.955256      0.832832      0.760907      0.654311      0.581939      0.487213      0.394522
  43  10 2909.5221    3.6794  1.0530 11.6231 -0.0008  0.0197   0.0522   0.0507    0.1305   0.0000   441.0615      0.492160       21.3644      0.279821      -4.78165      -1.68593      0.694023      -2.93833     0.0687686     -0.180664       1.13248      -1.18188     -0.920266      0.235755      0.929896      0.581503      0.106904      0.116479      0.777633       1.06163       1.14931       1.23358       1.32510       1.38231       1.34626       1.34275       1.22076       1.17587       1.04289      0.940973      0.802995      0.754286      0.636679      0.543890      0.456439      0.376021
  43  11 3083.8710    4.2079  1.3201 11.3460  0.0011  0.0212   0.0530   0.0580    0.1718   0.0000   441.0446      -2.03043       18.7188     0.0863736      -3.71210      -1.48357     -0.258500     -0.261796     -0.594320       1.36729       1.34812       1.51605     -0.738108      -1.29483      0.789219      0.197466      0.341304    -0.0474065      0.799952       1.08249       1.24170       1.38928       1.44825       1.41646       1.41717       1.38192       1.27806       1.24608       1.09653       1.01628      0.910100      0.783910      0.663992      0.581045      0.481134      0.410373
  43  12 3255.4927    3.9761  1.5234 11.9347  0.0003  0.0240   0.0480   0.0638    0.0908   0.0000   441.6512     -0.518159       17.5488      -3.88047      -1.18117      -1.01739      0.287922      -1.88985      0.701844     -0.379517       1.73425    -0.0233013      -1.88450     -0.363109     -0.800858      0.315293      0.275318     -0.656230      0.875460       1.17731       1.36313       1.43011       1.51151       1.51797       1.49520       1.48137       1.34088       1.29639       1.22126       1.09994       1.00464      0.896077      0.764204      0.660884      0.559781      0.454543
  43  13 3424.9522    3.1151  2.6200 11.6507  0.0027  0.0327   0.0298   0.0882    0.0520   0.0000   444.6398      0.913286       13.9437       2.15451       2.51311       2.42206      -6.06631      -1.19393       4.58453     0.0801634     -0.855965     -0.969128      -2.80305     -0.364096      0.757510      -2.04325     -0.125160     0.0393782       1.15937       1.59027       1.77510       1.94889       2.04002       2.01173       2.03856       1.96553       1.88261       1.74081       1.67168       1.43337       1.33472       1.14882       1.02811      0.869302      0.744921      0.623549
  43  14 3592.2290    2.4163  4.3206 11.1149 -0.0008  0.0447   0.0191   0.1179    0.0391   0.0000   439.2417      -3.03476       14.8903     -0.321225      0.252836      -2.24854      -8.38609      -2.42216       1.88803     -0.766135      0.134333     0.0208359      -1.88660      -2.51748     0.0175952      -1.16132      -2.92025      0.143057       1.61640       2.15628       2.44964       2.66414       2.78806       2.81927       2.78627       2.70465       2.62496       2.40925       2.25792       2.01647       1.83777       1.59034       1.41449       1.16865       1.00003      0.816338
  43  15 3756.9733    1.9037  6.0833 10.8448 -0.0008  0.0600   0.0143   0.1606    0.0322   0.0000   442.6183       3.62375       14.2782       2.98695      -5.24836       3.35057       4.07507      -6.51919      -4.10999       1.13142       4.20049      -2.97774       1.10682      0.384090      -3.26057     -0.325500      -1.73021     -0.256775       2.14256       2.87318       3.32586       3.59376       3.78532       3.75528       3.79878       3.63336       3.49086       3.20428       3.00940       2.74571       2.39210       2.16900       1.90116       1.63591       1.32207       1.13736
  43  16 3919.1992    1.5378  8.9243 10.4408 -0.0026  0.0840   0.0103   0.2235    0.0325   0.0000   448.0228     -0.431792       20.5910      -2.97777       2.87401      -5.66397       9.16603       2.32964      -4.25593       6.52517     -0.828511      -6.44806       1.68502      0.947641      -5.11969      -2.88763       2.61592      0.415800       2.95124       4.02874       4.54952       4.97003       5.12869       5.29075       5.17648       4.97462       4.85722       4.48129       4.12854       3.86067       3.40915       3.06491       2.60522       2.26617       1.83861       1.54372
  43  17 4079.4657    1.3061 11.9871 10.1319  0.0013  0.1143   0.0077   0.2945    0.0313   0.0000   439.9210      -1.51853       12.5072       4.69050      -3.82471      -7.98894       5.55600       13.4955      -3.17401       1.24451       5.67284       6.23046      -10.4999       5.53397       1.90657      -7.57048      -1.22524       2.73187       3.99321       5.48368       6.08532       6.64523       7.02178       7.14286       6.99857       6.86070       6.56430       6.09871       5.67904       5.13444       4.61758       4.07723       3.52373       3.03922       2.51811       2.08344
  44   4 1801.2411    0.4132  0.5024  8.8131 -0.0046  0.0165   0.0090   0.0347    0.0434   0.0000   441.6188      -1.82240       21.9405     -0.348904      -4.33371      0.511861      0.281237      0.538982      -1.44697     -0.455132      0.132423     -0.850632    -0.0180103     -0.131304      0.437344     0.0168229     -0.194041      0.152052      0.612860      0.779580      0.905334      0.944446      0.952237       1.01380      0.979026       1.01694      0.995915      0.915246      0.840097      0.707358      0.700265      0.583499      0.507940      0.429300      0.363934      0.292574
  44   5 2004.5716    0.6691  0.7881  8.9560 -0.0005  0.0196   0.0114   0.0444    0.0693   0.0000   440.9367     -0.152790       21.1907      0.267753      -3.96925     -0.179434      0.275738     -0.907133     -0.457229     0.0395604       3.13877    -0.0319331      0.290659     -0.956570      0.481274    -0.0855910      0.286528      0.470760      0.671719      0.930600       1.00925       1.11144       1.20131       1.13605       1.20890       1.08219       1.05938       1.01695      0.946527      0.889259      0.745998      0.712854      0.584375      0.504178      0.438313      0.386874
  44   6 2201.4316    1.0116  1.0814  9.3620 -0.0049  0.0211   0.0152   0.0544    0.0994   0.0000   441.1952     -0.108931       22.0669       1.27005      -5.75843      -1.66758       2.26918      -1.05844      -2.67050     -0.298392      0.557344    -0.0471133      0.563858     -0.930729     -0.818298      0.535335      0.343627      0.989048      0.794005       1.03484       1.20136       1.28467       1.34157       1.37597       1.34250       1.29329       1.24256       1.17805       1.07265      0.993087      0.915965      0.791100      0.695948      0.573231      0.496061      0.427170
  44   7 2389.3985    1.4565  1.2674  9.9318 -0.0034  0.0231   0.0202   0.0599    0.1043   0.0000   440.9685     -0.333213       19.1439      0.969004      -4.62675      -2.87388       1.97219       2.33246      -1.35831     -0.758792      -1.41171     -0.500025     -0.121466     -0.100108       1.76299     -0.642454    -0.0276263     -0.431316      0.827831       1.13366       1.22537       1.30422       1.40063       1.42146       1.48484       1.31683       1.29063       1.22317       1.11631       1.05044      0.930250      0.869135      0.738724      0.640327      0.538476      0.441685
  44   8 2571.3659    2.1837  1.3318 10.2295 -0.0025  0.0222   0.0281   0.0588    0.1375   0.0000   441.6014     -0.495837       22.8237     -0.364450      -2.75956     -0.488631       2.78459      0.834565      0.313926       1.21436      0.617042      0.192276      0.963782      0.977644      0.342922     -0.300941      0.470151     -0.185628      0.806995       1.05536       1.18354       1.30418       1.40341       1.36945       1.39688       1.36676       1.28256       1.19020       1.13633       1.02829      0.898962      0.789404      0.691367      0.594116      0.507494      0.420106
  44   9 2751.4547    2.9187  1.1581 11.0528 -0.0005  0.0210   0.0397   0.0533    0.1326   0.0000   440.7807       1.74385       22.9922      0.727319      -2.54302      -2.72289     -0.591854       1.30472     -0.343982      -1.32692      -1.83435      0.631296     -0.320759     -0.970569     0.0176485     -0.130726      0.266543     -0.317998      0.750407       1.05936       1.14643       1.24941       1.31767       1.29992       1.31909       1.25078       1.21474       1.16035       1.04186      0.968524      0.867703      0.776852      0.670362      0.571785      0.482484      0.401263
  44  10 2929.5603    3.8651  1.0977 11.4932 -0.0024  0.0201   0.0530   0.0510    0.1464   0.0000   439.5599      -1.32389       20.1976       1.17227      -5.76178     -0.637079     0.0925016      0.653605      0.285572     -0.534220      0.856831      -1.94166     -0.793030     -0.286627      0.703939     0.0675690     0.0940063     -0.434176      0.803517       1.06609       1.22015       1.29071       1.35419       1.30128       1.25297       1.17868       1.12367       1.11813       1.03493      0.976652      0.910411      0.795411      0.693682      0.607001      0.528625      0.446326
  44  11 3104.6504    4.4278  1.0875 11.8746  0.0004  0.0193   0.0607   0.0511    0.1397   0.0000   440.4552      -1.26357       20.5474     -0.444863      -1.00022      0.221627     -0.646602       1.03509     -0.873315       1.22399     -0.431936     -0.178820      0.528785     -0.205495      0.202544      0.782239     -0.429665    -0.0746072      0.698256      0.941149       1.04438       1.13554       1.18233       1.20335       1.13243       1.15301       1.07539       1.03769      0.977896      0.898554      0.817506      0.725707      0.621807      0.528870      0.459286      0.376666
  44  12 3277.1726    3.8946  1.6754 11.7282 -0.0005  0.0250   0.0446   0.0651    0.0912   0.0000   441.8231     -0.816106       20.3579      -3.36818      -3.33701      0.989889      -2.28152      0.790830     -0.317259    -0.0135334    -0.0606883     -0.315828      0.816422      0.184971       1.68615      0.882918     -0.165692     -0.415420      0.904791       1.22843       1.32497       1.47462       1.48899       1.54151       1.55756       1.49212       1.44182       1.29833       1.27476       1.12275       1.03122      0.934302      0.807015      0.725895      0.633154      0.515019
  44  13 3447.6635    2.9955  2.8709 11.5875  0.0010  0.0346   0.0274   0.0908    0.0465   0.0000   441.3946       1.22732       17.9907       1.62791     0.0509067      -3.42035      -5.39307     -0.110504       1.49284       3.15634      -1.22141      -1.43259       1.48971     -0.372492      -1.90553     -0.315014     -0.365836     -0.942326       1.18275       1.66418       1.83583       1.98733       2.10765       2.13776       2.09170       2.06996       1.97484       1.84554       1.68582       1.58095       1.38674       1.24789       1.09209      0.915154      0.771208      0.637836
  44  14 3616.2278    2.3443  4.6660 11.0705 -0.0014  0.0471   0.0178   0.1258    0.0358   0.0000   440.8738       2.63410       14.0575      -3.97164      -2.38797      0.184592      -1.42447       1.99904       2.24133     -0.521938       1.08876       5.04127      -2.10737      -3.37821      0.308330     -0.921621     -0.578857       1.70293       1.61958       2.24494       2.49732       2.73054       2.85088       2.91862       2.92097       2.77823       2.72926       2.48326       2.35304       2.13949       1.90743       1.67028       1.47982       1.25818       1.06350      0.879243
  44  15 3781.9027    1.8757  6.9519 10.7109  0.0003  0.0661   0.0134   0.1777    0.0323   0.0000   440.2668      0.969814       13.6108       3.88996      -7.09439      -4.18192       5.18106       7.01063      -5.01811       1.82313       3.77886       1.32351      -3.23147       5.60577       3.13345      0.430530      -1.18041      0.982730       2.33955       3.22070       3.62680       3.87634       4.11441       4.17234       4.08431       4.04147       3.84011       3.61294       3.31293       3.02619       2.70438       2.44810       2.07807       1.84587       1.53363       1.27504
  44  16 3945.5220    1.5565 10.3350 10.3067  0.0033  0.0951   0.0091   0.2464    0.0316   0.0000   441.1238      -1.90369       15.4352       1.50513       2.71540       13.3282       1.60098      -14.2226      -3.64173      -1.36558      -3.72978       1.52014       7.31976      -4.63165       3.32860      -2.59491      -3.98487     -0.960335       3.28904       4.47744       5.04870       5.46871       5.82741       5.85365       5.72880       5.69875       5.40762       5.12406       4.73625       4.33255       3.82538       3.45586       2.97000       2.53456       2.15222       1.80440
  44  17 4107.0254    1.2169 12.4733 10.0747 -0.0013  0.1209   0.0070   0.3109    0.0293   0.0000   447.8549      -2.07110       27.0443       10.7567      0.744695      -8.59982     -0.159682       22.2593      -11.3244       4.67333      -4.23159       2.87063       7.27429      -3.88589      -4.52697       7.16539       1.23959       2.27232       4.25317       5.57466       6.45576       7.00243       7.22419       7.42248       7.34744       7.23800       6.85173       6.41277       6.05299       5.44258       4.94357       4.35546       3.78649       3.29742       2.72565       2.29807
  45   2 1351.2432    0.1011  0.0980  8.7364 -0.0480  0.0157   0.0068   0.0196    0.0216   0.0000   442.1861      0.239662       21.4841      0.114973      -1.17663      -2.37724      0.176936       1.15400      0.608001      -1.93006     -0.123750      0.378494     0.0893575     -0.133170       1.04531      0.218221    0.00372344      0.167470      0.581288      0.818965      0.888349      0.971047      0.961223      0.970621       1.07322       1.02561      0.959418      0.887855      0.846074      0.668635      0.633058      0.580749      0.526056      0.454646      0.314078      0.282327
  45   3 1598.4084    0.2238  0.2983  8.7508 -0.0141  0.0158   0.0071   0.0312    0.0279   0.0000   441.2411      -1.54069       21.0471       1.85868      -3.53745     -0.491757     0.0103694      0.491827    -0.0571125     -0.472545      0.282933      0.728189     -0.675482     -0.492853      0.909428      0.540132     0.0200013      0.500669      0.548635      0.733055      0.694899      0.889822      0.879511       1.11399      0.932776      0.876792      0.791153      0.850267      0.772794      0.777703      0.582843      0.561533      0.459297      0.390735      0.343687      0.317724
  45   4 1815.2851    0.4437  0.4298  8.9635 -0.0035  0.0133   0.0099   0.0323    0.0396   0.0000   441.2577      0.677811       22.3708     -0.521539      -3.72682      0.832615     -0.599855     -0.138012     -0.726192      0.351061      0.924073     0.0763457     -0.554579      -1.17477      0.274844      0.813455      0.259138     0.0702441      0.493129      0.680231      0.800878      0.873523      0.928552      0.931245      0.900368      0.833640      0.819744      0.740072      0.664594      0.631569      0.560272      0.513736      0.443208      0.393349      0.360215      0.308868
  45   5 2019.9828    0.6671  0.7746  9.2138  0.0002  0.0187   0.0116   0.0472    0.0618   0.0000   441.8097      -1.45157       21.5782     0.0330540      -4.19951     -0.626335       2.02645     0.0490565       1.03454     -0.750649      0.303895    -0.0664296     -0.697587      0.665733    -0.0675863     -0.497123     0.0599312   -0.00565346      0.700317      0.829230      0.948353       1.06230       1.13960       1.06459       1.03246       1.10410       1.07459      0.936525      0.910466      0.839249      0.751534      0.655717      0.588115      0.493185      0.432266      0.354492
  45   6 2217.7709    1.0473  1.0856  9.4494 -0.0021  0.0209   0.0152   0.0548    0.0949   0.0000   441.7459      0.274773       23.2193     -0.596668      -3.76861      -1.43206     -0.653143       2.66142     -0.664031     -0.851527      -1.19112     -0.635577      0.598806     0.0786933     -0.226844     -0.360758     -0.248168     -0.971581      0.752194       1.04527       1.13339       1.26714       1.32448       1.33369       1.26104       1.27671       1.25046       1.17507       1.07539       1.00304      0.906363      0.772620      0.692044      0.578722      0.471903      0.425818
  45   7 2406.3912    1.5584  1.2687 10.0463 -0.0100  0.0221   0.0200   0.0562    0.0950   0.0000   441.0791      0.872642       20.3216      0.248737      -3.08432      -2.86524      -2.21988     -0.616457      0.153489       1.45262       2.34794      -1.06028     -0.552012      0.851433      0.731955    -0.0118287     -0.130010      0.389114      0.767003       1.04482       1.16835       1.25083       1.33793       1.31175       1.32866       1.28145       1.23234       1.16724       1.09750      0.984830      0.935361      0.809216      0.723719      0.606436      0.505891      0.419271
  45   8 2589.3743    2.2598  1.2793 10.3099 -0.0005  0.0209   0.0287   0.0572    0.1279   0.0000   441.5547      -1.60230       21.3095      0.513964      -3.07960      -1.27682      -3.64140      0.139237      0.557381     -0.142393      0.423670      -2.54893      0.944857      0.342131      -1.48990     -0.565818      -1.05800      0.103192      0.723800      0.991532       1.11337       1.17926       1.26562       1.25451       1.29873       1.27276       1.21565       1.10502       1.02667      0.943586      0.826558      0.774372      0.662086      0.581774      0.470485      0.405000
  45   9 2770.4312    2.9553  1.2390 11.1940  0.0018  0.0213   0.0383   0.0564    0.1135   0.0000   442.2691      0.297815       21.4634       1.50547      -4.10109      0.270617      -1.02379       1.35772     -0.531427     -0.670437       1.72537      0.647771    -0.0382893      0.894801       1.09069     -0.405878     -0.119770    -0.0826588      0.738436       1.01652       1.10341       1.14567       1.26381       1.28232       1.32527       1.28821       1.19053       1.09806       1.04385      0.979094      0.859495      0.768050      0.655010      0.577406      0.479406      0.414132
  45  10 2949.3910    4.0087  1.1455 11.1708 -0.0034  0.0193   0.0532   0.0516    0.2180   0.0000   440.8564     -0.831158       22.2907      -1.26057      -3.25356      -1.30539      -1.12459      0.156879      -2.46477       4.27371     -0.442005     -0.366857      -1.50956    -0.0846247     -0.849263      0.205710    -0.0553986     -0.162722      0.702417      0.912730       1.05123       1.11190       1.18733       1.20834       1.18424       1.20447       1.13134       1.06830      0.999431      0.899453      0.826994      0.685498      0.625269      0.538751      0.445747      0.383291
  45  11 3125.2328    4.2365  1.2673 11.8444  0.0056  0.0210   0.0551   0.0587    0.1249   0.0000   439.7565     -0.363426       19.3978     -0.114854     -0.971712      -1.58716     -0.876838     -0.333650      0.261893       4.63304     -0.271668      -2.55067     -0.875480       1.13984     -0.630452     -0.482676     -0.513473      0.636295      0.714564      0.996509       1.07764       1.16659       1.23923       1.29088       1.23569       1.24345       1.15202       1.11328       1.00311      0.943792      0.847684      0.770484      0.677082      0.555943      0.488666      0.419478
  45  12 3298.6568    3.8713  1.6547 11.9392 -0.0010  0.0249   0.0447   0.0670    0.0789   0.0000   441.3948     -0.144580       19.9156      -1.07296     -0.524868      0.471860      -2.88324       1.85882     -0.521171     -0.577226     -0.940373      -2.21151      0.380682     -0.353181      0.325737      -1.37263     -0.917229      0.109320      0.835392       1.17805       1.34529       1.37726       1.50460       1.47537       1.45810       1.48510       1.37889       1.34088       1.20520       1.12494       1.04023      0.891634      0.795720      0.667721      0.573663      0.489677
  45  13 3470.1565    2.9535  2.9375 11.5130  0.0011  0.0344   0.0261   0.0896    0.0465   0.0000   444.2201     -0.126624       17.5849      -1.71607       6.33276      -1.88501      -8.35049      -1.34209       6.11534       2.66599     -0.113473      -2.29437     -0.148630      -1.17921      -1.38241       1.80351       1.72793       1.01108       1.15370       1.55521       1.79773       1.94659       2.01972       2.09412       2.08217       1.99932       1.98694       1.84450       1.68015       1.52314       1.37856       1.23298       1.05143      0.934501      0.755256      0.649760
  45  14 3639.6943    2.2382  4.7645 11.0880 -0.0012  0.0478   0.0168   0.1325    0.0357   0.0000   439.5711     -0.472075       19.7718      -3.81377      -5.11759       1.96170       2.83532       3.15586      0.467596       4.22759     -0.288048     -0.640521      -1.98762       1.72637     -0.305078      -3.62215     -0.721500     -0.166213       1.63344       2.27081       2.55114       2.74591       2.84973       2.89664       2.90195       2.86864       2.71207       2.54772       2.40555       2.16642       1.95655       1.75400       1.48816       1.32221       1.10824      0.939739
  45  15 3806.5634    1.6822  6.6280 10.5633 -0.0070  0.0658   0.0111   0.1796    0.0354   0.0000   440.8373      -7.76469       22.0391      -5.81181      -2.57090       3.03195       7.57212     -0.542043      -2.93458      -3.42234      -3.54030      -3.51878       1.82129      0.121501      -3.46296      -1.70301      -1.16021       2.23668       2.19828       2.95475       3.31393       3.63694       3.83157       3.97737       3.83741       3.85389       3.63758       3.41839       3.14420       2.95868       2.59018       2.35013       2.03496       1.74755       1.43868       1.20617
  45  16 3971.3069    1.3693  8.5312 10.2984 -0.0028  0.0839   0.0088   0.2290    0.0345   0.0000   441.4580      -5.46923       14.9110     -0.838802      -4.10603       8.44188      -5.60227      -5.55999       1.56055       4.18137       5.02978      -5.01963      0.705272       2.20371      -2.52752      -2.51816       2.04024     0.0638612       2.86676       3.87009       4.45982       4.72919       5.10404       5.11248       5.09723       4.95146       4.72073       4.47821       4.16454       3.77069       3.37221       3.05674       2.69209       2.30881       1.94423       1.65595
  45  17 4133.5331    1.1397 12.1607 10.1356 -0.0010  0.1213   0.0069   0.3140    0.0289   0.0000   444.3364      -10.4852       20.0317       2.38819      -14.0085       4.86416       7.67882       7.65516      -19.0255      -13.2332       11.8187       5.61617      -6.78171       1.59112       3.37595      0.579973     -0.157538       1.52162       4.12333       5.45587       6.34127       6.75374       7.22953       7.31592       7.34125       7.12529       6.78376       6.44931       5.97649       5.45786       4.85063       4.38832       3.77410       3.32916       2.76782       2.33768
  46   4 1829.1973    0.4422  0.4977  8.9964 -0.0039  0.0150   0.0092   0.0357    0.0419   0.0000   441.2712     -0.364095       21.3970      0.922640      -4.00348      0.489716      0.993577    -0.0227009     -0.146015       1.22497     -0.181017     0.0704254     -0.164870    -0.0530138      0.321911     -0.169252      0.384624     -0.355722      0.487561      0.649739      0.783461      0.794084      0.850976      0.822985      0.892003      0.852455      0.797541      0.798038      0.712074      0.645312      0.580754      0.540373      0.448595      0.399225      0.332311      0.278763
  46   5 2035.2098    0.7374  0.7749  9.0805 -0.0007  0.0178   0.0119   0.0423    0.0707   0.0000   441.6621      0.272390       20.7328      -1.05717      -3.10969      0.184888     -0.324983     -0.244395      0.719521      0.631190      0.353188      0.334788       1.26479    -0.0678975     -0.108387     -0.243092     -0.214011     -0.125029      0.595776      0.862352      0.883332       1.03594       1.01275       1.08038       1.04163      0.997653      0.980064      0.944508      0.876847      0.800042      0.718984      0.646840      0.580247      0.472417      0.412510      0.340420
  46   6 2233.9235    1.1119  1.1006  9.4146 -0.0017  0.0208   0.0158   0.0529    0.1117   0.0000   441.6615     -0.660046       21.4874       2.05968      -3.92122     -0.143861       1.98432       2.14179       1.11420      0.141152     0.0168227      -1.63410      -1.60173     -0.710660     -0.453666     -0.275543      0.429555  -0.000117062      0.711596      0.945566       1.09284       1.17404       1.28664       1.23075       1.22735       1.22567       1.17535       1.09925       1.02060      0.939082      0.867360      0.765598      0.643023      0.590112      0.471059      0.406329
  46   7 2423.2650    1.5962  1.3120 10.0328 -0.0004  0.0229   0.0208   0.0572    0.1085   0.0000   441.2002       1.20485       21.1679      -1.10646      0.877277      0.245900      0.700224      0.661889      0.240161     -0.785889     0.0154348     -0.114532      0.327853      -1.13399      0.882518      0.128975     -0.287408     -0.517781      0.774810       1.04463       1.18468       1.28340       1.31015       1.37133       1.34354       1.32330       1.24918       1.19084       1.15020       1.01299      0.927708      0.820556      0.727352      0.640851      0.538095      0.468332
  46   8 2607.1333    2.2755  1.3042 10.5500 -0.0014  0.0216   0.0290   0.0576    0.1223   0.0000   441.3692     -0.253462       20.5419      -3.00308      -2.63662      0.285501      -1.90936      0.215967       3.66057      0.336552     -0.507731     -0.751493       1.68220       1.11805       1.19290     -0.708765      0.287501      0.991932      0.730401       1.02183       1.11309       1.23881       1.26376       1.29550       1.27164       1.23125       1.20028       1.15252       1.11577       1.01060      0.892231      0.778393      0.690683      0.576689      0.503532      0.423831
  46   9 2789.2156    3.1397  1.1583 11.5204 -0.0017  0.0208   0.0427   0.0540    0.1185   0.0000   441.4290      0.758451       21.4334      -1.30280      -2.09360       1.69786      0.921877      -2.26506      0.193541       1.06710      0.460121       1.38518      -2.05059     -0.316433     -0.403286     0.0196810     -0.287883     -0.372844      0.697254      0.954631       1.06352       1.13728       1.23514       1.24876       1.18808       1.23115       1.14006       1.11315       1.02682      0.914274      0.871021      0.729976      0.666208      0.574194      0.485817      0.390313
  46  10 2968.9296    4.1018  1.1364 11.6461 -0.0007  0.0196   0.0540   0.0506    0.1523   0.0000   441.8031      0.738295       21.6594      -1.65802     -0.795995      0.371483      -1.26930      -1.63931      0.360021       1.75650       1.15948     -0.130353      0.215632     -0.638329      0.427525      -1.14965    -0.0947299     -0.132918      0.672748      0.927547      0.990569       1.14518       1.16721       1.18309       1.12651       1.11183       1.08469       1.03707      0.944242      0.874648      0.815225      0.723492      0.680749      0.559744      0.496061      0.411915
  46  11 3145.5483    4.2943  1.2749 12.0662  0.0077  0.0213   0.0558   0.0564    0.1187   0.0000   440.6302       1.20365       22.1833      -1.23389      -2.73063     -0.216636       2.03548      -3.05278      0.925614       1.81043       1.50871      -3.17708    -0.0166834       2.33872     0.0238824     -0.593436     -0.456709    0.00224788      0.708928       1.01259       1.09237       1.24850       1.25765       1.31328       1.24845       1.25944       1.19636       1.14555       1.06032      0.961108      0.867612      0.804467      0.686842      0.584448      0.498050      0.416985
  46  12 3319.8515    3.6612  1.8564 11.8941  0.0007  0.0257   0.0391   0.0702    0.0687   0.0000   440.9157      0.309042       17.9812       1.70486     -0.513325       1.94786      -1.87034      0.375200       2.75146     -0.584540      -3.30016      -1.02726       1.92877     -0.203196      0.484390      0.540798    -0.0839301      0.256852      0.914846       1.24709       1.46870       1.56195       1.59533       1.57616       1.55740       1.47894       1.40680       1.37614       1.30430       1.22771       1.11503       1.01524      0.874317      0.756730      0.649638      0.551300
  46  13 3492.4308    2.8110  3.3335 11.5814  0.0008  0.0373   0.0241   0.0980    0.0424   0.0000   440.7655      -2.43556       15.3681      -1.17737      -4.13916       2.29607      -1.58442      -1.44800       5.51262       5.01430      0.684760     -0.260759       3.74135       1.76288      0.156950     -0.127825      0.380972     -0.127307       1.24339       1.70696       1.90605       2.07563       2.18718       2.22340       2.18979       2.17623       2.03569       2.00310       1.81103       1.68560       1.52202       1.31110       1.18693       1.04240      0.892787      0.746564
  46  14 3662.9598    2.5277  6.3073 10.1605 -0.0060  0.0530   0.0112   0.1394    0.0205   0.0000   433.2785      -3.26295       34.9179       2.84248      -19.8102      -3.00648       5.30554     -0.545452       3.99917      -4.93187      -4.40912      -2.36495      -2.98254     -0.276858       8.96926      -2.75475      -5.42176     -0.259212       2.01078       2.51977       2.96084       3.09832       3.46796       3.43785       3.49477       3.30912       3.12294       2.99349       2.74472       2.58057       2.29630       2.09921       1.76822       1.59084       1.33940       1.14559
  46  15 3830.9637    2.2595 11.2232  9.5563  0.0140  0.0876   0.0069   0.2241    0.0193   0.0000   438.3247      0.351100       26.5186      -16.3154      -21.7613       6.12526       18.2902      -7.29126     -0.244477    -0.0535074      -3.72866      -1.83631      -4.08999       4.72557       4.71285      -5.66802    -0.0575199       1.02559       3.23610       4.17181       4.82615       5.19608       5.63629       5.56899       5.76759       5.57910       5.27969       4.99256       4.60051       4.27261       3.78295       3.37137       2.89121       2.56154       2.09562       1.80718
  47   4 1842.9294    0.4532  0.5717  9.0983 -0.0005  0.0172   0.0090   0.0383    0.0426   0.0000   440.9726     -0.408937       22.0417     0.0684327      -4.01068    -0.0853573     -0.646608      0.254718     0.0261195     0.0972365       1.37354     -0.223357     -0.856118      0.209869      0.558120    -0.0963178     -0.265311      0.235998      0.519302      0.780053      0.893817      0.961059       1.05332       1.05966      0.987139       1.03278      0.916268      0.896312      0.798754      0.746483      0.680184      0.628959      0.534525      0.484755      0.394381      0.362766
  47   5 2050.3014    0.7265  0.8405  9.2235 -0.0004  0.0191   0.0117   0.0451    0.0688   0.0000   441.7055     -0.519306       21.0178     -0.496656      -6.00068      0.164725      0.529961      0.499733     -0.596506      0.908141       1.46860     -0.885221     -0.395597     -0.564493    -0.0385769      0.200835      0.453617     -0.112908      0.677730      0.926337       1.02999       1.06840       1.12529       1.14489       1.14500       1.13584       1.05536       1.03553      0.949570      0.899736      0.806470      0.772247      0.667932      0.616973      0.551451      0.458780
  47   6 2249.9060    1.1154  1.0404  9.7012 -0.0039  0.0202   0.0163   0.0517    0.0950   0.0000   440.7123      -1.06933       22.1442      -1.31173      -2.02820     -0.753335       2.78810      -1.41260      -2.30710       1.33068      0.858998      0.970193     -0.271115       1.36244      0.655101      0.471680     -0.741242     -0.247377      0.707198      0.957345       1.06966       1.18060       1.18755       1.22059       1.25298       1.23599       1.20473       1.14718       1.01724      0.912993      0.863758      0.745901      0.677689      0.559192      0.498264      0.403847
[truncated: 645,723 more chars]
