# Supplementary material for: Global-Mode Analysis of Full-Disk Data from the Michelson Doppler Imager and the Helioseismic and Magnetic Imager
Source: Sol Phys. 2018 Jan 31;293(2):29. doi: 10.1007/s11207-017-1201-5 (PMC6566312; doi:10.1007/s11207-017-1201-5)
Supplement: Supplementary file 3 — (TAR 230.0 MB) [file 11207_2017_1201_MOESM3_ESM.tar › MDI/mdivwfdapb0.1834.36]

   0  20 2899.0427    3.4024  0.9480 13.3141  0.0000  0.1474   0.5183   0.4145    0.8310   0.0000     0.0000       0.00000       0.00000       0.00000       0.00000       0.00000       0.00000       0.00000       0.00000       0.00000       0.00000       0.00000       0.00000       0.00000       0.00000       0.00000       0.00000       0.00000       0.00000       0.00000       0.00000       0.00000       0.00000       0.00000       0.00000       0.00000       0.00000       0.00000       0.00000       0.00000       0.00000       0.00000       0.00000       0.00000       0.00000       0.00000       0.00000       0.00000       0.00000       0.00000       0.00000       0.00000       0.00000       0.00000       0.00000       0.00000       0.00000       0.00000       0.00000       0.00000       0.00000       0.00000       0.00000       0.00000       0.00000       0.00000       0.00000       0.00000       0.00000       0.00000       0.00000       0.00000       0.00000       0.00000       0.00000       0.00000       0.00000       0.00000       0.00000       0.00000       0.00000       0.00000
   0  22 3168.7124    4.6247  1.5227 12.2374  0.0000  0.1474   0.4979   0.6521    2.6221   0.0000     0.0000       0.00000       0.00000       0.00000       0.00000       0.00000       0.00000       0.00000       0.00000       0.00000       0.00000       0.00000       0.00000       0.00000       0.00000       0.00000       0.00000       0.00000       0.00000       0.00000       0.00000       0.00000       0.00000       0.00000       0.00000       0.00000       0.00000       0.00000       0.00000       0.00000       0.00000       0.00000       0.00000       0.00000       0.00000       0.00000       0.00000       0.00000       0.00000       0.00000       0.00000       0.00000       0.00000       0.00000       0.00000       0.00000       0.00000       0.00000       0.00000       0.00000       0.00000       0.00000       0.00000       0.00000       0.00000       0.00000       0.00000       0.00000       0.00000       0.00000       0.00000       0.00000       0.00000       0.00000       0.00000       0.00000       0.00000       0.00000       0.00000       0.00000       0.00000       0.00000
   0  23 3303.4080    4.0458  1.8053 12.9831  0.0000  0.1865   0.4752   0.7373    1.1227   0.0000     0.0000       0.00000       0.00000       0.00000       0.00000       0.00000       0.00000       0.00000       0.00000       0.00000       0.00000       0.00000       0.00000       0.00000       0.00000       0.00000       0.00000       0.00000       0.00000       0.00000       0.00000       0.00000       0.00000       0.00000       0.00000       0.00000       0.00000       0.00000       0.00000       0.00000       0.00000       0.00000       0.00000       0.00000       0.00000       0.00000       0.00000       0.00000       0.00000       0.00000       0.00000       0.00000       0.00000       0.00000       0.00000       0.00000       0.00000       0.00000       0.00000       0.00000       0.00000       0.00000       0.00000       0.00000       0.00000       0.00000       0.00000       0.00000       0.00000       0.00000       0.00000       0.00000       0.00000       0.00000       0.00000       0.00000       0.00000       0.00000       0.00000       0.00000       0.00000       0.00000
   0  24 3439.1404    3.9033  1.7875 13.4123  0.0000  0.2176   0.5035   0.6245    0.7591   0.0000     0.0000       0.00000       0.00000       0.00000       0.00000       0.00000       0.00000       0.00000       0.00000       0.00000       0.00000       0.00000       0.00000       0.00000       0.00000       0.00000       0.00000       0.00000       0.00000       0.00000       0.00000       0.00000       0.00000       0.00000       0.00000       0.00000       0.00000       0.00000       0.00000       0.00000       0.00000       0.00000       0.00000       0.00000       0.00000       0.00000       0.00000       0.00000       0.00000       0.00000       0.00000       0.00000       0.00000       0.00000       0.00000       0.00000       0.00000       0.00000       0.00000       0.00000       0.00000       0.00000       0.00000       0.00000       0.00000       0.00000       0.00000       0.00000       0.00000       0.00000       0.00000       0.00000       0.00000       0.00000       0.00000       0.00000       0.00000       0.00000       0.00000       0.00000       0.00000       0.00000
   0  25 3575.2397    3.2990  3.7821 12.7571 -0.0166  0.3409   0.2689   1.2087    0.5241   0.0000     0.0000       0.00000       0.00000       0.00000       0.00000       0.00000       0.00000       0.00000       0.00000       0.00000       0.00000       0.00000       0.00000       0.00000       0.00000       0.00000       0.00000       0.00000       0.00000       0.00000       0.00000       0.00000       0.00000       0.00000       0.00000       0.00000       0.00000       0.00000       0.00000       0.00000       0.00000       0.00000       0.00000       0.00000       0.00000       0.00000       0.00000       0.00000       0.00000       0.00000       0.00000       0.00000       0.00000       0.00000       0.00000       0.00000       0.00000       0.00000       0.00000       0.00000       0.00000       0.00000       0.00000       0.00000       0.00000       0.00000       0.00000       0.00000       0.00000       0.00000       0.00000       0.00000       0.00000       0.00000       0.00000       0.00000       0.00000       0.00000       0.00000       0.00000       0.00000       0.00000
   1  13 2020.8979    0.6716  0.5896 12.1985  0.0000  0.0949   0.0781   0.1887    0.1549   0.0000   432.3057       45.7272       0.00000       0.00000       0.00000       0.00000       0.00000       0.00000       0.00000       0.00000       0.00000       0.00000       0.00000       0.00000       0.00000       0.00000       0.00000       0.00000       0.00000       0.00000       0.00000       0.00000       0.00000       0.00000       0.00000       0.00000       0.00000       0.00000       0.00000       0.00000       0.00000       0.00000       0.00000       0.00000       0.00000       0.00000       123.237       60.1225       0.00000       0.00000       0.00000       0.00000       0.00000       0.00000       0.00000       0.00000       0.00000       0.00000       0.00000       0.00000       0.00000       0.00000       0.00000       0.00000       0.00000       0.00000       0.00000       0.00000       0.00000       0.00000       0.00000       0.00000       0.00000       0.00000       0.00000       0.00000       0.00000       0.00000       0.00000       0.00000       0.00000       0.00000
   1  14 2156.7434    0.9809  1.0871 12.7448  0.0000  0.1711   0.0929   0.2925    0.1677   0.0000   384.1826       31.1815       0.00000       0.00000       0.00000       0.00000       0.00000       0.00000       0.00000       0.00000       0.00000       0.00000       0.00000       0.00000       0.00000       0.00000       0.00000       0.00000       0.00000       0.00000       0.00000       0.00000       0.00000       0.00000       0.00000       0.00000       0.00000       0.00000       0.00000       0.00000       0.00000       0.00000       0.00000       0.00000       0.00000       0.00000       227.649       95.1480       0.00000       0.00000       0.00000       0.00000       0.00000       0.00000       0.00000       0.00000       0.00000       0.00000       0.00000       0.00000       0.00000       0.00000       0.00000       0.00000       0.00000       0.00000       0.00000       0.00000       0.00000       0.00000       0.00000       0.00000       0.00000       0.00000       0.00000       0.00000       0.00000       0.00000       0.00000       0.00000       0.00000       0.00000
   1  15 2291.9053    0.9983  1.1287 12.2871  0.0000  0.1564   0.0867   0.3270    0.2265   0.0000   274.6749      -80.4698       0.00000       0.00000       0.00000       0.00000       0.00000       0.00000       0.00000       0.00000       0.00000       0.00000       0.00000       0.00000       0.00000       0.00000       0.00000       0.00000       0.00000       0.00000       0.00000       0.00000       0.00000       0.00000       0.00000       0.00000       0.00000       0.00000       0.00000       0.00000       0.00000       0.00000       0.00000       0.00000       0.00000       0.00000       217.673       83.2369       0.00000       0.00000       0.00000       0.00000       0.00000       0.00000       0.00000       0.00000       0.00000       0.00000       0.00000       0.00000       0.00000       0.00000       0.00000       0.00000       0.00000       0.00000       0.00000       0.00000       0.00000       0.00000       0.00000       0.00000       0.00000       0.00000       0.00000       0.00000       0.00000       0.00000       0.00000       0.00000       0.00000       0.00000
   1  16 2425.4423    1.4855  0.9109 12.8519  0.0000  0.1283   0.1157   0.2251    0.2094   0.0000   632.1155      -7.33339       0.00000       0.00000       0.00000       0.00000       0.00000       0.00000       0.00000       0.00000       0.00000       0.00000       0.00000       0.00000       0.00000       0.00000       0.00000       0.00000       0.00000       0.00000       0.00000       0.00000       0.00000       0.00000       0.00000       0.00000       0.00000       0.00000       0.00000       0.00000       0.00000       0.00000       0.00000       0.00000       0.00000       0.00000       188.043       70.2997       0.00000       0.00000       0.00000       0.00000       0.00000       0.00000       0.00000       0.00000       0.00000       0.00000       0.00000       0.00000       0.00000       0.00000       0.00000       0.00000       0.00000       0.00000       0.00000       0.00000       0.00000       0.00000       0.00000       0.00000       0.00000       0.00000       0.00000       0.00000       0.00000       0.00000       0.00000       0.00000       0.00000       0.00000
   1  17 2559.1481    2.2474  0.8693 11.7717  0.0000  0.0715   0.1478   0.1809    0.4469   0.0000   499.1999      -39.3975       0.00000       0.00000       0.00000       0.00000       0.00000       0.00000       0.00000       0.00000       0.00000       0.00000       0.00000       0.00000       0.00000       0.00000       0.00000       0.00000       0.00000       0.00000       0.00000       0.00000       0.00000       0.00000       0.00000       0.00000       0.00000       0.00000       0.00000       0.00000       0.00000       0.00000       0.00000       0.00000       0.00000       0.00000       97.9582       43.1724       0.00000       0.00000       0.00000       0.00000       0.00000       0.00000       0.00000       0.00000       0.00000       0.00000       0.00000       0.00000       0.00000       0.00000       0.00000       0.00000       0.00000       0.00000       0.00000       0.00000       0.00000       0.00000       0.00000       0.00000       0.00000       0.00000       0.00000       0.00000       0.00000       0.00000       0.00000       0.00000       0.00000       0.00000
   1  18 2693.1876    2.9292  1.0999 10.2805  0.0080  0.0835   0.1911   0.2264    3.2865   0.0000   342.1771       44.1726       0.00000       0.00000       0.00000       0.00000       0.00000       0.00000       0.00000       0.00000       0.00000       0.00000       0.00000       0.00000       0.00000       0.00000       0.00000       0.00000       0.00000       0.00000       0.00000       0.00000       0.00000       0.00000       0.00000       0.00000       0.00000       0.00000       0.00000       0.00000       0.00000       0.00000       0.00000       0.00000       0.00000       0.00000       88.0832       55.0953       0.00000       0.00000       0.00000       0.00000       0.00000       0.00000       0.00000       0.00000       0.00000       0.00000       0.00000       0.00000       0.00000       0.00000       0.00000       0.00000       0.00000       0.00000       0.00000       0.00000       0.00000       0.00000       0.00000       0.00000       0.00000       0.00000       0.00000       0.00000       0.00000       0.00000       0.00000       0.00000       0.00000       0.00000
   1  19 2828.1969    3.0446  1.2681 11.4122  0.0000  0.0859   0.1735   0.2826    1.2501   0.0000   471.7039       64.1328       0.00000       0.00000       0.00000       0.00000       0.00000       0.00000       0.00000       0.00000       0.00000       0.00000       0.00000       0.00000       0.00000       0.00000       0.00000       0.00000       0.00000       0.00000       0.00000       0.00000       0.00000       0.00000       0.00000       0.00000       0.00000       0.00000       0.00000       0.00000       0.00000       0.00000       0.00000       0.00000       0.00000       0.00000       97.2859       66.0173       0.00000       0.00000       0.00000       0.00000       0.00000       0.00000       0.00000       0.00000       0.00000       0.00000       0.00000       0.00000       0.00000       0.00000       0.00000       0.00000       0.00000       0.00000       0.00000       0.00000       0.00000       0.00000       0.00000       0.00000       0.00000       0.00000       0.00000       0.00000       0.00000       0.00000       0.00000       0.00000       0.00000       0.00000
   1  20 2963.3220    4.0952  0.7033 13.1274  0.0000  0.0657   0.3100   0.1746    0.4795   0.0000   492.2533      -49.9827       0.00000       0.00000       0.00000       0.00000       0.00000       0.00000       0.00000       0.00000       0.00000       0.00000       0.00000       0.00000       0.00000       0.00000       0.00000       0.00000       0.00000       0.00000       0.00000       0.00000       0.00000       0.00000       0.00000       0.00000       0.00000       0.00000       0.00000       0.00000       0.00000       0.00000       0.00000       0.00000       0.00000       0.00000       81.7757       48.5818       0.00000       0.00000       0.00000       0.00000       0.00000       0.00000       0.00000       0.00000       0.00000       0.00000       0.00000       0.00000       0.00000       0.00000       0.00000       0.00000       0.00000       0.00000       0.00000       0.00000       0.00000       0.00000       0.00000       0.00000       0.00000       0.00000       0.00000       0.00000       0.00000       0.00000       0.00000       0.00000       0.00000       0.00000
   1  21 3098.1027    4.1804  1.0532 12.0344 -0.0038  0.0823   0.2455   0.2098    1.6272   0.0000   421.9080       106.736       0.00000       0.00000       0.00000       0.00000       0.00000       0.00000       0.00000       0.00000       0.00000       0.00000       0.00000       0.00000       0.00000       0.00000       0.00000       0.00000       0.00000       0.00000       0.00000       0.00000       0.00000       0.00000       0.00000       0.00000       0.00000       0.00000       0.00000       0.00000       0.00000       0.00000       0.00000       0.00000       0.00000       0.00000       102.656       58.6592       0.00000       0.00000       0.00000       0.00000       0.00000       0.00000       0.00000       0.00000       0.00000       0.00000       0.00000       0.00000       0.00000       0.00000       0.00000       0.00000       0.00000       0.00000       0.00000       0.00000       0.00000       0.00000       0.00000       0.00000       0.00000       0.00000       0.00000       0.00000       0.00000       0.00000       0.00000       0.00000       0.00000       0.00000
   1  22 3233.1877    4.0890  1.4962 11.1560 -0.0014  0.0942   0.2139   0.2743    2.4057   0.0000   126.0873      -157.898       0.00000       0.00000       0.00000       0.00000       0.00000       0.00000       0.00000       0.00000       0.00000       0.00000       0.00000       0.00000       0.00000       0.00000       0.00000       0.00000       0.00000       0.00000       0.00000       0.00000       0.00000       0.00000       0.00000       0.00000       0.00000       0.00000       0.00000       0.00000       0.00000       0.00000       0.00000       0.00000       0.00000       0.00000       103.839       72.0309       0.00000       0.00000       0.00000       0.00000       0.00000       0.00000       0.00000       0.00000       0.00000       0.00000       0.00000       0.00000       0.00000       0.00000       0.00000       0.00000       0.00000       0.00000       0.00000       0.00000       0.00000       0.00000       0.00000       0.00000       0.00000       0.00000       0.00000       0.00000       0.00000       0.00000       0.00000       0.00000       0.00000       0.00000
   1  24 3504.0673    3.1486  3.5431 11.9271 -0.0004  0.1642   0.1058   0.4311    0.3238   0.0000   844.1282      -156.664       0.00000       0.00000       0.00000       0.00000       0.00000       0.00000       0.00000       0.00000       0.00000       0.00000       0.00000       0.00000       0.00000       0.00000       0.00000       0.00000       0.00000       0.00000       0.00000       0.00000       0.00000       0.00000       0.00000       0.00000       0.00000       0.00000       0.00000       0.00000       0.00000       0.00000       0.00000       0.00000       0.00000       0.00000       214.360       108.595       0.00000       0.00000       0.00000       0.00000       0.00000       0.00000       0.00000       0.00000       0.00000       0.00000       0.00000       0.00000       0.00000       0.00000       0.00000       0.00000       0.00000       0.00000       0.00000       0.00000       0.00000       0.00000       0.00000       0.00000       0.00000       0.00000       0.00000       0.00000       0.00000       0.00000       0.00000       0.00000       0.00000       0.00000
   1  25 3640.5871    2.7600  4.6877 12.3008 -0.0006  0.2030   0.0821   0.5908    0.1781   0.0000   312.8414       46.7550       0.00000       0.00000       0.00000       0.00000       0.00000       0.00000       0.00000       0.00000       0.00000       0.00000       0.00000       0.00000       0.00000       0.00000       0.00000       0.00000       0.00000       0.00000       0.00000       0.00000       0.00000       0.00000       0.00000       0.00000       0.00000       0.00000       0.00000       0.00000       0.00000       0.00000       0.00000       0.00000       0.00000       0.00000       268.851       131.719       0.00000       0.00000       0.00000       0.00000       0.00000       0.00000       0.00000       0.00000       0.00000       0.00000       0.00000       0.00000       0.00000       0.00000       0.00000       0.00000       0.00000       0.00000       0.00000       0.00000       0.00000       0.00000       0.00000       0.00000       0.00000       0.00000       0.00000       0.00000       0.00000       0.00000       0.00000       0.00000       0.00000       0.00000
   2  11 1810.2604    0.3795  0.1649 11.7408  0.0000  0.0501   0.0584   0.0802    0.0827   0.0000   397.0931       7.15547      -4.02594      -2.71849       0.00000       0.00000       0.00000       0.00000       0.00000       0.00000       0.00000       0.00000       0.00000       0.00000       0.00000       0.00000       0.00000       0.00000       0.00000       0.00000       0.00000       0.00000       0.00000       0.00000       0.00000       0.00000       0.00000       0.00000       0.00000       0.00000       0.00000       0.00000       0.00000       0.00000       0.00000       0.00000       21.0926       33.2344       12.0842       10.0010       0.00000       0.00000       0.00000       0.00000       0.00000       0.00000       0.00000       0.00000       0.00000       0.00000       0.00000       0.00000       0.00000       0.00000       0.00000       0.00000       0.00000       0.00000       0.00000       0.00000       0.00000       0.00000       0.00000       0.00000       0.00000       0.00000       0.00000       0.00000       0.00000       0.00000       0.00000       0.00000
   2  12 1945.7911    0.5769  0.4034 11.0887  0.0000  0.0510   0.0496   0.1208    0.1478   0.0000   407.2649      -14.6508      -18.1750       16.1892       0.00000       0.00000       0.00000       0.00000       0.00000       0.00000       0.00000       0.00000       0.00000       0.00000       0.00000       0.00000       0.00000       0.00000       0.00000       0.00000       0.00000       0.00000       0.00000       0.00000       0.00000       0.00000       0.00000       0.00000       0.00000       0.00000       0.00000       0.00000       0.00000       0.00000       0.00000       0.00000       36.4910       30.3871       16.6715       7.54778       0.00000       0.00000       0.00000       0.00000       0.00000       0.00000       0.00000       0.00000       0.00000       0.00000       0.00000       0.00000       0.00000       0.00000       0.00000       0.00000       0.00000       0.00000       0.00000       0.00000       0.00000       0.00000       0.00000       0.00000       0.00000       0.00000       0.00000       0.00000       0.00000       0.00000       0.00000       0.00000
   2  13 2081.9751    0.7535  0.9292 11.3030  0.0000  0.0928   0.0471   0.1646    0.1786   0.0000   403.0213      -39.0824       27.9395       1.00241       0.00000       0.00000       0.00000       0.00000       0.00000       0.00000       0.00000       0.00000       0.00000       0.00000       0.00000       0.00000       0.00000       0.00000       0.00000       0.00000       0.00000       0.00000       0.00000       0.00000       0.00000       0.00000       0.00000       0.00000       0.00000       0.00000       0.00000       0.00000       0.00000       0.00000       0.00000       0.00000       49.6723       62.1117       22.4752       16.2057       0.00000       0.00000       0.00000       0.00000       0.00000       0.00000       0.00000       0.00000       0.00000       0.00000       0.00000       0.00000       0.00000       0.00000       0.00000       0.00000       0.00000       0.00000       0.00000       0.00000       0.00000       0.00000       0.00000       0.00000       0.00000       0.00000       0.00000       0.00000       0.00000       0.00000       0.00000       0.00000
   2  14 2217.5756    1.0394  0.9086 10.9454  0.0000  0.0684   0.0547   0.1387    0.2528   0.0000   458.8747       9.73439       16.8369       3.91566       0.00000       0.00000       0.00000       0.00000       0.00000       0.00000       0.00000       0.00000       0.00000       0.00000       0.00000       0.00000       0.00000       0.00000       0.00000       0.00000       0.00000       0.00000       0.00000       0.00000       0.00000       0.00000       0.00000       0.00000       0.00000       0.00000       0.00000       0.00000       0.00000       0.00000       0.00000       0.00000       53.8439       42.9799       23.0892       7.25876       0.00000       0.00000       0.00000       0.00000       0.00000       0.00000       0.00000       0.00000       0.00000       0.00000       0.00000       0.00000       0.00000       0.00000       0.00000       0.00000       0.00000       0.00000       0.00000       0.00000       0.00000       0.00000       0.00000       0.00000       0.00000       0.00000       0.00000       0.00000       0.00000       0.00000       0.00000       0.00000
   2  15 2352.1694    1.3586  1.1740 11.1509  0.0000  0.0655   0.0657   0.1918    0.3420   0.0000   461.8895      -22.4439      -5.43670      -17.5149       0.00000       0.00000       0.00000       0.00000       0.00000       0.00000       0.00000       0.00000       0.00000       0.00000       0.00000       0.00000       0.00000       0.00000       0.00000       0.00000       0.00000       0.00000       0.00000       0.00000       0.00000       0.00000       0.00000       0.00000       0.00000       0.00000       0.00000       0.00000       0.00000       0.00000       0.00000       0.00000       43.6396       39.8191       20.9677       9.38711       0.00000       0.00000       0.00000       0.00000       0.00000       0.00000       0.00000       0.00000       0.00000       0.00000       0.00000       0.00000       0.00000       0.00000       0.00000       0.00000       0.00000       0.00000       0.00000       0.00000       0.00000       0.00000       0.00000       0.00000       0.00000       0.00000       0.00000       0.00000       0.00000       0.00000       0.00000       0.00000
   2  16 2485.8516    1.9233  1.0901 10.2036  0.0000  0.0605   0.0876   0.1561    1.0662   0.0000   492.7192      -16.7806      -24.8340       2.84886       0.00000       0.00000       0.00000       0.00000       0.00000       0.00000       0.00000       0.00000       0.00000       0.00000       0.00000       0.00000       0.00000       0.00000       0.00000       0.00000       0.00000       0.00000       0.00000       0.00000       0.00000       0.00000       0.00000       0.00000       0.00000       0.00000       0.00000       0.00000       0.00000       0.00000       0.00000       0.00000       45.0089       37.5961       20.1493       7.64748       0.00000       0.00000       0.00000       0.00000       0.00000       0.00000       0.00000       0.00000       0.00000       0.00000       0.00000       0.00000       0.00000       0.00000       0.00000       0.00000       0.00000       0.00000       0.00000       0.00000       0.00000       0.00000       0.00000       0.00000       0.00000       0.00000       0.00000       0.00000       0.00000       0.00000       0.00000       0.00000
   2  20 3024.6879    4.1864  1.1953 11.6571  0.0000  0.0654   0.1847   0.1638    1.5820   0.0000   409.9853       26.0329       27.1322      -12.7944       0.00000       0.00000       0.00000       0.00000       0.00000       0.00000       0.00000       0.00000       0.00000       0.00000       0.00000       0.00000       0.00000       0.00000       0.00000       0.00000       0.00000       0.00000       0.00000       0.00000       0.00000       0.00000       0.00000       0.00000       0.00000       0.00000       0.00000       0.00000       0.00000       0.00000       0.00000       0.00000       51.6341       40.0735       23.2448       7.48344       0.00000       0.00000       0.00000       0.00000       0.00000       0.00000       0.00000       0.00000       0.00000       0.00000       0.00000       0.00000       0.00000       0.00000       0.00000       0.00000       0.00000       0.00000       0.00000       0.00000       0.00000       0.00000       0.00000       0.00000       0.00000       0.00000       0.00000       0.00000       0.00000       0.00000       0.00000       0.00000
   2  21 3160.0078    4.5132  0.9900  6.2584  0.0000  0.0528   0.2121   0.1401  374.0281   0.0000   461.1197       45.8150       8.35404      -6.41649       0.00000       0.00000       0.00000       0.00000       0.00000       0.00000       0.00000       0.00000       0.00000       0.00000       0.00000       0.00000       0.00000       0.00000       0.00000       0.00000       0.00000       0.00000       0.00000       0.00000       0.00000       0.00000       0.00000       0.00000       0.00000       0.00000       0.00000       0.00000       0.00000       0.00000       0.00000       0.00000       41.2996       32.4550       18.4778       6.22402       0.00000       0.00000       0.00000       0.00000       0.00000       0.00000       0.00000       0.00000       0.00000       0.00000       0.00000       0.00000       0.00000       0.00000       0.00000       0.00000       0.00000       0.00000       0.00000       0.00000       0.00000       0.00000       0.00000       0.00000       0.00000       0.00000       0.00000       0.00000       0.00000       0.00000       0.00000       0.00000
   2  23 3430.7496    3.3776  2.2158 11.9283  0.0000  0.0867   0.1119   0.2302    0.4770   0.0000   389.2350      -20.5215      -51.8120     -0.249151       0.00000       0.00000       0.00000       0.00000       0.00000       0.00000       0.00000       0.00000       0.00000       0.00000       0.00000       0.00000       0.00000       0.00000       0.00000       0.00000       0.00000       0.00000       0.00000       0.00000       0.00000       0.00000       0.00000       0.00000       0.00000       0.00000       0.00000       0.00000       0.00000       0.00000       0.00000       0.00000       62.9109       53.6567       29.3982       11.0596       0.00000       0.00000       0.00000       0.00000       0.00000       0.00000       0.00000       0.00000       0.00000       0.00000       0.00000       0.00000       0.00000       0.00000       0.00000       0.00000       0.00000       0.00000       0.00000       0.00000       0.00000       0.00000       0.00000       0.00000       0.00000       0.00000       0.00000       0.00000       0.00000       0.00000       0.00000       0.00000
   2  24 3566.6727    2.9140  3.8077  4.1624  0.0000  0.1171   0.0702   0.3018  405.8434   0.0000   356.8027       48.2447      -46.3225     -0.295451       0.00000       0.00000       0.00000       0.00000       0.00000       0.00000       0.00000       0.00000       0.00000       0.00000       0.00000       0.00000       0.00000       0.00000       0.00000       0.00000       0.00000       0.00000       0.00000       0.00000       0.00000       0.00000       0.00000       0.00000       0.00000       0.00000       0.00000       0.00000       0.00000       0.00000       0.00000       0.00000       82.7183       69.5965       42.6769       15.5897       0.00000       0.00000       0.00000       0.00000       0.00000       0.00000       0.00000       0.00000       0.00000       0.00000       0.00000       0.00000       0.00000       0.00000       0.00000       0.00000       0.00000       0.00000       0.00000       0.00000       0.00000       0.00000       0.00000       0.00000       0.00000       0.00000       0.00000       0.00000       0.00000       0.00000       0.00000       0.00000
   3  11 1865.2741    0.4562  0.3164 10.3251  0.0000  0.0427   0.0353   0.0812    0.1081   0.0000   424.0582      -4.18906       3.81207      -8.05734       1.40607      0.263584       0.00000       0.00000       0.00000       0.00000       0.00000       0.00000       0.00000       0.00000       0.00000       0.00000       0.00000       0.00000       0.00000       0.00000       0.00000       0.00000       0.00000       0.00000       0.00000       0.00000       0.00000       0.00000       0.00000       0.00000       0.00000       0.00000       0.00000       0.00000       0.00000       0.00000       15.2160       20.2193       13.9014       9.70462       4.64390       1.68180       0.00000       0.00000       0.00000       0.00000       0.00000       0.00000       0.00000       0.00000       0.00000       0.00000       0.00000       0.00000       0.00000       0.00000       0.00000       0.00000       0.00000       0.00000       0.00000       0.00000       0.00000       0.00000       0.00000       0.00000       0.00000       0.00000       0.00000       0.00000       0.00000       0.00000
   3  12 2001.1298    0.6122  0.3268 10.2597  0.0000  0.0490   0.0562   0.0878    0.1422   0.0000   426.4189       12.0601       1.67360      -1.55935       2.30903    -0.0838378       0.00000       0.00000       0.00000       0.00000       0.00000       0.00000       0.00000       0.00000       0.00000       0.00000       0.00000       0.00000       0.00000       0.00000       0.00000       0.00000       0.00000       0.00000       0.00000       0.00000       0.00000       0.00000       0.00000       0.00000       0.00000       0.00000       0.00000       0.00000       0.00000       0.00000       19.3438       19.8457       17.7809       9.69159       6.32331       1.54012       0.00000       0.00000       0.00000       0.00000       0.00000       0.00000       0.00000       0.00000       0.00000       0.00000       0.00000       0.00000       0.00000       0.00000       0.00000       0.00000       0.00000       0.00000       0.00000       0.00000       0.00000       0.00000       0.00000       0.00000       0.00000       0.00000       0.00000       0.00000       0.00000       0.00000
   3  13 2137.6765    0.9049  0.8420  9.5998  0.0000  0.0508   0.0448   0.1451    0.4933   0.0000   417.5502       28.2017       7.27874       19.8469      -1.60834      0.161580       0.00000       0.00000       0.00000       0.00000       0.00000       0.00000       0.00000       0.00000       0.00000       0.00000       0.00000       0.00000       0.00000       0.00000       0.00000       0.00000       0.00000       0.00000       0.00000       0.00000       0.00000       0.00000       0.00000       0.00000       0.00000       0.00000       0.00000       0.00000       0.00000       0.00000       25.8295       26.9168       16.7961       10.5908       3.83349       1.57561       0.00000       0.00000       0.00000       0.00000       0.00000       0.00000       0.00000       0.00000       0.00000       0.00000       0.00000       0.00000       0.00000       0.00000       0.00000       0.00000       0.00000       0.00000       0.00000       0.00000       0.00000       0.00000       0.00000       0.00000       0.00000       0.00000       0.00000       0.00000       0.00000       0.00000
   3  14 2273.3638    1.0841  1.1101  8.7258  0.0000  0.0569   0.0470   0.1394    1.7662   0.0000   442.0265      -62.5184      -2.73388       13.5078      -1.29808     -0.501120       0.00000       0.00000       0.00000       0.00000       0.00000       0.00000       0.00000       0.00000       0.00000       0.00000       0.00000       0.00000       0.00000       0.00000       0.00000       0.00000       0.00000       0.00000       0.00000       0.00000       0.00000       0.00000       0.00000       0.00000       0.00000       0.00000       0.00000       0.00000       0.00000       0.00000       29.8076       27.4428       20.7221       12.5020       5.43897       1.52663       0.00000       0.00000       0.00000       0.00000       0.00000       0.00000       0.00000       0.00000       0.00000       0.00000       0.00000       0.00000       0.00000       0.00000       0.00000       0.00000       0.00000       0.00000       0.00000       0.00000       0.00000       0.00000       0.00000       0.00000       0.00000       0.00000       0.00000       0.00000       0.00000       0.00000
   3  15 2407.5668    1.6795  1.1713  8.3944 -0.0022  0.0558   0.0690   0.1652    4.8632   0.0000   482.8399      -16.9570       27.9859      -5.92223      -9.62505      0.760959       0.00000       0.00000       0.00000       0.00000       0.00000       0.00000       0.00000       0.00000       0.00000       0.00000       0.00000       0.00000       0.00000       0.00000       0.00000       0.00000       0.00000       0.00000       0.00000       0.00000       0.00000       0.00000       0.00000       0.00000       0.00000       0.00000       0.00000       0.00000       0.00000       0.00000       29.8913       27.8962       20.5234       9.79094       5.49216       1.45724       0.00000       0.00000       0.00000       0.00000       0.00000       0.00000       0.00000       0.00000       0.00000       0.00000       0.00000       0.00000       0.00000       0.00000       0.00000       0.00000       0.00000       0.00000       0.00000       0.00000       0.00000       0.00000       0.00000       0.00000       0.00000       0.00000       0.00000       0.00000       0.00000       0.00000
   3  16 2541.5973    1.8955  1.0070 11.3354  0.0000  0.0515   0.0946   0.1534    0.5315   0.0000   438.9869       5.66303       1.01404      -1.68386     -0.860552      0.933117       0.00000       0.00000       0.00000       0.00000       0.00000       0.00000       0.00000       0.00000       0.00000       0.00000       0.00000       0.00000       0.00000       0.00000       0.00000       0.00000       0.00000       0.00000       0.00000       0.00000       0.00000       0.00000       0.00000       0.00000       0.00000       0.00000       0.00000       0.00000       0.00000       0.00000       29.5569       27.3973       18.6506       10.0988       4.90102       1.49615       0.00000       0.00000       0.00000       0.00000       0.00000       0.00000       0.00000       0.00000       0.00000       0.00000       0.00000       0.00000       0.00000       0.00000       0.00000       0.00000       0.00000       0.00000       0.00000       0.00000       0.00000       0.00000       0.00000       0.00000       0.00000       0.00000       0.00000       0.00000       0.00000       0.00000
   3  17 2676.1241    2.5648  0.9514 11.7253  0.0000  0.0563   0.1197   0.1472    0.5566   0.0000   434.5034      -24.8186       11.0503      -2.15122       2.06111      0.265118       0.00000       0.00000       0.00000       0.00000       0.00000       0.00000       0.00000       0.00000       0.00000       0.00000       0.00000       0.00000       0.00000       0.00000       0.00000       0.00000       0.00000       0.00000       0.00000       0.00000       0.00000       0.00000       0.00000       0.00000       0.00000       0.00000       0.00000       0.00000       0.00000       0.00000       29.2013       20.8276       21.1995       14.4583       5.76204       1.26931       0.00000       0.00000       0.00000       0.00000       0.00000       0.00000       0.00000       0.00000       0.00000       0.00000       0.00000       0.00000       0.00000       0.00000       0.00000       0.00000       0.00000       0.00000       0.00000       0.00000       0.00000       0.00000       0.00000       0.00000       0.00000       0.00000       0.00000       0.00000       0.00000       0.00000
   3  18 2811.3344    3.2443  0.9310 11.7599  0.0000  0.0453   0.1503   0.1337    0.8546   0.0000   411.8730       9.95628       30.7486       9.49389      -6.66784      -2.23071       0.00000       0.00000       0.00000       0.00000       0.00000       0.00000       0.00000       0.00000       0.00000       0.00000       0.00000       0.00000       0.00000       0.00000       0.00000       0.00000       0.00000       0.00000       0.00000       0.00000       0.00000       0.00000       0.00000       0.00000       0.00000       0.00000       0.00000       0.00000       0.00000       0.00000       21.1789       21.4969       15.3388       10.2703       4.12809       1.44375       0.00000       0.00000       0.00000       0.00000       0.00000       0.00000       0.00000       0.00000       0.00000       0.00000       0.00000       0.00000       0.00000       0.00000       0.00000       0.00000       0.00000       0.00000       0.00000       0.00000       0.00000       0.00000       0.00000       0.00000       0.00000       0.00000       0.00000       0.00000       0.00000       0.00000
   3  19 2947.0225    3.7040  0.9979 12.0834  0.0005  0.0633   0.1667   0.1228    0.8646   0.0000   398.6598      -16.4265       22.9949      -11.0417      0.973963      0.355483       0.00000       0.00000       0.00000       0.00000       0.00000       0.00000       0.00000       0.00000       0.00000       0.00000       0.00000       0.00000       0.00000       0.00000       0.00000       0.00000       0.00000       0.00000       0.00000       0.00000       0.00000       0.00000       0.00000       0.00000       0.00000       0.00000       0.00000       0.00000       0.00000       0.00000       33.2933       24.2447       23.8704       16.5361       6.27072       1.35043       0.00000       0.00000       0.00000       0.00000       0.00000       0.00000       0.00000       0.00000       0.00000       0.00000       0.00000       0.00000       0.00000       0.00000       0.00000       0.00000       0.00000       0.00000       0.00000       0.00000       0.00000       0.00000       0.00000       0.00000       0.00000       0.00000       0.00000       0.00000       0.00000       0.00000
   3  20 3082.2705    4.3963  1.0123 11.5821  0.0000  0.0480   0.1823   0.1308    1.6759   0.0000   425.3714       21.1565       26.9795      0.327389      -2.69424      -2.57250       0.00000       0.00000       0.00000       0.00000       0.00000       0.00000       0.00000       0.00000       0.00000       0.00000       0.00000       0.00000       0.00000       0.00000       0.00000       0.00000       0.00000       0.00000       0.00000       0.00000       0.00000       0.00000       0.00000       0.00000       0.00000       0.00000       0.00000       0.00000       0.00000       0.00000       26.0740       23.2276       17.9201       10.7137       4.54327       1.18198       0.00000       0.00000       0.00000       0.00000       0.00000       0.00000       0.00000       0.00000       0.00000       0.00000       0.00000       0.00000       0.00000       0.00000       0.00000       0.00000       0.00000       0.00000       0.00000       0.00000       0.00000       0.00000       0.00000       0.00000       0.00000       0.00000       0.00000       0.00000       0.00000       0.00000
   3  21 3217.6914    4.2516  1.2256 12.0320  0.0000  0.0543   0.1730   0.1577    1.2138   0.0000   426.1826       24.0370       12.1779       17.8935       5.75795      -1.04180       0.00000       0.00000       0.00000       0.00000       0.00000       0.00000       0.00000       0.00000       0.00000       0.00000       0.00000       0.00000       0.00000       0.00000       0.00000       0.00000       0.00000       0.00000       0.00000       0.00000       0.00000       0.00000       0.00000       0.00000       0.00000       0.00000       0.00000       0.00000       0.00000       0.00000       30.6903       28.7962       20.1139       10.8168       4.74951       1.37237       0.00000       0.00000       0.00000       0.00000       0.00000       0.00000       0.00000       0.00000       0.00000       0.00000       0.00000       0.00000       0.00000       0.00000       0.00000       0.00000       0.00000       0.00000       0.00000       0.00000       0.00000       0.00000       0.00000       0.00000       0.00000       0.00000       0.00000       0.00000       0.00000       0.00000
   3  22 3353.4550    3.7375  1.9762 10.9201  0.0008  0.0655   0.1230   0.2186    1.6036   0.0000   473.0774      -26.8057      -18.7407       1.46259      0.490703      -2.14340       0.00000       0.00000       0.00000       0.00000       0.00000       0.00000       0.00000       0.00000       0.00000       0.00000       0.00000       0.00000       0.00000       0.00000       0.00000       0.00000       0.00000       0.00000       0.00000       0.00000       0.00000       0.00000       0.00000       0.00000       0.00000       0.00000       0.00000       0.00000       0.00000       0.00000       35.5511       32.4938       24.7083       14.1779       6.20567       1.70584       0.00000       0.00000       0.00000       0.00000       0.00000       0.00000       0.00000       0.00000       0.00000       0.00000       0.00000       0.00000       0.00000       0.00000       0.00000       0.00000       0.00000       0.00000       0.00000       0.00000       0.00000       0.00000       0.00000       0.00000       0.00000       0.00000       0.00000       0.00000       0.00000       0.00000
   3  24 3625.9277    2.6785  4.1133 10.0896  0.0000  0.0990   0.0608   0.2956    0.7340   0.0000   441.4456      -86.3565       32.7457       6.87836      -18.4993     0.0180487       0.00000       0.00000       0.00000       0.00000       0.00000       0.00000       0.00000       0.00000       0.00000       0.00000       0.00000       0.00000       0.00000       0.00000       0.00000       0.00000       0.00000       0.00000       0.00000       0.00000       0.00000       0.00000       0.00000       0.00000       0.00000       0.00000       0.00000       0.00000       0.00000       0.00000       50.2540       48.1687       36.1006       20.2294       9.69958       2.80787       0.00000       0.00000       0.00000       0.00000       0.00000       0.00000       0.00000       0.00000       0.00000       0.00000       0.00000       0.00000       0.00000       0.00000       0.00000       0.00000       0.00000       0.00000       0.00000       0.00000       0.00000       0.00000       0.00000       0.00000       0.00000       0.00000       0.00000       0.00000       0.00000       0.00000
   3  25 3762.7339    2.2744  5.7316 10.2593  0.0000  0.1331   0.0482   0.3765    0.4289   0.0000   645.8139       19.3839      -28.6774      -3.36261      -4.42465      -3.28674       0.00000       0.00000       0.00000       0.00000       0.00000       0.00000       0.00000       0.00000       0.00000       0.00000       0.00000       0.00000       0.00000       0.00000       0.00000       0.00000       0.00000       0.00000       0.00000       0.00000       0.00000       0.00000       0.00000       0.00000       0.00000       0.00000       0.00000       0.00000       0.00000       0.00000       72.5700       69.9697       47.9230       27.2426       11.5700       3.65009       0.00000       0.00000       0.00000       0.00000       0.00000       0.00000       0.00000       0.00000       0.00000       0.00000       0.00000       0.00000       0.00000       0.00000       0.00000       0.00000       0.00000       0.00000       0.00000       0.00000       0.00000       0.00000       0.00000       0.00000       0.00000       0.00000       0.00000       0.00000       0.00000       0.00000
   4  10 1778.0209    0.3429  0.2792 10.6483 -0.0007  0.0543   0.0265   0.0670    0.0747   0.0000   429.6372    -0.0884167       1.95336      0.822827      -1.34353     -0.884536      0.729902     0.0790066       0.00000       0.00000       0.00000       0.00000       0.00000       0.00000       0.00000       0.00000       0.00000       0.00000       0.00000       0.00000       0.00000       0.00000       0.00000       0.00000       0.00000       0.00000       0.00000       0.00000       0.00000       0.00000       0.00000       0.00000       0.00000       0.00000       0.00000       0.00000       22.0263       23.7611       20.1136       10.4516       5.82814       3.11887       1.38629      0.281882       0.00000       0.00000       0.00000       0.00000       0.00000       0.00000       0.00000       0.00000       0.00000       0.00000       0.00000       0.00000       0.00000       0.00000       0.00000       0.00000       0.00000       0.00000       0.00000       0.00000       0.00000       0.00000       0.00000       0.00000       0.00000       0.00000       0.00000       0.00000
   4  12 2051.6706    0.6407  0.6401 10.2406 -0.0006  0.0413   0.0311   0.0975    0.1585   0.0000   410.3441      -24.8999       41.1875      -1.06859       4.34607       3.45829     -0.573042    -0.0440488       0.00000       0.00000       0.00000       0.00000       0.00000       0.00000       0.00000       0.00000       0.00000       0.00000       0.00000       0.00000       0.00000       0.00000       0.00000       0.00000       0.00000       0.00000       0.00000       0.00000       0.00000       0.00000       0.00000       0.00000       0.00000       0.00000       0.00000       0.00000       14.2900       17.1420       14.3691       8.71929       5.17254       2.95599       1.20947      0.290806       0.00000       0.00000       0.00000       0.00000       0.00000       0.00000       0.00000       0.00000       0.00000       0.00000       0.00000       0.00000       0.00000       0.00000       0.00000       0.00000       0.00000       0.00000       0.00000       0.00000       0.00000       0.00000       0.00000       0.00000       0.00000       0.00000       0.00000       0.00000
   4  14 2324.0880    1.3299  0.9995  9.8665 -0.0014  0.0509   0.0506   0.1338    0.7679   0.0000   440.8499      -14.4272       22.4457      -7.44050     -0.376880      -3.55137     -0.154615      0.216309       0.00000       0.00000       0.00000       0.00000       0.00000       0.00000       0.00000       0.00000       0.00000       0.00000       0.00000       0.00000       0.00000       0.00000       0.00000       0.00000       0.00000       0.00000       0.00000       0.00000       0.00000       0.00000       0.00000       0.00000       0.00000       0.00000       0.00000       0.00000       16.9502       20.4653       14.6244       12.6820       6.11883       3.70708       1.14475      0.413944       0.00000       0.00000       0.00000       0.00000       0.00000       0.00000       0.00000       0.00000       0.00000       0.00000       0.00000       0.00000       0.00000       0.00000       0.00000       0.00000       0.00000       0.00000       0.00000       0.00000       0.00000       0.00000       0.00000       0.00000       0.00000       0.00000       0.00000       0.00000
   4  15 2458.4541    1.6470  0.8410 11.2259 -0.0015  0.0483   0.0650   0.1150    0.3396   0.0000   424.5218      -19.3738       6.12265      -21.9178       5.41476     -0.974344      -1.13155      0.127883       0.00000       0.00000       0.00000       0.00000       0.00000       0.00000       0.00000       0.00000       0.00000       0.00000       0.00000       0.00000       0.00000       0.00000       0.00000       0.00000       0.00000       0.00000       0.00000       0.00000       0.00000       0.00000       0.00000       0.00000       0.00000       0.00000       0.00000       0.00000       16.6806       17.8683       17.0647       10.0427       6.81598       3.29964       1.49120      0.328793       0.00000       0.00000       0.00000       0.00000       0.00000       0.00000       0.00000       0.00000       0.00000       0.00000       0.00000       0.00000       0.00000       0.00000       0.00000       0.00000       0.00000       0.00000       0.00000       0.00000       0.00000       0.00000       0.00000       0.00000       0.00000       0.00000       0.00000       0.00000
   4  16 2592.9402    2.2183  1.1296  5.0465 -0.0023  0.0491   0.0757   0.1278   31.0651   0.0000   412.5377      -3.09207       15.8140       10.9838      -8.51776     -0.141552      -1.23444     -0.372613       0.00000       0.00000       0.00000       0.00000       0.00000       0.00000       0.00000       0.00000       0.00000       0.00000       0.00000       0.00000       0.00000       0.00000       0.00000       0.00000       0.00000       0.00000       0.00000       0.00000       0.00000       0.00000       0.00000       0.00000       0.00000       0.00000       0.00000       0.00000       18.1304       20.2320       15.9622       11.6392       6.07485       3.44927       1.21011      0.365006       0.00000       0.00000       0.00000       0.00000       0.00000       0.00000       0.00000       0.00000       0.00000       0.00000       0.00000       0.00000       0.00000       0.00000       0.00000       0.00000       0.00000       0.00000       0.00000       0.00000       0.00000       0.00000       0.00000       0.00000       0.00000       0.00000       0.00000       0.00000
   4  17 2728.4001    3.0613  0.7887  9.9941  0.0008  0.0408   0.1213   0.0950    2.0484   0.0000   441.4841      -1.67940       20.9330      -8.20727      -5.34598      -5.69053     -0.479567     -0.449772       0.00000       0.00000       0.00000       0.00000       0.00000       0.00000       0.00000       0.00000       0.00000       0.00000       0.00000       0.00000       0.00000       0.00000       0.00000       0.00000       0.00000       0.00000       0.00000       0.00000       0.00000       0.00000       0.00000       0.00000       0.00000       0.00000       0.00000       0.00000       14.4962       13.6813       13.5604       9.14437       5.82457       2.90582       1.14170      0.254347       0.00000       0.00000       0.00000       0.00000       0.00000       0.00000       0.00000       0.00000       0.00000       0.00000       0.00000       0.00000       0.00000       0.00000       0.00000       0.00000       0.00000       0.00000       0.00000       0.00000       0.00000       0.00000       0.00000       0.00000       0.00000       0.00000       0.00000       0.00000
   4  18 2864.1735    3.6712  0.8927  9.7437 -0.0031  0.0416   0.1369   0.0938    7.1041   0.0000   456.3859      -9.91107       10.4894       4.20681       2.38085      0.715190       1.42498    -0.0440756       0.00000       0.00000       0.00000       0.00000       0.00000       0.00000       0.00000       0.00000       0.00000       0.00000       0.00000       0.00000       0.00000       0.00000       0.00000       0.00000       0.00000       0.00000       0.00000       0.00000       0.00000       0.00000       0.00000       0.00000       0.00000       0.00000       0.00000       0.00000       18.4007       18.4612       14.7509       9.86970       5.71262       2.56012       1.00807      0.247992       0.00000       0.00000       0.00000       0.00000       0.00000       0.00000       0.00000       0.00000       0.00000       0.00000       0.00000       0.00000       0.00000       0.00000       0.00000       0.00000       0.00000       0.00000       0.00000       0.00000       0.00000       0.00000       0.00000       0.00000       0.00000       0.00000       0.00000       0.00000
   4  19 3000.1455    4.4206  0.8587  5.1627  0.0000  0.0361   0.1780   0.1104  896.9543   0.0000   414.8958      -28.9866       3.22035       5.59660      -2.10413      -3.68184       0.00000       0.00000       0.00000       0.00000       0.00000       0.00000       0.00000       0.00000       0.00000       0.00000       0.00000       0.00000       0.00000       0.00000       0.00000       0.00000       0.00000       0.00000       0.00000       0.00000       0.00000       0.00000       0.00000       0.00000       0.00000       0.00000       0.00000       0.00000       0.00000       0.00000       14.6546       14.1653       11.7268       9.12132       5.39781       2.47604      0.860959      0.221861       0.00000       0.00000       0.00000       0.00000       0.00000       0.00000       0.00000       0.00000       0.00000       0.00000       0.00000       0.00000       0.00000       0.00000       0.00000       0.00000       0.00000       0.00000       0.00000       0.00000       0.00000       0.00000       0.00000       0.00000       0.00000       0.00000       0.00000       0.00000
   4  20 3135.9899    4.2807  1.1556 12.4351 -0.0039  0.0483   0.1563   0.1378    0.8999   0.0000   432.2802      -6.62507       6.03972      -1.39966       3.58049      -1.22776      -1.13680     -0.546416       0.00000       0.00000       0.00000       0.00000       0.00000       0.00000       0.00000       0.00000       0.00000       0.00000       0.00000       0.00000       0.00000       0.00000       0.00000       0.00000       0.00000       0.00000       0.00000       0.00000       0.00000       0.00000       0.00000       0.00000       0.00000       0.00000       0.00000       0.00000       18.1399       19.8736       16.2876       10.9217       7.07461       2.91571       1.31324      0.339383       0.00000       0.00000       0.00000       0.00000       0.00000       0.00000       0.00000       0.00000       0.00000       0.00000       0.00000       0.00000       0.00000       0.00000       0.00000       0.00000       0.00000       0.00000       0.00000       0.00000       0.00000       0.00000       0.00000       0.00000       0.00000       0.00000       0.00000       0.00000
   4  21 3271.6874    4.2431  1.3950  4.6740  0.0000  0.0495   0.1374   0.1428 1000.0000   0.0000   432.6429       12.3038       1.51251      -16.5601       7.69057      -4.98592       0.00000       0.00000       0.00000       0.00000       0.00000       0.00000       0.00000       0.00000       0.00000       0.00000       0.00000       0.00000       0.00000       0.00000       0.00000       0.00000       0.00000       0.00000       0.00000       0.00000       0.00000       0.00000       0.00000       0.00000       0.00000       0.00000       0.00000       0.00000       0.00000       0.00000       20.4012       21.4870       16.1487       12.3492       6.55711       3.41615       1.10186      0.348100       0.00000       0.00000       0.00000       0.00000       0.00000       0.00000       0.00000       0.00000       0.00000       0.00000       0.00000       0.00000       0.00000       0.00000       0.00000       0.00000       0.00000       0.00000       0.00000       0.00000       0.00000       0.00000       0.00000       0.00000       0.00000       0.00000       0.00000       0.00000
   4  22 3407.9016    3.6821  2.1847 11.2768  0.0004  0.0638   0.0944   0.1735    0.7584   0.0000   446.5080       17.5666       28.6333      -13.3378      -8.75599       2.20272     -0.156037     -0.377943       0.00000       0.00000       0.00000       0.00000       0.00000       0.00000       0.00000       0.00000       0.00000       0.00000       0.00000       0.00000       0.00000       0.00000       0.00000       0.00000       0.00000       0.00000       0.00000       0.00000       0.00000       0.00000       0.00000       0.00000       0.00000       0.00000       0.00000       0.00000       25.1415       26.7455       21.6774       14.5422       8.80468       3.97829       1.63851      0.428606       0.00000       0.00000       0.00000       0.00000       0.00000       0.00000       0.00000       0.00000       0.00000       0.00000       0.00000       0.00000       0.00000       0.00000       0.00000       0.00000       0.00000       0.00000       0.00000       0.00000       0.00000       0.00000       0.00000       0.00000       0.00000       0.00000       0.00000       0.00000
   4  23 3544.7056    3.1378  3.1515 10.5629 -0.0025  0.0791   0.0672   0.2111    0.7148   0.0000   440.3550       59.7926       23.0663      -12.3225      -6.50108       5.07596      -3.30669     -0.375379       0.00000       0.00000       0.00000       0.00000       0.00000       0.00000       0.00000       0.00000       0.00000       0.00000       0.00000       0.00000       0.00000       0.00000       0.00000       0.00000       0.00000       0.00000       0.00000       0.00000       0.00000       0.00000       0.00000       0.00000       0.00000       0.00000       0.00000       0.00000       31.9443       33.7255       27.0167       17.8956       10.4071       4.91420       1.96427      0.505249       0.00000       0.00000       0.00000       0.00000       0.00000       0.00000       0.00000       0.00000       0.00000       0.00000       0.00000       0.00000       0.00000       0.00000       0.00000       0.00000       0.00000       0.00000       0.00000       0.00000       0.00000       0.00000       0.00000       0.00000       0.00000       0.00000       0.00000       0.00000
   4  24 3681.4573    2.6051  4.5525 10.1612 -0.0015  0.0971   0.0448   0.2513    0.4299   0.0000   391.5839       20.4148      -9.68252      -22.0227      -27.1205      -10.8706      0.621056      -1.76100       0.00000       0.00000       0.00000       0.00000       0.00000       0.00000       0.00000       0.00000       0.00000       0.00000       0.00000       0.00000       0.00000       0.00000       0.00000       0.00000       0.00000       0.00000       0.00000       0.00000       0.00000       0.00000       0.00000       0.00000       0.00000       0.00000       0.00000       0.00000       37.7425       37.9502       32.4300       22.8345       13.1355       6.71702       2.45396      0.625723       0.00000       0.00000       0.00000       0.00000       0.00000       0.00000       0.00000       0.00000       0.00000       0.00000       0.00000       0.00000       0.00000       0.00000       0.00000       0.00000       0.00000       0.00000       0.00000       0.00000       0.00000       0.00000       0.00000       0.00000       0.00000       0.00000       0.00000       0.00000
   4  25 3818.6206    2.1713  6.6711  9.3267  0.0002  0.1240   0.0299   0.3267    0.4654   0.0000   410.1902      -2.19215       36.9805      -2.22717      -9.48162       13.6796       2.16240      -1.46506       0.00000       0.00000       0.00000       0.00000       0.00000       0.00000       0.00000       0.00000       0.00000       0.00000       0.00000       0.00000       0.00000       0.00000       0.00000       0.00000       0.00000       0.00000       0.00000       0.00000       0.00000       0.00000       0.00000       0.00000       0.00000       0.00000       0.00000       0.00000       47.3839       50.5653       41.0026       28.4651       16.6833       8.04813       3.12397      0.847131       0.00000       0.00000       0.00000       0.00000       0.00000       0.00000       0.00000       0.00000       0.00000       0.00000       0.00000       0.00000       0.00000       0.00000       0.00000       0.00000       0.00000       0.00000       0.00000       0.00000       0.00000       0.00000       0.00000       0.00000       0.00000       0.00000       0.00000       0.00000
   5  10 1823.3853    0.3978  0.3097  9.9543 -0.0026  0.0269   0.0270   0.0660    0.0768   0.0000   438.3581     -0.823050       12.6788      -1.52168      -3.98767       1.88327     -0.497461    -0.0568366     -0.104227    0.00761491       0.00000       0.00000       0.00000       0.00000       0.00000       0.00000       0.00000       0.00000       0.00000       0.00000       0.00000       0.00000       0.00000       0.00000       0.00000       0.00000       0.00000       0.00000       0.00000       0.00000       0.00000       0.00000       0.00000       0.00000       0.00000       0.00000       7.84961       8.38130       8.19186       6.16140       4.23851       2.31248       1.51168      0.518164      0.201822     0.0417744       0.00000       0.00000       0.00000       0.00000       0.00000       0.00000       0.00000       0.00000       0.00000       0.00000       0.00000       0.00000       0.00000       0.00000       0.00000       0.00000       0.00000       0.00000       0.00000       0.00000       0.00000       0.00000       0.00000       0.00000       0.00000       0.00000
   5  11 1960.5587    0.5531  0.4703  9.8711 -0.0025  0.0513   0.0299   0.0748    0.1328   0.0000   438.1415      -3.77771       19.4494      -2.71356      -3.74882      0.418236     -0.194753      0.495017   -0.00962589     0.0311503       0.00000       0.00000       0.00000       0.00000       0.00000       0.00000       0.00000       0.00000       0.00000       0.00000       0.00000       0.00000       0.00000       0.00000       0.00000       0.00000       0.00000       0.00000       0.00000       0.00000       0.00000       0.00000       0.00000       0.00000       0.00000       0.00000       12.8362       17.0848       13.1618       10.7681       9.12272       3.83111       2.84650      0.612659      0.420728     0.0995757       0.00000       0.00000       0.00000       0.00000       0.00000       0.00000       0.00000       0.00000       0.00000       0.00000       0.00000       0.00000       0.00000       0.00000       0.00000       0.00000       0.00000       0.00000       0.00000       0.00000       0.00000       0.00000       0.00000       0.00000       0.00000       0.00000
   5  12 2098.4417    0.7382  0.5165 10.1881 -0.0018  0.0455   0.0376   0.0777    0.1332   0.0000   432.0740      -3.78601       14.1565       15.6687     -0.517101      -5.44183      -2.10906     0.0146805     0.0141975   -0.00352467       0.00000       0.00000       0.00000       0.00000       0.00000       0.00000       0.00000       0.00000       0.00000       0.00000       0.00000       0.00000       0.00000       0.00000       0.00000       0.00000       0.00000       0.00000       0.00000       0.00000       0.00000       0.00000       0.00000       0.00000       0.00000       0.00000       11.2645       17.1102       10.6959       11.7930       5.14470       4.89015       1.42565       1.07317      0.192889      0.106606       0.00000       0.00000       0.00000       0.00000       0.00000       0.00000       0.00000       0.00000       0.00000       0.00000       0.00000       0.00000       0.00000       0.00000       0.00000       0.00000       0.00000       0.00000       0.00000       0.00000       0.00000       0.00000       0.00000       0.00000       0.00000       0.00000
   5  13 2235.3859    1.0324  0.7078 10.3576 -0.0042  0.0522   0.0456   0.0893    0.2104   0.0000   441.8456      -16.8002       23.8754      -11.1023      -2.88530       1.43208     -0.781313     -0.518334     0.0626252    -0.0187400       0.00000       0.00000       0.00000       0.00000       0.00000       0.00000       0.00000       0.00000       0.00000       0.00000       0.00000       0.00000       0.00000       0.00000       0.00000       0.00000       0.00000       0.00000       0.00000       0.00000       0.00000       0.00000       0.00000       0.00000       0.00000       0.00000       16.6537       12.5394       17.6926       13.8032       5.31497       4.45737       3.38951       1.37493      0.322030     0.0514146       0.00000       0.00000       0.00000       0.00000       0.00000       0.00000       0.00000       0.00000       0.00000       0.00000       0.00000       0.00000       0.00000       0.00000       0.00000       0.00000       0.00000       0.00000       0.00000       0.00000       0.00000       0.00000       0.00000       0.00000       0.00000       0.00000
   5  14 2371.0371    1.3548  0.8698 10.3668 -0.0029  0.0395   0.0498   0.0864    0.3391   0.0000   431.0580       2.62115       5.47599       8.90971       6.95315       3.66226       1.22978      0.260090     0.0490429    -0.0221022       0.00000       0.00000       0.00000       0.00000       0.00000       0.00000       0.00000       0.00000       0.00000       0.00000       0.00000       0.00000       0.00000       0.00000       0.00000       0.00000       0.00000       0.00000       0.00000       0.00000       0.00000       0.00000       0.00000       0.00000       0.00000       0.00000       12.2698       12.6505       11.7292       9.26905       6.42912       3.81640       1.97582      0.813906      0.265884     0.0584130       0.00000       0.00000       0.00000       0.00000       0.00000       0.00000       0.00000       0.00000       0.00000       0.00000       0.00000       0.00000       0.00000       0.00000       0.00000       0.00000       0.00000       0.00000       0.00000       0.00000       0.00000       0.00000       0.00000       0.00000       0.00000       0.00000
   5  15 2506.0568    1.8957  0.8902 11.0460 -0.0016  0.0379   0.0705   0.1023    0.3899   0.0000   461.8601       6.76791       9.57074       14.7644      0.810778      -2.28290      -1.42090      0.945054     -0.169368    -0.0487871       0.00000       0.00000       0.00000       0.00000       0.00000       0.00000       0.00000       0.00000       0.00000       0.00000       0.00000       0.00000       0.00000       0.00000       0.00000       0.00000       0.00000       0.00000       0.00000       0.00000       0.00000       0.00000       0.00000       0.00000       0.00000       0.00000       13.1656       12.7544       11.0083       9.20656       7.00989       3.94934       1.78943      0.700819      0.234903     0.0485784       0.00000       0.00000       0.00000       0.00000       0.00000       0.00000       0.00000       0.00000       0.00000       0.00000       0.00000       0.00000       0.00000       0.00000       0.00000       0.00000       0.00000       0.00000       0.00000       0.00000       0.00000       0.00000       0.00000       0.00000       0.00000       0.00000
   5  16 2641.1550    2.3231  0.9607 11.3535 -0.0053  0.0417   0.0846   0.1070    0.5258   0.0000   413.3731       24.4709       20.0278     -0.206865      -9.05817      -4.07040     -0.606071     -0.281150      0.263710     0.0192915       0.00000       0.00000       0.00000       0.00000       0.00000       0.00000       0.00000       0.00000       0.00000       0.00000       0.00000       0.00000       0.00000       0.00000       0.00000       0.00000       0.00000       0.00000       0.00000       0.00000       0.00000       0.00000       0.00000       0.00000       0.00000       0.00000       13.5707       14.5711       12.0678       9.99206       7.39326       4.19502       2.05207      0.767142      0.286262     0.0663261       0.00000       0.00000       0.00000       0.00000       0.00000       0.00000       0.00000       0.00000       0.00000       0.00000       0.00000       0.00000       0.00000       0.00000       0.00000       0.00000       0.00000       0.00000       0.00000       0.00000       0.00000       0.00000       0.00000       0.00000       0.00000       0.00000
   5  17 2777.2239    3.0798  1.0373 10.7799 -0.0110  0.0401   0.1076   0.1202    2.6454   0.0000   429.7542      0.327535     -0.200764       9.10815       13.4772      -5.38759     -0.152785      0.450583      0.471653     0.0282099       0.00000       0.00000       0.00000       0.00000       0.00000       0.00000       0.00000       0.00000       0.00000       0.00000       0.00000       0.00000       0.00000       0.00000       0.00000       0.00000       0.00000       0.00000       0.00000       0.00000       0.00000       0.00000       0.00000       0.00000       0.00000       0.00000       12.4024       14.2134       12.0512       9.67844       6.41395       3.62686       2.02815      0.760771      0.279636     0.0702356       0.00000       0.00000       0.00000       0.00000       0.00000       0.00000       0.00000       0.00000       0.00000       0.00000       0.00000       0.00000       0.00000       0.00000       0.00000       0.00000       0.00000       0.00000       0.00000       0.00000       0.00000       0.00000       0.00000       0.00000       0.00000       0.00000
   5  18 2913.6456    3.7519  0.7620 12.6899 -0.0058  0.0446   0.1581   0.0950    0.4257   0.0000   427.4425       8.19727       5.36749      -15.8292      -9.17475       1.82728       1.38731      0.202350      0.216347    -0.0104928       0.00000       0.00000       0.00000       0.00000       0.00000       0.00000       0.00000       0.00000       0.00000       0.00000       0.00000       0.00000       0.00000       0.00000       0.00000       0.00000       0.00000       0.00000       0.00000       0.00000       0.00000       0.00000       0.00000       0.00000       0.00000       0.00000       15.3109       16.9147       13.9854       10.6694       7.60540       4.23951       2.03614      0.783097      0.259267     0.0592495       0.00000       0.00000       0.00000       0.00000       0.00000       0.00000       0.00000       0.00000       0.00000       0.00000       0.00000       0.00000       0.00000       0.00000       0.00000       0.00000       0.00000       0.00000       0.00000       0.00000       0.00000       0.00000       0.00000       0.00000       0.00000       0.00000
   5  19 3049.9400    4.5972  0.8226 11.9782  0.0043  0.0353   0.1760   0.0950    1.0431   0.0000   443.3001       15.0144       10.4075      -2.23293       2.33149     -0.470897     -0.475005      0.693334    -0.0711538     -0.119821       0.00000       0.00000       0.00000       0.00000       0.00000       0.00000       0.00000       0.00000       0.00000       0.00000       0.00000       0.00000       0.00000       0.00000       0.00000       0.00000       0.00000       0.00000       0.00000       0.00000       0.00000       0.00000       0.00000       0.00000       0.00000       0.00000       10.6427       11.9763       10.6215       8.03018       5.72506       3.10497       1.79461      0.669406      0.257746     0.0586345       0.00000       0.00000       0.00000       0.00000       0.00000       0.00000       0.00000       0.00000       0.00000       0.00000       0.00000       0.00000       0.00000       0.00000       0.00000       0.00000       0.00000       0.00000       0.00000       0.00000       0.00000       0.00000       0.00000       0.00000       0.00000       0.00000
   5  20 3186.2318    4.2411  1.1295 12.4458 -0.0089  0.0517   0.1660   0.1260    1.1975   0.0000   453.9732       13.7141      -4.74559     -0.606027       2.12686      -7.01148     -0.314170      0.666850      0.416662    -0.0806770       0.00000       0.00000       0.00000       0.00000       0.00000       0.00000       0.00000       0.00000       0.00000       0.00000       0.00000       0.00000       0.00000       0.00000       0.00000       0.00000       0.00000       0.00000       0.00000       0.00000       0.00000       0.00000       0.00000       0.00000       0.00000       0.00000       19.7315       22.6596       18.7676       13.0018       7.78078       4.00020       2.13248      0.813958      0.295519     0.0712840       0.00000       0.00000       0.00000       0.00000       0.00000       0.00000       0.00000       0.00000       0.00000       0.00000       0.00000       0.00000       0.00000       0.00000       0.00000       0.00000       0.00000       0.00000       0.00000       0.00000       0.00000       0.00000       0.00000       0.00000       0.00000       0.00000
   5  21 3322.5022    3.6109  1.6321 12.3402 -0.0039  0.0562   0.1150   0.1622    0.5113   0.0000   462.8947      -2.97950      -4.74208      -31.2921      -4.38918      -11.4101     -0.462584      0.571055      0.687743    -0.0839543       0.00000       0.00000       0.00000       0.00000       0.00000       0.00000       0.00000       0.00000       0.00000       0.00000       0.00000       0.00000       0.00000       0.00000       0.00000       0.00000       0.00000       0.00000       0.00000       0.00000       0.00000       0.00000       0.00000       0.00000       0.00000       0.00000       17.7277       19.7475       17.7552       13.7077       8.27467       4.83318       2.86505       1.12829      0.390101     0.0903123       0.00000       0.00000       0.00000       0.00000       0.00000       0.00000       0.00000       0.00000       0.00000       0.00000       0.00000       0.00000       0.00000       0.00000       0.00000       0.00000       0.00000       0.00000       0.00000       0.00000       0.00000       0.00000       0.00000       0.00000       0.00000       0.00000
   5  22 3459.3463    3.3047  2.1454 11.6596  0.0010  0.0613   0.0860   0.1685    0.4863   0.0000   424.2231      -4.80586       7.01302       4.85913       5.04005     -0.944916     -0.837045      -1.19306     -0.237860     0.0864843       0.00000       0.00000       0.00000       0.00000       0.00000       0.00000       0.00000       0.00000       0.00000       0.00000       0.00000       0.00000       0.00000       0.00000       0.00000       0.00000       0.00000       0.00000       0.00000       0.00000       0.00000       0.00000       0.00000       0.00000       0.00000       0.00000       19.5539       21.5889       19.3763       14.2695       9.81182       5.88962       2.76083       1.29767      0.422595     0.0933147       0.00000       0.00000       0.00000       0.00000       0.00000       0.00000       0.00000       0.00000       0.00000       0.00000       0.00000       0.00000       0.00000       0.00000       0.00000       0.00000       0.00000       0.00000       0.00000       0.00000       0.00000       0.00000       0.00000       0.00000       0.00000       0.00000
   5  23 3596.5017    2.7770  3.2139 11.6084  0.0002  0.0808   0.0615   0.2184    0.2415   0.0000   439.5520       21.5957       9.56181       36.9052      -5.24172       6.11307      0.354598      -2.02903     -0.413960     0.0944135       0.00000       0.00000       0.00000       0.00000       0.00000       0.00000       0.00000       0.00000       0.00000       0.00000       0.00000       0.00000       0.00000       0.00000       0.00000       0.00000       0.00000       0.00000       0.00000       0.00000       0.00000       0.00000       0.00000       0.00000       0.00000       0.00000       24.6886       29.1815       24.1422       19.0971       12.5948       7.23359       3.82456       1.55069      0.552993      0.140282       0.00000       0.00000       0.00000       0.00000       0.00000       0.00000       0.00000       0.00000       0.00000       0.00000       0.00000       0.00000       0.00000       0.00000       0.00000       0.00000       0.00000       0.00000       0.00000       0.00000       0.00000       0.00000       0.00000       0.00000       0.00000       0.00000
   5  24 3734.0738    2.3301  4.7901 10.7265 -0.0023  0.0974   0.0417   0.2660    0.2280   0.0000   424.2893       29.8143      -17.2874       31.2949      0.431997      -6.98055      -5.43790      -3.47720      0.157818      0.103515       0.00000       0.00000       0.00000       0.00000       0.00000       0.00000       0.00000       0.00000       0.00000       0.00000       0.00000       0.00000       0.00000       0.00000       0.00000       0.00000       0.00000       0.00000       0.00000       0.00000       0.00000       0.00000       0.00000       0.00000       0.00000       0.00000       30.7243       33.9487       30.2354       22.7012       15.3228       8.78564       4.60360       1.91214      0.668895      0.148239       0.00000       0.00000       0.00000       0.00000       0.00000       0.00000       0.00000       0.00000       0.00000       0.00000       0.00000       0.00000       0.00000       0.00000       0.00000       0.00000       0.00000       0.00000       0.00000       0.00000       0.00000       0.00000       0.00000       0.00000       0.00000       0.00000
   5  25 3871.7323    1.9303  6.4235 10.4673  0.0002  0.1160   0.0312   0.3329    0.1649   0.0000   420.9878       53.6896       62.2437      -22.4916       9.15472      -4.66320       1.86545     -0.485978     -0.184822    -0.0239100       0.00000       0.00000       0.00000       0.00000       0.00000       0.00000       0.00000       0.00000       0.00000       0.00000       0.00000       0.00000       0.00000       0.00000       0.00000       0.00000       0.00000       0.00000       0.00000       0.00000       0.00000       0.00000       0.00000       0.00000       0.00000       0.00000       35.5170       40.2741       35.0291       26.9096       18.8103       10.5505       5.55484       2.25003      0.830523      0.190319       0.00000       0.00000       0.00000       0.00000       0.00000       0.00000       0.00000       0.00000       0.00000       0.00000       0.00000       0.00000       0.00000       0.00000       0.00000       0.00000       0.00000       0.00000       0.00000       0.00000       0.00000       0.00000       0.00000       0.00000       0.00000       0.00000
   5  26 4009.7773    1.6623  8.2687 10.2518  0.0022  0.1425   0.0251   0.3952    0.1364   0.0000   431.0555      -20.2539      -24.0863      -12.7176       9.64873      -13.1659       3.73848      -5.35528      0.339627     -0.145166       0.00000       0.00000       0.00000       0.00000       0.00000       0.00000       0.00000       0.00000       0.00000       0.00000       0.00000       0.00000       0.00000       0.00000       0.00000       0.00000       0.00000       0.00000       0.00000       0.00000       0.00000       0.00000       0.00000       0.00000       0.00000       0.00000       42.2901       47.1240       43.3361       32.4847       23.0343       13.2802       7.02410       2.97406       1.07287      0.233178       0.00000       0.00000       0.00000       0.00000       0.00000       0.00000       0.00000       0.00000       0.00000       0.00000       0.00000       0.00000       0.00000       0.00000       0.00000       0.00000       0.00000       0.00000       0.00000       0.00000       0.00000       0.00000       0.00000       0.00000       0.00000       0.00000
   5  28 4286.2306    1.1690 12.4789 10.1776 -0.0009  0.2114   0.0181   0.6111    0.0928   0.0000   426.2504       21.5702       84.0344      -12.8619       24.1224      -1.95494      -3.10292     -0.646479      0.499420    -0.0337508       0.00000       0.00000       0.00000       0.00000       0.00000       0.00000       0.00000       0.00000       0.00000       0.00000       0.00000       0.00000       0.00000       0.00000       0.00000       0.00000       0.00000       0.00000       0.00000       0.00000       0.00000       0.00000       0.00000       0.00000       0.00000       0.00000       66.2252       74.7704       68.0527       49.5552       34.4766       19.6415       10.5519       4.40662       1.61335      0.344808       0.00000       0.00000       0.00000       0.00000       0.00000       0.00000       0.00000       0.00000       0.00000       0.00000       0.00000       0.00000       0.00000       0.00000       0.00000       0.00000       0.00000       0.00000       0.00000       0.00000       0.00000       0.00000       0.00000       0.00000       0.00000       0.00000
   6  10 1866.0523    0.4413  0.3861  9.9098  0.0043  0.0423   0.0246   0.0646    0.0780   0.0000   424.3127       3.75324       6.22466      -9.53858      -5.71994       5.85478       5.55854      -1.46599     -0.788131     -0.195348     0.0909767     0.0319471       0.00000       0.00000       0.00000       0.00000       0.00000       0.00000       0.00000       0.00000       0.00000       0.00000       0.00000       0.00000       0.00000       0.00000       0.00000       0.00000       0.00000       0.00000       0.00000       0.00000       0.00000       0.00000       0.00000       0.00000       7.80105       12.7008       9.47453       9.29359       6.46686       3.37248       3.21081       1.03184      0.822864      0.170450     0.0853355     0.0231827       0.00000       0.00000       0.00000       0.00000       0.00000       0.00000       0.00000       0.00000       0.00000       0.00000       0.00000       0.00000       0.00000       0.00000       0.00000       0.00000       0.00000       0.00000       0.00000       0.00000       0.00000       0.00000       0.00000       0.00000
   6  11 2003.9926    0.6157  0.3914  9.9534 -0.0045  0.0429   0.0331   0.0671    0.0951   0.0000   439.5432     -0.325547       17.3795      -9.82996       15.5538      -1.32626      -2.75663     -0.555174      0.642113     -0.154065    -0.0717625     0.0122455       0.00000       0.00000       0.00000       0.00000       0.00000       0.00000       0.00000       0.00000       0.00000       0.00000       0.00000       0.00000       0.00000       0.00000       0.00000       0.00000       0.00000       0.00000       0.00000       0.00000       0.00000       0.00000       0.00000       0.00000       10.5335       13.1717       9.67038       8.26774       8.41973       4.87357       3.32485       1.42046      0.634651      0.216726      0.100492     0.0199266       0.00000       0.00000       0.00000       0.00000       0.00000       0.00000       0.00000       0.00000       0.00000       0.00000       0.00000       0.00000       0.00000       0.00000       0.00000       0.00000       0.00000       0.00000       0.00000       0.00000       0.00000       0.00000       0.00000       0.00000
   6  12 2142.4744    0.8209  0.6465  9.9141 -0.0078  0.0307   0.0330   0.0791    0.1614   0.0000   447.1287      -10.5296      -7.19200      -2.24590       3.17234     -0.193338      -1.11786       1.49372     0.0877906      0.234220    -0.0736287    0.00591458       0.00000       0.00000       0.00000       0.00000       0.00000       0.00000       0.00000       0.00000       0.00000       0.00000       0.00000       0.00000       0.00000       0.00000       0.00000       0.00000       0.00000       0.00000       0.00000       0.00000       0.00000       0.00000       0.00000       0.00000       7.74787       9.44538       8.40627       7.01602       5.08638       3.26524       1.98680      0.975897      0.484037      0.170351     0.0566388     0.0124882       0.00000       0.00000       0.00000       0.00000       0.00000       0.00000       0.00000       0.00000       0.00000       0.00000       0.00000       0.00000       0.00000       0.00000       0.00000       0.00000       0.00000       0.00000       0.00000       0.00000       0.00000       0.00000       0.00000       0.00000
   6  13 2279.7620    1.0913  0.7971 10.4868  0.0013  0.0395   0.0411   0.0843    0.1898   0.0000   434.5689     -0.124316       1.66427     -0.750050      -7.59409      -5.40343      -1.44963      0.741158       1.10601      0.264274     0.0979085    -0.0140200       0.00000       0.00000       0.00000       0.00000       0.00000       0.00000       0.00000       0.00000       0.00000       0.00000       0.00000       0.00000       0.00000       0.00000       0.00000       0.00000       0.00000       0.00000       0.00000       0.00000       0.00000       0.00000       0.00000       0.00000       11.5868       12.8436       11.8517       9.26736       6.42084       4.50953       2.38812       1.16438      0.561959      0.224130     0.0599568     0.0128499       0.00000       0.00000       0.00000       0.00000       0.00000       0.00000       0.00000       0.00000       0.00000       0.00000       0.00000       0.00000       0.00000       0.00000       0.00000       0.00000       0.00000       0.00000       0.00000       0.00000       0.00000       0.00000       0.00000       0.00000
   6  14 2415.4783    1.6076  0.9487 10.5230 -0.0031  0.0439   0.0549   0.0951    0.3515   0.0000   423.4723      -6.90514       13.4177      -9.17507      -4.28122     -0.753238      -2.18955      0.339529     -0.223056      0.365290     0.0906889     0.0242490       0.00000       0.00000       0.00000       0.00000       0.00000       0.00000       0.00000       0.00000       0.00000       0.00000       0.00000       0.00000       0.00000       0.00000       0.00000       0.00000       0.00000       0.00000       0.00000       0.00000       0.00000       0.00000       0.00000       0.00000       11.3232       11.7339       13.9645       9.21405       6.60678       5.24587       2.64389       1.22529      0.731992      0.329761     0.0885072     0.0138796       0.00000       0.00000       0.00000       0.00000       0.00000       0.00000       0.00000       0.00000       0.00000       0.00000       0.00000       0.00000       0.00000       0.00000       0.00000       0.00000       0.00000       0.00000       0.00000       0.00000       0.00000       0.00000       0.00000       0.00000
   6  15 2551.0616    2.0514  0.8796 11.1693  0.0023  0.0384   0.0693   0.0918    0.2985   0.0000   434.2547       8.26274       7.83388       5.28785      -3.00996       5.32359       2.47169      -1.48658     -0.698982      0.120909    0.00428684    0.00419921       0.00000       0.00000       0.00000       0.00000       0.00000       0.00000       0.00000       0.00000       0.00000       0.00000       0.00000       0.00000       0.00000       0.00000       0.00000       0.00000       0.00000       0.00000       0.00000       0.00000       0.00000       0.00000       0.00000       0.00000       7.98743       10.7232       9.11501       8.63180       5.32124       4.47487       2.26298       1.28847      0.591168      0.260476     0.0662284     0.0183973       0.00000       0.00000       0.00000       0.00000       0.00000       0.00000       0.00000       0.00000       0.00000       0.00000       0.00000       0.00000       0.00000       0.00000       0.00000       0.00000       0.00000       0.00000       0.00000       0.00000       0.00000       0.00000       0.00000       0.00000
   6  16 2687.0917    2.6562  0.9593 11.6517 -0.0053  0.0359   0.0898   0.1022    0.3364   0.0000   451.0214      -5.73441       17.4643      0.818196      -6.67013       5.22676       1.03408     -0.627707     -0.420774      0.204910     0.0431170    0.00970600       0.00000       0.00000       0.00000       0.00000       0.00000       0.00000       0.00000       0.00000       0.00000       0.00000       0.00000       0.00000       0.00000       0.00000       0.00000       0.00000       0.00000       0.00000       0.00000       0.00000       0.00000       0.00000       0.00000       0.00000       9.29649       10.9744       9.88327       8.27819       5.86097       3.83227       2.36267       1.08090      0.586051      0.198109     0.0642915     0.0144515       0.00000       0.00000       0.00000       0.00000       0.00000       0.00000       0.00000       0.00000       0.00000       0.00000       0.00000       0.00000       0.00000       0.00000       0.00000       0.00000       0.00000       0.00000       0.00000       0.00000       0.00000       0.00000       0.00000       0.00000
   6  17 2823.7134    3.2562  0.9060 11.5746 -0.0029  0.0343   0.1089   0.0893    0.5194   0.0000   428.9987      -10.9597       3.86942       5.26669      -1.45279      -4.01694      -2.05732      -1.97756     0.0723986     -0.315415     0.0642237     0.0215073       0.00000       0.00000       0.00000       0.00000       0.00000       0.00000       0.00000       0.00000       0.00000       0.00000       0.00000       0.00000       0.00000       0.00000       0.00000       0.00000       0.00000       0.00000       0.00000       0.00000       0.00000       0.00000       0.00000       0.00000       8.58220       10.1521       8.98476       7.63937       5.70813       3.67798       2.26501       1.07174      0.541429      0.186352     0.0620876     0.0138083       0.00000       0.00000       0.00000       0.00000       0.00000       0.00000       0.00000       0.00000       0.00000       0.00000       0.00000       0.00000       0.00000       0.00000       0.00000       0.00000       0.00000       0.00000       0.00000       0.00000       0.00000       0.00000       0.00000       0.00000
   6  18 2960.7613    3.8772  0.9320 11.6341 -0.0012  0.0324   0.1239   0.0940    0.6719   0.0000   428.7614       6.40288       6.87018      -13.6692     -0.916903      0.980782     -0.141267     -0.665735      0.362138    -0.0586203     0.0631945     0.0225503       0.00000       0.00000       0.00000       0.00000       0.00000       0.00000       0.00000       0.00000       0.00000       0.00000       0.00000       0.00000       0.00000       0.00000       0.00000       0.00000       0.00000       0.00000       0.00000       0.00000       0.00000       0.00000       0.00000       0.00000       8.22538       8.98805       8.78876       7.15054       5.44960       3.61509       2.13412       1.13374      0.499564      0.193417     0.0592504     0.0122125       0.00000       0.00000       0.00000       0.00000       0.00000       0.00000       0.00000       0.00000       0.00000       0.00000       0.00000       0.00000       0.00000       0.00000       0.00000       0.00000       0.00000       0.00000       0.00000       0.00000       0.00000       0.00000       0.00000       0.00000
   6  19 3097.3166    4.4809  0.8773 12.8220 -0.0086  0.0329   0.1564   0.0916    0.3815   0.0000   433.9475       7.73984      -21.3959      -10.2132       5.82996      -1.86025      -1.53092      0.127804       1.21725     -0.197853    0.00125741     0.0129127       0.00000       0.00000       0.00000       0.00000       0.00000       0.00000       0.00000       0.00000       0.00000       0.00000       0.00000       0.00000       0.00000       0.00000       0.00000       0.00000       0.00000       0.00000       0.00000       0.00000       0.00000       0.00000       0.00000       0.00000       8.93744       9.97775       9.47319       7.76820       5.58451       3.58596       2.16070       1.09234      0.531420      0.191128     0.0564848     0.0122857       0.00000       0.00000       0.00000       0.00000       0.00000       0.00000       0.00000       0.00000       0.00000       0.00000       0.00000       0.00000       0.00000       0.00000       0.00000       0.00000       0.00000       0.00000       0.00000       0.00000       0.00000       0.00000       0.00000       0.00000
   6  20 3233.9882    4.1652  1.2194 12.1328 -0.0071  0.0412   0.1287   0.1106    0.8439   0.0000   434.2192      -15.1277       32.5318      -22.0459      -8.92438      -2.82893     -0.289458       2.01346       1.41615     -0.110402   -0.00565036   -0.00742668       0.00000       0.00000       0.00000       0.00000       0.00000       0.00000       0.00000       0.00000       0.00000       0.00000       0.00000       0.00000       0.00000       0.00000       0.00000       0.00000       0.00000       0.00000       0.00000       0.00000       0.00000       0.00000       0.00000       0.00000       10.7024       11.7182       11.4894       9.14406       6.91421       4.41326       2.72114       1.45736      0.661106      0.243746     0.0772711     0.0145609       0.00000       0.00000       0.00000       0.00000       0.00000       0.00000       0.00000       0.00000       0.00000       0.00000       0.00000       0.00000       0.00000       0.00000       0.00000       0.00000       0.00000       0.00000       0.00000       0.00000       0.00000       0.00000       0.00000       0.00000
   6  21 3371.0741    3.7789  1.6825 11.8644  0.0049  0.0522   0.1085   0.1306    0.5535   0.0000   427.5380       12.8481      -5.52248      -29.6103      0.376926       1.81146      -1.19284      -4.45770     -0.806548     -0.352749     -0.109250     0.0162247       0.00000       0.00000       0.00000       0.00000       0.00000       0.00000       0.00000       0.00000       0.00000       0.00000       0.00000       0.00000       0.00000       0.00000       0.00000       0.00000       0.00000       0.00000       0.00000       0.00000       0.00000       0.00000       0.00000       0.00000       14.0467       15.6865       14.7816       11.9423       8.91309       5.73070       3.44671       1.84588      0.809213      0.305436     0.0945431     0.0187637       0.00000       0.00000       0.00000       0.00000       0.00000       0.00000       0.00000       0.00000       0.00000       0.00000       0.00000       0.00000       0.00000       0.00000       0.00000       0.00000       0.00000       0.00000       0.00000       0.00000       0.00000       0.00000       0.00000       0.00000
   6  22 3508.2327    3.1942  2.5293 11.5798 -0.0055  0.0626   0.0725   0.1812    0.3526   0.0000   397.4415       8.36508       5.00747       11.9325       1.20095      -3.70786       3.71962      0.293297      0.171615      0.148731      0.139009    -0.0511209       0.00000       0.00000       0.00000       0.00000       0.00000       0.00000       0.00000       0.00000       0.00000       0.00000       0.00000       0.00000       0.00000       0.00000       0.00000       0.00000       0.00000       0.00000       0.00000       0.00000       0.00000       0.00000       0.00000       0.00000       15.7421       18.7390       17.5044       13.9584       10.5704       6.80944       4.05088       2.10392      0.962815      0.382980      0.123799     0.0254154       0.00000       0.00000       0.00000       0.00000       0.00000       0.00000       0.00000       0.00000       0.00000       0.00000       0.00000       0.00000       0.00000       0.00000       0.00000       0.00000       0.00000       0.00000       0.00000       0.00000       0.00000       0.00000       0.00000       0.00000
   6  23 3646.0740    2.5598  3.5114 11.2846  0.0010  0.0801   0.0518   0.2091    0.2122   0.0000   434.5263      -8.07349       28.4214       4.11661       1.64104      -5.57046      -5.64578       2.30616      0.959637     -0.814194     -0.293421     0.0631692       0.00000       0.00000       0.00000       0.00000       0.00000       0.00000       0.00000       0.00000       0.00000       0.00000       0.00000       0.00000       0.00000       0.00000       0.00000       0.00000       0.00000       0.00000       0.00000       0.00000       0.00000       0.00000       0.00000       0.00000       19.3947       23.7377       21.2719       18.0664       13.2046       8.91332       5.29824       2.61592       1.29000      0.488584      0.154570     0.0347635       0.00000       0.00000       0.00000       0.00000       0.00000       0.00000       0.00000       0.00000       0.00000       0.00000       0.00000       0.00000       0.00000       0.00000       0.00000       0.00000       0.00000       0.00000       0.00000       0.00000       0.00000       0.00000       0.00000       0.00000
   6  24 3783.7974    2.1553  5.3835 10.4228  0.0053  0.0972   0.0339   0.2587    0.1789   0.0000   457.0446       57.4776      -44.1588      -13.2121       4.71985      0.166704      -7.60382       1.03705      0.116800     -0.601250     0.0249199    0.00917537       0.00000       0.00000       0.00000       0.00000       0.00000       0.00000       0.00000       0.00000       0.00000       0.00000       0.00000       0.00000       0.00000       0.00000       0.00000       0.00000       0.00000       0.00000       0.00000       0.00000       0.00000       0.00000       0.00000       0.00000       26.1235       29.9662       27.9929       22.8916       16.5763       10.6518       6.45375       3.44803       1.53655      0.591000      0.181005     0.0370025       0.00000       0.00000       0.00000       0.00000       0.00000       0.00000       0.00000       0.00000       0.00000       0.00000       0.00000       0.00000       0.00000       0.00000       0.00000       0.00000       0.00000       0.00000       0.00000       0.00000       0.00000       0.00000       0.00000       0.00000
   6  25 3922.1074    1.8318  6.6149 10.5470 -0.0011  0.1136   0.0275   0.3212    0.1146   0.0000   471.5132       13.4141       16.6644      -14.7279       1.93936      -13.9813      -7.41854      -5.23331      0.373457    -0.0555073      0.107164     0.0560709       0.00000       0.00000       0.00000       0.00000       0.00000       0.00000       0.00000       0.00000       0.00000       0.00000       0.00000       0.00000       0.00000       0.00000       0.00000       0.00000       0.00000       0.00000       0.00000       0.00000       0.00000       0.00000       0.00000       0.00000       29.3937       34.3010       31.6820       26.1523       19.3269       12.6247       7.49460       4.05773       1.80427      0.705541      0.217721     0.0455687       0.00000       0.00000       0.00000       0.00000       0.00000       0.00000       0.00000       0.00000       0.00000       0.00000       0.00000       0.00000       0.00000       0.00000       0.00000       0.00000       0.00000       0.00000       0.00000       0.00000       0.00000       0.00000       0.00000       0.00000
   6  26 4060.6517    1.5572  8.4425 10.1474  0.0009  0.1358   0.0212   0.3770    0.1056   0.0000   429.6126       15.1589       36.8671       12.5706       17.2348      -9.93592       20.9113       3.07943      -1.96845     -0.786691      0.522104    0.00248933       0.00000       0.00000       0.00000       0.00000       0.00000       0.00000       0.00000       0.00000       0.00000       0.00000       0.00000       0.00000       0.00000       0.00000       0.00000       0.00000       0.00000       0.00000       0.00000       0.00000       0.00000       0.00000       0.00000       0.00000       34.7083       40.3542       37.2140       30.8532       23.0535       15.4227       9.04228       4.68452       2.13471      0.835965      0.259784     0.0547940       0.00000       0.00000       0.00000       0.00000       0.00000       0.00000       0.00000       0.00000       0.00000       0.00000       0.00000       0.00000       0.00000       0.00000       0.00000       0.00000       0.00000       0.00000       0.00000       0.00000       0.00000       0.00000       0.00000       0.00000
   6  27 4198.9034    1.3083 11.2948  9.9670 -0.0014  0.1703   0.0167   0.4877    0.0873   0.0000   481.6279      0.332373       14.8928      -70.8248       10.3840      -24.5686      -5.93237       1.58992      0.596406      0.358642      0.418992   -0.00322283       0.00000       0.00000       0.00000       0.00000       0.00000       0.00000       0.00000       0.00000       0.00000       0.00000       0.00000       0.00000       0.00000       0.00000       0.00000       0.00000       0.00000       0.00000       0.00000       0.00000       0.00000       0.00000       0.00000       0.00000       44.0534       51.7400       48.9706       38.6873       29.3073       18.3682       11.0702       5.96419       2.62878       1.04691      0.343162     0.0674850       0.00000       0.00000       0.00000       0.00000       0.00000       0.00000       0.00000       0.00000       0.00000       0.00000       0.00000       0.00000       0.00000       0.00000       0.00000       0.00000       0.00000       0.00000       0.00000       0.00000       0.00000       0.00000       0.00000       0.00000
   6  28 4338.0846    1.0805 12.8250 10.0393 -0.0054  0.2026   0.0143   0.6017    0.0712   0.0000   501.1666      -51.2937       160.274      -56.1118       36.9552      -9.65336      -41.2202      0.657368       1.91893       2.40470     0.0773788     -0.165213       0.00000       0.00000       0.00000       0.00000       0.00000       0.00000       0.00000       0.00000       0.00000       0.00000       0.00000       0.00000       0.00000       0.00000       0.00000       0.00000       0.00000       0.00000       0.00000       0.00000       0.00000       0.00000       0.00000       0.00000       52.8307       61.7682       58.1229       46.7888       35.4804       22.0846       13.8451       7.03697       3.32142       1.23830      0.413093     0.0806269       0.00000       0.00000       0.00000       0.00000       0.00000       0.00000       0.00000       0.00000       0.00000       0.00000       0.00000       0.00000       0.00000       0.00000       0.00000       0.00000       0.00000       0.00000       0.00000       0.00000       0.00000       0.00000       0.00000       0.00000
   7  11 2045.8498    0.6871  0.5548 10.0526 -0.0047  0.0315   0.0276   0.0690    0.1155   0.0000   434.1601      -9.30883       9.01237       6.81055       3.85065       4.71398     -0.932584     -0.558408       1.19574    -0.0834425    -0.0856275    0.00563749    0.00527712  -0.000363382       0.00000       0.00000       0.00000       0.00000       0.00000       0.00000       0.00000       0.00000       0.00000       0.00000       0.00000       0.00000       0.00000       0.00000       0.00000       0.00000       0.00000       0.00000       0.00000       0.00000       0.00000       0.00000       7.85804       8.67838       7.91695       6.77137       5.66552       4.08782       2.82548       1.42033      0.702721      0.372642      0.144163     0.0440988     0.0134781    0.00247685       0.00000       0.00000       0.00000       0.00000       0.00000       0.00000       0.00000       0.00000       0.00000       0.00000       0.00000       0.00000       0.00000       0.00000       0.00000       0.00000       0.00000       0.00000       0.00000       0.00000       0.00000       0.00000
   7  14 2458.1622    1.7382  0.9588 10.4840 -0.0041  0.0337   0.0521   0.0935    0.4182   0.0000   432.0428      0.431476      0.287833      -5.65461       4.09798      -8.00175     -0.487341     -0.464328      0.146231     0.0521635      0.151447    -0.0837726    0.00307123   -0.00142157       0.00000       0.00000       0.00000       0.00000       0.00000       0.00000       0.00000       0.00000       0.00000       0.00000       0.00000       0.00000       0.00000       0.00000       0.00000       0.00000       0.00000       0.00000       0.00000       0.00000       0.00000       0.00000       7.34014       8.01069       8.15982       7.25748       5.59611       3.80498       2.66504       1.58113      0.828447      0.434968      0.165677     0.0568359     0.0163179    0.00295146       0.00000       0.00000       0.00000       0.00000       0.00000       0.00000       0.00000       0.00000       0.00000       0.00000       0.00000       0.00000       0.00000       0.00000       0.00000       0.00000       0.00000       0.00000       0.00000       0.00000       0.00000       0.00000
   7  15 2594.2275    2.0399  1.0537 11.5264 -0.0079  0.0386   0.0627   0.0954    0.2791   0.0000   439.5389       10.7673      -2.21984      -13.9466       8.39952       7.69499      -1.01485      0.670140      0.468276      0.273102    -0.0927197     0.0686868    -0.0122563   -0.00328534       0.00000       0.00000       0.00000       0.00000       0.00000       0.00000       0.00000       0.00000       0.00000       0.00000       0.00000       0.00000       0.00000       0.00000       0.00000       0.00000       0.00000       0.00000       0.00000       0.00000       0.00000       0.00000       9.05415       10.4550       10.1195       8.37596       6.79752       4.50136       3.02965       1.75537      0.883243      0.464481      0.171013     0.0620232     0.0185259    0.00329002       0.00000       0.00000       0.00000       0.00000       0.00000       0.00000       0.00000       0.00000       0.00000       0.00000       0.00000       0.00000       0.00000       0.00000       0.00000       0.00000       0.00000       0.00000       0.00000       0.00000       0.00000       0.00000
   7  16 2731.1197    2.9891  0.8859 11.3680 -0.0006  0.0317   0.0900   0.0795    0.4286   0.0000   430.9450      -3.38716       1.57735      -4.32442      -3.35588      -5.29177     -0.891552      0.597565     -0.196896    -0.0825220     0.0621892    -0.0429426   -0.00372973    0.00257401       0.00000       0.00000       0.00000       0.00000       0.00000       0.00000       0.00000       0.00000       0.00000       0.00000       0.00000       0.00000       0.00000       0.00000       0.00000       0.00000       0.00000       0.00000       0.00000       0.00000       0.00000       0.00000       6.48614       7.90377       7.79102       6.21874       5.44086       3.51537       2.53506       1.40723      0.741674      0.377798      0.151027     0.0536396     0.0174362    0.00300026       0.00000       0.00000       0.00000       0.00000       0.00000       0.00000       0.00000       0.00000       0.00000       0.00000       0.00000       0.00000       0.00000       0.00000       0.00000       0.00000       0.00000       0.00000       0.00000       0.00000       0.00000       0.00000
   7  17 2868.3659    3.3649  0.9488 12.1426 -0.0045  0.0381   0.1053   0.0845    0.3290   0.0000   434.4892       1.78546       5.95972       2.05674     -0.110281       2.83124      -1.49406      0.825434      0.827275     -0.446194     -0.157252     0.0926003     0.0254827   -0.00458916       0.00000       0.00000       0.00000       0.00000       0.00000       0.00000       0.00000       0.00000       0.00000       0.00000       0.00000       0.00000       0.00000       0.00000       0.00000       0.00000       0.00000       0.00000       0.00000       0.00000       0.00000       0.00000       9.18365       8.72603       8.95769       8.15937       6.80233       4.84096       3.33236       1.90466      0.974397      0.495981      0.185130     0.0606658     0.0163710    0.00274422       0.00000       0.00000       0.00000       0.00000       0.00000       0.00000       0.00000       0.00000       0.00000       0.00000       0.00000       0.00000       0.00000       0.00000       0.00000       0.00000       0.00000       0.00000       0.00000       0.00000       0.00000       0.00000
   7  18 3005.6938    4.1209  0.9171 12.2896 -0.0009  0.0308   0.1260   0.0855    0.3962   0.0000   425.0425       9.68147       8.52730       12.6885       1.83334      -9.92333       2.65330      0.839585      0.167771     -0.268280    -0.0785633    -0.0452690  -0.000713839    0.00215825       0.00000       0.00000       0.00000       0.00000       0.00000       0.00000       0.00000       0.00000       0.00000       0.00000       0.00000       0.00000       0.00000       0.00000       0.00000       0.00000       0.00000       0.00000       0.00000       0.00000       0.00000       0.00000       7.37512       8.10852       7.91460       7.09582       5.12063       3.73700       2.33687       1.45229      0.760804      0.365909      0.145174     0.0513686     0.0123952    0.00261922       0.00000       0.00000       0.00000       0.00000       0.00000       0.00000       0.00000       0.00000       0.00000       0.00000       0.00000       0.00000       0.00000       0.00000       0.00000       0.00000       0.00000       0.00000       0.00000       0.00000       0.00000       0.00000
   7  19 3142.7823    4.0438  1.0880 12.9608 -0.0001  0.0382   0.1258   0.0970    0.2805   0.0000   428.1490      -14.7884       8.65075      -1.85006      -4.95504       6.93190      -2.27454      -1.43465      -2.20680      0.141246      0.235633     0.0766733     0.0147830   -0.00464255       0.00000       0.00000       0.00000       0.00000       0.00000       0.00000       0.00000       0.00000       0.00000       0.00000       0.00000       0.00000       0.00000       0.00000       0.00000       0.00000       0.00000       0.00000       0.00000       0.00000       0.00000       0.00000       9.12092       9.54163       9.49216       8.39438       6.72782       4.69005       3.08265       1.87130       1.01947      0.447358      0.181983     0.0616746     0.0169817    0.00302800       0.00000       0.00000       0.00000       0.00000       0.00000       0.00000       0.00000       0.00000       0.00000       0.00000       0.00000       0.00000       0.00000       0.00000       0.00000       0.00000       0.00000       0.00000       0.00000       0.00000       0.00000       0.00000
   7  20 3279.8851    4.0475  1.4015 12.1343 -0.0076  0.0420   0.1091   0.1091    0.4867   0.0000   428.8519      -1.47264       28.0153      -26.2343       6.72881      -7.21109      -2.07149      -2.29815      -1.10350      0.197637    -0.0675104     0.0817377    0.00558095    0.00160634       0.00000       0.00000       0.00000       0.00000       0.00000       0.00000       0.00000       0.00000       0.00000       0.00000       0.00000       0.00000       0.00000       0.00000       0.00000       0.00000       0.00000       0.00000       0.00000       0.00000       0.00000       0.00000       9.19403       11.5930       9.94473       9.35387       6.95533       5.27527       3.26919       1.94869       1.00461      0.466982      0.191569     0.0697531     0.0189240    0.00460420       0.00000       0.00000       0.00000       0.00000       0.00000       0.00000       0.00000       0.00000       0.00000       0.00000       0.00000       0.00000       0.00000       0.00000       0.00000       0.00000       0.00000       0.00000       0.00000       0.00000       0.00000       0.00000
   7  21 3417.4251    3.5165  1.8717 12.0241 -0.0015  0.0470   0.0831   0.1359    0.2903   0.0000   449.9511       14.9061       16.0737       15.4137      -1.06516      -4.36898      -1.68979      -4.82469     -0.422024    -0.0213832     -0.346582     -0.193113    0.00438338    0.00382135       0.00000       0.00000       0.00000       0.00000       0.00000       0.00000       0.00000       0.00000       0.00000       0.00000       0.00000       0.00000       0.00000       0.00000       0.00000       0.00000       0.00000       0.00000       0.00000       0.00000       0.00000       0.00000       10.3256       12.0681       11.3033       10.2537       7.92134       5.51908       3.72001       2.20506       1.13769      0.570497      0.221596     0.0774238     0.0222054    0.00453694       0.00000       0.00000       0.00000       0.00000       0.00000       0.00000       0.00000       0.00000       0.00000       0.00000       0.00000       0.00000       0.00000       0.00000       0.00000       0.00000       0.00000       0.00000       0.00000       0.00000       0.00000       0.00000
   7  22 3555.3186    2.9642  3.0009 11.5963 -0.0034  0.0658   0.0579   0.1696    0.2157   0.0000   431.2986      -6.14378       24.6101      -4.77026      -3.87525      -8.21504      -1.96859     -0.277641      -1.11157      -1.46699      0.108467    -0.0302948     0.0282114    0.00616348       0.00000       0.00000       0.00000       0.00000       0.00000       0.00000       0.00000       0.00000       0.00000       0.00000       0.00000       0.00000       0.00000       0.00000       0.00000       0.00000       0.00000       0.00000       0.00000       0.00000       0.00000       0.00000       14.6037       17.9568       17.0637       14.6199       10.8932       7.73465       4.89643       2.91487       1.58647      0.737154      0.314937      0.111330     0.0312425    0.00639765       0.00000       0.00000       0.00000       0.00000       0.00000       0.00000       0.00000       0.00000       0.00000       0.00000       0.00000       0.00000       0.00000       0.00000       0.00000       0.00000       0.00000       0.00000       0.00000       0.00000       0.00000       0.00000
   7  23 3693.5466    2.4877  4.4595 10.8826 -0.0037  0.0798   0.0379   0.2246    0.1711   0.0000   426.8415       31.6541      -2.57260      -9.46468       6.25413       7.79405      -4.19907       5.08518     -0.748515     -0.146097      0.677507     -0.150982    -0.0436620   -0.00573275       0.00000       0.00000       0.00000       0.00000       0.00000       0.00000       0.00000       0.00000       0.00000       0.00000       0.00000       0.00000       0.00000       0.00000       0.00000       0.00000       0.00000       0.00000       0.00000       0.00000       0.00000       0.00000       18.0724       21.1879       19.6564       17.9124       13.7706       9.57769       6.22038       3.79750       2.01752      0.937824      0.376786      0.132801     0.0378016    0.00765666       0.00000       0.00000       0.00000       0.00000       0.00000       0.00000       0.00000       0.00000       0.00000       0.00000       0.00000       0.00000       0.00000       0.00000       0.00000       0.00000       0.00000       0.00000       0.00000       0.00000       0.00000       0.00000
   7  24 3831.9232    2.0725  6.0247 10.5224 -0.0005  0.0963   0.0278   0.2589    0.1259   0.0000   427.8975       6.12915       22.8847      -7.83372       14.0412      -20.1733      -6.71469       5.34023      0.690462      0.595514      0.605982     -0.143539     0.0112959     0.0119262       0.00000       0.00000       0.00000       0.00000       0.00000       0.00000       0.00000       0.00000       0.00000       0.00000       0.00000       0.00000       0.00000       0.00000       0.00000       0.00000       0.00000       0.00000       0.00000       0.00000       0.00000       0.00000       22.4001       25.8557       24.8151       21.6483       16.5269       11.7294       7.73454       4.45780       2.38990       1.13601      0.474075      0.161117     0.0458185    0.00882199       0.00000       0.00000       0.00000       0.00000       0.00000       0.00000       0.00000       0.00000       0.00000       0.00000       0.00000       0.00000       0.00000       0.00000       0.00000       0.00000       0.00000       0.00000       0.00000       0.00000       0.00000       0.00000
   7  25 3970.6547    1.7065  7.4628 10.2512 -0.0006  0.1140   0.0214   0.3208    0.1055   0.0000   366.8134      -36.3850       25.3251       67.2674       2.62054      -12.2216       9.21087       7.30160      0.179292     -0.790860     -0.921020      0.118428    -0.0214722   -0.00860405       0.00000       0.00000       0.00000       0.00000       0.00000       0.00000       0.00000       0.00000       0.00000       0.00000       0.00000       0.00000       0.00000       0.00000       0.00000       0.00000       0.00000       0.00000       0.00000       0.00000       0.00000       0.00000       24.2646       29.7744       28.1839       24.0992       19.7935       13.4833       8.92416       5.33971       2.78407       1.34674      0.540379      0.199170     0.0602594     0.0114085       0.00000       0.00000       0.00000       0.00000       0.00000       0.00000       0.00000       0.00000       0.00000       0.00000       0.00000       0.00000       0.00000       0.00000       0.00000       0.00000       0.00000       0.00000       0.00000       0.00000       0.00000       0.00000
   7  26 4109.2640    1.4864  9.9744  9.9055 -0.0012  0.1360   0.0169   0.4091    0.0946   0.0000   411.4078      -25.1936       55.6476      -19.2829       20.1588      -22.2728      -16.6240      -5.38912      -1.81029       4.13082     -0.765218      0.106527    -0.0322723    -0.0147516       0.00000       0.00000       0.00000       0.00000       0.00000       0.00000       0.00000       0.00000       0.00000       0.00000       0.00000       0.00000       0.00000       0.00000       0.00000       0.00000       0.00000       0.00000       0.00000       0.00000       0.00000       0.00000       29.8311       35.6934       35.0358       29.4908       23.3478       16.3459       10.7365       6.18111       3.40552       1.56012      0.685824      0.238874     0.0713663     0.0132496       0.00000       0.00000       0.00000       0.00000       0.00000       0.00000       0.00000       0.00000       0.00000       0.00000       0.00000       0.00000       0.00000       0.00000       0.00000       0.00000       0.00000       0.00000       0.00000       0.00000       0.00000       0.00000
   7  27 4248.4228    1.2244 11.6164 10.1458  0.0001  0.1674   0.0146   0.4743    0.0653   0.0000   466.8749      -19.4301       95.6892       2.19471       23.5468       22.5051      -10.2492       12.5584       8.86072       1.02457     -0.659516     -0.262484      0.140125     0.0145348       0.00000       0.00000       0.00000       0.00000       0.00000       0.00000       0.00000       0.00000       0.00000       0.00000       0.00000       0.00000       0.00000       0.00000       0.00000       0.00000       0.00000       0.00000       0.00000       0.00000       0.00000       0.00000       37.8809       44.0626       42.4989       36.8495       29.7757       20.4805       13.7501       8.06894       4.40485       2.01953      0.847501      0.291079     0.0872662     0.0158777       0.00000       0.00000       0.00000       0.00000       0.00000       0.00000       0.00000       0.00000       0.00000       0.00000       0.00000       0.00000       0.00000       0.00000       0.00000       0.00000       0.00000       0.00000       0.00000       0.00000       0.00000       0.00000
   8   9 1806.2350    0.3328  0.2992  9.5957 -0.0114  0.0242   0.0189   0.0518    0.0634   0.0000   428.2596      -8.51927       11.8574      -4.91558      -1.54250      -2.94402       1.62201     -0.375394      0.443221      0.116641      0.154007    -0.0118823    -0.0327660   -0.00879299    0.00142509  -0.000107832       0.00000       0.00000       0.00000       0.00000       0.00000       0.00000       0.00000       0.00000       0.00000       0.00000       0.00000       0.00000       0.00000       0.00000       0.00000       0.00000       0.00000       0.00000       0.00000       0.00000       4.69388       5.72135       6.06937       4.96823       4.22402       2.83760       2.39256       1.31138      0.787372      0.472105      0.204682      0.110985     0.0370514     0.0113778    0.00347383   0.000525690       0.00000       0.00000       0.00000       0.00000       0.00000       0.00000       0.00000       0.00000       0.00000       0.00000       0.00000       0.00000       0.00000       0.00000       0.00000       0.00000       0.00000       0.00000       0.00000       0.00000
   8  11 2086.1000    0.7081  0.5753  9.7644 -0.0078  0.0407   0.0296   0.0628    0.1098   0.0000   434.0196       1.60704       17.8579       1.87288       1.15337   -0.00273948      -3.56662      -2.57739     -0.915144      0.153437     -0.677375    -0.0905832     0.0215949   -0.00769375    0.00426862  -0.000941063       0.00000       0.00000       0.00000       0.00000       0.00000       0.00000       0.00000       0.00000       0.00000       0.00000       0.00000       0.00000       0.00000       0.00000       0.00000       0.00000       0.00000       0.00000       0.00000       0.00000       6.40415       7.70027       9.69316       5.04500       6.97623       4.64104       2.94589       2.42717       1.19018      0.656666      0.382043      0.130197     0.0570554     0.0264895    0.00623865   0.000850714       0.00000       0.00000       0.00000       0.00000       0.00000       0.00000       0.00000       0.00000       0.00000       0.00000       0.00000       0.00000       0.00000       0.00000       0.00000       0.00000       0.00000       0.00000       0.00000       0.00000
   8  12 2225.2009    1.0548  0.6827 10.0236 -0.0042  0.0276   0.0344   0.0654    0.1502   0.0000   439.6534       2.94005       4.89181       7.45129      -5.32942       2.82347     -0.551144     0.0266248       1.09634      0.537111     -0.220533     0.0527041     0.0313057    0.00220194  -0.000104882  -0.000338005       0.00000       0.00000       0.00000       0.00000       0.00000       0.00000       0.00000       0.00000       0.00000       0.00000       0.00000       0.00000       0.00000       0.00000       0.00000       0.00000       0.00000       0.00000       0.00000       0.00000       5.24682       6.35616       5.95101       5.73777       4.34050       3.55096       2.35414       1.63666      0.846739      0.511635      0.236645      0.110912     0.0367930     0.0137991    0.00305626   0.000678964       0.00000       0.00000       0.00000       0.00000       0.00000       0.00000       0.00000       0.00000       0.00000       0.00000       0.00000       0.00000       0.00000       0.00000       0.00000       0.00000       0.00000       0.00000       0.00000       0.00000
   8  13 2362.7912    1.3938  0.9054 10.1453 -0.0020  0.0338   0.0402   0.0774    0.2290   0.0000   433.7646      -4.46706      -4.17611      -3.03848      -2.09912      -1.38932      -2.87440     -0.685840       1.25531     -0.176036    -0.0225654     -0.103587     0.0127144    0.00666760   -0.00253753   9.17772e-05       0.00000       0.00000       0.00000       0.00000       0.00000       0.00000       0.00000       0.00000       0.00000       0.00000       0.00000       0.00000       0.00000       0.00000       0.00000       0.00000       0.00000       0.00000       0.00000       0.00000       6.40232       8.56332       8.09806       7.21248       5.49764       4.14427       2.92206       1.64194       1.15029      0.509392      0.302244      0.109527     0.0547442     0.0147415    0.00437294   0.000861958       0.00000       0.00000       0.00000       0.00000       0.00000       0.00000       0.00000       0.00000       0.00000       0.00000       0.00000       0.00000       0.00000       0.00000       0.00000       0.00000       0.00000       0.00000       0.00000       0.00000
   8  14 2499.4740    1.7948  0.9254 11.0323 -0.0092  0.0341   0.0548   0.0801    0.2071   0.0000   446.7645     -0.512606       4.29697   -0.00897403       2.06901       1.32744       6.41491      -1.40468     -0.804369      0.682936      0.175859    -0.0714946     0.0592286     0.0159592   -0.00107903  -0.000542068       0.00000       0.00000       0.00000       0.00000       0.00000       0.00000       0.00000       0.00000       0.00000       0.00000       0.00000       0.00000       0.00000       0.00000       0.00000       0.00000       0.00000       0.00000       0.00000       0.00000       6.25696       7.63705       7.64989       6.62273       5.51926       4.13720       3.01693       1.79980       1.13135      0.583006      0.291829      0.126904     0.0523125     0.0161570    0.00442254   0.000773705       0.00000       0.00000       0.00000       0.00000       0.00000       0.00000       0.00000       0.00000       0.00000       0.00000       0.00000       0.00000       0.00000       0.00000       0.00000       0.00000       0.00000       0.00000       0.00000       0.00000
   8  15 2636.1678    2.4346  0.8655 11.3239 -0.0051  0.0305   0.0725   0.0765    0.2267   0.0000   436.1155      -7.66360       8.73996      -7.42717       6.07837     -0.684483     -0.911962     -0.650972      0.379507      0.282262     0.0358948    -0.0318104     0.0303769     0.0150390    0.00505723  -0.000755586       0.00000       0.00000       0.00000       0.00000       0.00000       0.00000       0.00000       0.00000       0.00000       0.00000       0.00000       0.00000       0.00000       0.00000       0.00000       0.00000       0.00000       0.00000       0.00000       0.00000       6.01550       6.97754       6.03637       6.47601       5.11622       3.91886       2.46794       1.76861       1.08244      0.590408      0.259789      0.109244     0.0391599     0.0134711    0.00319939   0.000743016       0.00000       0.00000       0.00000       0.00000       0.00000       0.00000       0.00000       0.00000       0.00000       0.00000       0.00000       0.00000       0.00000       0.00000       0.00000       0.00000       0.00000       0.00000       0.00000       0.00000
   8  16 2773.8461    2.9273  0.8383 11.7552 -0.0080  0.0284   0.0888   0.0763    0.2306   0.0000   423.7662       4.06417       12.3872      0.148540       2.87639      -5.79335       3.52132     -0.565855       1.15632     -0.471091    -0.0265583    -0.0920988     0.0666456    0.00817866    0.00114708    0.00142263       0.00000       0.00000       0.00000       0.00000       0.00000       0.00000       0.00000       0.00000       0.00000       0.00000       0.00000       0.00000       0.00000       0.00000       0.00000       0.00000       0.00000       0.00000       0.00000       0.00000       5.62698       6.39468       6.57193       5.61329       4.71452       3.67472       2.45221       1.70629      0.867167      0.496623      0.252913      0.106062     0.0387459     0.0144106    0.00336476   0.000593906       0.00000       0.00000       0.00000       0.00000       0.00000       0.00000       0.00000       0.00000       0.00000       0.00000       0.00000       0.00000       0.00000       0.00000       0.00000       0.00000       0.00000       0.00000       0.00000       0.00000
   8  17 2911.5294    3.8499  0.8120 11.9333 -0.0033  0.0279   0.1213   0.0759    0.3003   0.0000   438.1317      -4.22807       17.3350      -1.78599      -6.38573      -7.51559       3.77074       1.01129     0.0417594     -0.252722     0.0144955    -0.0728157     0.0129242   0.000819139   -0.00243964   0.000614021       0.00000       0.00000       0.00000       0.00000       0.00000       0.00000       0.00000       0.00000       0.00000       0.00000       0.00000       0.00000       0.00000       0.00000       0.00000       0.00000       0.00000       0.00000       0.00000       0.00000       5.74477       6.44680       5.83291       5.27567       4.78865       3.74844       2.69430       1.68047      0.964924      0.479335      0.241824     0.0931450     0.0375129     0.0118613    0.00330467   0.000572457       0.00000       0.00000       0.00000       0.00000       0.00000       0.00000       0.00000       0.00000       0.00000       0.00000       0.00000       0.00000       0.00000       0.00000       0.00000       0.00000       0.00000       0.00000       0.00000       0.00000
   8  18 3049.1855    4.2025  0.9978 12.2712 -0.0009  0.0327   0.1166   0.0826    0.3014   0.0000   434.8480      -6.78275       17.9233       3.36123      -5.91588      -1.22767      -1.09286      -2.32526      0.395891      0.303669     0.0419861      0.230248    -0.0278199   0.000540460    0.00488395    0.00117938       0.00000       0.00000       0.00000       0.00000       0.00000       0.00000       0.00000       0.00000       0.00000       0.00000       0.00000       0.00000       0.00000       0.00000       0.00000       0.00000       0.00000       0.00000       0.00000       0.00000       6.37609       7.35313       7.00466       6.47226       5.50424       4.02774       2.94978       1.89608       1.04490      0.594760      0.273382      0.125930     0.0424030     0.0146760    0.00404004   0.000710014       0.00000       0.00000       0.00000       0.00000       0.00000       0.00000       0.00000       0.00000       0.00000       0.00000       0.00000       0.00000       0.00000       0.00000       0.00000       0.00000       0.00000       0.00000       0.00000       0.00000
   8  19 3186.7555    4.2336  1.1933 12.3273 -0.0048  0.0350   0.1105   0.0971    0.3200   0.0000   433.2732      -9.31715       8.06834     -0.373812    -0.0278056      -10.6658      -3.05638     -0.553691      0.259472     -0.440700    -0.0613839    -0.0691795     0.0686102     0.0323699   -0.00375892   7.76686e-05       0.00000       0.00000       0.00000       0.00000       0.00000       0.00000       0.00000       0.00000       0.00000       0.00000       0.00000       0.00000       0.00000       0.00000       0.00000       0.00000       0.00000       0.00000       0.00000       0.00000       7.04101       8.66794       8.61011       7.33266       6.03753       4.28029       3.02713       1.83833       1.12453      0.605708      0.282412      0.129972     0.0504214     0.0164840    0.00466761   0.000800437       0.00000       0.00000       0.00000       0.00000       0.00000       0.00000       0.00000       0.00000       0.00000       0.00000       0.00000       0.00000       0.00000       0.00000       0.00000       0.00000       0.00000       0.00000       0.00000       0.00000
   8  20 3324.5319    3.8036  1.7412 11.9693 -0.0018  0.0438   0.0833   0.1140    0.2338   0.0000   440.0535      -5.99341       2.54542       4.08477       10.0378      -7.70626      -1.91242      0.615738     0.0213308     -0.178895     -0.215717      0.189873     0.0181124     0.0144468  -4.20696e-05    0.00199406       0.00000       0.00000       0.00000       0.00000       0.00000       0.00000       0.00000       0.00000       0.00000       0.00000       0.00000       0.00000       0.00000       0.00000       0.00000       0.00000       0.00000       0.00000       0.00000       0.00000       8.46905       10.5441       10.1532       9.16179       7.35396       5.29822       3.71755       2.37237       1.41769      0.742218      0.387388      0.156741     0.0624972     0.0199244    0.00556030    0.00105368       0.00000       0.00000       0.00000       0.00000       0.00000       0.00000       0.00000       0.00000       0.00000       0.00000       0.00000       0.00000       0.00000       0.00000       0.00000       0.00000       0.00000       0.00000       0.00000       0.00000
   8  21 3462.4275    3.2753  2.2586 11.8590 -0.0047  0.0513   0.0663   0.1314    0.1660   0.0000   447.9703       14.5919      -3.26393       5.63099       1.59155      -2.22635       2.88735      -3.72851      0.411395      -1.10665      0.248445      0.193638     0.0808055    0.00554548   -0.00372258    0.00153464       0.00000       0.00000       0.00000       0.00000       0.00000       0.00000       0.00000       0.00000       0.00000       0.00000       0.00000       0.00000       0.00000       0.00000       0.00000       0.00000       0.00000       0.00000       0.00000       0.00000       10.3195       12.8218       12.0071       11.0640       8.68404       6.48433       4.44303       2.86760       1.64563      0.880054      0.437663      0.184266     0.0709161     0.0232622    0.00617872    0.00122967       0.00000       0.00000       0.00000       0.00000       0.00000       0.00000       0.00000       0.00000       0.00000       0.00000       0.00000       0.00000       0.00000       0.00000       0.00000       0.00000       0.00000       0.00000       0.00000       0.00000
   8  22 3600.8865    2.8637  3.3946 10.4224 -0.0016  0.0597   0.0452   0.1573    0.2681   0.0000   422.9642       9.72028       13.9223      -13.2552     0.0309941      -28.2788       8.66987      -1.96042     -0.806403     -0.789060      0.464774      0.337179    -0.0789777    -0.0466912   -0.00840152    0.00169544       0.00000       0.00000       0.00000       0.00000       0.00000       0.00000       0.00000       0.00000       0.00000       0.00000       0.00000       0.00000       0.00000       0.00000       0.00000       0.00000       0.00000       0.00000       0.00000       0.00000       12.4927       14.1360       13.9793       12.5649       10.1583       7.56168       5.46467       3.37045       1.98454       1.04976      0.526876      0.224255     0.0848536     0.0258727    0.00690905    0.00120639       0.00000       0.00000       0.00000       0.00000       0.00000       0.00000       0.00000       0.00000       0.00000       0.00000       0.00000       0.00000       0.00000       0.00000       0.00000       0.00000       0.00000       0.00000       0.00000       0.00000
   8  23 3739.3307    2.2664  4.5715 10.4711  0.0025  0.0762   0.0328   0.1988    0.1550   0.0000   442.5380       22.6070      -33.6581      -12.6196       11.7145      -14.5068       7.51100      -8.38805      -1.01966       1.83714     -0.177170     -0.319072    -0.0512627   -0.00303668    0.00453069    0.00121951       0.00000       0.00000       0.00000       0.00000       0.00000       0.00000       0.00000       0.00000       0.00000       0.00000       0.00000       0.00000       0.00000       0.00000       0.00000       0.00000       0.00000       0.00000       0.00000       0.00000       14.6044       17.2386       17.3614       15.5098       12.6402       9.36976       6.88173       4.23720       2.51064       1.38241      0.664186      0.307964      0.114029     0.0364557    0.00992659    0.00172139       0.00000       0.00000       0.00000       0.00000       0.00000       0.00000       0.00000       0.00000       0.00000       0.00000       0.00000       0.00000       0.00000       0.00000       0.00000       0.00000       0.00000       0.00000       0.00000       0.00000
   8  24 3878.1582    1.9284  6.3537 10.0225  0.0001  0.0928   0.0238   0.2528    0.1219   0.0000   423.6555      -32.4293       20.1017       13.7661      -18.0030      -21.4196       4.50490      -1.61166      0.263377       2.30305     -0.833121     -0.333861      0.130517    -0.0484701  -0.000197264  -0.000477571       0.00000       0.00000       0.00000       0.00000       0.00000       0.00000       0.00000       0.00000       0.00000       0.00000       0.00000       0.00000       0.00000       0.00000       0.00000       0.00000       0.00000       0.00000       0.00000       0.00000       17.7224       21.4128       20.7383       19.0711       15.4182       11.4420       8.24258       5.20156       3.04422       1.65468      0.823551      0.358640      0.134500     0.0432623     0.0118892    0.00219450       0.00000       0.00000       0.00000       0.00000       0.00000       0.00000       0.00000       0.00000       0.00000       0.00000       0.00000       0.00000       0.00000       0.00000       0.00000       0.00000       0.00000       0.00000       0.00000       0.00000
   8  26 4156.8099    1.3617 10.4816  9.7803 -0.0005  0.1412   0.0145   0.3775    0.0685   0.0000   487.1998       17.2671       61.6370       27.0570      -19.8595       10.9776       15.8813      -8.64137      -5.42117       2.71284      0.969837     -0.140676      0.169213      0.111878    -0.0154842    0.00634475       0.00000       0.00000       0.00000       0.00000       0.00000       0.00000       0.00000       0.00000       0.00000       0.00000       0.00000       0.00000       0.00000       0.00000       0.00000       0.00000       0.00000       0.00000       0.00000       0.00000       26.3355       32.7683       31.2569       28.6952       23.9832       17.6770       12.6895       8.15315       4.89418       2.65804       1.30321      0.569779      0.217191     0.0707822     0.0194164    0.00349514       0.00000       0.00000       0.00000       0.00000       0.00000       0.00000       0.00000       0.00000       0.00000       0.00000       0.00000       0.00000       0.00000       0.00000       0.00000       0.00000       0.00000       0.00000       0.00000       0.00000
   8  28 4435.9686    0.9709 14.1083  9.7575 -0.0027  0.2033   0.0109   0.5505    0.0511   0.0000   446.3325       5.50882      -83.8776      -17.6738       28.5199       9.27179      -10.1380       5.87018      -5.16433       6.94038      -3.70576       1.56186      0.211879    -0.0821743    -0.0393081   -0.00468926       0.00000       0.00000       0.00000       0.00000       0.00000       0.00000       0.00000       0.00000       0.00000       0.00000       0.00000       0.00000       0.00000       0.00000       0.00000       0.00000       0.00000       0.00000       0.00000       0.00000       39.6424       46.7708       47.5088       41.1584       35.7366       26.2864       18.7870       12.0595       7.27148       3.95103       1.89511      0.846164      0.322531      0.105952     0.0284477    0.00457329       0.00000       0.00000       0.00000       0.00000       0.00000       0.00000       0.00000       0.00000       0.00000       0.00000       0.00000       0.00000       0.00000       0.00000       0.00000       0.00000       0.00000       0.00000       0.00000       0.00000
   9   9 1843.5557    0.4005  0.3480  9.7357 -0.0023  0.0278   0.0215   0.0667    0.0625   0.0000   433.6402       8.73025       21.2887      -7.34659      -6.74786       11.4131       2.38312      -1.88190      -2.35555       1.07615      0.611327     -0.236589      0.134846     0.0573025   -0.00349110   -0.00518768   0.000726937   0.000284597       0.00000       0.00000       0.00000       0.00000       0.00000       0.00000       0.00000       0.00000       0.00000       0.00000       0.00000       0.00000       0.00000       0.00000       0.00000       0.00000       0.00000       0.00000       4.41277       5.59105       5.11734       5.93757       3.82652       3.11836       2.63126       1.83546       1.02816      0.615565      0.334565      0.204629     0.0834934     0.0322305    0.00954668    0.00303427   0.000688550   0.000180700       0.00000       0.00000       0.00000       0.00000       0.00000       0.00000       0.00000       0.00000       0.00000       0.00000       0.00000       0.00000       0.00000       0.00000       0.00000       0.00000       0.00000       0.00000
   9  10 1984.1577    0.5885  0.5519  9.6161 -0.0100  0.0259   0.0222   0.0621    0.0947   0.0000   434.3333      -5.78846       9.39916      -9.04867       4.93257      -3.81718      -2.23727       4.23767      -1.29750     -0.270525     -0.294012    -0.0515378     0.0705573    0.00129596    -0.0201644    0.00497835   0.000375548  -0.000308842       0.00000       0.00000       0.00000       0.00000       0.00000       0.00000       0.00000       0.00000       0.00000       0.00000       0.00000       0.00000       0.00000       0.00000       0.00000       0.00000       0.00000       0.00000       4.19842       5.36856       4.59097       4.70422       4.07390       3.48662       2.31501       1.79507       1.04286      0.666373      0.319878      0.171793     0.0652725     0.0301345    0.00965883    0.00360703   0.000793954   0.000171951       0.00000       0.00000       0.00000       0.00000       0.00000       0.00000       0.00000       0.00000       0.00000       0.00000       0.00000       0.00000       0.00000       0.00000       0.00000       0.00000       0.00000       0.00000
   9  11 2125.1156    0.7868  0.6251  9.9962 -0.0015  0.0334   0.0277   0.0655    0.1124   0.0000   433.7876      -7.28765       19.1008      -1.90498      -3.83142       4.73929       2.58398      -1.81807      0.369985      0.187548    -0.0448557      0.142066     0.0855914     0.0177781    0.00300821    0.00272206   -0.00218658  -3.40236e-06       0.00000       0.00000       0.00000       0.00000       0.00000       0.00000       0.00000       0.00000       0.00000       0.00000       0.00000       0.00000       0.00000       0.00000       0.00000       0.00000       0.00000       0.00000       5.43195       5.37708       6.36775       6.22202       4.88084       3.66188       3.15324       2.07647       1.20930      0.799819      0.443649      0.213814      0.115408     0.0438400     0.0135874    0.00414819   0.000960953   0.000147543       0.00000       0.00000       0.00000       0.00000       0.00000       0.00000       0.00000       0.00000       0.00000       0.00000       0.00000       0.00000       0.00000       0.00000       0.00000       0.00000       0.00000       0.00000
   9  12 2264.5347    1.0456  0.8495 10.4995 -0.0067  0.0396   0.0323   0.0778    0.1373   0.0000   446.9482      -4.64814       14.2594       13.5437       1.19294      -8.96712       1.74197      -1.01528     -0.439539     0.0261178     0.0816361      0.174012     0.0361549    -0.0125319    -0.0132092   -0.00170147   0.000183853   0.000175704       0.00000       0.00000       0.00000       0.00000       0.00000       0.00000       0.00000       0.00000       0.00000       0.00000       0.00000       0.00000       0.00000       0.00000       0.00000       0.00000       0.00000       0.00000       5.49970       7.46209       8.07828       5.65031       6.57905       4.54832       3.35567       2.73996       1.31627      0.988314      0.495160      0.220008      0.127240     0.0442800     0.0154955    0.00677737    0.00159611   0.000221056       0.00000       0.00000       0.00000       0.00000       0.00000       0.00000       0.00000       0.00000       0.00000       0.00000       0.00000       0.00000       0.00000       0.00000       0.00000       0.00000       0.00000       0.00000
   9  13 2402.2869    1.5750  0.8595 10.6301  0.0011  0.0370   0.0472   0.0784    0.1942   0.0000   438.5885       3.25384       13.6608      -2.35376       2.26948      -1.52714      -3.36061      -1.04907      0.192417      0.289641      0.187363     -0.110935     0.0456366    -0.0163954    0.00873538    0.00428237   0.000180592   7.51510e-07       0.00000       0.00000       0.00000       0.00000       0.00000       0.00000       0.00000       0.00000       0.00000       0.00000       0.00000       0.00000       0.00000       0.00000       0.00000       0.00000       0.00000       0.00000       4.88256       7.42246       6.81640       6.16000       6.12351       3.50306       3.75066       1.74237       1.51756      0.788167      0.400987      0.258331     0.0773050     0.0467980     0.0154102    0.00402996    0.00163398   0.000231092       0.00000       0.00000       0.00000       0.00000       0.00000       0.00000       0.00000       0.00000       0.00000       0.00000       0.00000       0.00000       0.00000       0.00000       0.00000       0.00000       0.00000       0.00000
   9  14 2539.4852    1.9436  0.9553 11.0506 -0.0056  0.0328   0.0534   0.0778    0.2321   0.0000   450.4870       5.93941       10.0859      -11.3859       3.84596       2.49963      -2.16310       2.09122    -0.0959234     -0.389495     -0.691082      0.359932     0.0900446    -0.0116138    0.00620770    0.00272006  -0.000978716   5.23455e-05       0.00000       0.00000       0.00000       0.00000       0.00000       0.00000       0.00000       0.00000       0.00000       0.00000       0.00000       0.00000       0.00000       0.00000       0.00000       0.00000       0.00000       0.00000       5.42652       7.20714       6.56999       6.17080       4.97764       4.38212       2.97402       2.13107       1.26349      0.763717      0.396093      0.197831     0.0873068     0.0374870     0.0133563    0.00444918   0.000994920   0.000202575       0.00000       0.00000       0.00000       0.00000       0.00000       0.00000       0.00000       0.00000       0.00000       0.00000       0.00000       0.00000       0.00000       0.00000       0.00000       0.00000       0.00000       0.00000
   9  15 2676.9841    2.4933  1.0019 11.3660 -0.0058  0.0326   0.0658   0.0739    0.2523   0.0000   426.8581      -1.82887       13.6153       2.24746       6.61188      -9.52475      -3.59601     -0.839716      0.504074     -0.743822      0.837918     -0.250430    -0.0335721     0.0233705   -0.00435416    0.00157502   -0.00104783  -0.000155575       0.00000       0.00000       0.00000       0.00000       0.00000       0.00000       0.00000       0.00000       0.00000       0.00000       0.00000       0.00000       0.00000       0.00000       0.00000       0.00000       0.00000       0.00000       5.52985       6.96807       6.81003       6.31129       5.10147       4.25393       3.00593       2.11478       1.31579      0.705665      0.434069      0.200433     0.0994391     0.0357081     0.0146915    0.00429884    0.00102055   0.000192515       0.00000       0.00000       0.00000       0.00000       0.00000       0.00000       0.00000       0.00000       0.00000       0.00000       0.00000       0.00000       0.00000       0.00000       0.00000       0.00000       0.00000       0.00000
   9  16 2815.1960    3.1331  0.8769 11.7243  0.0005  0.0285   0.0886   0.0721    0.2573   0.0000   446.3649      -3.35192       9.32819      -2.95875       1.25554       2.28328      -1.25838      -2.47502      0.652230     -0.111607     -0.163973     0.0881774    -0.0115568    -0.0513932    0.00811432    0.00114635  -0.000869597   0.000213062       0.00000       0.00000       0.00000       0.00000       0.00000       0.00000       0.00000       0.00000       0.00000       0.00000       0.00000       0.00000       0.00000       0.00000       0.00000       0.00000       0.00000       0.00000       4.88404       6.38102       5.70188       5.43410       4.58819       3.78884       2.77890       1.84329       1.17900      0.687460      0.344889      0.185407     0.0722094     0.0336794     0.0115887    0.00361013   0.000945565   0.000178264       0.00000       0.00000       0.00000       0.00000       0.00000       0.00000       0.00000       0.00000       0.00000       0.00000       0.00000       0.00000       0.00000       0.00000       0.00000       0.00000       0.00000       0.00000
   9  17 2953.5945    3.7007  0.9615 12.4737 -0.0007  0.0312   0.1030   0.0817    0.2156   0.0000   433.3614      -17.8088       16.9021      -6.03359       8.77506      -3.06487    -0.0221655     -0.839748     -0.296937     -0.716124      0.220611     -0.293423    -0.0681645     0.0323726    -0.0198178    0.00190817    0.00188122   0.000201321       0.00000       0.00000       0.00000       0.00000       0.00000       0.00000       0.00000       0.00000       0.00000       0.00000       0.00000       0.00000       0.00000       0.00000       0.00000       0.00000       0.00000       0.00000       5.48614       6.94832       6.66505       6.41252       5.12875       3.89680       2.95976       1.93815       1.24065      0.707236      0.383813      0.214177     0.0844916     0.0378573     0.0127779    0.00374549    0.00101769   0.000182233       0.00000       0.00000       0.00000       0.00000       0.00000       0.00000       0.00000       0.00000       0.00000       0.00000       0.00000       0.00000       0.00000       0.00000       0.00000       0.00000       0.00000       0.00000
   9  18 3091.5361    4.2631  0.8738 12.7417 -0.0088  0.0279   0.1288   0.0797    0.2346   0.0000   430.7256      -9.61308       11.4495      -5.19528      -7.86337     -0.460999      -7.10975       1.52659     -0.653009     -0.366580     -0.293774     -0.220118      0.105543    -0.0216575     0.0324218   -0.00178036  -0.000402898   0.000201199       0.00000       0.00000       0.00000       0.00000       0.00000       0.00000       0.00000       0.00000       0.00000       0.00000       0.00000       0.00000       0.00000       0.00000       0.00000       0.00000       0.00000       0.00000       5.20565       6.28334       6.24133       5.89019       4.81255       3.60747       2.52612       1.81234       1.06660      0.683565      0.363672      0.172871     0.0842269     0.0309413     0.0112030    0.00364054   0.000815129   0.000148221       0.00000       0.00000       0.00000       0.00000       0.00000       0.00000       0.00000       0.00000       0.00000       0.00000       0.00000       0.00000       0.00000       0.00000       0.00000       0.00000       0.00000       0.00000
   9  19 3229.5352    4.0232  1.2591 12.6773 -0.0058  0.0355   0.0994   0.0929    0.2208   0.0000   421.8603       13.6992       13.8681     -0.971845      -4.49067      -4.31576       2.62405      -1.17479      0.932325     -0.736131    -0.0566605     0.0112058     0.0291811     0.0208871   -0.00138616   -0.00144647   0.000335502   0.000120046       0.00000       0.00000       0.00000       0.00000       0.00000       0.00000       0.00000       0.00000       0.00000       0.00000       0.00000       0.00000       0.00000       0.00000       0.00000       0.00000       0.00000       0.00000       6.41917       7.84753       8.00761       7.06557       6.10087       4.42958       3.41070       2.19259       1.42872      0.849288      0.448156      0.232499      0.100817     0.0429029     0.0146323    0.00446083    0.00120094   0.000184815       0.00000       0.00000       0.00000       0.00000       0.00000       0.00000       0.00000       0.00000       0.00000       0.00000       0.00000       0.00000       0.00000       0.00000       0.00000       0.00000       0.00000       0.00000
   9  20 3367.8128    3.6189  1.7962 11.9807 -0.0011  0.0415   0.0735   0.1138    0.2054   0.0000   445.3945       3.82039       10.6227       1.76385       6.16124      -9.20576       3.25661       1.42935      -1.61882     -0.926382      0.239565      0.255750    -0.0131702     0.0208041    0.00244160    0.00136878   3.20896e-05   9.45733e-06       0.00000       0.00000       0.00000       0.00000       0.00000       0.00000       0.00000       0.00000       0.00000       0.00000       0.00000       0.00000       0.00000       0.00000       0.00000       0.00000       0.00000       0.00000       7.49636       9.04876       8.91603       8.19018       6.82416       5.23406       4.06712       2.64973       1.66750      0.941874      0.519299      0.262018      0.119575     0.0481184     0.0168815    0.00485130    0.00130220   0.000219261       0.00000       0.00000       0.00000       0.00000       0.00000       0.00000       0.00000       0.00000       0.00000       0.00000       0.00000       0.00000       0.00000       0.00000       0.00000       0.00000       0.00000       0.00000
   9  21 3506.2880    3.1446  2.6440 11.5648 -0.0003  0.0523   0.0544   0.1331    0.1498   0.0000   447.9867      -4.77686      -4.29670       7.90524       4.21714      -17.6653      -9.73007      0.294923       3.17723      -1.01009      0.660026     -0.209406    -0.0383019    -0.0220068    0.00759050    0.00102659    0.00313798   0.000407331       0.00000       0.00000       0.00000       0.00000       0.00000       0.00000       0.00000       0.00000       0.00000       0.00000       0.00000       0.00000       0.00000       0.00000       0.00000       0.00000       0.00000       0.00000       8.76000       10.4153       10.7275       9.94089       8.45278       6.54932       4.72073       3.28766       2.15512       1.20111      0.699095      0.351786      0.153778     0.0608952     0.0232491    0.00693119    0.00172103   0.000288655       0.00000       0.00000       0.00000       0.00000       0.00000       0.00000       0.00000       0.00000       0.00000       0.00000       0.00000       0.00000       0.00000       0.00000       0.00000       0.00000       0.00000       0.00000
   9  22 3645.1594    2.5585  3.6482 11.0675 -0.0008  0.0627   0.0390   0.1633    0.1257   0.0000   428.4110      -14.2162       9.17241       6.98838      -4.42040      -13.4767      -5.62431       1.37756       1.86724     -0.155494     -0.387853     0.0392255    -0.0145407     0.0373631     0.0321061   -0.00307739    0.00189702  -0.000163517       0.00000       0.00000       0.00000       0.00000       0.00000       0.00000       0.00000       0.00000       0.00000       0.00000       0.00000       0.00000       0.00000       0.00000       0.00000       0.00000       0.00000       0.00000       10.8006       13.3705       13.2760       12.3250       10.2597       7.91969       5.83024       3.91055       2.53039       1.44768      0.819834      0.392889      0.187612     0.0725199     0.0272596    0.00803631    0.00206137   0.000356359       0.00000       0.00000       0.00000       0.00000       0.00000       0.00000       0.00000       0.00000       0.00000       0.00000       0.00000       0.00000       0.00000       0.00000       0.00000       0.00000       0.00000       0.00000
   9  23 3784.4375    2.1681  5.6372 10.3101 -0.0027  0.0789   0.0261   0.2112    0.1179   0.0000   443.2074      -12.9599       23.1627       2.59157       1.50166     -0.202632      -12.4964      -5.17619       3.80068      -1.95568     -0.278349     -0.884619     -0.180378     0.0941984     0.0229587    0.00173741   -0.00152657  -0.000428418       0.00000       0.00000       0.00000       0.00000       0.00000       0.00000       0.00000       0.00000       0.00000       0.00000       0.00000       0.00000       0.00000       0.00000       0.00000       0.00000       0.00000       0.00000       14.0518       16.5093       16.3906       15.0364       13.5557       9.96610       7.43143       4.97509       3.31547       1.97975       1.04685      0.534374      0.221316     0.0942735     0.0323410     0.0100138    0.00263285   0.000407433       0.00000       0.00000       0.00000       0.00000       0.00000       0.00000       0.00000       0.00000       0.00000       0.00000       0.00000       0.00000       0.00000       0.00000       0.00000       0.00000       0.00000       0.00000
   9  24 3923.4387    1.8208  7.4337 10.2240 -0.0028  0.0963   0.0203   0.2695    0.0848   0.0000   417.1486      -14.0974      -11.4464      -4.82747      -1.48565       19.4915      -12.0984       2.55896       5.81087       4.46021      0.200751      -1.14537     0.0928084     0.0741232    -0.0902434   -0.00306664    0.00438575   0.000776073       0.00000       0.00000       0.00000       0.00000       0.00000       0.00000       0.00000       0.00000       0.00000       0.00000       0.00000       0.00000       0.00000       0.00000       0.00000       0.00000       0.00000       0.00000       16.8902       20.0505       20.3390       18.5086       16.2112       12.3242       9.12167       6.19302       4.02831       2.36595       1.30861      0.633843      0.292007      0.115325     0.0421303     0.0127742    0.00323917   0.000512796       0.00000       0.00000       0.00000       0.00000       0.00000       0.00000       0.00000       0.00000       0.00000       0.00000       0.00000       0.00000       0.00000       0.00000       0.00000       0.00000       0.00000       0.00000
   9  25 4063.1937    1.5213  9.0277  9.9831 -0.0005  0.1160   0.0162   0.3186    0.0745   0.0000   491.1463      -4.70334       40.5795     -0.299649       1.43653      -33.8614       9.84919      0.199805       6.06804      -7.81018    -0.0964881     -0.586289      0.108216     -0.116265     0.0257197    -0.0314176    0.00441176    0.00109663       0.00000       0.00000       0.00000       0.00000       0.00000       0.00000       0.00000       0.00000       0.00000       0.00000       0.00000       0.00000       0.00000       0.00000       0.00000       0.00000       0.00000       0.00000       20.1955       24.2485       24.2109       22.2072       19.4517       14.9309       11.1548       7.66889       4.87588       2.83982       1.56652      0.780044      0.351680      0.140660     0.0509925     0.0157686    0.00397543   0.000639684       0.00000       0.00000       0.00000       0.00000       0.00000       0.00000       0.00000       0.00000       0.00000       0.00000       0.00000       0.00000       0.00000       0.00000       0.00000       0.00000       0.00000       0.00000
   9  26 4202.7624    1.2753 11.1233  9.9001 -0.0021  0.1386   0.0129   0.3937    0.0588   0.0000   399.0110      -17.2946       69.7912      -47.6084       2.87460       4.51867       37.1634      -17.1596      0.441744       5.92735       2.28008     0.0668312     -0.373652     -0.289161    -0.0148498   -0.00818801    0.00143809   0.000665531       0.00000       0.00000       0.00000       0.00000       0.00000       0.00000       0.00000       0.00000       0.00000       0.00000       0.00000       0.00000       0.00000       0.00000       0.00000       0.00000       0.00000       0.00000       23.7747       29.6495       29.7139       27.2578       23.4270       17.8414       13.4380       8.85928       5.86527       3.40709       1.88716      0.921369      0.427138      0.172987     0.0637454     0.0190527    0.00499587   0.000805391       0.00000       0.00000       0.00000       0.00000       0.00000       0.00000       0.00000       0.00000       0.00000       0.00000       0.00000       0.00000       0.00000       0.00000       0.00000       0.00000       0.00000       0.00000
   9  27 4342.8864    1.0706 13.0820  9.9272 -0.0006  0.1767   0.0116   0.4878    0.0511   0.0000   495.7856      -102.523       51.8412      -5.15268       35.1886       1.85862      -11.1364      -15.5559      -7.73224       2.39058      0.996871      -1.53295       1.45080     0.0407841    -0.0379877   -0.00778052    0.00369258    0.00135429       0.00000       0.00000       0.00000       0.00000       0.00000       0.00000       0.00000       0.00000       0.00000       0.00000       0.00000       0.00000       0.00000       0.00000       0.00000       0.00000       0.00000       0.00000       29.4247       37.0648       37.1351       33.2208       30.1028       22.4810       17.3348       11.5385       7.46313       4.42639       2.37758       1.20027      0.538547      0.224918     0.0802367     0.0252625    0.00672321    0.00103768       0.00000       0.00000       0.00000       0.00000       0.00000       0.00000       0.00000       0.00000       0.00000       0.00000       0.00000       0.00000       0.00000       0.00000       0.00000       0.00000       0.00000       0.00000
  10   9 1879.9487    0.4603  0.3837  9.6067 -0.0108  0.0237   0.0220   0.0493    0.0681   0.0000   434.4861      -5.28574       14.5850      -1.20524      -1.33894      -2.51211       2.71315      -2.31968       1.31710      0.966522      0.316177     -0.150492     -0.154866     0.0149451    -0.0107913    0.00417277    0.00153960   1.94306e-05   0.000151876   3.19164e-05       0.00000       0.00000       0.00000       0.00000       0.00000       0.00000       0.00000       0.00000       0.00000       0.00000       0.00000       0.00000       0.00000       0.00000       0.00000       0.00000       3.76964       4.14077       4.29066       4.38544       3.69991       2.84583       2.46122       1.69709       1.04946      0.766884      0.426520      0.229809      0.123011     0.0586735     0.0243619    0.00882966    0.00261277   0.000792886   0.000188518   3.05363e-05       0.00000       0.00000       0.00000       0.00000       0.00000       0.00000       0.00000       0.00000       0.00000       0.00000       0.00000       0.00000       0.00000       0.00000       0.00000       0.00000
  10  10 2021.4970    0.6287  0.4758  9.8406  0.0001  0.0263   0.0257   0.0543    0.0847   0.0000   441.0336      -2.84659       14.1361      -2.49154      -5.52527      -1.40723     -0.281392      0.367371      -3.23411       1.66830      0.297560    -0.0450372     0.0585613   -0.00992268     0.0122386     0.0135628    0.00158277   0.000426609   0.000110350   5.55943e-05       0.00000       0.00000       0.00000       0.00000       0.00000       0.00000       0.00000       0.00000       0.00000       0.00000       0.00000       0.00000       0.00000       0.00000       0.00000       0.00000       4.82203       5.43378       5.09624       4.63476       4.51041       3.73853       2.68818       1.86681       1.34144      0.883622      0.464177      0.255047      0.123476     0.0456406     0.0206761    0.00834705    0.00263962   0.000779537   0.000164941   2.60195e-05       0.00000       0.00000       0.00000       0.00000       0.00000       0.00000       0.00000       0.00000       0.00000       0.00000       0.00000       0.00000       0.00000       0.00000       0.00000       0.00000
  10  11 2162.9317    0.8800  0.6559 10.0805 -0.0061  0.0252   0.0278   0.0636    0.1064   0.0000   435.0916      -10.4355       1.31212      0.393353       1.38122      -1.86999      -6.70275      -1.33789     -0.644765       1.76925     -0.168785     -0.332174    -0.0477381     0.0885110   -0.00654255   -0.00274827   -0.00201940   0.000510786   2.41342e-05  -4.56275e-05       0.00000       0.00000       0.00000       0.00000       0.00000       0.00000       0.00000       0.00000       0.00000       0.00000       0.00000       0.00000       0.00000       0.00000       0.00000       0.00000       3.80095       4.46874       4.41711       4.27230       3.87727       3.12421       2.41819       1.67200       1.20311      0.732394      0.445570      0.242679      0.118496     0.0568291     0.0218117    0.00865648    0.00307129   0.000826772   0.000201781   3.21531e-05       0.00000       0.00000       0.00000       0.00000       0.00000       0.00000       0.00000       0.00000       0.00000       0.00000       0.00000       0.00000       0.00000       0.00000       0.00000       0.00000
  10  12 2302.7766    1.2528  0.8011 10.2039  0.0056  0.0287   0.0350   0.0647    0.1524   0.0000   434.9350       1.24500       3.81378       9.75935      -3.44328       2.13604      -3.75245      -2.17678       2.99759     0.0298973     -0.493330      0.403314     -0.139981    -0.0774857     0.0242329  -0.000626084   -0.00108733  -0.000234811  -0.000137013   6.23860e-05       0.00000       0.00000       0.00000       0.00000       0.00000       0.00000       0.00000       0.00000       0.00000       0.00000       0.00000       0.00000       0.00000       0.00000       0.00000       0.00000       4.69353       5.43253       5.40100       4.55622       4.40530       3.72265       3.07458       2.29543       1.42521      0.870199      0.485314      0.254659      0.134787     0.0587414     0.0271840    0.00939579    0.00325962    0.00102016   0.000227614   3.27032e-05       0.00000       0.00000       0.00000       0.00000       0.00000       0.00000       0.00000       0.00000       0.00000       0.00000       0.00000       0.00000       0.00000       0.00000       0.00000       0.00000
  10  13 2440.7547    1.6853  0.9450 10.4721 -0.0005  0.0313   0.0436   0.0687    0.2109   0.0000   437.2710       5.14581       14.1096     0.0469891      -4.60184      -4.30905      -5.89791      0.414788      0.662694      -1.58990     0.0246045      0.472493     -0.143933     0.0741147   -0.00936114     0.0157036   -0.00270687  -0.000111569   0.000113975  -5.15280e-05       0.00000       0.00000       0.00000       0.00000       0.00000       0.00000       0.00000       0.00000       0.00000       0.00000       0.00000       0.00000       0.00000       0.00000       0.00000       0.00000       4.95849       6.06410       5.56142       5.03809       5.03314       4.08637       3.36808       2.29471       1.59550      0.984306      0.553097      0.310103      0.140276     0.0703892     0.0260155     0.0112498    0.00357711    0.00106584   0.000281461   4.13574e-05       0.00000       0.00000       0.00000       0.00000       0.00000       0.00000       0.00000       0.00000       0.00000       0.00000       0.00000       0.00000       0.00000       0.00000       0.00000       0.00000
  10  14 2578.6494    2.1453  0.9741 11.1189 -0.0000  0.0302   0.0573   0.0756    0.1996   0.0000   439.0349       4.37675    -0.0467901       4.19169       5.63687       4.31708      -7.42887      -2.51962      0.546638       3.02373      -1.03741      0.290077      0.136487    -0.0204155    -0.0153862   -0.00265801    0.00346817    0.00141246   2.63826e-05   8.46377e-06       0.00000       0.00000       0.00000       0.00000       0.00000       0.00000       0.00000       0.00000       0.00000       0.00000       0.00000       0.00000       0.00000       0.00000       0.00000       0.00000       5.11859       6.21580       6.27408       6.06807       5.17061       3.71000       3.06434       2.15690       1.41367      0.834861      0.503615      0.282599      0.148115     0.0710680     0.0276615    0.00999950    0.00330879   0.000944252   0.000246320   3.80397e-05       0.00000       0.00000       0.00000       0.00000       0.00000       0.00000       0.00000       0.00000       0.00000       0.00000       0.00000       0.00000       0.00000       0.00000       0.00000       0.00000
  10  15 2716.9992    2.7979  0.8210 11.5104 -0.0032  0.0265   0.0773   0.0668    0.2228   0.0000   439.7410      0.727630       14.0088      -10.3491       6.86480       2.78726      -1.61948      -1.41932     -0.274364     0.0927320     0.0313302      0.318475     0.0130508     0.0625665    -0.0133330    0.00777574   -0.00753700  -8.79279e-05   0.000111843   6.71876e-06       0.00000       0.00000       0.00000       0.00000       0.00000       0.00000       0.00000       0.00000       0.00000       0.00000       0.00000       0.00000       0.00000       0.00000       0.00000       0.00000       4.55678       5.26951       5.13561       4.76982       4.28640       3.46227       2.85242       2.05600       1.35031      0.788389      0.455617      0.247025      0.125515     0.0603883     0.0239379    0.00861628    0.00295682   0.000830516   0.000207983   3.17635e-05       0.00000       0.00000       0.00000       0.00000       0.00000       0.00000       0.00000       0.00000       0.00000       0.00000       0.00000       0.00000       0.00000       0.00000       0.00000       0.00000
  10  16 2855.6879    3.4173  0.8724 11.5015  0.0046  0.0265   0.0888   0.0646    0.2654   0.0000   446.6102      -2.27625       11.4263      -6.61778      0.577856      -1.84244     -0.747107     -0.133454     -0.613842      0.315072     -0.355259     -0.111644      0.129639     0.0374707     0.0522567    -0.0138964   -0.00341227    0.00220048  -2.95512e-05  -5.51888e-05       0.00000       0.00000       0.00000       0.00000       0.00000       0.00000       0.00000       0.00000       0.00000       0.00000       0.00000       0.00000       0.00000       0.00000       0.00000       0.00000       4.50442       5.63682       5.57811       4.88193       4.29150       3.62321       2.78290       2.04894       1.26866      0.782438      0.431337      0.229510      0.119193     0.0534440     0.0244642    0.00897098    0.00307608   0.000968664   0.000207576   3.38654e-05       0.00000       0.00000       0.00000       0.00000       0.00000       0.00000       0.00000       0.00000       0.00000       0.00000       0.00000       0.00000       0.00000       0.00000       0.00000       0.00000
  10  17 2994.4766    3.9856  0.9390 12.1110 -0.0061  0.0287   0.1011   0.0674    0.2552   0.0000   434.6752       2.07967       17.0181      -7.44853       1.48197      -3.21344       3.44847      -2.74823      -3.19812      0.192679    -0.0756460    -0.0950522      0.245956    -0.0700373     0.0150018    0.00815959   -0.00388924  -0.000708103   0.000254911  -4.28358e-05       0.00000       0.00000       0.00000       0.00000       0.00000       0.00000       0.00000       0.00000       0.00000       0.00000       0.00000       0.00000       0.00000       0.00000       0.00000       0.00000       4.33594       5.59277       5.18332       5.16286       4.44352       3.64280       2.75550       2.03943       1.36453      0.820723      0.500989      0.259172      0.143866     0.0600489     0.0276717    0.00931806    0.00350333   0.000989690   0.000237238   4.29331e-05       0.00000       0.00000       0.00000       0.00000       0.00000       0.00000       0.00000       0.00000       0.00000       0.00000       0.00000       0.00000       0.00000       0.00000       0.00000       0.00000
  10  19 3271.3540    4.0764  1.3591 12.1874 -0.0009  0.0339   0.0898   0.0879    0.2350   0.0000   437.6209       15.2352       24.3567       2.32398     -0.251624      -7.17157      -4.05754      -2.30359       4.00728     -0.561584     -0.233367      0.254677     -0.269278    -0.0380073     0.0344143     0.0113246  -0.000871650  -0.000534128   0.000260472   1.13338e-05       0.00000       0.00000       0.00000       0.00000       0.00000       0.00000       0.00000       0.00000       0.00000       0.00000       0.00000       0.00000       0.00000       0.00000       0.00000       0.00000       5.76931       6.91238       7.22146       6.52929       5.71160       4.53293       3.41500       2.30310       1.59627       1.01997      0.595582      0.314219      0.158253     0.0715503     0.0319993     0.0121426    0.00405849    0.00114060   0.000269009   4.03757e-05       0.00000       0.00000       0.00000       0.00000       0.00000       0.00000       0.00000       0.00000       0.00000       0.00000       0.00000       0.00000       0.00000       0.00000       0.00000       0.00000
  10  20 3409.9992    3.4455  2.0777 11.7272 -0.0063  0.0420   0.0607   0.1110    0.1476   0.0000   440.8945      0.564979       11.8508      -5.11762       4.03518      -7.24008      -4.77057      -2.19134       5.03048      0.709152     -0.592966     -0.536178     -0.375460      0.114965    0.00338718   0.000418534    0.00985994    0.00168464   0.000201176  -5.24908e-05       0.00000       0.00000       0.00000       0.00000       0.00000       0.00000       0.00000       0.00000       0.00000       0.00000       0.00000       0.00000       0.00000       0.00000       0.00000       0.00000       6.57484       7.93695       7.87113       7.50290       6.72347       5.54073       3.86789       2.90798       1.96069       1.27356      0.755136      0.410563      0.200184     0.0934307     0.0376573     0.0146916    0.00511553    0.00153552   0.000332244   5.66346e-05       0.00000       0.00000       0.00000       0.00000       0.00000       0.00000       0.00000       0.00000       0.00000       0.00000       0.00000       0.00000       0.00000       0.00000       0.00000       0.00000
  10  21 3549.0714    2.9153  3.0780 11.3068 -0.0040  0.0531   0.0439   0.1377    0.1153   0.0000   430.0743      0.177166       20.6329      -11.2528      -4.05961      -13.3954      -2.08025      -2.09489      -5.75465      -1.51466      0.998251      0.868414   -0.00436796    -0.0179886     0.0143875    0.00494247     0.0108164    0.00291730  -0.000575324  -7.11163e-05       0.00000       0.00000       0.00000       0.00000       0.00000       0.00000       0.00000       0.00000       0.00000       0.00000       0.00000       0.00000       0.00000       0.00000       0.00000       0.00000       8.57616       10.7132       10.5602       9.78552       8.67380       6.87502       5.45654       3.77085       2.58720       1.54603      0.935338      0.490399      0.251640      0.116051     0.0496760     0.0185216    0.00653302    0.00181291   0.000461746   7.14158e-05       0.00000       0.00000       0.00000       0.00000       0.00000       0.00000       0.00000       0.00000       0.00000       0.00000       0.00000       0.00000       0.00000       0.00000       0.00000       0.00000
  10  22 3688.3736    2.4100  4.1504 10.9329 -0.0019  0.0636   0.0325   0.1703    0.0938   0.0000   441.8797      0.885887       23.5128      -7.18283     -0.816559       5.78508      -5.88680      -9.46764       2.85424       4.62212     -0.724295     -0.440383      0.449541   -0.00811888    0.00113835    0.00841159  -0.000632000   -0.00163963  -9.79197e-05  -2.96189e-05       0.00000       0.00000       0.00000       0.00000       0.00000       0.00000       0.00000       0.00000       0.00000       0.00000       0.00000       0.00000       0.00000       0.00000       0.00000       0.00000       10.0330       12.6140       12.6101       12.0775       10.3172       8.16346       6.27009       4.29699       3.05250       1.81667       1.10511      0.599776      0.307768      0.141004     0.0595877     0.0228411    0.00801522    0.00214672   0.000549118   8.84704e-05       0.00000       0.00000       0.00000       0.00000       0.00000       0.00000       0.00000       0.00000       0.00000       0.00000       0.00000       0.00000       0.00000       0.00000       0.00000       0.00000
  10  23 3827.7655    2.0148  5.4457 10.5690  0.0017  0.0767   0.0251   0.2054    0.0853   0.0000   424.8615       17.3028       21.1334      -12.9726       23.3885      -8.58071      -10.3321      0.249659      0.447570      -5.24446      0.888664      0.308247    -0.0349328      0.260158     0.0396745    -0.0219403    -0.0106096   0.000700233    0.00142246   0.000137334       0.00000       0.00000       0.00000       0.00000       0.00000       0.00000       0.00000       0.00000       0.00000       0.00000       0.00000       0.00000       0.00000       0.00000       0.00000       0.00000       11.9958       14.8397       14.6237       14.1089       12.1399       9.87881       7.64275       5.37028       3.68181       2.26054       1.38760      0.719217      0.381448      0.171638     0.0762476     0.0274087    0.00974999    0.00265006   0.000650204   0.000106845       0.00000       0.00000       0.00000       0.00000       0.00000       0.00000       0.00000       0.00000       0.00000       0.00000       0.00000       0.00000       0.00000       0.00000       0.00000       0.00000
  10  24 3967.5643    1.7272  7.5820 10.0573 -0.0010  0.0935   0.0186   0.2620    0.0810   0.0000   413.4101       10.4068       4.73420       23.2608       13.5815      -15.1039     -0.531469      -11.3441      -1.24670      0.131569      -1.57511      0.177272      0.542162      0.285864      0.126398     0.0571938   -0.00127669    0.00121353   0.000273797  -2.51225e-05       0.00000       0.00000       0.00000       0.00000       0.00000       0.00000       0.00000       0.00000       0.00000       0.00000       0.00000       0.00000       0.00000       0.00000       0.00000       0.00000       14.7591       17.7428       17.7148       17.2628       14.8960       12.0015       9.22414       6.57471       4.53386       2.78607       1.67347      0.921759      0.472189      0.216667     0.0913398     0.0343885     0.0116958    0.00323970   0.000779060   0.000126979       0.00000       0.00000       0.00000       0.00000       0.00000       0.00000       0.00000       0.00000       0.00000       0.00000       0.00000       0.00000       0.00000       0.00000       0.00000       0.00000
  10  25 4107.6991    1.4504  9.0635  9.9738 -0.0023  0.1121   0.0145   0.3035    0.0621   0.0000   416.7984       39.2386       12.5056      -24.3885      -20.4305     -0.809017      -20.1916      -5.02737     -0.415355      -1.17898       1.12625      0.131562     -0.539311      0.144930    -0.0913121     0.0239816    0.00225278   -0.00411595    0.00113918   7.20231e-05       0.00000       0.00000       0.00000       0.00000       0.00000       0.00000       0.00000       0.00000       0.00000       0.00000       0.00000       0.00000       0.00000       0.00000       0.00000       0.00000       16.8837       21.0885       21.2026       20.1795       17.7241       14.1946       11.3406       8.04044       5.54142       3.29537       1.98703       1.09171      0.569822      0.262197      0.112151     0.0425209     0.0148480    0.00415051    0.00103156   0.000159979       0.00000       0.00000       0.00000       0.00000       0.00000       0.00000       0.00000       0.00000       0.00000       0.00000       0.00000       0.00000       0.00000       0.00000       0.00000       0.00000
  10  26 4247.7422    1.2107 11.9158  9.9321 -0.0014  0.1460   0.0122   0.4051    0.0506   0.0000   422.9574       12.4125       19.3161       15.6196      -9.16218      -36.3596       1.15036       8.38171       5.69766       11.6183      -3.24181       1.00437      0.434481      0.440314     -0.272516    -0.0778998    0.00234979    0.00804229  -0.000459438  -0.000309231       0.00000       0.00000       0.00000       0.00000       0.00000       0.00000       0.00000       0.00000       0.00000       0.00000       0.00000       0.00000       0.00000       0.00000       0.00000       0.00000       22.5306       28.1081       28.6902       26.5568       23.6500       18.6962       14.9469       10.5785       7.08967       4.43375       2.62770       1.42664      0.732551      0.348575      0.148961     0.0562519     0.0191511    0.00557002    0.00135103   0.000202933       0.00000       0.00000       0.00000       0.00000       0.00000       0.00000       0.00000       0.00000       0.00000       0.00000       0.00000       0.00000       0.00000       0.00000       0.00000       0.00000
  10  27 4388.2070    1.0067 13.2000  9.8962 -0.0013  0.1767   0.0106   0.4742    0.0446   0.0000   433.6387      -5.06510       42.5602       8.21397       31.9007      -3.45450       3.69595      -3.83999       4.82874      -2.77178       7.50311       1.83036      -1.13846     -0.533229      0.215171     0.0780128    -0.0599698    0.00200545    0.00219054  -0.000288687       0.00000       0.00000       0.00000       0.00000       0.00000       0.00000       0.00000       0.00000       0.00000       0.00000       0.00000       0.00000       0.00000       0.00000       0.00000       0.00000       27.2629       34.3693       34.9479       33.0490       28.8703       23.1069       17.6223       12.6587       8.54196       5.42037       3.25501       1.74878      0.911947      0.418061      0.183788     0.0681601     0.0238323    0.00687876    0.00161530   0.000253470       0.00000       0.00000       0.00000       0.00000       0.00000       0.00000       0.00000       0.00000       0.00000       0.00000       0.00000       0.00000       0.00000       0.00000       0.00000       0.00000
  11   9 1915.4001    0.4988  0.4359  9.5486 -0.0062  0.0275   0.0203   0.0516    0.0711   0.0000   438.7000     -0.176255       6.31278      -5.04480     -0.618165       4.32912      -1.07379      -1.13149       1.45347     -0.298905      0.201419      0.193203    -0.0558167    -0.0238884    -0.0195369    0.00773954    -0.0145212    0.00227366   0.000697626   0.000143602  -4.24431e-06   1.67884e-06       0.00000       0.00000       0.00000       0.00000       0.00000       0.00000       0.00000       0.00000       0.00000       0.00000       0.00000       0.00000       0.00000       0.00000       4.46005       4.11581       4.08903       5.00707       4.60012       3.19496       2.38411       2.37945       1.82384      0.963737      0.507563      0.367622      0.240820      0.130264     0.0583740     0.0206594    0.00722127    0.00249662   0.000775488   0.000198523   4.05240e-05   6.62314e-06       0.00000       0.00000       0.00000       0.00000       0.00000       0.00000       0.00000       0.00000       0.00000       0.00000       0.00000       0.00000       0.00000       0.00000
  11  10 2057.9033    0.6837  0.6259  9.4114 -0.0086  0.0321   0.0224   0.0605    0.1044   0.0000   430.5500      -5.95992      0.287504      -2.31075      -1.50396      -1.85402       3.37289     -0.425978       2.33472      0.744168      0.830141    -0.0456910     0.0709168    -0.0288768    -0.0394333   -0.00919874   -0.00389662   5.90666e-05   0.000823127  -0.000181697   1.70624e-05   1.88098e-05       0.00000       0.00000       0.00000       0.00000       0.00000       0.00000       0.00000       0.00000       0.00000       0.00000       0.00000       0.00000       0.00000       0.00000       3.75449       5.34159       5.27870       4.60153       4.49711       4.04346       2.58024       2.55911       1.35649       1.10501      0.665622      0.375651      0.203260      0.117621     0.0415761     0.0263334    0.00824092    0.00324255    0.00115963   0.000394749   6.46066e-05   1.20747e-05       0.00000       0.00000       0.00000       0.00000       0.00000       0.00000       0.00000       0.00000       0.00000       0.00000       0.00000       0.00000       0.00000       0.00000
  11  11 2199.7776    0.9899  0.7519  9.8477  0.0060  0.0293   0.0277   0.0585    0.1227   0.0000   434.3574       3.09349       9.76871      -2.46045       1.49533      -4.52566      -6.06241       1.82960     -0.653308     -0.735749    -0.0330680    -0.0826645    0.00455987    -0.0655481     0.0284590    0.00767789    0.00858024    0.00173591   0.000123122  -0.000578129  -3.95398e-05  -2.24688e-07       0.00000       0.00000       0.00000       0.00000       0.00000       0.00000       0.00000       0.00000       0.00000       0.00000       0.00000       0.00000       0.00000       0.00000       3.65282       4.87996       4.87252       4.93455       4.24053       3.24730       3.13204       1.98380       1.55826      0.903063      0.670655      0.368682      0.187729      0.111164     0.0504275     0.0263280    0.00898265    0.00352903    0.00111341   0.000259925   7.50044e-05   1.06669e-05       0.00000       0.00000       0.00000       0.00000       0.00000       0.00000       0.00000       0.00000       0.00000       0.00000       0.00000       0.00000       0.00000       0.00000
  11  12 2340.0097    1.2693  0.9268 10.2356 -0.0036  0.0279   0.0331   0.0722    0.1488   0.0000   425.3216      -1.10222       11.1430       19.4108       3.95204      -2.01890     -0.914716       1.27145      0.389607      0.660659    -0.0114852     0.0343931     0.0339402     0.0381798     0.0927262    0.00149657    0.00532597   8.06115e-05    0.00219984  -0.000587474  -5.28311e-05  -1.22702e-06       0.00000       0.00000       0.00000       0.00000       0.00000       0.00000       0.00000       0.00000       0.00000       0.00000       0.00000       0.00000       0.00000       0.00000       4.32277       4.92838       4.90760       4.71678       4.18677       3.72169       2.94549       2.18299       1.56192       1.00454      0.634636      0.359696      0.195198     0.0980063     0.0469947     0.0201227    0.00799910    0.00286377   0.000940736   0.000234917   5.12978e-05   8.02353e-06       0.00000       0.00000       0.00000       0.00000       0.00000       0.00000       0.00000       0.00000       0.00000       0.00000       0.00000       0.00000       0.00000       0.00000
  11  13 2478.4746    1.7069  0.9842 10.8134 -0.0122  0.0303   0.0440   0.0733    0.1665   0.0000   442.8394      0.359293       15.9119     -0.639374      -5.69896      -3.06642      -4.90250      -3.22430       1.82351     -0.643045      -1.09648      0.142405     -0.159090     -0.122876    -0.0624415    -0.0137206    0.00375620    0.00407458   0.000123832   0.000148289   3.46045e-05  -1.25005e-05       0.00000       0.00000       0.00000       0.00000       0.00000       0.00000       0.00000       0.00000       0.00000       0.00000       0.00000       0.00000       0.00000       0.00000       4.37736       5.64675       5.94487       5.38724       4.83488       3.70685       3.24771       2.22813       1.53702       1.02356      0.645654      0.366983      0.192843      0.106473     0.0485497     0.0243865    0.00901016    0.00338180    0.00102699   0.000292013   7.03293e-05   9.52546e-06       0.00000       0.00000       0.00000       0.00000       0.00000       0.00000       0.00000       0.00000       0.00000       0.00000       0.00000       0.00000       0.00000       0.00000
  11  14 2616.9847    2.2257  0.9146 11.3433 -0.0030  0.0318   0.0578   0.0716    0.1715   0.0000   435.2044      -2.06352       14.8957      -9.98658       3.33920      -5.26152      -1.58752       2.61647   -0.00756752     -0.726166     -0.296241     0.0961652      0.140594    -0.0703138    -0.0416597    -0.0224848    0.00391109    0.00356167   0.000612186  -0.000364428  -0.000148415   4.17124e-06       0.00000       0.00000       0.00000       0.00000       0.00000       0.00000       0.00000       0.00000       0.00000       0.00000       0.00000       0.00000       0.00000       0.00000       4.03214       5.04635       5.11592       5.31993       4.33359       3.93324       3.11582       2.10475       1.55883       1.11620      0.681152      0.416352      0.224487      0.117469     0.0531929     0.0259797     0.0103598    0.00387547    0.00110175   0.000302084   6.90450e-05   1.16203e-05       0.00000       0.00000       0.00000       0.00000       0.00000       0.00000       0.00000       0.00000       0.00000       0.00000       0.00000       0.00000       0.00000       0.00000
  11  15 2756.1387    2.8585  0.9149 11.3967 -0.0070  0.0277   0.0706   0.0648    0.2163   0.0000   438.8218      -5.83797       12.1213      -1.03941      -7.65387       1.40479       3.28241       3.34241      -2.25096       1.32240      0.829700     0.0655920     0.0243644      0.107078     0.0483745     0.0132421    0.00529540  -0.000683611   0.000169837   1.60419e-05   4.65110e-05  -2.17143e-07       0.00000       0.00000       0.00000       0.00000       0.00000       0.00000       0.00000       0.00000       0.00000       0.00000       0.00000       0.00000       0.00000       0.00000       3.61039       4.64959       4.79114       4.41381       4.12059       3.30375       2.68280       2.10977       1.44230      0.936908      0.580842      0.315800      0.200306      0.100328     0.0456446     0.0215142    0.00859144    0.00290318    0.00102209   0.000284994   6.30103e-05   9.38031e-06       0.00000       0.00000       0.00000       0.00000       0.00000       0.00000       0.00000       0.00000       0.00000       0.00000       0.00000       0.00000       0.00000       0.00000
  11  16 2895.4192    3.7494  0.8218 11.4925 -0.0043  0.0283   0.0956   0.0604    0.2822   0.0000   440.5279      -1.02346       9.43754      -5.31840     -0.202081      -3.18575    -0.0469712      -4.11754      -1.23409    -0.0513595     -0.297819     -0.240587    -0.0132812     0.0224954   -0.00797844     0.0131723     0.0125944   0.000809133  -0.000668940   0.000166138   1.51248e-05   4.96423e-06       0.00000       0.00000       0.00000       0.00000       0.00000       0.00000       0.00000       0.00000       0.00000       0.00000       0.00000       0.00000       0.00000       0.00000       3.64179       5.22726       4.32829       4.89781       3.98848       3.62015       2.75478       2.22800       1.56283      0.941950      0.625616      0.317613      0.221005     0.0868132     0.0560000     0.0160250    0.00975757    0.00245067    0.00108156   0.000261104   6.41279e-05   1.22113e-05       0.00000       0.00000       0.00000       0.00000       0.00000       0.00000       0.00000       0.00000       0.00000       0.00000       0.00000       0.00000       0.00000       0.00000
  11  17 3034.5175    4.0353  1.1152 12.0157  0.0030  0.0288   0.0933   0.0823    0.2320   0.0000   443.2168      -1.42265       9.21760     -0.893853      -1.53046      -2.37627    -0.0748145       1.11107      -1.73245      0.599195     -0.469088     -0.208618     0.0835548    0.00853772    -0.0223915     0.0357285    0.00915151    0.00584430   -0.00296084  -0.000170390   2.33003e-05   9.91660e-06       0.00000       0.00000       0.00000       0.00000       0.00000       0.00000       0.00000       0.00000       0.00000       0.00000       0.00000       0.00000       0.00000       0.00000       4.26336       5.19175       5.31857       5.36492       4.60997       3.69775       2.89992       2.12055       1.49729      0.991753      0.631464      0.359540      0.216974      0.101544     0.0530035     0.0207652    0.00943110    0.00298383    0.00100958   0.000258816   6.00670e-05   9.48623e-06       0.00000       0.00000       0.00000       0.00000       0.00000       0.00000       0.00000       0.00000       0.00000       0.00000       0.00000       0.00000       0.00000       0.00000
  11  18 3173.4675    4.2992  1.0779 12.1895 -0.0001  0.0300   0.1003   0.0716    0.2387   0.0000   441.0921      -2.69285       14.0565       2.15695       2.29077      -2.39619      0.186639      -1.80189       1.69088     0.0495563     -0.600087      0.255939    0.00771683    -0.0781566    -0.0592826   -0.00363607    -0.0168642    0.00435430   0.000235080   3.84834e-05   5.29470e-05  -2.44532e-06       0.00000       0.00000       0.00000       0.00000       0.00000       0.00000       0.00000       0.00000       0.00000       0.00000       0.00000       0.00000       0.00000       0.00000       4.44656       5.15673       5.05385       5.03749       4.79203       3.84672       3.09490       2.14530       1.53458       1.11348      0.702547      0.422980      0.220417      0.110309     0.0517656     0.0224786    0.00905420    0.00319063   0.000940372   0.000274445   6.31555e-05   9.19397e-06       0.00000       0.00000       0.00000       0.00000       0.00000       0.00000       0.00000       0.00000       0.00000       0.00000       0.00000       0.00000       0.00000       0.00000
  11  19 3312.3804    3.9076  1.4982 11.7945 -0.0050  0.0344   0.0764   0.0875    0.2138   0.0000   435.8909       5.20228       6.74268      -4.34053      -10.9038      -7.57541      -2.35443      -5.11453       2.44436      0.258608      0.300617      0.220790      0.154004    -0.0842047     0.0439353    -0.0474200    0.00743209   0.000569163  -0.000658346  -8.69672e-05   5.91371e-05  -7.62882e-08       0.00000       0.00000       0.00000       0.00000       0.00000       0.00000       0.00000       0.00000       0.00000       0.00000       0.00000       0.00000       0.00000       0.00000       5.03479       5.97718       5.73774       5.98349       5.31031       4.55010       3.33546       2.59287       1.78000       1.26194      0.766475      0.469884      0.253769      0.129898     0.0590594     0.0258492     0.0100181    0.00368666    0.00111383   0.000327169   6.65354e-05   1.17957e-05       0.00000       0.00000       0.00000       0.00000       0.00000       0.00000       0.00000       0.00000       0.00000       0.00000       0.00000       0.00000       0.00000       0.00000
  11  20 3451.6514    3.3006  2.2236 11.6029 -0.0046  0.0428   0.0539   0.1102    0.1208   0.0000   441.6669      -4.25027       5.75779      -8.22633       21.2092      -2.46518      -4.99188      0.596004       1.55310      0.351715      0.737210      0.225878     0.0469647     0.0876426    -0.0233806     0.0505884   -0.00847806   -0.00696226  -0.000240644   0.000327009   0.000138831   1.03097e-05       0.00000       0.00000       0.00000       0.00000       0.00000       0.00000       0.00000       0.00000       0.00000       0.00000       0.00000       0.00000       0.00000       0.00000       6.17733       7.44422       7.44197       7.29177       6.57210       5.56815       4.34657       3.17396       2.25601       1.49430       1.00312      0.574782      0.298616      0.152741     0.0749612     0.0325943     0.0126554    0.00462437    0.00151593   0.000399895   9.03412e-05   1.40967e-05       0.00000       0.00000       0.00000       0.00000       0.00000       0.00000       0.00000       0.00000       0.00000       0.00000       0.00000       0.00000       0.00000       0.00000
  11  21 3591.2250    2.7011  3.2232 11.1496 -0.0036  0.0511   0.0389   0.1427    0.0936   0.0000   438.9930       11.5884       2.76044      -2.24661      -6.82114       4.92972      -3.77761      -1.74865    -0.0178470     -0.600947       1.13881     -0.149305      0.129660      0.156277    -0.0617950   -0.00793535    -0.0198229    0.00440589  -0.000120554   0.000849399   7.61297e-05  -9.17158e-06       0.00000       0.00000       0.00000       0.00000       0.00000       0.00000       0.00000       0.00000       0.00000       0.00000       0.00000       0.00000       0.00000       0.00000       7.21394       9.04355       8.89978       8.59630       7.85675       6.40287       5.24744       3.80122       2.77145       1.76770       1.12312      0.642449      0.361578      0.188925     0.0829542     0.0394093     0.0148663    0.00552397    0.00179421   0.000480673   0.000115810   1.73691e-05       0.00000       0.00000       0.00000       0.00000       0.00000       0.00000       0.00000       0.00000       0.00000       0.00000       0.00000       0.00000       0.00000       0.00000
  11  22 3730.8432    2.3236  4.7017 10.5800 -0.0005  0.0648   0.0282   0.1699    0.0834   0.0000   447.2503       1.79505       7.14893      -25.1245       9.79624       4.37917      -2.88656       2.65220       7.26251       2.29262      -1.71352      0.623432     -0.224550     -0.192421     0.0288288    -0.0167213     0.0136062   -0.00248427    0.00277118  -0.000257235  -3.16679e-05  -1.34339e-05       0.00000       0.00000       0.00000       0.00000       0.00000       0.00000       0.00000       0.00000       0.00000       0.00000       0.00000       0.00000       0.00000       0.00000       9.60987       11.4425       11.8835       11.1142       9.74225       8.41023       6.85873       5.03668       3.63926       2.29354       1.41228      0.821845      0.452074      0.231307      0.112213     0.0481538     0.0198097    0.00723061    0.00230324   0.000591865   0.000134597   2.00840e-05       0.00000       0.00000       0.00000       0.00000       0.00000       0.00000       0.00000       0.00000       0.00000       0.00000       0.00000       0.00000       0.00000       0.00000
  11  23 3870.7864    1.9653  6.3232 10.0453 -0.0011  0.0773   0.0204   0.2060    0.0815   0.0000   440.1566      -3.07291      -19.3327       10.0655      -2.40778      -14.9752      0.728894       5.07577     -0.348458      -1.68913     -0.328751       1.30998     -0.184146     0.0114426      0.203141   -0.00241927    0.00864850   -0.00262516    0.00423169  -0.000467706   3.37830e-05   2.56427e-06       0.00000       0.00000       0.00000       0.00000       0.00000       0.00000       0.00000       0.00000       0.00000       0.00000       0.00000       0.00000       0.00000       0.00000       10.9799       13.5517       13.9379       13.4639       12.0363       9.80056       7.70311       5.78584       4.11843       2.63818       1.67531      0.975938      0.551616      0.284630      0.134003     0.0590432     0.0232998    0.00839094    0.00278715   0.000748559   0.000169553   2.56102e-05       0.00000       0.00000       0.00000       0.00000       0.00000       0.00000       0.00000       0.00000       0.00000       0.00000       0.00000       0.00000       0.00000       0.00000
  11  24 4010.7182    1.6688  8.3183  9.7997 -0.0035  0.0949   0.0159   0.2615    0.0703   0.0000   417.5865      -7.61429      -14.6977      -38.6922      -2.35103       9.67946      -2.55969      -17.4897      -4.01348      -4.18767       5.26223      -2.30108      0.867732      0.541422      0.367932     0.0124605    -0.0323935   -0.00994908    0.00710829   0.000682603   2.56076e-05  -5.93813e-05       0.00000       0.00000       0.00000       0.00000       0.00000       0.00000       0.00000       0.00000       0.00000       0.00000       0.00000       0.00000       0.00000       0.00000       13.0907       16.6677       16.8004       16.2197       14.7758       11.8527       9.67688       6.93489       5.09085       3.27195       2.09813       1.22992      0.679360      0.356118      0.164282     0.0748568     0.0289831     0.0107806    0.00347848   0.000930514   0.000223644   3.27505e-05       0.00000       0.00000       0.00000       0.00000       0.00000       0.00000       0.00000       0.00000       0.00000       0.00000       0.00000       0.00000       0.00000       0.00000
  11  25 4151.2583    1.3535  9.8484  9.8783 -0.0032  0.1186   0.0131   0.3178    0.0528   0.0000   426.8116       9.18750       17.7296       26.9049      -16.9439      -24.9933       5.97031      -14.4459       1.54222       9.15030      -1.16948      -1.97991      0.120525       1.16948     -0.597076     0.0890896    -0.0165691    -0.0104227   0.000360052  -0.000465441  -0.000279724  -3.52282e-05       0.00000       0.00000       0.00000       0.00000       0.00000       0.00000       0.00000       0.00000       0.00000       0.00000       0.00000       0.00000       0.00000       0.00000       16.3221       20.9076       20.9305       20.5902       18.4796       14.9254       11.9995       8.88657       6.45482       4.15894       2.57609       1.55548      0.860782      0.456545      0.211981     0.0934027     0.0366430     0.0137528    0.00436627    0.00120235   0.000280239   4.21198e-05       0.00000       0.00000       0.00000       0.00000       0.00000       0.00000       0.00000       0.00000       0.00000       0.00000       0.00000       0.00000       0.00000       0.00000
  11  26 4291.9638    1.1487 12.5834  9.7085 -0.0012  0.1461   0.0105   0.4088    0.0465   0.0000   441.0979       2.96681      -35.9117      -35.1799       41.6251      -10.0973      -9.89323       13.9581       6.77380      -5.36043       1.99861       4.38086    -0.0307975     -0.926740      0.464279    -0.0284172    -0.0346997    -0.0187423    0.00882893  -0.000637171   6.10958e-05  -1.19015e-05       0.00000       0.00000       0.00000       0.00000       0.00000       0.00000       0.00000       0.00000       0.00000       0.00000       0.00000       0.00000       0.00000       0.00000       20.0186       25.3776       25.8354       24.7056       22.4808       18.5760       15.0599       11.2304       7.86975       5.30462       3.31080       1.96218       1.06827      0.557720      0.264542      0.119159     0.0472289     0.0173905    0.00551447    0.00155742   0.000347342   5.11416e-05       0.00000       0.00000       0.00000       0.00000       0.00000       0.00000       0.00000       0.00000       0.00000       0.00000       0.00000       0.00000       0.00000       0.00000
  11  28 4573.5835    0.7990 17.8314  9.6881 -0.0027  0.2414   0.0072   0.6427    0.0336   0.0000   425.8433      -32.4188      -10.7723       8.97778       17.3424      -10.4615       41.0207       14.4131      0.749595       8.71315       2.62743      -1.56488      -4.02505     -0.340868     -0.633581      0.272205     -0.133023    0.00749551    -0.0140466    0.00177397   3.51259e-05   4.30189e-06       0.00000       0.00000       0.00000       0.00000       0.00000       0.00000       0.00000       0.00000       0.00000       0.00000       0.00000       0.00000       0.00000       0.00000       33.4561       42.0255       43.4651       41.6313       37.8820       31.1163       25.3024       18.4763       13.4480       8.79830       5.81964       3.43085       1.84183       1.00693      0.461311      0.219954     0.0814804     0.0309605    0.00979349    0.00257471   0.000585511   8.32423e-05       0.00000       0.00000       0.00000       0.00000       0.00000       0.00000       0.00000       0.00000       0.00000       0.00000       0.00000       0.00000       0.00000       0.00000
  12   9 1949.9596    0.5596  0.4758  9.4292 -0.0085  0.0227   0.0208   0.0505    0.0776   0.0000   436.3519      -10.3667       6.85166      -2.30532      0.920761      -6.72611     0.0892370      -1.09000     -0.722728      0.832755     -0.254070    -0.0372066     -0.142841    -0.0374535      0.164263     0.0152047   -0.00228976    0.00907901   -0.00317577   0.000812741  -3.19880e-05   8.94023e-05   1.25764e-05   2.55128e-07       0.00000       0.00000       0.00000       0.00000       0.00000       0.00000       0.00000       0.00000       0.00000       0.00000       0.00000       0.00000       2.98465       3.69253       4.13739       3.82771       3.38495       3.02895       2.06152       1.74848       1.28831      0.820915      0.557571      0.325313      0.199224      0.117056     0.0645525     0.0274543     0.0148449    0.00513994    0.00204926   0.000776601   0.000246370   6.08908e-05   1.10189e-05   1.69585e-06       0.00000       0.00000       0.00000       0.00000       0.00000       0.00000       0.00000       0.00000       0.00000       0.00000       0.00000       0.00000
  12  10 2093.5908    0.7327  0.7482  9.6228 -0.0031  0.0293   0.0205   0.0618    0.1081   0.0000   438.2446     -0.544302       9.84983      -9.50691       2.39433      -2.64644      -2.73738       2.28146     -0.518847     -0.204823      0.660802      0.523867    -0.0224333     -0.108235     0.0716353     0.0272188    -0.0136546    0.00235455    0.00121559  -0.000491268   0.000289602   1.25676e-05  -1.01916e-05   2.17292e-06       0.00000       0.00000       0.00000       0.00000       0.00000       0.00000       0.00000       0.00000       0.00000       0.00000       0.00000       0.00000       4.10073       5.22527       4.73942       4.25523       3.84349       3.57291       3.30788       2.71284       1.95411       1.28483      0.758089      0.438551      0.241245      0.134412     0.0659283     0.0341255     0.0139853    0.00639983    0.00226037   0.000807382   0.000240564   6.79415e-05   1.47952e-05   2.27981e-06       0.00000       0.00000       0.00000       0.00000       0.00000       0.00000       0.00000       0.00000       0.00000       0.00000       0.00000       0.00000
  12  11 2235.8549    0.9890  0.7463 10.1325 -0.0038  0.0273   0.0267   0.0590    0.1111   0.0000   435.7928      -1.89910       12.2426       3.01420     -0.317234      0.359114     -0.503678       2.61841      0.946187     0.0462178      0.186443     -0.483010      0.198638     -0.119327    0.00976744   -0.00187232    0.00566919   -0.00706935    0.00450195    0.00158783   7.49053e-06   6.24035e-05   1.65282e-05  -3.13648e-07       0.00000       0.00000       0.00000       0.00000       0.00000       0.00000       0.00000       0.00000       0.00000       0.00000       0.00000       0.00000       3.50726       4.95849       4.63344       5.09551       3.97286       3.57030       2.67290       2.06946       1.46563      0.976971      0.683014      0.384643      0.253842      0.127412     0.0748319     0.0323170     0.0167886    0.00621614    0.00270549   0.000765753   0.000269612   6.12552e-05   1.40969e-05   2.75995e-06       0.00000       0.00000       0.00000       0.00000       0.00000       0.00000       0.00000       0.00000       0.00000       0.00000       0.00000       0.00000
  12  12 2376.2978    1.4389  0.8866 10.3976 -0.0019  0.0260   0.0356   0.0674    0.1544   0.0000   435.0698       1.22521       17.9508       9.19846      -6.23362       1.14445      -3.01717      -1.80813      0.104869      0.636637      0.384273     -0.193795     -0.220971     0.0682942    -0.0691673     0.0626109    0.00856617   -0.00273482   -0.00236794  -0.000781436  -0.000194377   5.94268e-05   1.72678e-05  -1.18174e-07       0.00000       0.00000       0.00000       0.00000       0.00000       0.00000       0.00000       0.00000       0.00000       0.00000       0.00000       0.00000       3.51880       4.24147       4.15597       4.31097       4.08246       3.25519       2.55132       2.01855       1.46812      0.978659      0.701374      0.434211      0.250461      0.144183     0.0743138     0.0343359     0.0166545    0.00604537    0.00219179   0.000773864   0.000249301   6.34178e-05   1.38589e-05   2.02608e-06       0.00000       0.00000       0.00000       0.00000       0.00000       0.00000       0.00000       0.00000       0.00000       0.00000       0.00000       0.00000
  12  13 2515.4364    1.8449  0.9637 11.1683 -0.0096  0.0275   0.0457   0.0760    0.1534   0.0000   436.0668      -5.01901       12.1111      0.704554      -1.42129       4.33595     -0.164276      -4.97701      0.751650     0.0184554     -0.787710      0.431126      0.260396     0.0484655     0.0949572    -0.0107735    -0.0260990    -0.0208553    0.00256043   -0.00126974   0.000312201  -4.19373e-05   1.71735e-05  -1.60049e-06       0.00000       0.00000       0.00000       0.00000       0.00000       0.00000       0.00000       0.00000       0.00000       0.00000       0.00000       0.00000       3.46913       4.59746       4.60790       4.33632       4.05873       3.43147       2.79783       2.14447       1.57515       1.04126      0.700017      0.442248      0.243194      0.135587     0.0704674     0.0343799     0.0159179    0.00646344    0.00243915   0.000903029   0.000273952   7.33945e-05   1.63346e-05   2.35440e-06       0.00000       0.00000       0.00000       0.00000       0.00000       0.00000       0.00000       0.00000       0.00000       0.00000       0.00000       0.00000
  12  14 2654.6032    2.4509  0.9201 11.8202 -0.0109  0.0286   0.0627   0.0706    0.1464   0.0000   435.5893      -4.87110       10.5619       3.01395       2.88355      -8.74351      -4.80726     -0.597187    -0.0660259     -0.652987     -0.720584     -0.760018     -0.234974      0.209448      0.124225     0.0488000     0.0387995    0.00545817   -0.00130272   0.000174496   0.000227384   1.67004e-05   1.09007e-05  -5.74251e-07       0.00000       0.00000       0.00000       0.00000       0.00000       0.00000       0.00000       0.00000       0.00000       0.00000       0.00000       0.00000       3.60163       4.47433       4.38646       4.56572       4.05806       3.71081       2.78484       2.17683       1.55765       1.04452      0.812672      0.476419      0.287706      0.143422     0.0803627     0.0345683     0.0188182    0.00654433    0.00275853   0.000858709   0.000313241   7.11108e-05   1.53195e-05   2.55005e-06       0.00000       0.00000       0.00000       0.00000       0.00000       0.00000       0.00000       0.00000       0.00000       0.00000       0.00000       0.00000
  12  15 2794.4905    3.0302  0.8484 11.9152 -0.0023  0.0244   0.0735   0.0605    0.1701   0.0000   442.2066       3.26402       14.8822      -4.41528     -0.639747      0.474352      -1.28624     -0.755009      0.795847     -0.285023     -0.635214      0.510498     -0.184721     0.0649860     0.0574063     0.0322351    0.00853148    0.00153730   0.000522378   -0.00239833   6.78114e-06   3.45238e-05  -2.66614e-07  -1.02143e-07       0.00000       0.00000       0.00000       0.00000       0.00000       0.00000       0.00000       0.00000       0.00000       0.00000       0.00000       0.00000       3.31762       3.96208       4.05108       4.01924       3.76605       3.10570       2.46495       1.81806       1.42414      0.959070      0.619658      0.384335      0.234635      0.134519     0.0678882     0.0317998     0.0137897    0.00574796    0.00218486   0.000778321   0.000228768   5.78572e-05   1.31626e-05   1.84467e-06       0.00000       0.00000       0.00000       0.00000       0.00000       0.00000       0.00000       0.00000       0.00000       0.00000       0.00000       0.00000
  12  16 2934.3651    3.6914  0.8606 12.3977 -0.0106  0.0248   0.0957   0.0646    0.1714   0.0000   439.7894       1.93635       6.41055      -6.43296      -2.28147       2.38845       2.70564       1.31733       1.01660      -1.09896     -0.933306    -0.0274713   4.31589e-06      0.177337      0.126137   -0.00182006    0.00730130  -0.000430963   -0.00156906    0.00115889  -0.000134387   3.15741e-06  -2.21812e-06   4.15631e-06       0.00000       0.00000       0.00000       0.00000       0.00000       0.00000       0.00000       0.00000       0.00000       0.00000       0.00000       0.00000       3.11411       4.19443       4.04776       3.98932       3.68034       3.01506       2.61984       1.82131       1.46067      0.925948      0.641861      0.393999      0.224576      0.128422     0.0624869     0.0332373     0.0133149    0.00618358    0.00215086   0.000832134   0.000242089   6.04819e-05   1.54657e-05   2.23451e-06       0.00000       0.00000       0.00000       0.00000       0.00000       0.00000       0.00000       0.00000       0.00000       0.00000       0.00000       0.00000
  12  17 3073.8279    4.3842  0.8992 12.8042 -0.0028  0.0254   0.1117   0.0678    0.1587   0.0000   434.3887      -1.01135       18.3116      -5.34008     -0.130994      0.834803      -4.10385     -0.586210    -0.0978464      0.463412     -0.156461      0.197347      0.232877    -0.0869144   0.000973478     0.0438373   -0.00179620    0.00376788    0.00220090    0.00104607   0.000475106   4.56698e-05   3.64338e-06   3.10869e-06       0.00000       0.00000       0.00000       0.00000       0.00000       0.00000       0.00000       0.00000       0.00000       0.00000       0.00000       0.00000       3.38505       3.80672       4.16439       3.98763       3.86556       3.12299       2.50569       1.92309       1.50011      0.994045      0.633867      0.415404      0.243153      0.139784     0.0736324     0.0352418     0.0154138    0.00605449    0.00238012   0.000849288   0.000245078   6.39187e-05   1.36519e-05   1.74751e-06       0.00000       0.00000       0.00000       0.00000       0.00000       0.00000       0.00000       0.00000       0.00000       0.00000       0.00000       0.00000
  12  18 3213.2049    4.1519  1.1909 12.3943 -0.0080  0.0292   0.0925   0.0769    0.2296   0.0000   445.1410       12.3956       4.38323      -4.99844      -4.64704      -3.66177      0.774472     -0.125068      -2.57302     -0.328728      0.917654     -0.775817      0.313213      0.315868      0.108750     0.0720893    -0.0138904   0.000654640  -0.000612581   -0.00210869   0.000543699   7.89356e-05   2.17762e-05  -1.27843e-06       0.00000       0.00000       0.00000       0.00000       0.00000       0.00000       0.00000       0.00000       0.00000       0.00000       0.00000       0.00000       3.88586       4.87155       4.95617       4.98885       4.41027       3.61887       3.11180       2.24016       1.70637       1.14254      0.739031      0.469470      0.264790      0.154739     0.0764637     0.0398015     0.0166815    0.00746936    0.00263612   0.000967517   0.000269271   7.10472e-05   1.68171e-05   2.38650e-06       0.00000       0.00000       0.00000       0.00000       0.00000       0.00000       0.00000       0.00000       0.00000       0.00000       0.00000       0.00000
  12  19 3352.7068    3.7120  1.7189 11.8914 -0.0035  0.0358   0.0669   0.0924    0.1622   0.0000   429.4746     -0.150596       12.5371      -8.87128       8.98030      -4.76355      -3.38691      -3.80225      -1.46483     0.0375497      0.692743     -0.237777      0.359538     0.0979767     -0.110511     0.0593082     0.0133133    0.00290251    0.00160181  -0.000799108  -7.62447e-05  -5.93575e-05   3.17403e-07  -3.13990e-06       0.00000       0.00000       0.00000       0.00000       0.00000       0.00000       0.00000       0.00000       0.00000       0.00000       0.00000       0.00000       4.91404       5.57835       6.02696       6.03290       5.28629       4.65534       3.76772       2.66190       1.91686       1.49472      0.935525      0.588313      0.346921      0.205695     0.0960547     0.0445524     0.0212129    0.00945313    0.00349978    0.00119675   0.000316159   8.77266e-05   1.74382e-05   2.61656e-06       0.00000       0.00000       0.00000       0.00000       0.00000       0.00000       0.00000       0.00000       0.00000       0.00000       0.00000       0.00000
  12  20 3492.3464    3.0890  2.5651 11.4001 -0.0027  0.0431   0.0460   0.1120    0.1140   0.0000   435.7128       3.77047       5.54435       4.35294      -17.4308      -14.1541       2.74798      -4.81256      0.381127      -1.81417      0.100684     -0.196103     -0.722852    -0.0717881     0.0538890    -0.0487327    -0.0191765    -0.0210735   -0.00377679  -0.000579141  -0.000390224   4.61699e-05   3.03768e-06  -2.68197e-06       0.00000       0.00000       0.00000       0.00000       0.00000       0.00000       0.00000       0.00000       0.00000       0.00000       0.00000       0.00000       5.85616       7.09875       7.65267       7.41994       6.67431       5.43208       4.44912       3.30912       2.42091       1.63832       1.09132      0.692455      0.400845      0.218134      0.116561     0.0575648     0.0259745     0.0106300    0.00406523    0.00138559   0.000413691   0.000107248   2.33439e-05   3.19813e-06       0.00000       0.00000       0.00000       0.00000       0.00000       0.00000       0.00000       0.00000       0.00000       0.00000       0.00000       0.00000
  12  21 3632.3918    2.6372  3.6327 10.9262 -0.0022  0.0536   0.0337   0.1336    0.0903   0.0000   444.5009       6.72501       18.0209      -4.47104       5.34753      -15.6254      -2.03120       4.08001      0.288171       3.36189      -1.60159       1.57502       1.30213     -0.186198      0.108684     -0.140990     0.0461993    -0.0346899   -0.00491435   -0.00252666  -7.57492e-05  -0.000139054  -9.81833e-06  -6.46224e-06       0.00000       0.00000       0.00000       0.00000       0.00000       0.00000       0.00000       0.00000       0.00000       0.00000       0.00000       0.00000       7.24391       9.00305       8.65585       8.78878       7.91791       6.97865       5.64770       4.23326       3.09963       2.16965       1.43659      0.895819      0.515725      0.278052      0.140865     0.0686661     0.0301622     0.0128136    0.00480121    0.00165980   0.000496827   0.000130535   2.88242e-05   4.50779e-06       0.00000       0.00000       0.00000       0.00000       0.00000       0.00000       0.00000       0.00000       0.00000       0.00000       0.00000       0.00000
  12  22 3772.5299    2.1916  5.2503 10.5675 -0.0018  0.0665   0.0245   0.1761    0.0757   0.0000   440.8798      0.449684      -3.91986      -18.3804      -3.55066       3.81612       8.65681      -4.84903     -0.785187      -1.37544       2.21496      0.829982      0.331111      0.212125     -0.253165     0.0184474   -0.00229914    0.00681679    0.00224611  -0.000687178    0.00101433  -0.000143890   3.51170e-05  -1.18264e-05       0.00000       0.00000       0.00000       0.00000       0.00000       0.00000       0.00000       0.00000       0.00000       0.00000       0.00000       0.00000       8.64655       10.8115       11.0444       11.0640       9.59587       8.53724       6.67884       5.29423       3.77693       2.64514       1.68624       1.08091      0.613124      0.346856      0.178982     0.0881110     0.0393081     0.0165091    0.00623736    0.00222589   0.000654648   0.000176461   3.51611e-05   5.71499e-06       0.00000       0.00000       0.00000       0.00000       0.00000       0.00000       0.00000       0.00000       0.00000       0.00000       0.00000       0.00000
  12  23 3912.9650    1.8315  7.1902 10.3489 -0.0011  0.0831   0.0181   0.2260    0.0594   0.0000   436.4371      -15.8003      -9.53251       1.66570      -5.37244      -8.43168      -7.94088       5.72911       5.12887      -4.48024     -0.510428      -1.10728     -0.813459      0.136729    -0.0879952      0.202748     0.0406381     0.0254978    -0.0136434   0.000271041    0.00134316   0.000289980  -2.99482e-05  -8.49388e-07       0.00000       0.00000       0.00000       0.00000       0.00000       0.00000       0.00000       0.00000       0.00000       0.00000       0.00000       0.00000       10.8809       13.6469       13.7503       13.7979       12.3336       10.6325       8.59556       6.53606       4.88308       3.31690       2.20896       1.33056      0.809469      0.439483      0.230691      0.110173     0.0497848     0.0207509    0.00805153    0.00269947   0.000859355   0.000214733   4.71785e-05   7.03837e-06       0.00000       0.00000       0.00000       0.00000       0.00000       0.00000       0.00000       0.00000       0.00000       0.00000       0.00000       0.00000
  12  25 4194.1662    1.2690 11.0005  9.9876  0.0003  0.1253   0.0117   0.3391    0.0462   0.0000   447.7558      -27.8346      -7.85012       28.6748      -8.29375      -6.58301      -17.6829     -0.616854       6.14051       6.41034       1.37981      -2.58579      0.484090       1.59354     -0.442424    -0.0500518     0.0611032     0.0500628   -0.00375322    0.00202129   -0.00133292   0.000163758   9.59713e-05   1.46441e-05       0.00000       0.00000       0.00000       0.00000       0.00000       0.00000       0.00000       0.00000       0.00000       0.00000       0.00000       0.00000       16.1284       20.5063       21.3889       20.1829       18.7852       15.8783       13.0241       9.93000       7.40832       5.00467       3.33954       2.04941       1.20795      0.674826      0.351798      0.167917     0.0786947     0.0320677     0.0124805    0.00435633    0.00135301   0.000347799   7.52249e-05   1.03159e-05       0.00000       0.00000       0.00000       0.00000       0.00000       0.00000       0.00000       0.00000       0.00000       0.00000       0.00000       0.00000
  12  26 4335.4386    1.0930 13.6375  9.8925  0.0002  0.1551   0.0096   0.4369    0.0403   0.0000   487.1627       4.85359      -15.8212      -29.5766       61.9368       31.6854      -62.2026      -4.85951       4.44819       10.3570       3.34119      -1.75603      -2.65764       1.32788     -0.321858   -0.00342619    -0.0425727     0.0146050     0.0196944   -0.00675089   -0.00228241   0.000305326   4.66437e-05  -1.05637e-05       0.00000       0.00000       0.00000       0.00000       0.00000       0.00000       0.00000       0.00000       0.00000       0.00000       0.00000       0.00000       19.7906       24.9870       26.6582       25.0464       23.1861       19.5516       16.1176       12.4486       9.10045       6.30913       4.15854       2.50016       1.55133      0.839984      0.445976      0.218331     0.0974345     0.0420169     0.0162651    0.00541421    0.00173226   0.000444613   9.28302e-05   1.26761e-05       0.00000       0.00000       0.00000       0.00000       0.00000       0.00000       0.00000       0.00000       0.00000       0.00000       0.00000       0.00000
  13   9 1983.8032    0.5914  0.5061  9.4805 -0.0027  0.0251   0.0189   0.0476    0.0749   0.0000   436.3374      -4.63653       11.4657      -2.72637      -6.51289       2.71092    -0.0967259      0.596166      -1.88066     -0.705227     -0.128914     -0.185816      0.276291    -0.0820726     0.0643884    0.00532890    0.00834343    0.00215005    0.00535848  -1.40754e-05   1.58218e-05   6.02877e-05   7.03918e-05   5.98297e-06   1.10711e-06  -3.09425e-08       0.00000       0.00000       0.00000       0.00000       0.00000       0.00000       0.00000       0.00000       0.00000       0.00000       2.87094       3.47354       4.07338       3.46181       3.65815       2.82258       2.54502       1.94821       1.10613       1.08898      0.689098      0.454299      0.294985      0.159074     0.0976944     0.0441606     0.0204792     0.0122052    0.00466368    0.00207855   0.000754160   0.000195908   6.69080e-05   2.02489e-05   3.45995e-06   3.84137e-07       0.00000       0.00000       0.00000       0.00000       0.00000       0.00000       0.00000       0.00000       0.00000       0.00000
  13  10 2128.4648    0.8445  0.6511  9.6465 -0.0032  0.0265   0.0230   0.0480    0.1049   0.0000   443.2484       2.50401       7.94605      -3.64738      0.264707      0.966172      -1.59725       1.53025     -0.839566      0.666116     0.0121187      0.552573      0.173366    0.00211237    0.00137580    0.00166524   -0.00328053   0.000607898    0.00124290  -0.000566405   0.000471680   1.50785e-05  -6.49498e-05   2.11037e-05  -1.49852e-06  -3.60039e-07       0.00000       0.00000       0.00000       0.00000       0.00000       0.00000       0.00000       0.00000       0.00000       0.00000       3.19866       4.26206       4.42489       4.51840       3.80608       3.42850       2.68874       2.00255       1.61723       1.06783      0.718252      0.487922      0.312202      0.159622     0.0971553     0.0511899     0.0260767     0.0116489    0.00476218    0.00197696   0.000807167   0.000248121   7.33350e-05   1.61992e-05   3.65450e-06   5.67498e-07       0.00000       0.00000       0.00000       0.00000       0.00000       0.00000       0.00000       0.00000       0.00000       0.00000
  13  11 2271.0937    1.1459  0.8668  9.7485 -0.0045  0.0252   0.0276   0.0604    0.1562   0.0000   446.7351      -5.86615       10.3371      -1.07910      -1.64591       2.07688      -3.32015       1.32050       3.42076      0.650808     -0.727280     -0.370167     -0.176366      0.219112     0.0528511     0.0198089    -0.0217290   -0.00715404    0.00329016  -0.000902569   0.000241527  -0.000318462   5.25364e-05   3.53235e-06  -4.33793e-06   1.15845e-07       0.00000       0.00000       0.00000       0.00000       0.00000       0.00000       0.00000       0.00000       0.00000       0.00000       2.83046       3.83308       3.71129       3.83390       3.43672       2.99971       2.54304       1.96637       1.51919       1.05287      0.749559      0.456025      0.298320      0.168205     0.0942254     0.0513610     0.0225778     0.0125110    0.00441645    0.00210302   0.000695324   0.000232109   7.19808e-05   1.68845e-05   3.81934e-06   5.63927e-07       0.00000       0.00000       0.00000       0.00000       0.00000       0.00000       0.00000       0.00000       0.00000       0.00000
  13  12 2411.8426    1.5201  0.9079 10.3806 -0.0063  0.0259   0.0359   0.0628    0.1562   0.0000   436.8344       4.42093       14.5342       1.67574       1.93331      -3.83719      -2.00122       2.64201       2.07984     -0.347758      0.667803      0.518494      0.592340    0.00195789     0.0281146     0.0142714    -0.0240055   -0.00137693   -0.00292276    0.00495601   -0.00156203  -8.33675e-05  -4.28661e-05  -7.40313e-06  -2.69799e-06   5.14085e-07       0.00000       0.00000       0.00000       0.00000       0.00000       0.00000       0.00000       0.00000       0.00000       0.00000       3.34689       3.98730       4.21863       3.85534       3.52614       3.29699       2.77592       2.17259       1.71138       1.14743      0.826579      0.490036      0.311330      0.176398     0.0952537     0.0495888     0.0237065     0.0110093    0.00480682    0.00198520   0.000710080   0.000238938   7.22545e-05   1.51609e-05   3.25139e-06   4.31859e-07       0.00000       0.00000       0.00000       0.00000       0.00000       0.00000       0.00000       0.00000       0.00000       0.00000
  13  13 2551.7214    2.0651  0.8763 10.7334 -0.0009  0.0263   0.0489   0.0614    0.1724   0.0000   441.9115     0.0956839       20.6807      -4.11504     -0.627978      -6.75480      -3.47835     -0.209561       1.20368     -0.686657      -1.40400      0.669947      0.254647      0.284210      0.136084    -0.0210409   -0.00960304   -0.00206478   -0.00295757    0.00187140  -0.000718352   0.000270723   0.000119842  -7.33463e-06  -1.49390e-06  -5.08436e-07       0.00000       0.00000       0.00000       0.00000       0.00000       0.00000       0.00000       0.00000       0.00000       0.00000       3.03711       3.71582       4.05331       4.04699       3.55658       2.89646       2.77538       2.05812       1.56570       1.11557      0.790394      0.446354      0.299650      0.172759      0.100936     0.0519398     0.0242619     0.0129199    0.00530201    0.00229703   0.000772012   0.000231997   7.21201e-05   1.68826e-05   3.93831e-06   5.06503e-07       0.00000       0.00000       0.00000       0.00000       0.00000       0.00000       0.00000       0.00000       0.00000       0.00000
  13  14 2691.6734    2.6958  0.9212 11.2543 -0.0029  0.0252   0.0628   0.0632    0.2001   0.0000   438.1529       1.31324       11.5363       8.16711       4.33027      -4.79845       2.98015      -1.38718      0.206423      -2.22219      0.255196     -0.791336     -0.344133   -0.00325050     0.0460089     0.0303456    0.00987431    0.00325230    0.00304799   0.000566816   -0.00104808  -0.000275520  -6.89196e-06  -1.41454e-05  -2.38115e-06  -8.40317e-07       0.00000       0.00000       0.00000       0.00000       0.00000       0.00000       0.00000       0.00000       0.00000       0.00000       3.11106       3.82828       4.06085       4.16727       3.67484       3.08557       2.64524       1.94847       1.51664       1.13362      0.714052      0.463398      0.265365      0.185800     0.0999693     0.0518124     0.0241316     0.0115474    0.00515115    0.00206320   0.000711590   0.000247618   6.01487e-05   1.67642e-05   3.55310e-06   4.90236e-07       0.00000       0.00000       0.00000       0.00000       0.00000       0.00000       0.00000       0.00000       0.00000       0.00000
  13  15 2832.1519    3.4406  0.8197 11.9991 -0.0039  0.0236   0.0826   0.0560    0.1640   0.0000   440.3632      0.840073       15.0830      -4.49110       1.39078       2.50068     -0.726589      -2.19888      0.106695      0.450178     -0.343177     -0.523850      0.282416      0.107085     0.0470267     0.0749716    -0.0155084   0.000194898    0.00344064   -0.00219194  -0.000453807   0.000418383  -7.76948e-06  -9.86574e-06  -1.35169e-07   2.83342e-07       0.00000       0.00000       0.00000       0.00000       0.00000       0.00000       0.00000       0.00000       0.00000       0.00000       3.03255       3.59157       3.62266       3.86307       3.67736       3.05482       2.34008       1.81942       1.41424       1.02685      0.692079      0.445461      0.283789      0.179627     0.0988501     0.0521902     0.0246682     0.0106432    0.00458656    0.00176954   0.000617309   0.000210623   5.95682e-05   1.51418e-05   3.12354e-06   4.46096e-07       0.00000       0.00000       0.00000       0.00000       0.00000       0.00000       0.00000       0.00000       0.00000       0.00000
  13  16 2972.6154    4.0201  0.9079 12.2533 -0.0036  0.0251   0.0921   0.0592    0.1843   0.0000   441.2959       3.82513       9.04125      -1.90198      0.157132      -4.23407       1.26385      -3.03747       1.04534       1.31519     -0.655672     -0.139496      0.505564   -0.00634811     -0.201724    -0.0208952   -0.00480757   -0.00845045    0.00197599   0.000703263   0.000260448  -0.000394075  -5.82185e-05  -2.28408e-06   1.37972e-07  -2.65580e-07       0.00000       0.00000       0.00000       0.00000       0.00000       0.00000       0.00000       0.00000       0.00000       0.00000       2.94782       3.84065       3.94438       3.70762       3.46175       2.97500       2.63376       2.11400       1.59213       1.09326      0.763558      0.481942      0.292406      0.165869     0.0929540     0.0480265     0.0242459     0.0116234    0.00495448    0.00195702   0.000714653   0.000240475   7.19109e-05   1.79452e-05   3.77042e-06   5.08857e-07       0.00000       0.00000       0.00000       0.00000       0.00000       0.00000       0.00000       0.00000       0.00000       0.00000
  13  17 3112.4609    4.1769  0.9589 12.5957 -0.0056  0.0268   0.0956   0.0655    0.1574   0.0000   439.3235       3.33799       4.06356     0.0888315      -5.42438      -6.64909     -0.119336       2.26752    -0.0912532     -0.671762      0.177772      0.955285     -0.122795    0.00541958      0.154751    -0.0757232   -0.00278783    0.00547381    0.00315477    0.00108204  -0.000176235   1.17919e-05  -5.76260e-06   5.33773e-06  -7.69111e-07  -9.31021e-07       0.00000       0.00000       0.00000       0.00000       0.00000       0.00000       0.00000       0.00000       0.00000       0.00000       3.26661       3.79717       4.18812       3.80428       3.88442       3.23960       2.69728       2.25149       1.53003       1.08804      0.858134      0.527576      0.337181      0.200098     0.0921282     0.0572386     0.0283231     0.0116322    0.00571432    0.00224283   0.000656794   0.000248771   7.98177e-05   1.89776e-05   3.64658e-06   4.47672e-07       0.00000       0.00000       0.00000       0.00000       0.00000       0.00000       0.00000       0.00000       0.00000       0.00000
  13  18 3252.2819    4.0807  1.2469 12.1511 -0.0012  0.0289   0.0825   0.0770    0.2049   0.0000   431.7995       8.31596       14.0542      -8.50190       3.51839      -2.05599      -2.59151     -0.232157      0.405220     -0.287115      0.501733     -0.370413     -0.539087      0.110068      0.188638     0.0541515    -0.0515346     0.0118827    0.00725320  -0.000303179  -0.000448024   0.000116996   5.97028e-05  -3.49850e-05  -6.17628e-07  -3.32806e-08       0.00000       0.00000       0.00000       0.00000       0.00000       0.00000       0.00000       0.00000       0.00000       0.00000       3.61872       4.46338       4.50401       4.54022       4.04823       3.56236       3.09287       2.49650       1.80257       1.29503      0.881541      0.582415      0.360379      0.191204      0.110887     0.0555805     0.0309398     0.0128500    0.00610371    0.00216622   0.000874159   0.000253825   7.82117e-05   1.97598e-05   3.94800e-06   5.78480e-07       0.00000       0.00000       0.00000       0.00000       0.00000       0.00000       0.00000       0.00000       0.00000       0.00000
  13  19 3392.3856    3.4886  2.0045 11.9015 -0.0013  0.0383   0.0570   0.0971    0.1115   0.0000   428.5798      0.162838       13.4489       4.23309      -1.27456      -2.55533      -2.13155     -0.496674       2.08522      -1.97988      -3.12752      0.413246     -0.598324      0.136056     0.0150513     0.0337794   -0.00604127    0.00345934   -0.00836383  -0.000267467   0.000180104   0.000355981  -0.000122112   3.66314e-07   7.78517e-06   5.34693e-07       0.00000       0.00000       0.00000       0.00000       0.00000       0.00000       0.00000       0.00000       0.00000       0.00000       4.50266       5.74364       5.97385       5.91331       5.43482       4.62589       3.94935       3.04853       2.26457       1.62181       1.15340      0.702134      0.462154      0.253118      0.150275     0.0735377     0.0371083     0.0175596    0.00758180    0.00300243    0.00112923   0.000339854   0.000110505   2.64883e-05   5.66941e-06   7.80326e-07       0.00000       0.00000       0.00000       0.00000       0.00000       0.00000       0.00000       0.00000       0.00000       0.00000
  13  20 3532.5652    2.9554  2.6575 11.4054  0.0008  0.0440   0.0427   0.1152    0.0968   0.0000   439.1941      -1.30677       10.8720      -6.01142      -10.1568      -3.22465      -8.23742      -7.82377     0.0813897      0.214773      -1.53931      -1.17651    -0.0195708      0.653649     -0.355908     -0.127280     0.0140780   0.000276785    -0.0119868    0.00640969    0.00171592   0.000475307   0.000125876  -1.10645e-05  -2.64053e-06   1.55939e-06       0.00000       0.00000       0.00000       0.00000       0.00000       0.00000       0.00000       0.00000       0.00000       0.00000       5.57849       7.10643       6.95831       6.94097       6.13802       5.59310       4.62029       3.80454       2.83766       1.99239       1.34342      0.837269      0.517989      0.295051      0.166713     0.0853569     0.0423589     0.0193960    0.00831805    0.00325802    0.00120311   0.000387473   0.000117974   2.86387e-05   5.81476e-06   9.15594e-07       0.00000       0.00000       0.00000       0.00000       0.00000       0.00000       0.00000       0.00000       0.00000       0.00000
  13  21 3673.1366    2.4256  4.2216 10.8108 -0.0027  0.0560   0.0281   0.1498    0.0711   0.0000   451.3232      0.419224      -16.5837     -0.829657       1.88360      -1.83973      -5.94279      -5.94481       6.01668      -3.38959      0.811432      0.976039      0.802032      0.497808     -0.284139     -0.157797     -0.104294     0.0947254    -0.0167785   -0.00485693    0.00337949  -0.000594716  -0.000207726   3.46932e-05  -7.18998e-06   1.06650e-06       0.00000       0.00000       0.00000       0.00000       0.00000       0.00000       0.00000       0.00000       0.00000       0.00000       6.82385       8.76717       9.03890       8.77394       8.04190       6.99423       5.88196       4.52845       3.47413       2.40053       1.67656       1.05592      0.665037      0.376866      0.208713      0.109215     0.0549554     0.0246527     0.0109241    0.00429740    0.00160192   0.000522897   0.000157251   3.75900e-05   8.13987e-06   1.12561e-06       0.00000       0.00000       0.00000       0.00000       0.00000       0.00000       0.00000       0.00000       0.00000       0.00000
  13  22 3813.7449    2.0754  5.7829 10.4876 -0.0007  0.0681   0.0210   0.1838    0.0593   0.0000   447.7207     -0.671691      -14.1140      -8.51638       1.70294      -4.19465     0.0124263      -3.12610     -0.141339      -3.84433      -2.84917      0.722829      0.167895     -0.205663     -0.169277   -0.00871212    0.00794008    -0.0157447    -0.0154207    0.00556370    0.00208034    0.00105767  -0.000433609  -9.97967e-06   1.51663e-06   1.85977e-06       0.00000       0.00000       0.00000       0.00000       0.00000       0.00000       0.00000       0.00000       0.00000       0.00000       8.22927       10.5382       10.7368       10.7377       9.56862       8.38495       7.05555       5.61111       4.18262       2.97303       2.02062       1.32107      0.791831      0.474236      0.258770      0.137307     0.0688137     0.0316368     0.0139439    0.00544117    0.00195821   0.000660345   0.000187107   4.74321e-05   9.68398e-06   1.41704e-06       0.00000       0.00000       0.00000       0.00000       0.00000       0.00000       0.00000       0.00000       0.00000       0.00000
  13  23 3954.2964    1.7041  7.3789 10.2868 -0.0000  0.0864   0.0164   0.2240    0.0531   0.0000   449.2279      -6.74526       16.3886      -9.85548      -5.32547       4.98719      -8.44212      -12.3207       1.30513       8.06679       3.44774      0.210115       1.20958      0.265685     -0.359210      0.276113      0.156581     0.0189499    0.00930235    0.00189080   -0.00488154  -0.000619243   0.000416840  -2.00682e-06  -1.89144e-05   3.31330e-06       0.00000       0.00000       0.00000       0.00000       0.00000       0.00000       0.00000       0.00000       0.00000       0.00000       10.0704       13.3158       13.4695       13.5818       11.9272       10.8037       8.90378       6.87025       5.30311       3.74296       2.55646       1.66272       1.03586      0.598923      0.334565      0.177208     0.0874790     0.0407112     0.0174477    0.00713250    0.00264549   0.000865268   0.000249369   6.06685e-05   1.28149e-05   1.90156e-06       0.00000       0.00000       0.00000       0.00000       0.00000       0.00000       0.00000       0.00000       0.00000       0.00000
  13  24 4095.3250    1.4230  9.1670 10.0641 -0.0011  0.1029   0.0129   0.2792    0.0472   0.0000   456.5424       6.21700       19.7054       2.43733      -8.65914      -10.0627       2.41717      -13.7285      -4.37847     0.0207195       2.20763      0.457005      -1.92580     -0.323748      0.326534      0.315784      0.160076     0.0194495    0.00996696    0.00857810   -0.00282229  -0.000893432    0.00103068  -3.33279e-05  -6.40706e-06   3.04785e-06       0.00000       0.00000       0.00000       0.00000       0.00000       0.00000       0.00000       0.00000       0.00000       0.00000       11.8507       15.2558       16.1260       15.9355       14.6324       12.4815       10.6814       8.12526       6.14423       4.40710       3.10554       1.95921       1.25527      0.721733      0.408167      0.211260      0.105665     0.0491436     0.0216601    0.00868372    0.00319165    0.00101559   0.000308596   7.56635e-05   1.59724e-05   2.13625e-06       0.00000       0.00000       0.00000       0.00000       0.00000       0.00000       0.00000       0.00000       0.00000       0.00000
  13  25 4236.6346    1.2196 11.4614  9.9169 -0.0021  0.1263   0.0106   0.3469    0.0418   0.0000   379.4370       1.41547       44.7343       9.40607      -1.68774      -8.66260      -5.05823      -15.6237       1.71266       13.9082      -3.04629      -1.83878    -0.0192270     -0.416938      0.224621     -0.403031     0.0432128      0.192403    -0.0368811    0.00130644    0.00391435    0.00114344  -0.000353597  -0.000153027   5.45926e-07   2.80114e-06       0.00000       0.00000       0.00000       0.00000       0.00000       0.00000       0.00000       0.00000       0.00000       0.00000       14.7702       19.3881       19.7682       19.4787       17.8619       15.6246       13.2358       10.2895       7.92903       5.54611       3.89887       2.47289       1.53900      0.902405      0.506769      0.261971      0.129393     0.0616062     0.0263646     0.0105492    0.00387961    0.00128749   0.000381862   9.26736e-05   1.97502e-05   2.71648e-06       0.00000       0.00000       0.00000       0.00000       0.00000       0.00000       0.00000       0.00000       0.00000       0.00000
  13  26 4377.8671    0.9914 13.3131  9.8510 -0.0047  0.1602   0.0089   0.4307    0.0377   0.0000   437.1764       20.9497      -21.3977      -10.5536       9.18735      -33.1496       25.1474      -14.6791      -4.67488      -5.15971       6.72781      -1.63196       6.79515      -1.51822       1.98069     -0.254653     0.0407050      0.102840    -0.0114356   -0.00466418     0.0103341   0.000199085  -0.000992787  -6.57103e-05   4.00511e-05   2.59480e-06       0.00000       0.00000       0.00000       0.00000       0.00000       0.00000       0.00000       0.00000       0.00000       0.00000       19.0555       24.8623       26.2367       25.0758       23.2320       20.1094       16.9930       13.1244       10.0449       7.03579       4.93560       3.13616       1.98411       1.14795      0.634126      0.340987      0.166966     0.0787829     0.0338031     0.0138883    0.00499944    0.00166891   0.000495991   0.000119996   2.50710e-05   3.29986e-06       0.00000       0.00000       0.00000       0.00000       0.00000       0.00000       0.00000       0.00000       0.00000       0.00000
  14  11 2305.7260    1.2490  0.8037  9.9822 -0.0047  0.0251   0.0298   0.0552    0.1333   0.0000   440.8502      0.181612       11.4966      -1.88756      -1.91605      -4.98922      0.657951    -0.0520209      -2.07884      0.281092      -1.03825      0.612827     0.0813627    -0.0793097     -0.120590    -0.0869044    -0.0326615     0.0197639   -0.00555769   -0.00113620    0.00254136  -0.000604317   0.000457371   9.37024e-05   9.82733e-06  -1.10473e-08  -9.37960e-08  -7.61561e-08       0.00000       0.00000       0.00000       0.00000       0.00000       0.00000       0.00000       0.00000       2.81906       3.99636       4.03788       4.19712       3.79106       3.13364       2.63559       1.98358       1.46211       1.14235      0.740491      0.502954      0.340601      0.192957      0.127237     0.0628648     0.0380951     0.0177055    0.00814726    0.00376953    0.00157007   0.000574929   0.000224101   5.65441e-05   1.80227e-05   4.69191e-06   9.43917e-07   1.35910e-07       0.00000       0.00000       0.00000       0.00000       0.00000       0.00000       0.00000       0.00000
  14  12 2446.7135    1.6925  0.9848 10.5758  0.0002  0.0273   0.0379   0.0660    0.1579   0.0000   436.9501       1.45235       13.5841       4.31984      -2.01551       5.56695     -0.260618       2.71210      -2.57268     -0.210301      0.733607      0.770096     -0.266782      0.245048    -0.0545690    -0.0224037    -0.0168371    0.00566879  -0.000415059  -0.000566192    0.00138008   0.000271223  -0.000299025   2.96937e-06   1.33177e-05   6.38175e-06  -6.09978e-07   8.69753e-08       0.00000       0.00000       0.00000       0.00000       0.00000       0.00000       0.00000       0.00000       2.99172       3.71795       3.92980       3.75454       3.73677       3.18884       2.62845       2.17328       1.68679       1.30419      0.877997      0.549220      0.373002      0.221409      0.143228     0.0781072     0.0409251     0.0201903    0.00884053    0.00413809    0.00160321   0.000656349   0.000231504   6.71909e-05   2.11284e-05   4.97946e-06   9.33225e-07   1.20325e-07       0.00000       0.00000       0.00000       0.00000       0.00000       0.00000       0.00000       0.00000
  14  13 2587.3405    2.1541  0.9716 10.9064  0.0043  0.0242   0.0475   0.0622    0.1699   0.0000   438.8543      -1.57712       12.2162      -2.18377      -5.91710      -2.56011      -4.94391      0.646845       2.41650      -1.74393     -0.344132      0.863958      0.270644     -0.242686    -0.0239958     0.0641771     0.0395531    0.00988219   0.000971905   -0.00165201  -0.000565529   0.000305010   9.73142e-05  -9.54423e-05   7.50829e-06   1.70818e-06  -3.90720e-07   1.34625e-07       0.00000       0.00000       0.00000       0.00000       0.00000       0.00000       0.00000       0.00000       2.87343       3.47956       3.71807       3.56764       3.27007       2.92727       2.56967       2.09473       1.65936       1.18143      0.807378      0.561918      0.353927      0.200079      0.126967     0.0666222     0.0358791     0.0177887    0.00910721    0.00368919    0.00152999   0.000571291   0.000219063   6.24094e-05   1.77737e-05   4.21666e-06   8.09496e-07   1.07259e-07       0.00000       0.00000       0.00000       0.00000       0.00000       0.00000       0.00000       0.00000
  14  14 2728.2076    2.7423  0.9067 11.6730 -0.0090  0.0318   0.0632   0.0595    0.1569   0.0000   437.8918      -4.29297       10.8477      -2.43632     -0.202141      -3.28816       1.71308       1.55161       2.08082      -1.84438      0.378585      0.361701     0.0252700     -0.201630     0.0251493     0.0751458     0.0294334     0.0107889   0.000252668    0.00175102   -0.00335239    0.00115505  -0.000170948  -4.24840e-05   2.50694e-06  -6.21587e-06  -1.38058e-06   9.56390e-09       0.00000       0.00000       0.00000       0.00000       0.00000       0.00000       0.00000       0.00000       4.69206       5.88000       5.36266       4.04598       3.30478       3.75191       4.02053       3.78649       3.07260       2.18833       1.41700      0.839234      0.468181      0.256897      0.128614     0.0695656     0.0362299     0.0175586    0.00813567    0.00361232    0.00157912   0.000594393   0.000203533   6.92846e-05   1.91222e-05   4.64886e-06   8.55405e-07   1.22022e-07       0.00000       0.00000       0.00000       0.00000       0.00000       0.00000       0.00000       0.00000
  14  15 2869.2185    3.4613  0.9493 11.9315 -0.0024  0.0289   0.0757   0.0621    0.1771   0.0000   438.2329      -2.10993       7.68940      -2.64181       3.15307       1.37708      -4.23635     -0.699687      -1.86940      -1.32402     -0.942131     0.0698024      0.107866      0.265515      0.134192    -0.0460522     0.0229481     0.0136637    0.00860648   -0.00675565   7.13708e-05  -8.35176e-05   8.80727e-05  -7.98830e-06  -5.79393e-06   2.33652e-06  -2.99196e-07  -1.81054e-07       0.00000       0.00000       0.00000       0.00000       0.00000       0.00000       0.00000       0.00000       3.69268       3.99320       3.79355       4.22867       4.36390       3.95155       2.77124       2.15404       1.99240       1.55787      0.992913      0.620235      0.403874      0.273655      0.185666      0.103217     0.0519554     0.0235801    0.00988832    0.00396913    0.00151943   0.000620989   0.000229342   6.84757e-05   1.83680e-05   4.30585e-06   8.07934e-07   1.19487e-07       0.00000       0.00000       0.00000       0.00000       0.00000       0.00000       0.00000       0.00000
  14  16 3010.1402    4.0557  0.9176 12.6176 -0.0042  0.0250   0.0938   0.0620    0.1433   0.0000   434.1079       6.74889       8.09320      -7.06735      0.943926      -2.83977      -4.31880      -1.69514       3.53149      -1.44494      0.185824    -0.0581906     0.0343693      0.264156     0.0435756   6.77650e-05   -0.00195888     0.0378369    0.00358324    0.00299106    0.00112293  -0.000193639   3.21221e-05   0.000140560   3.86416e-07   2.83175e-06   5.50980e-07  -1.25703e-08       0.00000       0.00000       0.00000       0.00000       0.00000       0.00000       0.00000       0.00000       2.91963       3.76478       3.77364       3.74681       3.55338       3.28884       2.69786       2.06016       1.51887       1.10990      0.848347      0.567094      0.383533      0.232546      0.131650     0.0674715     0.0378812     0.0176367    0.00801669    0.00366921    0.00157266   0.000562064   0.000208395   6.49246e-05   1.96639e-05   4.40733e-06   8.78676e-07   1.25100e-07       0.00000       0.00000       0.00000       0.00000       0.00000       0.00000       0.00000       0.00000
  14  17 3150.5396    4.2067  1.1024 12.6006 -0.0086  0.0287   0.0891   0.0691    0.1787   0.0000   435.8228      -1.45405       9.69132     -0.159809      -5.50228      -2.92524     -0.858528      -2.09365     -0.452228       1.22206      -1.54005     -0.405010      0.402145      0.227874      0.218787   -0.00882366     0.0281176   -0.00854241     0.0106192    0.00255045    0.00116663   0.000273875  -0.000140879  -0.000172480   3.80352e-05   2.47714e-06  -8.63800e-07   4.13773e-08       0.00000       0.00000       0.00000       0.00000       0.00000       0.00000       0.00000       0.00000       3.20113       4.13691       4.09762       4.48366       3.85398       3.41581       2.97309       2.32761       1.80352       1.34299      0.918210      0.610462      0.424304      0.251073      0.136188     0.0793382     0.0450708     0.0223843    0.00992202    0.00440221    0.00188690   0.000732089   0.000240984   7.31111e-05   2.02720e-05   4.92426e-06   1.03597e-06   1.55113e-07       0.00000       0.00000       0.00000       0.00000       0.00000       0.00000       0.00000       0.00000
  14  18 3290.8079    3.8059  1.4489 12.4140 -0.0055  0.0318   0.0723   0.0802    0.1326   0.0000   435.2995     -0.507454       11.9156      -3.82069       2.36482      -8.45564       1.39301      -6.16573      -1.99072      -1.09326      0.367541     -0.820413      -1.17775     -0.460279     0.0126517    0.00240394    -0.0380035    -0.0127366   -0.00627161   -0.00413420   0.000941712   -0.00101868  -7.35221e-05   7.90207e-06   2.68269e-05  -3.41050e-07  -1.00027e-09  -3.40533e-07       0.00000       0.00000       0.00000       0.00000       0.00000       0.00000       0.00000       0.00000       3.66256       4.37904       4.56990       4.80490       4.52330       3.92289       3.05379       2.56637       1.99128       1.52856       1.03573      0.657621      0.431720      0.279119      0.171452     0.0997893     0.0503127     0.0251172     0.0113574    0.00501810    0.00199933   0.000788432   0.000256888   8.25704e-05   2.34710e-05   5.61301e-06   1.03961e-06   1.53098e-07       0.00000       0.00000       0.00000       0.00000       0.00000       0.00000       0.00000       0.00000
  14  19 3431.4367    3.3459  2.1461 11.7776 -0.0009  0.0379   0.0505   0.0971    0.1058   0.0000   438.8616      -1.32337       5.66620      -8.88661       2.05833      -3.53895      0.325136      -5.55467    -0.0746690     -0.679538      -1.70422       1.56944     0.0644381      0.380566      0.240637     0.0949414    -0.0281324    -0.0175207   -0.00665389    -0.0102025  -0.000589834   0.000947077   0.000426826  -6.69485e-06  -4.06924e-05  -2.55229e-06  -2.77321e-07   2.26053e-08       0.00000       0.00000       0.00000       0.00000       0.00000       0.00000       0.00000       0.00000       4.46363       5.54934       5.77011       5.74388       5.28405       4.77111       3.94392       3.18509       2.49187       1.85692       1.25229      0.845401      0.549494      0.325439      0.198420      0.108293     0.0579548     0.0285840     0.0133317    0.00577262    0.00236649   0.000921341   0.000333628   9.83271e-05   2.80776e-05   6.72359e-06   1.29525e-06   1.80222e-07       0.00000       0.00000       0.00000       0.00000       0.00000       0.00000       0.00000       0.00000
  14  20 3572.1689    2.8043  3.2286 11.0682  0.0001  0.0476   0.0348   0.1179    0.0883   0.0000   435.3774       4.87032       2.50524      -6.37259       5.19784      -10.6664       1.37600      -2.94033       1.20937       1.29053      -1.26483       1.24033      0.190723     -0.223457     -0.255052      0.112924    0.00687085     0.0495119    -0.0268974   -0.00231446  -0.000964660  -0.000337632  -0.000312692   0.000171269   7.62836e-06   1.18046e-06  -6.58200e-08  -1.08904e-07       0.00000       0.00000       0.00000       0.00000       0.00000       0.00000       0.00000       0.00000       5.19186       6.84529       6.95037       7.05346       6.42423       5.63340       4.88481       3.91370       3.07922       2.20477       1.59502       1.02184      0.669931      0.405961      0.236719      0.135527     0.0688091     0.0358769     0.0162907    0.00751666    0.00296745    0.00119632   0.000394238   0.000129421   3.72313e-05   8.68329e-06   1.82430e-06   2.49294e-07       0.00000       0.00000       0.00000       0.00000       0.00000       0.00000       0.00000       0.00000
  14  21 3713.0508    2.3357  4.8062 10.6988 -0.0033  0.0583   0.0246   0.1559    0.0636   0.0000   439.8219      -7.62207       21.6096      -15.7293     -0.688645      -13.1091       11.5503      -4.36302      -2.94238      -1.70511     -0.728011      0.159176      0.876324     -0.275907     -0.225146      0.326541     -0.137416    -0.0517230    -0.0201639    0.00479307   0.000383864   -0.00198096   -0.00104199   0.000281662   1.41464e-05  -1.45593e-05  -2.40659e-06  -2.99761e-07       0.00000       0.00000       0.00000       0.00000       0.00000       0.00000       0.00000       0.00000       6.48870       8.37952       8.60479       8.58009       7.81216       7.02815       6.00126       4.88649       3.76022       2.78150       1.94208       1.29674      0.818444      0.498230      0.301924      0.163346     0.0865350     0.0423112     0.0208413    0.00899990    0.00379084    0.00140448   0.000513170   0.000157356   4.47768e-05   1.08898e-05   2.14012e-06   2.99889e-07       0.00000       0.00000       0.00000       0.00000       0.00000       0.00000       0.00000       0.00000
  14  22 3854.1589    1.9530  6.3650 10.3855 -0.0013  0.0718   0.0185   0.1902    0.0550   0.0000   441.8824       10.9130       27.9671      -7.21922       4.93293      -5.01832       5.81868      -6.43323       1.19345      0.190638     -0.402935      -1.34437       1.93488     -0.173876     -0.218126      0.508838     0.0198982    -0.0485834     0.0462619   -0.00461523   -0.00733831    0.00110784    0.00105125  -3.29010e-05  -1.81702e-05  -8.59702e-06  -2.73913e-06  -4.68317e-07       0.00000       0.00000       0.00000       0.00000       0.00000       0.00000       0.00000       0.00000       7.94889       10.2198       10.2907       10.7011       9.74706       8.71615       7.31863       5.88441       4.62189       3.32998       2.41883       1.57330       1.05491      0.630279      0.377296      0.209436      0.110947     0.0556516     0.0259308     0.0114817    0.00468872    0.00180574   0.000626716   0.000194539   5.71722e-05   1.29496e-05   2.68041e-06   3.77399e-07       0.00000       0.00000       0.00000       0.00000       0.00000       0.00000       0.00000       0.00000
  14  23 3995.2447    1.6276  8.2732 10.1855  0.0005  0.0891   0.0143   0.2404    0.0477   0.0000   425.0255      -17.4762      -1.99206       4.84166      -10.2377       8.02200      -12.8200      -16.5868       6.46732       4.11830      -1.13552      0.390856     -0.402531     -0.998215      0.720035      0.303018      0.185231    -0.0844749    -0.0126032   -0.00299509   -0.00566920   0.000693955    0.00106425  -0.000439662   1.05500e-05  -3.89025e-06  -1.33222e-05   3.47825e-07       0.00000       0.00000       0.00000       0.00000       0.00000       0.00000       0.00000       0.00000       9.63325       12.7649       13.0859       13.4122       12.0994       10.8500       9.11555       7.39760       5.64086       4.23543       2.94337       1.99549       1.29270      0.793192      0.469427      0.261401      0.139763     0.0699090     0.0331084     0.0147109    0.00612331    0.00234465   0.000826201   0.000257117   7.23340e-05   1.76637e-05   3.41446e-06   4.81766e-07       0.00000       0.00000       0.00000       0.00000       0.00000       0.00000       0.00000       0.00000
  14  24 4136.8372    1.3474  9.8015 10.0711 -0.0006  0.1059   0.0119   0.2872    0.0422   0.0000   421.7350      -19.6262       5.26170      0.305359       26.6605      -12.6598      -14.1473      -12.5119       5.99721      -4.27329      -3.03919     -0.887709       1.81704     -0.499262    -0.0802060      0.213830     -0.193059    -0.0544200   -0.00444532    -0.0169644   -0.00229449   4.28149e-05   0.000307960   0.000583134  -4.67034e-05  -2.57953e-05  -6.66071e-06   7.30461e-07       0.00000       0.00000       0.00000       0.00000       0.00000       0.00000       0.00000       0.00000       11.6536       15.0871       15.4922       15.4717       14.5954       12.6526       11.0816       8.80770       6.89636       4.98954       3.62610       2.39543       1.56982      0.955612      0.560667      0.315661      0.164011     0.0835570     0.0395580     0.0175140    0.00718476    0.00277554   0.000950556   0.000304352   8.67313e-05   2.05232e-05   4.19688e-06   5.40684e-07       0.00000       0.00000       0.00000       0.00000       0.00000       0.00000       0.00000       0.00000
  14  25 4278.3348    1.1655 13.3034  9.8609 -0.0007  0.1402   0.0094   0.3911    0.0389   0.0000   441.9995      -31.6650       1.23323       3.36814       13.8376      -22.8782      -8.87102      -12.1511      -7.44679      -7.87775       5.95775       3.29622      -4.09038       1.37183     -0.921510      0.318832     0.0602184    0.00197499     0.0547969     0.0236854     0.0155239   -0.00458538  -0.000110241   0.000820259   0.000112328  -2.00417e-05  -1.64589e-06   1.71634e-07       0.00000       0.00000       0.00000       0.00000       0.00000       0.00000       0.00000       0.00000       15.4110       20.1360       21.1984       20.5767       19.6900       17.1257       14.6869       11.5210       9.19105       6.53230       4.81792       3.17365       2.08270       1.26090      0.766282      0.419821      0.221362      0.111356     0.0530890     0.0236956    0.00966079    0.00370171    0.00132174   0.000415656   0.000120038   2.74510e-05   5.63090e-06   7.01914e-07       0.00000       0.00000       0.00000       0.00000       0.00000       0.00000       0.00000       0.00000
  14  27 4561.5884    0.8018 18.5132  9.7414 -0.0020  0.2315   0.0062   0.5914    0.0292   0.0000   431.4246       13.0135       31.4693       53.5850       7.43760      -63.6753      -15.6239       24.9521      -4.92998       2.81985      -10.7643       10.3606       1.78002      -1.48384      -1.69491      0.878492    -0.0559228    -0.0278951    -0.0789878     0.0333720    -0.0211901    0.00174845    0.00372349  -0.000138275   4.88107e-05  -1.09547e-05  -1.41762e-05   2.13368e-06       0.00000       0.00000       0.00000       0.00000       0.00000       0.00000       0.00000       0.00000       25.0312       32.4825       34.1157       34.1099       32.0498       27.5647       24.3436       19.4178       15.3796       11.0810       8.12166       5.32457       3.54579       2.16845       1.28340      0.730961      0.388169      0.195503     0.0959866     0.0410750     0.0175502    0.00659610    0.00226564   0.000714420   0.000203558   4.68717e-05   9.51765e-06   1.18885e-06       0.00000       0.00000       0.00000       0.00000       0.00000       0.00000       0.00000       0.00000
  15   9 2049.5695    0.6799  0.6134  9.5030 -0.0071  0.0279   0.0186   0.0484    0.0931   0.0000   436.5475       2.82081       19.5539    -0.0694079      -2.44687     -0.144128       1.05401     -0.845350       1.88210      0.363222     -0.784307     -0.133494      0.181298    -0.0842699      0.188395      0.133694    -0.0161716    -0.0366546   -0.00813932     0.0100597    0.00603229   -0.00108129  -0.000378404  -3.20208e-05  -5.92583e-05   6.34318e-06   2.02213e-06  -7.40524e-07  -3.29852e-07   1.07628e-08       0.00000       0.00000       0.00000       0.00000       0.00000       0.00000       2.42179       3.75096       3.43801       3.47493       3.57982       2.55612       3.17616       1.83019       2.01848       1.17157      0.982734      0.715804      0.396620      0.330796      0.136190      0.119720     0.0478921     0.0304235     0.0163638    0.00607874    0.00414057    0.00107675   0.000640803   0.000214492   5.85081e-05   2.72571e-05   4.32196e-06   1.41138e-06   3.74279e-07   3.57234e-08       0.00000       0.00000       0.00000       0.00000       0.00000       0.00000
  15  10 2195.7576    0.9618  0.7290 10.0086 -0.0034  0.0273   0.0242   0.0515    0.1028   0.0000   436.0988      -2.36570       11.2262      -2.64229      0.258563       3.17454     -0.964040       3.99505      -2.30846    -0.0303851     0.0802105      0.378995     -0.557660     -0.183641     -0.246943    -0.0433173    0.00372243    -0.0159501   -0.00603025    0.00591444   0.000417027  -0.000167756   0.000670416  -4.21411e-05   3.59065e-05   3.79166e-05  -1.85239e-06  -1.46070e-07  -7.47573e-08   2.93497e-09       0.00000       0.00000       0.00000       0.00000       0.00000       0.00000       3.30079       3.87210       3.28167       3.46133       3.74570       3.73100       3.18744       2.26717       1.57524       1.08706      0.995199      0.789139      0.576024      0.365292      0.219761      0.114707     0.0591364     0.0293219     0.0141448    0.00660019    0.00286905    0.00121639   0.000451913   0.000164771   5.49527e-05   1.69787e-05   4.64856e-06   9.69788e-07   2.19525e-07   2.93938e-08       0.00000       0.00000       0.00000       0.00000       0.00000       0.00000
  15  11 2339.4963    1.3410  0.9214 10.1968 -0.0034  0.0259   0.0292   0.0604    0.1467   0.0000   437.7049      -1.16167       10.8025      0.882386      -5.01583       2.12812      -2.32132      -1.49091      -1.40130     -0.356273      0.623928    -0.0719096     0.0206817    -0.0803497    -0.0155126    -0.0598541     0.0330574   -0.00917481   -0.00344714   -0.00372152   -0.00270016   -0.00176010   0.000328968   7.08807e-05   2.84060e-05   4.12564e-06  -3.14642e-06  -2.56591e-06   1.33281e-07   2.55426e-08       0.00000       0.00000       0.00000       0.00000       0.00000       0.00000       2.59124       3.52533       3.52038       3.59366       3.51274       2.98993       2.75249       1.96250       1.65588       1.14352      0.880452      0.632663      0.425147      0.277742      0.159839     0.0991813     0.0507989     0.0271748     0.0143398    0.00630257    0.00325199    0.00115741   0.000525108   0.000186805   6.13063e-05   2.00375e-05   4.99151e-06   1.23520e-06   2.71974e-07   3.21705e-08       0.00000       0.00000       0.00000       0.00000       0.00000       0.00000
  15  12 2481.0471    1.7562  1.0006 10.5877 -0.0024  0.0255   0.0364   0.0637    0.1649   0.0000   437.2764      -3.50513       12.8575       2.17126     -0.782831     -0.894826      0.236428       1.07016      0.964112      0.757408    -0.0860422     -0.695565     -0.532634     -0.444753   -0.00283240   -0.00574359    -0.0140490    -0.0199482   -0.00989479   -0.00172897   -0.00210014   -0.00119523   0.000492161   0.000123497  -2.40962e-05  -8.69244e-06   1.18219e-05   2.08496e-06   3.65360e-08  -3.46198e-08       0.00000       0.00000       0.00000       0.00000       0.00000       0.00000       2.61971       3.10153       3.43026       3.39386       3.08707       2.97046       2.57879       1.94816       1.67663       1.27937      0.866309      0.635705      0.432714      0.262367      0.165403     0.0992428     0.0540996     0.0283976     0.0147581    0.00701689    0.00311896    0.00125259   0.000536880   0.000207616   6.99193e-05   1.94397e-05   4.99790e-06   1.15663e-06   2.21328e-07   2.85232e-08       0.00000       0.00000       0.00000       0.00000       0.00000       0.00000
  15  13 2622.3758    2.2875  0.9723 11.2261 -0.0090  0.0247   0.0489   0.0608    0.1649   0.0000   437.2008       4.40143       9.92089       2.36471      -6.34269      -1.03469      -1.07798      -3.17404      -3.82332     -0.128852      -1.50680      0.536765      0.203696    0.00921071      0.109188     0.0682780   -0.00819253     0.0533829    -0.0186815   -0.00955236    0.00153882  -0.000187216  -0.000651807  -6.51950e-05  -2.39384e-05  -4.22240e-05  -6.12162e-06   2.10285e-06  -1.07943e-08  -7.84512e-09       0.00000       0.00000       0.00000       0.00000       0.00000       0.00000       2.79391       3.33822       3.70156       3.66113       3.33054       3.01574       2.64768       2.03518       1.63473       1.27257      0.906572      0.594276      0.396095      0.262226      0.155426     0.0943114     0.0519456     0.0277823     0.0136620    0.00624489    0.00292639    0.00126259   0.000531927   0.000189287   5.97138e-05   1.80240e-05   4.52898e-06   1.06122e-06   1.99358e-07   2.45005e-08       0.00000       0.00000       0.00000       0.00000       0.00000       0.00000
  15  14 2764.1405    3.0333  0.9215 11.4732 -0.0031  0.0238   0.0652   0.0579    0.1943   0.0000   433.9778       3.95432       20.0054      0.484081      -1.13966      0.204314      -4.14116      -3.23737     -0.220378      0.171227     0.0150424     -0.697118      0.107276     -0.198562     0.0968739    -0.0750325     0.0333098    -0.0174991   -0.00865385    0.00152855    0.00294793   -0.00130884   9.12244e-05  -0.000108446  -5.34097e-05  -1.76357e-05  -6.25026e-06  -1.46071e-06   1.25782e-07   6.09794e-08       0.00000       0.00000       0.00000       0.00000       0.00000       0.00000       2.68838       3.24516       3.23303       3.25056       3.14164       3.01955       2.55631       1.98818       1.56141       1.08248      0.851269      0.629229      0.440725      0.281444      0.164205     0.0901187     0.0488244     0.0274669     0.0126518    0.00622412    0.00262563    0.00119194   0.000420050   0.000169423   5.54903e-05   1.74995e-05   4.52391e-06   9.62267e-07   2.00365e-07   2.67659e-08       0.00000       0.00000       0.00000       0.00000       0.00000       0.00000
  15  15 2905.7547    3.6621  0.8512 12.3064 -0.0046  0.0232   0.0832   0.0559    0.1611   0.0000   433.8620       4.45572       20.1773      0.756492      -2.98862      -3.82862      -6.20226       1.37755       3.71422      0.470501      -1.15034     0.0455229     -0.150099     -0.192446     -0.145337     0.0848119   -0.00317494    0.00624833   -0.00780044   -0.00307645   -0.00201354   0.000455298  -0.000780488  -7.65093e-05  -1.56217e-06   5.57444e-06   3.72002e-06  -9.72993e-07  -1.47768e-07   6.27662e-10       0.00000       0.00000       0.00000       0.00000       0.00000       0.00000       2.39365       2.99596       3.13767       3.28201       3.05299       2.66713       2.32599       1.91151       1.49317       1.17036      0.829828      0.569668      0.373132      0.236906      0.156342     0.0873102     0.0508371     0.0270017     0.0135106    0.00615868    0.00302463    0.00122594   0.000487299   0.000172555   5.99861e-05   1.68112e-05   4.87610e-06   1.14756e-06   2.10588e-07   2.86975e-08       0.00000       0.00000       0.00000       0.00000       0.00000       0.00000
  15  16 3047.0824    4.2676  0.7773 12.8386 -0.0053  0.0227   0.1021   0.0532    0.1302   0.0000   437.0588     -0.408256       9.73651      -4.84178      -3.69093      -3.21797       2.42144      -3.46975     -0.208990       1.04764      0.284888     -0.780906     -0.672510     0.0447122      0.158840     -0.245859   -0.00577261     0.0112797    0.00302772   -0.00946532    0.00447915    0.00110477  -0.000909129   0.000254075   1.23150e-05   3.50848e-05  -3.42182e-06  -1.91286e-06  -4.24051e-07  -2.12573e-08       0.00000       0.00000       0.00000       0.00000       0.00000       0.00000       2.80667       3.45022       3.37636       3.24325       2.85564       2.82122       2.52487       2.19915       1.71505       1.34099      0.933863      0.639184      0.400236      0.253623      0.146083     0.0873548     0.0452484     0.0239425     0.0113355    0.00578344    0.00234278    0.00111816   0.000416513   0.000160232   4.89785e-05   1.56129e-05   3.83242e-06   9.50131e-07   1.62956e-07   2.53299e-08       0.00000       0.00000       0.00000       0.00000       0.00000       0.00000
  15  17 3188.0753    4.2054  1.2382 12.4813 -0.0043  0.0296   0.0817   0.0707    0.2004   0.0000   435.2210       4.47713       8.03394      -10.0256      -1.32204      -2.70701      0.666657     -0.198943      -2.80342      -1.45040     -0.859590      0.420739      0.338108      0.203523     0.0332584     0.0196729     0.0498917     0.0109652   0.000142795   -0.00956574   -0.00425349   0.000148338  -0.000157959  -5.22373e-05   6.18265e-05  -1.88870e-05  -9.01066e-06   3.40658e-07  -4.55782e-09  -1.03370e-08       0.00000       0.00000       0.00000       0.00000       0.00000       0.00000       3.16945       4.02589       4.24922       4.46579       4.05029       3.64573       3.04661       2.36836       1.95513       1.43994       1.04537      0.697727      0.493688      0.311132      0.188816      0.114188     0.0639166     0.0341020     0.0172437    0.00819518    0.00356116    0.00153291   0.000622351   0.000230151   7.48504e-05   2.25576e-05   6.03822e-06   1.32087e-06   2.71186e-07   3.68087e-08       0.00000       0.00000       0.00000       0.00000       0.00000       0.00000
  15  18 3328.8443    3.7525  1.5472 12.5043 -0.0030  0.0323   0.0663   0.0828    0.1202   0.0000   438.4477     -0.562099       13.5384      0.135886      -1.07144      0.171318       1.65036      -4.56105       2.34188      0.574539      0.147011      0.381250      0.215739      0.192145      0.212567      0.204330    -0.0981443    -0.0192505    0.00387259   -0.00824566   -0.00127337   -0.00178971   -0.00146332  -0.000227845   0.000107121  -3.48595e-05  -8.02417e-06  -1.89276e-06   1.73113e-07   2.09462e-08       0.00000       0.00000       0.00000       0.00000       0.00000       0.00000       3.55596       4.51491       4.52218       4.88516       4.35080       3.91170       3.36489       2.83165       2.16388       1.62922       1.16230      0.832561      0.554239      0.343649      0.212545      0.125512     0.0696887     0.0354196     0.0192187    0.00924186    0.00414787    0.00167960   0.000683705   0.000237013   8.05526e-05   2.31828e-05   6.33119e-06   1.49951e-06   2.80485e-07   4.11671e-08       0.00000       0.00000       0.00000       0.00000       0.00000       0.00000
  15  19 3470.0229    3.1179  2.6348 11.7591 -0.0032  0.0403   0.0427   0.1094    0.0827   0.0000   443.5747      -5.59188       11.0962      0.419419       2.79048       3.74986       1.36292     -0.995986       5.76564     -0.808892      0.473572     0.0885753   0.000426285      0.446149     0.0171695    -0.0208822    0.00466114    -0.0293510    -0.0418172    -0.0241108    0.00423866   -0.00175339   -0.00115410   0.000104499  -0.000116903   1.75735e-05  -3.01123e-06  -7.55112e-07  -1.86325e-07  -1.00699e-07       0.00000       0.00000       0.00000       0.00000       0.00000       0.00000       4.36142       5.56792       5.88996       6.03040       5.43202       4.97260       4.16933       3.39658       2.72363       1.99210       1.44527       1.00696      0.670533      0.425485      0.257079      0.154153     0.0847669     0.0449239     0.0233754     0.0110861    0.00506110    0.00206273   0.000844200   0.000307677   0.000103231   3.16321e-05   8.24371e-06   1.86945e-06   3.60261e-07   4.97884e-08       0.00000       0.00000       0.00000       0.00000       0.00000       0.00000
  15  20 3611.2076    2.6550  3.8381 11.1498 -0.0011  0.0507   0.0305   0.1329    0.0719   0.0000   437.4226      -17.3140       5.91104       7.02110       1.63401     0.0197992      -9.23788      -4.89868     -0.645474     -0.928713       1.66779       1.07858     -0.186691      0.717184     -0.326638    -0.0365892    -0.0554099    -0.0265841     0.0434494     0.0108147   -0.00126043   0.000759234  -0.000777490   0.000644310  -5.89505e-05   1.53755e-05   3.68154e-06   1.04839e-06  -3.65874e-07  -1.60038e-08       0.00000       0.00000       0.00000       0.00000       0.00000       0.00000       5.56574       6.87899       7.26950       7.64215       6.97464       6.20978       5.19478       4.19098       3.43335       2.54121       1.82747       1.24095      0.841446      0.523728      0.333222      0.195862      0.111855     0.0584526     0.0302205     0.0141287    0.00634682    0.00259379    0.00104962   0.000378998   0.000129809   3.75951e-05   1.02444e-05   2.26336e-06   4.50702e-07   6.03203e-08       0.00000       0.00000       0.00000       0.00000       0.00000       0.00000
  15  21 3752.5783    2.2490  5.0232 10.7669 -0.0018  0.0597   0.0225   0.1563    0.0593   0.0000   441.5283      -6.97378       9.76211       5.65421      -4.22466      -11.8494       10.4470       2.93973       1.42149       2.12049     -0.833666      -1.32451      -1.43412     -0.463586      0.148973     -0.420109     -0.121086     0.0533371     0.0170052     0.0133931    0.00340740   -0.00127320   0.000916653  -0.000528964  -4.21319e-06  -2.61082e-05  -1.46752e-05   1.15312e-06   1.16114e-06  -2.86113e-08       0.00000       0.00000       0.00000       0.00000       0.00000       0.00000       6.30118       8.15382       8.55821       8.55234       8.19927       7.28520       6.16290       4.93894       3.90210       2.97511       2.12160       1.50384      0.972464      0.635595      0.399014      0.225241      0.131460     0.0675710     0.0342645     0.0160520    0.00733475    0.00311659    0.00123399   0.000440037   0.000158434   4.64186e-05   1.25902e-05   3.02747e-06   5.66145e-07   7.26085e-08       0.00000       0.00000       0.00000       0.00000       0.00000       0.00000
  15  22 3894.1235    1.8135  6.8108 10.4462 -0.0011  0.0758   0.0165   0.1992    0.0492   0.0000   447.2408      -19.1157       28.7148       8.51042       10.3279      -15.6409       9.03886       7.02581     0.0825584      -4.50745      0.126467     -0.138994      -1.14354       1.03112     -0.471467      0.297044      0.120218     0.0378981    -0.0153059    0.00457944     0.0133986    0.00514252    0.00145616  -0.000666324  -3.89880e-05  -2.19656e-05   1.64080e-05   1.10474e-06  -3.33552e-07  -5.45842e-08       0.00000       0.00000       0.00000       0.00000       0.00000       0.00000       7.79337       10.6048       10.5988       11.0117       9.96581       9.09941       7.81209       6.39284       5.11324       3.81410       2.80209       1.89297       1.27590      0.796197      0.498381      0.289365      0.161486     0.0854802     0.0427342     0.0210421    0.00920876    0.00404744    0.00156461   0.000589106   0.000197781   5.99122e-05   1.66762e-05   3.78181e-06   7.53866e-07   1.03091e-07       0.00000       0.00000       0.00000       0.00000       0.00000       0.00000
  15  23 4035.5177    1.5470  8.6582 10.2112 -0.0014  0.0919   0.0131   0.2397    0.0443   0.0000   440.0781       6.04740       9.34147       4.95252       5.47866      -13.1746       7.12343     0.0247026       1.79870      -4.61835      -6.74152     -0.241994       1.22199       1.49722      -1.03853      0.187517      0.328642     0.0841400      0.115029    -0.0633428    -0.0207505   -0.00245342    0.00107672  -0.000363191   0.000333639   0.000125038   1.17761e-05  -5.72229e-06  -1.64174e-06   2.51778e-08       0.00000       0.00000       0.00000       0.00000       0.00000       0.00000       9.46792       12.1358       12.6514       12.5211       12.1854       10.4250       9.56708       7.65021       6.15982       4.66819       3.37256       2.36705       1.55441      0.983986      0.624722      0.355842      0.206839      0.104114     0.0551869     0.0263066     0.0119481    0.00503754    0.00202516   0.000709714   0.000251740   7.20900e-05   1.99451e-05   4.77430e-06   9.25630e-07   1.10264e-07       0.00000       0.00000       0.00000       0.00000       0.00000       0.00000
  15  24 4177.3364    1.3127 11.3024 10.0473 -0.0012  0.1141   0.0105   0.3129    0.0398   0.0000   445.7207       30.7117       19.6305      -39.4722       18.7994       6.74409      -13.0353       10.0472      -11.6359       4.16482       1.95216      -4.28840       2.06231       1.55219      0.301441     -0.751165     0.0551820      0.165323      0.149983    0.00267113   -0.00458987   -0.00516184   3.18070e-05   0.000544329   0.000459455  -4.94898e-05  -2.79364e-05   9.64252e-06  -9.42421e-07  -2.11070e-07       0.00000       0.00000       0.00000       0.00000       0.00000       0.00000       11.6938       15.2326       16.0951       16.1691       15.1957       13.4162       11.8076       9.54746       7.68210       5.66371       4.28043       2.84827       1.96907       1.23416      0.777609      0.445377      0.256033      0.134690     0.0691970     0.0327447     0.0151683    0.00642324    0.00257554   0.000921510   0.000316446   9.41138e-05   2.65429e-05   5.80754e-06   1.15541e-06   1.43081e-07       0.00000       0.00000       0.00000       0.00000       0.00000       0.00000
  15  25 4319.1395    1.1017 13.7944  9.9362  0.0001  0.1441   0.0085   0.3956    0.0357   0.0000   432.3879       7.02000       46.1947       32.7557       33.0061      -13.7780      -1.94330       2.03241       2.97849      -4.13213       3.63550      -1.58117     -0.793021     -0.921509      -1.14701    -0.0652523    -0.0848329     0.0250362      0.192220     0.0312171  -0.000486774   -0.00137028    0.00412980   0.000872581  -0.000811398  -0.000168074  -1.68303e-05  -5.82661e-07  -1.33388e-08   2.43844e-07       0.00000       0.00000       0.00000       0.00000       0.00000       0.00000       14.6428       19.3569       20.6064       20.1199       19.4479       17.2574       14.9083       12.0607       9.57014       7.11597       5.32788       3.66335       2.50319       1.57784      0.993457      0.574155      0.325473      0.171806     0.0871701     0.0428253     0.0189524    0.00831354    0.00323331    0.00120277   0.000409169   0.000123375   3.43169e-05   7.67923e-06   1.46400e-06   1.79355e-07       0.00000       0.00000       0.00000       0.00000       0.00000       0.00000
  15  26 4461.1513    0.9229 15.6028  9.8640  0.0005  0.1753   0.0072   0.4717    0.0323   0.0000   439.2223       4.67277       12.8096      -27.9704       12.5747       15.1830       7.51987      -1.45832      -18.2147      -15.5267       7.37761       3.63549     0.0738648      -2.79026      0.997381      0.754053      0.595648     0.0498378     -0.174718    -0.0168594     0.0363696    -0.0187112    0.00219925   0.000248086   0.000453072  -0.000240778  -3.31644e-05  -8.33031e-06   3.70561e-06  -5.30405e-07       0.00000       0.00000       0.00000       0.00000       0.00000       0.00000       17.9035       23.2661       25.0358       24.6541       23.5806       20.7642       18.2371       14.7536       11.7582       8.95326       6.56034       4.46055       3.08624       1.94564       1.20800      0.721842      0.400260      0.217385      0.108602     0.0539461     0.0234769     0.0104449    0.00405392    0.00154151   0.000498975   0.000152381   4.19071e-05   9.41003e-06   1.77498e-06   2.15698e-07       0.00000       0.00000       0.00000       0.00000       0.00000       0.00000
  16  10 2228.3847    1.0398  0.8689  9.7364 -0.0022  0.0254   0.0226   0.0563    0.1316   0.0000   433.2473      -1.06000       13.0161       4.65953       1.35582      -3.59141       1.27784      0.748405      -1.42740     -0.786785      -1.23177     0.0148454      0.852902     -0.219387     -0.150763     -0.118096     0.0267831     0.0296938     0.0285647    0.00182758   -0.00228616   0.000883900   0.000134735   1.85689e-05  -2.31633e-05  -7.85034e-05   1.57981e-05  -2.48158e-06   5.43414e-07   1.03231e-07  -7.67689e-08  -2.15272e-09       0.00000       0.00000       0.00000       0.00000       2.44884       3.23689       2.99381       3.31016       3.36579       3.01817       2.54388       1.95691       1.61797       1.27068       1.01853      0.663283      0.483676      0.306567      0.206748      0.134103     0.0771647     0.0447406     0.0220754     0.0113437    0.00499777    0.00240739   0.000953173   0.000420270   0.000149080   5.70328e-05   1.65617e-05   5.32610e-06   1.47838e-06   3.11911e-07   6.44550e-08   8.12572e-09       0.00000       0.00000       0.00000       0.00000
  16  11 2372.5982    1.4444  0.9543 10.2050 -0.0012  0.0252   0.0301   0.0610    0.1378   0.0000   438.6283      -2.78832       7.01196      -1.52915      -1.25181      0.314746      -1.13444       1.56625      -1.05915      -1.30979     -0.818995     -0.699643     -0.584132    -0.0381123     0.0107480    -0.0538210     0.0607745     0.0607393    0.00520758    0.00946817    0.00357561    0.00327112   0.000669819   6.90189e-05  -6.00174e-06  -1.80629e-05   6.31800e-06   4.92879e-06  -2.61150e-06  -2.86378e-07   1.04519e-07   4.69004e-09       0.00000       0.00000       0.00000       0.00000       2.85905       3.65134       3.49721       3.23678       2.92547       2.78997       2.58599       2.49091       2.06065       1.68682       1.19454      0.836470      0.502649      0.325913      0.192003      0.122907     0.0691774     0.0385552     0.0189554     0.0104282    0.00461744    0.00235576   0.000893651   0.000409330   0.000136002   5.14838e-05   1.57867e-05   5.10588e-06   1.22534e-06   3.13955e-07   4.90915e-08   7.15222e-09       0.00000       0.00000       0.00000       0.00000
  16  12 2514.8226    1.8996  0.9195 10.8563 -0.0062  0.0235   0.0401   0.0576    0.1356   0.0000   430.5937      -6.85950       12.9448       2.05776     -0.203209      -2.32120       3.45586       2.77765     -0.822985     -0.920859      -1.00756     -0.534940     0.0448674      0.672421    -0.0648256      0.185667     -0.104222    -0.0145864     0.0214880    0.00638128    0.00536817   -0.00259250   0.000821354   0.000353778   7.15528e-05   3.96604e-05   2.95907e-06  -9.57737e-06  -7.22196e-07   3.83684e-07  -4.11807e-08   6.86318e-09       0.00000       0.00000       0.00000       0.00000       2.39251       3.10654       3.04611       3.36881       2.96474       2.76428       2.40885       1.98604       1.64895       1.18052      0.931458      0.619041      0.466989      0.276582      0.192675      0.109273     0.0652885     0.0366481     0.0191229     0.0103808    0.00455373    0.00239433   0.000878252   0.000407120   0.000135306   5.33226e-05   1.63602e-05   4.41857e-06   1.30607e-06   2.35579e-07   5.54261e-08   7.55607e-09       0.00000       0.00000       0.00000       0.00000
  16  13 2656.9221    2.4267  0.9930 11.0643 -0.0051  0.0238   0.0484   0.0611    0.1767   0.0000   437.0115       1.38546       13.6396      -3.50302      -1.59939     -0.100733     -0.341207      0.789404      -1.62768      0.117385    -0.0260597      -1.04723      0.290603      0.389548     0.0943062    -0.0298632    -0.0206129   -0.00107305    -0.0290817    0.00572962   -0.00232065    0.00336605    0.00122394  -0.000402640   4.44251e-05  -0.000112509  -1.04827e-05   8.03392e-06   1.15545e-06   1.77475e-07  -6.75772e-08   1.59914e-09       0.00000       0.00000       0.00000       0.00000       2.33342       3.13284       3.26611       3.36598       3.07877       2.86255       2.36511       2.03409       1.61583       1.21191      0.893855      0.631375      0.443180      0.293557      0.183634      0.105885     0.0654132     0.0359080     0.0192943     0.0103456    0.00485351    0.00218868   0.000935613   0.000402230   0.000145836   5.26183e-05   1.77319e-05   5.16200e-06   1.38994e-06   2.98504e-07   5.45167e-08   7.72900e-09       0.00000       0.00000       0.00000       0.00000
  16  14 2799.5368    3.2469  0.9402 11.2295 -0.0011  0.0293   0.0655   0.0559    0.2133   0.0000   435.4861      -3.29870       12.8430      -2.90120      -4.13859      -4.87053     -0.168632       2.76919    -0.0251606      0.414321      -1.14517     -0.113200      0.289916     -0.177003     -0.226141     0.0251469    0.00364907    -0.0246841    0.00577271    -0.0132125   -0.00782091   -0.00203433   0.000644107   0.000360775  -0.000133932   2.15832e-06   2.70379e-05   8.57092e-06  -4.85305e-07  -5.11854e-08  -3.13816e-08   1.13686e-09       0.00000       0.00000       0.00000       0.00000       2.20083       3.78116       3.12963       4.02654       3.36675       3.06091       2.93088       2.12219       2.11933       1.11603       1.24289      0.616686      0.625243      0.275161      0.254719      0.123643     0.0841706     0.0445289     0.0212512     0.0142224    0.00507192    0.00344949   0.000946378   0.000600688   0.000155646   7.48169e-05   2.27110e-05   5.67060e-06   2.17720e-06   2.70579e-07   1.00819e-07   1.22712e-08       0.00000       0.00000       0.00000       0.00000
  16  15 2941.7768    3.8191  0.8268 12.1109  0.0007  0.0212   0.0848   0.0531    0.1528   0.0000   438.1314       2.60150       6.17053     -0.570109      -2.66360      -3.52716      -3.80042      -3.04323       1.47219     0.0788951      0.139694      0.488176     -0.215437    0.00943142    -0.0932760     0.0340603     0.0232056    -0.0324808     0.0274939     0.0133898    0.00258081   0.000361829   0.000961070   5.44438e-05  -0.000109114   2.62023e-05  -3.65405e-06   6.58295e-06  -3.40454e-07   2.97538e-07  -4.10108e-08  -3.87505e-09       0.00000       0.00000       0.00000       0.00000       2.11415       2.67149       2.91930       2.90255       2.60601       2.45522       2.12535       1.79982       1.51541       1.08550      0.839523      0.579829      0.398764      0.266263      0.160042     0.0941153     0.0606168     0.0310339     0.0162217    0.00952673    0.00448893    0.00191954   0.000857021   0.000380837   0.000133561   4.70728e-05   1.63338e-05   4.74502e-06   1.18405e-06   2.45160e-07   4.79512e-08   6.12445e-09       0.00000       0.00000       0.00000       0.00000
  16  16 3083.5033    4.1987  1.0234 12.2363  0.0002  0.0239   0.0857   0.0635    0.1823   0.0000   440.4138      0.859161       11.1439       1.74684     -0.675173      -4.36294      -3.42839      -3.17756       1.93115      -1.18529     -0.824048     -0.774957     -0.250747      0.223703     0.0957787    -0.0433039    -0.0820662     0.0519017    -0.0421549    0.00196844   -0.00348303   -0.00359486   -0.00130246   0.000779870   0.000205124  -1.13728e-05  -9.62227e-06   1.16328e-06  -2.65403e-07   2.41290e-07  -8.79388e-08   8.05202e-10       0.00000       0.00000       0.00000       0.00000       2.35256       3.02340       3.17037       3.29590       3.10237       2.66388       2.50054       2.04811       1.53455       1.23230      0.911614      0.671080      0.435157      0.298366      0.192858      0.113131     0.0693271     0.0359780     0.0207241    0.00963939    0.00505176    0.00232382    0.00106695   0.000416338   0.000162960   5.02085e-05   1.79517e-05   4.86090e-06   1.31519e-06   3.21809e-07   5.73316e-08   7.13889e-09       0.00000       0.00000       0.00000       0.00000
  16  17 3224.9449    4.1584  1.3018 12.5541 -0.0015  0.0288   0.0765   0.0733    0.1418   0.0000   438.9286      -8.49089       18.8705      -5.01988      -3.55775      -1.56385     -0.558905      0.324051      0.564993      0.575212      0.327951     -0.766860    -0.0147684     0.0757700      0.228293      0.126627    -0.0581981     0.0308892     0.0126160   -0.00457527  -0.000836157   -0.00189438  -0.000233012  -0.000667494  -0.000268345   7.32238e-05  -1.47338e-06   3.82798e-06   4.62355e-08  -9.69719e-08  -1.01483e-07   3.58162e-09       0.00000       0.00000       0.00000       0.00000       2.79167       3.72035       3.68391       3.91117       3.71110       3.25502       3.00409       2.31257       1.96173       1.51822       1.11676      0.823289      0.507963      0.362647      0.215702      0.148702     0.0825481     0.0468335     0.0235417     0.0123992    0.00604026    0.00271061    0.00120446   0.000487848   0.000186253   6.65971e-05   2.02931e-05   6.47828e-06   1.42125e-06   3.85765e-07   7.48083e-08   9.20310e-09       0.00000       0.00000       0.00000       0.00000
  16  18 3366.3377    3.5627  1.7519 12.4331 -0.0042  0.0341   0.0596   0.0892    0.0954   0.0000   443.5365       1.32521       13.6705      -8.80764      -6.87983      -4.16509       6.78969      -5.85819      -5.87013       1.71692      -1.73695      -2.47261     -0.111375     -0.141664      0.243379     0.0934967     -0.134617    0.00844038     0.0270148    -0.0121652    0.00368427   -0.00512614   -0.00175215   0.000607915  -7.94510e-06   2.75561e-05  -9.77042e-06  -1.90417e-05   1.98064e-06  -6.81200e-08   4.03738e-08  -4.85428e-09       0.00000       0.00000       0.00000       0.00000       3.44573       4.45511       4.53451       4.50969       4.20934       3.84068       3.60925       2.92977       2.44074       1.85278       1.41519      0.970895      0.669992      0.435071      0.273352      0.165706     0.0932484     0.0548486     0.0275911     0.0146256    0.00673890    0.00324673    0.00138616   0.000591760   0.000214193   8.08971e-05   2.42433e-05   7.45476e-06   1.93886e-06   4.24965e-07   8.46233e-08   1.02576e-08       0.00000       0.00000       0.00000       0.00000
  16  19 3508.0167    3.0426  2.6635 11.5074  0.0002  0.0412   0.0398   0.1049    0.0836   0.0000   434.6212      -4.72167       10.2101      -10.6645       3.85973       3.26231      -2.18059      -2.54294       4.60241     -0.262253     -0.506234     -0.416667       1.07410     -0.546392      0.264339      0.455984      0.146568      0.131619     0.0132370    0.00242498     0.0139773   -0.00411815   -0.00311835   0.000870992   3.97733e-05  -9.63803e-05  -4.31384e-05  -3.85210e-06   3.61734e-06   3.46662e-07   8.89027e-08  -2.80613e-08       0.00000       0.00000       0.00000       0.00000       4.05873       5.37130       5.71394       5.84562       5.34343       4.86069       4.19799       3.47450       2.85832       2.10861       1.59865       1.10393      0.774517      0.510229      0.316772      0.192982      0.112825     0.0632634     0.0351692     0.0173171    0.00870863    0.00391065    0.00174057   0.000690496   0.000277240   9.34832e-05   3.12580e-05   9.22058e-06   2.38384e-06   5.12997e-07   9.96823e-08   1.28392e-08       0.00000       0.00000       0.00000       0.00000
  16  20 3649.8072    2.5392  3.9250 11.0790 -0.0006  0.0502   0.0278   0.1357    0.0630   0.0000   447.5639      0.280664       15.4479      -9.38120       7.29113      -4.82066    -0.0162982      -1.91418      -1.51071      -4.57493      0.664036     -0.217306     -0.364385      0.376382     0.0237857      0.204761      0.373744    -0.0243194    -0.0382459    -0.0126480    0.00951355    0.00216521   -0.00114963  -5.43866e-05   2.26975e-05   0.000313994   1.57608e-05  -1.89339e-05   3.78856e-06   5.52100e-07  -1.27002e-07   2.10843e-08       0.00000       0.00000       0.00000       0.00000       4.92658       6.39333       6.61266       6.69321       6.44883       5.84940       5.19262       4.14112       3.40114       2.60334       1.95134       1.39553      0.976801      0.636552      0.411653      0.248592      0.149803     0.0797396     0.0429253     0.0218267     0.0106898    0.00478783    0.00209190   0.000859530   0.000333920   0.000116364   3.89765e-05   1.10132e-05   2.93848e-06   6.52758e-07   1.24970e-07   1.51471e-08       0.00000       0.00000       0.00000       0.00000
  16  21 3791.5298    2.1129  5.3725 10.5552 -0.0028  0.0601   0.0200   0.1633    0.0541   0.0000   429.1228      -7.15104     -0.425919      -1.10528       18.9454      -19.7271      -6.48846      -5.60445       7.32472      0.224273       1.35638      -1.72908      -2.06034     -0.733630     -0.131055    -0.0920186     -0.122358    -0.0435997     0.0517903    -0.0320470     0.0183983   -0.00437059   0.000457725    0.00130628   0.000163565  -1.93775e-05   4.78936e-05   6.48444e-06   4.43410e-06   4.13857e-07  -4.23780e-07  -1.12347e-08       0.00000       0.00000       0.00000       0.00000       5.86428       7.60858       7.79454       8.20022       7.55594       6.98102       6.08718       5.07806       4.07965       3.12863       2.36560       1.66227       1.16073      0.764762      0.491749      0.292194      0.173422     0.0968188     0.0523071     0.0263862     0.0126507    0.00594260    0.00254963    0.00105827   0.000398169   0.000139419   4.57705e-05   1.32235e-05   3.52890e-06   7.71789e-07   1.45942e-07   1.91569e-08       0.00000       0.00000       0.00000       0.00000
  16  22 3933.3454    1.7646  7.6924 10.2018 -0.0003  0.0771   0.0146   0.2108    0.0459   0.0000   433.2864      -5.48967       10.9344      -6.22717      -8.81038      -5.12172      -6.52878       6.82958       7.22641      -1.90141      -4.85145      0.624027       2.10517     -0.198772     -0.914134      0.788522      0.208011    -0.0867606    -0.0114598     0.0566191    0.00995704    -0.0110412   -0.00422076  -0.000357309  -0.000479907  -0.000252151   0.000102153   3.25315e-07  -3.89121e-06   2.04887e-06   8.99916e-09  -1.27428e-08       0.00000       0.00000       0.00000       0.00000       7.74834       9.80421       10.2866       10.2916       10.2287       9.13684       7.91436       6.50371       5.25632       4.01455       3.07828       2.13003       1.52864      0.974163      0.646767      0.386883      0.228604      0.127757     0.0663630     0.0345142     0.0160749    0.00756226    0.00316224    0.00133654   0.000488106   0.000180028   5.78163e-05   1.69374e-05   4.73349e-06   1.00160e-06   1.88629e-07   2.22116e-08       0.00000       0.00000       0.00000       0.00000
  16  24 4217.6444    1.2333 11.3619  9.9632 -0.0007  0.1169   0.0098   0.3144    0.0371   0.0000   405.9648       26.5635       43.0211      -22.6122       23.6077      -13.4184      -18.5427      -22.0784       12.0597      -3.36644      -1.98026      -4.22594       1.41707       1.75124      0.570904      0.850669     -0.108219    -0.0985052    -0.0440072    -0.0196396    0.00738689   -0.00385532  -4.19685e-05    0.00581268  -0.000947968  -4.00155e-05  -4.88493e-05   1.09187e-07   6.58285e-06  -3.56055e-06   4.44121e-07   1.72281e-08       0.00000       0.00000       0.00000       0.00000       11.1925       14.5497       15.1655       15.4231       14.7266       13.5613       11.9832       9.78496       7.86800       6.12546       4.57874       3.28415       2.31776       1.54205      0.979428      0.595686      0.350482      0.193903      0.105407     0.0531681     0.0256720     0.0119840    0.00513301    0.00215190   0.000831790   0.000290044   9.45784e-05   2.74743e-05   7.22893e-06   1.61413e-06   2.94883e-07   3.65477e-08       0.00000       0.00000       0.00000       0.00000
  16  25 4359.9370    1.0294 14.4593  9.8023 -0.0007  0.1528   0.0075   0.4088    0.0335   0.0000   434.9283      -8.02437       56.3152       23.0271      -26.1254       5.08525      -26.9784       5.59781       21.1356       1.75759      -4.08696     -0.575088       4.34332     -0.152159      0.262721     -0.531661     -0.472437     0.0912101    -0.0228253    -0.0112523    -0.0107199   -0.00301168    0.00950579   -0.00180975   -0.00108910   0.000422256   0.000173273  -3.62174e-05  -9.78990e-07   1.79821e-06  -4.39253e-08   4.64400e-08       0.00000       0.00000       0.00000       0.00000       14.4355       19.0522       19.7651       19.9906       19.4738       17.5169       15.5560       12.7470       10.5163       7.99639       6.12364       4.30379       3.06403       1.98027       1.30739      0.786152      0.465729      0.262844      0.140305     0.0722256     0.0345870     0.0163035    0.00695786    0.00289595    0.00108745   0.000392702   0.000127026   3.67471e-05   9.93828e-06   2.13851e-06   4.04583e-07   4.81441e-08       0.00000       0.00000       0.00000       0.00000
  17   9 2112.9571    0.8446  0.6338  9.6768 -0.0057  0.0206   0.0214   0.0457    0.0919   0.0000   439.2776      -2.61633       11.5047       2.15564      0.292087      0.540435       2.91073      -1.80273      0.156848       1.14747     -0.925766     0.0244490      0.205191    -0.0955487     0.0511396     0.0957234    -0.0661091    0.00583156    -0.0116723    -0.0170140   -0.00299334   -0.00295886    0.00115392   6.65162e-05   9.53440e-05   6.97219e-05  -0.000115416  -6.81885e-06   3.16331e-06   3.77762e-07   6.53500e-08   5.50009e-08   6.23240e-09  -1.46425e-09       0.00000       0.00000       1.90496       2.50119       2.26211       2.58885       2.54615       2.31375       2.00337       1.59622       1.46183       1.11747      0.853325      0.595932      0.435920      0.303581      0.198671      0.123513     0.0754472     0.0449059     0.0265076     0.0139062    0.00730345    0.00330993    0.00151921   0.000631765   0.000270105   0.000101353   4.07375e-05   1.29100e-05   4.22190e-06   1.17561e-06   2.93348e-07   6.45477e-08   1.33087e-08   1.67747e-09       0.00000       0.00000
  17  12 2548.1167    2.0072  1.0173 10.7591 -0.0002  0.0235   0.0390   0.0588    0.1696   0.0000   437.8753      -3.06796       14.0254      -2.46602      -1.47743      0.128298     0.0504054      -1.55907    -0.0386694      -1.02231      0.745010      0.234364     -0.397523     0.0449254     -0.300490     0.0108367     0.0900635    -0.0188364     0.0145792    0.00813163   -0.00963120    0.00434559    0.00262987  -0.000220667   0.000123810  -4.16260e-05  -6.15383e-05  -6.14217e-06  -1.28568e-07  -1.56243e-06   1.46641e-07   8.60662e-08  -1.35017e-08   8.78417e-10       0.00000       0.00000       2.27731       2.89823       2.94471       3.12044       2.83862       2.70840       2.42304       2.03858       1.59749       1.29680      0.944416      0.707836      0.510471      0.353586      0.226791      0.141203     0.0854709     0.0481299     0.0272790     0.0144893    0.00752467    0.00369683    0.00168272   0.000763381   0.000312330   0.000128040   4.67090e-05   1.52488e-05   4.71322e-06   1.29964e-06   3.27774e-07   7.45230e-08   1.28259e-08   1.78021e-09       0.00000       0.00000
  17  13 2690.9983    2.6366  1.0638 11.1105 -0.0031  0.0248   0.0489   0.0584    0.1971   0.0000   434.5885      -1.50488       9.90261     0.0934222      -5.64540      0.980683       1.21828       2.33089      -1.39529      -1.57934     -0.285011    -0.0689185      -1.24012     -0.172132      0.175512     0.0456958     0.0465071    -0.0366285   -0.00825911    0.00263735   -0.00561913   -0.00273379   0.000415091  -0.000889677  -0.000471496  -5.15125e-05  -3.87098e-05  -2.23322e-05   1.72012e-06   8.27575e-07  -1.52985e-07  -1.45471e-07  -2.73865e-09  -1.36515e-09       0.00000       0.00000       2.42771       3.02634       2.98039       3.17634       3.08183       2.88368       2.48385       2.07982       1.73598       1.41007       1.05671      0.774922      0.533095      0.363337      0.232826      0.152341     0.0974285     0.0545244     0.0308416     0.0157410    0.00840961    0.00394392    0.00180707   0.000773070   0.000328880   0.000127406   4.84523e-05   1.52549e-05   5.10829e-06   1.39924e-06   3.48573e-07   7.96272e-08   1.39550e-08   1.82919e-09       0.00000       0.00000
  17  14 2834.3596    3.2791  0.9448 11.7580 -0.0029  0.0224   0.0656   0.0538    0.1657   0.0000   439.4906      -1.03988       14.6414      -1.63532      -4.02825      -4.17550      -7.16284      -1.21741       1.46379     -0.729673     0.0644738     -0.707940    -0.0853376      0.294164      0.148173     0.0577436    -0.0572001     0.0165839     0.0280310     0.0101783   -0.00274752    0.00147564  -0.000849360  -0.000658630  -5.01541e-05  -1.17555e-05  -1.07547e-05  -1.74984e-05   7.76967e-06   2.00794e-06  -4.05794e-07   1.90546e-08   6.98587e-09  -1.03619e-09       0.00000       0.00000       2.10869       2.55194       2.73164       2.76243       2.80231       2.43541       2.23579       1.86292       1.48688       1.24135      0.895632      0.675103      0.470718      0.318462      0.211844      0.132811     0.0814927     0.0496678     0.0260074     0.0147443    0.00741279    0.00362801    0.00166704   0.000720858   0.000310706   0.000119989   4.22702e-05   1.55020e-05   4.48195e-06   1.29532e-06   3.36450e-07   7.72748e-08   1.25528e-08   1.47049e-09       0.00000       0.00000
  17  15 2977.2481    3.7666  0.9094 12.3646 -0.0045  0.0240   0.0763   0.0549    0.1422   0.0000   440.8329       1.65506       12.3169      -3.61360      -3.93320      -4.34137     -0.218423     -0.547050     0.0957843      0.447465       1.70570    -0.0758600     -0.282762      0.299602      0.282498    -0.0691722    -0.0187745     0.0409582    -0.0165820    -0.0135872     0.0102606    0.00114269   0.000424028   0.000854757  -0.000288242   0.000124429   7.53709e-05  -1.02029e-05   4.22977e-06   2.03212e-07   1.13758e-07  -6.34225e-08   1.89098e-08  -3.74056e-09       0.00000       0.00000       2.32181       3.06656       3.07245       3.15951       2.71718       2.60944       2.37925       2.17450       1.77791       1.46605       1.11796      0.783669      0.515046      0.351705      0.213755      0.147141     0.0773746     0.0501408     0.0276922     0.0148674    0.00726536    0.00362316    0.00173609   0.000803884   0.000325542   0.000128646   4.77994e-05   1.62522e-05   4.54803e-06   1.51850e-06   3.39201e-07   7.95356e-08   1.35508e-08   1.94015e-09       0.00000       0.00000
  17  16 3119.4043    4.0933  1.0809 12.5480 -0.0025  0.0249   0.0787   0.0629    0.1566   0.0000   437.8665       3.49824       11.0945      -2.85156      -1.38721      -7.11544       5.34499      -3.81493     -0.479774      0.226368      -1.70530     -0.768027     0.0822669     -0.171920    -0.0340918      0.227048     0.0152354   -0.00205044    -0.0182322   -0.00122447   -0.00422569   0.000126435    0.00123648   3.54751e-05  -0.000149935  -7.30633e-05  -3.57682e-05   2.63448e-07  -5.61482e-06  -2.70722e-06  -3.58461e-07   3.62357e-08  -5.60757e-09  -2.40532e-09       0.00000       0.00000       2.28063       3.00042       3.07381       3.27978       3.04135       2.72223       2.54611       2.07851       1.70481       1.33495      0.992269      0.752888      0.522608      0.350889      0.226008      0.145707     0.0902151     0.0529219     0.0269547     0.0152871    0.00822911    0.00393368    0.00194828   0.000763775   0.000364221   0.000132182   4.91433e-05   1.71149e-05   5.09891e-06   1.43990e-06   3.57846e-07   8.44449e-08   1.54343e-08   1.92322e-09       0.00000       0.00000
  17  17 3261.4133    4.1272  1.3331 12.1524 -0.0042  0.0268   0.0734   0.0673    0.1775   0.0000   436.8652       1.18218       13.3479      -7.14140      0.355624       1.74572      -2.98651      0.378339       2.61422      -2.29021      -1.28163      -1.14311     -0.594147      0.751042     -0.126769      0.285721     0.0109180   -0.00493410     0.0398153   -0.00198014     0.0117474   -0.00746934    0.00135323   6.62982e-05   0.000615405  -0.000188229  -4.60887e-05  -1.29207e-05  -5.12555e-06  -2.77227e-07   1.78245e-07  -1.06911e-07   4.97629e-09   1.96698e-09       0.00000       0.00000       2.46924       3.23743       3.44324       3.55896       3.27978       3.10076       2.67911       2.24669       1.88652       1.40282       1.07235      0.807289      0.564290      0.373439      0.247535      0.158643     0.0937020     0.0561205     0.0300170     0.0163316    0.00865239    0.00420550    0.00202846   0.000866253   0.000373030   0.000138179   5.30014e-05   1.89797e-05   5.82531e-06   1.66411e-06   4.04565e-07   8.64207e-08   1.59676e-08   2.06144e-09       0.00000       0.00000
  17  18 3403.4290    3.4655  2.0854 12.1768 -0.0024  0.0359   0.0508   0.0899    0.0873   0.0000   440.3417      0.306110       10.6481       2.51941     -0.747995      -2.42497      -3.40202      -2.79828       3.13676      0.712541      -1.44124     -0.986230      0.650267     0.0627334     0.0407209    -0.0410017      0.185497     0.0723169     0.0884399     0.0390282    -0.0285958    -0.0178633   -0.00209408  -0.000432189   2.21651e-06  -0.000330111  -5.73108e-05  -1.15456e-05  -1.18781e-05   1.99485e-06   4.03442e-07   1.21147e-07  -1.46978e-08   1.91186e-09       0.00000       0.00000       3.22610       4.34171       4.37061       4.77890       4.29855       4.12719       3.48092       3.04060       2.46195       1.94235       1.47977       1.06122      0.760709      0.513441      0.336246      0.214216      0.130616     0.0757653     0.0436880     0.0232867     0.0120903    0.00577556    0.00285733    0.00116179   0.000522894   0.000196976   7.52034e-05   2.48449e-05   7.93618e-06   2.24320e-06   5.72609e-07   1.21369e-07   2.19521e-08   3.06618e-09       0.00000       0.00000
  17  19 3545.4576    2.8536  2.9750 11.7593 -0.0012  0.0434   0.0364   0.1131    0.0676   0.0000   432.5016       3.62616       2.81582      -3.85171       8.12246     -0.147538      -7.43777      -1.22500       1.53472      -2.33979       2.21468       1.07673     -0.500939     -0.653549     -0.207695      0.446772     -0.226494     -0.147767    0.00799825    -0.0557489    0.00965671    0.00579932   -0.00168550    0.00163149    0.00135979  -0.000151358  -7.08879e-05  -1.85489e-05   8.46409e-06  -1.56418e-06   5.12137e-08  -1.67907e-07  -1.83282e-08   3.36720e-10       0.00000       0.00000       4.01298       5.17441       5.53413       5.73535       5.44809       4.93099       4.35274       3.67220       2.97895       2.28724       1.79608       1.26606      0.925131      0.608229      0.406478      0.255853      0.159254     0.0921840     0.0505010     0.0275195     0.0143594    0.00708710    0.00329083    0.00145627   0.000616825   0.000240778   8.73388e-05   2.97010e-05   9.30121e-06   2.64944e-06   6.98094e-07   1.42925e-07   2.66174e-08   3.22614e-09       0.00000       0.00000
  17  20 3687.8495    2.4719  4.3423 10.8676 -0.0012  0.0508   0.0252   0.1344    0.0660   0.0000   435.1775      -1.85781       19.4959      -3.71485       1.28351      -10.2354     -0.687736      -2.24032      -3.37616       2.23261      0.596653     -0.251862     -0.702788     -0.135140     -0.279220     0.0626675     -0.360560     0.0224694     0.0510721   -0.00931045   -0.00836608   -0.00338819    0.00278833    0.00165067   0.000160964   6.30339e-05  -7.44062e-05   9.01302e-06   1.03648e-05  -2.55299e-06   1.36177e-07  -1.79594e-07   4.29279e-08   3.48031e-09       0.00000       0.00000       4.79686       6.14479       6.54614       6.66486       6.42521       5.83145       5.08838       4.29102       3.56304       2.74962       2.10951       1.51639       1.09070      0.707130      0.485020      0.298221      0.185970      0.106754     0.0607844     0.0326168     0.0165279    0.00814005    0.00387872    0.00166189   0.000700047   0.000272675   0.000100740   3.49186e-05   1.10848e-05   3.03419e-06   8.10093e-07   1.66674e-07   3.06817e-08   3.67845e-09       0.00000       0.00000
  17  21 3830.0492    2.0195  5.8704 10.5880 -0.0011  0.0627   0.0184   0.1703    0.0502   0.0000   432.5236       22.5081       18.8578      -13.5715      -8.56167      -4.41131      -3.00029      -13.8928      -7.58830     -0.840625       2.00790      -3.15669      -1.46373     -0.249464      0.289450     -0.277931     -0.315378   -0.00720917     0.0242487    -0.0158465    -0.0414518  -2.08830e-05    0.00627449    0.00180136  -0.000511770  -8.16592e-05  -0.000155526   1.96896e-05  -1.89053e-06  -1.84370e-06   9.24666e-07  -2.12699e-07   1.25888e-08  -1.24349e-08       0.00000       0.00000       5.77321       7.55631       7.92365       8.36759       7.86289       7.15588       6.24698       5.31754       4.38563       3.36683       2.58175       1.86013       1.34623      0.890416      0.597372      0.373230      0.227146      0.132481     0.0756411     0.0408937     0.0208586     0.0103580    0.00487424    0.00213547   0.000882451   0.000347420   0.000127921   4.40165e-05   1.37486e-05   3.88798e-06   1.01403e-06   2.13189e-07   3.93114e-08   4.89101e-09       0.00000       0.00000
  17  22 3972.4449    1.7282  7.9435 10.1077 -0.0017  0.0769   0.0135   0.2051    0.0467   0.0000   429.6945      -24.4526       10.0229       1.32020       4.66606      -5.31813       6.94577       1.56104       9.36944      -1.31770      -6.56052     -0.369789       2.82398      0.737384     -0.912123     -0.170845     -0.118735      0.273947    -0.0423543     0.0599502     0.0459403   -0.00189700    0.00227527   -0.00233924   -0.00178614  -0.000924166  -0.000114183   1.86511e-05  -1.17667e-06  -6.57827e-06   9.37579e-07   3.70934e-07   3.37527e-08   7.77740e-09       0.00000       0.00000       7.17353       9.12284       9.45011       9.79192       9.62653       8.75301       7.68542       6.34773       5.31921       4.21052       3.20811       2.37223       1.63405       1.09943      0.731041      0.477310      0.292383      0.170828     0.0955921     0.0507302     0.0255286     0.0126461    0.00585076    0.00259509    0.00105149   0.000420973   0.000154947   5.36303e-05   1.68701e-05   4.78441e-06   1.19527e-06   2.66747e-07   4.76948e-08   5.70807e-09       0.00000       0.00000
  17  23 4114.5971    1.3929  9.9307 10.0869 -0.0010  0.0990   0.0107   0.2627    0.0382   0.0000   441.6553       32.4997       9.32395      -3.01532       20.7961       1.47817       6.82854      -4.17687      -3.47183      -3.20807       2.24157      -3.91058      -1.27573       1.25202      -1.00472     -0.791018      0.787733      0.116552      0.116454   -0.00566232     0.0270013    -0.0101299   -0.00944455    0.00270938  -0.000609305  -0.000129817  -3.76854e-05   4.06382e-07   4.99986e-05  -9.83143e-06  -5.60294e-06  -9.65763e-08   2.14747e-07  -4.45571e-09       0.00000       0.00000       8.81561       11.9174       12.3171       12.8397       12.3721       11.2055       9.94250       8.25155       6.77420       5.36181       4.13237       2.97226       2.11417       1.39636      0.960422      0.595796      0.371947      0.214807      0.122881     0.0653087     0.0328178     0.0163751    0.00756237    0.00345826    0.00140273   0.000568343   0.000206275   7.14618e-05   2.27691e-05   6.30713e-06   1.69263e-06   3.60989e-07   6.57049e-08   7.92456e-09       0.00000       0.00000
  18   8 1992.8364    0.6084  0.5500  9.4623 -0.0061  0.0257   0.0161   0.0424    0.0708   0.0000   437.1854       2.20993       13.5638      -2.44961     -0.782995      -1.29101       3.11329    -0.0388458     -0.778324     0.0335444      0.644859     -0.784239     -0.303714      0.307426      0.193940    -0.0443872    -0.0863692   -0.00546902    -0.0126504   -0.00146271    0.00995907    0.00526545  -0.000936072   -0.00124975  -0.000102571  -0.000189247  -3.07484e-05  -3.03836e-05  -7.69734e-06   2.10438e-06  -9.30229e-08  -2.91172e-07   4.12015e-08  -3.79363e-08   1.55472e-09   9.58764e-11       2.12465       2.75698       2.38232       3.18898       2.91292       2.63129       2.21986       2.13245       1.78953       1.09963      0.940490      0.741900      0.620930      0.395363      0.247743      0.173596      0.119748     0.0707926     0.0350950     0.0192734     0.0107132    0.00647604    0.00351886    0.00159791   0.000701440   0.000246874   0.000103833   3.63744e-05   1.23191e-05   4.20798e-06   1.30114e-06   3.87719e-07   9.24321e-08   1.69825e-08   3.89992e-09   5.47520e-10
  18   9 2143.7192    0.8381  0.6827  9.7479 -0.0033  0.0214   0.0200   0.0467    0.0880   0.0000   439.2308      -1.82944       14.7870      -1.31661      -3.46713       2.79255     -0.117196     -0.755056      0.820481       1.90657    -0.0882133     -0.803994      0.394534      0.959337    -0.0385021     -0.364888     0.0196653    0.00629840     0.0238380    -0.0172877    -0.0302081    0.00523601    0.00186701   0.000328301  -0.000359855   1.75313e-05  -7.43065e-05  -3.73174e-05   1.53355e-05   4.70209e-06  -1.12063e-06  -1.82641e-07  -9.16394e-08   2.37723e-09  -3.09859e-09  -8.96907e-10       1.72124       2.35597       2.28533       2.71407       2.25060       2.28677       1.92805       1.78615       1.39229       1.20348      0.836823      0.702374      0.471784      0.344012      0.210518      0.157561     0.0878036     0.0588577     0.0303620     0.0197505    0.00911020    0.00549782    0.00246068    0.00132177   0.000551748   0.000248693   8.88177e-05   3.94194e-05   1.21539e-05   4.74556e-06   1.15436e-06   3.75583e-07   7.84597e-08   1.98976e-08   2.98149e-09   4.82102e-10
  18  10 2291.5973    1.1895  0.9580  9.8306 -0.0040  0.0239   0.0236   0.0543    0.1461   0.0000   439.0801     -0.269490       12.0021      0.993520       2.84287       1.13673      -3.03723     -0.756454      0.429487      -1.18639      0.488210     -0.653693      0.388497     -0.246385      0.251723     -0.284483      0.103794     0.0672038    -0.0409348    -0.0229432     0.0178947    0.00549644   0.000858234  -4.07002e-05   0.000193230   0.000374995  -4.07729e-06   5.33646e-05   1.58981e-05  -3.24094e-07  -7.08564e-09   5.89169e-07  -3.14974e-08  -1.05342e-08  -4.38310e-09   2.73229e-10       2.21708       2.68276       2.88234       2.91941       3.07407       2.56722       2.29411       2.11918       1.68082       1.31011      0.973894      0.798270      0.568701      0.386425      0.255209      0.168871      0.114100     0.0662030     0.0376859     0.0204028     0.0111175    0.00622062    0.00311325    0.00147085   0.000650349   0.000260319   0.000100148   3.81530e-05   1.28391e-05   4.37531e-06   1.41076e-06   3.78920e-07   9.89343e-08   2.15471e-08   3.25216e-09   3.55602e-10
  18  11 2436.8140    1.6140  1.0963 10.3086  0.0007  0.0258   0.0296   0.0607    0.1652   0.0000   435.0265      -1.89478       12.5033      -1.14585       3.00392      0.819340      0.764280      -1.02611       1.17223     -0.827249      0.539947       1.77682      0.542898     -0.459235     -0.175259      0.340111     -0.112021   -0.00707871    -0.0679763    0.00652632     0.0310781    0.00287173   -0.00549591   0.000340088  -0.000367247   9.06345e-05  -0.000188144   3.95909e-05   2.08125e-06   7.25720e-08   1.99614e-07   1.84878e-07   1.06612e-07   8.81105e-09  -7.82237e-10   5.15202e-11       2.44225       3.00749       3.64144       3.65528       3.39229       3.13387       2.60149       2.30291       1.84925       1.33396       1.11832      0.821974      0.531134      0.399872      0.272026      0.173107      0.105071     0.0648019     0.0373734     0.0233959     0.0119980    0.00582659    0.00308759    0.00153695   0.000690061   0.000302737   0.000123876   4.30102e-05   1.44482e-05   5.32192e-06   1.63155e-06   4.59271e-07   9.79450e-08   1.92200e-08   3.19727e-09   3.86015e-10
  18  12 2580.8371    2.1053  1.0529 10.8417 -0.0047  0.0237   0.0396   0.0575    0.1559   0.0000   435.4750       1.01764       14.4370      0.948496      -1.42942     -0.728501      0.458079     -0.795051       1.94133      -3.16903      -1.09250      0.196691    -0.0568952      0.121553      0.102059     0.0211686     -0.295204    -0.0399732     0.0324331   -0.00738178     0.0131886    0.00282155  -0.000410599  -0.000821869   0.000211931  -3.19378e-05  -0.000102305   2.21595e-05   1.21471e-05   7.91494e-07   6.05940e-07   1.62472e-07   1.44356e-07   4.95872e-09   1.42616e-09   7.43049e-10       2.24986       2.79199       3.06112       3.14498       3.00286       2.69189       2.40390       2.04197       1.74078       1.40513       1.04223      0.772481      0.557434      0.382840      0.254574      0.165921      0.104077     0.0626968     0.0378385     0.0201203     0.0116198    0.00599906    0.00292343    0.00136806   0.000614953   0.000263760   0.000102442   3.92555e-05   1.47268e-05   4.52162e-06   1.39429e-06   3.73210e-07   9.11941e-08   1.92750e-08   3.27579e-09   3.75373e-10
  18  13 2724.7118    2.8199  0.9738 11.3946 -0.0065  0.0229   0.0552   0.0565    0.1652   0.0000   435.9823      -1.20792       17.5260     -0.750077      -3.42228      -1.14643      -6.34955      -4.48112     -0.219264      0.530827     -0.877914      -1.45853     0.0759834      0.592310      0.123766      0.291985     0.0123138     0.0184968    0.00975285   -0.00750809     0.0175918    0.00459198   -0.00516737   0.000332551  -0.000437193  -7.10097e-05   4.28499e-05   9.74432e-05  -4.73865e-06   7.52873e-06   2.92065e-08   6.00496e-07   1.37463e-07   8.51512e-09  -2.62696e-09   1.56949e-10       1.93928       2.72233       2.65654       2.94696       2.70278       2.57021       2.26567       1.99770       1.58686       1.26804      0.965346      0.760515      0.519749      0.375749      0.245472      0.164087      0.101403     0.0635901     0.0362583     0.0193588     0.0111857    0.00549057    0.00295161    0.00123340   0.000644957   0.000242674   0.000109560   3.65249e-05   1.45052e-05   4.58008e-06   1.42944e-06   3.97179e-07   9.49478e-08   2.16822e-08   3.73979e-09   4.91100e-10
  18  14 2868.6086    3.5537  0.8874 11.6902 -0.0037  0.0217   0.0707   0.0494    0.1840   0.0000   440.5330      -1.55084       17.3507      -4.70710      -3.41891      -3.95048     -0.169411      -2.31585     -0.417836     -0.887072      0.504773      -1.29573     -0.546093      0.459469    -0.0769735      0.282384     0.0861538    -0.0177836   -0.00615165     0.0278124    -0.0174579    0.00757092    0.00668820  -0.000790315   -0.00135753   0.000271776   3.30356e-05  -4.18934e-06   2.64659e-06  -3.09090e-06   3.60835e-07   2.52582e-07   1.24458e-07   1.15225e-08  -6.00385e-09  -6.83630e-11       1.89901       2.59517       2.56968       2.94144       2.54611       2.50925       2.09654       1.89925       1.51056       1.19348      0.935830      0.699219      0.502882      0.336718      0.234106      0.148065     0.0974576     0.0571075     0.0345085     0.0179682     0.0103850    0.00515733    0.00274710    0.00117960   0.000606511   0.000231047   0.000101253   3.42708e-05   1.32744e-05   4.04345e-06   1.34186e-06   3.42422e-07   9.00774e-08   1.78297e-08   3.25042e-09   4.70070e-10
  18  15 3012.2102    4.2417  0.8777 12.2572 -0.0002  0.0258   0.0853   0.0523    0.1622   0.0000   439.1353      -3.19562       15.9350       2.80192       2.25237      -2.70234      -1.85252      -3.38846     -0.165547     -0.952644      -1.37904      0.348761       1.11785    -0.0881142      0.167507      0.205655     0.0766173      0.118937  -0.000237714   -0.00887478   -0.00817166    0.00311446    0.00381735   -0.00131978   0.000859537   1.34493e-05  -5.96535e-05   1.56593e-06   5.60711e-07   4.21268e-07   7.71322e-07   4.38610e-07   2.23683e-07   1.43464e-08  -5.71565e-09  -2.55841e-10       3.15140       4.53373       5.20492       5.40838       5.10986       4.43621       3.54432       2.78675       2.03449       1.46849       1.00244      0.691753      0.490556      0.330017      0.221451      0.139954     0.0876233     0.0532604     0.0314762     0.0172071    0.00950986    0.00519783    0.00244023    0.00110539   0.000530030   0.000210404   8.50298e-05   3.30653e-05   1.17313e-05   3.91573e-06   1.21951e-06   3.33029e-07   8.25246e-08   1.61525e-08   2.76864e-09   3.43172e-10
  18  16 3154.8747    4.1973  1.1710 12.2282 -0.0053  0.0250   0.0760   0.0632    0.1971   0.0000   439.5106       5.82279       6.65614      -3.02076     -0.668810      -8.04630       3.06582      -4.22738     -0.359510     -0.952118      -1.23626     -0.316863     -0.178374    -0.0115749     -0.324891    -0.0147064   -0.00307812     0.0982410   -0.00815472    0.00234600    0.00444392   -0.00348592   -0.00429975    0.00244971    0.00107109   0.000122163  -4.73905e-05   3.97507e-05   1.04180e-05   1.34301e-06  -6.03042e-08   5.71429e-07   5.00164e-08  -3.15558e-08   6.07756e-09  -8.05143e-10       2.13658       2.95195       2.79072       3.18888       2.88699       2.89509       2.50142       2.10790       1.70854       1.27159       1.07201      0.750461      0.595415      0.390651      0.283558      0.175822      0.117683     0.0687390     0.0401522     0.0218931     0.0115858    0.00623455    0.00290257    0.00147132   0.000611606   0.000285870   0.000105314   4.36627e-05   1.44577e-05   4.92696e-06   1.52264e-06   4.02605e-07   1.07805e-07   1.94546e-08   4.10258e-09   5.44191e-10
  18  17 3297.3548    3.8910  1.5056 12.2557 -0.0004  0.0285   0.0632   0.0727    0.1319   0.0000   435.4423     0.0687552       8.16087     0.0418242       1.53766      -6.38428     -0.526199      -1.99957    -0.0931744      0.516899      -2.37325      0.807683     0.0129629     0.0235094      0.111307      0.190822     0.0579047    -0.0714308      0.113896    0.00101142    -0.0213954  -0.000664341    0.00324112   -0.00104732   -0.00187207   0.000263692  -9.71170e-06   1.35872e-05   3.45316e-05  -6.99568e-07   9.20649e-07  -2.73726e-07   2.36019e-08   1.42683e-08  -2.37669e-09   3.05914e-12       2.48857       3.26053       3.23395       3.53799       3.36813       3.13652       2.82950       2.31710       2.02565       1.55481       1.25679      0.897025      0.677127      0.458526      0.317405      0.202408      0.129794     0.0803258     0.0459550     0.0255688     0.0138786    0.00735935    0.00354973    0.00162169   0.000754465   0.000313799   0.000128183   4.84981e-05   1.72416e-05   5.80463e-06   1.71133e-06   4.71312e-07   1.18038e-07   2.36413e-08   4.71264e-09   5.50267e-10
  18  18 3439.9768    3.3465  2.1744 11.8110 -0.0026  0.0337   0.0456   0.0907    0.0940   0.0000   431.7876       2.87241       17.2486       5.18109     -0.500167      -7.00023      -1.86583      -2.37285      0.309570      -5.76899     0.0769674      0.353605     -0.493821      0.660165      0.110328      0.302640      0.166493     -0.112997    -0.0380183    -0.0384216    -0.0292928    -0.0100407   -0.00713911   0.000706433   -0.00114411  -0.000243466  -0.000124519   7.16601e-06  -5.69499e-06  -1.00830e-06  -2.70677e-06  -3.17946e-07   1.05460e-07  -3.51160e-09   3.07428e-09   6.91031e-10       2.97421       3.87746       3.98446       4.17762       4.05602       3.72332       3.35467       2.80041       2.41404       1.88725       1.48835       1.08404      0.790189      0.555414      0.371405      0.246235      0.149455     0.0925424     0.0537261     0.0312175     0.0162712    0.00860309    0.00408513    0.00201222   0.000864940   0.000384307   0.000146935   5.89891e-05   2.01634e-05   6.95361e-06   2.03978e-06   5.91168e-07   1.39755e-07   2.94972e-08   5.44443e-09   6.21372e-10
  18  19 3582.6102    2.7704  3.1519 11.6484 -0.0041  0.0435   0.0334   0.1151    0.0639   0.0000   442.6160       10.3586       8.16093      -3.69969      -4.72409       3.58091       1.60625      -8.31082      0.828194       7.73878      0.154654      0.950834      -1.34129      -1.28631      0.119853      0.198773     0.0731961      0.122346     0.0187678    0.00373636    0.00801952   -0.00701825   -0.00262791   -0.00453080  -0.000885076  -0.000903670   0.000215039   1.47477e-05   2.01672e-05   2.60452e-05   1.43571e-06  -5.02548e-07  -6.00781e-09   7.38745e-08  -1.11689e-08  -1.58889e-09       3.75905       4.96571       5.09336       5.33767       5.23794       4.76054       4.33247       3.66963       3.02677       2.41386       1.85568       1.35649       1.03262      0.713192      0.495854      0.314805      0.194631      0.118134     0.0686022     0.0391812     0.0212794     0.0107829    0.00537287    0.00254204    0.00111572   0.000487816   0.000196490   7.40020e-05   2.67661e-05   8.85602e-06   2.62895e-06   7.39785e-07   1.91956e-07   3.96885e-08   7.09202e-09   8.16521e-10
  18  20 3725.3780    2.3172  4.7320 10.9492  0.0010  0.0543   0.0227   0.1430    0.0540   0.0000   444.7932    -0.0433946      -2.56885      -6.66811       13.0726      -4.78228      -11.3650      -13.7007       8.23366      -2.89902      -1.40412      -3.34435       1.17753      0.907735     -0.573691     -0.191774      0.179836     0.0161569      0.128535   -0.00321727     0.0387142     0.0208282    0.00323050   -0.00323344    0.00301787   0.000495044  -0.000328352   5.29259e-06   9.72187e-06   2.84620e-06  -1.89380e-06  -4.62287e-07   1.40392e-07   2.01847e-09   2.00004e-08   8.92327e-11       4.80450       6.06057       6.42817       6.71671       6.44051       5.92787       5.30669       4.51387       3.85944       3.02003       2.35727       1.76577       1.25025      0.881758      0.604728      0.387949      0.244395      0.145276     0.0888020     0.0496449     0.0273064     0.0136187    0.00689430    0.00327005    0.00147630   0.000627836   0.000253817   9.40859e-05   3.42634e-05   1.10827e-05   3.48635e-06   9.14209e-07   2.22601e-07   4.68892e-08   8.28103e-09   9.58154e-10
  18  21 3868.1569    1.9337  6.3071 10.5186 -0.0016  0.0648   0.0165   0.1720    0.0463   0.0000   443.0612       8.33321       8.25807      -14.7911       4.91190      -6.40945      -5.75419       2.98619       6.97709       4.07178       2.99146      0.872664     -0.171543       1.43117      0.440610     -0.447035     -0.204365     0.0455526    -0.0120396     0.0231068    -0.0420681    0.00265514   -0.00263820   -0.00150825   -0.00304871   0.000227927   0.000228434  -1.78616e-05  -5.04457e-05   1.29760e-05   1.07808e-05   1.54875e-06  -3.50205e-07  -3.31378e-08   5.50992e-09  -1.05806e-09       5.73821       7.31893       7.87736       8.14834       7.76769       7.32232       6.41765       5.50871       4.56990       3.56585       2.81828       2.09775       1.53532       1.05117      0.719933      0.465952      0.301193      0.178877      0.104869     0.0588293     0.0316813     0.0162163    0.00822188    0.00393436    0.00173922   0.000748637   0.000303763   0.000115337   4.10709e-05   1.36213e-05   4.21262e-06   1.13394e-06   2.81120e-07   5.66103e-08   9.91006e-09   1.17379e-09
  18  22 4010.8665    1.5982  8.7626 10.0637 -0.0001  0.0819   0.0118   0.2188    0.0412   0.0000   437.7189       3.45186       24.8563      -12.0251       2.57957      -1.28417      -14.0414      -8.36974      0.390293      0.453090      -4.02483      -3.97253     -0.900852       1.61434       2.38127    0.00156014     0.0620426     0.0915023     -0.269885   -0.00802940     0.0627655    -0.0178391   0.000495847   0.000415015  -0.000678051   0.000827294  -4.00639e-05  -0.000270293   3.28492e-05   2.22470e-05  -6.58356e-06  -1.69796e-06   4.25478e-07  -2.03011e-07  -3.20620e-08   2.14077e-09       7.13961       9.29229       9.79884       10.2958       9.85801       9.34737       7.99761       6.88659       5.68861       4.52057       3.55075       2.61610       1.92188       1.31703      0.902123      0.588340      0.381138      0.226640      0.136032     0.0750348     0.0406232     0.0210919     0.0103215    0.00498273    0.00217895   0.000953621   0.000374557   0.000148012   5.22907e-05   1.71682e-05   5.37536e-06   1.45172e-06   3.61725e-07   7.27175e-08   1.26632e-08   1.55231e-09
  18  24 4296.8158    1.1142 13.0147  9.9931 -0.0016  0.1279   0.0079   0.3518    0.0316   0.0000   448.5632       15.0355       24.9067      -14.3802      -9.81012       12.6417      -35.0591      -4.96560       5.18090       2.03034       2.60479     -0.448612       2.28702      0.883258       1.02489    -0.0332330      0.435578    -0.0664505     -0.217796     -0.182354      0.153054     0.0521214     0.0275243   -0.00964403   -0.00852092   0.000718570    0.00121583  -0.000303959   3.90338e-05  -3.03323e-05  -1.16326e-05   3.12361e-06  -4.17338e-07   9.27405e-08  -1.05947e-08   2.40488e-09       10.8057       14.4099       15.1244       15.4396       15.1941       14.0875       12.6468       10.7679       8.95384       7.00485       5.61145       4.15648       3.06870       2.10304       1.49120      0.936786      0.618571      0.360048      0.219797      0.120155     0.0663981     0.0336079     0.0169330    0.00811756    0.00363252    0.00158713   0.000634922   0.000241408   8.69560e-05   2.82578e-05   9.07368e-06   2.35547e-06   6.10729e-07   1.21514e-07   2.14414e-08   2.42928e-09
  18  26 4582.8653    0.7928 19.3965  9.7436 -0.0001  0.2156   0.0052   0.5438    0.0249   0.0000   446.2847       21.6798       7.44275       6.89096       22.3712      -15.9383      0.352446       23.0084      -1.92245     -0.456504      -9.65119      -6.44704      -1.71368       2.01682      -2.09187      -2.98462     -0.693571      0.490924     -0.188875     -0.323022     -0.130757    0.00951154    -0.0139774   -0.00214194    0.00189304   -0.00186315  -0.000875588   0.000250316   0.000284155  -5.10507e-05  -1.99875e-05   4.66817e-06  -2.22202e-07  -6.77645e-08   9.66869e-09  -2.65627e-09       17.7055       24.3254       25.3762       26.7691       25.5205       23.6128       20.9663       18.2739       15.1183       12.1733       9.49284       7.06449       5.19297       3.58547       2.50178       1.61146       1.03109      0.628471      0.375665      0.211717      0.117667     0.0600169     0.0309187     0.0143144    0.00674842    0.00279492    0.00117454   0.000429233   0.000157688   5.10456e-05   1.55906e-05   4.20582e-06   1.05401e-06   2.14466e-07   3.67598e-08   4.37185e-09
  19   7 1867.2819    0.4690  0.4234  9.4687 -0.0063  0.0217   0.0144   0.0357    0.0535   0.0000   439.6332     -0.556643       15.1620      0.907318      -2.22682      0.733023    -0.0404212    -0.0122959      0.345571      0.324712      0.253914      0.400380     -0.123460     -0.171944     -0.255975      0.132117     0.0189707     0.0674971    0.00662751     0.0173254     0.0140839    -0.0153917  -0.000405452    0.00116194    0.00106435  -0.000189635  -3.50089e-05   0.000121948  -2.02816e-05  -7.77435e-06   3.00116e-06   1.33499e-06   1.22338e-07   1.14684e-07   1.96933e-08   4.44491e-10       1.56514       2.27243       2.29989       2.47297       2.37197       2.12780       2.03922       1.54414       1.50574       1.08557      0.956937      0.597936      0.537612      0.355672      0.251876      0.183394     0.0968215     0.0705485     0.0388837     0.0250889     0.0132583    0.00848255    0.00396967    0.00194299   0.000997417   0.000387704   0.000212854   7.32279e-05   3.14335e-05   1.21499e-05   4.08782e-06   1.23124e-06   3.22082e-07   1.01029e-07   2.27782e-08   4.74965e-09
  19   8 2021.7264    0.6676  0.6322  9.3927 -0.0079  0.0219   0.0160   0.0408    0.0845   0.0000   439.8572      -2.65976       15.9491      0.557691      -1.56823      0.211302       1.33870     -0.545505      0.511643       1.06954     -0.230096     -0.201406     -0.244729      0.147833     -0.434019     -0.122141    0.00629832     0.0382125    0.00519265    -0.0440446    0.00146356   0.000108339   -0.00308465    0.00149137   0.000273524   1.40034e-05   8.97633e-05  -1.14864e-05  -3.40828e-07   7.55781e-07   4.15030e-06  -3.77384e-08  -3.19592e-07   1.48575e-07  -6.94041e-10   2.17565e-10       1.82840       2.45291       2.57179       2.85734       2.76880       2.47869       2.16637       1.75992       1.51740       1.18250      0.928492      0.647166      0.506758      0.373905      0.248810      0.161590      0.111344     0.0680793     0.0425310     0.0243721     0.0137941    0.00791793    0.00421070    0.00205357   0.000968565   0.000413959   0.000187115   7.39526e-05   3.07903e-05   1.12742e-05   3.67131e-06   1.14838e-06   3.59206e-07   9.41325e-08   2.21959e-08   4.54588e-09
  19   9 2173.7359    0.9536  0.7431  9.6059 -0.0019  0.0200   0.0203   0.0466    0.1030   0.0000   437.4068       2.67541       9.26598      -3.15757      -6.21922      -1.23643     -0.898425     -0.239348      0.462046     -0.101315     -0.479342     -0.363406      0.802565     0.0564892     0.0591596     -0.208219    -0.0247270    -0.0431989     0.0283217   0.000911808   -0.00545906    0.00259907   -0.00929557    0.00137114  -0.000228765   0.000298986   2.87762e-05   7.86363e-06  -3.16119e-06  -1.71473e-06   2.18333e-06  -9.20509e-07  -9.17319e-08   2.84078e-08  -5.61430e-09   9.97328e-10       1.64883       2.15901       2.33151       2.43536       2.25884       2.18532       1.93064       1.59194       1.40175       1.11879      0.886550      0.651263      0.496055      0.333396      0.239796      0.157336      0.101101     0.0630988     0.0397850     0.0219555     0.0133823    0.00678865    0.00369677    0.00176855   0.000859064   0.000379579   0.000172960   7.05036e-05   2.81758e-05   1.01990e-05   3.92185e-06   1.15654e-06   3.48253e-07   8.82026e-08   2.12752e-08   4.15131e-09
  19  11 2468.1378    1.7582  1.0121 10.6253 -0.0026  0.0257   0.0333   0.0563    0.1358   0.0000   437.9487      -1.11331       11.7479      -3.11434      -1.35626     -0.262286      -7.27629      -1.86145     -0.468015       1.39402       1.11133      0.561607      0.145259    -0.0736214     -0.192385      0.221425    -0.0818391     -0.241433     -0.111444     0.0294596   -0.00639475    -0.0103044    0.00708575    0.00103516   -0.00161938  -0.000616457  -0.000240765  -1.26714e-05   7.18290e-05   5.15401e-06  -4.64618e-06   2.04712e-06   3.77553e-07  -1.00109e-07  -1.74003e-08   3.55387e-09       1.89995       2.72150       2.66845       2.85132       2.87710       2.58932       2.24756       2.07420       1.63384       1.42322       1.11532      0.781640      0.640250      0.413803      0.301555      0.205295      0.126544     0.0831961     0.0510335     0.0284660     0.0174955    0.00888292    0.00482772    0.00240325    0.00112699   0.000515702   0.000218839   9.41651e-05   3.49702e-05   1.30874e-05   4.85368e-06   1.37135e-06   4.37611e-07   1.22092e-07   3.43899e-08   6.31960e-09
  19  12 2613.0483    2.3417  1.0222 10.8307 -0.0034  0.0221   0.0439   0.0549    0.1897   0.0000   436.6997      -3.15877       10.7299      -2.20585       1.12960     -0.236162      0.116638      -2.01917       3.03271     -0.326206     -0.859822      -1.22421     0.0331947    -0.0767869      0.422694      0.173261     0.0309033   -0.00322482   -0.00186983   -0.00702192   -0.00264299    -0.0192738   -0.00838045  -0.000201602   -0.00111269  -0.000311273   0.000143336   0.000124634   9.03633e-06   1.46048e-05  -4.78188e-06   1.12198e-06  -7.99462e-07  -8.08408e-08  -2.72378e-08   1.25968e-09       1.88808       2.42720       2.52167       2.72792       2.57204       2.40644       2.18529       1.86767       1.56148       1.20676       1.01737      0.751402      0.560227      0.368155      0.269708      0.181583      0.116580     0.0743923     0.0432356     0.0272234     0.0141827    0.00790757    0.00385447    0.00198204   0.000964200   0.000454457   0.000195789   8.00596e-05   3.13098e-05   1.14803e-05   3.81688e-06   1.31887e-06   3.43251e-07   1.02365e-07   2.28479e-08   4.59738e-09
  19  13 2757.9200    2.9308  0.9797 11.3606 -0.0043  0.0208   0.0546   0.0548    0.1724   0.0000   437.5659       1.18462       12.5627    -0.0568200     -0.116430      -1.82388     -0.563971   -0.00280312       2.85432     -0.285691      -1.35960      0.535335     -0.226440     -0.131519     0.0770593     0.0175171     0.0366573    -0.0298190    -0.0107769     0.0615741     0.0151735    -0.0119292    0.00327947   -0.00185134   0.000186026  -0.000250071   6.26255e-05  -2.45884e-05  -3.21399e-05  -4.19597e-06   2.22656e-06   2.61053e-07  -3.81434e-07  -6.26981e-08  -1.62013e-10  -1.62663e-09       1.76157       2.29689       2.47478       2.49945       2.52495       2.32911       2.04877       1.74679       1.44000       1.19496      0.911984      0.714543      0.516652      0.362348      0.243196      0.168005      0.108926     0.0709556     0.0421187     0.0245045     0.0129787    0.00749466    0.00371056    0.00191442   0.000900138   0.000399398   0.000180259   7.13282e-05   2.80457e-05   1.10137e-05   3.67797e-06   1.23185e-06   3.48354e-07   9.63064e-08   2.27627e-08   4.86158e-09
  19  14 2902.4985    3.6856  0.8895 11.7307 -0.0027  0.0216   0.0696   0.0480    0.1839   0.0000   441.5483      0.570414       11.9522      -3.40119      -2.63924      -3.36755      -1.28254     -0.742586       2.04974      0.368893      0.849729      0.834235     0.0965027     -0.360774    -0.0768117      0.131667     0.0120447     -0.109211    -0.0410626   -0.00928423   -0.00799415    0.00517932   -0.00101786   0.000750907   0.000814670  -0.000267108  -0.000178253   6.38133e-05   2.36980e-05   1.22305e-05  -2.28611e-06   1.15101e-06   8.40190e-08  -1.79060e-07   1.28658e-08  -3.55119e-10       1.88094       2.41128       2.57932       2.87051       2.40718       2.39677       2.16819       1.92206       1.51245       1.29183      0.982048      0.770741      0.527018      0.394576      0.274922      0.177189      0.110446     0.0716128     0.0446060     0.0234288     0.0133703    0.00767620    0.00405667    0.00186206   0.000914818   0.000433781   0.000210864   8.25031e-05   3.27132e-05   1.15180e-05   4.05390e-06   1.20851e-06   3.62845e-07   8.76785e-08   2.07048e-08   4.42772e-09
  19  15 3046.5553    4.1794  1.0060 12.1692 -0.0015  0.0224   0.0755   0.0554    0.1743   0.0000   438.4101      -2.52913       9.57427      -3.12405       2.49290      -3.70712      -1.10313      -1.50337    -0.0513174     -0.508654     -0.152037      -1.18895      0.653198      0.697315      0.140515     0.0240537   -0.00232941      0.121484     0.0164906   -0.00516229   -0.00157426   -0.00160672   -0.00395997   -0.00226406  -0.000175624   0.000308799   0.000151668  -0.000138915  -3.04441e-05   1.18489e-05   5.45940e-07  -2.35393e-07   2.40033e-07   1.72108e-08  -2.54375e-08  -2.53392e-09       2.02203       2.44980       2.58212       2.58264       2.59407       2.53334       2.09683       1.91441       1.62154       1.32436       1.07109      0.839035      0.597893      0.408997      0.261286      0.183172      0.127164     0.0800132     0.0495503     0.0277018     0.0143405    0.00809605    0.00432808    0.00203122   0.000993400   0.000462024   0.000186760   7.27227e-05   3.00689e-05   1.12295e-05   3.78711e-06   1.24452e-06   3.90135e-07   1.00994e-07   2.32415e-08   4.53238e-09
  19  16 3189.8592    4.1601  1.3432 12.1581 -0.0037  0.0264   0.0669   0.0638    0.1488   0.0000   437.3783       8.63825       11.8579      -3.52956    -0.0941287      -8.51437       1.12237      -2.89796    -0.0484034       2.27928       1.53097       1.90210     -0.775380      0.555999   -0.00476279    -0.0269450    -0.0922865    -0.0989841    -0.0754272    -0.0177444   -0.00687045   0.000392927   0.000516064    0.00125446  -0.000330019   0.000605676   0.000367551   1.12000e-05   2.15368e-05  -9.58336e-07   3.25016e-06   2.78641e-06   1.31577e-07  -1.94732e-07  -9.20874e-09  -1.89452e-09       2.25745       2.75789       2.93970       3.17557       3.07615       2.78021       2.57442       2.25754       1.80851       1.46844       1.19647      0.856108      0.682143      0.471444      0.332704      0.217360      0.140183     0.0936412     0.0556655     0.0304856     0.0166532     0.0101034    0.00508993    0.00256064    0.00117368   0.000532748   0.000253200   9.92597e-05   3.82588e-05   1.42092e-05   4.66832e-06   1.47139e-06   4.11959e-07   1.19667e-07   2.93385e-08   5.60504e-09
  19  17 3332.9014    3.6743  1.8066 12.0778  0.0001  0.0299   0.0524   0.0804    0.0976   0.0000   438.5412       2.98882       16.7377      -7.92372      0.180026      -1.09314      -2.80181      -2.37458       1.38683      -2.34024       1.98120       1.98325      0.999316     -0.262652     -0.506895      0.150126     -0.162502    -0.0607496      0.126530     0.0247941    -0.0253369     0.0145419    0.00466271   3.03104e-05  -0.000302558  -0.000695986   0.000426066   6.57016e-05   4.98485e-05  -7.88156e-06  -3.71286e-06   3.35223e-07   1.13099e-06   2.50991e-07  -4.69716e-09   8.67687e-11       2.46477       3.33424       3.32051       3.61048       3.37000       3.24166       2.92891       2.48924       2.13197       1.72827       1.38357       1.04301      0.768630      0.541537      0.379811      0.254791      0.161937      0.103530     0.0633219     0.0361907     0.0206683     0.0109787    0.00596230    0.00273889    0.00142978   0.000602178   0.000295280   0.000109180   4.70538e-05   1.60647e-05   5.95253e-06   1.82431e-06   5.34894e-07   1.43892e-07   3.29517e-08   6.99703e-09
  19  18 3476.1640    3.1990  2.5846 11.5755 -0.0008  0.0366   0.0387   0.0951    0.0864   0.0000   443.4918      0.345596       13.8115      -1.16591      -1.80091      -2.59032       2.82911      0.368095      0.726899      -1.21841     -0.310047      0.374964      0.901601    0.00653660     0.0218218      0.485712     0.0143815    -0.0762991      0.102461     0.0108040    -0.0110829   -0.00355783   -0.00181257   0.000334535    0.00266779   0.000467640   1.62837e-05  -2.35136e-05   7.36940e-05   2.16187e-05   1.54250e-05   5.35168e-07   2.60273e-07  -9.75857e-09  -2.14056e-08   1.14931e-08       3.07459       4.00183       4.16274       4.36451       4.26928       3.86845       3.58634       3.09607       2.58826       2.12162       1.63736       1.29267      0.926206      0.668225      0.447739      0.301737      0.201573      0.124825     0.0770456     0.0433070     0.0238025     0.0134211    0.00687960    0.00353909    0.00160229   0.000793754   0.000316812   0.000140350   5.11968e-05   2.02265e-05   6.57015e-06   2.14931e-06   6.49570e-07   1.68884e-07   4.09309e-08   8.88962e-09
  19  19 3619.3396    2.6238  3.6387 11.2788 -0.0039  0.0459   0.0278   0.1175    0.0616   0.0000   436.5552       1.24796       6.42682      -6.23463      -3.75695      -4.01766       3.82934      -1.17802       1.02959       1.59123     -0.926956      -1.64306      -2.30440     -0.541015    -0.0477428    -0.0420437    -0.0625118   -0.00180781    -0.0495761   -0.00509973    -0.0204936   -0.00725628    0.00650229  -0.000750290    0.00334371   0.000304948  -0.000187376   0.000153630  -2.59428e-05   3.91902e-05   5.25778e-06  -2.29191e-06   1.25534e-06  -2.34564e-07  -6.45636e-08   5.51677e-09       3.64110       4.88258       5.04241       5.32809       5.11050       4.87658       4.39110       3.70660       3.14234       2.55565       2.04102       1.55683       1.14914      0.797521      0.556834      0.378391      0.245120      0.157060     0.0943230     0.0557506     0.0306285     0.0167714    0.00852306    0.00432630    0.00204843   0.000954563   0.000413298   0.000173132   6.71284e-05   2.56043e-05   8.73287e-06   2.86914e-06   8.19569e-07   2.21401e-07   5.25382e-08   1.08366e-08
  19  20 3762.4748    2.2086  5.1775 10.6223 -0.0003  0.0548   0.0198   0.1442    0.0542   0.0000   446.6912      -1.46198       17.0547      -1.74156       1.88056      -7.70676       3.14035       7.22789       1.79556     -0.304963      -4.11048      0.703551    -0.0198434     -0.924779     -0.606783      0.591377     -0.303374    -0.0754791      0.319311    -0.0599004    -0.0730921    -0.0120980    -0.0192099    -0.0121102   -0.00304395    0.00212976   0.000276783  -0.000108324  -7.30160e-05   4.15520e-05   4.56929e-06  -9.75542e-06   1.35521e-06   1.82259e-08  -8.76783e-09  -1.26528e-09       4.64199       5.97861       6.20257       6.51031       6.47251       5.92512       5.37312       4.57860       3.90685       3.13492       2.50515       1.88865       1.39611      0.983112      0.700764      0.458607      0.301581      0.187760      0.115748     0.0666744     0.0380673     0.0205058     0.0105826    0.00529529    0.00249829    0.00114455   0.000499739   0.000206838   7.93356e-05   2.93025e-05   1.01596e-05   3.26854e-06   9.73989e-07   2.54651e-07   6.22084e-08   1.27125e-08
  19  21 3905.7737    1.8571  7.2860 10.2309 -0.0017  0.0689   0.0142   0.1836    0.0444   0.0000   433.5641       10.1397       6.16627       13.5734      -2.49149      -16.9503      -4.54067      -5.85645     -0.639870      -2.93166      -4.92002      -3.98995      -1.31566       2.44300     -0.213482      0.589320     -0.504956   -0.00586625     0.0349695     0.0581126     0.0563945    -0.0328033   -0.00283303     0.0144985    0.00162896  -0.000607698   0.000522372   0.000429375   3.71382e-05   1.00286e-05   9.90001e-06  -7.37880e-06  -2.45282e-06   2.71679e-07   4.97661e-08   8.41416e-09       5.63702       7.65459       7.87872       8.30499       7.99037       7.57217       6.75817       5.80054       4.88646       3.91701       3.11495       2.36377       1.77735       1.22429      0.858879      0.572278      0.379619      0.236911      0.143434     0.0829186     0.0461781     0.0247731     0.0131011    0.00641168    0.00318936    0.00139160   0.000636147   0.000248978   0.000102875   3.72354e-05   1.31750e-05   4.24746e-06   1.24731e-06   3.35056e-07   8.01715e-08   1.63704e-08
  19  22 4049.0657    1.5285  9.3970 10.0209 -0.0000  0.0843   0.0107   0.2320    0.0382   0.0000   434.8958      -9.14723      -8.00703      -10.0332      -16.2091     -0.559150       1.81808     -0.504043      -10.0732      -3.50204       6.40628      -7.86044     -0.964178       1.12171     -0.753375     -0.924029   -0.00563244      0.121486      0.111249     0.0429162     0.0229345     0.0365621    -0.0163859   -0.00309087   -0.00446250    0.00364366  -0.000441151  -0.000871105  -3.60524e-05   7.00661e-05  -6.27160e-06  -1.62960e-07  -1.09006e-06  -2.82864e-08   4.92338e-08   1.07813e-08       7.04534       9.14198       9.82463       10.0681       9.75201       8.95736       8.21474       7.17265       5.98746       4.88332       3.89870       2.94104       2.14576       1.53064       1.06335      0.697649      0.459180      0.288499      0.174694      0.101170     0.0571358     0.0313264     0.0161420    0.00822093    0.00391448    0.00178871   0.000800946   0.000333946   0.000128782   4.75372e-05   1.60891e-05   5.22080e-06   1.54442e-06   4.09210e-07   9.83381e-08   2.00696e-08
  19  23 4192.0874    1.2983 11.7978  9.9812 -0.0015  0.1074   0.0088   0.2988    0.0339   0.0000   427.0679       9.59256       24.5980      -4.85377       11.2114       15.7783      -8.19342      -21.9348       13.8635       8.06403       5.12100      -6.25492       2.10244       3.08744     -0.112241      -1.38672     -0.341997      0.566114    -0.0198560     -0.112304     0.0633562    -0.0349030    -0.0289130   5.64124e-05   -0.00559508    0.00180446   -0.00215497  -0.000428894  -3.38749e-05  -0.000127906   7.77838e-06   2.93774e-06   3.62237e-06   6.62219e-08   7.46709e-08  -1.10467e-08       8.68721       11.7423       12.1598       12.9938       12.4677       11.6413       10.2504       9.14509       7.66349       6.23637       4.86987       3.71051       2.82482       1.92145       1.36980      0.890232      0.600844      0.372515      0.227813      0.130668     0.0743948     0.0403288     0.0214411     0.0107626    0.00517868    0.00234887    0.00101978   0.000419336   0.000164371   6.09697e-05   2.12704e-05   6.86983e-06   2.01604e-06   5.34525e-07   1.32288e-07   2.61578e-08
  19  24 4335.8948    1.0697 14.5644  9.9063 -0.0015  0.1430   0.0069   0.3776    0.0302   0.0000   431.2089      -50.7689       21.9815       8.07510       10.4148       18.1304       14.5182       2.87720      -8.40232      -17.4460      0.951018      -3.12362      -3.32922       7.74653     -0.179586      -1.68449     -0.357470     0.0412898      0.290239    -0.0292506     0.0704161      0.117616   -0.00975369   0.000661318    -0.0172897    0.00305549   -0.00153483   0.000439439  -3.05068e-05  -8.90692e-05  -1.22419e-05   5.81630e-06   1.41969e-06  -7.74077e-07  -2.34622e-08   3.72985e-09       11.3106       15.4982       16.4456       17.0495       16.6872       15.1947       14.0210       11.9616       10.0913       8.09248       6.37638       4.87609       3.64474       2.58380       1.82329       1.20574      0.805487      0.495774      0.302920      0.180314      0.100957     0.0554715     0.0289922     0.0149535    0.00698829    0.00342667    0.00138649   0.000616258   0.000233083   8.80358e-05   2.96726e-05   9.65662e-06   2.84052e-06   7.40531e-07   1.79364e-07   3.65535e-08
  19  25 4479.2585    0.8869 16.8084  9.8077 -0.0010  0.1722   0.0058   0.4557    0.0273   0.0000   450.6692      -6.78908      -3.49830       20.3865       1.94641      -26.4348      -12.3404      -6.51485      -8.58260      -2.89631       1.43814      -4.95342     -0.398761      -3.83607       1.25433       1.00580     -0.344575      -1.10393      0.458850      0.260107     0.0268270    -0.0677669     0.0444959     0.0379703   -0.00441375    0.00716273   -0.00113317  -0.000244407  -0.000498187   0.000177153  -2.83958e-05  -2.01000e-05   4.28748e-07   9.30428e-07  -3.12178e-07   5.73647e-09       13.6587       18.1932       19.4838       20.0922       19.3837       18.5180       16.5720       14.2310       12.2494       9.75731       7.87068       5.91890       4.45048       3.12658       2.23982       1.48247      0.980050      0.603359      0.378413      0.219592      0.125388     0.0680659     0.0358529     0.0178080    0.00861722    0.00403558    0.00174899   0.000728284   0.000286247   0.000106451   3.70220e-05   1.18022e-05   3.50601e-06   9.11346e-07   2.13369e-07   4.22330e-08
  20   9 2203.0755    0.9682  0.8554  9.8197  0.0007  0.0221   0.0194   0.0498    0.1029   0.0000   437.1652      -2.70304       17.8237       1.40763     -0.534971     -0.149429     -0.307155       1.66852     -0.926276     -0.143533      -1.48007      -1.00379      0.178173     0.0411147      0.288005     -0.109536    -0.0423590     0.0151012     0.0644680     0.0401998    -0.0241706    0.00900114   0.000367422    0.00662722  -0.000140154  -0.000154476   0.000208322  -5.36859e-05  -5.35083e-06   1.62414e-05  -1.81934e-05   1.78439e-06  -1.38093e-06   6.73331e-07  -6.14149e-08  -8.55994e-09       1.69722       2.15882       2.28939       2.37976       2.42518       2.21912       1.99003       1.76932       1.56883       1.19313      0.947204      0.769990      0.574126      0.435828      0.303366      0.192798      0.140825     0.0928020     0.0564883     0.0338625     0.0184093     0.0105856    0.00612361    0.00322651    0.00171335   0.000766641   0.000384205   0.000148147   6.89813e-05   2.51434e-05   1.04033e-05   3.32896e-06   1.19754e-06   3.88524e-07   1.12976e-07   2.83873e-08
  20  10 2352.4357    1.3839  0.9061 10.1478 -0.0041  0.0215   0.0261   0.0480    0.1314   0.0000   433.8832      -2.33174       16.3829     -0.177134      0.556575      -1.66576       1.81301      0.213004     -0.394516     -0.261809     -0.872111      0.437972      0.505723     -0.728108     -0.260526      0.311736      0.372086    0.00138925    -0.0998706    -0.0348268   -0.00316335     0.0264369    -0.0168477   -0.00123405   0.000818058    0.00100247  -0.000354631  -0.000198665   1.41425e-05   4.12270e-06   9.82275e-06   3.12213e-06   7.72831e-07  -8.24599e-07   1.03826e-07  -2.60133e-09       1.70534       2.07485       2.25840       2.42989       2.44353       2.13527       2.07247       1.71663       1.51381       1.24122      0.950782      0.748670      0.573116      0.415443      0.295000      0.215330      0.139248     0.0846341     0.0527924     0.0339188     0.0197373     0.0113039    0.00625836    0.00315593    0.00160585   0.000798680   0.000369630   0.000163846   6.36705e-05   2.62666e-05   1.01820e-05   3.67690e-06   1.20530e-06   3.76269e-07   1.00236e-07   2.68852e-08
  20  11 2498.9842    1.8510  0.9650 10.6129 -0.0014  0.0209   0.0344   0.0543    0.1436   0.0000   436.2081       2.09738       13.9153     -0.230799      -1.07948      0.156565      -3.65948      -1.57232       1.52839       2.06807       1.09556      0.263358      0.729731     -0.216884    0.00625024     0.0406919      0.234663     0.0496931    -0.0776295     0.0134650    0.00209717    0.00690831    0.00373265  -0.000384811   -0.00168620   0.000480600  -0.000277567  -0.000190999  -5.53340e-05   1.89483e-05   7.57074e-06   2.73126e-06  -1.37606e-07  -1.51033e-07   8.29845e-08  -2.10187e-08       1.81441       2.23883       2.30196       2.21475       2.32072       2.23478       2.14039       1.83519       1.54896       1.25386      0.916365      0.704461      0.578611      0.444306      0.330941      0.227168      0.146107     0.0890935     0.0534388     0.0312191     0.0186275     0.0101351    0.00567097    0.00290995    0.00142244   0.000690755   0.000309951   0.000134722   5.52554e-05   2.32429e-05   8.68858e-06   3.18774e-06   1.09902e-06   3.18954e-07   9.32830e-08   2.40635e-08
  20  12 2644.8183    2.4372  1.0171 11.0981 -0.0024  0.0225   0.0432   0.0534    0.1694   0.0000   439.7769      0.282192       15.2716      0.298242      0.786317      -1.18838       1.13379      0.652747     -0.212485      -1.32272     -0.383777      0.255279     -0.851070     -0.268790     0.0820547    0.00560942     -0.214808    -0.0233192   -0.00635669    -0.0118767   -0.00822232   0.000504797   -0.00474238   0.000225974   6.96808e-05   7.86241e-05   0.000224296   1.03521e-06  -1.87421e-06   1.95972e-05   5.49304e-06   4.05624e-07   1.46784e-06   1.01995e-07  -7.70159e-08   5.52206e-09       1.78511       2.35375       2.28852       2.49015       2.45525       2.32985       2.20020       1.87370       1.56112       1.30393      0.963528      0.805517      0.592694      0.466495      0.314439      0.213636      0.148822     0.0951344     0.0610128     0.0338374     0.0197971     0.0108402    0.00599007    0.00328268    0.00157630   0.000777406   0.000342983   0.000151711   6.45514e-05   2.67110e-05   9.81092e-06   3.59283e-06   1.15137e-06   3.63229e-07   1.01325e-07   2.52573e-08
  20  13 2790.6799    3.0784  0.9875 11.8261 -0.0041  0.0204   0.0565   0.0549    0.1320   0.0000   439.8455     -0.847038       10.7365       4.37545      -2.37851      -4.74386      -1.35391      -3.08302      -1.73027       2.70615       1.56367      0.142582    0.00187198      0.507862     -0.327808      0.207210    -0.0444220    -0.0743657     0.0431617    -0.0218295     0.0176483     0.0153787   -0.00934692    0.00169669    0.00171615   0.000300190  -0.000410314   0.000108249   1.14763e-05  -5.00468e-05  -3.29004e-06   3.61690e-06   2.05427e-06   5.77090e-07  -3.47324e-08  -2.08105e-08       1.70924       2.13697       2.37114       2.38627       2.28790       2.12830       1.92522       1.72513       1.52061       1.27695       1.01019      0.765295      0.575792      0.407487      0.283255      0.186951      0.126796     0.0793485     0.0500108     0.0297319     0.0178429    0.00987842    0.00549719    0.00281666    0.00148468   0.000702178   0.000317405   0.000142116   5.90535e-05   2.41332e-05   9.33505e-06   3.28612e-06   1.12312e-06   3.39182e-07   9.95277e-08   2.49050e-08
  20  14 2935.9581    3.8235  0.8486 12.3255 -0.0062  0.0259   0.0741   0.0479    0.1333   0.0000   440.6227       1.26899       10.5446      -1.50983      -1.13723      -4.06711     -0.325484      -1.05297     -0.698620      0.720058       1.10063      0.134401     -0.999538    -0.0949904      0.384346     -0.153464    0.00714619     0.0136547     0.0154104    -0.0133061   -0.00494440    0.00214507   -0.00348184   -0.00285790   -0.00173476   0.000742358  -0.000306050   0.000107046   6.69874e-05  -1.02160e-05   1.61630e-06  -2.15840e-06   3.79848e-07  -5.20365e-08   5.91000e-09   1.01157e-08       1.65047       2.65033       2.64191       2.54168       3.10336       2.02890       2.81662       1.73913       1.99098       1.42868       1.09819       1.05518      0.517994      0.632500      0.299192      0.288750      0.161151      0.100861     0.0763226     0.0297331     0.0286233     0.0105297    0.00809804    0.00379221    0.00169162    0.00105424   0.000295522   0.000213901   6.71813e-05   3.07204e-05   1.23026e-05   3.27034e-06   1.54355e-06   3.57646e-07   1.23625e-07   3.22497e-08
  20  15 3080.4535    4.2535  0.9863 12.2759 -0.0034  0.0208   0.0768   0.0536    0.1693   0.0000   435.9213       1.48621       11.6321      -1.72771      -1.32524      -1.25221       4.25810      -1.96929      0.812954      -1.46617     -0.698819      -1.21564      0.762183     -0.266479     -0.368907      0.137706    0.00267629     0.0483661    -0.0506625     0.0574691    0.00419355   -0.00511805    0.00382911    0.00698610    0.00152926   -0.00120096  -0.000162390   6.83081e-05   5.19595e-05  -9.03757e-06   6.21048e-06  -1.71165e-06  -9.90176e-07  -5.81660e-08   5.23455e-08   4.76229e-08       1.63795       2.13529       2.20635       2.42230       2.22851       2.25305       1.95704       1.77815       1.43825       1.21952      0.943473      0.763121      0.529506      0.416457      0.293691      0.199861      0.128717     0.0867379     0.0520472     0.0327936     0.0176989     0.0105782    0.00566289    0.00308752    0.00142827   0.000696438   0.000341602   0.000143357   6.50593e-05   2.56607e-05   9.41890e-06   3.43016e-06   1.09320e-06   3.79794e-07   1.00035e-07   2.63526e-08
  20  16 3224.4080    4.1530  1.2581 12.4410 -0.0026  0.0251   0.0673   0.0602    0.1316   0.0000   434.9061       3.56814       19.4456      -5.85132      -3.01507      -2.09292     -0.509035      -2.25329     -0.654184       1.14510     -0.714068     -0.325286      0.858492    -0.0874030    0.00579045     -0.367237     -0.116829    -0.0767135    0.00420718    -0.0399178    0.00542078    -0.0159084   -0.00607933   -0.00287542    0.00416624  -1.57031e-05  -0.000154105   0.000159132  -2.24266e-05  -7.52033e-06   1.19328e-05  -2.93581e-06  -1.86418e-06  -3.50426e-07  -9.92079e-08   1.60499e-08       1.96491       2.56635       2.73438       2.94886       2.78669       2.58919       2.43114       2.00950       1.79697       1.41701       1.17418      0.902230      0.658240      0.482645      0.331113      0.227308      0.153419     0.0978651     0.0641023     0.0366351     0.0224393     0.0123833    0.00679726    0.00348473    0.00185639   0.000859985   0.000405319   0.000180085   7.93712e-05   2.99756e-05   1.19175e-05   4.14476e-06   1.38276e-06   4.18925e-07   1.25481e-07   2.95490e-08
  20  17 3368.0700    3.5888  1.9645 11.7516 -0.0001  0.0303   0.0456   0.0758    0.0948   0.0000   443.2195      0.363255       9.51645      -5.19775       4.28194      -6.00016      -8.53450      -1.98678       2.94960      0.556243       2.01270      -1.82193      0.278744       1.20728     0.0171907      0.182336     -0.250081     0.0111263     0.0994570   -0.00344839   -0.00580598    -0.0193221    0.00180803   -0.00439995   0.000187787   0.000694013  -0.000262039  -0.000449239  -6.54680e-05   4.43408e-05   7.16817e-06  -5.40402e-06   1.38776e-06   3.23776e-07   3.11234e-08  -2.88008e-08       2.44908       3.21534       3.43307       3.66532       3.56711       3.25795       2.96778       2.50561       2.22260       1.74178       1.39303       1.05911      0.830818      0.576242      0.403372      0.278905      0.186889      0.120360     0.0757086     0.0458383     0.0260364     0.0148368    0.00820131    0.00434362    0.00217974    0.00107883   0.000491565   0.000218973   8.65582e-05   3.57804e-05   1.35689e-05   4.98783e-06   1.66043e-06   5.11871e-07   1.43635e-07   3.76296e-08
  20  18 3511.8086    3.0069  2.8036 11.5122 -0.0024  0.0384   0.0345   0.0942    0.0743   0.0000   441.0644      -1.39560       14.2613      -1.75721      0.377707      -2.45176       5.37315       7.03981      -2.69223       1.56586      -3.97338       1.69012      -1.82219      0.521340      0.220948    -0.0765225     -0.127120     -0.186345     -0.191578    0.00288631    0.00204674    -0.0339681   -0.00493011    0.00521037   0.000257926   -0.00282928   -0.00156613  -0.000117797   0.000189802  -7.15710e-05   3.89898e-05  -3.30774e-07  -9.56029e-07   2.04685e-07   4.09579e-07  -3.51971e-08       3.06720       4.00807       4.25562       4.52790       4.38187       4.06190       3.77353       3.17657       2.78756       2.22524       1.80722       1.34938       1.03443      0.758077      0.539856      0.361162      0.246578      0.156282     0.0955285     0.0580044     0.0350434     0.0190470     0.0106248    0.00545715    0.00283539    0.00135997   0.000624901   0.000272060   0.000116592   4.78344e-05   1.83577e-05   6.23333e-06   2.15998e-06   6.59591e-07   1.88809e-07   4.78895e-08
  20  19 3655.5160    2.4990  4.0647 11.1268 -0.0010  0.0481   0.0245   0.1210    0.0556   0.0000   440.8423       5.64987       12.6348      -3.70741       4.91436      -7.31230      -6.70916       1.78128     -0.113087      -1.92496      0.768292       2.59703      -3.65390      0.669842      0.894983     -0.408556      0.335599      0.216198      0.155238     -0.105191    -0.0381716   -0.00776874    -0.0110607   -0.00550676   -0.00553053    0.00190041   0.000164544  -0.000338693   5.08149e-05  -2.72201e-05  -2.78229e-05   3.82274e-06   2.27749e-07   6.90810e-08  -1.39357e-07   2.32722e-08       3.80406       5.09565       5.38964       5.52812       5.57016       4.98192       4.67223       4.04879       3.43571       2.83102       2.21813       1.73181       1.29869      0.959209      0.666079      0.452558      0.306781      0.196295      0.122011     0.0734920     0.0425067     0.0236548     0.0132397    0.00695348    0.00344097    0.00172861   0.000762149   0.000355135   0.000139661   6.04751e-05   2.22565e-05   7.93996e-06   2.66672e-06   8.34635e-07   2.38848e-07   6.28524e-08
  20  20 3799.2854    2.1188  5.5764 10.5815 -0.0011  0.0562   0.0180   0.1502    0.0506   0.0000   428.1695      -4.76040       17.3770       3.81425       8.14029      -15.3409      -10.0401       2.40395      -3.97840      -2.82958      0.858465     -0.513488      -2.28363      0.412366     -0.314841     -0.481196    -0.0221058    -0.0649007     -0.123366    -0.0272825     0.0417001     0.0251608   -0.00446720   -0.00749117   -0.00508243  -0.000540068    0.00222018  -3.48143e-05  -0.000402079  -9.27866e-05   4.94363e-05  -8.34527e-06  -2.34879e-06   7.35971e-08   6.28801e-08   3.24879e-08       4.53329       5.88187       6.13782       6.47248       6.28445       5.92275       5.46380       4.73069       4.02510       3.28719       2.65948       2.06539       1.54852       1.11297      0.787196      0.537742      0.364688      0.233449      0.144203     0.0870636     0.0522337     0.0282427     0.0152554    0.00802625    0.00402760    0.00199677   0.000924842   0.000399135   0.000171822   7.00201e-05   2.58747e-05   9.25397e-06   3.12703e-06   9.61447e-07   2.74405e-07   7.09796e-08
  20  21 3942.8938    1.7579  7.6186 10.3119 -0.0007  0.0712   0.0132   0.1894    0.0399   0.0000   437.2220       8.69016       3.52953       1.01928      -9.62219      -1.16170      -11.8968       10.7158       9.70779       6.07284       6.82502       1.79382     -0.840133       1.18354      0.549545      0.545236     -0.406832      0.407853     -0.202736   0.000157092   -0.00312183      0.111400    -0.0103763   -0.00383001    0.00629182    0.00217867  -0.000852727  -0.000278561   0.000186025  -1.63205e-05  -1.23646e-05  -1.61095e-05   2.33775e-06  -1.13085e-06   7.71672e-08  -8.35493e-08       5.65096       7.47896       7.82620       8.28012       8.10786       7.62829       6.88634       5.98602       5.04555       4.16297       3.37078       2.60418       1.93054       1.38707      0.996922      0.674223      0.457231      0.292036      0.183287      0.111607     0.0656535     0.0368919     0.0197314     0.0101976    0.00523397    0.00248936    0.00117367   0.000513841   0.000222651   8.73684e-05   3.36505e-05   1.18604e-05   3.99387e-06   1.26352e-06   3.54583e-07   9.24059e-08
  20  22 4086.8841    1.4719  9.9361 10.0080  0.0001  0.0886   0.0099   0.2402    0.0363   0.0000   422.4835       22.9641       7.88510      -4.55270       6.20960      -13.1785      -8.06982      -5.08453      -1.25428       7.98662    -0.0142929      -5.81937       2.57601     0.0229493     0.0124654     -0.960423     -0.468374      0.321855     -0.120439      0.216703     0.0515819   -0.00300047    -0.0445437     0.0200198    0.00260676   0.000230071   -0.00521690  -0.000232510   0.000218396  -0.000285820   3.28308e-05  -9.22376e-06   5.55261e-06  -5.32930e-08  -8.19765e-07  -4.12001e-08       6.81567       9.17999       9.69830       10.2292       9.79662       9.26542       8.44818       7.40835       6.32888       5.12228       4.19958       3.19862       2.41431       1.74140       1.24706      0.851040      0.566555      0.361139      0.229555      0.136419     0.0808528     0.0451451     0.0247955     0.0128419    0.00652045    0.00316148    0.00147525   0.000666962   0.000280514   0.000113387   4.28730e-05   1.54628e-05   5.20474e-06   1.60600e-06   4.65120e-07   1.20448e-07
  20  23 4230.3449    1.2190 12.9003  9.9843 -0.0003  0.1180   0.0078   0.3206    0.0314   0.0000   428.8661     -0.719725       9.97264       8.42367       3.48338      -12.0986       3.36854       2.68589      -9.02383       14.0453      -6.29014      -1.46898      0.974471      -5.45489      -1.58661       1.24135      -1.55717      0.191467    -0.0178216     -0.101800     -0.113264     0.0696738     0.0316853     0.0232247     0.0141495   -0.00425487   0.000253052  -0.000717170  -0.000588354   2.10841e-05   5.87207e-05   1.33469e-05  -4.99304e-06   2.47978e-06   1.14441e-06   1.79964e-07       9.21691       12.2189       13.1874       13.5960       13.3671       12.4704       11.4461       9.82316       8.31962       6.96441       5.60452       4.27918       3.26609       2.30616       1.66543       1.11195      0.762857      0.491376      0.312321      0.186673      0.110763     0.0611644     0.0340894     0.0177211    0.00892865    0.00432564    0.00203419   0.000894326   0.000385657   0.000156126   5.96974e-05   2.11587e-05   7.20703e-06   2.20019e-06   6.16861e-07   1.60815e-07
  20  24 4374.3613    1.0458 14.7925  9.8757 -0.0013  0.1394   0.0065   0.3717    0.0292   0.0000   439.7869      -14.8097       25.6034      -13.7075      -5.90952       12.1330       26.8345      -25.6435      -4.97369      -17.1760      -8.09836      -2.65842      -2.47178      -3.00743      -1.45260       1.41478       1.26763     -0.486043     -0.233165     0.0533556      0.385103    -0.0490290     -0.172228    0.00614084     0.0328335    0.00292758    0.00258928   -0.00201886  -0.000433317   0.000232988   3.16497e-05  -4.48387e-05  -1.13410e-05  -1.19063e-06   1.32728e-06  -1.07883e-07       10.6083       14.5034       15.3652       15.9511       15.6105       14.5432       13.4365       11.6985       9.96157       8.15270       6.56441       5.11117       3.83554       2.78623       1.99437       1.34812      0.921166      0.582204      0.374721      0.221067      0.131729     0.0736357     0.0403286     0.0213346     0.0106903    0.00528557    0.00242740    0.00110629   0.000461523   0.000189697   7.07167e-05   2.58519e-05   8.57011e-06   2.67423e-06   7.58226e-07   1.94171e-07
  20  25 4517.9730    0.8595 18.0410  9.7647 -0.0005  0.1841   0.0052   0.4710    0.0255   0.0000   415.2363       5.55759      -22.4123      -51.0693       28.8325       23.3250      -12.0289      -39.8274       3.17414       20.1006      -21.5402      -5.78767     -0.521121       2.11481     -0.926231    -0.0499072       1.78701     -0.881586     -0.241382      0.326915      0.277582     0.0973092    -0.0769006    -0.0226417     0.0227807    0.00988687   -0.00150856   0.000344509   0.000440036   0.000257993  -0.000157249  -2.75586e-05   9.76967e-06   4.31391e-06  -8.57446e-07   2.29271e-07       13.7530       18.5211       20.0434       20.7437       20.3217       19.2737       17.4228       15.2370       12.9624       10.5809       8.66024       6.58557       5.06827       3.65698       2.60322       1.78181       1.22681      0.780467      0.499615      0.302742      0.176767      0.100575     0.0548942     0.0292405     0.0146267    0.00729180    0.00335147    0.00152217   0.000630875   0.000261564   9.86674e-05   3.58954e-05   1.16945e-05   3.69310e-06   1.04123e-06   2.69296e-07
  21   8 2077.6850    0.7497  0.6851  9.5958 -0.0041  0.0210   0.0162   0.0433    0.0788   0.0000   436.1229     -0.380752       16.2632       5.59932      -1.73165      -4.46094      -2.32590     -0.821778       1.52397     -0.182781     -0.213642      0.170266     -0.653093    -0.0526403     -0.333293    -0.0923358     0.0521444     0.0309932     0.0833444    -0.0203860    0.00854319    -0.0157964   -0.00599036    0.00487144    0.00131729    0.00209619  -0.000857149   7.72090e-05   3.30578e-05  -1.34903e-05  -1.55765e-05  -7.68661e-06  -3.11642e-06  -1.71093e-06  -3.79662e-07   8.52134e-09       1.59316       1.86943       2.46133       2.45243       2.23172       2.36312       1.95385       1.73821       1.59670       1.14182       1.02396      0.769030      0.564349      0.422897      0.323381      0.199936      0.143504      0.106760     0.0584178     0.0365530     0.0264858     0.0138456    0.00753482    0.00475192    0.00220559    0.00120140   0.000622729   0.000281078   0.000119352   5.22701e-05   2.57494e-05   9.63317e-06   2.95325e-06   1.15329e-06   4.49917e-07   1.19386e-07
  21   9 2231.8058    1.0724  0.9576  9.5867 -0.0037  0.0217   0.0199   0.0531    0.1315   0.0000   437.8202      -1.04419       14.0423       6.54493      -5.57448     -0.665667      -1.00907      -1.90830      -1.44249     -0.965726       1.72159     0.0440295      -1.13236     -0.375884      0.201424     0.0827337    0.00249134    -0.0643823    -0.0385064    -0.0335239     0.0217066    -0.0230178   -0.00885563    0.00357992    0.00370615   0.000372214  -0.000608142  -1.17514e-05  -8.69449e-05  -9.21139e-06   4.19932e-05   3.64825e-06  -8.08876e-07  -9.00978e-08  -3.08828e-07   7.96717e-08       1.61454       2.14214       2.17711       2.35900       2.27997       2.23899       1.98781       1.69515       1.53029       1.23610       1.02736      0.765394      0.596832      0.437044      0.326136      0.222536      0.152630     0.0992868     0.0602171     0.0403932     0.0232836     0.0140148    0.00793977    0.00438028    0.00222090    0.00110985   0.000544807   0.000245103   0.000116327   4.50853e-05   2.00676e-05   7.71186e-06   2.90986e-06   9.91045e-07   3.22370e-07   1.04141e-07
  21  10 2381.8810    1.5080  0.9641 10.1298 -0.0037  0.0204   0.0268   0.0508    0.1313   0.0000   439.5606     -0.645464       13.2733       3.34805      0.711080      -1.49716       1.80304      -2.04931      0.528990     0.0335578      0.495588      0.153086      0.161613     -0.163662     -0.285978      0.333543      0.146393     0.0136063     0.0442594    -0.0155358    -0.0124886   0.000181309     0.0216346    0.00485476   -0.00205747   0.000400958   -0.00155042  -0.000158537   6.72431e-05   1.48574e-05   2.18926e-05  -9.49647e-07  -2.78122e-07  -2.67737e-07   1.63513e-07  -1.62309e-08       1.58807       1.91225       2.04190       2.28166       2.24311       2.15475       1.89488       1.59509       1.44960       1.21033      0.928727      0.723621      0.582141      0.430229      0.296437      0.207324      0.149555     0.0955225     0.0637008     0.0402095     0.0238811     0.0137167    0.00794221    0.00454066    0.00234042    0.00116791   0.000587028   0.000270477   0.000113325   4.66611e-05   1.93927e-05   7.86345e-06   2.98485e-06   1.03234e-06   3.21632e-07   9.90764e-08
  21  11 2529.3138    1.9993  0.9884 10.7562 -0.0018  0.0209   0.0369   0.0510    0.1448   0.0000   437.0723     -0.495789       13.1076      0.410392      0.200482      -3.10156       1.21661      -1.78165      0.413001      -1.11064      -1.54161     -0.408669      0.371951      0.609013     -0.256584     -0.117560     -0.265735     0.0649436     0.0441333    -0.0234036    -0.0264957    -0.0170938   -0.00217867    0.00313846   -0.00124758  -0.000791482  -4.95570e-05  -0.000174297   1.09781e-05  -3.53016e-05  -8.98695e-06  -1.43346e-05  -4.40462e-06  -7.79425e-07  -1.39925e-08  -1.34417e-08       1.59736       2.03237       2.18689       2.34214       2.26653       2.17562       1.92415       1.74577       1.48885       1.17454      0.979758      0.793771      0.566207      0.436527      0.316230      0.217131      0.150262     0.0990177     0.0639764     0.0392782     0.0245459     0.0134383    0.00804870    0.00423242    0.00226958    0.00112341   0.000569717   0.000259605   0.000122975   4.98953e-05   2.14933e-05   7.92867e-06   2.88853e-06   9.55730e-07   3.50394e-07   1.03487e-07
  21  12 2676.1596    2.5639  0.9478 11.3873 -0.0016  0.0208   0.0477   0.0523    0.1345   0.0000   439.5807      -1.85702       13.8346      -4.47022     -0.975325       1.09042      -1.05295      -4.77281       2.54307       2.61162      -2.85152       1.17562     -0.162884     -0.308153     -0.175089    -0.0181933     -0.168133     0.0615271     0.0343518     0.0286330     0.0307279    -0.0172520     0.0158813   -0.00112393   0.000982832  -0.000664823  -0.000737154  -0.000325147  -0.000154830  -6.35362e-05  -1.84974e-05  -1.13967e-05   1.09232e-06  -1.10442e-06  -2.21939e-07   1.40731e-07       1.65742       2.16129       2.24495       2.39102       2.21854       2.11259       1.93259       1.69437       1.58448       1.33983       1.08836      0.868167      0.629755      0.453218      0.322276      0.225418      0.151334     0.0920950     0.0632216     0.0370506     0.0240903     0.0137160    0.00805537    0.00407452    0.00219764    0.00110182   0.000526120   0.000249930   0.000113458   4.90424e-05   1.88356e-05   7.40024e-06   2.80169e-06   9.89574e-07   3.27227e-07   9.66850e-08
  21  13 2822.9284    3.3578  0.8886 11.6060 -0.0028  0.0200   0.0619   0.0479    0.1702   0.0000   440.6980      -1.28040       13.7237     -0.932600      -1.00167      0.557317      -3.42241      0.179309      0.849070     -0.922026      -1.12201      0.351762      0.430308      0.470998      0.696157      0.136945    0.00937284    0.00487729     0.0814302    0.00346396   -0.00135013    0.00400729  -0.000924778    0.00244314    0.00279892   -0.00163246   0.000186209   0.000332651  -8.13695e-05  -7.98498e-05  -9.64583e-06  -7.02864e-06  -1.44180e-06   9.54627e-09   3.75856e-07   2.51823e-08       1.79860       2.35620       2.38737       2.28714       2.06924       1.99660       2.02001       1.89597       1.67851       1.37314       1.11909      0.860765      0.675038      0.501261      0.363461      0.246188      0.163703      0.102175     0.0622189     0.0365701     0.0212408     0.0116200    0.00661079    0.00350010    0.00190521   0.000921445   0.000482277   0.000215364   0.000101336   4.06733e-05   1.78849e-05   6.65397e-06   2.54837e-06   8.40036e-07   2.79896e-07   8.30679e-08
  21  14 2968.8935    4.0140  0.8918 12.3411 -0.0001  0.0196   0.0751   0.0481    0.1272   0.0000   438.1284       5.44483       14.5811       1.62056      -2.87423      -3.12537      0.918930      -2.59526       1.04384      0.357290      -1.89115       1.09779      0.340756     0.0690806     0.0463388      0.326743     -0.267670      0.141452    -0.0418627     0.0339951     0.0166626   -0.00339820   -0.00846286   -0.00513992    0.00244300   0.000111418  -0.000586115  -0.000170097   8.00499e-05   4.32298e-05  -2.54819e-06  -1.61275e-05   6.31465e-07  -8.42289e-07   6.24712e-08   1.26826e-07       1.55754       1.88401       2.06106       2.21082       2.21931       2.07752       1.85358       1.55933       1.37979       1.19934      0.962039      0.733137      0.524036      0.412822      0.299547      0.209855      0.144157     0.0901573     0.0576817     0.0362607     0.0230358     0.0138881    0.00808581    0.00419993    0.00225611    0.00110708   0.000536631   0.000232889   0.000113338   4.58313e-05   1.95857e-05   7.67595e-06   2.89148e-06   9.29245e-07   3.17158e-07   9.28581e-08
  21  15 3113.9714    4.3037  1.0511 12.2182 -0.0034  0.0212   0.0735   0.0526    0.1681   0.0000   439.3691     -0.575232       15.4611     -0.992558       1.42009      -4.03352      -1.08697      -3.64385       2.00790       1.12539      0.318386     -0.408922     -0.269850     -0.253361     -0.234398     -0.238863     -0.146920     0.0631198     0.0262631    -0.0400939     0.0350819    0.00347044    -0.0138456   -0.00117517    0.00186930   -0.00177117  -0.000929976   0.000244353  -2.38598e-05  -1.53677e-05   3.52774e-05  -1.33826e-05  -1.22133e-06   5.36825e-09   3.80413e-07   1.65997e-07       1.65429       2.15987       2.22456       2.35843       2.23540       2.19375       2.04371       1.82217       1.51131       1.27007       1.02358      0.794705      0.608749      0.456361      0.337141      0.228539      0.163282      0.101831     0.0639218     0.0401762     0.0237267     0.0143596    0.00765973    0.00414199    0.00217994    0.00108986   0.000550334   0.000249560   0.000113866   4.89119e-05   2.10046e-05   7.95232e-06   3.05717e-06   9.96394e-07   3.15070e-07   1.02960e-07
  21  16 3258.5603    3.9226  1.4669 12.0091 -0.0015  0.0261   0.0570   0.0638    0.1316   0.0000   439.1167       1.30341       10.3095     -0.987657     -0.670024      -10.6677      0.391229     -0.120547       3.09284       1.81185      -1.13093      -1.22739      0.409354     -0.299526     0.0156864     0.0356673     0.0568009     0.0747136    -0.0376250     0.0374086    -0.0111958    0.00337489   -0.00574574   -0.00714343  -8.56153e-05    0.00114700  -0.000292136   0.000267186  -0.000205871  -5.10206e-05   3.47480e-05  -2.04817e-05   1.44808e-06   4.87874e-07  -5.81052e-07  -6.08903e-08       2.01134       2.64936       2.81263       2.89628       2.81035       2.61592       2.46260       2.17351       1.87071       1.62549       1.30257       1.04054      0.773560      0.560718      0.410939      0.264708      0.189178      0.121958     0.0797234     0.0494833     0.0292909     0.0164855    0.00971509    0.00515655    0.00278532    0.00132818   0.000677726   0.000306727   0.000143424   5.97671e-05   2.60518e-05   9.79096e-06   3.78676e-06   1.20160e-06   4.25754e-07   1.26853e-07
  21  17 3402.8319    3.5029  2.0881 11.7455 -0.0012  0.0306   0.0433   0.0787    0.0843   0.0000   436.9043       4.98551       12.5742      -3.89772      -1.03547      -3.75086     -0.437625       1.65640       1.60094       3.25964      0.648097      -1.30444      -2.22842     -0.360329      0.416549     -0.190857    0.00574393     -0.464635    -0.0100736     0.0636660   -0.00557392    -0.0247121   -0.00653283   -0.00161256   0.000738431    0.00134020   0.000231577  -0.000710150   8.70968e-05   5.09189e-05   7.18878e-05  -4.99679e-06  -1.96484e-06   9.62873e-07   5.40732e-07   3.48922e-07       2.35652       3.12788       3.26172       3.50035       3.38477       3.14542       3.00416       2.56354       2.21612       1.76485       1.52944       1.14528      0.867891      0.644075      0.474305      0.334061      0.218842      0.147487     0.0927781     0.0583197     0.0346775     0.0205877     0.0114952    0.00629187    0.00332176    0.00158033   0.000811206   0.000378037   0.000173387   7.66633e-05   3.19864e-05   1.18506e-05   4.37500e-06   1.48763e-06   4.67016e-07   1.43857e-07
  21  18 3547.1116    2.9067  3.1257 11.3351 -0.0021  0.0384   0.0306   0.0993    0.0666   0.0000   442.8892     -0.348173       20.4414       1.60765      -6.08523      -7.85155      -2.57288      -4.21058       3.88790      -1.91342      -1.23354       1.15485     -0.152016      0.155172      0.280369      0.454284      0.551814      0.125544      0.117120    -0.0534092     0.0433239     0.0235635    -0.0216373    0.00266796   -0.00121645   0.000944280  -0.000638648   0.000170101   4.89774e-05   7.39064e-05  -4.38314e-05  -2.05994e-05   1.09748e-06   1.55006e-06  -6.42320e-07  -2.89791e-07       3.02890       3.85627       4.10682       4.46883       4.32800       4.02600       3.61375       3.24615       2.83335       2.31933       1.84341       1.48557       1.12499      0.810293      0.591933      0.412637      0.284294      0.183515      0.118248     0.0721486     0.0448457     0.0266227     0.0147508    0.00779862    0.00423194    0.00219354    0.00107952   0.000489159   0.000229561   9.33232e-05   3.87633e-05   1.44152e-05   5.39855e-06   1.88925e-06   6.19430e-07   1.88356e-07
  21  19 3691.4044    2.4040  4.7031 10.7950  0.0016  0.0507   0.0211   0.1296    0.0527   0.0000   438.3694       2.43361       15.0287       4.28432       3.17928      -6.46049      -2.75525      -2.61306       5.44574      -1.33145       2.04788      0.127455      -2.11202  -0.000753577       1.18166     -0.360128    -0.0531745     -0.469839    -0.0781563   -0.00868301     0.0823200     0.0492320    -0.0241064    0.00715067    0.00527718    0.00275005   0.000571835   0.000840273   0.000144663   9.14157e-05   8.14300e-05   3.13431e-05   1.90955e-06  -5.46351e-07  -4.91199e-07  -7.32547e-09       3.85585       5.02521       5.39114       5.87420       5.67766       5.22715       4.72673       4.28626       3.57163       3.06224       2.37011       1.87890       1.42713       1.06896      0.773041      0.519437      0.361417      0.234327      0.158422     0.0952319     0.0567302     0.0324827     0.0192486     0.0106455    0.00570637    0.00286103    0.00139308   0.000649264   0.000298290   0.000126361   5.15436e-05   2.02377e-05   7.33452e-06   2.55258e-06   7.93441e-07   2.42196e-07
  21  20 3835.6162    2.0209  6.3293 10.3327 -0.0012  0.0592   0.0154   0.1557    0.0461   0.0000   436.1094      -15.3837       19.4797      -7.55187      -1.64433      -16.8220      -4.72889       12.1087      -1.27861      -7.72793     -0.489018      -2.77032     -0.535793      0.239680      0.487134      0.319153      0.259511     -0.173004    0.00370796     -0.230532    0.00835344   -0.00811589    -0.0257878   -0.00143884    0.00705461   0.000870243   0.000511056   -0.00188228   0.000377585   2.66331e-05   1.71753e-05  -1.64432e-05   1.60224e-05   2.98875e-06   5.93243e-07  -1.17303e-07       4.48260       5.88769       6.26783       6.68902       6.52913       6.16004       5.55814       4.90330       4.24928       3.52482       2.86940       2.20085       1.71095       1.24291      0.917070      0.624874      0.428898      0.281188      0.184338      0.112320     0.0678839     0.0403152     0.0225888     0.0124616    0.00653721    0.00338781    0.00159624   0.000755359   0.000338330   0.000148474   5.94880e-05   2.35275e-05   8.52340e-06   3.05523e-06   9.60744e-07   2.94501e-07
  21  21 3979.7391    1.6960  8.4256 10.1283 -0.0008  0.0744   0.0117   0.1987    0.0380   0.0000   431.2848       1.83109       7.91519       6.88402       4.44762       1.17858     -0.730646      -1.49207       4.29489       2.09892      -1.98758      -7.92469      0.723365     -0.148872      -2.60371      -1.48337     -0.129985     -0.139695     -0.180004   -0.00780521    -0.0418432    -0.0311759     0.0269065   -0.00743054   -0.00958368   0.000946713   -0.00320886   -0.00187346  -0.000865483   0.000184982   7.63844e-05  -1.97223e-05  -1.68730e-05  -1.79696e-06   7.47927e-07  -5.66413e-07       5.59193       7.46636       7.88470       8.23159       8.11637       7.53803       6.96779       6.30817       5.32683       4.43185       3.62002       2.83079       2.16525       1.58158       1.17575      0.798544      0.558377      0.354571      0.233465      0.142182     0.0859712     0.0507287     0.0285399     0.0153619    0.00823935    0.00417506    0.00203517   0.000971986   0.000432801   0.000192964   7.64442e-05   3.00339e-05   1.10731e-05   3.81454e-06   1.20290e-06   3.76489e-07
  21  23 4268.3620    1.1722 13.0621  9.9116  0.0002  0.1173   0.0073   0.3160    0.0303   0.0000   444.9186      -15.2319       20.1079      0.856111       12.8416      -12.9322      -4.73439      -2.65849       2.61155       12.0797      -4.56553      -2.27379       2.16250       3.28453      0.250299      0.196555     -0.180600      0.541553     -0.144114    -0.0371003    -0.0109911    -0.0445143    -0.0611580   -0.00576517     0.0144030   -0.00704711   -0.00145292    0.00181511   0.000714065   1.27514e-05   0.000148355  -7.23639e-05  -1.23730e-05   9.14243e-07   7.43542e-09  -3.32680e-07       8.73967       11.2782       12.2617       12.9000       12.6233       12.1085       11.0689       9.53561       8.31286       6.95019       5.59873       4.37485       3.41647       2.48899       1.79996       1.28132      0.871833      0.577116      0.373222      0.234287      0.142422     0.0825358     0.0474576     0.0258320     0.0135828    0.00696354    0.00336947    0.00162756   0.000714247   0.000314207   0.000125516   5.10344e-05   1.85414e-05   6.57013e-06   2.09554e-06   6.19407e-07
  21  25 4556.9056    0.8142 18.4094  9.7058 -0.0002  0.1853   0.0049   0.4820    0.0238   0.0000   436.1159      -15.8153       15.6360       18.4939      -10.4254      -11.0661      -15.5932       26.0747       10.4118      -5.60172       7.90966       4.08266      -2.86576      -2.76763    -0.0338919       5.05747     -0.677243      -1.60165     -0.419891     0.0112945     -0.128650     -0.180826      0.111741     0.0326061    -0.0331341    -0.0142888    0.00256704  -0.000545841   0.000716886  -6.63950e-05   0.000336751   5.84831e-05  -2.56939e-06   2.18647e-06  -7.25432e-07   7.30687e-07       13.1378       17.7176       18.7511       20.0100       19.6583       18.8128       17.1611       15.0787       12.9415       10.8246       8.80878       6.89872       5.36053       3.95286       2.90638       2.03208       1.40465      0.934668      0.607682      0.381256      0.231368      0.136068     0.0780705     0.0426947     0.0226942     0.0116532    0.00570716    0.00266614    0.00123856   0.000522654   0.000218406   8.51611e-05   3.12056e-05   1.08649e-05   3.40241e-06   1.02806e-06
  22   8 2104.7137    0.7671  0.7618  9.7027 -0.0092  0.0207   0.0163   0.0459    0.0810   0.0000   439.7847       3.36787       16.8533       3.62701      -2.99067     -0.220746      0.650972     -0.197388     -0.135119      -1.34295      -1.95039      -1.16477     -0.430340   -0.00959641      0.222717   0.000347495     0.0193079      0.146883     0.0997865    -0.0247453     0.0103647    0.00619439   -0.00864015    0.00267904    0.00231817  -0.000840892    0.00135536  -0.000379106  -7.66245e-05   0.000125027   2.57011e-05   1.21731e-05  -3.02666e-06   5.76396e-07  -2.25655e-08  -4.05058e-07       1.45353       1.86264       2.01469       2.05588       2.20553       1.92477       1.87617       1.60603       1.43981       1.17508      0.992116      0.782172      0.588328      0.455232      0.326411      0.239417      0.161342      0.114150     0.0714036     0.0435806     0.0300471     0.0165833     0.0106132    0.00561692    0.00303049    0.00167192   0.000851132   0.000422251   0.000188484   9.21677e-05   3.69697e-05   1.65025e-05   6.43441e-06   2.50111e-06   8.08420e-07   2.89461e-07
  22   9 2259.9765    1.1073  0.9350  9.7326 -0.0029  0.0216   0.0196   0.0490    0.1176   0.0000   441.8676       1.32744       13.8675      0.599610       1.07162      -2.60145    -0.0891329       3.68263       1.49821     -0.750514       1.23245     -0.787596     -0.100494     -0.380354      0.531627    -0.0428091     -0.193475    -0.0688826      0.161141     0.0404954    -0.0217545    -0.0228308  -0.000290392   0.000478076   0.000149030   0.000210218  -0.000151350  -0.000170381  -7.80413e-05  -1.84085e-05   8.37583e-05  -4.41480e-06  -8.51589e-06  -2.81816e-06  -5.52085e-07   2.93067e-07       1.59315       2.08793       2.15639       2.12739       2.37791       2.27798       2.13811       1.78848       1.46359       1.19490       1.06433      0.839525      0.682120      0.483184      0.337579      0.246532      0.163038      0.127048     0.0836496     0.0553933     0.0348801     0.0195666     0.0113910    0.00623180    0.00322600    0.00171941   0.000871662   0.000402466   0.000200989   8.73885e-05   3.88161e-05   1.61516e-05   6.49810e-06   2.57415e-06   8.50198e-07   3.12074e-07
  22  10 2410.7937    1.5355  0.9844 10.5551 -0.0029  0.0209   0.0272   0.0540    0.1155   0.0000   439.9672      -1.13019       14.9016      -1.65220       2.80643     -0.880929       2.40459      -3.22913      0.651650     -0.621192       2.17137     -0.785452     -0.366448      0.550239      0.234241     -0.149330     -0.161614    -0.0408412    -0.0351031     0.0502799    0.00428073    0.00876192   0.000108365   -0.00266521  -0.000230369   0.000694246  -0.000455546  -0.000166306   0.000163899  -5.03486e-05  -3.53269e-05   3.98743e-06   5.61878e-06  -3.06400e-06   1.30350e-06   1.86767e-07       1.51403       2.01855       2.18947       2.36672       2.29337       2.14487       1.97547       1.78681       1.49730       1.23678      0.998114      0.776988      0.611612      0.448837      0.346097      0.229694      0.167414      0.110755     0.0738873     0.0465346     0.0290083     0.0162663    0.00990658    0.00560340    0.00310055    0.00167629   0.000828291   0.000431919   0.000191809   9.68652e-05   3.78717e-05   1.75419e-05   6.53677e-06   2.64462e-06   8.45447e-07   3.01255e-07
  22  11 2559.1643    2.1489  1.0168 10.6881 -0.0030  0.0206   0.0366   0.0502    0.1544   0.0000   439.4585     -0.358268       12.0445      -1.24625      -2.08978     -0.593504      0.710268     -0.428144     -0.336886      -2.58290       1.04372     -0.354400       1.95555      0.837904     -0.137539    -0.0711763     -0.140657     0.0934179      0.117850     0.0391883    0.00127145    -0.0345986    0.00740545    0.00259839    0.00494859  -0.000834625   0.000390678  -0.000231131  -3.79521e-05   3.17104e-05  -4.25705e-06  -1.30280e-05   1.12967e-06   3.83707e-06   2.23697e-07   5.49087e-07       1.57076       1.97260       2.15489       2.31697       2.16077       2.10589       1.97099       1.66715       1.47143       1.33249       1.06640      0.786614      0.653827      0.491205      0.340365      0.232191      0.174778      0.112641     0.0713398     0.0474398     0.0306834     0.0173651    0.00977727    0.00613115    0.00343896    0.00160903   0.000857735   0.000439190   0.000216988   8.55589e-05   3.61086e-05   1.59321e-05   7.10977e-06   2.69733e-06   1.03169e-06   3.11544e-07
  22  12 2707.0968    2.6804  0.9814 11.4619 -0.0012  0.0207   0.0468   0.0508    0.1359   0.0000   437.9363      -2.23774       12.0098      0.295693       1.45984      -6.73334     -0.759982      -1.52279       1.03340     -0.876035      -1.72877      0.431339   -0.00927068      0.475711     0.0699894     0.0642861     0.0297231     0.0944962      0.135333     0.0100513    0.00406236     0.0133328   -0.00261920   -0.00298792    0.00298279   -0.00153216  -0.000882621  -0.000288014  -0.000165417   3.18028e-05   2.90026e-05   4.43270e-06  -7.34120e-06   1.74970e-06   1.00903e-06   1.20690e-07       1.53664       1.98197       2.01984       2.24274       2.08203       2.13537       1.81236       1.69062       1.49849       1.30856       1.00491      0.809155      0.616948      0.500732      0.348204      0.249074      0.165778      0.116730     0.0746851     0.0500169     0.0282777     0.0171017    0.00997855    0.00591415    0.00317296    0.00182327   0.000885559   0.000429714   0.000198015   8.78279e-05   3.87512e-05   1.50187e-05   6.38539e-06   2.48764e-06   8.65959e-07   2.97379e-07
  22  13 2854.7000    3.4688  0.8597 11.9156 -0.0017  0.0192   0.0620   0.0443    0.1374   0.0000   441.0178       3.64902       9.55377       4.27131      -1.66713     -0.752719     -0.316297      -1.40123     -0.391084     -0.176161     -0.293939      0.330888     -0.630778      0.775673     0.0345509      0.134955     -0.103134      0.105958   -0.00994258   -0.00812014   -0.00618818   -0.00122592  -0.000911939   -0.00814850    0.00374906   0.000846491   -0.00104176   0.000772867  -0.000211214   2.75880e-05  -3.21895e-06  -5.02961e-06  -2.52313e-06   3.38451e-06   1.58884e-06  -3.71823e-08       1.49520       1.79719       1.93865       2.07372       2.07924       2.02008       1.85294       1.56567       1.34286       1.13786      0.929505      0.782298      0.586971      0.417601      0.316684      0.229210      0.155924      0.102360     0.0733862     0.0477741     0.0285510     0.0173296     0.0100304    0.00581539    0.00310470    0.00158326   0.000793846   0.000368503   0.000188413   8.69602e-05   3.78654e-05   1.51488e-05   5.95881e-06   2.18955e-06   8.55058e-07   2.86842e-07
  22  14 3001.4029    4.0738  0.9098 12.2547  0.0022  0.0199   0.0702   0.0455    0.1387   0.0000   435.3095     0.0311314       15.1014      -1.41048      -1.64173      -6.90607      -1.98538      -1.20180     -0.600514     -0.614516      0.624598      0.202253      0.153116      0.212686      0.413673     -0.205459     -0.157034     0.0707505    -0.0124732    -0.0319798    -0.0148369     0.0229786     0.0122856   -0.00386753   -0.00542054   0.000212312   7.36828e-05   0.000366939  -0.000141205  -7.49826e-05   1.75685e-05  -1.32598e-06  -2.43936e-06  -2.27294e-06  -1.46720e-06   6.95981e-08       1.47221       1.83293       1.92307       2.13498       1.97391       1.88386       1.79836       1.56650       1.39597       1.20430       1.01623      0.804736      0.593005      0.461042      0.336663      0.239001      0.157031      0.108125     0.0724762     0.0448668     0.0274525     0.0173460     0.0101163    0.00569384    0.00312689    0.00168626   0.000861330   0.000395844   0.000196601   8.28993e-05   4.31227e-05   1.61729e-05   6.82318e-06   2.37989e-06   9.03846e-07   2.95710e-07
  22  15 3147.0228    4.2594  1.1699 12.0694  0.0008  0.0229   0.0692   0.0579    0.2015   0.0000   438.6519      0.804328       10.1110       2.03004     -0.801815      -7.03062      -1.02050       1.45996       2.42138      -2.39148      0.601452      0.789559      0.638244      0.606115      0.308567      0.432199    -0.0758010      0.108604    -0.0188230     0.0231254    -0.0261202    -0.0123196     0.0114587   -0.00757672  -0.000566070    0.00204702    0.00136499  -0.000130831  -3.97446e-05  -0.000181014   1.98816e-05   4.22838e-05   1.37805e-05   4.22529e-07  -8.61371e-07  -9.34058e-08       1.72974       2.28580       2.20002       2.38460       2.32367       2.30625       2.17121       1.90513       1.71449       1.37203       1.18450      0.870400      0.691643      0.521568      0.414805      0.308840      0.203007      0.137091     0.0825571     0.0549080     0.0317903     0.0205224     0.0117705    0.00679703    0.00357363    0.00185915   0.000916698   0.000443098   0.000205384   0.000100476   4.13407e-05   1.82712e-05   6.68992e-06   2.63212e-06   9.03669e-07   3.13850e-07
  22  16 3292.2104    3.9638  1.5549 11.8864 -0.0015  0.0254   0.0533   0.0619    0.1155   0.0000   437.2824     0.0490239       15.7755      -4.21687     -0.520464      -2.61198      -4.23209     -0.976940       2.69148      0.260502     -0.645058     -0.758748     0.0862980      0.739595      0.438254      0.360833    -0.0819627      0.183699     0.0510528     0.0517398    0.00170496    0.00148046    -0.0233046    0.00313206    0.00366445   -0.00238767   -0.00200354   0.000762934   0.000144309   3.68328e-05   2.81946e-05  -3.71645e-05   1.87125e-06  -6.99442e-07  -5.07093e-07  -2.46176e-07       1.83736       2.39373       2.48964       2.73416       2.71323       2.52722       2.32978       1.99701       1.82556       1.50245       1.25254      0.978705      0.751140      0.585065      0.409743      0.294578      0.200248      0.138202     0.0926183     0.0594918     0.0360347     0.0217327     0.0128635    0.00720279    0.00408896    0.00212854    0.00112560   0.000524441   0.000251682   0.000113526   4.96166e-05   2.06196e-05   8.15639e-06   3.07970e-06   1.12355e-06   3.61769e-07
  22  17 3437.2240    3.3565  2.2119 11.5470 -0.0006  0.0311   0.0388   0.0768    0.0812   0.0000   438.0537       1.66077       16.0066      -1.04991      -3.52805      -4.78231       3.19926    -0.0942077       3.06416     -0.806663     -0.287820      -1.14414     -0.274244      0.194306     -0.706306      0.183241      0.167738      0.378575     0.0773104    -0.0297533    -0.0303320    0.00229656   -0.00542402   -0.00835824   0.000815781   -0.00147823  -0.000988619   0.000316578   0.000198757  -6.86839e-05  -5.79173e-05  -3.68990e-07  -1.33029e-05  -6.94871e-07   1.44729e-06  -3.39680e-07       2.26907       2.97496       3.11154       3.29500       3.24478       2.92401       2.83133       2.51677       2.32681       1.88264       1.53613       1.23277      0.969078      0.721366      0.530864      0.373570      0.264834      0.174015      0.113121     0.0695062     0.0439966     0.0267321     0.0153360    0.00867987    0.00466946    0.00255650    0.00132156   0.000659980   0.000317607   0.000137124   6.25600e-05   2.45659e-05   1.00844e-05   3.73241e-06   1.32667e-06   4.58873e-07
  22  18 3582.1357    2.8244  3.4259 11.0679 -0.0018  0.0398   0.0271   0.0969    0.0633   0.0000   434.1956       3.36780       11.4583      -4.81635      0.660054       1.73301      -6.93670      -6.02152       2.01433      -1.24340      -3.47754      0.174682      0.674484       1.34055      0.176514     -0.409155      0.116871     0.0615291     -0.228166     -0.235392     0.0488577    0.00512733    -0.0137685    0.00712570    0.00296639    0.00194023   0.000729580   0.000122796  -0.000246898   0.000105258  -0.000172735   1.30649e-05  -1.62561e-05  -1.00251e-05   1.27990e-06  -3.59651e-08       2.96358       3.93445       4.10113       4.55497       4.23256       4.18083       3.73670       3.35501       2.84179       2.48807       2.00985       1.60755       1.20367      0.926718      0.657216      0.476242      0.324433      0.219935      0.143051     0.0911232     0.0576374     0.0343636     0.0202960     0.0114366    0.00627896    0.00327420    0.00166347   0.000826201   0.000384101   0.000178586   7.53381e-05   3.30284e-05   1.27607e-05   4.91906e-06   1.72637e-06   5.87340e-07
  22  19 3726.8279    2.3184  4.9186 10.6566 -0.0007  0.0489   0.0194   0.1280    0.0526   0.0000   434.3794      -4.80125       10.4421      -1.29699       5.40949      -10.6259       1.80856      0.188737       1.51106      -2.74691    -0.0745432      0.143127      -1.04609    -0.0217012     -0.163980      0.294461     -0.180130    -0.0782534      0.421440    -0.0696819     0.0206256     0.0215785     0.0266184   -0.00111928   -0.00478014   -0.00497968   0.000417731  -0.000757794  -0.000230001  -0.000113794  -0.000111356   4.02865e-05   1.97786e-05  -2.11400e-06   1.64549e-06   9.04826e-07       3.61135       4.73119       5.08810       5.36929       5.25106       5.00210       4.67306       4.08367       3.54218       2.90909       2.43304       1.88730       1.50045       1.12019      0.809283      0.580214      0.397661      0.276705      0.180439      0.114202     0.0710714     0.0423418     0.0244888     0.0136222    0.00748664    0.00396245    0.00203961    0.00100550   0.000472487   0.000215660   9.42400e-05   3.99966e-05   1.58801e-05   6.02805e-06   2.14259e-06   7.31232e-07
  22  20 3871.6440    1.9080  6.5600 10.4073 -0.0008  0.0615   0.0143   0.1593    0.0412   0.0000   443.8674       3.79258       3.61855       4.75915      -4.28501      -6.85042     -0.945900       2.85969      -5.77324       5.42396      0.632512      -1.58604       2.93943      -1.41866       1.64636      0.723764     -0.502225     -0.176776      0.289289    -0.0421250    -0.0977895     0.0127088     0.0575731     0.0205470    0.00942123   0.000755489   -0.00207283    0.00132642  -0.000730541   1.62159e-05  -4.98820e-05   7.34192e-05   4.90000e-07  -1.09273e-05   5.99836e-06  -6.86505e-07       4.35686       5.78135       6.24145       6.59980       6.37811       6.12825       5.58804       5.05233       4.39698       3.67743       3.02879       2.38376       1.84009       1.39674       1.03036      0.732147      0.512346      0.338370      0.223076      0.141532     0.0881476     0.0525329     0.0315175     0.0174590    0.00980137    0.00514324    0.00261997    0.00131441   0.000616139   0.000286336   0.000123808   5.30924e-05   2.04357e-05   8.08063e-06   2.78563e-06   9.44691e-07
  22  21 4016.2620    1.6062  9.1901 10.1104 -0.0006  0.0782   0.0106   0.2106    0.0351   0.0000   434.5612       9.75558       15.9568       4.90579      -14.0553      -3.89585      -12.5792      -11.6416      -3.84414       4.74302      -5.48162      -1.62374       1.54102      -2.54085      0.185817      0.810058     0.0901438     -0.114432      0.574950      0.239014      0.158943    0.00650761    -0.0439561   -0.00136328    -0.0122340  -0.000102651    0.00604492   0.000438799  -0.000755851  -0.000214116  -6.46669e-05   0.000228483  -1.13817e-05  -1.20136e-05   3.74373e-06  -1.17165e-06       5.66184       7.36611       7.83695       8.47896       8.25665       7.89247       7.21140       6.43006       5.62261       4.69888       3.84390       3.07231       2.38508       1.79921       1.31275      0.935672      0.646196      0.439039      0.293690      0.187742      0.116917     0.0678592     0.0403754     0.0232027     0.0125003    0.00683723    0.00334252    0.00170855   0.000788357   0.000371024   0.000157251   6.65450e-05   2.59551e-05   1.02013e-05   3.44774e-06   1.22531e-06
  22  22 4161.1406    1.3364 11.2890 10.0169 -0.0009  0.0970   0.0084   0.2683    0.0312   0.0000   430.0926      -5.87992       13.9740      0.151220      -1.79697      -14.6699      -6.32639      -3.15657       10.2534      -4.82694      -9.62030       8.75889      -2.33522      -2.30356      -2.87941       2.36964      0.585830     -0.458163      0.641740    -0.0190554     -0.110518    -0.0280519    -0.0892673   -0.00912367    0.00506294   -0.00422527   0.000498191  -0.000724772    0.00143600   0.000282908  -1.27774e-05  -4.65365e-05  -1.82255e-05  -3.17425e-06  -4.87668e-06   1.40555e-06       6.91744       9.16962       9.92825       10.3658       10.2552       9.72233       8.94753       7.94095       6.94728       5.85828       4.79816       3.87560       2.91495       2.24123       1.62957       1.16552      0.804286      0.544974      0.359822      0.228803      0.144327     0.0848488     0.0507637     0.0283947     0.0158971    0.00824827    0.00422149    0.00210007   0.000987374   0.000459433   0.000196934   8.51549e-05   3.31692e-05   1.28094e-05   4.43545e-06   1.52012e-06
  22  23 4305.5706    1.1135 13.6334  9.9296 -0.0019  0.1246   0.0067   0.3308    0.0285   0.0000   437.3576       5.28268       4.03370      -17.0356       3.50242      -11.5370       6.10893      -8.29428      0.758315      -2.64283      -5.51460       1.62825       5.90497     -0.360008       1.54356      -2.20212     -0.377328    -0.0709194      0.103056     -0.714792     0.0591803    -0.0324615    -0.0201754     0.0263702     0.0109697     0.0169260    0.00355193   -0.00470447  -0.000363169   7.41348e-05  -0.000415326  -7.62978e-05   3.61826e-05   1.37464e-06  -6.91915e-06   2.37900e-06       8.62058       11.6606       12.3390       13.0567       12.6866       12.1511       11.2699       10.1266       8.87422       7.39444       6.19919       4.91431       3.84268       2.83956       2.12987       1.49705       1.04373      0.698110      0.472783      0.298701      0.187526      0.110270     0.0651460     0.0372177     0.0207088     0.0108004    0.00553012    0.00276972    0.00130677   0.000619813   0.000261549   0.000114370   4.37455e-05   1.68356e-05   5.82587e-06   2.00529e-06
  22  24 4450.0454    0.9256 16.5610  9.8408 -0.0015  0.1592   0.0054   0.4159    0.0251   0.0000   408.2319       10.8982       8.35870       7.48056       11.0724      -32.7903      -24.6820       5.48106       12.1947      -7.90092      -2.17715      -11.3774      -1.94364       6.92955       3.93962     -0.465475     -0.512763      0.640429      0.735445     0.0778817     -0.430007      0.130199     0.0774085    -0.0290277    0.00926980     0.0243416   -0.00592503   -0.00674561    0.00162051    0.00100723  -0.000542158  -3.46278e-05   0.000123652  -2.20382e-05  -1.01703e-05  -1.47013e-06       10.7860       14.7010       15.8184       16.7000       16.4205       15.6102       14.3815       12.7028       11.4405       9.35840       7.83120       6.11236       4.84640       3.59534       2.73120       1.88124       1.34577      0.899305      0.601466      0.382018      0.237338      0.143869     0.0854554     0.0478156     0.0268163     0.0143249    0.00741874    0.00366818    0.00171204   0.000811255   0.000344095   0.000150053   5.74226e-05   2.25357e-05   7.66540e-06   2.63234e-06
[truncated: 1,633,544 more chars]
